# Supplementary material for: cDNA sequences reveal considerable gene prediction inaccuracy in the Plasmodium falciparum genome
Source: BMC Genomics. 2007 Jul 27;8:255. doi: 10.1186/1471-2164-8-255 (PMC1978503; doi:10.1186/1471-2164-8-255)
Supplement: Additional file 2 — Genes with predicted coding regions fully covered by EST and confirmation of predicted introns. Aligned cDNA and predicted CDS sequences can be viewed by double clicking the hyper-linked gene names in the Excel file. [file 1471-2164-8-255-S2.zip]

Archive with 374 entries (373 files):
- Additional file 2.xls
- __MACOSX/
- __MACOSX/._Additional file 2.xls
- MA13P1.215.TXT
- MAL13P1.139.TXT
- MAL13P1.15.TXT
- MAL13P1.154.TXT
- MAL13P1.172.TXT
- MAL13P1.175.TXT
- MAL13P1.183.TXT
- MAL13P1.185.TXT
- MAL13P1.190.TXT
- MAL13P1.209.TXT
- MAL13P1.214.TXT
- MAL13P1.215.TXT
- __MACOSX/._MAL13P1.215.TXT
- MAL13p1.219.TXT
- MAL13P1.231.TXT
- MAL13P1.233.TXT
- MAL13P1.236.TXT
- MAL13P1.237.TXT
- MAL13P1.248.TXT
- MAL13P1.250.TXT
- MAL13P1.288.TXT
- MAL13P1.290.TXT
- MAL13P1.312.TXT
- MAL13P1.36.TXT
- MAL13P1.413.TXT
- MAL13P1.425.TXT
- MAL13P1.465.TXT
- MAL13P1.47.TXT
- MAL13P1.480.TXT
- MAL13P1.50.TXT
- MAL13P1.51.TXT
- MAL13P1.80.TXT
- MAL13P1.89.TXT
- MAL13P1.92.TXT
- MAL13P1.95.TXT
- MAL7P1.117.TXT
- MAL7P1.141.TXT
- MAL7P1.227.TXT
- MAL7P1.320.TXT
- MAL7P1.75.TXT
- MAL7P1.94.TXT
- MAL8P1.114.TXT
- MAL8P1.142.TXT
- MAL8P1.25.TXT
- MAL8P1.3.TXT
- MAL8P1.81.TXT
- MAL8P1.9.TXT
- MAL8P1.90.TXT
- PF07_0011.TXT
- PF07_0027.TXT
- PF07_0031.TXT
- PF07_0054.TXT
- PF07_0060.TXT
- PF07_0079.TXT
- PF07_0087.TXT
- PF07_0093.TXT
- PF08_0004.TXT
- PF08_0025.TXT
- PF08_0039.TXT
- PF08_0054.TXT
- PF08_0064.TXT
- PF08_0074.TXT
- PF08_0081.TXT
- PF10_0013.TXT
- PF10_0016.TXT
- PF10_0019.TXT
- PF10_0028.TXT
- PF10_0036.TXT
- PF10_0066.TXT
- PF10_0074.TXT
- PF10_0084.TXT
- PF10_0086.TXT
- PF10_0114.TXT
- PF10_0121.TXT
- PF10_0155.TXT
- PF10_0170.TXT
- PF10_0203.TXT
- PF10_0225.TXT
- PF10_0264.TXT
- PF10_0276.TXT
- PF10_0301.TXT
- PF10_0304.TXT
- PF10_0337.TXT
- PF10_0345.TXT
- PF10_0352.TXT
- PF10_0372.TXT
- PF11_0036.TXT
- PF11_0037.TXT
- PF11_0040.TXT
- PF11_0043.TXT
- PF11_0045.TXT
- PF11_0051.TXT
- PF11_0061.TXT
- PF11_0062.TXT
- PF11_0098.TXT
- PF11_0106.TXT
- PF11_0149.TXT
- PF11_0164.TXT
- PF11_0170.TXT
- PF11_0183.TXT
- PF11_0208.TXT
- PF11_0212.TXT
- PF11_0216.TXT
- PF11_0224.TXT
- PF11_0250.TXT
- PF11_0260.TXT
- PF11_0272.TXT
- PF11_0282.TXT
- PF11_0286.TXT
- PF11_0292.TXT
- PF11_0293.TXT
- PF11_0303.TXT
- PF11_0312.TXT
- PF11_0313.TXT
- PF11_0340.TXT
- PF11_0351.TXT
- PF11_0369.TXT
- PF11_0377.TXT
- PF11_0393.TXT
- PF11_0409.TXT
- PF11_0438.TXT
- PF11_0447.TXT
- PF11_0450.TXT
- PF11_0454.TXT
- PF11_0458.TXT
- PF11_0468.TXT
- PF13_0011.TXT
- PF13_0021.TXT
- PF13_0023.TXT
- PF13_0033.TXT
- PF13_0043.TXT
- PF13_0058.TXT
- PF13_0081.TXT
- PF13_0082.TXT
- PF13_0090.TXT
- PF13_0112.TXT
- PF13_0156.TXT
- PF13_0174.TXT
- PF13_0185.TXT
- PF13_0213.TXT
- PF13_0216.TXT
- PF13_0217.TXT
- PF13_0224.TXT
- PF13_0249.TXT
- PF13_0272.TXT
- PF13_0280.TXT
- PF13_0304.TXT
- PF13_0315.TXT
- PF13_0316.TXT
- PF13_0318.TXT
- PF13_0328.TXT
- PF13_0334.TXT
- PF13_0349.TXT
- PF13_0353.TXT
- PF14_0018.TXT
- PF14_0022.TXT
- PF14_0024.TXT
- PF14_0037.TXT
- PF14_0038.TXT
- PF14_0039.TXT
- PF14_0053.TXT
- PF14_0071.TXT
- PF14_0076.TXT
- PF14_0078.TXT
- PF14_0083.TXT
- PF14_0090.TXT
- PF14_0091.TXT
- PF14_0102.TXT
- PF14_0117.TXT
- PF14_0124.TXT
- PF14_0138.TXT
- PF14_0141.TXT
- PF14_0157.TXT
- PF14_0167.TXT
- PF14_0176.TXT
- PF14_0192.TXT
- PF14_0208.TXT
- PF14_0230.TXT
- PF14_0231.TXT
- PF14_0233.TXT
- PF14_0248.TXT
- PF14_0296.TXT
- PF14_0309.TXT
- PF14_0323.TXT
- PF14_0336.TXT
- PF14_0359.TXT
- PF14_0362.TXT
- PF14_0375.TXT
- PF14_0378.TXT
- PF14_0411.TXT
- PF14_0425.TXT
- PF14_0434.TXT
- PF14_0443.TXT
- PF14_0448.TXT
- PF14_0514.TXT
- PF14_0525.TXT
- PF14_0541.TXT
- PF14_0542.TXT
- PF14_0545.TXT
- PF14_0554.TXT
- PF14_0566.TXT
- PF14_0585.TXT
- PF14_0592.TXT
- PF14_0598.TXT
- PF14_0619.TXT
- PF14_0627.TXT
- PF14_0636.TXT
- PF14_0646.TXT
- PF14_0658.TXT
- PF14_0678.TXT
- PF14_0728.TXT
- PF14_0745.TXT
- PF14_0779.TXT
- PF14_0784.TXT
- PF14_0805.TXT
- PFA0065w.TXT
- PFA0115w.TXT
- PFA0160c.TXT
- PFA0230c.TXT
- PFA0260c.TXT
- PFA0265c.TXT
- PFA0370w.TXT
- PFA0460c.TXT
- PFA0490w.TXT
- PFA0500w.TXT
- PFA0700c.TXT
- PFB0090c.TXT
- PFB0100c.TXT
- PFB0120w.TXT
- PFB0204w.TXT
- PFB0240w.TXT
- __MACOSX/._PFB0240w.TXT
- PFB0245c.TXT
- PFB0305c.TXT
- PFB0320c.TXT
- PFB0445c.TXT
- PFB0455w.TXT
- PFB0490c.TXT
- PFB0500c.TXT
- PFB0550w.TXT
- PFB0610c.TXT
- PFB0830w.TXT
- PFB0840w.TXT
- PFB0885w.TXT
- PFB0888w.TXT
- PFB0921c.TXT
- PFC0190c.TXT
- PFC0255c.TXT
- PFC0261c.TXT
- __MACOSX/._PFC0261c.TXT
- PFC0360w.TXT
- PFC0371w.TXT
- PFC0400w.TXT
- PFC0520w.TXT
- PFC0670c.TXT
- PFC0710w.TXT
- PFC0735w.TXT
- PFC0810w.TXT
- __MACOSX/._PFC0810w.TXT
- PFC0845c.TXT
- PFC0870w.TXT
- PFC0975c.TXT
- PFC1025w.TXT
- PFD0310w.TXT
- PFD0365c.TXT
- PFD0520c.TXT
- PFD0745c.TXT
- PFD0770c.TXT
- PFD0810w.TXT
- PFD0850c.TXT
- __MACOSX/._PFD0850c.TXT
- PFD0930w.TXT
- PFD0960c.TXT
- PFD1007w.TXT
- PFD1090c.TXT
- PFD1120c.TXT
- PFD1200c.TXT
- PFD1240w.TXT
- PFE0050w.TXT
- PFE0165w.TXT
- PFE0220w.TXT
- PFE0300c.TXT
- PFE0310c.TXT
- PFE0345c.TXT
- PFE0350c.TXT
- PFE0460c.TXT
- __MACOSX/._PFE0460c.TXT
- PFE0545c.TXT
- PFE0560c.TXT
- PFE0580w.TXT
- PFE0640w.TXT
- PFE0845c.TXT
- PFE0850c.TXT
- PFE0960w.TXT
- PFE0970c.TXT
- PFE0975c.TXT
- PFE1005w.TXT
[truncated: 74 more entries]
