# Supplementary material for: cDNA sequences reveal considerable gene prediction inaccuracy in the Plasmodium falciparum genome
Source: BMC Genomics. 2007 Jul 27;8:255. doi: 10.1186/1471-2164-8-255 (PMC1978503; doi:10.1186/1471-2164-8-255)
Supplement: Additional file 2 — Genes with predicted coding regions fully covered by EST and confirmation of predicted introns. Aligned cDNA and predicted CDS sequences can be viewed by double clicking the hyper-linked gene names in the Excel file. [file 1471-2164-8-255-S2.zip › Additional file 2.xls]

## Sheet: Sheet1
Gene	Annotation	chr	No. Intron	Gene size(bp)	CDs (bp)	5' covered (bp)	3' covered (bp)	comments
PFA0065w	hp	1	0(+1)	579	579	293	133	find 1 intron 60 bp from ATG
PFA0115w	hp	1	1	505	354	154	88	confirm 1 intron
PFA0160c	hp	1	1	1557	1305	216	178	confirm 1 intron
PFA0230c*	hp	1	0	769	769	148	87	no intron
PFA0260c	hp	1	1	669	489	140	43	confirm 1 intron
PFA0265c	hp	1	1	604	423	1	114	confirm 1 intron
PFA0370w	hp	1	0	461	462	9	32	no intron
PFA0460c	tubulin-specific chaperone a	1	1	648	501	65	22	confirm 1 intron
PFA0490w	hp	1	0	705	705	188	53	no intron
PFA0500w*	human hepatopoietin-like protein	1	0	432	432	5	129	no intron
PFA0700c	hp	1	1	507	333	205	11	confirm 1 intron
PFB0090c	hp	2	3(+)	1801	1206	784	365	intron1 98 bp larger; confrim 2 introns
PFB0100c	knob associated histidine-rich protein	2	1	2411	1965	146	546	confirm 1 intron
PFB0120w*	early transcribed membrane protein	2	0	321	321	672	70	no intron
PFB0240w	hp	2	0(+1)	1374	1374	448	41	find 1 intron 24 bp from 5' ATG
PFB0245c	DNA-directed RNA polymerase II 16 kDa subunit	2	2	683	399	26	146	confirm 2 introns
PFB0305c*	merozoite surface protein 5	2	1(+1, AS)	954	819	193	79	find an AS intron 50 bp 3' from ATG; confirm 1 intron
PFB0320c	hp	2	0	483	483	67	111	no intron
PFB0445c*	helicase	2	1	2074	1374	201	127	confirm 1 intron
PFB0455w	ribosomal L37ae protein	2	2	584	291	187	85	confirm 2 introns
PFB0490c	hp	2	0	855	855	361	132	no intron
PFB0500c	rab5 protein	2	0	708	708	173	54	no intron
PFB0550w	peptide chain release factor subunit 1	2	2	1690	1284	213	326	confirm 2 introns
PFB0610c	hp	2	1(+3)	1400	1164	176	741	find 1 intron 1 bp before ATG and 2 introns 3' one 39 bp before stop; confirm 1 intron
PFB0830w*	Ribosomal protein S26e	2	0(+1)	323	324	521	31	Find a 374 bp intron 6 bp 5' of ATG
PFB0840w	replication factor C, subunit 2	2	0	993	993	19	24	no intron
PFB0885w*	40S ribosomal protein S30	2	1	374	177	274	344	confirm 1 intron
PFB0888w	hp	2	1(+1)	397	204	1135	351	find 1 intron at ATG; confirm 1 introns
PFB0921c	hp	2	1	787	543	1100	10	confirm 1 intron
PFC0190c*	EH (Eps15 homology) protein	3	0	1602	1602	8	73	no intron
PFC0255c	ubiquitin-conjugating enzyme E2	3	2	872	429	279	81	confirm 2 introns
PFC0261c	hp	3	0	534	534	20	14	no intron
PFC0360w	hp	3	2	864	423	207	19	confirm 2 intron
PFC0371w	hp	3	1(+1 AS)	472	327	134	73	find an AS intron 5 bp from ATG; confirm 1 intron
PFC0400w*	60S Acidic ribosomal protein P2	3	0	339	339	708	52	find an intron 16 bp from ATG
PFC0520w	26S proteasome regulatory subunit S14	3	0	915	915	81	234	no intron; polyA
PFC0670c	hp	3	0	771	771	30	41	no intron
PFC0710w*	inorganic pyrophosphatase	3	2(+1)	1623	1143	1606	17	find 1 intron 30 bp 5' from ATG
PFC0735w	40S ribosomal protein S15A	3	1(+1)	632	393	410	146	find 1 intron at 5' ATG; confirm 1 intron
PFC0845c	ubiquitin--protein ligase	3	0	323	324	16	29	no intron
PFC0870w*	EF-1	3	2	782	471	270	63	confirm 2 introns
PFC0975c	cyclophilin, peptidyl-prolyl cis-trans isomerase	3	0	516	516	44	33	no intron
PFC1025w	F49C12.11-like protein	3	2(+2)	527	165	80	488	find 2 introns 3' UTR, one at stop codon; confirm 2 introns
PFD0310w	sexual stage-specific protein precursor	4	0	474	474	157	522	no intron
PFD0365c	hp	4	0	309	309	63	69	no intron
PFD0520c	hp	4	0	642	642	227	33	no intron
PFD0745c	nonclathrin coat protein zeta2-cop-related protein	4	0	627	627	163	2	no intron
PFD0770c*	ribosomal protein l15	4	2(-1)	850	663	122	143	one intron only
PFD0810w	small GTP-binding protein sar1	4	2(AS)	1261	579	33	87	confirm 2 introns; intron1 AS
PFD0850c	hp	4	11	2224	891	130	195	confirm 11 introns
PFD0930w	CGI-141 protein homolog	4	0	411	411	8	166	no intron
PFD0960c	ribosomal protein L7Ae-related protein	4	0	711	711	106	350	find 1 intron 1 bp before stop
PFD1007w	hp	4	0	216	216	19	36	no intron
PFD1090c*	clathrin assembly protei	4	1	624	441	94	25	confirm 1 intron
PFD1120c*	integral membrane protein	4	0	411	411	119	256	no intron
PFD1200c	hp	4	1	760	618	237	210	confirm1 intron
PFD1240w	RIFI	4	1	1204	975	219	92	confirm 1 intron
PFE0050w	hp	5	1	1031	783	53	32	confirm 1 inotrn
PFE0165w	actin depolymerizing factor	5	1	761	369	278	113	confirm 1 intron
PFE0220w	hp	5	5	1444	828	135	305	confirm 5 introns
PFE0300c	60S ribosomal subunit protein L24	5	2	1083	615	419	106	confirm 2 introns
PFE0310c	hp	5	0	1224	1224	68	8	no intron
PFE0345c	hp	5	2	778	318	266	18	confirm 2introns
PFE0350c*	60S ribosomal subunit protein L4/L1	5	0	1236	1236	414	414	mismatch at stop codon
PFE0460c	hp	5	1	495	348	102	308	confirm 1 intron
PFE0545c	histamine-releasing factor	5	0	516	516	348	309	no intron; polyA
PFE0580w	hp	5	3	949	540	81	49	confirm 3 introns
PFE0640w	hp	5	0	798	798	56	396	no intron
PFE0845c	60S ribosomal subunit protein L8	5	1	1010	783	124	58	confirm 1 intron
PFE0850c	60S ribosomal protein L12	5	1	910	498	162	81	confirm 1 intron
PFE0960w	50S ribosomal subunit protein L14	5	0	330	330	95	164	no intron
PFE0975c	40S ribosomal subunit protein S24	5	1	739	402	16	311	confirm 1intron
PFE1005w*	40S ribosomal subunit protein S9	5	2	930	570	170	81	Confirm 2 introns
PFE1035c	BIS(5'-nucleosyl)-tetraphosphatase	5	4(+)	991	462	508	138	intron1 243 bp larger
PFE1110w*	hp	5	3	760	351	165	1	confirm 3 introns
PFE1165c	hp	5	2	696	393	253	13	confirm 2 inrons
PFE1190c	hp	5	0(+2)	438	438	849	92	find 2 introns 5' UTR
PFE1285w	hp	5	0	903	903	140	193	no intron
PFE1335c	hp	5	0(+1)	1107	1107	343	292	find 1 intron 16 bp from ATG
PFE1490c	hp	5	2(+1)	1215	855	467	26	find 1 intron 101 bp 5' ATG; confirm 2 introns
PFF0090w	hp	6	1(+1)	594	387	384	306	find in intron 90 bp from ATG
PFF0255c	hp	6	5	1406	630	48	303	confirm 5 introns
PFF0265c	calcium-binding protein	6	0	483	483	18	18	no intron
PFF0315c	hp	6	4	891	375	21	322	confrim 4 introns
PFF0435w*	ornithine aminotransferase	6	0(+2)	1244	1245	1200	27	find 2 introns, one 19 bp from ATG
PFF0510w	histone H	6	0	411	411	196	279	no intron
PFF0525w	hp	6	2	779	264	53	200	confirm 2 introns
PFF0555w	hp	6	2	1175	843	90	320	confirm 2 introns
PFF0585c*	hp	6	2	608	255	119	243	Confirm 2 introns
PFF0640w	hp	6	1	370	183	275	234	confirm 1 intron
PFF0860c	histone h2a	6	0	399	399	246	526	no intron
PFF0865w	histone h3	6	0	411	411	119	89	no intron
PFF0885w	60S ribosomal protein L27a	6	1(+1)	664	447	338	136	find 1 intron 14 bp 5' ATG; confrim 1 intron
PFF0940c	cell division cycle protein 48	6	1	2625	2487	101	49	confirm 1 intron
PFF1080w*	hp	6	0	387	387	8	55	no intron
PFF1180w	anaphase-promoting complex subunit	6	0	270	270	314	510	no intron
PFF1245c	hp	6	0	297	297	114	52	no intron
MAL7P1.117	hp	7	2	616	594	232	516	confirm 2 introns
MAL7P1.141*	hp	7	3	1040	321	255	57	Confirm 3 introns
MAL7P1.227	STEVOR	7	1	1029	912	297	0	confirm the intron
MAL7P1.320	Ribosomal protein, L37e	7	0	279	279	467	115	no intron
MAL7P1.75	mitochondrial ATP synthase F1	7	2	514	216	269	234	confirm 2 introns
MAL7P1.94	prefoldin subunit 3	7	5	1439	579	86	101	confirm all introns
PF07_0011	hp	7	0	543	543	21	233	no intron
PF07_0027*	DNA-directed RNA polymerase 2 8.2 kDa polypeptide	7	0	210	210	65	417	no intron; polyA
PF07_0031	heat shock protein 86	7	1	892	759	401	355	confirm intron
PF07_0054	histone h2b	7	0	372	372	47	180	no intron
PF07_0060	hp	7	1	520	327	238	103	confirm 1 intron
PF07_0079	60S ribosomal protein L11a	7	1	750	522	206	147	confirm 1 inotrn
PF07_0087*	hp	7	0(+1)	734	735	637	198	find 1 intron 70 bp from ATG
PF07_0093	hp	7	1	416	240	23	529	confirm intron; polyA
MAL8P1.114	hp	8	0	288	288	208	74	no intron
MAL8P1.142	proteasome beta-subunit	8	1(+1)	959	798	238	61	confirm 1 intron; find 1 intron 41 bp of ATG
MAL8P1.25	hp	8	4	1625	1359	22	197	confirm all 4 introns; CDS has 4 inotrns, but annotation has one
MAL8P1.3	integral membrane protein	8	1	871	657	415	309	confirm intron
MAL8P1.81	hp	8	3(AS)	970	558	43	24	confirm 2 introns; one seq run into intron 1, AS
MAL8P1.9	u6 snRNA-associated sm-like protein	8	2(+1)	470	285	24	126	confirm 2 introns; find 1 intron 9 bp before stop
MAL8P1.90	hp	8	0	126	126	66	305	no intron
PF08_0004*	hp	8	1(+1?)	700	414	117	209	confirm intron; possible alternative slicing, but no GT-AG
PF08_0025	hp	8	0	258	258	55	115	no intron
PF08_0039	ribosomal protein	8	2	681	420	159	60	confirm 2 introns
PF08_0054	heat shock 70 kDa	8	0	2034	2034	5	157	no intron
PF08_0064*	hp	8	0	630	630	56	289	no intron
PF08_0074	hp	8	0(+1?)	746	746	57	342	find 1 138 bp intron at 3'UTR, could be deletion
PF08_0081	hp	8	1(+3,+)	1818	1734	273	1475	intron 157 larger; find 3 introns 3'UTR
PFI0155c	ras family GTP-ase	9	6(+)	1660	594	177	300	intron1 112 bp larger; confirm rest of introns
PFI0270w	hp	9	0	720	720	33	24	no intron
PFI0575c	hp	9	0	831	831	87	37	no intron
PFI0675w	hp	9	1(+2)	449	261	973	56	find 2 intron 5' UTR, one 2 bp from ATG; confirm 1 intron
PFI0715w	hp	9	1	565	336	80	31	confirm 1 intron
PFI0740c	ubiquitin conjugating enzyme	9	1	811	480	123	9	confirm 3 introns
PFI0775w	glycolipid transfer protei	9	1	654	654	382	16	no intron
PFI0875w	heat shock protein	9	1	2291	1959	351	180	confirm intron
PFI0880c	acid phosphatase	9	0	1191	1191	159	93	no intron
PFI0940c	hp	9	1	964	753	303	30	confirm 1 intron
PFI0995w	hp	9	3	979	564	163	105	confirm 3 introns
PFI1030c	biquitin conjugating enzyme E2	9	5	1242	492	288	5	confirm 5 introns
PFI1090w	s-adenosylmethionine synthetase	9	0	1209	1209	17	0	no intron
PFI1105w	phosphoglycerate kinase	9	0(+1)	1251	1251	501	149	find 1 intron 10 bp before ATG
PFI1175c	RNA-binding protein	9	5	1274	609	66	5	confirm 5 introns
PFI1270w	hp	9	1	803	654	170	169	confirm 1 intron
PFI1325w	hp	9	1	675	471	195	23	confirm 1 intron
PFI1375w	hp	9	3	846	312	62	285	confirm 3 introns
PFI1435w*	RNA binding function	9	3(+1)	1068	573	225	55	find a 151 bp intron 42 bp 5' ATG; confirm other introns
PFI1455c	hp	9	1	1008	819	667	120	confirm 1 intron
PFI1545c	proteasome precursor	9	0	849	849	242	55	no intron
PFI1660w	hp	9	0	438	438	10	62	no intron
PFI1735c	hp	9	1	2324	2142	48	43	confirm 1 intron
PFI1780w*	hp	9	1	1470	1152	90	140	confirm intron
PF10_0013*	hp	10	1	880	696	213	44	confirm intron
PF10_0016	acyl CoA binding protein	10	0	273	273	240	117	no intron
PF10_0019*	early transcribed membrane protein	10	0	324	324	497	211	no intron
PF10_0028	hp	10	6	2176	747	5	208	confirm all introns
PF10_0036	N-acetyltransferase	10	0	459	459	140	166	no intron
PF10_0066	hp	10	0	582	582	199	4	no intron
PF10_0074	hp	10	0	330	330	120	180	no intron
PF10_0084	tubulin beta chain	10	2	1855	1338	107	1338	confirm 2 introns; polyA
PF10_0086	adenylate kinase	10	1	1026	729	60	224	confirm 1 intron
PF10_0114	DNA repair protein RAD23	10	0	1170	1170	405	39	no intron
PF10_0121*	hypoxanthine phosphoribosyltransferase	10	2(+1)	1237	696	469	59	confirm 2 introns; find a 226 bp inotrn 3 bp 5' ATG
PF10_0155	enolase	10	1	1873	1341	281	481	confirm intron1; polyA
PF10_0170*	hp	10	2(+1,AS)	4452	405	322	90	find a 165 bp intron at 5'UTR; confirn 2 introns; AS
PF10_0203*	ADP-ribosylation	10	4(+1)	1106	546	406	22	find 1 intron 9 bp 5' ATG; confirm 4 introns
PF10_0225	orotidine-monophosphate-decarboxylase	10	0	972	972	241	28	no intron
PF10_0264	40S ribosomal protein	10	1	1075	792	41	122	confirm 1 intron
PF10_0276	hp	10	0	825	825	140	49	no intron
PF10_0301	hp	10	0	639	639	4	234	no intron
PF10_0304	hp	10	0(+1)	225	225	551	31	find 1 intron 199 bp 5' ATG
PF10_0337	ADP-ribosylation factor-like	10	0(+1?)	536	537	583	33	potential intron, but no GT-AG
PF10_0345	merozoite surface protein 3	10	0	1065	1065	68	176	no intron
PF10_0352	hp	10	0	1218	1218	22	239	no intron
PF10_0372*	hp	10	3	1061	363	328	42	confirm 3 introns
PF11_0036	hp	11	0	1983	1983	105	254	no intron; potential polyA
PF11_0037	hp	11	1(+1)	2094	1875	1004	43	find 1 intron 163 bp from ATG; confirm intron
PF11_0040	early transcribed membrane protein 11.2	11	0	285	285	489	61	no intron
PF11_0043*	60S acidic ribosomal protein p1	11	1	753	357	106	52	confirm intron
PF11_0045	hp	11	1(+3)	813	621	680	150	find 2 small exons at 5' ATG; confirm intron
PF11_0061	histone H4	11	0	312	312	200	37	no intron
PF11_0062	histone H2B	11	0	354	354	34	148	no intron
PF11_0098	endoplasmic reticulum-resident calcium binding protein	11	0	1032	1032	66	431	no intron
PF11_0106	60S Ribosomal protein L36	11	1	651	339	53	274	confirm intron
PF11_0149*	hp	11	1	469	279	78	37	confirm intron
PF11_0164	peptidyl-prolyl cis-trans isomerase	11	2	922	588	88	162	confirm 2 introns
PF11_0170*	cyclophilin,	11	5	1467	504	92	43	confirm all introns; some mismatches at 3' and coding
PF11_0183*	GTP-binding nuclear protein ran/tc4	11	1(+1)	804	645	642	35	find a intron 5' UTR; confirm intron
PF11_0208*	phosphoglycerate mutase	11	2(-1)	1124	753	0	53	confirm 1 intron; seq runs into first predicted intron
PF11_0212*	hp	11	1	2504	2376	242	52	confirm intron
PF11_0216	hp	11	0	342	342	212	175	no intron
PF11_0224*	circumsporozoite-related antigen	11	2(+1)	936	489	596	134	find 1 intron 5'UTR; confirm 2 introns
PF11_0250	high mobility group-like protein NHP2	11	2	678	438	18	232	confirm 2 inotrns
PF11_0260	ribosomal protein L35	11	2(+1)	821	318	196	347	confirm 2 introns; find 1 intron 1 bp before stop
PF11_0272*	ribosomal protein S18	11	1	706	471	213	11	confirm 1 intron
PF11_0282	deoxyuridine 5'-triphosphate nucleotidohydrolase	11	0	522	522	35	68	no intron
PF11_0286	hp	11	14	3022	1275	36	22	confirm all introns
PF11_0292*	hp	11	2	1022	747	597	240	confirm 2 introns; second intron may be AS
PF11_0293	multiprotein bridging factor type 1	11	0	411	411	177	(-)9	no intron
PF11_0303	26S proteasome regulatory complex subunit	11	2(+1)	1786	1143	74	527	find 1 intron 11 bp befor stop; confirm 2 introns
PF11_0312	ribosomal protein L38e	11	0	264	264	316	143	no intron
PF11_0313*	ribosomal phosphoprotein P0	11	0(+1)	951	951	786	98	find 1 intron 235 bp before ATG
PF11_0340	hp	11	0	126	126	93	491	no intron
PF11_0351	HSP70 homologue	11	0(+1)	1992	1992	978	199	find 1 intron 20 bp before ATG
PF11_0369	hp	11	0	480	480	136	2	no intron
PF11_0377	casein kinase 1	11	7(+2, AS)	2029	972	535	1324	find 1 intron 21 bp before ATG; and 1 intron 11 bp before stop (AS); confirm all introns
PF11_0393	hp	11	0	381	381	65	139	no intron
PF11_0409	hp	11	3	985	597	116	109	confirm 3 introns
PF11_0438	Ribosomal protein	11	1(+1)	613	423	512	97	find 1 intron 103 bp befpre ATG; confrim 1 intron
PF11_0447*	translation initiation factor eIF-1A	11	5	1491	516	4	43	confirm all 4 introns; last intron 4 bp larger than predicted; 3 SNP 3' noncoding
PF11_0450	hp	11	0	447	447	211	67	no intron
PF11_0454	Ribosomal protein, 40S subunit	11	1(+1)	497	249	547	120	find 1 intron 12 bp from ATG;
PF11_0458	hp	11	0	954	954	10	87	no intron
PF11_0468	hp	11	0(+2)	1155	1155	521	112	find 2 introns at 5'UTR
PFL0145c	high mobility group protein	12	0	294	294	17	64	no intron
PFL0210c	eukaryotic initiation factor 5a	12	0	486	486	426	53	no intron
PFL0490c*	hp	12	0	570	570	22	77	no intron
PFL0645c	hp	12	1	447	336	5	30	confirm 1 intron
PFL0725w	thioredoxin peroxidase	12	0	651	651	157	122	no intron
PFL0740c*	10 kd chaperonin	12	1	407	276	558	223	find 1 intron 33 bp from ATG; confirm intron
PFL0770w	seryl-tRNA synthetase	12	0	1857	1857	305	235	no intron
PFL0795c	hp	12	0	666	666	481	45	no intron
PFL1030w	hp	12	0	1575	1575	288	19	no intron
PFL1295w	hp	12	4	1877	1146	10	29	confirm 4 introns
PFL1420w*	macrophage migration inhibitory factor	12	1	630	351	283	325	confirm 1intron; polyA
PFL1685w*	hp	12	2	949	456	247	115	confirm 2 introns
PFL1825w*	hp	12	1	1186	633	231	155	confirm 1 intron
PFL1840w	hp	12	1	756	456	84	38	confirm 1 intron
PFL1910c	hp	12	0	540	540	62	45	no intron
PFL2055w*	40S ribosomal protein S17	12	1	830	414	265	260	confirm 1 intron
PFL2080c*	hp	12	1	379	240	300	114	confirm 1 intron
PFL2215w*	actin	12	0	1131	1131	318	69	no intron
PFL2225w	myosin A tail domain interacting protein MTIP	12	0	615	615	168	440	no intron
PFL2260w*	hp	12	1	900	744	33	134	confirm intron
PFL2545c*	hp	12	0(+1)	1131	1131	182	122	find 1 intron 48 bp 5' from ATG
PFL2550w	hp	12	1(+)	615	615	579	249	intron 80 bp larger
MAL13P1.139	hp	13	1(AS)	588	426	121	143	confirm intron; 1 seq runs into intron; polyA tail
MAL13P1.15	hp	13	2	634	354	78	14	confirm all 2 introns
MAL13P1.154	hp	13	7(+8)	1481	702	49	1764	confirm all 7 ntrons; find 8 introns 3' of stop; new introns from antisense?
MAL13P1.172*	hp	13	1(-1)	1054	783	0	38	seq runs into intron
MAL13P1.175	msp7-like protein fragmen	13	0	141	141	71	247	no intron
MAL13P1.183*	hp	13	3(+,AS)	748	276	430	211	confrim all introns; intron3 AS
MAL13P1.185	CDK-related protein kinase 6	13	7	1981	918	108	5	confirm 7 introns
MAL13P1.190	proteasome regulatory component	13	1	1901	1512	274	389	confirm intron; polyA
MAL13P1.209	60S ribosomal subunit porotein L18	13	2(+)	987	567	599	76	confirm intron2; intron1 larger than predicted
MAL13P1.214	phosphoethanolamine N-methyltransferase	13	3	1219	801	410	808	confirm 3 introns
MAL13P1.215	hp	13	0	948	948	31	49	no intron
MAL13P1.219*	hp	13	2	1049	825	55	18	confirm 2 introns
MAL13P1.231*	Pfsec61	13	0	1383	1383	9	29	no intron
MAL13P1.233	hp	13	2	989	636	7	452	confirm 2 introns
MAL13P1.236	hp	13	0	420	420	51	55	no intron
MAL13P1.237	hp	13	1(+1)	1379	1119	259	36	confirn 1 intron; find 1 intron at 5' ATG
MAL13P1.248*	nucleoside diphospahte hydrolase	13	2	983	789	264	112	confirm all the introns
MAL13P1.250	hp	13	1	1259	924	20	10	confirm 1 intron
MAL13P1.288	hp	13	0	462	462	1	207	no intron
MAL13P1.290	high mobility group protein 4	13	7	1570	483	88	654	confirm 6 introns; intron6 9 bp smaller; find 3 new introns 3'
MAL13P1.312	hp	13	2	1066	804	24	31	confirm 2 introns
MAL13P1.36	hp	13	2	1156	738	122	15	confirn 2 introns
MAL13P1.413	membrane associated histidine-rich protein	13	1	941	750	737	121	confirm inotrn
MAL13P1.425	hp	13	0	243	243	20	136	no intron
MAL13P1.465*	hp	13	0(+1)	491	492	269	68	find 1 intron 69 bp 5' ATG
MAL13P1.47*	mitochondrial ATP synthase delta subunit	13	0	762	762	88	2	no intron
MAL13P1.480	histidine-rich protein iii	13	1(+1)	964	816	748	311	find 1 inotrn 13 bp 5' ATG
MAL13P1.50*	hp	13	0	617	618	9	206	no intron
MAL13P1.51	Rab5B protein	13	4(+1,AS)	1217	576	19	337	confirm all introns; find 1 intron 5 bp before stop; 2 seq run into intron3, AS
MAL13P1.80	hp	13	1(+1,+2,AS)	291	174	625	287	confirm intron; find 1 intron 9 bp 5' ATG; 2 introns 1 bp before stop; AS
MAL13P1.89	hp	13	0	270	270	27	28	no intron
MAL13P1.92	40S ribosomal protein S15	13	1(+)	750	444	331	155	Intron 174 bp larger than predicted
MAL13P1.95*	ferredoxin	13	0	585	585	57	22	no intron
PF13_0011*	gamete antigen 27/25	13	0	654	654	415	33	no intron
PF13_0021	small heat shock protein	13	0	636	636	45	15	no intron
PF13_0023*	DNA-directed RNA polymerase 2	13	3	976	381	56	320	confirm all introns
PF13_0033	26S proteasome regulatory subunit	13	0(+1)	1182	1182	628	40	find 1 intron 5 bp from ATG
PF13_0043	CCAAT-binding transcription factor	13	0	459	459	163	10	no intron
PF13_0058	hp	13	0(+1)	432	432	397	51	find 1 intron 25 bp from ATG
PF13_0081	hp	13	1	489	369	54	142	confirm intron
PF13_0082	cop-coated vesicle membrane protein p24 precursor	13	3(AS)	1024	621	193	126	confirm 3 introns; intron2 AS
PF13_0090*	ADP-ribosylation factor	13	1	816	675	185	47	confirm intron
PF13_0112	hp	13	0	225	225	105	198	no intron
PF13_0156	proteasome subunit beta type 7 precursor	13	0	813	813	49	886	no intron
PF13_0174	human mbp-1 interacting protein-2a	13	0	492	492	58	29	no intron
PF13_0185	histone h3	13	0	513	513	25	210	no intron
PF13_0213	60S ribosomal subunit protein L6e	13	0	666	666	361	47	no intron
PF13_0216	hp	13	1	593	447	74	200	confirm intron
PF13_0217	hp	13	0	219	219	37	406	no intron
PF13_0224*	60S ribosomal subunit protein L18	13	1(+1,AS)	670	555	385	84	find 1 AS intron 40 bp 5' ATG; confirm intron
PF13_0249	hp	13	0	756	756	430	37	no intron
PF13_0272	thioredoxin-related protein	13	1	972	627	269	232	confirm intron
PF13_0280	ER lumen protein retaining receptor	13	2	966	666	11	196	confirm 2 introns
PF13_0304	elongation factor 1 alpha	13	0	1332	1332	94	1	no intron
PF13_0315	RNA binding protein	13	1	1947	1530	123	149	confirm intron
PF13_0316*	40S ribosomal protein S13	13	0(+1)	456	456	520	18	find a 28 bp intron
PF13_0318	hp	13	3	968	543	11	443	confirm 3 introns
PF13_0328	proliferating cell nuclear antigen	13	0	825	825	156	241	no intron
PF13_0334	polynucleotide kinase	13	1	1592	1389	334	87	confirm 1 intron
PF13_0349	nucleoside diphosphate kinase b	13	0	450	450	70	108	no intron
PF13_0353	NADH-cytochrome b5 reductase	13	1(+1)	1206	1089	687	33	find 1 intron 1 bp 5'ATG; confirm the intron
PF14_0018	hp	14	2(-1)	1859	1482	291	85	intron1 not exist; confirm intron2
PF14_0022	exopolyphosphatase	14	10(-1,+4)	2446	1203	258	1169	127 bp exon6 not exist; find 4 introns after stop; confirm rest of introns
PF14_0024	hp	14	0	567	567	562	332	no intron
PF14_0037	hp	14	1	677	498	36	60	confirm intron
PF14_0038	cytochrome c	14	1	515	348	15	321	confirm intron
PF14_0039	hp	14	1(+1)	454	336	550	115	find 1 intron 10 bp before ATG; confrim intron
PF14_0053	ribonucleotide reductase small subunit	14	0	1050	1050	10	217	no intron
PF14_0071	hp	14	0	585	585	71	85	no intron
PF14_0076	plasmepsin 1 precursor	14	0	1359	1359	172	123	no intron
PF14_0078*	HAP protein	14	0	1356	1356	39	72	no intron
PF14_0083	ribosomal protein S8e	14	1(+1)	855	657	727	26	find 1 intron at ATG; confrim the intron
PF14_0090	hp	14	0	1149	1149	61	149	no intron
PF14_0091	hp	14	0(+2)	399	399	820	151	find 2 introns at 5' UTR
PF14_0102	rhoptry-associated protein 1	14	0	2349	2349	629	318	no intron
PF14_0117*	hp	14	0	984	984	187	49	no intron
PF14_0124*	actin II	14	1(+2)	1508	1131	864	177	find 2 introns at 5' UTR, one at ATG; confirm intron
PF14_0138*	hp	14	9(+3)	2133	621	182	108	confirm 5 introns; found 3 new introns including one crossing ATG.
PF14_0141*	ribosomal protein L10	14	0	660	660	2	26	no intron
PF14_0157*	hp	14	1	664	441	210	55	confirm intron
PF14_0167	hp	14	3	931	444	162	407	confirm 3 introns; polyA
PF14_0176	hp	14	5	1354	696	240	169	confirm 5 inotrns
PF14_0192	glutathione reductase	14	2	1779	1503	120	240	confirm 2 introns
PF14_0208	hp	14	2	676	342	11	136	confirm 2 introns
PF14_0230	Ribosomal protein family L5,	14	2	1690	885	92	106	confirm 2 introns
PF14_0231	ribosomal protein L7a	14	2(+,-)	1258	849	72	540	intron1 4 bp larger and 7 bp smaller; find 1 intron 1 bp after stop; confirm intron2
PF14_0233	hp	14	5	1510	822	1130	50	find 2 intron at 5' UTR; intron3 6 bp larger;confirm rest of introns
PF14_0248	ubiquinol-cytochrome c reductase hinge protein	14	0	267	267	25	82	no intron
PF14_0296	ribosomal protein L14	14	2	920	498	249	109	confirm 2 introns
PF14_0309	protein-L-isoaspartate O-methyltransferase beta-aspartate methyltransferase	14	2	1039	723	121	85	confirm 2introns
PF14_0323*	calmodulin	14	1	981	450	170	385	confirm 1 intron
PF14_0336	hp	14	0	765	765	7	10	no intron
PF14_0359*	hp	14	1	1618	1275	623	28	confirm intron
PF14_0362	hp	14	0	270	270	61	227	no intron
PF14_0375	hp	14	0(+1)	543	543	261	175	find 1 intron 111 bp from ATG
PF14_0378*	triose-phosphate isomerase	14	1	1036	747	668	337	confirm intron
PF14_0411*	small nuclear ribonuclear protein	14	2	652	306	115	241	Confirm intron; with polyA?
PF14_0425	fructose-bisphosphate aldolase	14	1	1576	1110	299	132	confirm 1 intron
PF14_0434	hp	14	2(+2,AS)	1453	1056	910	33	find 2 introns at 5' UTR; confirm 2 introns; second intron AS
PF14_0443	centrin	14	2	778	507	120	165	confirm 2 introns
PF14_0448*	ibosomal protein S2	14	3	1448	819	92	79	confirm 3 intros
PF14_0514*	tRNA intron endonuclease	14	2	533	294	136	346	confirm 2 introns
PF14_0525	hp	14	0(+2)	270	270	29	469	find 2 introns 3', one 2 bp before stop
PF14_0541*	V-type H(+)-translocating pyrophosphatase	14	0	2154	2154	21	371	no intron
PF14_0542	hp	14	4	834	351	4	298	confirm 4 introns
PF14_0545*	thioredoxin	14	1	578	315	165	157	confirm intron
PF14_0554	hp	14	0	177	177	63	29	no intron
PF14_0566	hp	14	0	570	570	51	350	no intron
PF14_0585	ribosomal protein S28e	14	0	204	204	421	127	no intron
PF14_0592	hp	14	0(+1)	222	222	234	103	find 1 intro at 5' of ATG
PF14_0598*	glyceraldehyde-3-phosphate dehydrogenase	14	1	1249	1014	461	524	confirm 1 intron
PF14_0619*	hp	14	0	1131	1131	150	239	no intron
PF14_0627*	ribosomal protein S3	14	2	1393	666	251	20	confirm 2 inotrns
PF14_0636*	hp	14	0	2709	2709	28	385	no intron
PF14_0646	hp	14	1(+1)	373	267	167	23	find 1 intron 3 bp before ATG; confirm intron
PF14_0658	translation initiation factor EF-1	14	0	549	549	5	417	no intron: polyA
PF14_0678	exported protein 2	14	2	1402	864	296	96	confirm 2 introns
PFL2325c	Drosophila nmda1 protein		0	869	300	30	20	no intron
PF14_0728	hp	14	1(+1)	442	300	289	37	find 1 intron 13 bp before ATG; confirm intron
PF14_0745*	hp	14	0(+1)	714	714	631	307	find 1 intron 12 bp from ATG; polyA
PF14_0779	hp	14	3(+2;AS)	1065	339	109	1310	find 2 introns 3' UTR, one 3 bp after stop; confirm introns; inotrn1 may be AS
PF14_0784	Ribosome biogenesis protein	14	1	338	168	368	34	confirm 1 intron
PF14_0805	hp	14	2(+2)	550	276	399	129	find 1 intron at 5'UTR and 1 inotrn 1 bp before stop; confirm 2 introns
*Genes covered by our ESTs; hp, hypothetical protein
