# Supplementary material for: cDNA sequences reveal considerable gene prediction inaccuracy in the Plasmodium falciparum genome
Source: BMC Genomics. 2007 Jul 27;8:255. doi: 10.1186/1471-2164-8-255 (PMC1978503; doi:10.1186/1471-2164-8-255)
Supplement: Additional file 2 — Genes with predicted coding regions fully covered by EST and confirmation of predicted introns. Aligned cDNA and predicted CDS sequences can be viewed by double clicking the hyper-linked gene names in the Excel file. [file 1471-2164-8-255-S2.zip › MA13P1.215.TXT]

#NEXUS

[!This data assembled using Sequencher, from Gene Codes Corporation.]
begin data;
   dimensions ntax=21 nchar=3947;
   format datatype=dna gap=- interleave=yes;
   matrix

MAL13P1.215                     CATGTTTGTGAAAATGTTTGCACCTTTTTAAAGGCATGTATGCATATC
MAL13|MAL13P1.215               ------------------------------------------------
su_gi_contig_599                ------------------------------------------------
gi|15907851|gb|BI814967.1|BI814 ------------------------------------------------
gi|22793189|gb|BU496995.1|BU496 ------------------------------------------------
gi|21884725|gb|BQ739712.1|BQ739 ------------------------------------------------
gi|15907020|gb|BI814438.1|BI814 ------------------------------------------------
gi|15907280|gb|BI814657.1|BI814 ------------------------------------------------
gi|21254496|gb|BQ451384.1|BQ451 ------------------------------------------------
gi|15906796|gb|BI814314.1|BI814 ------------------------------------------------
gi|22791529|gb|BU495335.1|BU495 ------------------------------------------------
gi|21480660|gb|BQ577343.1|BQ577 ------------------------------------------------
gi|21254656|gb|BQ451544.1|BQ451 ------------------------------------------------
gi|21543070|gb|BQ596344.1|BQ596 ------------------------------------------------
gi|22791853|gb|BU495659.1|BU495 ------------------------------------------------
gi|15907181|gb|BI814569.1|BI814 ------------------------------------------------
gi|15907063|gb|BI814477.1|BI814 ------------------------------------------------
gi|21884623|gb|BQ739610.1|BQ739 ------------------------------------------------
gi|15910022|gb|BI816116.1|BI816 ------------------------------------------------
gi|21687403|gb|BQ633250.1|BQ633 ------------------------------------------------
gi|22792875|gb|BU496681.1|BU496 ------------------------------------------------

MAL13P1.215                     CAAATATTGTTGTATTGTTAGGAAGGAAAAATATAAAAGTGGAGGACA
MAL13|MAL13P1.215               ------------------------------------------------
su_gi_contig_599                ------------------------------------------------
gi|15907851|gb|BI814967.1|BI814 ------------------------------------------------
gi|22793189|gb|BU496995.1|BU496 ------------------------------------------------
gi|21884725|gb|BQ739712.1|BQ739 ------------------------------------------------
gi|15907020|gb|BI814438.1|BI814 ------------------------------------------------
gi|15907280|gb|BI814657.1|BI814 ------------------------------------------------
gi|21254496|gb|BQ451384.1|BQ451 ------------------------------------------------
gi|15906796|gb|BI814314.1|BI814 ------------------------------------------------
gi|22791529|gb|BU495335.1|BU495 ------------------------------------------------
gi|21480660|gb|BQ577343.1|BQ577 ------------------------------------------------
gi|21254656|gb|BQ451544.1|BQ451 ------------------------------------------------
gi|21543070|gb|BQ596344.1|BQ596 ------------------------------------------------
gi|22791853|gb|BU495659.1|BU495 ------------------------------------------------
gi|15907181|gb|BI814569.1|BI814 ------------------------------------------------
gi|15907063|gb|BI814477.1|BI814 ------------------------------------------------
gi|21884623|gb|BQ739610.1|BQ739 ------------------------------------------------
gi|15910022|gb|BI816116.1|BI816 ------------------------------------------------
gi|21687403|gb|BQ633250.1|BQ633 ------------------------------------------------
gi|22792875|gb|BU496681.1|BU496 ------------------------------------------------

MAL13P1.215                     TAAATTAAAATAATATCATATAACAGAATTGTTATATTTATATAATAT
MAL13|MAL13P1.215               ------------------------------------------------
su_gi_contig_599                ------------------------------------------------
gi|15907851|gb|BI814967.1|BI814 ------------------------------------------------
gi|22793189|gb|BU496995.1|BU496 ------------------------------------------------
gi|21884725|gb|BQ739712.1|BQ739 ------------------------------------------------
gi|15907020|gb|BI814438.1|BI814 ------------------------------------------------
gi|15907280|gb|BI814657.1|BI814 ------------------------------------------------
gi|21254496|gb|BQ451384.1|BQ451 ------------------------------------------------
gi|15906796|gb|BI814314.1|BI814 ------------------------------------------------
gi|22791529|gb|BU495335.1|BU495 ------------------------------------------------
gi|21480660|gb|BQ577343.1|BQ577 ------------------------------------------------
gi|21254656|gb|BQ451544.1|BQ451 ------------------------------------------------
gi|21543070|gb|BQ596344.1|BQ596 ------------------------------------------------
gi|22791853|gb|BU495659.1|BU495 ------------------------------------------------
gi|15907181|gb|BI814569.1|BI814 ------------------------------------------------
gi|15907063|gb|BI814477.1|BI814 ------------------------------------------------
gi|21884623|gb|BQ739610.1|BQ739 ------------------------------------------------
gi|15910022|gb|BI816116.1|BI816 ------------------------------------------------
gi|21687403|gb|BQ633250.1|BQ633 ------------------------------------------------
gi|22792875|gb|BU496681.1|BU496 ------------------------------------------------

MAL13P1.215                     ATATACATGTGTTTTATATCTTTTTTAAGGTGAATTTTTTCATTCATT
MAL13|MAL13P1.215               ------------------------------------------------
su_gi_contig_599                ------------------------------------------------
gi|15907851|gb|BI814967.1|BI814 ------------------------------------------------
gi|22793189|gb|BU496995.1|BU496 ------------------------------------------------
gi|21884725|gb|BQ739712.1|BQ739 ------------------------------------------------
gi|15907020|gb|BI814438.1|BI814 ------------------------------------------------
gi|15907280|gb|BI814657.1|BI814 ------------------------------------------------
gi|21254496|gb|BQ451384.1|BQ451 ------------------------------------------------
gi|15906796|gb|BI814314.1|BI814 ------------------------------------------------
gi|22791529|gb|BU495335.1|BU495 ------------------------------------------------
gi|21480660|gb|BQ577343.1|BQ577 ------------------------------------------------
gi|21254656|gb|BQ451544.1|BQ451 ------------------------------------------------
gi|21543070|gb|BQ596344.1|BQ596 ------------------------------------------------
gi|22791853|gb|BU495659.1|BU495 ------------------------------------------------
gi|15907181|gb|BI814569.1|BI814 ------------------------------------------------
gi|15907063|gb|BI814477.1|BI814 ------------------------------------------------
gi|21884623|gb|BQ739610.1|BQ739 ------------------------------------------------
gi|15910022|gb|BI816116.1|BI816 ------------------------------------------------
gi|21687403|gb|BQ633250.1|BQ633 ------------------------------------------------
gi|22792875|gb|BU496681.1|BU496 ------------------------------------------------

MAL13P1.215                     TTTGCTTAAATATGCCTGCACCCCTTTGAAATATATTTATATATATTT
MAL13|MAL13P1.215               ------------------------------------------------
su_gi_contig_599                ------------------------------------------------
gi|15907851|gb|BI814967.1|BI814 ------------------------------------------------
gi|22793189|gb|BU496995.1|BU496 ------------------------------------------------
gi|21884725|gb|BQ739712.1|BQ739 ------------------------------------------------
gi|15907020|gb|BI814438.1|BI814 ------------------------------------------------
gi|15907280|gb|BI814657.1|BI814 ------------------------------------------------
gi|21254496|gb|BQ451384.1|BQ451 ------------------------------------------------
gi|15906796|gb|BI814314.1|BI814 ------------------------------------------------
gi|22791529|gb|BU495335.1|BU495 ------------------------------------------------
gi|21480660|gb|BQ577343.1|BQ577 ------------------------------------------------
gi|21254656|gb|BQ451544.1|BQ451 ------------------------------------------------
gi|21543070|gb|BQ596344.1|BQ596 ------------------------------------------------
gi|22791853|gb|BU495659.1|BU495 ------------------------------------------------
gi|15907181|gb|BI814569.1|BI814 ------------------------------------------------
gi|15907063|gb|BI814477.1|BI814 ------------------------------------------------
gi|21884623|gb|BQ739610.1|BQ739 ------------------------------------------------
gi|15910022|gb|BI816116.1|BI816 ------------------------------------------------
gi|21687403|gb|BQ633250.1|BQ633 ------------------------------------------------
gi|22792875|gb|BU496681.1|BU496 ------------------------------------------------

MAL13P1.215                     ATATGTTTAATATATATGCATATTTGTGTGTACAAATTATATATATAT
MAL13|MAL13P1.215               ------------------------------------------------
su_gi_contig_599                ------------------------------------------------
gi|15907851|gb|BI814967.1|BI814 ------------------------------------------------
gi|22793189|gb|BU496995.1|BU496 ------------------------------------------------
gi|21884725|gb|BQ739712.1|BQ739 ------------------------------------------------
gi|15907020|gb|BI814438.1|BI814 ------------------------------------------------
gi|15907280|gb|BI814657.1|BI814 ------------------------------------------------
gi|21254496|gb|BQ451384.1|BQ451 ------------------------------------------------
gi|15906796|gb|BI814314.1|BI814 ------------------------------------------------
gi|22791529|gb|BU495335.1|BU495 ------------------------------------------------
gi|21480660|gb|BQ577343.1|BQ577 ------------------------------------------------
gi|21254656|gb|BQ451544.1|BQ451 ------------------------------------------------
gi|21543070|gb|BQ596344.1|BQ596 ------------------------------------------------
gi|22791853|gb|BU495659.1|BU495 ------------------------------------------------
gi|15907181|gb|BI814569.1|BI814 ------------------------------------------------
gi|15907063|gb|BI814477.1|BI814 ------------------------------------------------
gi|21884623|gb|BQ739610.1|BQ739 ------------------------------------------------
gi|15910022|gb|BI816116.1|BI816 ------------------------------------------------
gi|21687403|gb|BQ633250.1|BQ633 ------------------------------------------------
gi|22792875|gb|BU496681.1|BU496 ------------------------------------------------

MAL13P1.215                     ATATATATATATTCCTTTTCTTTTAATTTATTTTTCTTTTTATTATGA
MAL13|MAL13P1.215               ------------------------------------------------
su_gi_contig_599                ------------------------------------------------
gi|15907851|gb|BI814967.1|BI814 ------------------------------------------------
gi|22793189|gb|BU496995.1|BU496 ------------------------------------------------
gi|21884725|gb|BQ739712.1|BQ739 ------------------------------------------------
gi|15907020|gb|BI814438.1|BI814 ------------------------------------------------
gi|15907280|gb|BI814657.1|BI814 ------------------------------------------------
gi|21254496|gb|BQ451384.1|BQ451 ------------------------------------------------
gi|15906796|gb|BI814314.1|BI814 ------------------------------------------------
gi|22791529|gb|BU495335.1|BU495 ------------------------------------------------
gi|21480660|gb|BQ577343.1|BQ577 ------------------------------------------------
gi|21254656|gb|BQ451544.1|BQ451 ------------------------------------------------
gi|21543070|gb|BQ596344.1|BQ596 ------------------------------------------------
gi|22791853|gb|BU495659.1|BU495 ------------------------------------------------
gi|15907181|gb|BI814569.1|BI814 ------------------------------------------------
gi|15907063|gb|BI814477.1|BI814 ------------------------------------------------
gi|21884623|gb|BQ739610.1|BQ739 ------------------------------------------------
gi|15910022|gb|BI816116.1|BI816 ------------------------------------------------
gi|21687403|gb|BQ633250.1|BQ633 ------------------------------------------------
gi|22792875|gb|BU496681.1|BU496 ------------------------------------------------

MAL13P1.215                     TATATGCGTTATAAAAATGAGAAATACGTACGTTCAGAAATTATGAGT
MAL13|MAL13P1.215               ------------------------------------------------
su_gi_contig_599                ------------------------------------------------
gi|15907851|gb|BI814967.1|BI814 ------------------------------------------------
gi|22793189|gb|BU496995.1|BU496 ------------------------------------------------
gi|21884725|gb|BQ739712.1|BQ739 ------------------------------------------------
gi|15907020|gb|BI814438.1|BI814 ------------------------------------------------
gi|15907280|gb|BI814657.1|BI814 ------------------------------------------------
gi|21254496|gb|BQ451384.1|BQ451 ------------------------------------------------
gi|15906796|gb|BI814314.1|BI814 ------------------------------------------------
gi|22791529|gb|BU495335.1|BU495 ------------------------------------------------
gi|21480660|gb|BQ577343.1|BQ577 ------------------------------------------------
gi|21254656|gb|BQ451544.1|BQ451 ------------------------------------------------
gi|21543070|gb|BQ596344.1|BQ596 ------------------------------------------------
gi|22791853|gb|BU495659.1|BU495 ------------------------------------------------
gi|15907181|gb|BI814569.1|BI814 ------------------------------------------------
gi|15907063|gb|BI814477.1|BI814 ------------------------------------------------
gi|21884623|gb|BQ739610.1|BQ739 ------------------------------------------------
gi|15910022|gb|BI816116.1|BI816 ------------------------------------------------
gi|21687403|gb|BQ633250.1|BQ633 ------------------------------------------------
gi|22792875|gb|BU496681.1|BU496 ------------------------------------------------

MAL13P1.215                     GATATATTATTTATTTTAAATTGTGATTTTATTTTTCGTCCAAAATTA
MAL13|MAL13P1.215               ------------------------------------------------
su_gi_contig_599                ------------------------------------------------
gi|15907851|gb|BI814967.1|BI814 ------------------------------------------------
gi|22793189|gb|BU496995.1|BU496 ------------------------------------------------
gi|21884725|gb|BQ739712.1|BQ739 ------------------------------------------------
gi|15907020|gb|BI814438.1|BI814 ------------------------------------------------
gi|15907280|gb|BI814657.1|BI814 ------------------------------------------------
gi|21254496|gb|BQ451384.1|BQ451 ------------------------------------------------
gi|15906796|gb|BI814314.1|BI814 ------------------------------------------------
gi|22791529|gb|BU495335.1|BU495 ------------------------------------------------
gi|21480660|gb|BQ577343.1|BQ577 ------------------------------------------------
gi|21254656|gb|BQ451544.1|BQ451 ------------------------------------------------
gi|21543070|gb|BQ596344.1|BQ596 ------------------------------------------------
gi|22791853|gb|BU495659.1|BU495 ------------------------------------------------
gi|15907181|gb|BI814569.1|BI814 ------------------------------------------------
gi|15907063|gb|BI814477.1|BI814 ------------------------------------------------
gi|21884623|gb|BQ739610.1|BQ739 ------------------------------------------------
gi|15910022|gb|BI816116.1|BI816 ------------------------------------------------
gi|21687403|gb|BQ633250.1|BQ633 ------------------------------------------------
gi|22792875|gb|BU496681.1|BU496 ------------------------------------------------

MAL13P1.215                     TTAGATGTTGTTATATATATATATATATATAAATATATATATATATAT
MAL13|MAL13P1.215               ------------------------------------------------
su_gi_contig_599                ------------------------------------------------
gi|15907851|gb|BI814967.1|BI814 ------------------------------------------------
gi|22793189|gb|BU496995.1|BU496 ------------------------------------------------
gi|21884725|gb|BQ739712.1|BQ739 ------------------------------------------------
gi|15907020|gb|BI814438.1|BI814 ------------------------------------------------
gi|15907280|gb|BI814657.1|BI814 ------------------------------------------------
gi|21254496|gb|BQ451384.1|BQ451 ------------------------------------------------
gi|15906796|gb|BI814314.1|BI814 ------------------------------------------------
gi|22791529|gb|BU495335.1|BU495 ------------------------------------------------
gi|21480660|gb|BQ577343.1|BQ577 ------------------------------------------------
gi|21254656|gb|BQ451544.1|BQ451 ------------------------------------------------
gi|21543070|gb|BQ596344.1|BQ596 ------------------------------------------------
gi|22791853|gb|BU495659.1|BU495 ------------------------------------------------
gi|15907181|gb|BI814569.1|BI814 ------------------------------------------------
gi|15907063|gb|BI814477.1|BI814 ------------------------------------------------
gi|21884623|gb|BQ739610.1|BQ739 ------------------------------------------------
gi|15910022|gb|BI816116.1|BI816 ------------------------------------------------
gi|21687403|gb|BQ633250.1|BQ633 ------------------------------------------------
gi|22792875|gb|BU496681.1|BU496 ------------------------------------------------

MAL13P1.215                     GTCCTTTTTGTAGTTTTTTAATTTAAATTTTTTTTTTTTTTTTTAAAT
MAL13|MAL13P1.215               ------------------------------------------------
su_gi_contig_599                ------------------------------------------------
gi|15907851|gb|BI814967.1|BI814 ------------------------------------------------
gi|22793189|gb|BU496995.1|BU496 ------------------------------------------------
gi|21884725|gb|BQ739712.1|BQ739 ------------------------------------------------
gi|15907020|gb|BI814438.1|BI814 ------------------------------------------------
gi|15907280|gb|BI814657.1|BI814 ------------------------------------------------
gi|21254496|gb|BQ451384.1|BQ451 ------------------------------------------------
gi|15906796|gb|BI814314.1|BI814 ------------------------------------------------
gi|22791529|gb|BU495335.1|BU495 ------------------------------------------------
gi|21480660|gb|BQ577343.1|BQ577 ------------------------------------------------
gi|21254656|gb|BQ451544.1|BQ451 ------------------------------------------------
gi|21543070|gb|BQ596344.1|BQ596 ------------------------------------------------
gi|22791853|gb|BU495659.1|BU495 ------------------------------------------------
gi|15907181|gb|BI814569.1|BI814 ------------------------------------------------
gi|15907063|gb|BI814477.1|BI814 ------------------------------------------------
gi|21884623|gb|BQ739610.1|BQ739 ------------------------------------------------
gi|15910022|gb|BI816116.1|BI816 ------------------------------------------------
gi|21687403|gb|BQ633250.1|BQ633 ------------------------------------------------
gi|22792875|gb|BU496681.1|BU496 ------------------------------------------------

MAL13P1.215                     ATAATGTTGGAATACACATAAATATATATAATATACATGTGTATAATA
MAL13|MAL13P1.215               ------------------------------------------------
su_gi_contig_599                ------------------------------------------------
gi|15907851|gb|BI814967.1|BI814 ------------------------------------------------
gi|22793189|gb|BU496995.1|BU496 ------------------------------------------------
gi|21884725|gb|BQ739712.1|BQ739 ------------------------------------------------
gi|15907020|gb|BI814438.1|BI814 ------------------------------------------------
gi|15907280|gb|BI814657.1|BI814 ------------------------------------------------
gi|21254496|gb|BQ451384.1|BQ451 ------------------------------------------------
gi|15906796|gb|BI814314.1|BI814 ------------------------------------------------
gi|22791529|gb|BU495335.1|BU495 ------------------------------------------------
gi|21480660|gb|BQ577343.1|BQ577 ------------------------------------------------
gi|21254656|gb|BQ451544.1|BQ451 ------------------------------------------------
gi|21543070|gb|BQ596344.1|BQ596 ------------------------------------------------
gi|22791853|gb|BU495659.1|BU495 ------------------------------------------------
gi|15907181|gb|BI814569.1|BI814 ------------------------------------------------
gi|15907063|gb|BI814477.1|BI814 ------------------------------------------------
gi|21884623|gb|BQ739610.1|BQ739 ------------------------------------------------
gi|15910022|gb|BI816116.1|BI816 ------------------------------------------------
gi|21687403|gb|BQ633250.1|BQ633 ------------------------------------------------
gi|22792875|gb|BU496681.1|BU496 ------------------------------------------------

MAL13P1.215                     TATAGTAATATATGATGCATTTTTAAGTCTATTTTTTTTTTTTTTTTA
MAL13|MAL13P1.215               ------------------------------------------------
su_gi_contig_599                ------------------------------------------------
gi|15907851|gb|BI814967.1|BI814 ------------------------------------------------
gi|22793189|gb|BU496995.1|BU496 ------------------------------------------------
gi|21884725|gb|BQ739712.1|BQ739 ------------------------------------------------
gi|15907020|gb|BI814438.1|BI814 ------------------------------------------------
gi|15907280|gb|BI814657.1|BI814 ------------------------------------------------
gi|21254496|gb|BQ451384.1|BQ451 ------------------------------------------------
gi|15906796|gb|BI814314.1|BI814 ------------------------------------------------
gi|22791529|gb|BU495335.1|BU495 ------------------------------------------------
gi|21480660|gb|BQ577343.1|BQ577 ------------------------------------------------
gi|21254656|gb|BQ451544.1|BQ451 ------------------------------------------------
gi|21543070|gb|BQ596344.1|BQ596 ------------------------------------------------
gi|22791853|gb|BU495659.1|BU495 ------------------------------------------------
gi|15907181|gb|BI814569.1|BI814 ------------------------------------------------
gi|15907063|gb|BI814477.1|BI814 ------------------------------------------------
gi|21884623|gb|BQ739610.1|BQ739 ------------------------------------------------
gi|15910022|gb|BI816116.1|BI816 ------------------------------------------------
gi|21687403|gb|BQ633250.1|BQ633 ------------------------------------------------
gi|22792875|gb|BU496681.1|BU496 ------------------------------------------------

MAL13P1.215                     ATTAAAACATATGGATATACCATATTTATATAAAGAATTTTTTTTTGT
MAL13|MAL13P1.215               ------------------------------------------------
su_gi_contig_599                ------------------------------------------------
gi|15907851|gb|BI814967.1|BI814 ------------------------------------------------
gi|22793189|gb|BU496995.1|BU496 ------------------------------------------------
gi|21884725|gb|BQ739712.1|BQ739 ------------------------------------------------
gi|15907020|gb|BI814438.1|BI814 ------------------------------------------------
gi|15907280|gb|BI814657.1|BI814 ------------------------------------------------
gi|21254496|gb|BQ451384.1|BQ451 ------------------------------------------------
gi|15906796|gb|BI814314.1|BI814 ------------------------------------------------
gi|22791529|gb|BU495335.1|BU495 ------------------------------------------------
gi|21480660|gb|BQ577343.1|BQ577 ------------------------------------------------
gi|21254656|gb|BQ451544.1|BQ451 ------------------------------------------------
gi|21543070|gb|BQ596344.1|BQ596 ------------------------------------------------
gi|22791853|gb|BU495659.1|BU495 ------------------------------------------------
gi|15907181|gb|BI814569.1|BI814 ------------------------------------------------
gi|15907063|gb|BI814477.1|BI814 ------------------------------------------------
gi|21884623|gb|BQ739610.1|BQ739 ------------------------------------------------
gi|15910022|gb|BI816116.1|BI816 ------------------------------------------------
gi|21687403|gb|BQ633250.1|BQ633 ------------------------------------------------
gi|22792875|gb|BU496681.1|BU496 ------------------------------------------------

MAL13P1.215                     GTAACCATAGACTTCCATAATATTATAGACGTACGAATATATATAAAA
MAL13|MAL13P1.215               ------------------------------------------------
su_gi_contig_599                ------------------------------------------------
gi|15907851|gb|BI814967.1|BI814 ------------------------------------------------
gi|22793189|gb|BU496995.1|BU496 ------------------------------------------------
gi|21884725|gb|BQ739712.1|BQ739 ------------------------------------------------
gi|15907020|gb|BI814438.1|BI814 ------------------------------------------------
gi|15907280|gb|BI814657.1|BI814 ------------------------------------------------
gi|21254496|gb|BQ451384.1|BQ451 ------------------------------------------------
gi|15906796|gb|BI814314.1|BI814 ------------------------------------------------
gi|22791529|gb|BU495335.1|BU495 ------------------------------------------------
gi|21480660|gb|BQ577343.1|BQ577 ------------------------------------------------
gi|21254656|gb|BQ451544.1|BQ451 ------------------------------------------------
gi|21543070|gb|BQ596344.1|BQ596 ------------------------------------------------
gi|22791853|gb|BU495659.1|BU495 ------------------------------------------------
gi|15907181|gb|BI814569.1|BI814 ------------------------------------------------
gi|15907063|gb|BI814477.1|BI814 ------------------------------------------------
gi|21884623|gb|BQ739610.1|BQ739 ------------------------------------------------
gi|15910022|gb|BI816116.1|BI816 ------------------------------------------------
gi|21687403|gb|BQ633250.1|BQ633 ------------------------------------------------
gi|22792875|gb|BU496681.1|BU496 ------------------------------------------------

MAL13P1.215                     GAAGGAATTAGAATGAGTACAAATATATAATACATAAATGTGCATATG
MAL13|MAL13P1.215               ------------------------------------------------
su_gi_contig_599                ------------------------------------------------
gi|15907851|gb|BI814967.1|BI814 ------------------------------------------------
gi|22793189|gb|BU496995.1|BU496 ------------------------------------------------
gi|21884725|gb|BQ739712.1|BQ739 ------------------------------------------------
gi|15907020|gb|BI814438.1|BI814 ------------------------------------------------
gi|15907280|gb|BI814657.1|BI814 ------------------------------------------------
gi|21254496|gb|BQ451384.1|BQ451 ------------------------------------------------
gi|15906796|gb|BI814314.1|BI814 ------------------------------------------------
gi|22791529|gb|BU495335.1|BU495 ------------------------------------------------
gi|21480660|gb|BQ577343.1|BQ577 ------------------------------------------------
gi|21254656|gb|BQ451544.1|BQ451 ------------------------------------------------
gi|21543070|gb|BQ596344.1|BQ596 ------------------------------------------------
gi|22791853|gb|BU495659.1|BU495 ------------------------------------------------
gi|15907181|gb|BI814569.1|BI814 ------------------------------------------------
gi|15907063|gb|BI814477.1|BI814 ------------------------------------------------
gi|21884623|gb|BQ739610.1|BQ739 ------------------------------------------------
gi|15910022|gb|BI816116.1|BI816 ------------------------------------------------
gi|21687403|gb|BQ633250.1|BQ633 ------------------------------------------------
gi|22792875|gb|BU496681.1|BU496 ------------------------------------------------

MAL13P1.215                     TATATATATATATATATATTTTTTTTCTCTTCATTAATACATCTGTTG
MAL13|MAL13P1.215               ------------------------------------------------
su_gi_contig_599                ------------------------------------------------
gi|15907851|gb|BI814967.1|BI814 ------------------------------------------------
gi|22793189|gb|BU496995.1|BU496 ------------------------------------------------
gi|21884725|gb|BQ739712.1|BQ739 ------------------------------------------------
gi|15907020|gb|BI814438.1|BI814 ------------------------------------------------
gi|15907280|gb|BI814657.1|BI814 ------------------------------------------------
gi|21254496|gb|BQ451384.1|BQ451 ------------------------------------------------
gi|15906796|gb|BI814314.1|BI814 ------------------------------------------------
gi|22791529|gb|BU495335.1|BU495 ------------------------------------------------
gi|21480660|gb|BQ577343.1|BQ577 ------------------------------------------------
gi|21254656|gb|BQ451544.1|BQ451 ------------------------------------------------
gi|21543070|gb|BQ596344.1|BQ596 ------------------------------------------------
gi|22791853|gb|BU495659.1|BU495 ------------------------------------------------
gi|15907181|gb|BI814569.1|BI814 ------------------------------------------------
gi|15907063|gb|BI814477.1|BI814 ------------------------------------------------
gi|21884623|gb|BQ739610.1|BQ739 ------------------------------------------------
gi|15910022|gb|BI816116.1|BI816 ------------------------------------------------
gi|21687403|gb|BQ633250.1|BQ633 ------------------------------------------------
gi|22792875|gb|BU496681.1|BU496 ------------------------------------------------

MAL13P1.215                     AATGTATAAATATCTTCATATATCAATAGTTACAATGTTACACAAATA
MAL13|MAL13P1.215               ------------------------------------------------
su_gi_contig_599                ------------------------------------------------
gi|15907851|gb|BI814967.1|BI814 ------------------------------------------------
gi|22793189|gb|BU496995.1|BU496 ------------------------------------------------
gi|21884725|gb|BQ739712.1|BQ739 ------------------------------------------------
gi|15907020|gb|BI814438.1|BI814 ------------------------------------------------
gi|15907280|gb|BI814657.1|BI814 ------------------------------------------------
gi|21254496|gb|BQ451384.1|BQ451 ------------------------------------------------
gi|15906796|gb|BI814314.1|BI814 ------------------------------------------------
gi|22791529|gb|BU495335.1|BU495 ------------------------------------------------
gi|21480660|gb|BQ577343.1|BQ577 ------------------------------------------------
gi|21254656|gb|BQ451544.1|BQ451 ------------------------------------------------
gi|21543070|gb|BQ596344.1|BQ596 ------------------------------------------------
gi|22791853|gb|BU495659.1|BU495 ------------------------------------------------
gi|15907181|gb|BI814569.1|BI814 ------------------------------------------------
gi|15907063|gb|BI814477.1|BI814 ------------------------------------------------
gi|21884623|gb|BQ739610.1|BQ739 ------------------------------------------------
gi|15910022|gb|BI816116.1|BI816 ------------------------------------------------
gi|21687403|gb|BQ633250.1|BQ633 ------------------------------------------------
gi|22792875|gb|BU496681.1|BU496 ------------------------------------------------

MAL13P1.215                     GATTTATGAAAATAACTAATAAATTTTATTACATATAATATATTATAT
MAL13|MAL13P1.215               ------------------------------------------------
su_gi_contig_599                ------------------------------------------------
gi|15907851|gb|BI814967.1|BI814 ------------------------------------------------
gi|22793189|gb|BU496995.1|BU496 ------------------------------------------------
gi|21884725|gb|BQ739712.1|BQ739 ------------------------------------------------
gi|15907020|gb|BI814438.1|BI814 ------------------------------------------------
gi|15907280|gb|BI814657.1|BI814 ------------------------------------------------
gi|21254496|gb|BQ451384.1|BQ451 ------------------------------------------------
gi|15906796|gb|BI814314.1|BI814 ------------------------------------------------
gi|22791529|gb|BU495335.1|BU495 ------------------------------------------------
gi|21480660|gb|BQ577343.1|BQ577 ------------------------------------------------
gi|21254656|gb|BQ451544.1|BQ451 ------------------------------------------------
gi|21543070|gb|BQ596344.1|BQ596 ------------------------------------------------
gi|22791853|gb|BU495659.1|BU495 ------------------------------------------------
gi|15907181|gb|BI814569.1|BI814 ------------------------------------------------
gi|15907063|gb|BI814477.1|BI814 ------------------------------------------------
gi|21884623|gb|BQ739610.1|BQ739 ------------------------------------------------
gi|15910022|gb|BI816116.1|BI816 ------------------------------------------------
gi|21687403|gb|BQ633250.1|BQ633 ------------------------------------------------
gi|22792875|gb|BU496681.1|BU496 ------------------------------------------------

MAL13P1.215                     AAATGAAAATAAGTTTAAACCAAAAAATAAATAAATATATATATATAT
MAL13|MAL13P1.215               ------------------------------------------------
su_gi_contig_599                ------------------------------------------------
gi|15907851|gb|BI814967.1|BI814 ------------------------------------------------
gi|22793189|gb|BU496995.1|BU496 ------------------------------------------------
gi|21884725|gb|BQ739712.1|BQ739 ------------------------------------------------
gi|15907020|gb|BI814438.1|BI814 ------------------------------------------------
gi|15907280|gb|BI814657.1|BI814 ------------------------------------------------
gi|21254496|gb|BQ451384.1|BQ451 ------------------------------------------------
gi|15906796|gb|BI814314.1|BI814 ------------------------------------------------
gi|22791529|gb|BU495335.1|BU495 ------------------------------------------------
gi|21480660|gb|BQ577343.1|BQ577 ------------------------------------------------
gi|21254656|gb|BQ451544.1|BQ451 ------------------------------------------------
gi|21543070|gb|BQ596344.1|BQ596 ------------------------------------------------
gi|22791853|gb|BU495659.1|BU495 ------------------------------------------------
gi|15907181|gb|BI814569.1|BI814 ------------------------------------------------
gi|15907063|gb|BI814477.1|BI814 ------------------------------------------------
gi|21884623|gb|BQ739610.1|BQ739 ------------------------------------------------
gi|15910022|gb|BI816116.1|BI816 ------------------------------------------------
gi|21687403|gb|BQ633250.1|BQ633 ------------------------------------------------
gi|22792875|gb|BU496681.1|BU496 ------------------------------------------------

MAL13P1.215                     ATATATATATGACTTCATTTTTTATGTATTATATAGATTTATATTCAA
MAL13|MAL13P1.215               ------------------------------------------------
su_gi_contig_599                ------------------------------------------------
gi|15907851|gb|BI814967.1|BI814 ------------------------------------------------
gi|22793189|gb|BU496995.1|BU496 ------------------------------------------------
gi|21884725|gb|BQ739712.1|BQ739 ------------------------------------------------
gi|15907020|gb|BI814438.1|BI814 ------------------------------------------------
gi|15907280|gb|BI814657.1|BI814 ------------------------------------------------
gi|21254496|gb|BQ451384.1|BQ451 ------------------------------------------------
gi|15906796|gb|BI814314.1|BI814 ------------------------------------------------
gi|22791529|gb|BU495335.1|BU495 ------------------------------------------------
gi|21480660|gb|BQ577343.1|BQ577 ------------------------------------------------
gi|21254656|gb|BQ451544.1|BQ451 ------------------------------------------------
gi|21543070|gb|BQ596344.1|BQ596 ------------------------------------------------
gi|22791853|gb|BU495659.1|BU495 ------------------------------------------------
gi|15907181|gb|BI814569.1|BI814 ------------------------------------------------
gi|15907063|gb|BI814477.1|BI814 ------------------------------------------------
gi|21884623|gb|BQ739610.1|BQ739 ------------------------------------------------
gi|15910022|gb|BI816116.1|BI816 ------------------------------------------------
gi|21687403|gb|BQ633250.1|BQ633 ------------------------------------------------
gi|22792875|gb|BU496681.1|BU496 ------------------------------------------------

MAL13P1.215                     AGGTATAATAAATTAAAGTACTGGAAAATAAATTATATTGTATATACA
MAL13|MAL13P1.215               ------------------------------------------------
su_gi_contig_599                ------------------------------------------------
gi|15907851|gb|BI814967.1|BI814 ------------------------------------------------
gi|22793189|gb|BU496995.1|BU496 ------------------------------------------------
gi|21884725|gb|BQ739712.1|BQ739 ------------------------------------------------
gi|15907020|gb|BI814438.1|BI814 ------------------------------------------------
gi|15907280|gb|BI814657.1|BI814 ------------------------------------------------
gi|21254496|gb|BQ451384.1|BQ451 ------------------------------------------------
gi|15906796|gb|BI814314.1|BI814 ------------------------------------------------
gi|22791529|gb|BU495335.1|BU495 ------------------------------------------------
gi|21480660|gb|BQ577343.1|BQ577 ------------------------------------------------
gi|21254656|gb|BQ451544.1|BQ451 ------------------------------------------------
gi|21543070|gb|BQ596344.1|BQ596 ------------------------------------------------
gi|22791853|gb|BU495659.1|BU495 ------------------------------------------------
gi|15907181|gb|BI814569.1|BI814 ------------------------------------------------
gi|15907063|gb|BI814477.1|BI814 ------------------------------------------------
gi|21884623|gb|BQ739610.1|BQ739 ------------------------------------------------
gi|15910022|gb|BI816116.1|BI816 ------------------------------------------------
gi|21687403|gb|BQ633250.1|BQ633 ------------------------------------------------
gi|22792875|gb|BU496681.1|BU496 ------------------------------------------------

MAL13P1.215                     TAATTCTATATTGTATGTCATATATATTATATGACATGTAATATATAT
MAL13|MAL13P1.215               ------------------------------------------------
su_gi_contig_599                ------------------------------------------------
gi|15907851|gb|BI814967.1|BI814 ------------------------------------------------
gi|22793189|gb|BU496995.1|BU496 ------------------------------------------------
gi|21884725|gb|BQ739712.1|BQ739 ------------------------------------------------
gi|15907020|gb|BI814438.1|BI814 ------------------------------------------------
gi|15907280|gb|BI814657.1|BI814 ------------------------------------------------
gi|21254496|gb|BQ451384.1|BQ451 ------------------------------------------------
gi|15906796|gb|BI814314.1|BI814 ------------------------------------------------
gi|22791529|gb|BU495335.1|BU495 ------------------------------------------------
gi|21480660|gb|BQ577343.1|BQ577 ------------------------------------------------
gi|21254656|gb|BQ451544.1|BQ451 ------------------------------------------------
gi|21543070|gb|BQ596344.1|BQ596 ------------------------------------------------
gi|22791853|gb|BU495659.1|BU495 ------------------------------------------------
gi|15907181|gb|BI814569.1|BI814 ------------------------------------------------
gi|15907063|gb|BI814477.1|BI814 ------------------------------------------------
gi|21884623|gb|BQ739610.1|BQ739 ------------------------------------------------
gi|15910022|gb|BI816116.1|BI816 ------------------------------------------------
gi|21687403|gb|BQ633250.1|BQ633 ------------------------------------------------
gi|22792875|gb|BU496681.1|BU496 ------------------------------------------------

MAL13P1.215                     GTTGAATTTTTGTGGTGTGTTTTTTTCTTTCTTATTTTTTCATTTTTC
MAL13|MAL13P1.215               ------------------------------------------------
su_gi_contig_599                ------------------------------------------------
gi|15907851|gb|BI814967.1|BI814 ------------------------------------------------
gi|22793189|gb|BU496995.1|BU496 ------------------------------------------------
gi|21884725|gb|BQ739712.1|BQ739 ------------------------------------------------
gi|15907020|gb|BI814438.1|BI814 ------------------------------------------------
gi|15907280|gb|BI814657.1|BI814 ------------------------------------------------
gi|21254496|gb|BQ451384.1|BQ451 ------------------------------------------------
gi|15906796|gb|BI814314.1|BI814 ------------------------------------------------
gi|22791529|gb|BU495335.1|BU495 ------------------------------------------------
gi|21480660|gb|BQ577343.1|BQ577 ------------------------------------------------
gi|21254656|gb|BQ451544.1|BQ451 ------------------------------------------------
gi|21543070|gb|BQ596344.1|BQ596 ------------------------------------------------
gi|22791853|gb|BU495659.1|BU495 ------------------------------------------------
gi|15907181|gb|BI814569.1|BI814 ------------------------------------------------
gi|15907063|gb|BI814477.1|BI814 ------------------------------------------------
gi|21884623|gb|BQ739610.1|BQ739 ------------------------------------------------
gi|15910022|gb|BI816116.1|BI816 ------------------------------------------------
gi|21687403|gb|BQ633250.1|BQ633 ------------------------------------------------
gi|22792875|gb|BU496681.1|BU496 ------------------------------------------------

MAL13P1.215                     CCTATTTTTTTTCTTTACATTATATGAACTTTTTACATATAAAATAAG
MAL13|MAL13P1.215               ------------------------------------------------
su_gi_contig_599                ------------------------------------------------
gi|15907851|gb|BI814967.1|BI814 ------------------------------------------------
gi|22793189|gb|BU496995.1|BU496 ------------------------------------------------
gi|21884725|gb|BQ739712.1|BQ739 ------------------------------------------------
gi|15907020|gb|BI814438.1|BI814 ------------------------------------------------
gi|15907280|gb|BI814657.1|BI814 ------------------------------------------------
gi|21254496|gb|BQ451384.1|BQ451 ------------------------------------------------
gi|15906796|gb|BI814314.1|BI814 ------------------------------------------------
gi|22791529|gb|BU495335.1|BU495 ------------------------------------------------
gi|21480660|gb|BQ577343.1|BQ577 ------------------------------------------------
gi|21254656|gb|BQ451544.1|BQ451 ------------------------------------------------
gi|21543070|gb|BQ596344.1|BQ596 ------------------------------------------------
gi|22791853|gb|BU495659.1|BU495 ------------------------------------------------
gi|15907181|gb|BI814569.1|BI814 ------------------------------------------------
gi|15907063|gb|BI814477.1|BI814 ------------------------------------------------
gi|21884623|gb|BQ739610.1|BQ739 ------------------------------------------------
gi|15910022|gb|BI816116.1|BI816 ------------------------------------------------
gi|21687403|gb|BQ633250.1|BQ633 ------------------------------------------------
gi|22792875|gb|BU496681.1|BU496 ------------------------------------------------

MAL13P1.215                     TATTAAAAAAAAAAGAAGAAAAAAAAAAGAAGAGTAGTTATAAAAATA
MAL13|MAL13P1.215               ------------------------------------------------
su_gi_contig_599                ------------------------------------------------
gi|15907851|gb|BI814967.1|BI814 ------------------------------------------------
gi|22793189|gb|BU496995.1|BU496 ------------------------------------------------
gi|21884725|gb|BQ739712.1|BQ739 ------------------------------------------------
gi|15907020|gb|BI814438.1|BI814 ------------------------------------------------
gi|15907280|gb|BI814657.1|BI814 ------------------------------------------------
gi|21254496|gb|BQ451384.1|BQ451 ------------------------------------------------
gi|15906796|gb|BI814314.1|BI814 ------------------------------------------------
gi|22791529|gb|BU495335.1|BU495 ------------------------------------------------
gi|21480660|gb|BQ577343.1|BQ577 ------------------------------------------------
gi|21254656|gb|BQ451544.1|BQ451 ------------------------------------------------
gi|21543070|gb|BQ596344.1|BQ596 ------------------------------------------------
gi|22791853|gb|BU495659.1|BU495 ------------------------------------------------
gi|15907181|gb|BI814569.1|BI814 ------------------------------------------------
gi|15907063|gb|BI814477.1|BI814 ------------------------------------------------
gi|21884623|gb|BQ739610.1|BQ739 ------------------------------------------------
gi|15910022|gb|BI816116.1|BI816 ------------------------------------------------
gi|21687403|gb|BQ633250.1|BQ633 ------------------------------------------------
gi|22792875|gb|BU496681.1|BU496 ------------------------------------------------

MAL13P1.215                     TATAACTTGTATAATTATAAAAATTTCTTTTTTTTTTGATTTTTGGTT
MAL13|MAL13P1.215               ------------------------------------------------
su_gi_contig_599                ------------------------------------------------
gi|15907851|gb|BI814967.1|BI814 ------------------------------------------------
gi|22793189|gb|BU496995.1|BU496 ------------------------------------------------
gi|21884725|gb|BQ739712.1|BQ739 ------------------------------------------------
gi|15907020|gb|BI814438.1|BI814 ------------------------------------------------
gi|15907280|gb|BI814657.1|BI814 ------------------------------------------------
gi|21254496|gb|BQ451384.1|BQ451 ------------------------------------------------
gi|15906796|gb|BI814314.1|BI814 ------------------------------------------------
gi|22791529|gb|BU495335.1|BU495 ------------------------------------------------
gi|21480660|gb|BQ577343.1|BQ577 ------------------------------------------------
gi|21254656|gb|BQ451544.1|BQ451 ------------------------------------------------
gi|21543070|gb|BQ596344.1|BQ596 ------------------------------------------------
gi|22791853|gb|BU495659.1|BU495 ------------------------------------------------
gi|15907181|gb|BI814569.1|BI814 ------------------------------------------------
gi|15907063|gb|BI814477.1|BI814 ------------------------------------------------
gi|21884623|gb|BQ739610.1|BQ739 ------------------------------------------------
gi|15910022|gb|BI816116.1|BI816 ------------------------------------------------
gi|21687403|gb|BQ633250.1|BQ633 ------------------------------------------------
gi|22792875|gb|BU496681.1|BU496 ------------------------------------------------

MAL13P1.215                     TAATCCTTATTTTATATTTACCAAATATATATATATATATATATATAT
MAL13|MAL13P1.215               ------------------------------------------------
su_gi_contig_599                ------------------------------------------------
gi|15907851|gb|BI814967.1|BI814 ------------------------------------------------
gi|22793189|gb|BU496995.1|BU496 ------------------------------------------------
gi|21884725|gb|BQ739712.1|BQ739 ------------------------------------------------
gi|15907020|gb|BI814438.1|BI814 ------------------------------------------------
gi|15907280|gb|BI814657.1|BI814 ------------------------------------------------
gi|21254496|gb|BQ451384.1|BQ451 ------------------------------------------------
gi|15906796|gb|BI814314.1|BI814 ------------------------------------------------
gi|22791529|gb|BU495335.1|BU495 ------------------------------------------------
gi|21480660|gb|BQ577343.1|BQ577 ------------------------------------------------
gi|21254656|gb|BQ451544.1|BQ451 ------------------------------------------------
gi|21543070|gb|BQ596344.1|BQ596 ------------------------------------------------
gi|22791853|gb|BU495659.1|BU495 ------------------------------------------------
gi|15907181|gb|BI814569.1|BI814 ------------------------------------------------
gi|15907063|gb|BI814477.1|BI814 ------------------------------------------------
gi|21884623|gb|BQ739610.1|BQ739 ------------------------------------------------
gi|15910022|gb|BI816116.1|BI816 ------------------------------------------------
gi|21687403|gb|BQ633250.1|BQ633 ------------------------------------------------
gi|22792875|gb|BU496681.1|BU496 ------------------------------------------------

MAL13P1.215                     ATGTACCTTGTTTTTGTTTATAAAAATATATAAAGTAGGAAAAAAAAG
MAL13|MAL13P1.215               ------------------------------------------------
su_gi_contig_599                ------------------------------------------------
gi|15907851|gb|BI814967.1|BI814 ------------------------------------------------
gi|22793189|gb|BU496995.1|BU496 ------------------------------------------------
gi|21884725|gb|BQ739712.1|BQ739 ------------------------------------------------
gi|15907020|gb|BI814438.1|BI814 ------------------------------------------------
gi|15907280|gb|BI814657.1|BI814 ------------------------------------------------
gi|21254496|gb|BQ451384.1|BQ451 ------------------------------------------------
gi|15906796|gb|BI814314.1|BI814 ------------------------------------------------
gi|22791529|gb|BU495335.1|BU495 ------------------------------------------------
gi|21480660|gb|BQ577343.1|BQ577 ------------------------------------------------
gi|21254656|gb|BQ451544.1|BQ451 ------------------------------------------------
gi|21543070|gb|BQ596344.1|BQ596 ------------------------------------------------
gi|22791853|gb|BU495659.1|BU495 ------------------------------------------------
gi|15907181|gb|BI814569.1|BI814 ------------------------------------------------
gi|15907063|gb|BI814477.1|BI814 ------------------------------------------------
gi|21884623|gb|BQ739610.1|BQ739 ------------------------------------------------
gi|15910022|gb|BI816116.1|BI816 ------------------------------------------------
gi|21687403|gb|BQ633250.1|BQ633 ------------------------------------------------
gi|22792875|gb|BU496681.1|BU496 ------------------------------------------------

MAL13P1.215                     AAAAACAAAAGAAGATTATAAAGATAAATATTAAAAAAAAAAAAAAAA
MAL13|MAL13P1.215               ------------------------------------------------
su_gi_contig_599                ------------------------------------------------
gi|15907851|gb|BI814967.1|BI814 ------------------------------------------------
gi|22793189|gb|BU496995.1|BU496 ------------------------------------------------
gi|21884725|gb|BQ739712.1|BQ739 ------------------------------------------------
gi|15907020|gb|BI814438.1|BI814 ------------------------------------------------
gi|15907280|gb|BI814657.1|BI814 ------------------------------------------------
gi|21254496|gb|BQ451384.1|BQ451 ------------------------------------------------
gi|15906796|gb|BI814314.1|BI814 ------------------------------------------------
gi|22791529|gb|BU495335.1|BU495 ------------------------------------------------
gi|21480660|gb|BQ577343.1|BQ577 ------------------------------------------------
gi|21254656|gb|BQ451544.1|BQ451 ------------------------------------------------
gi|21543070|gb|BQ596344.1|BQ596 ------------------------------------------------
gi|22791853|gb|BU495659.1|BU495 ------------------------------------------------
gi|15907181|gb|BI814569.1|BI814 ------------------------------------------------
gi|15907063|gb|BI814477.1|BI814 ------------------------------------------------
gi|21884623|gb|BQ739610.1|BQ739 ------------------------------------------------
gi|15910022|gb|BI816116.1|BI816 ------------------------------------------------
gi|21687403|gb|BQ633250.1|BQ633 ------------------------------------------------
gi|22792875|gb|BU496681.1|BU496 ------------------------------------------------

MAL13P1.215                     AAAAAAAAACAAGAAGAATAAGAACAAGAAAAAAAAAAAAAAACACAT
MAL13|MAL13P1.215               ------------------------------------------------
su_gi_contig_599                ----------------------------AAAAAAAAAAAAAAACACAT
gi|15907851|gb|BI814967.1|BI814 ------------------------------------------------
gi|22793189|gb|BU496995.1|BU496 ----------------------------AAAAAAAAAAAAAAACACAT
gi|21884725|gb|BQ739712.1|BQ739 ----------------------------AAAAAAAAAAAAAAACACAT
gi|15907020|gb|BI814438.1|BI814 -------------------------------AAAAAAAAAAAACACAT
gi|15907280|gb|BI814657.1|BI814 ------------------------------------------------
gi|21254496|gb|BQ451384.1|BQ451 ------------------------------------------------
gi|15906796|gb|BI814314.1|BI814 ------------------------------------------------
gi|22791529|gb|BU495335.1|BU495 ------------------------------------------------
gi|21480660|gb|BQ577343.1|BQ577 ------------------------------------------------
gi|21254656|gb|BQ451544.1|BQ451 ------------------------------------------------
gi|21543070|gb|BQ596344.1|BQ596 ------------------------------------------------
gi|22791853|gb|BU495659.1|BU495 ------------------------------------------------
gi|15907181|gb|BI814569.1|BI814 ------------------------------------------------
gi|15907063|gb|BI814477.1|BI814 ------------------------------------------------
gi|21884623|gb|BQ739610.1|BQ739 ------------------------------------------------
gi|15910022|gb|BI816116.1|BI816 ------------------------------------------------
gi|21687403|gb|BQ633250.1|BQ633 ------------------------------------------------
gi|22792875|gb|BU496681.1|BU496 ------------------------------------------------

MAL13P1.215                     ATAAATTAAACATGAGAAAAGAAGAAATGAATAGGAATTTTCAAAATG
MAL13|MAL13P1.215               -----------ATGAGAAAAGAAGAAATGAATAGGAATTTTCAAAATG
su_gi_contig_599                ATAAATTAAACATGAGAAAAGAAGAAATGAATAGGAATTTTCAAAATG
gi|15907851|gb|BI814967.1|BI814 -----------------AAAGAAGAAATGAATAGGAATTTTCAAAATG
gi|22793189|gb|BU496995.1|BU496 ATAAATTAAACATGAGAAAAGAAGAAATGAATAGGAATTTTCAAAATG
gi|21884725|gb|BQ739712.1|BQ739 ATAAATTAAACATGAGAAAAGAAGAAATGAATAGGAATTTTCAAAATG
gi|15907020|gb|BI814438.1|BI814 ATAAATTAAACATGAGAAAAGAAGAAATGAATAGGAATTTTCAAAATG
gi|15907280|gb|BI814657.1|BI814 ------------------------------------------------
gi|21254496|gb|BQ451384.1|BQ451 ------------------------------------------------
gi|15906796|gb|BI814314.1|BI814 ------------------------------------------------
gi|22791529|gb|BU495335.1|BU495 ------------------------------------------------
gi|21480660|gb|BQ577343.1|BQ577 ------------------------------------------------
gi|21254656|gb|BQ451544.1|BQ451 ------------------------------------------------
gi|21543070|gb|BQ596344.1|BQ596 ------------------------------------------------
gi|22791853|gb|BU495659.1|BU495 ------------------------------------------------
gi|15907181|gb|BI814569.1|BI814 ------------------------------------------------
gi|15907063|gb|BI814477.1|BI814 ------------------------------------------------
gi|21884623|gb|BQ739610.1|BQ739 ------------------------------------------------
gi|15910022|gb|BI816116.1|BI816 ------------------------------------------------
gi|21687403|gb|BQ633250.1|BQ633 ------------------------------------------------
gi|22792875|gb|BU496681.1|BU496 ------------------------------------------------

MAL13P1.215                     CGTCATGTAAAGAAGACAATTATATCAAAGCTTGGCTTAAGCAAACGG
MAL13|MAL13P1.215               CGTCATGTAAAGAAGACAATTATATCAAAGCTTGGCTTAAGCAAACGG
su_gi_contig_599                CGTCATGTAAAGAAGACAATTATATCAAAGCTTGGCTTAAGCAAACGG
gi|15907851|gb|BI814967.1|BI814 CGTCATGTAAAGAAGACAATTATATCAAAGCTTGGCTTAAGCAAACGG
gi|22793189|gb|BU496995.1|BU496 CGTCATGTAAAGAAGACAATTATATCAAAGCTTGGCTTAAGCAAACGG
gi|21884725|gb|BQ739712.1|BQ739 CGTCATGTAAAGAAGACAATTATATCAAAGCTTGGCTTAAGCAAACGG
gi|15907020|gb|BI814438.1|BI814 CGTCATGTAAAGAAGACAATTATATCAAAGCTTGGCTTAAGCAAACGG
gi|15907280|gb|BI814657.1|BI814 ------------------------------------------AAACGG
gi|21254496|gb|BQ451384.1|BQ451 ------------------------------------------------
gi|15906796|gb|BI814314.1|BI814 ------------------------------------------------
gi|22791529|gb|BU495335.1|BU495 ------------------------------------------------
gi|21480660|gb|BQ577343.1|BQ577 ------------------------------------------------
gi|21254656|gb|BQ451544.1|BQ451 ------------------------------------------------
gi|21543070|gb|BQ596344.1|BQ596 ------------------------------------------------
gi|22791853|gb|BU495659.1|BU495 ------------------------------------------------
gi|15907181|gb|BI814569.1|BI814 ------------------------------------------------
gi|15907063|gb|BI814477.1|BI814 ------------------------------------------------
gi|21884623|gb|BQ739610.1|BQ739 ------------------------------------------------
gi|15910022|gb|BI816116.1|BI816 ------------------------------------------------
gi|21687403|gb|BQ633250.1|BQ633 ------------------------------------------------
gi|22792875|gb|BU496681.1|BU496 ------------------------------------------------

MAL13P1.215                     AAAATCCCGAATTTTATAAAAACTTGAATGATTTAGATGATCAGTCAT
MAL13|MAL13P1.215               AAAATCCCGAATTTTATAAAAACTTGAATGATTTAGATGATCAGTCAT
su_gi_contig_599                AAAATCCCGAATTTTATAAAAACTTGAATGATTTAGATGATCAGTCAT
gi|15907851|gb|BI814967.1|BI814 AAAATCCCGAATTTTATAAAAACTTGAATGATTTAGATGATCAGTCAT
gi|22793189|gb|BU496995.1|BU496 AAAATCCCGAATTTTATAAAAACTTGAATGATTTAGATGATCAGTCAT
gi|21884725|gb|BQ739712.1|BQ739 AAAATCCCGAATTTTATAAAAACTTGAATGATTTAGATGATCAGTCAT
gi|15907020|gb|BI814438.1|BI814 AAAATCCCGAATTTTATAAAAACTTGAATGATTTAGATGATCAGTCAT
gi|15907280|gb|BI814657.1|BI814 AAAATCCCGAATTTTATAAAAACTTGAATGATTTAGATGATCAGTCAT
gi|21254496|gb|BQ451384.1|BQ451 ------------------------------------------AGTCAT
gi|15906796|gb|BI814314.1|BI814 ------------------------------------------------
gi|22791529|gb|BU495335.1|BU495 ------------------------------------------------
gi|21480660|gb|BQ577343.1|BQ577 ------------------------------------------------
gi|21254656|gb|BQ451544.1|BQ451 ------------------------------------------------
gi|21543070|gb|BQ596344.1|BQ596 ------------------------------------------------
gi|22791853|gb|BU495659.1|BU495 ------------------------------------------------
gi|15907181|gb|BI814569.1|BI814 ------------------------------------------------
gi|15907063|gb|BI814477.1|BI814 ------------------------------------------------
gi|21884623|gb|BQ739610.1|BQ739 ------------------------------------------------
gi|15910022|gb|BI816116.1|BI816 ------------------------------------------------
gi|21687403|gb|BQ633250.1|BQ633 ------------------------------------------------
gi|22792875|gb|BU496681.1|BU496 ------------------------------------------------

MAL13P1.215                     ATACGAATGAATTTGTAAAGGTTGTCGATTTTAATAATTTTAATAGTA
MAL13|MAL13P1.215               ATACGAATGAATTTGTAAAGGTTGTCGATTTTAATAATTTTAATAGTA
su_gi_contig_599                ATACGAATGAATTTGTAAAGGTTGTCGATTTTAATAATTTTAATAGTA
gi|15907851|gb|BI814967.1|BI814 ATACGAATGAATTTGTAAAGGTTGTCGATTTTAATAATTTTAATAGTA
gi|22793189|gb|BU496995.1|BU496 ATACGAATGAATTTGTAAAGGTTGTCGATTTTAATAATTTTAATAGTA
gi|21884725|gb|BQ739712.1|BQ739 ATACGAATGAATTTGTAAAGGTTGTCGATTTTAATAATTTTAATAGTA
gi|15907020|gb|BI814438.1|BI814 ATACGAATGAATTTGTAAAGGTTGTCGATTTTAATAATTTTAATAGTA
gi|15907280|gb|BI814657.1|BI814 ATACGAATGAATTTGTAAAGGTTGTCGATTTTAATAATTTTAATAGTA
gi|21254496|gb|BQ451384.1|BQ451 ATACGAATGAATTTGTAAAGGTTGTCGATTTTAATAATTTTAATAGTA
gi|15906796|gb|BI814314.1|BI814 ------------------------------------------------
gi|22791529|gb|BU495335.1|BU495 ------------------------------------------------
gi|21480660|gb|BQ577343.1|BQ577 ------------------------------------------------
gi|21254656|gb|BQ451544.1|BQ451 ------------------------------------------------
gi|21543070|gb|BQ596344.1|BQ596 ------------------------------------------------
gi|22791853|gb|BU495659.1|BU495 ------------------------------------------------
gi|15907181|gb|BI814569.1|BI814 ------------------------------------------------
gi|15907063|gb|BI814477.1|BI814 ------------------------------------------------
gi|21884623|gb|BQ739610.1|BQ739 ------------------------------------------------
gi|15910022|gb|BI816116.1|BI816 ------------------------------------------------
gi|21687403|gb|BQ633250.1|BQ633 ------------------------------------------------
gi|22792875|gb|BU496681.1|BU496 ------------------------------------------------

MAL13P1.215                     ATTTTATAAATAATATGATGGAAGAACCTTTTGGGGATGAATTTAGTA
MAL13|MAL13P1.215               ATTTTATAAATAATATGATGGAAGAACCTTTTGGGGATGAATTTAGTA
su_gi_contig_599                ATTTTATAAATAATATGATGGAAGAACCTTTTGGGGATGAATTTAGTA
gi|15907851|gb|BI814967.1|BI814 ATTTTATAAATAATATGATGGAAGAACCTTTTGGGGATGAATTTAGTA
gi|22793189|gb|BU496995.1|BU496 ATTTTATAAATAATATGATGGAAGAACCTTTTGGGG------------
gi|21884725|gb|BQ739712.1|BQ739 ATTTTATAAATAATATGATGGAAGAACCTTTTGGGGATGAATTTAGTA
gi|15907020|gb|BI814438.1|BI814 ATTTTATAAATAATATGATGGAAGAACCTTTTGGGGATGAATTTAGTA
gi|15907280|gb|BI814657.1|BI814 ATTTTATAAATAATATGATGGAAGAACCTTTTGGGGATGAATTTAGTA
gi|21254496|gb|BQ451384.1|BQ451 ATTTTATAAATAATATGATGGAAGAACCTTTTGGGGATGAATTTAGTA
gi|15906796|gb|BI814314.1|BI814 ---------ATAATATGATGGAAGAACCTTTTGGGGATGAATTTAGTA
gi|22791529|gb|BU495335.1|BU495 ------------------------------------------------
gi|21480660|gb|BQ577343.1|BQ577 ------------------------------------------------
gi|21254656|gb|BQ451544.1|BQ451 ------------------------------------------------
gi|21543070|gb|BQ596344.1|BQ596 ------------------------------------------------
gi|22791853|gb|BU495659.1|BU495 ------------------------------------------------
gi|15907181|gb|BI814569.1|BI814 ------------------------------------------------
gi|15907063|gb|BI814477.1|BI814 ------------------------------------------------
gi|21884623|gb|BQ739610.1|BQ739 ------------------------------------------------
gi|15910022|gb|BI816116.1|BI816 ------------------------------------------------
gi|21687403|gb|BQ633250.1|BQ633 ------------------------------------------------
gi|22792875|gb|BU496681.1|BU496 ------------------------------------------------

MAL13P1.215                     AACAAAAAAAAAGAAAAGCATATAGCTTATTTTATAGTAATGAAATTG
MAL13|MAL13P1.215               AACAAAAAAAAAGAAAAGCATATAGCTTATTTTATAGTAATGAAATTG
su_gi_contig_599                AACAAAAAAAAAGAAAAGCATATAGCTTATTTTATAGTAATGAAATTG
gi|15907851|gb|BI814967.1|BI814 AACAAAAAAAAAGAAAAGCATATAGCTTATTTTATAGTAATGAAATTG
gi|22793189|gb|BU496995.1|BU496 ------------------------------------------------
gi|21884725|gb|BQ739712.1|BQ739 AACAAAAAAAAAGAAAAGCATATAGCTTATTTTATAGTAATGAAATTG
gi|15907020|gb|BI814438.1|BI814 AACAAAAAAAAAGAAAAGCATATAGCTTATTTTATAGTAATGAAATTG
gi|15907280|gb|BI814657.1|BI814 AACAAAAAAAAAGAAAAGC-----------------------------
gi|21254496|gb|BQ451384.1|BQ451 AACAAAAAAAAAGAAAAGCATATAGCTTATTTTATAGTAATGAAATTG
gi|15906796|gb|BI814314.1|BI814 AACAAAAAAAAAGAAAAGCATATAGCTTATTTTATAGTAATGAAATTG
gi|22791529|gb|BU495335.1|BU495 ------------------------------------------------
gi|21480660|gb|BQ577343.1|BQ577 ------------------------------------------------
gi|21254656|gb|BQ451544.1|BQ451 ------------------------------------------------
gi|21543070|gb|BQ596344.1|BQ596 ------------------------------------------------
gi|22791853|gb|BU495659.1|BU495 ------------------------------------------------
gi|15907181|gb|BI814569.1|BI814 ------------------------------------------------
gi|15907063|gb|BI814477.1|BI814 ------------------------------------------------
gi|21884623|gb|BQ739610.1|BQ739 ------------------------------------------------
gi|15910022|gb|BI816116.1|BI816 ------------------------------------------------
gi|21687403|gb|BQ633250.1|BQ633 ------------------------------------------------
gi|22792875|gb|BU496681.1|BU496 ------------------------------------------------

MAL13P1.215                     GACCGAATAATGAGGAAAATTATGATTTGAAGAATATATATACATCAT
MAL13|MAL13P1.215               GACCGAATAATGAGGAAAATTATGATTTGAAGAATATATATACATCAT
su_gi_contig_599                GACCGAATAATGAGGAAAATTATGATTTGAAGAATATATATACATCAT
gi|15907851|gb|BI814967.1|BI814 GACCGAATAATGAGGAAAATTATGATTTGAAGAATATATATACATCAT
gi|22793189|gb|BU496995.1|BU496 ------------------------------------------------
gi|21884725|gb|BQ739712.1|BQ739 GACCGAATAATGAGGAAAATTATGATTTGAAGAATATATATACATCAT
gi|15907020|gb|BI814438.1|BI814 GACCGAATAATGAGGAAAATTATGATTTGAAGAATATATATACATCAT
gi|15907280|gb|BI814657.1|BI814 ------------------------------------------------
gi|21254496|gb|BQ451384.1|BQ451 GACCGAATAATGAGGAAAATTATGATTTGAAGAATATATATACATCAT
gi|15906796|gb|BI814314.1|BI814 GACCGAATAATGAGGAAAATTATGATTTGAAGAATATATATACATCAT
gi|22791529|gb|BU495335.1|BU495 ------------------ATTATGATTTGAAGAATATATATACATCAT
gi|21480660|gb|BQ577343.1|BQ577 -------------------TTATGATTTGAAGAATATATATACATCAT
gi|21254656|gb|BQ451544.1|BQ451 -------------------TTATGATTTGAAGAATATATATACATCAT
gi|21543070|gb|BQ596344.1|BQ596 ------------------ATTATGATTTGAAGAATATATATACATCAT
gi|22791853|gb|BU495659.1|BU495 -------------------TTATGATTTGAAGAATATATATACATCAT
gi|15907181|gb|BI814569.1|BI814 --------------------TATGATTTGAAGAATATATATACATCAT
gi|15907063|gb|BI814477.1|BI814 -------------------TTATGATTTGAAGAATATATATACATCAT
gi|21884623|gb|BQ739610.1|BQ739 ------------------------------------------------
gi|15910022|gb|BI816116.1|BI816 ------------------------------------------------
gi|21687403|gb|BQ633250.1|BQ633 ------------------------------------------------
gi|22792875|gb|BU496681.1|BU496 ------------------------------------------------

MAL13P1.215                     TTGATGATTCAGATGTTAAATATTTAAAATCCTTAGATAAGACACCAT
MAL13|MAL13P1.215               TTGATGATTCAGATGTTAAATATTTAAAATCCTTAGATAAGACACCAT
su_gi_contig_599                TTGATGATTCAGATGTTAAATATTTAAAATCCTTAGATAAGACACCAT
gi|15907851|gb|BI814967.1|BI814 TTGATGATTCAGATGTTAAATATTTAAAATCCTTAGATAAGACACCAT
gi|22793189|gb|BU496995.1|BU496 ------------------------------------------------
gi|21884725|gb|BQ739712.1|BQ739 TTGATGATTCAGATGTTAAATATTTAAAATCCTTAGATAAGACACCAT
gi|15907020|gb|BI814438.1|BI814 TTGATGATTCAGATGTTAAATATTTAAAATCCTTAGATAAGACACCAT
gi|15907280|gb|BI814657.1|BI814 ------------------------------------------------
gi|21254496|gb|BQ451384.1|BQ451 TTGATGATTCAGATGTTAAATATTTAAAATCCTTAGATAAGACACCAT
gi|15906796|gb|BI814314.1|BI814 TTGATGATTCAGATGTTAAATATTTAAAATCCTTAGATAAGACACCAT
gi|22791529|gb|BU495335.1|BU495 TTGATGATTCAGATGTTAAATATTTAAAATCCTTAGATAAGACACCAT
gi|21480660|gb|BQ577343.1|BQ577 TTGATGATTCAGATGTTAAATATTTAAAATCCTTAGATAAGACACCAT
gi|21254656|gb|BQ451544.1|BQ451 TTGATGATTCAGATGTTAAATATTTAAAATCCTTAGATAAGACACCAT
gi|21543070|gb|BQ596344.1|BQ596 TTGATGATTCAGATGTTAAATATTTAAAATCCTTAGATAAGACACCAT
gi|22791853|gb|BU495659.1|BU495 TTGATGATTCAGATGTTAAATATTTAAAATCCTTAGATAAGACACCAT
gi|15907181|gb|BI814569.1|BI814 TTGATGATTCAGATGTTAAATATTTAAAATCCTTAGATAAGACACCAT
gi|15907063|gb|BI814477.1|BI814 TTGATGATTCAGATGTTAAATATTTAAAATCCTTAGATAAGACACCAT
gi|21884623|gb|BQ739610.1|BQ739 ------------------------------------------------
gi|15910022|gb|BI816116.1|BI816 ------------------------------------------------
gi|21687403|gb|BQ633250.1|BQ633 ------------------------------------------------
gi|22792875|gb|BU496681.1|BU496 ------------------------------------------------

MAL13P1.215                     CAGGAAATATGAAAGATAGAGTAAAAGGTCGATATAAAGATGAACATA
MAL13|MAL13P1.215               CAGGAAATATGAAAGATAGAGTAAAAGGTCGATATAAAGATGAACATA
su_gi_contig_599                CAGGAAATATGAAAGATAGAGTAAAAGGTCGATATAAAGATGAACATA
gi|15907851|gb|BI814967.1|BI814 CAGGAAATATGAAAGATAGAGTAAAAGGTCGATATAAAGATGAACATA
gi|22793189|gb|BU496995.1|BU496 ------------------------------------------------
gi|21884725|gb|BQ739712.1|BQ739 CAGGAAATATGAAAGATAGAGTAAAAGGTCGATATAAAGATGAACATA
gi|15907020|gb|BI814438.1|BI814 CAGGAAATATGAAAGATAGAGTAAAAGGTCGATATAAAGATGAACATA
gi|15907280|gb|BI814657.1|BI814 ------------------------------------------------
gi|21254496|gb|BQ451384.1|BQ451 CAGGAAATATGAAAGATAGAGTAAAAGGTCGATATAAAGATGAACATA
gi|15906796|gb|BI814314.1|BI814 CAGGAAATATGAAAGATAGAGTAAAAGGTCGATATAAAGATGAACATA
gi|22791529|gb|BU495335.1|BU495 CAGGAAATATGAAAGATAGAGTAAAAGGTCGATATAAAGATGAACATA
gi|21480660|gb|BQ577343.1|BQ577 CAGGAAATATGAAAGATAGAGTAAAAGGTCGATATAAAGATGAACATA
gi|21254656|gb|BQ451544.1|BQ451 CAGGAAATATGAAAGATAGAGTAAAAGGTCGATATAAAGATGAACATA
gi|21543070|gb|BQ596344.1|BQ596 CAGGAAATATGAAAGATAGAGTAAAAGGTCGATATAAAGATGAACATA
gi|22791853|gb|BU495659.1|BU495 CAGGAAATATGAAAGATAGAGTAAAAGGTCGATATAAAGATGAACATA
gi|15907181|gb|BI814569.1|BI814 CAGGAAATATGAAAGATAGAGTAAAAGGTCGATATAAAGATGAACATA
gi|15907063|gb|BI814477.1|BI814 CAGGAAATATGAAAGATAGAGTAAAAGGTCGATATAAAGATGAACATA
gi|21884623|gb|BQ739610.1|BQ739 ---GAAATATGAAAGATAGAGTAAAAGGTCGATATAAAGATGAACATA
gi|15910022|gb|BI816116.1|BI816 ------------------------------------------------
gi|21687403|gb|BQ633250.1|BQ633 ------------------------------------------------
gi|22792875|gb|BU496681.1|BU496 ------------------------------------------------

MAL13P1.215                     TGTCTATAAAAAAATTAAAAAGAGAAAATATATGTAATGAAAATAATG
MAL13|MAL13P1.215               TGTCTATAAAAAAATTAAAAAGAGAAAATATATGTAATGAAAATAATG
su_gi_contig_599                TGTCTATAAAAAAATTAAAAAGAGAAAATATATGTAATGAAAATAATG
gi|15907851|gb|BI814967.1|BI814 TGTCTATAAAAAAATTAAAAAGAGAAAATATATGTAATGAAAATAATG
gi|22793189|gb|BU496995.1|BU496 ------------------------------------------------
gi|21884725|gb|BQ739712.1|BQ739 TGTCTATAAAAAAATTAAAAAGAGAAAATATATGTAATGAAAATAATG
gi|15907020|gb|BI814438.1|BI814 TGTCTATAAAAAAATTAAAAAGAGAAAATATATGTAATGAAAATAATG
gi|15907280|gb|BI814657.1|BI814 ------------------------------------------------
gi|21254496|gb|BQ451384.1|BQ451 TGTCTATAAAAAAATTAAAAAGAGAAAATATATGTAATGAAAATAATG
gi|15906796|gb|BI814314.1|BI814 TGTCTATAAAAAAATTAAAAAGAGAAAATATATGTAATGAAAATAATG
gi|22791529|gb|BU495335.1|BU495 TGTCTATAAAAAAATTAAAAAGAGAAAATATATGTAATGAAAATAATG
gi|21480660|gb|BQ577343.1|BQ577 TGTCTATAAAAAAATTAAAAAGAGAAAATATATGTAATGAAAATAATG
gi|21254656|gb|BQ451544.1|BQ451 TGTCTATAAAAAAATTAAAAAGAGAAAATATATGTAATGAAAATAATG
gi|21543070|gb|BQ596344.1|BQ596 TGTCTATAAAAAAATTAAAAAGAGAAAATATATGTAATGAAAATAATG
gi|22791853|gb|BU495659.1|BU495 TGTCTATAAAAAAATTAAAAAGAGAAAATATATGTAATGAAAATAATG
gi|15907181|gb|BI814569.1|BI814 TGTCTATAAAAAAATTAAAAAGAGAAAATATATGTAATGAAAATAATG
gi|15907063|gb|BI814477.1|BI814 TGTCTATAAAAAAATTAAAAAGAGAAAATATATGTAATGAAAATAATG
gi|21884623|gb|BQ739610.1|BQ739 TGTCTATAAAAAAATTAAAAAGAGAAAATATATGTAATGAAAATAATG
gi|15910022|gb|BI816116.1|BI816 ----TATAAAAAAATTAAAAAGAGAAAATATATGTAATGAAAATAATG
gi|21687403|gb|BQ633250.1|BQ633 ----------------------------------TAATGAAAATAATG
gi|22792875|gb|BU496681.1|BU496 ------------------------------------------------

MAL13P1.215                     AACCAATATTTCCTAATAATATTATGATGGATAATTCACCTTATTATA
MAL13|MAL13P1.215               AACCAATATTTCCTAATAATATTATGATGGATAATTCACCTTATTATA
su_gi_contig_599                AACCAATATTTCCTAATAATATTATGATGGATAATTCACCTTATTATA
gi|15907851|gb|BI814967.1|BI814 AACCAATATTTCCTAATAATATTATGATGGATAATTCACCTTATTATA
gi|22793189|gb|BU496995.1|BU496 ------------------------------------------------
gi|21884725|gb|BQ739712.1|BQ739 AACCAATATTTCCTAATAATATTATGATGGATAATTCACCTTATTATA
gi|15907020|gb|BI814438.1|BI814 AACCAATATTTCCTAATAATATTATGATGGATAATTCACCTTATTATA
gi|15907280|gb|BI814657.1|BI814 ------------------------------------------------
gi|21254496|gb|BQ451384.1|BQ451 AACCAATATTTCCTAATAATATTATGATGGATAATTCACCTTATTATA
gi|15906796|gb|BI814314.1|BI814 AACCAATATTTCCTAATAATATTATGATGGATAATTCACCTTATTATA
gi|22791529|gb|BU495335.1|BU495 AACCAATATTTCCTAATAATATTATGATGGATAATTCACCTTATTATA
gi|21480660|gb|BQ577343.1|BQ577 AACCAATATTTCCTAATAATATTATGATGGATAATTCACCTTATTATA
gi|21254656|gb|BQ451544.1|BQ451 AACCAATATTTCCTAATAATATTATGATGGATAATTCACCTTATTATA
gi|21543070|gb|BQ596344.1|BQ596 AACCAATATTTCCTAATAATATTATGATGGATAATTCACCTTATTATA
gi|22791853|gb|BU495659.1|BU495 AACCAATATTTCCTAATAATATTATGATGGATAATTCACCTTATTATA
gi|15907181|gb|BI814569.1|BI814 AACCAATATTTCCTAATAATATTATGATGGATAATTCACCTTATTATA
gi|15907063|gb|BI814477.1|BI814 AACCAATATTTCCTAATAATATTATGATGGATAATTCACCTTATTATA
gi|21884623|gb|BQ739610.1|BQ739 AACCAATATTTCCTAATAATATTATGATGGATAATTCACCTTATTATA
gi|15910022|gb|BI816116.1|BI816 AACCAATATTTCCTAATAATATTATGATGGATAATTCACCTTATTATA
gi|21687403|gb|BQ633250.1|BQ633 AACCAATATTTCCTAATAATATTATGATGGATAATTCACCTTATTATA
gi|22792875|gb|BU496681.1|BU496 ------------------------------------------------

MAL13P1.215                     AATTTAGGCATAGTAATAAAAAACCTAGTTATGGAAGTGAAAGCACTA
MAL13|MAL13P1.215               AATTTAGGCATAGTAATAAAAAACCTAGTTATGGAAGTGAAAGCACTA
su_gi_contig_599                AATTTAGGCATAGTAATAAAAAACCTAGTTATGGAAGTGAAAGCACTA
gi|15907851|gb|BI814967.1|BI814 AATTTAGGCATAGTAATAAAAAACCTAGTTATGGAAGTGAAAGCACTA
gi|22793189|gb|BU496995.1|BU496 ------------------------------------------------
gi|21884725|gb|BQ739712.1|BQ739 AATTTAGGCATAGTAATAAAAAACC-----------------------
gi|15907020|gb|BI814438.1|BI814 AATTTAGGCATAGTAATAAAAAACCT----------------------
gi|15907280|gb|BI814657.1|BI814 ------------------------------------------------
gi|21254496|gb|BQ451384.1|BQ451 AATTTAGGCATAGTAATAAAAAACCTAGTTATGGAAGTGAAAGCACTA
gi|15906796|gb|BI814314.1|BI814 AATTTAGGCATAGTAATAAAAAACCTAGTTATGGAAGTGAAAGCACTA
gi|22791529|gb|BU495335.1|BU495 AATTTAGGCATAGTAATAAAAAACCTAGTTATGGAAGTGAAAGCACTA
gi|21480660|gb|BQ577343.1|BQ577 AATTTAGGCATAGTAATAAAAAACCTAGTTATGGAAGTGAAAGCACTA
gi|21254656|gb|BQ451544.1|BQ451 AATTTAGGCATAGTAATAAAAAACCTAGTTATGGAAGTGAAAGCACTA
gi|21543070|gb|BQ596344.1|BQ596 AATTTAGGCATAGTAATAAAAAACCTAGTTATGGAAGTGAAAGCACTA
gi|22791853|gb|BU495659.1|BU495 AATTTAGGCATAGTAATAAAAAACCTAGTTATGGAAGTGAAAGCACTA
gi|15907181|gb|BI814569.1|BI814 AATTTAGGCATAGTAATAAAAAACCTAGTTATGGAAGTGAAAGCACTA
gi|15907063|gb|BI814477.1|BI814 AATTTAGGCATAGTAATAAAAAACCTAGTTATGGAAGTGAAAGCACTA
gi|21884623|gb|BQ739610.1|BQ739 AATTTAGGCATAGTAATAAAAAACCTAGTTATGGAAGTGAAAGCACTA
gi|15910022|gb|BI816116.1|BI816 AATTTAGGCATAGTAATAAAAAACCTAGTTATGGAAGTGAAAGCACTA
gi|21687403|gb|BQ633250.1|BQ633 AATTTAGGCATAGTAATAAAAAACCTAGTTATGGAAGTGAAAGCACTA
gi|22792875|gb|BU496681.1|BU496 ------------------------------------------------

MAL13P1.215                     ATGAATTTTTTAATAATTATGATTTTGAAACACCTATAAAAATATTAA
MAL13|MAL13P1.215               ATGAATTTTTTAATAATTATGATTTTGAAACACCTATAAAAATATTAA
su_gi_contig_599                ATGAATTTTTTAATAATTATGATTTTGAAACACCTATAAAAATATTAA
gi|15907851|gb|BI814967.1|BI814 ATGAATTTTTTAATAATTATG---------------------------
gi|22793189|gb|BU496995.1|BU496 ------------------------------------------------
gi|21884725|gb|BQ739712.1|BQ739 ------------------------------------------------
gi|15907020|gb|BI814438.1|BI814 ------------------------------------------------
gi|15907280|gb|BI814657.1|BI814 ------------------------------------------------
gi|21254496|gb|BQ451384.1|BQ451 ATGAATTTTTTAATAATTATGATTTTGAAACACCTATAAAAATATTAA
gi|15906796|gb|BI814314.1|BI814 ATGAATTTTTTAATAATTATGATTTTGAAACACCTATAAAAATATTAA
gi|22791529|gb|BU495335.1|BU495 ATGAATTTTTTAATAATTATGATTTTGAAACACCTATAAAAATATTAA
gi|21480660|gb|BQ577343.1|BQ577 ATGAATTTTTTAATAATTATGATTTTGAAACACCTATAAAAATATTAA
gi|21254656|gb|BQ451544.1|BQ451 ATGAATTTTTTAATAATTATGATTTTGAAACACCTATAAAAATATTAA
gi|21543070|gb|BQ596344.1|BQ596 ATGAATTTTTTAATAATTATGATTTTGAAACACCTATAAAAATATTAA
gi|22791853|gb|BU495659.1|BU495 ATGAATTTTTTAATAATTATGATTTTGAAACACCTATAAAAATATTAA
gi|15907181|gb|BI814569.1|BI814 ATGAATTTTTTAATAATTATGATTTTGAAACACCTATAAAAATATTAA
gi|15907063|gb|BI814477.1|BI814 ATGAATTTTTTAATAATTATGATTTTGAAACACCTATAAAAATATTAA
gi|21884623|gb|BQ739610.1|BQ739 ATGAATTTTTTAATAATTATGATTTTGAAACACCTATAAAAATATTAA
gi|15910022|gb|BI816116.1|BI816 ATGAATTTTTTAATAATTATGATTTTGAAACACCTATAAAAATATTAA
gi|21687403|gb|BQ633250.1|BQ633 ATGAATTTTTTAATAATTATGATTTTGAAACACCTATAAAAATATTAA
gi|22792875|gb|BU496681.1|BU496 ------------------------------------------------

MAL13P1.215                     GTTCAAAAAAAAAAAGTTATGACTTCAAAAATAGAAAAGATAATTCTA
MAL13|MAL13P1.215               GTTCAAAAAAAAAAAGTTATGACTTCAAAAATAGAAAAGATAATTCTA
su_gi_contig_599                GTTCAAAAAAAAAAAGTTATGACTTCAAAAATAGAAAAGATAATTCTA
gi|15907851|gb|BI814967.1|BI814 ------------------------------------------------
gi|22793189|gb|BU496995.1|BU496 ------------------------------------------------
gi|21884725|gb|BQ739712.1|BQ739 ------------------------------------------------
gi|15907020|gb|BI814438.1|BI814 ------------------------------------------------
gi|15907280|gb|BI814657.1|BI814 ------------------------------------------------
gi|21254496|gb|BQ451384.1|BQ451 GT----------------------------------------------
gi|15906796|gb|BI814314.1|BI814 GTTCAAAAAAAAAAAGTTATGACTTCAAAAATAG--------------
gi|22791529|gb|BU495335.1|BU495 GTTCAAAAAAAAAAAGTTATGACTTCAAAAATAGAAAAGATAATTCTA
gi|21480660|gb|BQ577343.1|BQ577 GTTCAAAAAAAAAAAGTTATGACTTCAAAAATAGAAAAGATAATTCTA
gi|21254656|gb|BQ451544.1|BQ451 GTTCAAAAAAAAAAAGTTATGACTTCAAAAATAGAAAAGATAATTCTA
gi|21543070|gb|BQ596344.1|BQ596 GTTCAAAAAAAAAAAGTTATGACTTCAAAAATAGAAAAGATAATTCTA
gi|22791853|gb|BU495659.1|BU495 GTTCAAAAAAAAAAAGTTATGACTTCAAAAATAGAAAAGATAATTCTA
gi|15907181|gb|BI814569.1|BI814 GTTCAAAAAAAAAAAGTTATGACTTCAAAAATAGAAAAGATAATTCTA
gi|15907063|gb|BI814477.1|BI814 GTTCAAAAAAAAAAAGTTATGACTTCAAAAATAGAAAAGATAATTCTA
gi|21884623|gb|BQ739610.1|BQ739 GTTCAAAAAAAAAAAGTTATGACTTCAAAAATAGAAAAGATAATTCTA
gi|15910022|gb|BI816116.1|BI816 GTTCAAAAAAAAAAAGTTATGACTTCAAAAATAGAAAAGATAATTCTA
gi|21687403|gb|BQ633250.1|BQ633 GTTCAAAAAAAAAAAGTTATGACTTCAAAAATAGAAAAGATAATTCTA
gi|22792875|gb|BU496681.1|BU496 ------------------------------------------------

MAL13P1.215                     CAAATACAACAAAAGAAAATTCTTCTAGAGAAAATGTTTCATCCAATA
MAL13|MAL13P1.215               CAAATACAACAAAAGAAAATTCTTCTAGAGAAAATGTTTCATCCAATA
su_gi_contig_599                CAAATACAACAAAAGAAAATTCTTCTAGAGAAAATGTTTCATCCAATA
gi|15907851|gb|BI814967.1|BI814 ------------------------------------------------
gi|22793189|gb|BU496995.1|BU496 ------------------------------------------------
gi|21884725|gb|BQ739712.1|BQ739 ------------------------------------------------
gi|15907020|gb|BI814438.1|BI814 ------------------------------------------------
gi|15907280|gb|BI814657.1|BI814 ------------------------------------------------
gi|21254496|gb|BQ451384.1|BQ451 ------------------------------------------------
gi|15906796|gb|BI814314.1|BI814 ------------------------------------------------
gi|22791529|gb|BU495335.1|BU495 CAAATACAACAAAAGAAAATTCTTCTAGAGAAAATGTTTCATCCAATA
gi|21480660|gb|BQ577343.1|BQ577 CAAATACAACAAAAGAAAATTCTTCTAGAGAAAATGTTTCATCCAATA
gi|21254656|gb|BQ451544.1|BQ451 CAAATACAACAAAAGAAAATTCTTCTAGAGAAAATGTTTCATCCAATA
gi|21543070|gb|BQ596344.1|BQ596 CAAATACAACAAAAGAAAATTCTTCTAGAGAAAATGTTTCATCCAATA
gi|22791853|gb|BU495659.1|BU495 CAAATACAACAAAAGAAAATTCTTCTAGAGAAAATGTTTCATCCAATA
gi|15907181|gb|BI814569.1|BI814 CAAATACAACAAAAGAAAATTCTTCTAGAGAAAATGTTTCATCCAATA
gi|15907063|gb|BI814477.1|BI814 CAAATACAACAAAAGAAAATTCTTCTAGAGAAAATGTTTCATCCAATA
gi|21884623|gb|BQ739610.1|BQ739 CAAATACAACAAAAGAAAATTCTTCTAGAGAAAATGTTTCATCCAATA
gi|15910022|gb|BI816116.1|BI816 CAAATACAACAAAAGAAAATTCTTCTAGAGAAAATGTTTCATCCAATA
gi|21687403|gb|BQ633250.1|BQ633 CAAATACAACAAAAGAAAATTCTTCTAGAGAAAATGTTTCATCCAATA
gi|22792875|gb|BU496681.1|BU496 --------------------------------------------AATA

MAL13P1.215                     ATAGTGAAACCAAAAGAACAATAAACTTTTCCAATAAAACAGATGATT
MAL13|MAL13P1.215               ATAGTGAAACCAAAAGAACAATAAACTTTTCCAATAAAACAGATGATT
su_gi_contig_599                ATAGTGAAACCAAAAGAACAATAAACTTTTCCAATAAAACAGATGATT
gi|15907851|gb|BI814967.1|BI814 ------------------------------------------------
gi|22793189|gb|BU496995.1|BU496 ------------------------------------------------
gi|21884725|gb|BQ739712.1|BQ739 ------------------------------------------------
gi|15907020|gb|BI814438.1|BI814 ------------------------------------------------
gi|15907280|gb|BI814657.1|BI814 ------------------------------------------------
gi|21254496|gb|BQ451384.1|BQ451 ------------------------------------------------
gi|15906796|gb|BI814314.1|BI814 ------------------------------------------------
gi|22791529|gb|BU495335.1|BU495 ATAGTGAAACCAAAAGAACAATAAACTTTTCCAATAAAACAGATGATT
gi|21480660|gb|BQ577343.1|BQ577 ATAGTGAAACCAAAAGAACAATAAACTTTTC-----------------
gi|21254656|gb|BQ451544.1|BQ451 ATAGTGAAACCAAAAGAACAATAAACTTTTCCAATAAAACAGATGATT
gi|21543070|gb|BQ596344.1|BQ596 ATAGTGAAACCAAAAGAACAATAAACTTTTCCAATAAAACAGATGATT
gi|22791853|gb|BU495659.1|BU495 ATAGTGAAACCAAAAGAACAATAAACTTTTCCAATAAAACAGATGATT
gi|15907181|gb|BI814569.1|BI814 ATAGTGAAACCAAAAGAACAATAAACTTTTCCAATAAAACAGATGATT
gi|15907063|gb|BI814477.1|BI814 ATAGTGAAACCAAAAGAACAATAAACTTTTCCAATAAAACAGATGATT
gi|21884623|gb|BQ739610.1|BQ739 ATAGTGAAACCAAAAGAACAATAAACTTTTCCAATAAAACAGATGATT
gi|15910022|gb|BI816116.1|BI816 ATAGTGAAACCAAAAGAACAATAAACTTTTCCAATAAAACAGATGATT
gi|21687403|gb|BQ633250.1|BQ633 ATAGTGAAACCAAAAGAACAATAAACTTTTCCAATAAAACAGATGATT
gi|22792875|gb|BU496681.1|BU496 ATAGTGAAACCAAAAGAACAATAAACTTTTCCAATAAAACAGATGATT

MAL13P1.215                     TTAATGATATACCATTTAACTCAGATAATGAATATATATCATCACCTG
MAL13|MAL13P1.215               TTAATGATATACCATTTAACTCAGATAATGAATATATATCATCACCTG
su_gi_contig_599                TTAATGATATACCATTTAACTCAGATAATGAATATATATCATCACCTG
gi|15907851|gb|BI814967.1|BI814 ------------------------------------------------
gi|22793189|gb|BU496995.1|BU496 ------------------------------------------------
gi|21884725|gb|BQ739712.1|BQ739 ------------------------------------------------
gi|15907020|gb|BI814438.1|BI814 ------------------------------------------------
gi|15907280|gb|BI814657.1|BI814 ------------------------------------------------
gi|21254496|gb|BQ451384.1|BQ451 ------------------------------------------------
gi|15906796|gb|BI814314.1|BI814 ------------------------------------------------
gi|22791529|gb|BU495335.1|BU495 TTAATGATATACCATTTAACTCAGATAATGAATATATATCATCACCTG
gi|21480660|gb|BQ577343.1|BQ577 ------------------------------------------------
gi|21254656|gb|BQ451544.1|BQ451 TTAATGATATACCATTTAACTCAGATAATGAATATATATCATCACCTG
gi|21543070|gb|BQ596344.1|BQ596 TTAATGATATACCATTTAACTCAGATAATGAATATATATCATCACCTG
gi|22791853|gb|BU495659.1|BU495 TTAATGATATACCATTTAACTCAGATAATGAATATATATCATCACCTG
gi|15907181|gb|BI814569.1|BI814 TTAATGATATACCATTTAACTCAGATAATGAATATATATCATCACCTG
gi|15907063|gb|BI814477.1|BI814 TTAATGATATACCATTTAACTCAGATAATGAATATATATCATCACCTG
gi|21884623|gb|BQ739610.1|BQ739 TTAATGATATACCATTTAACTCAGATAATGAATATATATCATCACCTG
gi|15910022|gb|BI816116.1|BI816 TTAATGATATACCATTTAACTCAGATAATGAATATATATCATCACCTG
gi|21687403|gb|BQ633250.1|BQ633 TTAATGATATACCATTTAACTCAGATAATGAATATATATCATCACCTG
gi|22792875|gb|BU496681.1|BU496 TTAATGATATACCATTTAACTCAGATAATGAATATATATCATCACCTG

MAL13P1.215                     AATATATGGATCATGAGCAAAATACAAAATATATTAACAAAAAACAAA
MAL13|MAL13P1.215               AATATATGGATCATGAGCAAAATACAAAATATATTAACAAAAAACAAA
su_gi_contig_599                AATATATGGATCATGAGCAAAATACAAAATATATTAACAAAAAACAAA
gi|15907851|gb|BI814967.1|BI814 ------------------------------------------------
gi|22793189|gb|BU496995.1|BU496 ------------------------------------------------
gi|21884725|gb|BQ739712.1|BQ739 ------------------------------------------------
gi|15907020|gb|BI814438.1|BI814 ------------------------------------------------
gi|15907280|gb|BI814657.1|BI814 ------------------------------------------------
gi|21254496|gb|BQ451384.1|BQ451 ------------------------------------------------
gi|15906796|gb|BI814314.1|BI814 ------------------------------------------------
gi|22791529|gb|BU495335.1|BU495 AATATATGGATCATGAGCAAAATACAAAA-------------------
gi|21480660|gb|BQ577343.1|BQ577 ------------------------------------------------
gi|21254656|gb|BQ451544.1|BQ451 AATATATGGATCATGAGCAAAATACA----------------------
gi|21543070|gb|BQ596344.1|BQ596 AATATATGGATCATGAGCAAAATACAAAATATATTAACAAAAAACAAA
gi|22791853|gb|BU495659.1|BU495 AATATATGGATCATGAGCAAAATACAAAATATATTAAC----------
gi|15907181|gb|BI814569.1|BI814 AATATATGGATCATGAGCAAAATACAAAATATATTAACAAAAAACAAA
gi|15907063|gb|BI814477.1|BI814 AATATATGGATCATGAGC------------------------------
gi|21884623|gb|BQ739610.1|BQ739 AATATATGGATCATGAGCAAAATACAAAATATATTAACAAAAAACAAA
gi|15910022|gb|BI816116.1|BI816 AATATATGGATCATGAGCAAAATACAAAATATATTAACAAAAAACAAA
gi|21687403|gb|BQ633250.1|BQ633 AATATATGGATCATGAGCAAAATACAAAATATATTAACAAAAAACAAA
gi|22792875|gb|BU496681.1|BU496 AATATATGGATCATGAGCAAAATACAAAATATATTAACAAAAAACAAA

MAL13P1.215                     GAGAAGTAAATTTCCTTGGACAGAAACTAGAATATAAAGTTGTTGGTA
MAL13|MAL13P1.215               GAGAAGTAAATTTCCTTGGACAGAAACTAGAATATAAAGTTGTTGGTA
su_gi_contig_599                GAGAAGTAAATTTCCTTGGACAGAAACTAGAATATAAAGTTGTTGGTA
gi|15907851|gb|BI814967.1|BI814 ------------------------------------------------
gi|22793189|gb|BU496995.1|BU496 ------------------------------------------------
gi|21884725|gb|BQ739712.1|BQ739 ------------------------------------------------
gi|15907020|gb|BI814438.1|BI814 ------------------------------------------------
gi|15907280|gb|BI814657.1|BI814 ------------------------------------------------
gi|21254496|gb|BQ451384.1|BQ451 ------------------------------------------------
gi|15906796|gb|BI814314.1|BI814 ------------------------------------------------
gi|22791529|gb|BU495335.1|BU495 ------------------------------------------------
gi|21480660|gb|BQ577343.1|BQ577 ------------------------------------------------
gi|21254656|gb|BQ451544.1|BQ451 ------------------------------------------------
gi|21543070|gb|BQ596344.1|BQ596 GAG---------------------------------------------
gi|22791853|gb|BU495659.1|BU495 ------------------------------------------------
gi|15907181|gb|BI814569.1|BI814 ------------------------------------------------
gi|15907063|gb|BI814477.1|BI814 ------------------------------------------------
gi|21884623|gb|BQ739610.1|BQ739 GAGAAGTAAATTTCCTTGGACAGAAACTAGAATATAAAGTTGTTGGTA
gi|15910022|gb|BI816116.1|BI816 GAGAAGTAAATTTCCTTGGACAGAAACTAGAATATAAAGTTGTTGGTA
gi|21687403|gb|BQ633250.1|BQ633 GA----------------------------------------------
gi|22792875|gb|BU496681.1|BU496 GAGAAGTAAATTTCCTTGGACAGAAACTAGAATATAAAGTTGTTGGTA

MAL13P1.215                     ATGTTATAAATTGCTCTAAAAATCATCCACAATTTACTTTGTTCTGAT
MAL13|MAL13P1.215               ATGTTATAAATTGCTCTAAAAATCATCCACAATTTACTTTGTTCTGA-
su_gi_contig_599                ATGTTATAAATTGCTCTAAAAATCATCCACAATTTACTTTGTTCTGAT
gi|15907851|gb|BI814967.1|BI814 ------------------------------------------------
gi|22793189|gb|BU496995.1|BU496 ------------------------------------------------
gi|21884725|gb|BQ739712.1|BQ739 ------------------------------------------------
gi|15907020|gb|BI814438.1|BI814 ------------------------------------------------
gi|15907280|gb|BI814657.1|BI814 ------------------------------------------------
gi|21254496|gb|BQ451384.1|BQ451 ------------------------------------------------
gi|15906796|gb|BI814314.1|BI814 ------------------------------------------------
gi|22791529|gb|BU495335.1|BU495 ------------------------------------------------
gi|21480660|gb|BQ577343.1|BQ577 ------------------------------------------------
gi|21254656|gb|BQ451544.1|BQ451 ------------------------------------------------
gi|21543070|gb|BQ596344.1|BQ596 ------------------------------------------------
gi|22791853|gb|BU495659.1|BU495 ------------------------------------------------
gi|15907181|gb|BI814569.1|BI814 ------------------------------------------------
gi|15907063|gb|BI814477.1|BI814 ------------------------------------------------
gi|21884623|gb|BQ739610.1|BQ739 ATGTTATAAATTGCTCTAAAAATCATCCACAATTTACTTTGTTCTGAT
gi|15910022|gb|BI816116.1|BI816 ATGTTATAAATTGCTCTAAAAATCATCCACAAT---------------
gi|21687403|gb|BQ633250.1|BQ633 ------------------------------------------------
gi|22792875|gb|BU496681.1|BU496 ATGTTATAAATTGCTCTAAAAATCATCCACAATTTACTTTGTTCTGAT

MAL13P1.215                     GAAATAAAATAAAATAAAATAAAAAAAATTAAAAAAAAAAAAAAAAAA
MAL13|MAL13P1.215               ------------------------------------------------
su_gi_contig_599                GAAATAAAATAAAATAAAATAAAAAAAATTAAAAAAAAAAAAAAAAAA
gi|15907851|gb|BI814967.1|BI814 ------------------------------------------------
gi|22793189|gb|BU496995.1|BU496 ------------------------------------------------
gi|21884725|gb|BQ739712.1|BQ739 ------------------------------------------------
gi|15907020|gb|BI814438.1|BI814 ------------------------------------------------
gi|15907280|gb|BI814657.1|BI814 ------------------------------------------------
gi|21254496|gb|BQ451384.1|BQ451 ------------------------------------------------
gi|15906796|gb|BI814314.1|BI814 ------------------------------------------------
gi|22791529|gb|BU495335.1|BU495 ------------------------------------------------
gi|21480660|gb|BQ577343.1|BQ577 ------------------------------------------------
gi|21254656|gb|BQ451544.1|BQ451 ------------------------------------------------
gi|21543070|gb|BQ596344.1|BQ596 ------------------------------------------------
gi|22791853|gb|BU495659.1|BU495 ------------------------------------------------
gi|15907181|gb|BI814569.1|BI814 ------------------------------------------------
gi|15907063|gb|BI814477.1|BI814 ------------------------------------------------
gi|21884623|gb|BQ739610.1|BQ739 GAAATAAAATAAAATA--------------------------------
gi|15910022|gb|BI816116.1|BI816 ------------------------------------------------
gi|21687403|gb|BQ633250.1|BQ633 ------------------------------------------------
gi|22792875|gb|BU496681.1|BU496 GAAATAAAATAAAATAAAATAAAAAAAATTAAAAAAAAAAAAAAAAAA

MAL13P1.215                     CAATAATAATTTAATTCATTTGGAGAATAAATATAAAAGAACTTTTAT
MAL13|MAL13P1.215               ------------------------------------------------
su_gi_contig_599                ------------------------------------------------
gi|15907851|gb|BI814967.1|BI814 ------------------------------------------------
gi|22793189|gb|BU496995.1|BU496 ------------------------------------------------
gi|21884725|gb|BQ739712.1|BQ739 ------------------------------------------------
gi|15907020|gb|BI814438.1|BI814 ------------------------------------------------
gi|15907280|gb|BI814657.1|BI814 ------------------------------------------------
gi|21254496|gb|BQ451384.1|BQ451 ------------------------------------------------
gi|15906796|gb|BI814314.1|BI814 ------------------------------------------------
gi|22791529|gb|BU495335.1|BU495 ------------------------------------------------
gi|21480660|gb|BQ577343.1|BQ577 ------------------------------------------------
gi|21254656|gb|BQ451544.1|BQ451 ------------------------------------------------
gi|21543070|gb|BQ596344.1|BQ596 ------------------------------------------------
gi|22791853|gb|BU495659.1|BU495 ------------------------------------------------
gi|15907181|gb|BI814569.1|BI814 ------------------------------------------------
gi|15907063|gb|BI814477.1|BI814 ------------------------------------------------
gi|21884623|gb|BQ739610.1|BQ739 ------------------------------------------------
gi|15910022|gb|BI816116.1|BI816 ------------------------------------------------
gi|21687403|gb|BQ633250.1|BQ633 ------------------------------------------------
gi|22792875|gb|BU496681.1|BU496 ------------------------------------------------

MAL13P1.215                     TTTTTTTTTTTTTTTTTTTTTCAAGTATATATTTAATGAATAATATTA
MAL13|MAL13P1.215               ------------------------------------------------
su_gi_contig_599                ------------------------------------------------
gi|15907851|gb|BI814967.1|BI814 ------------------------------------------------
gi|22793189|gb|BU496995.1|BU496 ------------------------------------------------
gi|21884725|gb|BQ739712.1|BQ739 ------------------------------------------------
gi|15907020|gb|BI814438.1|BI814 ------------------------------------------------
gi|15907280|gb|BI814657.1|BI814 ------------------------------------------------
gi|21254496|gb|BQ451384.1|BQ451 ------------------------------------------------
gi|15906796|gb|BI814314.1|BI814 ------------------------------------------------
gi|22791529|gb|BU495335.1|BU495 ------------------------------------------------
gi|21480660|gb|BQ577343.1|BQ577 ------------------------------------------------
gi|21254656|gb|BQ451544.1|BQ451 ------------------------------------------------
gi|21543070|gb|BQ596344.1|BQ596 ------------------------------------------------
gi|22791853|gb|BU495659.1|BU495 ------------------------------------------------
gi|15907181|gb|BI814569.1|BI814 ------------------------------------------------
gi|15907063|gb|BI814477.1|BI814 ------------------------------------------------
gi|21884623|gb|BQ739610.1|BQ739 ------------------------------------------------
gi|15910022|gb|BI816116.1|BI816 ------------------------------------------------
gi|21687403|gb|BQ633250.1|BQ633 ------------------------------------------------
gi|22792875|gb|BU496681.1|BU496 ------------------------------------------------

MAL13P1.215                     TACATAAATATAAACGTGTACATATATAAATATATATATATATATATA
MAL13|MAL13P1.215               ------------------------------------------------
su_gi_contig_599                ------------------------------------------------
gi|15907851|gb|BI814967.1|BI814 ------------------------------------------------
gi|22793189|gb|BU496995.1|BU496 ------------------------------------------------
gi|21884725|gb|BQ739712.1|BQ739 ------------------------------------------------
gi|15907020|gb|BI814438.1|BI814 ------------------------------------------------
gi|15907280|gb|BI814657.1|BI814 ------------------------------------------------
gi|21254496|gb|BQ451384.1|BQ451 ------------------------------------------------
gi|15906796|gb|BI814314.1|BI814 ------------------------------------------------
gi|22791529|gb|BU495335.1|BU495 ------------------------------------------------
gi|21480660|gb|BQ577343.1|BQ577 ------------------------------------------------
gi|21254656|gb|BQ451544.1|BQ451 ------------------------------------------------
gi|21543070|gb|BQ596344.1|BQ596 ------------------------------------------------
gi|22791853|gb|BU495659.1|BU495 ------------------------------------------------
gi|15907181|gb|BI814569.1|BI814 ------------------------------------------------
gi|15907063|gb|BI814477.1|BI814 ------------------------------------------------
gi|21884623|gb|BQ739610.1|BQ739 ------------------------------------------------
gi|15910022|gb|BI816116.1|BI816 ------------------------------------------------
gi|21687403|gb|BQ633250.1|BQ633 ------------------------------------------------
gi|22792875|gb|BU496681.1|BU496 ------------------------------------------------

MAL13P1.215                     TATATAAGTATACTTTTTATTTATGTATTTGAAAAAATTAAAAATATA
MAL13|MAL13P1.215               ------------------------------------------------
su_gi_contig_599                ------------------------------------------------
gi|15907851|gb|BI814967.1|BI814 ------------------------------------------------
gi|22793189|gb|BU496995.1|BU496 ------------------------------------------------
gi|21884725|gb|BQ739712.1|BQ739 ------------------------------------------------
gi|15907020|gb|BI814438.1|BI814 ------------------------------------------------
gi|15907280|gb|BI814657.1|BI814 ------------------------------------------------
gi|21254496|gb|BQ451384.1|BQ451 ------------------------------------------------
gi|15906796|gb|BI814314.1|BI814 ------------------------------------------------
gi|22791529|gb|BU495335.1|BU495 ------------------------------------------------
gi|21480660|gb|BQ577343.1|BQ577 ------------------------------------------------
gi|21254656|gb|BQ451544.1|BQ451 ------------------------------------------------
gi|21543070|gb|BQ596344.1|BQ596 ------------------------------------------------
gi|22791853|gb|BU495659.1|BU495 ------------------------------------------------
gi|15907181|gb|BI814569.1|BI814 ------------------------------------------------
gi|15907063|gb|BI814477.1|BI814 ------------------------------------------------
gi|21884623|gb|BQ739610.1|BQ739 ------------------------------------------------
gi|15910022|gb|BI816116.1|BI816 ------------------------------------------------
gi|21687403|gb|BQ633250.1|BQ633 ------------------------------------------------
gi|22792875|gb|BU496681.1|BU496 ------------------------------------------------

MAL13P1.215                     ATACAAATTCTTAAATTATAAGAAATGTTATTATAATTATTATTATAT
MAL13|MAL13P1.215               ------------------------------------------------
su_gi_contig_599                ------------------------------------------------
gi|15907851|gb|BI814967.1|BI814 ------------------------------------------------
gi|22793189|gb|BU496995.1|BU496 ------------------------------------------------
gi|21884725|gb|BQ739712.1|BQ739 ------------------------------------------------
gi|15907020|gb|BI814438.1|BI814 ------------------------------------------------
gi|15907280|gb|BI814657.1|BI814 ------------------------------------------------
gi|21254496|gb|BQ451384.1|BQ451 ------------------------------------------------
gi|15906796|gb|BI814314.1|BI814 ------------------------------------------------
gi|22791529|gb|BU495335.1|BU495 ------------------------------------------------
gi|21480660|gb|BQ577343.1|BQ577 ------------------------------------------------
gi|21254656|gb|BQ451544.1|BQ451 ------------------------------------------------
gi|21543070|gb|BQ596344.1|BQ596 ------------------------------------------------
gi|22791853|gb|BU495659.1|BU495 ------------------------------------------------
gi|15907181|gb|BI814569.1|BI814 ------------------------------------------------
gi|15907063|gb|BI814477.1|BI814 ------------------------------------------------
gi|21884623|gb|BQ739610.1|BQ739 ------------------------------------------------
gi|15910022|gb|BI816116.1|BI816 ------------------------------------------------
gi|21687403|gb|BQ633250.1|BQ633 ------------------------------------------------
gi|22792875|gb|BU496681.1|BU496 ------------------------------------------------

MAL13P1.215                     TATTATTATTATTTTCTTATTGTTTATTTTAATTTTATTATTTTATTT
MAL13|MAL13P1.215               ------------------------------------------------
su_gi_contig_599                ------------------------------------------------
gi|15907851|gb|BI814967.1|BI814 ------------------------------------------------
gi|22793189|gb|BU496995.1|BU496 ------------------------------------------------
gi|21884725|gb|BQ739712.1|BQ739 ------------------------------------------------
gi|15907020|gb|BI814438.1|BI814 ------------------------------------------------
gi|15907280|gb|BI814657.1|BI814 ------------------------------------------------
gi|21254496|gb|BQ451384.1|BQ451 ------------------------------------------------
gi|15906796|gb|BI814314.1|BI814 ------------------------------------------------
gi|22791529|gb|BU495335.1|BU495 ------------------------------------------------
gi|21480660|gb|BQ577343.1|BQ577 ------------------------------------------------
gi|21254656|gb|BQ451544.1|BQ451 ------------------------------------------------
gi|21543070|gb|BQ596344.1|BQ596 ------------------------------------------------
gi|22791853|gb|BU495659.1|BU495 ------------------------------------------------
gi|15907181|gb|BI814569.1|BI814 ------------------------------------------------
gi|15907063|gb|BI814477.1|BI814 ------------------------------------------------
gi|21884623|gb|BQ739610.1|BQ739 ------------------------------------------------
gi|15910022|gb|BI816116.1|BI816 ------------------------------------------------
gi|21687403|gb|BQ633250.1|BQ633 ------------------------------------------------
gi|22792875|gb|BU496681.1|BU496 ------------------------------------------------

MAL13P1.215                     TACTTAATTGTTTTTTTTTTTTTTTTCTTTTTTTTTTTTTTTTTTTTC
MAL13|MAL13P1.215               ------------------------------------------------
su_gi_contig_599                ------------------------------------------------
gi|15907851|gb|BI814967.1|BI814 ------------------------------------------------
gi|22793189|gb|BU496995.1|BU496 ------------------------------------------------
gi|21884725|gb|BQ739712.1|BQ739 ------------------------------------------------
gi|15907020|gb|BI814438.1|BI814 ------------------------------------------------
gi|15907280|gb|BI814657.1|BI814 ------------------------------------------------
gi|21254496|gb|BQ451384.1|BQ451 ------------------------------------------------
gi|15906796|gb|BI814314.1|BI814 ------------------------------------------------
gi|22791529|gb|BU495335.1|BU495 ------------------------------------------------
gi|21480660|gb|BQ577343.1|BQ577 ------------------------------------------------
gi|21254656|gb|BQ451544.1|BQ451 ------------------------------------------------
gi|21543070|gb|BQ596344.1|BQ596 ------------------------------------------------
gi|22791853|gb|BU495659.1|BU495 ------------------------------------------------
gi|15907181|gb|BI814569.1|BI814 ------------------------------------------------
gi|15907063|gb|BI814477.1|BI814 ------------------------------------------------
gi|21884623|gb|BQ739610.1|BQ739 ------------------------------------------------
gi|15910022|gb|BI816116.1|BI816 ------------------------------------------------
gi|21687403|gb|BQ633250.1|BQ633 ------------------------------------------------
gi|22792875|gb|BU496681.1|BU496 ------------------------------------------------

MAL13P1.215                     TTTTGGCTCATTTTTTAAATTAGGATAATAATTATTTGTTACTTTTTT
MAL13|MAL13P1.215               ------------------------------------------------
su_gi_contig_599                ------------------------------------------------
gi|15907851|gb|BI814967.1|BI814 ------------------------------------------------
gi|22793189|gb|BU496995.1|BU496 ------------------------------------------------
gi|21884725|gb|BQ739712.1|BQ739 ------------------------------------------------
gi|15907020|gb|BI814438.1|BI814 ------------------------------------------------
gi|15907280|gb|BI814657.1|BI814 ------------------------------------------------
gi|21254496|gb|BQ451384.1|BQ451 ------------------------------------------------
gi|15906796|gb|BI814314.1|BI814 ------------------------------------------------
gi|22791529|gb|BU495335.1|BU495 ------------------------------------------------
gi|21480660|gb|BQ577343.1|BQ577 ------------------------------------------------
gi|21254656|gb|BQ451544.1|BQ451 ------------------------------------------------
gi|21543070|gb|BQ596344.1|BQ596 ------------------------------------------------
gi|22791853|gb|BU495659.1|BU495 ------------------------------------------------
gi|15907181|gb|BI814569.1|BI814 ------------------------------------------------
gi|15907063|gb|BI814477.1|BI814 ------------------------------------------------
gi|21884623|gb|BQ739610.1|BQ739 ------------------------------------------------
gi|15910022|gb|BI816116.1|BI816 ------------------------------------------------
gi|21687403|gb|BQ633250.1|BQ633 ------------------------------------------------
gi|22792875|gb|BU496681.1|BU496 ------------------------------------------------

MAL13P1.215                     TTCTTTTTTTTTTTAATGAAACTTATGTTCATTTAATAATAAAGATGA
MAL13|MAL13P1.215               ------------------------------------------------
su_gi_contig_599                ------------------------------------------------
gi|15907851|gb|BI814967.1|BI814 ------------------------------------------------
gi|22793189|gb|BU496995.1|BU496 ------------------------------------------------
gi|21884725|gb|BQ739712.1|BQ739 ------------------------------------------------
gi|15907020|gb|BI814438.1|BI814 ------------------------------------------------
gi|15907280|gb|BI814657.1|BI814 ------------------------------------------------
gi|21254496|gb|BQ451384.1|BQ451 ------------------------------------------------
gi|15906796|gb|BI814314.1|BI814 ------------------------------------------------
gi|22791529|gb|BU495335.1|BU495 ------------------------------------------------
gi|21480660|gb|BQ577343.1|BQ577 ------------------------------------------------
gi|21254656|gb|BQ451544.1|BQ451 ------------------------------------------------
gi|21543070|gb|BQ596344.1|BQ596 ------------------------------------------------
gi|22791853|gb|BU495659.1|BU495 ------------------------------------------------
gi|15907181|gb|BI814569.1|BI814 ------------------------------------------------
gi|15907063|gb|BI814477.1|BI814 ------------------------------------------------
gi|21884623|gb|BQ739610.1|BQ739 ------------------------------------------------
gi|15910022|gb|BI816116.1|BI816 ------------------------------------------------
gi|21687403|gb|BQ633250.1|BQ633 ------------------------------------------------
gi|22792875|gb|BU496681.1|BU496 ------------------------------------------------

MAL13P1.215                     AAAAAAAAAAAATTTTAATTTTTTTTGATTATCATATTAAACGCTTAT
MAL13|MAL13P1.215               ------------------------------------------------
su_gi_contig_599                ------------------------------------------------
gi|15907851|gb|BI814967.1|BI814 ------------------------------------------------
gi|22793189|gb|BU496995.1|BU496 ------------------------------------------------
gi|21884725|gb|BQ739712.1|BQ739 ------------------------------------------------
gi|15907020|gb|BI814438.1|BI814 ------------------------------------------------
gi|15907280|gb|BI814657.1|BI814 ------------------------------------------------
gi|21254496|gb|BQ451384.1|BQ451 ------------------------------------------------
gi|15906796|gb|BI814314.1|BI814 ------------------------------------------------
gi|22791529|gb|BU495335.1|BU495 ------------------------------------------------
gi|21480660|gb|BQ577343.1|BQ577 ------------------------------------------------
gi|21254656|gb|BQ451544.1|BQ451 ------------------------------------------------
gi|21543070|gb|BQ596344.1|BQ596 ------------------------------------------------
gi|22791853|gb|BU495659.1|BU495 ------------------------------------------------
gi|15907181|gb|BI814569.1|BI814 ------------------------------------------------
gi|15907063|gb|BI814477.1|BI814 ------------------------------------------------
gi|21884623|gb|BQ739610.1|BQ739 ------------------------------------------------
gi|15910022|gb|BI816116.1|BI816 ------------------------------------------------
gi|21687403|gb|BQ633250.1|BQ633 ------------------------------------------------
gi|22792875|gb|BU496681.1|BU496 ------------------------------------------------

MAL13P1.215                     TTTTTTTGTCTACGATAATTTATTGACTTTTTTCTTTTTTTCTATATA
MAL13|MAL13P1.215               ------------------------------------------------
su_gi_contig_599                ------------------------------------------------
gi|15907851|gb|BI814967.1|BI814 ------------------------------------------------
gi|22793189|gb|BU496995.1|BU496 ------------------------------------------------
gi|21884725|gb|BQ739712.1|BQ739 ------------------------------------------------
gi|15907020|gb|BI814438.1|BI814 ------------------------------------------------
gi|15907280|gb|BI814657.1|BI814 ------------------------------------------------
gi|21254496|gb|BQ451384.1|BQ451 ------------------------------------------------
gi|15906796|gb|BI814314.1|BI814 ------------------------------------------------
gi|22791529|gb|BU495335.1|BU495 ------------------------------------------------
gi|21480660|gb|BQ577343.1|BQ577 ------------------------------------------------
gi|21254656|gb|BQ451544.1|BQ451 ------------------------------------------------
gi|21543070|gb|BQ596344.1|BQ596 ------------------------------------------------
gi|22791853|gb|BU495659.1|BU495 ------------------------------------------------
gi|15907181|gb|BI814569.1|BI814 ------------------------------------------------
gi|15907063|gb|BI814477.1|BI814 ------------------------------------------------
gi|21884623|gb|BQ739610.1|BQ739 ------------------------------------------------
gi|15910022|gb|BI816116.1|BI816 ------------------------------------------------
gi|21687403|gb|BQ633250.1|BQ633 ------------------------------------------------
gi|22792875|gb|BU496681.1|BU496 ------------------------------------------------

MAL13P1.215                     TATAAAAAAATATATATAAAACAAATGTAAAGCATATATTTTGATATG
MAL13|MAL13P1.215               ------------------------------------------------
su_gi_contig_599                ------------------------------------------------
gi|15907851|gb|BI814967.1|BI814 ------------------------------------------------
gi|22793189|gb|BU496995.1|BU496 ------------------------------------------------
gi|21884725|gb|BQ739712.1|BQ739 ------------------------------------------------
gi|15907020|gb|BI814438.1|BI814 ------------------------------------------------
gi|15907280|gb|BI814657.1|BI814 ------------------------------------------------
gi|21254496|gb|BQ451384.1|BQ451 ------------------------------------------------
gi|15906796|gb|BI814314.1|BI814 ------------------------------------------------
gi|22791529|gb|BU495335.1|BU495 ------------------------------------------------
gi|21480660|gb|BQ577343.1|BQ577 ------------------------------------------------
gi|21254656|gb|BQ451544.1|BQ451 ------------------------------------------------
gi|21543070|gb|BQ596344.1|BQ596 ------------------------------------------------
gi|22791853|gb|BU495659.1|BU495 ------------------------------------------------
gi|15907181|gb|BI814569.1|BI814 ------------------------------------------------
gi|15907063|gb|BI814477.1|BI814 ------------------------------------------------
gi|21884623|gb|BQ739610.1|BQ739 ------------------------------------------------
gi|15910022|gb|BI816116.1|BI816 ------------------------------------------------
gi|21687403|gb|BQ633250.1|BQ633 ------------------------------------------------
gi|22792875|gb|BU496681.1|BU496 ------------------------------------------------

MAL13P1.215                     TAATATTTTGAAGATTAATAATAAAATATAGAAGGGAAATTTTTAATT
MAL13|MAL13P1.215               ------------------------------------------------
su_gi_contig_599                ------------------------------------------------
gi|15907851|gb|BI814967.1|BI814 ------------------------------------------------
gi|22793189|gb|BU496995.1|BU496 ------------------------------------------------
gi|21884725|gb|BQ739712.1|BQ739 ------------------------------------------------
gi|15907020|gb|BI814438.1|BI814 ------------------------------------------------
gi|15907280|gb|BI814657.1|BI814 ------------------------------------------------
gi|21254496|gb|BQ451384.1|BQ451 ------------------------------------------------
gi|15906796|gb|BI814314.1|BI814 ------------------------------------------------
gi|22791529|gb|BU495335.1|BU495 ------------------------------------------------
gi|21480660|gb|BQ577343.1|BQ577 ------------------------------------------------
gi|21254656|gb|BQ451544.1|BQ451 ------------------------------------------------
gi|21543070|gb|BQ596344.1|BQ596 ------------------------------------------------
gi|22791853|gb|BU495659.1|BU495 ------------------------------------------------
gi|15907181|gb|BI814569.1|BI814 ------------------------------------------------
gi|15907063|gb|BI814477.1|BI814 ------------------------------------------------
gi|21884623|gb|BQ739610.1|BQ739 ------------------------------------------------
gi|15910022|gb|BI816116.1|BI816 ------------------------------------------------
gi|21687403|gb|BQ633250.1|BQ633 ------------------------------------------------
gi|22792875|gb|BU496681.1|BU496 ------------------------------------------------

MAL13P1.215                     CAAATTATACTATGTATAGCATCGATCTTTTTGATATATATATATATA
MAL13|MAL13P1.215               ------------------------------------------------
su_gi_contig_599                ------------------------------------------------
gi|15907851|gb|BI814967.1|BI814 ------------------------------------------------
gi|22793189|gb|BU496995.1|BU496 ------------------------------------------------
gi|21884725|gb|BQ739712.1|BQ739 ------------------------------------------------
gi|15907020|gb|BI814438.1|BI814 ------------------------------------------------
gi|15907280|gb|BI814657.1|BI814 ------------------------------------------------
gi|21254496|gb|BQ451384.1|BQ451 ------------------------------------------------
gi|15906796|gb|BI814314.1|BI814 ------------------------------------------------
gi|22791529|gb|BU495335.1|BU495 ------------------------------------------------
gi|21480660|gb|BQ577343.1|BQ577 ------------------------------------------------
gi|21254656|gb|BQ451544.1|BQ451 ------------------------------------------------
gi|21543070|gb|BQ596344.1|BQ596 ------------------------------------------------
gi|22791853|gb|BU495659.1|BU495 ------------------------------------------------
gi|15907181|gb|BI814569.1|BI814 ------------------------------------------------
gi|15907063|gb|BI814477.1|BI814 ------------------------------------------------
gi|21884623|gb|BQ739610.1|BQ739 ------------------------------------------------
gi|15910022|gb|BI816116.1|BI816 ------------------------------------------------
gi|21687403|gb|BQ633250.1|BQ633 ------------------------------------------------
gi|22792875|gb|BU496681.1|BU496 ------------------------------------------------

MAL13P1.215                     TATATATATACATATATATGTTTGCATATTTATTATTTATATATTTTT
MAL13|MAL13P1.215               ------------------------------------------------
su_gi_contig_599                ------------------------------------------------
gi|15907851|gb|BI814967.1|BI814 ------------------------------------------------
gi|22793189|gb|BU496995.1|BU496 ------------------------------------------------
gi|21884725|gb|BQ739712.1|BQ739 ------------------------------------------------
gi|15907020|gb|BI814438.1|BI814 ------------------------------------------------
gi|15907280|gb|BI814657.1|BI814 ------------------------------------------------
gi|21254496|gb|BQ451384.1|BQ451 ------------------------------------------------
gi|15906796|gb|BI814314.1|BI814 ------------------------------------------------
gi|22791529|gb|BU495335.1|BU495 ------------------------------------------------
gi|21480660|gb|BQ577343.1|BQ577 ------------------------------------------------
gi|21254656|gb|BQ451544.1|BQ451 ------------------------------------------------
gi|21543070|gb|BQ596344.1|BQ596 ------------------------------------------------
gi|22791853|gb|BU495659.1|BU495 ------------------------------------------------
gi|15907181|gb|BI814569.1|BI814 ------------------------------------------------
gi|15907063|gb|BI814477.1|BI814 ------------------------------------------------
gi|21884623|gb|BQ739610.1|BQ739 ------------------------------------------------
gi|15910022|gb|BI816116.1|BI816 ------------------------------------------------
gi|21687403|gb|BQ633250.1|BQ633 ------------------------------------------------
gi|22792875|gb|BU496681.1|BU496 ------------------------------------------------

MAL13P1.215                     CTATTTATAATTTATTTGATTTGTTTTTAATTAATAAGAAGTTTAATT
MAL13|MAL13P1.215               ------------------------------------------------
su_gi_contig_599                ------------------------------------------------
gi|15907851|gb|BI814967.1|BI814 ------------------------------------------------
gi|22793189|gb|BU496995.1|BU496 ------------------------------------------------
gi|21884725|gb|BQ739712.1|BQ739 ------------------------------------------------
gi|15907020|gb|BI814438.1|BI814 ------------------------------------------------
gi|15907280|gb|BI814657.1|BI814 ------------------------------------------------
gi|21254496|gb|BQ451384.1|BQ451 ------------------------------------------------
gi|15906796|gb|BI814314.1|BI814 ------------------------------------------------
gi|22791529|gb|BU495335.1|BU495 ------------------------------------------------
gi|21480660|gb|BQ577343.1|BQ577 ------------------------------------------------
gi|21254656|gb|BQ451544.1|BQ451 ------------------------------------------------
gi|21543070|gb|BQ596344.1|BQ596 ------------------------------------------------
gi|22791853|gb|BU495659.1|BU495 ------------------------------------------------
gi|15907181|gb|BI814569.1|BI814 ------------------------------------------------
gi|15907063|gb|BI814477.1|BI814 ------------------------------------------------
gi|21884623|gb|BQ739610.1|BQ739 ------------------------------------------------
gi|15910022|gb|BI816116.1|BI816 ------------------------------------------------
gi|21687403|gb|BQ633250.1|BQ633 ------------------------------------------------
gi|22792875|gb|BU496681.1|BU496 ------------------------------------------------

MAL13P1.215                     ATAATTAAAATAAAAAAAAAAAAAATAATAAAATGCATTTTATTTTTT
MAL13|MAL13P1.215               ------------------------------------------------
su_gi_contig_599                ------------------------------------------------
gi|15907851|gb|BI814967.1|BI814 ------------------------------------------------
gi|22793189|gb|BU496995.1|BU496 ------------------------------------------------
gi|21884725|gb|BQ739712.1|BQ739 ------------------------------------------------
gi|15907020|gb|BI814438.1|BI814 ------------------------------------------------
gi|15907280|gb|BI814657.1|BI814 ------------------------------------------------
gi|21254496|gb|BQ451384.1|BQ451 ------------------------------------------------
gi|15906796|gb|BI814314.1|BI814 ------------------------------------------------
gi|22791529|gb|BU495335.1|BU495 ------------------------------------------------
gi|21480660|gb|BQ577343.1|BQ577 ------------------------------------------------
gi|21254656|gb|BQ451544.1|BQ451 ------------------------------------------------
gi|21543070|gb|BQ596344.1|BQ596 ------------------------------------------------
gi|22791853|gb|BU495659.1|BU495 ------------------------------------------------
gi|15907181|gb|BI814569.1|BI814 ------------------------------------------------
gi|15907063|gb|BI814477.1|BI814 ------------------------------------------------
gi|21884623|gb|BQ739610.1|BQ739 ------------------------------------------------
gi|15910022|gb|BI816116.1|BI816 ------------------------------------------------
gi|21687403|gb|BQ633250.1|BQ633 ------------------------------------------------
gi|22792875|gb|BU496681.1|BU496 ------------------------------------------------

MAL13P1.215                     TTTTTTTTCTTTTATGAATAATAAATAAATGTATAAAACTCCTTATTA
MAL13|MAL13P1.215               ------------------------------------------------
su_gi_contig_599                ------------------------------------------------
gi|15907851|gb|BI814967.1|BI814 ------------------------------------------------
gi|22793189|gb|BU496995.1|BU496 ------------------------------------------------
gi|21884725|gb|BQ739712.1|BQ739 ------------------------------------------------
gi|15907020|gb|BI814438.1|BI814 ------------------------------------------------
gi|15907280|gb|BI814657.1|BI814 ------------------------------------------------
gi|21254496|gb|BQ451384.1|BQ451 ------------------------------------------------
gi|15906796|gb|BI814314.1|BI814 ------------------------------------------------
gi|22791529|gb|BU495335.1|BU495 ------------------------------------------------
gi|21480660|gb|BQ577343.1|BQ577 ------------------------------------------------
gi|21254656|gb|BQ451544.1|BQ451 ------------------------------------------------
gi|21543070|gb|BQ596344.1|BQ596 ------------------------------------------------
gi|22791853|gb|BU495659.1|BU495 ------------------------------------------------
gi|15907181|gb|BI814569.1|BI814 ------------------------------------------------
gi|15907063|gb|BI814477.1|BI814 ------------------------------------------------
gi|21884623|gb|BQ739610.1|BQ739 ------------------------------------------------
gi|15910022|gb|BI816116.1|BI816 ------------------------------------------------
gi|21687403|gb|BQ633250.1|BQ633 ------------------------------------------------
gi|22792875|gb|BU496681.1|BU496 ------------------------------------------------

MAL13P1.215                     ATTATATGAAAGAGTAAAATGGATTTACAAACAAAGTACAATTATATA
MAL13|MAL13P1.215               ------------------------------------------------
su_gi_contig_599                ------------------------------------------------
gi|15907851|gb|BI814967.1|BI814 ------------------------------------------------
gi|22793189|gb|BU496995.1|BU496 ------------------------------------------------
gi|21884725|gb|BQ739712.1|BQ739 ------------------------------------------------
gi|15907020|gb|BI814438.1|BI814 ------------------------------------------------
gi|15907280|gb|BI814657.1|BI814 ------------------------------------------------
gi|21254496|gb|BQ451384.1|BQ451 ------------------------------------------------
gi|15906796|gb|BI814314.1|BI814 ------------------------------------------------
gi|22791529|gb|BU495335.1|BU495 ------------------------------------------------
gi|21480660|gb|BQ577343.1|BQ577 ------------------------------------------------
gi|21254656|gb|BQ451544.1|BQ451 ------------------------------------------------
gi|21543070|gb|BQ596344.1|BQ596 ------------------------------------------------
gi|22791853|gb|BU495659.1|BU495 ------------------------------------------------
gi|15907181|gb|BI814569.1|BI814 ------------------------------------------------
gi|15907063|gb|BI814477.1|BI814 ------------------------------------------------
gi|21884623|gb|BQ739610.1|BQ739 ------------------------------------------------
gi|15910022|gb|BI816116.1|BI816 ------------------------------------------------
gi|21687403|gb|BQ633250.1|BQ633 ------------------------------------------------
gi|22792875|gb|BU496681.1|BU496 ------------------------------------------------

MAL13P1.215                     AATATTAAGATTATACATAATATATAGTTATGAGAGGTAAAAGGAAAA
MAL13|MAL13P1.215               ------------------------------------------------
su_gi_contig_599                ------------------------------------------------
gi|15907851|gb|BI814967.1|BI814 ------------------------------------------------
gi|22793189|gb|BU496995.1|BU496 ------------------------------------------------
gi|21884725|gb|BQ739712.1|BQ739 ------------------------------------------------
gi|15907020|gb|BI814438.1|BI814 ------------------------------------------------
gi|15907280|gb|BI814657.1|BI814 ------------------------------------------------
gi|21254496|gb|BQ451384.1|BQ451 ------------------------------------------------
gi|15906796|gb|BI814314.1|BI814 ------------------------------------------------
gi|22791529|gb|BU495335.1|BU495 ------------------------------------------------
gi|21480660|gb|BQ577343.1|BQ577 ------------------------------------------------
gi|21254656|gb|BQ451544.1|BQ451 ------------------------------------------------
gi|21543070|gb|BQ596344.1|BQ596 ------------------------------------------------
gi|22791853|gb|BU495659.1|BU495 ------------------------------------------------
gi|15907181|gb|BI814569.1|BI814 ------------------------------------------------
gi|15907063|gb|BI814477.1|BI814 ------------------------------------------------
gi|21884623|gb|BQ739610.1|BQ739 ------------------------------------------------
gi|15910022|gb|BI816116.1|BI816 ------------------------------------------------
gi|21687403|gb|BQ633250.1|BQ633 ------------------------------------------------
gi|22792875|gb|BU496681.1|BU496 ------------------------------------------------

MAL13P1.215                     TATGTACAATTCTCACAACTAAAAAATATATATATAATTTACTACTTT
MAL13|MAL13P1.215               ------------------------------------------------
su_gi_contig_599                ------------------------------------------------
gi|15907851|gb|BI814967.1|BI814 ------------------------------------------------
gi|22793189|gb|BU496995.1|BU496 ------------------------------------------------
gi|21884725|gb|BQ739712.1|BQ739 ------------------------------------------------
gi|15907020|gb|BI814438.1|BI814 ------------------------------------------------
gi|15907280|gb|BI814657.1|BI814 ------------------------------------------------
gi|21254496|gb|BQ451384.1|BQ451 ------------------------------------------------
gi|15906796|gb|BI814314.1|BI814 ------------------------------------------------
gi|22791529|gb|BU495335.1|BU495 ------------------------------------------------
gi|21480660|gb|BQ577343.1|BQ577 ------------------------------------------------
gi|21254656|gb|BQ451544.1|BQ451 ------------------------------------------------
gi|21543070|gb|BQ596344.1|BQ596 ------------------------------------------------
gi|22791853|gb|BU495659.1|BU495 ------------------------------------------------
gi|15907181|gb|BI814569.1|BI814 ------------------------------------------------
gi|15907063|gb|BI814477.1|BI814 ------------------------------------------------
gi|21884623|gb|BQ739610.1|BQ739 ------------------------------------------------
gi|15910022|gb|BI816116.1|BI816 ------------------------------------------------
gi|21687403|gb|BQ633250.1|BQ633 ------------------------------------------------
gi|22792875|gb|BU496681.1|BU496 ------------------------------------------------

MAL13P1.215                     TACGTTATAAATAAATAAATAAATATATATATATAAATATAAATATAT
MAL13|MAL13P1.215               ------------------------------------------------
su_gi_contig_599                ------------------------------------------------
gi|15907851|gb|BI814967.1|BI814 ------------------------------------------------
gi|22793189|gb|BU496995.1|BU496 ------------------------------------------------
gi|21884725|gb|BQ739712.1|BQ739 ------------------------------------------------
gi|15907020|gb|BI814438.1|BI814 ------------------------------------------------
gi|15907280|gb|BI814657.1|BI814 ------------------------------------------------
gi|21254496|gb|BQ451384.1|BQ451 ------------------------------------------------
gi|15906796|gb|BI814314.1|BI814 ------------------------------------------------
gi|22791529|gb|BU495335.1|BU495 ------------------------------------------------
gi|21480660|gb|BQ577343.1|BQ577 ------------------------------------------------
gi|21254656|gb|BQ451544.1|BQ451 ------------------------------------------------
gi|21543070|gb|BQ596344.1|BQ596 ------------------------------------------------
gi|22791853|gb|BU495659.1|BU495 ------------------------------------------------
gi|15907181|gb|BI814569.1|BI814 ------------------------------------------------
gi|15907063|gb|BI814477.1|BI814 ------------------------------------------------
gi|21884623|gb|BQ739610.1|BQ739 ------------------------------------------------
gi|15910022|gb|BI816116.1|BI816 ------------------------------------------------
gi|21687403|gb|BQ633250.1|BQ633 ------------------------------------------------
gi|22792875|gb|BU496681.1|BU496 ------------------------------------------------

MAL13P1.215                     ATATATATATATATATATTACTGAATTTTACTCTTTTAATTTGAATAA
MAL13|MAL13P1.215               ------------------------------------------------
su_gi_contig_599                ------------------------------------------------
gi|15907851|gb|BI814967.1|BI814 ------------------------------------------------
gi|22793189|gb|BU496995.1|BU496 ------------------------------------------------
gi|21884725|gb|BQ739712.1|BQ739 ------------------------------------------------
gi|15907020|gb|BI814438.1|BI814 ------------------------------------------------
gi|15907280|gb|BI814657.1|BI814 ------------------------------------------------
gi|21254496|gb|BQ451384.1|BQ451 ------------------------------------------------
gi|15906796|gb|BI814314.1|BI814 ------------------------------------------------
gi|22791529|gb|BU495335.1|BU495 ------------------------------------------------
gi|21480660|gb|BQ577343.1|BQ577 ------------------------------------------------
gi|21254656|gb|BQ451544.1|BQ451 ------------------------------------------------
gi|21543070|gb|BQ596344.1|BQ596 ------------------------------------------------
gi|22791853|gb|BU495659.1|BU495 ------------------------------------------------
gi|15907181|gb|BI814569.1|BI814 ------------------------------------------------
gi|15907063|gb|BI814477.1|BI814 ------------------------------------------------
gi|21884623|gb|BQ739610.1|BQ739 ------------------------------------------------
gi|15910022|gb|BI816116.1|BI816 ------------------------------------------------
gi|21687403|gb|BQ633250.1|BQ633 ------------------------------------------------
gi|22792875|gb|BU496681.1|BU496 ------------------------------------------------

MAL13P1.215                     TATAAAATATATTTCATTTATTTTAATAAAAATATAATCTAATTCTTC
MAL13|MAL13P1.215               ------------------------------------------------
su_gi_contig_599                ------------------------------------------------
gi|15907851|gb|BI814967.1|BI814 ------------------------------------------------
gi|22793189|gb|BU496995.1|BU496 ------------------------------------------------
gi|21884725|gb|BQ739712.1|BQ739 ------------------------------------------------
gi|15907020|gb|BI814438.1|BI814 ------------------------------------------------
gi|15907280|gb|BI814657.1|BI814 ------------------------------------------------
gi|21254496|gb|BQ451384.1|BQ451 ------------------------------------------------
gi|15906796|gb|BI814314.1|BI814 ------------------------------------------------
gi|22791529|gb|BU495335.1|BU495 ------------------------------------------------
gi|21480660|gb|BQ577343.1|BQ577 ------------------------------------------------
gi|21254656|gb|BQ451544.1|BQ451 ------------------------------------------------
gi|21543070|gb|BQ596344.1|BQ596 ------------------------------------------------
gi|22791853|gb|BU495659.1|BU495 ------------------------------------------------
gi|15907181|gb|BI814569.1|BI814 ------------------------------------------------
gi|15907063|gb|BI814477.1|BI814 ------------------------------------------------
gi|21884623|gb|BQ739610.1|BQ739 ------------------------------------------------
gi|15910022|gb|BI816116.1|BI816 ------------------------------------------------
gi|21687403|gb|BQ633250.1|BQ633 ------------------------------------------------
gi|22792875|gb|BU496681.1|BU496 ------------------------------------------------

MAL13P1.215                     TTTATTTATTTTTTTTTTTTTATGATGAATTAAATTATATCTATACAC
MAL13|MAL13P1.215               ------------------------------------------------
su_gi_contig_599                ------------------------------------------------
gi|15907851|gb|BI814967.1|BI814 ------------------------------------------------
gi|22793189|gb|BU496995.1|BU496 ------------------------------------------------
gi|21884725|gb|BQ739712.1|BQ739 ------------------------------------------------
gi|15907020|gb|BI814438.1|BI814 ------------------------------------------------
gi|15907280|gb|BI814657.1|BI814 ------------------------------------------------
gi|21254496|gb|BQ451384.1|BQ451 ------------------------------------------------
gi|15906796|gb|BI814314.1|BI814 ------------------------------------------------
gi|22791529|gb|BU495335.1|BU495 ------------------------------------------------
gi|21480660|gb|BQ577343.1|BQ577 ------------------------------------------------
gi|21254656|gb|BQ451544.1|BQ451 ------------------------------------------------
gi|21543070|gb|BQ596344.1|BQ596 ------------------------------------------------
gi|22791853|gb|BU495659.1|BU495 ------------------------------------------------
gi|15907181|gb|BI814569.1|BI814 ------------------------------------------------
gi|15907063|gb|BI814477.1|BI814 ------------------------------------------------
gi|21884623|gb|BQ739610.1|BQ739 ------------------------------------------------
gi|15910022|gb|BI816116.1|BI816 ------------------------------------------------
gi|21687403|gb|BQ633250.1|BQ633 ------------------------------------------------
gi|22792875|gb|BU496681.1|BU496 ------------------------------------------------

MAL13P1.215                     AAACATACGCATGGTACGATTTTATGCACTTACAAAAGTATGCATAAT
MAL13|MAL13P1.215               ------------------------------------------------
su_gi_contig_599                ------------------------------------------------
gi|15907851|gb|BI814967.1|BI814 ------------------------------------------------
gi|22793189|gb|BU496995.1|BU496 ------------------------------------------------
gi|21884725|gb|BQ739712.1|BQ739 ------------------------------------------------
gi|15907020|gb|BI814438.1|BI814 ------------------------------------------------
gi|15907280|gb|BI814657.1|BI814 ------------------------------------------------
gi|21254496|gb|BQ451384.1|BQ451 ------------------------------------------------
gi|15906796|gb|BI814314.1|BI814 ------------------------------------------------
gi|22791529|gb|BU495335.1|BU495 ------------------------------------------------
gi|21480660|gb|BQ577343.1|BQ577 ------------------------------------------------
gi|21254656|gb|BQ451544.1|BQ451 ------------------------------------------------
gi|21543070|gb|BQ596344.1|BQ596 ------------------------------------------------
gi|22791853|gb|BU495659.1|BU495 ------------------------------------------------
gi|15907181|gb|BI814569.1|BI814 ------------------------------------------------
gi|15907063|gb|BI814477.1|BI814 ------------------------------------------------
gi|21884623|gb|BQ739610.1|BQ739 ------------------------------------------------
gi|15910022|gb|BI816116.1|BI816 ------------------------------------------------
gi|21687403|gb|BQ633250.1|BQ633 ------------------------------------------------
gi|22792875|gb|BU496681.1|BU496 ------------------------------------------------

MAL13P1.215                     ATACATAAACATATACTACATAAAAATGAATTACATAAAAATTGAACA
MAL13|MAL13P1.215               ------------------------------------------------
su_gi_contig_599                ------------------------------------------------
gi|15907851|gb|BI814967.1|BI814 ------------------------------------------------
gi|22793189|gb|BU496995.1|BU496 ------------------------------------------------
gi|21884725|gb|BQ739712.1|BQ739 ------------------------------------------------
gi|15907020|gb|BI814438.1|BI814 ------------------------------------------------
gi|15907280|gb|BI814657.1|BI814 ------------------------------------------------
gi|21254496|gb|BQ451384.1|BQ451 ------------------------------------------------
gi|15906796|gb|BI814314.1|BI814 ------------------------------------------------
gi|22791529|gb|BU495335.1|BU495 ------------------------------------------------
gi|21480660|gb|BQ577343.1|BQ577 ------------------------------------------------
gi|21254656|gb|BQ451544.1|BQ451 ------------------------------------------------
gi|21543070|gb|BQ596344.1|BQ596 ------------------------------------------------
gi|22791853|gb|BU495659.1|BU495 ------------------------------------------------
gi|15907181|gb|BI814569.1|BI814 ------------------------------------------------
gi|15907063|gb|BI814477.1|BI814 ------------------------------------------------
gi|21884623|gb|BQ739610.1|BQ739 ------------------------------------------------
gi|15910022|gb|BI816116.1|BI816 ------------------------------------------------
gi|21687403|gb|BQ633250.1|BQ633 ------------------------------------------------
gi|22792875|gb|BU496681.1|BU496 ------------------------------------------------

MAL13P1.215                     ACTAAAAATATATGCTTGTGTGTGTATTTATCTAATACGTGTATAATA
MAL13|MAL13P1.215               ------------------------------------------------
su_gi_contig_599                ------------------------------------------------
gi|15907851|gb|BI814967.1|BI814 ------------------------------------------------
gi|22793189|gb|BU496995.1|BU496 ------------------------------------------------
gi|21884725|gb|BQ739712.1|BQ739 ------------------------------------------------
gi|15907020|gb|BI814438.1|BI814 ------------------------------------------------
gi|15907280|gb|BI814657.1|BI814 ------------------------------------------------
gi|21254496|gb|BQ451384.1|BQ451 ------------------------------------------------
gi|15906796|gb|BI814314.1|BI814 ------------------------------------------------
gi|22791529|gb|BU495335.1|BU495 ------------------------------------------------
gi|21480660|gb|BQ577343.1|BQ577 ------------------------------------------------
gi|21254656|gb|BQ451544.1|BQ451 ------------------------------------------------
gi|21543070|gb|BQ596344.1|BQ596 ------------------------------------------------
gi|22791853|gb|BU495659.1|BU495 ------------------------------------------------
gi|15907181|gb|BI814569.1|BI814 ------------------------------------------------
gi|15907063|gb|BI814477.1|BI814 ------------------------------------------------
gi|21884623|gb|BQ739610.1|BQ739 ------------------------------------------------
gi|15910022|gb|BI816116.1|BI816 ------------------------------------------------
gi|21687403|gb|BQ633250.1|BQ633 ------------------------------------------------
gi|22792875|gb|BU496681.1|BU496 ------------------------------------------------

MAL13P1.215                     CAACAACTGCATATTATGCATCGGGATACAGTAAATATATACTAACAT
MAL13|MAL13P1.215               ------------------------------------------------
su_gi_contig_599                ------------------------------------------------
gi|15907851|gb|BI814967.1|BI814 ------------------------------------------------
gi|22793189|gb|BU496995.1|BU496 ------------------------------------------------
gi|21884725|gb|BQ739712.1|BQ739 ------------------------------------------------
gi|15907020|gb|BI814438.1|BI814 ------------------------------------------------
gi|15907280|gb|BI814657.1|BI814 ------------------------------------------------
gi|21254496|gb|BQ451384.1|BQ451 ------------------------------------------------
gi|15906796|gb|BI814314.1|BI814 ------------------------------------------------
gi|22791529|gb|BU495335.1|BU495 ------------------------------------------------
gi|21480660|gb|BQ577343.1|BQ577 ------------------------------------------------
gi|21254656|gb|BQ451544.1|BQ451 ------------------------------------------------
gi|21543070|gb|BQ596344.1|BQ596 ------------------------------------------------
gi|22791853|gb|BU495659.1|BU495 ------------------------------------------------
gi|15907181|gb|BI814569.1|BI814 ------------------------------------------------
gi|15907063|gb|BI814477.1|BI814 ------------------------------------------------
gi|21884623|gb|BQ739610.1|BQ739 ------------------------------------------------
gi|15910022|gb|BI816116.1|BI816 ------------------------------------------------
gi|21687403|gb|BQ633250.1|BQ633 ------------------------------------------------
gi|22792875|gb|BU496681.1|BU496 ------------------------------------------------

MAL13P1.215                     GGAGGTATGTGTGTGTATTTAATAATAATTAATTATTATATATATATA
MAL13|MAL13P1.215               ------------------------------------------------
su_gi_contig_599                ------------------------------------------------
gi|15907851|gb|BI814967.1|BI814 ------------------------------------------------
gi|22793189|gb|BU496995.1|BU496 ------------------------------------------------
gi|21884725|gb|BQ739712.1|BQ739 ------------------------------------------------
gi|15907020|gb|BI814438.1|BI814 ------------------------------------------------
gi|15907280|gb|BI814657.1|BI814 ------------------------------------------------
gi|21254496|gb|BQ451384.1|BQ451 ------------------------------------------------
gi|15906796|gb|BI814314.1|BI814 ------------------------------------------------
gi|22791529|gb|BU495335.1|BU495 ------------------------------------------------
gi|21480660|gb|BQ577343.1|BQ577 ------------------------------------------------
gi|21254656|gb|BQ451544.1|BQ451 ------------------------------------------------
gi|21543070|gb|BQ596344.1|BQ596 ------------------------------------------------
gi|22791853|gb|BU495659.1|BU495 ------------------------------------------------
gi|15907181|gb|BI814569.1|BI814 ------------------------------------------------
gi|15907063|gb|BI814477.1|BI814 ------------------------------------------------
gi|21884623|gb|BQ739610.1|BQ739 ------------------------------------------------
gi|15910022|gb|BI816116.1|BI816 ------------------------------------------------
gi|21687403|gb|BQ633250.1|BQ633 ------------------------------------------------
gi|22792875|gb|BU496681.1|BU496 ------------------------------------------------

MAL13P1.215                     TATTATATATA
MAL13|MAL13P1.215               -----------
su_gi_contig_599                -----------
gi|15907851|gb|BI814967.1|BI814 -----------
gi|22793189|gb|BU496995.1|BU496 -----------
gi|21884725|gb|BQ739712.1|BQ739 -----------
gi|15907020|gb|BI814438.1|BI814 -----------
gi|15907280|gb|BI814657.1|BI814 -----------
gi|21254496|gb|BQ451384.1|BQ451 -----------
gi|15906796|gb|BI814314.1|BI814 -----------
gi|22791529|gb|BU495335.1|BU495 -----------
gi|21480660|gb|BQ577343.1|BQ577 -----------
gi|21254656|gb|BQ451544.1|BQ451 -----------
gi|21543070|gb|BQ596344.1|BQ596 -----------
gi|22791853|gb|BU495659.1|BU495 -----------
gi|15907181|gb|BI814569.1|BI814 -----------
gi|15907063|gb|BI814477.1|BI814 -----------
gi|21884623|gb|BQ739610.1|BQ739 -----------
gi|15910022|gb|BI816116.1|BI816 -----------
gi|21687403|gb|BQ633250.1|BQ633 -----------
gi|22792875|gb|BU496681.1|BU496 -----------

;

endblock;
