# Supplementary material for: cDNA sequences reveal considerable gene prediction inaccuracy in the Plasmodium falciparum genome
Source: BMC Genomics. 2007 Jul 27;8:255. doi: 10.1186/1471-2164-8-255 (PMC1978503; doi:10.1186/1471-2164-8-255)
Supplement: Additional file 2 — Genes with predicted coding regions fully covered by EST and confirmation of predicted introns. Aligned cDNA and predicted CDS sequences can be viewed by double clicking the hyper-linked gene names in the Excel file. [file 1471-2164-8-255-S2.zip › MAL13P1.139.TXT]

#NEXUS

[!This data assembled using Sequencher, from Gene Codes Corporation.]
begin data;
   dimensions ntax=8 nchar=3588;
   format datatype=dna gap=- interleave=yes;
   matrix

MAL13P1.139                     TAATAAATAAATAAATAAATAAATATATATATATATATATATATATAT
MAL13|MAL13P1.139               ------------------------------------------------
gi|21687286|gb|BQ633133.1|BQ633 ------------------------------------------------
su_gi_contig_1904               ------------------------------------------------
gi|21543106|gb|BQ596380.1|BQ596 ------------------------------------------------
gi|21687755|gb|BQ633602.1|BQ633 ------------------------------------------------
gi|21542777|gb|BQ596051.1|BQ596 ------------------------------------------------
gi|22791381|gb|BU495187.1|BU495 ------------------------------------------------

MAL13P1.139                     ATATATATATATTAATATCTTTTTTCATTTAGACATTTTGGAAGAACT
MAL13|MAL13P1.139               ------------------------------------------------
gi|21687286|gb|BQ633133.1|BQ633 ------------------------------------------------
su_gi_contig_1904               ------------------------------------------------
gi|21543106|gb|BQ596380.1|BQ596 ------------------------------------------------
gi|21687755|gb|BQ633602.1|BQ633 ------------------------------------------------
gi|21542777|gb|BQ596051.1|BQ596 ------------------------------------------------
gi|22791381|gb|BU495187.1|BU495 ------------------------------------------------

MAL13P1.139                     AAACAACATGTACCTAAACAATTTAAAGTAAGCACTCCCATCGCCAAT
MAL13|MAL13P1.139               ------------------------------------------------
gi|21687286|gb|BQ633133.1|BQ633 ------------------------------------------------
su_gi_contig_1904               ------------------------------------------------
gi|21543106|gb|BQ596380.1|BQ596 ------------------------------------------------
gi|21687755|gb|BQ633602.1|BQ633 ------------------------------------------------
gi|21542777|gb|BQ596051.1|BQ596 ------------------------------------------------
gi|22791381|gb|BU495187.1|BU495 ------------------------------------------------

MAL13P1.139                     GTATATACTGTTAACAATGAAACGTTTATATATATATATATATATATA
MAL13|MAL13P1.139               ------------------------------------------------
gi|21687286|gb|BQ633133.1|BQ633 ------------------------------------------------
su_gi_contig_1904               ------------------------------------------------
gi|21543106|gb|BQ596380.1|BQ596 ------------------------------------------------
gi|21687755|gb|BQ633602.1|BQ633 ------------------------------------------------
gi|21542777|gb|BQ596051.1|BQ596 ------------------------------------------------
gi|22791381|gb|BU495187.1|BU495 ------------------------------------------------

MAL13P1.139                     TTTATTTATTTATTTATATATTTTTAGGTTTGATTTAATTATATATAA
MAL13|MAL13P1.139               ------------------------------------------------
gi|21687286|gb|BQ633133.1|BQ633 ------------------------------------------------
su_gi_contig_1904               ------------------------------------------------
gi|21543106|gb|BQ596380.1|BQ596 ------------------------------------------------
gi|21687755|gb|BQ633602.1|BQ633 ------------------------------------------------
gi|21542777|gb|BQ596051.1|BQ596 ------------------------------------------------
gi|22791381|gb|BU495187.1|BU495 ------------------------------------------------

MAL13P1.139                     CATAAAAAGTAATATTGTCTACCGAAAAAACTCTTATATAAGTGTTTA
MAL13|MAL13P1.139               ------------------------------------------------
gi|21687286|gb|BQ633133.1|BQ633 ------------------------------------------------
su_gi_contig_1904               ------------------------------------------------
gi|21543106|gb|BQ596380.1|BQ596 ------------------------------------------------
gi|21687755|gb|BQ633602.1|BQ633 ------------------------------------------------
gi|21542777|gb|BQ596051.1|BQ596 ------------------------------------------------
gi|22791381|gb|BU495187.1|BU495 ------------------------------------------------

MAL13P1.139                     TGGAAAAAGGCACATTGTGACCTTCAAAGGAATATACAGCTTTTTAAA
MAL13|MAL13P1.139               ------------------------------------------------
gi|21687286|gb|BQ633133.1|BQ633 ------------------------------------------------
su_gi_contig_1904               ------------------------------------------------
gi|21543106|gb|BQ596380.1|BQ596 ------------------------------------------------
gi|21687755|gb|BQ633602.1|BQ633 ------------------------------------------------
gi|21542777|gb|BQ596051.1|BQ596 ------------------------------------------------
gi|22791381|gb|BU495187.1|BU495 ------------------------------------------------

MAL13P1.139                     TTACATGGCAGATATCTTACAAAAAAATGGTAACTCTCTAAACATGTA
MAL13|MAL13P1.139               ------------------------------------------------
gi|21687286|gb|BQ633133.1|BQ633 ------------------------------------------------
su_gi_contig_1904               ------------------------------------------------
gi|21543106|gb|BQ596380.1|BQ596 ------------------------------------------------
gi|21687755|gb|BQ633602.1|BQ633 ------------------------------------------------
gi|21542777|gb|BQ596051.1|BQ596 ------------------------------------------------
gi|22791381|gb|BU495187.1|BU495 ------------------------------------------------

MAL13P1.139                     CATAAATAAATAAATAAATATATATATATATATATATATATATTTATA
MAL13|MAL13P1.139               ------------------------------------------------
gi|21687286|gb|BQ633133.1|BQ633 ------------------------------------------------
su_gi_contig_1904               ------------------------------------------------
gi|21543106|gb|BQ596380.1|BQ596 ------------------------------------------------
gi|21687755|gb|BQ633602.1|BQ633 ------------------------------------------------
gi|21542777|gb|BQ596051.1|BQ596 ------------------------------------------------
gi|22791381|gb|BU495187.1|BU495 ------------------------------------------------

MAL13P1.139                     TTTATATTTATTTATTTATTTTATTTTTTTTTTTTTAGGCTTGCTATT
MAL13|MAL13P1.139               ------------------------------------------------
gi|21687286|gb|BQ633133.1|BQ633 ------------------------------------------------
su_gi_contig_1904               ------------------------------------------------
gi|21543106|gb|BQ596380.1|BQ596 ------------------------------------------------
gi|21687755|gb|BQ633602.1|BQ633 ------------------------------------------------
gi|21542777|gb|BQ596051.1|BQ596 ------------------------------------------------
gi|22791381|gb|BU495187.1|BU495 ------------------------------------------------

MAL13P1.139                     TATAACAGTAGAACTGTCAGCCGTTGACTATCACAAATTTTTGAATAT
MAL13|MAL13P1.139               ------------------------------------------------
gi|21687286|gb|BQ633133.1|BQ633 ------------------------------------------------
su_gi_contig_1904               ------------------------------------------------
gi|21543106|gb|BQ596380.1|BQ596 ------------------------------------------------
gi|21687755|gb|BQ633602.1|BQ633 ------------------------------------------------
gi|21542777|gb|BQ596051.1|BQ596 ------------------------------------------------
gi|22791381|gb|BU495187.1|BU495 ------------------------------------------------

MAL13P1.139                     CGTCAAATGTGTATTTGAAAATAAGAAGAAAAATGTATCTATCATATA
MAL13|MAL13P1.139               ------------------------------------------------
gi|21687286|gb|BQ633133.1|BQ633 ------------------------------------------------
su_gi_contig_1904               ------------------------------------------------
gi|21543106|gb|BQ596380.1|BQ596 ------------------------------------------------
gi|21687755|gb|BQ633602.1|BQ633 ------------------------------------------------
gi|21542777|gb|BQ596051.1|BQ596 ------------------------------------------------
gi|22791381|gb|BU495187.1|BU495 ------------------------------------------------

MAL13P1.139                     CGAGAATTCTTGCACCATTGAAAATAAGTAATATTTATTTAAAAAATA
MAL13|MAL13P1.139               ------------------------------------------------
gi|21687286|gb|BQ633133.1|BQ633 ------------------------------------------------
su_gi_contig_1904               ------------------------------------------------
gi|21543106|gb|BQ596380.1|BQ596 ------------------------------------------------
gi|21687755|gb|BQ633602.1|BQ633 ------------------------------------------------
gi|21542777|gb|BQ596051.1|BQ596 ------------------------------------------------
gi|22791381|gb|BU495187.1|BU495 ------------------------------------------------

MAL13P1.139                     CAAATTTTGTTCTTTAGGAATAGTGATATATATATATATATATATATA
MAL13|MAL13P1.139               ------------------------------------------------
gi|21687286|gb|BQ633133.1|BQ633 ------------------------------------------------
su_gi_contig_1904               ------------------------------------------------
gi|21543106|gb|BQ596380.1|BQ596 ------------------------------------------------
gi|21687755|gb|BQ633602.1|BQ633 ------------------------------------------------
gi|21542777|gb|BQ596051.1|BQ596 ------------------------------------------------
gi|22791381|gb|BU495187.1|BU495 ------------------------------------------------

MAL13P1.139                     TATATTTATATATTTCTCCTTTTTTCTTTATATCATTTTTTTTTTTTT
MAL13|MAL13P1.139               ------------------------------------------------
gi|21687286|gb|BQ633133.1|BQ633 ------------------------------------------------
su_gi_contig_1904               ------------------------------------------------
gi|21543106|gb|BQ596380.1|BQ596 ------------------------------------------------
gi|21687755|gb|BQ633602.1|BQ633 ------------------------------------------------
gi|21542777|gb|BQ596051.1|BQ596 ------------------------------------------------
gi|22791381|gb|BU495187.1|BU495 ------------------------------------------------

MAL13P1.139                     TTTTTTTTTTTTTTCTTTTTCATTTCAGCATATTATGTATTGATGAAA
MAL13|MAL13P1.139               ------------------------------------------------
gi|21687286|gb|BQ633133.1|BQ633 ------------------------------------------------
su_gi_contig_1904               ------------------------------------------------
gi|21543106|gb|BQ596380.1|BQ596 ------------------------------------------------
gi|21687755|gb|BQ633602.1|BQ633 ------------------------------------------------
gi|21542777|gb|BQ596051.1|BQ596 ------------------------------------------------
gi|22791381|gb|BU495187.1|BU495 ------------------------------------------------

MAL13P1.139                     ATGCATGGTATATGAGATCGGTATGTTTTAAGTTGAACAACGCGTGAA
MAL13|MAL13P1.139               ------------------------------------------------
gi|21687286|gb|BQ633133.1|BQ633 ------------------------------------------------
su_gi_contig_1904               ------------------------------------------------
gi|21543106|gb|BQ596380.1|BQ596 ------------------------------------------------
gi|21687755|gb|BQ633602.1|BQ633 ------------------------------------------------
gi|21542777|gb|BQ596051.1|BQ596 ------------------------------------------------
gi|22791381|gb|BU495187.1|BU495 ------------------------------------------------

MAL13P1.139                     CCGTATATGCCACAAAAAAAAGTAATACATTAACATTTGAAAATAATA
MAL13|MAL13P1.139               ------------------------------------------------
gi|21687286|gb|BQ633133.1|BQ633 ------------------------------------------------
su_gi_contig_1904               ------------------------------------------------
gi|21543106|gb|BQ596380.1|BQ596 ------------------------------------------------
gi|21687755|gb|BQ633602.1|BQ633 ------------------------------------------------
gi|21542777|gb|BQ596051.1|BQ596 ------------------------------------------------
gi|22791381|gb|BU495187.1|BU495 ------------------------------------------------

MAL13P1.139                     CATATATATATATATATTTCTTTTTTTTTTAATTTATTATTTTTTTGT
MAL13|MAL13P1.139               ------------------------------------------------
gi|21687286|gb|BQ633133.1|BQ633 ------------------------------------------------
su_gi_contig_1904               ------------------------------------------------
gi|21543106|gb|BQ596380.1|BQ596 ------------------------------------------------
gi|21687755|gb|BQ633602.1|BQ633 ------------------------------------------------
gi|21542777|gb|BQ596051.1|BQ596 ------------------------------------------------
gi|22791381|gb|BU495187.1|BU495 ------------------------------------------------

MAL13P1.139                     TAATTTGTACATAAAATTTTATTTTACCACTGCATATGTGCATATAAA
MAL13|MAL13P1.139               ------------------------------------------------
gi|21687286|gb|BQ633133.1|BQ633 ------------------------------------------------
su_gi_contig_1904               ------------------------------------------------
gi|21543106|gb|BQ596380.1|BQ596 ------------------------------------------------
gi|21687755|gb|BQ633602.1|BQ633 ------------------------------------------------
gi|21542777|gb|BQ596051.1|BQ596 ------------------------------------------------
gi|22791381|gb|BU495187.1|BU495 ------------------------------------------------

MAL13P1.139                     AATATATATTATATAAATATATATATAATATATATATATTTTATATTA
MAL13|MAL13P1.139               ------------------------------------------------
gi|21687286|gb|BQ633133.1|BQ633 ------------------------------------------------
su_gi_contig_1904               ------------------------------------------------
gi|21543106|gb|BQ596380.1|BQ596 ------------------------------------------------
gi|21687755|gb|BQ633602.1|BQ633 ------------------------------------------------
gi|21542777|gb|BQ596051.1|BQ596 ------------------------------------------------
gi|22791381|gb|BU495187.1|BU495 ------------------------------------------------

MAL13P1.139                     TTGTAAACTTGAAAAAAAAAATTTAATATTTACAAAATATATATTTTT
MAL13|MAL13P1.139               ------------------------------------------------
gi|21687286|gb|BQ633133.1|BQ633 ------------------------------------------------
su_gi_contig_1904               ------------------------------------------------
gi|21543106|gb|BQ596380.1|BQ596 ------------------------------------------------
gi|21687755|gb|BQ633602.1|BQ633 ------------------------------------------------
gi|21542777|gb|BQ596051.1|BQ596 ------------------------------------------------
gi|22791381|gb|BU495187.1|BU495 ------------------------------------------------

MAL13P1.139                     TGTAATTCACAATTCATTTAAATAATGAATATAAAAAATAAGCGACAA
MAL13|MAL13P1.139               ------------------------------------------------
gi|21687286|gb|BQ633133.1|BQ633 ------------------------------------------------
su_gi_contig_1904               ------------------------------------------------
gi|21543106|gb|BQ596380.1|BQ596 ------------------------------------------------
gi|21687755|gb|BQ633602.1|BQ633 ------------------------------------------------
gi|21542777|gb|BQ596051.1|BQ596 ------------------------------------------------
gi|22791381|gb|BU495187.1|BU495 ------------------------------------------------

MAL13P1.139                     ATTTTTTAGTATTAGAAAAAAAAAAAATTTATTTTTAGGTACACAATT
MAL13|MAL13P1.139               ------------------------------------------------
gi|21687286|gb|BQ633133.1|BQ633 ------------------------------------------------
su_gi_contig_1904               ------------------------------------------------
gi|21543106|gb|BQ596380.1|BQ596 ------------------------------------------------
gi|21687755|gb|BQ633602.1|BQ633 ------------------------------------------------
gi|21542777|gb|BQ596051.1|BQ596 ------------------------------------------------
gi|22791381|gb|BU495187.1|BU495 ------------------------------------------------

MAL13P1.139                     GAATTATTTATTTTGCATACAAATATTATATATATTATGTGCAATTAA
MAL13|MAL13P1.139               ------------------------------------------------
gi|21687286|gb|BQ633133.1|BQ633 ------------------------------------------------
su_gi_contig_1904               ------------------------------------------------
gi|21543106|gb|BQ596380.1|BQ596 ------------------------------------------------
gi|21687755|gb|BQ633602.1|BQ633 ------------------------------------------------
gi|21542777|gb|BQ596051.1|BQ596 ------------------------------------------------
gi|22791381|gb|BU495187.1|BU495 ------------------------------------------------

MAL13P1.139                     ATATTATAATATATATATATATATATATATATATATATATACATTTGT
MAL13|MAL13P1.139               ------------------------------------------------
gi|21687286|gb|BQ633133.1|BQ633 ------------------------------------------------
su_gi_contig_1904               ------------------------------------------------
gi|21543106|gb|BQ596380.1|BQ596 ------------------------------------------------
gi|21687755|gb|BQ633602.1|BQ633 ------------------------------------------------
gi|21542777|gb|BQ596051.1|BQ596 ------------------------------------------------
gi|22791381|gb|BU495187.1|BU495 ------------------------------------------------

MAL13P1.139                     ATATATATTCATATTTATGTGTTATTAAAAAATTCAGTAAAAAACTGT
MAL13|MAL13P1.139               ------------------------------------------------
gi|21687286|gb|BQ633133.1|BQ633 ------------------------------------------------
su_gi_contig_1904               ------------------------------------------------
gi|21543106|gb|BQ596380.1|BQ596 ------------------------------------------------
gi|21687755|gb|BQ633602.1|BQ633 ------------------------------------------------
gi|21542777|gb|BQ596051.1|BQ596 ------------------------------------------------
gi|22791381|gb|BU495187.1|BU495 ------------------------------------------------

MAL13P1.139                     AATAATTAAAATTTATACAATAATTCATATAATCTAAAAAAATGACAA
MAL13|MAL13P1.139               ------------------------------------------------
gi|21687286|gb|BQ633133.1|BQ633 ------------------------------------------------
su_gi_contig_1904               ------------------------------------------------
gi|21543106|gb|BQ596380.1|BQ596 ------------------------------------------------
gi|21687755|gb|BQ633602.1|BQ633 ------------------------------------------------
gi|21542777|gb|BQ596051.1|BQ596 ------------------------------------------------
gi|22791381|gb|BU495187.1|BU495 ------------------------------------------------

MAL13P1.139                     AATAATTATCAATTGTGTTACTAACATTTTGAATATTATTTTCTTTTA
MAL13|MAL13P1.139               ------------------------------------------------
gi|21687286|gb|BQ633133.1|BQ633 -----------------------------------TTATTTTCTTTTA
su_gi_contig_1904               -----------------------------------TTATTTTCTTTTA
gi|21543106|gb|BQ596380.1|BQ596 ------------------------------------------------
gi|21687755|gb|BQ633602.1|BQ633 ------------------------------------------------
gi|21542777|gb|BQ596051.1|BQ596 ------------------------------------------------
gi|22791381|gb|BU495187.1|BU495 ------------------------------------------------

MAL13P1.139                     TCTTTGTCTTCTACGTATAGTTCTTTTTTTCTTTTCATCCATCTTTTT
MAL13|MAL13P1.139               ------------------------------------------------
gi|21687286|gb|BQ633133.1|BQ633 TCTTTGTCTTCTACGTATAGTTCTTTTTTTCTTTTCATCCATCTTTTT
su_gi_contig_1904               TCTTTGTCTTCTACGTATAGTTCTTTTTTTCTTTTCATCCATCTTTTT
gi|21543106|gb|BQ596380.1|BQ596 --------------GTATAGTTCTTTTTTTCTTTTCATCCATCTTTTT
gi|21687755|gb|BQ633602.1|BQ633 ------------------------------------------------
gi|21542777|gb|BQ596051.1|BQ596 ------------------------------------------------
gi|22791381|gb|BU495187.1|BU495 ------------------------------------------------

MAL13P1.139                     ATTTATTTTATTTTTATTTTAATATTTTTTTTATAAATTAATTCTAAG
MAL13|MAL13P1.139               ------------------------------------------------
gi|21687286|gb|BQ633133.1|BQ633 ATTTATTTTATTTTTATTTTAATATTTTTTTTATAAATTAATTCTAAG
su_gi_contig_1904               ATTTATTTTATTTTTATTTTAATATTTTTTTTATAAATTAATTCTAAG
gi|21543106|gb|BQ596380.1|BQ596 ATTTATTTTATTTTTATTTTAATATTTTTTTTATAAATTAATTCTAAG
gi|21687755|gb|BQ633602.1|BQ633 -----------------------ATTTTTTTTATAAATTAATTCTAAG
gi|21542777|gb|BQ596051.1|BQ596 ------------------------------------------------
gi|22791381|gb|BU495187.1|BU495 ------------------------------------------------

MAL13P1.139                     GAAAACCAGAAAATGGATAGTCCAGAATTACTTAAAATAGAACTTCAA
MAL13|MAL13P1.139               ------------ATGGATAGTCCAGAATTACTTAAAATAGAACTTCAA
gi|21687286|gb|BQ633133.1|BQ633 GAAAACCAGAAAATGGATAGTCCAGAATTACTTAAAATAGAACTTCAA
su_gi_contig_1904               GAAAACCAGAAAATGGATAGTCCAGAATTACTTAAAATAGAACTTCAA
gi|21543106|gb|BQ596380.1|BQ596 GAAAACCAGAAAATGGATAGTCCAGAATTACTTAAAATAGAACTTCAA
gi|21687755|gb|BQ633602.1|BQ633 GAAAACCAGAAAATGGATAGTCCAGAATTACTTAAAATAGAACTTCAA
gi|21542777|gb|BQ596051.1|BQ596 ------------------------------------------------
gi|22791381|gb|BU495187.1|BU495 ------------------------------------------------

MAL13P1.139                     AGATTAAAGAATGATTATGAAAATGTTAGTAAATAAAAAAAAAAATAC
MAL13|MAL13P1.139               AGATTAAAGAATGATTATGAAAATG-----------------------
gi|21687286|gb|BQ633133.1|BQ633 AGATTAAAGAATGATTATGAAAATG-----------------------
su_gi_contig_1904               AGATTAAAGAATGATTATGAAAATG-----------------------
gi|21543106|gb|BQ596380.1|BQ596 AGATTAAAGAATGATTATGAAAATGTTAGTAAATAAAAAAAAAAATAC
gi|21687755|gb|BQ633602.1|BQ633 AGATTAAAGAATGATTATGAAAATG-----------------------
gi|21542777|gb|BQ596051.1|BQ596 ------------------------------------------------
gi|22791381|gb|BU495187.1|BU495 ------------------------------------------------

MAL13P1.139                     ATACATACATATATATACATATATATATATATATATATATATATATAT
MAL13|MAL13P1.139               ------------------------------------------------
gi|21687286|gb|BQ633133.1|BQ633 ------------------------------------------------
su_gi_contig_1904               ------------------------------------------------
gi|21543106|gb|BQ596380.1|BQ596 ATACATA-----------------------------------------
gi|21687755|gb|BQ633602.1|BQ633 ------------------------------------------------
gi|21542777|gb|BQ596051.1|BQ596 ------------------------------------------------
gi|22791381|gb|BU495187.1|BU495 ------------------------------------------------

MAL13P1.139                     ATATATATATATATATATATGTGTGTCTATATATTTATTTTGTTTTAT
MAL13|MAL13P1.139               ------------------------------------------------
gi|21687286|gb|BQ633133.1|BQ633 ------------------------------------------------
su_gi_contig_1904               ------------------------------------------------
gi|21543106|gb|BQ596380.1|BQ596 ------------------------------------------------
gi|21687755|gb|BQ633602.1|BQ633 ------------------------------------------------
gi|21542777|gb|BQ596051.1|BQ596 ------------------------------------------------
gi|22791381|gb|BU495187.1|BU495 ------------------------------------------------

MAL13P1.139                     TGTAAATTACCTTACTTGTTCATATTTTTTTCTGAACGTTCAGGAACT
MAL13|MAL13P1.139               --------------------------------------------AACT
gi|21687286|gb|BQ633133.1|BQ633 --------------------------------------------AACT
su_gi_contig_1904               --------------------------------------------AACT
gi|21543106|gb|BQ596380.1|BQ596 ------------------------------------------------
gi|21687755|gb|BQ633602.1|BQ633 --------------------------------------------AACT
gi|21542777|gb|BQ596051.1|BQ596 ------------------------------------------------
gi|22791381|gb|BU495187.1|BU495 ------------------------------------------------

MAL13P1.139                     ATCAGTAGATCACGTAATGCCCAAGACTCAATTTGATTACGCTTGTTT
MAL13|MAL13P1.139               ATCAGTAGATCACGTAATGCCCAAGACTCAATTTGATTACGCTTGTTT
gi|21687286|gb|BQ633133.1|BQ633 ATCAGTAGATCACGTAATGCCCAAGACTCAATTTGATTACGCTTGTTT
su_gi_contig_1904               ATCAGTAGATCACGTAATGCCCAAGACTCAATTTGATTACGCTTGTTT
gi|21543106|gb|BQ596380.1|BQ596 ------------------------------------------------
gi|21687755|gb|BQ633602.1|BQ633 ATCAGTAGATCACGTAATGCCCAAGACTCAATTTGATTACGCTTGTTT
gi|21542777|gb|BQ596051.1|BQ596 ------------------------------------------------
gi|22791381|gb|BU495187.1|BU495 ------------------------------------------------

MAL13P1.139                     GTTAATATGTTCTTCAGATTTAAAAAATATAAAGTTTGCTTCTTCATT
MAL13|MAL13P1.139               GTTAATATGTTCTTCAGATTTAAAAAATATAAAGTTTGCTTCTTCATT
gi|21687286|gb|BQ633133.1|BQ633 GTTAATATGTTCTTCAGATTTAAAAAATATAAAGTTTGCTTCTTCATT
su_gi_contig_1904               GTTAATATGTTCTTCAGATTTAAAAAATATAAAGTTTGCTTCTTCATT
gi|21543106|gb|BQ596380.1|BQ596 ------------------------------------------------
gi|21687755|gb|BQ633602.1|BQ633 GTTAATATGTTCTTCAGATTTAAAAAATATAAAGTTTGCTTCTTCATT
gi|21542777|gb|BQ596051.1|BQ596 ------------------------------------------------
gi|22791381|gb|BU495187.1|BU495 ------------------------------------------------

MAL13P1.139                     ATTACATGAATTATTATTTATAAATTATAATCGTATAGATTGTTTATA
MAL13|MAL13P1.139               ATTACATGAATTATTATTTATAAATTATAATCGTATAGATTGTTTATA
gi|21687286|gb|BQ633133.1|BQ633 ATTACATGAATTATTATTTATAAATTATAATCGTATAGATTGTTTATA
su_gi_contig_1904               ATTACATGAATTATTATTTATAAATTATAATCGTATAGATTGTTTATA
gi|21543106|gb|BQ596380.1|BQ596 ------------------------------------------------
gi|21687755|gb|BQ633602.1|BQ633 ATTACATGAATTATTATTTATAAATTATAATCGTATAGATTGTTTATA
gi|21542777|gb|BQ596051.1|BQ596 -------------TTATTTATAAATTATAATCGTATAGATTGTTTATA
gi|22791381|gb|BU495187.1|BU495 ------------------------------------------------

MAL13P1.139                     TCAGCTAGCTATAGCACATATAAAATTAAGAGATTATAAAAAAGCTAA
MAL13|MAL13P1.139               TCAGCTAGCTATAGCACATATAAAATTAAGAGATTATAAAAAAGCTAA
gi|21687286|gb|BQ633133.1|BQ633 TCAGCTAGCTATAGCACATATAAAATTAAGAGATTATAAAAAAGCTAA
su_gi_contig_1904               TCAGCTAGCTATAGCACATATAAAATTAAGAGATTATAAAAAAGCTAA
gi|21543106|gb|BQ596380.1|BQ596 ------------------------------------------------
gi|21687755|gb|BQ633602.1|BQ633 TCAGCTAGCTATAGCACATATAAAATTAAGAGATTATAAAAAAGCTAA
gi|21542777|gb|BQ596051.1|BQ596 TCAGCTAGCTATAGCACATATAAAATTAAGAGATTATAAAAAAGCTAA
gi|22791381|gb|BU495187.1|BU495 ------------------------------------------------

MAL13P1.139                     GAATTATTTAAATGCCTTATTAAAAATCGATGCAAGAAATAGTAATGC
MAL13|MAL13P1.139               GAATTATTTAAATGCCTTATTAAAAATCGATGCAAGAAATAGTAATGC
gi|21687286|gb|BQ633133.1|BQ633 GAATTATTTAAATGCCTTATTAAAAATCGATGCAAGAAATAGTAATGC
su_gi_contig_1904               GAATTATTTAAATGCCTTATTAAAAATCGATGCAAGAAATAGTAATGC
gi|21543106|gb|BQ596380.1|BQ596 ------------------------------------------------
gi|21687755|gb|BQ633602.1|BQ633 GAATTATTTAAATGCCTTATTAAAAATCGATGCAAGAAATAGTAATGC
gi|21542777|gb|BQ596051.1|BQ596 GAATTATTTAAATGCCTTATTAAAAATCGATGCAAGAAATAGTAATGC
gi|22791381|gb|BU495187.1|BU495 ------------------------------------------------

MAL13P1.139                     TTTAGCTTTAAAGAGTTTACTTTTTGATTTAATATCATCTGATGGTTT
MAL13|MAL13P1.139               TTTAGCTTTAAAGAGTTTACTTTTTGATTTAATATCATCTGATGGTTT
gi|21687286|gb|BQ633133.1|BQ633 TTTAGCTTTAAAGAGTTTACTTTTTGATTTAATATCATCTGATGGTTT
su_gi_contig_1904               TTTAGCTTTAAAGAGTTTACTTTTTGATTTAATATCATCTGATGGTTT
gi|21543106|gb|BQ596380.1|BQ596 ------------------------------------------------
gi|21687755|gb|BQ633602.1|BQ633 TTTAGCTTTAAAGAGTTTACTTTTTGATTTAATATCATCTGATGGTTT
gi|21542777|gb|BQ596051.1|BQ596 TTTAGCTTTAAAGAGTTTACTTTTTGATTTAATATCATCTGATGGTTT
gi|22791381|gb|BU495187.1|BU495 ------------------------------------------------

MAL13P1.139                     AATTGGTGCTTTGTTAGTTGCACTCACAGCTTGTGGTTTATATTTATC
MAL13|MAL13P1.139               AATTGGTGCTTTGTTAGTTGCACTCACAGCTTGTGGTTTATATTTATC
gi|21687286|gb|BQ633133.1|BQ633 AATTGGTGCTTTGTTAGTTGCACTCACAGCTTGTGGTTTATATTTATC
su_gi_contig_1904               AATTGGTGCTTTGTTAGTTGCACTCACAGCTTGTGGTTTATATTTATC
gi|21543106|gb|BQ596380.1|BQ596 ------------------------------------------------
gi|21687755|gb|BQ633602.1|BQ633 AATTGGTGCTTTGTTAGTTGCACTCACAGCTTGTGGTTTATATTTATC
gi|21542777|gb|BQ596051.1|BQ596 AATTGGTGCTTTGTTAGTTGCACTCACAGCTTGTGGTTTATATTTATC
gi|22791381|gb|BU495187.1|BU495 ------------------------------------------------

MAL13P1.139                     TTTTAAATCTTTCAAGTATTTTTAATATTTTTTAGTAAGACGAAATAA
MAL13|MAL13P1.139               TTTTAAATCTTTCAAGTATTTTTAA-----------------------
gi|21687286|gb|BQ633133.1|BQ633 TTTTAAATCTTTCAAGTATTTTTAATATTTTTTAGTAAGACGAAATAA
su_gi_contig_1904               TTTTAAATCTTTCAAGTATTTTTAATATTTTTTAGTAAGACGAAATAA
gi|21543106|gb|BQ596380.1|BQ596 ------------------------------------------------
gi|21687755|gb|BQ633602.1|BQ633 TTTTAAATCTTTCAAGTATTTTTAATATTTTTTAGTAAGACGAAATAA
gi|21542777|gb|BQ596051.1|BQ596 TTTTAAATCTTTCAAGTATTTTTAATATTTTTTAGTAAGACGAAATAA
gi|22791381|gb|BU495187.1|BU495 TTTTAAATCTTTCAAGTATTTTTAATATTTTTTAGTAAGACGAAATAA

MAL13P1.139                     ATAAATCTTTATATTAATTCATTGATATACAAAAGCTCATGGAGAGCA
MAL13|MAL13P1.139               ------------------------------------------------
gi|21687286|gb|BQ633133.1|BQ633 ATAAATCTTTATATTAATTCATTGATATACAAAAGCTC----------
su_gi_contig_1904               ATAAATCTTTATATTAATTCATTGATATACAAAAGCTCATGGAGAGCA
gi|21543106|gb|BQ596380.1|BQ596 ------------------------------------------------
gi|21687755|gb|BQ633602.1|BQ633 ATAAATCTTTATATTAATTCATTGATATACAAAAGCTCATGGAGAGCA
gi|21542777|gb|BQ596051.1|BQ596 ATAAATCTTTATATTAATTCATTGATATACAAAAGCTCATGGAGAGCA
gi|22791381|gb|BU495187.1|BU495 ATAAATCTTTATATTAATTCATTGATATACAAAAGCTCATGGAGAGCA

MAL13P1.139                     TTATAAAAAAATATAAGTGTAACGAAATAACAATAAACAAATGATGGC
MAL13|MAL13P1.139               ------------------------------------------------
gi|21687286|gb|BQ633133.1|BQ633 ------------------------------------------------
su_gi_contig_1904               TTATAAAAAAATATAAGTGTAACGAAATAACAATAAACAAATGATGGC
gi|21543106|gb|BQ596380.1|BQ596 ------------------------------------------------
gi|21687755|gb|BQ633602.1|BQ633 TTATAAAAAAATATAAGTGTAACGAAATAACAATAAACAAATGATG--
gi|21542777|gb|BQ596051.1|BQ596 TTATAAAAAAATATAAGTGTAACGAAATAACAATAAACAAATGATGGC
gi|22791381|gb|BU495187.1|BU495 TTATAAAAAAATATAAGTGTAACGAAATAACAATAAACAAATGATGGC

MAL13P1.139                     CATACTCAAAAAAAAAAAAATAAAATAAAATAAAATATATATATATAT
MAL13|MAL13P1.139               ------------------------------------------------
gi|21687286|gb|BQ633133.1|BQ633 ------------------------------------------------
su_gi_contig_1904               CATACTCAAAAAAAAAAAAAAAAA------------------------
gi|21543106|gb|BQ596380.1|BQ596 ------------------------------------------------
gi|21687755|gb|BQ633602.1|BQ633 ------------------------------------------------
gi|21542777|gb|BQ596051.1|BQ596 CATACTCAAAAAAAAAAAAAAAAA------------------------
gi|22791381|gb|BU495187.1|BU495 CATAC-------------------------------------------

MAL13P1.139                     ATATATATATTTGAAAATAATGGGAATATAATGCATAATATGATATAA
MAL13|MAL13P1.139               ------------------------------------------------
gi|21687286|gb|BQ633133.1|BQ633 ------------------------------------------------
su_gi_contig_1904               ------------------------------------------------
gi|21543106|gb|BQ596380.1|BQ596 ------------------------------------------------
gi|21687755|gb|BQ633602.1|BQ633 ------------------------------------------------
gi|21542777|gb|BQ596051.1|BQ596 ------------------------------------------------
gi|22791381|gb|BU495187.1|BU495 ------------------------------------------------

MAL13P1.139                     ATATAATATACGAATAATTGTATTTATTTATAAAAATATTCTCATATA
MAL13|MAL13P1.139               ------------------------------------------------
gi|21687286|gb|BQ633133.1|BQ633 ------------------------------------------------
su_gi_contig_1904               ------------------------------------------------
gi|21543106|gb|BQ596380.1|BQ596 ------------------------------------------------
gi|21687755|gb|BQ633602.1|BQ633 ------------------------------------------------
gi|21542777|gb|BQ596051.1|BQ596 ------------------------------------------------
gi|22791381|gb|BU495187.1|BU495 ------------------------------------------------

MAL13P1.139                     TATTTTTTTATATTTTGCTTCACTTATTTATTTATTTTTTTTTTTTTA
MAL13|MAL13P1.139               ------------------------------------------------
gi|21687286|gb|BQ633133.1|BQ633 ------------------------------------------------
su_gi_contig_1904               ------------------------------------------------
gi|21543106|gb|BQ596380.1|BQ596 ------------------------------------------------
gi|21687755|gb|BQ633602.1|BQ633 ------------------------------------------------
gi|21542777|gb|BQ596051.1|BQ596 ------------------------------------------------
gi|22791381|gb|BU495187.1|BU495 ------------------------------------------------

MAL13P1.139                     TATTTTTTTTTTTTTATGTTATTGTCAAAACTTTCCTTATTCATATAT
MAL13|MAL13P1.139               ------------------------------------------------
gi|21687286|gb|BQ633133.1|BQ633 ------------------------------------------------
su_gi_contig_1904               ------------------------------------------------
gi|21543106|gb|BQ596380.1|BQ596 ------------------------------------------------
gi|21687755|gb|BQ633602.1|BQ633 ------------------------------------------------
gi|21542777|gb|BQ596051.1|BQ596 ------------------------------------------------
gi|22791381|gb|BU495187.1|BU495 ------------------------------------------------

MAL13P1.139                     TCCTTTTATATATCTAAATGTCCATTACAAAAATCTAGCAATAGAAAA
MAL13|MAL13P1.139               ------------------------------------------------
gi|21687286|gb|BQ633133.1|BQ633 ------------------------------------------------
su_gi_contig_1904               ------------------------------------------------
gi|21543106|gb|BQ596380.1|BQ596 ------------------------------------------------
gi|21687755|gb|BQ633602.1|BQ633 ------------------------------------------------
gi|21542777|gb|BQ596051.1|BQ596 ------------------------------------------------
gi|22791381|gb|BU495187.1|BU495 ------------------------------------------------

MAL13P1.139                     ACAAACATCCAATTTATATAAAACAATCTATGATTCATTGATTTCTTG
MAL13|MAL13P1.139               ------------------------------------------------
gi|21687286|gb|BQ633133.1|BQ633 ------------------------------------------------
su_gi_contig_1904               ------------------------------------------------
gi|21543106|gb|BQ596380.1|BQ596 ------------------------------------------------
gi|21687755|gb|BQ633602.1|BQ633 ------------------------------------------------
gi|21542777|gb|BQ596051.1|BQ596 ------------------------------------------------
gi|22791381|gb|BU495187.1|BU495 ------------------------------------------------

MAL13P1.139                     GAGTATTTTGTGGCGTTGTATATATGCAACGGTGTGTGTTGATTACAT
MAL13|MAL13P1.139               ------------------------------------------------
gi|21687286|gb|BQ633133.1|BQ633 ------------------------------------------------
su_gi_contig_1904               ------------------------------------------------
gi|21543106|gb|BQ596380.1|BQ596 ------------------------------------------------
gi|21687755|gb|BQ633602.1|BQ633 ------------------------------------------------
gi|21542777|gb|BQ596051.1|BQ596 ------------------------------------------------
gi|22791381|gb|BU495187.1|BU495 ------------------------------------------------

MAL13P1.139                     ATATGTTTTTCCTACGAAAAATGAAATATATAAATAAGTAATGCTTTA
MAL13|MAL13P1.139               ------------------------------------------------
gi|21687286|gb|BQ633133.1|BQ633 ------------------------------------------------
su_gi_contig_1904               ------------------------------------------------
gi|21543106|gb|BQ596380.1|BQ596 ------------------------------------------------
gi|21687755|gb|BQ633602.1|BQ633 ------------------------------------------------
gi|21542777|gb|BQ596051.1|BQ596 ------------------------------------------------
gi|22791381|gb|BU495187.1|BU495 ------------------------------------------------

MAL13P1.139                     AATGTATAAGGCGAGTTACAGGGTGTGTGTTTTTATGTTTTCATATAA
MAL13|MAL13P1.139               ------------------------------------------------
gi|21687286|gb|BQ633133.1|BQ633 ------------------------------------------------
su_gi_contig_1904               ------------------------------------------------
gi|21543106|gb|BQ596380.1|BQ596 ------------------------------------------------
gi|21687755|gb|BQ633602.1|BQ633 ------------------------------------------------
gi|21542777|gb|BQ596051.1|BQ596 ------------------------------------------------
gi|22791381|gb|BU495187.1|BU495 ------------------------------------------------

MAL13P1.139                     AATGAATAAAAATTAAAAAGAAAAATAATAATTAAATAAATAAATAGA
MAL13|MAL13P1.139               ------------------------------------------------
gi|21687286|gb|BQ633133.1|BQ633 ------------------------------------------------
su_gi_contig_1904               ------------------------------------------------
gi|21543106|gb|BQ596380.1|BQ596 ------------------------------------------------
gi|21687755|gb|BQ633602.1|BQ633 ------------------------------------------------
gi|21542777|gb|BQ596051.1|BQ596 ------------------------------------------------
gi|22791381|gb|BU495187.1|BU495 ------------------------------------------------

MAL13P1.139                     TACATATATATATATATATATATATATATATATATGTATCCATTTTAT
MAL13|MAL13P1.139               ------------------------------------------------
gi|21687286|gb|BQ633133.1|BQ633 ------------------------------------------------
su_gi_contig_1904               ------------------------------------------------
gi|21543106|gb|BQ596380.1|BQ596 ------------------------------------------------
gi|21687755|gb|BQ633602.1|BQ633 ------------------------------------------------
gi|21542777|gb|BQ596051.1|BQ596 ------------------------------------------------
gi|22791381|gb|BU495187.1|BU495 ------------------------------------------------

MAL13P1.139                     AGCATGAAATATTTTAAAAATATTACTTGAATAAAGAAAAACTTTTTC
MAL13|MAL13P1.139               ------------------------------------------------
gi|21687286|gb|BQ633133.1|BQ633 ------------------------------------------------
su_gi_contig_1904               ------------------------------------------------
gi|21543106|gb|BQ596380.1|BQ596 ------------------------------------------------
gi|21687755|gb|BQ633602.1|BQ633 ------------------------------------------------
gi|21542777|gb|BQ596051.1|BQ596 ------------------------------------------------
gi|22791381|gb|BU495187.1|BU495 ------------------------------------------------

MAL13P1.139                     TTATGATACATCCTATTCTATAATAAAAATTAATGTATACATATTTAT
MAL13|MAL13P1.139               ------------------------------------------------
gi|21687286|gb|BQ633133.1|BQ633 ------------------------------------------------
su_gi_contig_1904               ------------------------------------------------
gi|21543106|gb|BQ596380.1|BQ596 ------------------------------------------------
gi|21687755|gb|BQ633602.1|BQ633 ------------------------------------------------
gi|21542777|gb|BQ596051.1|BQ596 ------------------------------------------------
gi|22791381|gb|BU495187.1|BU495 ------------------------------------------------

MAL13P1.139                     TTAATTAAAGTTTAATAAAGTATATAAAAAAACAAATTTTTTATTAAT
MAL13|MAL13P1.139               ------------------------------------------------
gi|21687286|gb|BQ633133.1|BQ633 ------------------------------------------------
su_gi_contig_1904               ------------------------------------------------
gi|21543106|gb|BQ596380.1|BQ596 ------------------------------------------------
gi|21687755|gb|BQ633602.1|BQ633 ------------------------------------------------
gi|21542777|gb|BQ596051.1|BQ596 ------------------------------------------------
gi|22791381|gb|BU495187.1|BU495 ------------------------------------------------

MAL13P1.139                     TGTTTTATTAGATGAAATGAACGTCTTTTATGTTTCCTAAAAGATAAT
MAL13|MAL13P1.139               ------------------------------------------------
gi|21687286|gb|BQ633133.1|BQ633 ------------------------------------------------
su_gi_contig_1904               ------------------------------------------------
gi|21543106|gb|BQ596380.1|BQ596 ------------------------------------------------
gi|21687755|gb|BQ633602.1|BQ633 ------------------------------------------------
gi|21542777|gb|BQ596051.1|BQ596 ------------------------------------------------
gi|22791381|gb|BU495187.1|BU495 ------------------------------------------------

MAL13P1.139                     GCTTGTTCTCACCTTCAACAGAAAAGGCAAAGATGTAGAAATATTAAT
MAL13|MAL13P1.139               ------------------------------------------------
gi|21687286|gb|BQ633133.1|BQ633 ------------------------------------------------
su_gi_contig_1904               ------------------------------------------------
gi|21543106|gb|BQ596380.1|BQ596 ------------------------------------------------
gi|21687755|gb|BQ633602.1|BQ633 ------------------------------------------------
gi|21542777|gb|BQ596051.1|BQ596 ------------------------------------------------
gi|22791381|gb|BU495187.1|BU495 ------------------------------------------------

MAL13P1.139                     AAAACGTTTAACCATTTTATCAAATATTTATTTTATACATAAATATTT
MAL13|MAL13P1.139               ------------------------------------------------
gi|21687286|gb|BQ633133.1|BQ633 ------------------------------------------------
su_gi_contig_1904               ------------------------------------------------
gi|21543106|gb|BQ596380.1|BQ596 ------------------------------------------------
gi|21687755|gb|BQ633602.1|BQ633 ------------------------------------------------
gi|21542777|gb|BQ596051.1|BQ596 ------------------------------------------------
gi|22791381|gb|BU495187.1|BU495 ------------------------------------------------

MAL13P1.139                     ATATATATATATATTATATATATGTATATGTATTTTATAATTTTATAT
MAL13|MAL13P1.139               ------------------------------------------------
gi|21687286|gb|BQ633133.1|BQ633 ------------------------------------------------
su_gi_contig_1904               ------------------------------------------------
gi|21543106|gb|BQ596380.1|BQ596 ------------------------------------------------
gi|21687755|gb|BQ633602.1|BQ633 ------------------------------------------------
gi|21542777|gb|BQ596051.1|BQ596 ------------------------------------------------
gi|22791381|gb|BU495187.1|BU495 ------------------------------------------------

MAL13P1.139                     TCTTATTTTATATACATTATAATTATTACCATAAAAATAAATAAAATT
MAL13|MAL13P1.139               ------------------------------------------------
gi|21687286|gb|BQ633133.1|BQ633 ------------------------------------------------
su_gi_contig_1904               ------------------------------------------------
gi|21543106|gb|BQ596380.1|BQ596 ------------------------------------------------
gi|21687755|gb|BQ633602.1|BQ633 ------------------------------------------------
gi|21542777|gb|BQ596051.1|BQ596 ------------------------------------------------
gi|22791381|gb|BU495187.1|BU495 ------------------------------------------------

MAL13P1.139                     TTAAATTAAAAGAAAAAATATGTACATATATTATATATATCTAAAATC
MAL13|MAL13P1.139               ------------------------------------------------
gi|21687286|gb|BQ633133.1|BQ633 ------------------------------------------------
su_gi_contig_1904               ------------------------------------------------
gi|21543106|gb|BQ596380.1|BQ596 ------------------------------------------------
gi|21687755|gb|BQ633602.1|BQ633 ------------------------------------------------
gi|21542777|gb|BQ596051.1|BQ596 ------------------------------------------------
gi|22791381|gb|BU495187.1|BU495 ------------------------------------------------

MAL13P1.139                     GTTCTTCGTGAATTCAAAAAATACTTATTTATAAGAATTTTCTTCTAT
MAL13|MAL13P1.139               ------------------------------------------------
gi|21687286|gb|BQ633133.1|BQ633 ------------------------------------------------
su_gi_contig_1904               ------------------------------------------------
gi|21543106|gb|BQ596380.1|BQ596 ------------------------------------------------
gi|21687755|gb|BQ633602.1|BQ633 ------------------------------------------------
gi|21542777|gb|BQ596051.1|BQ596 ------------------------------------------------
gi|22791381|gb|BU495187.1|BU495 ------------------------------------------------

MAL13P1.139                     TTTTTTTATAATAAATCATAAATATAAAGTGTGCACTTGAATAATATG
MAL13|MAL13P1.139               ------------------------------------------------
gi|21687286|gb|BQ633133.1|BQ633 ------------------------------------------------
su_gi_contig_1904               ------------------------------------------------
gi|21543106|gb|BQ596380.1|BQ596 ------------------------------------------------
gi|21687755|gb|BQ633602.1|BQ633 ------------------------------------------------
gi|21542777|gb|BQ596051.1|BQ596 ------------------------------------------------
gi|22791381|gb|BU495187.1|BU495 ------------------------------------------------

MAL13P1.139                     TATACATTTTTTATAGCTTTCCGTAAAAAAGAAAAATAATAAATATAA
MAL13|MAL13P1.139               ------------------------------------------------
gi|21687286|gb|BQ633133.1|BQ633 ------------------------------------------------
su_gi_contig_1904               ------------------------------------------------
gi|21543106|gb|BQ596380.1|BQ596 ------------------------------------------------
gi|21687755|gb|BQ633602.1|BQ633 ------------------------------------------------
gi|21542777|gb|BQ596051.1|BQ596 ------------------------------------------------
gi|22791381|gb|BU495187.1|BU495 ------------------------------------------------

MAL13P1.139                     TATATATATATATAAATATATAAATATTTTCTTATAAGGACAAATGAG
MAL13|MAL13P1.139               ------------------------------------------------
gi|21687286|gb|BQ633133.1|BQ633 ------------------------------------------------
su_gi_contig_1904               ------------------------------------------------
gi|21543106|gb|BQ596380.1|BQ596 ------------------------------------------------
gi|21687755|gb|BQ633602.1|BQ633 ------------------------------------------------
gi|21542777|gb|BQ596051.1|BQ596 ------------------------------------------------
gi|22791381|gb|BU495187.1|BU495 ------------------------------------------------

MAL13P1.139                     CATATGAGCTTTAATTTTTAATTCAATTTCTTTTTTTTCTTTTTTTAT
MAL13|MAL13P1.139               ------------------------------------------------
gi|21687286|gb|BQ633133.1|BQ633 ------------------------------------------------
su_gi_contig_1904               ------------------------------------------------
gi|21543106|gb|BQ596380.1|BQ596 ------------------------------------------------
gi|21687755|gb|BQ633602.1|BQ633 ------------------------------------------------
gi|21542777|gb|BQ596051.1|BQ596 ------------------------------------------------
gi|22791381|gb|BU495187.1|BU495 ------------------------------------------------

MAL13P1.139                     TTTTTTATTTAAAATTTTTGAAATAATAAGTTTAATAAATTATATTTT
MAL13|MAL13P1.139               ------------------------------------------------
gi|21687286|gb|BQ633133.1|BQ633 ------------------------------------------------
su_gi_contig_1904               ------------------------------------------------
gi|21543106|gb|BQ596380.1|BQ596 ------------------------------------------------
gi|21687755|gb|BQ633602.1|BQ633 ------------------------------------------------
gi|21542777|gb|BQ596051.1|BQ596 ------------------------------------------------
gi|22791381|gb|BU495187.1|BU495 ------------------------------------------------

MAL13P1.139                     TAATAAAAATATTTTGAAATTTATAAGTACCAAATGGAGAATTTTATT
MAL13|MAL13P1.139               ------------------------------------------------
gi|21687286|gb|BQ633133.1|BQ633 ------------------------------------------------
su_gi_contig_1904               ------------------------------------------------
gi|21543106|gb|BQ596380.1|BQ596 ------------------------------------------------
gi|21687755|gb|BQ633602.1|BQ633 ------------------------------------------------
gi|21542777|gb|BQ596051.1|BQ596 ------------------------------------------------
gi|22791381|gb|BU495187.1|BU495 ------------------------------------------------

MAL13P1.139                     TATATAAGATGTATATTTTTTTTTTTTTTAATTTGA
MAL13|MAL13P1.139               ------------------------------------
gi|21687286|gb|BQ633133.1|BQ633 ------------------------------------
su_gi_contig_1904               ------------------------------------
gi|21543106|gb|BQ596380.1|BQ596 ------------------------------------
gi|21687755|gb|BQ633602.1|BQ633 ------------------------------------
gi|21542777|gb|BQ596051.1|BQ596 ------------------------------------
gi|22791381|gb|BU495187.1|BU495 ------------------------------------

;

endblock;
