# Supplementary material for: cDNA sequences reveal considerable gene prediction inaccuracy in the Plasmodium falciparum genome
Source: BMC Genomics. 2007 Jul 27;8:255. doi: 10.1186/1471-2164-8-255 (PMC1978503; doi:10.1186/1471-2164-8-255)
Supplement: Additional file 2 — Genes with predicted coding regions fully covered by EST and confirmation of predicted introns. Aligned cDNA and predicted CDS sequences can be viewed by double clicking the hyper-linked gene names in the Excel file. [file 1471-2164-8-255-S2.zip › MAL13P1.15.TXT]

#NEXUS

[!This data assembled using Sequencher, from Gene Codes Corporation.]
begin data;
   dimensions ntax=4 nchar=3634;
   format datatype=dna gap=- interleave=yes;
   matrix

MAL13P1.15                      GAATACACACAGATATGACACACCTATATTGTTAAAACATTCAAACAG
MAL13|MAL13P1.15                ------------------------------------------------
gi|22792882|gb|BU496688.1|BU496 ------------------------------------------------
su_gi_contig_6870               ------------------------------------------------

MAL13P1.15                      CTTACAACTTATCTTATCAAATCAACAAAATAGATTAATGAGCAATTC
MAL13|MAL13P1.15                ------------------------------------------------
gi|22792882|gb|BU496688.1|BU496 ------------------------------------------------
su_gi_contig_6870               ------------------------------------------------

MAL13P1.15                      TAACTTATCCTTTTATGTGAACAAATTAAATATTGTAAATGATTTCTT
MAL13|MAL13P1.15                ------------------------------------------------
gi|22792882|gb|BU496688.1|BU496 ------------------------------------------------
su_gi_contig_6870               ------------------------------------------------

MAL13P1.15                      TTTTGAAATACACCATAAAGATACACATCAAGACAGTCAAAATGAACA
MAL13|MAL13P1.15                ------------------------------------------------
gi|22792882|gb|BU496688.1|BU496 ------------------------------------------------
su_gi_contig_6870               ------------------------------------------------

MAL13P1.15                      CAAAACGGATGAACCTAAAATACATAATGTTTTCAAAAAAAAAAATAA
MAL13|MAL13P1.15                ------------------------------------------------
gi|22792882|gb|BU496688.1|BU496 ------------------------------------------------
su_gi_contig_6870               ------------------------------------------------

MAL13P1.15                      CGATATCTTTGTTAATATTCCTCTACCAAAAATATTTAAAAATTTCTT
MAL13|MAL13P1.15                ------------------------------------------------
gi|22792882|gb|BU496688.1|BU496 ------------------------------------------------
su_gi_contig_6870               ------------------------------------------------

MAL13P1.15                      ACATTCCATATATTTTAGAACTCCCGCTTTAGGAGGTAGAACAATTAT
MAL13|MAL13P1.15                ------------------------------------------------
gi|22792882|gb|BU496688.1|BU496 ------------------------------------------------
su_gi_contig_6870               ------------------------------------------------

MAL13P1.15                      GTTACTCTTAATTGCTCTAGTACGACTAAATTTTGGGCAAAGAGAAAA
MAL13|MAL13P1.15                ------------------------------------------------
gi|22792882|gb|BU496688.1|BU496 ------------------------------------------------
su_gi_contig_6870               ------------------------------------------------

MAL13P1.15                      ATTAGAATATGAACAAAAAATGAATACAAATATATTACCTCTCATGAA
MAL13|MAL13P1.15                ------------------------------------------------
gi|22792882|gb|BU496688.1|BU496 ------------------------------------------------
su_gi_contig_6870               ------------------------------------------------

MAL13P1.15                      AGCAAGCGAAATATATAGACCTTTAACACACTGTATTATTCGTGAAAT
MAL13|MAL13P1.15                ------------------------------------------------
gi|22792882|gb|BU496688.1|BU496 ------------------------------------------------
su_gi_contig_6870               ------------------------------------------------

MAL13P1.15                      AATACGAAAACTACAAACATTCAATTCAGAAGAATTAATTATTTGTGC
MAL13|MAL13P1.15                ------------------------------------------------
gi|22792882|gb|BU496688.1|BU496 ------------------------------------------------
su_gi_contig_6870               ------------------------------------------------

MAL13P1.15                      TATATGCTTAAATGAATTAGATGCATTAAATTTAAATAAAGAATTATT
MAL13|MAL13P1.15                ------------------------------------------------
gi|22792882|gb|BU496688.1|BU496 ------------------------------------------------
su_gi_contig_6870               ------------------------------------------------

MAL13P1.15                      TCCATTACTAATTAGCAGGTTTAATGATTTAAAAAACAATAATTACAT
MAL13|MAL13P1.15                ------------------------------------------------
gi|22792882|gb|BU496688.1|BU496 ------------------------------------------------
su_gi_contig_6870               ------------------------------------------------

MAL13P1.15                      GACCAATGACCAATTGGAACAATTAAAAAATCTCTTTAATTATTGGAT
MAL13|MAL13P1.15                ------------------------------------------------
gi|22792882|gb|BU496688.1|BU496 ------------------------------------------------
su_gi_contig_6870               ------------------------------------------------

MAL13P1.15                      TCATCATAAAAGAAACATGATAATTAATAATTTAAAATTTTCAAATGC
MAL13|MAL13P1.15                ------------------------------------------------
gi|22792882|gb|BU496688.1|BU496 ------------------------------------------------
su_gi_contig_6870               ------------------------------------------------

MAL13P1.15                      AAAACAGCTTAAGCATTTTGTTAGACTATAAATACGGCAAACATTAAA
MAL13|MAL13P1.15                ------------------------------------------------
gi|22792882|gb|BU496688.1|BU496 ------------------------------------------------
su_gi_contig_6870               ------------------------------------------------

MAL13P1.15                      AAATATAATAACAATAAAATCATTAAACAAAATAAATAAATAAATAAA
MAL13|MAL13P1.15                ------------------------------------------------
gi|22792882|gb|BU496688.1|BU496 ------------------------------------------------
su_gi_contig_6870               ------------------------------------------------

MAL13P1.15                      ATAAATAAATAAATAAATAAAATAATGATAACATATTATTTGTATTAT
MAL13|MAL13P1.15                ------------------------------------------------
gi|22792882|gb|BU496688.1|BU496 ------------------------------------------------
su_gi_contig_6870               ------------------------------------------------

MAL13P1.15                      ATCCTTTTTGTTAACCCATTTAATAATATATTCTACCCAATAAATTTA
MAL13|MAL13P1.15                ------------------------------------------------
gi|22792882|gb|BU496688.1|BU496 ------------------------------------------------
su_gi_contig_6870               ------------------------------------------------

MAL13P1.15                      TATACTTGTACATATATATATTACATATGTATGTATATATGTTCCTTA
MAL13|MAL13P1.15                ------------------------------------------------
gi|22792882|gb|BU496688.1|BU496 ------------------------------------------------
su_gi_contig_6870               ------------------------------------------------

MAL13P1.15                      TTTTTTTTTTTTTTCTTTTTTCATTTTTTAAATTATCCTTTTTGTACA
MAL13|MAL13P1.15                ------------------------------------------------
gi|22792882|gb|BU496688.1|BU496 ------------------------------------------------
su_gi_contig_6870               ------------------------------------------------

MAL13P1.15                      ACATCATCGTTTACTTAATATAATTTGCTTTCTTATTTTTTTTTTAAA
MAL13|MAL13P1.15                ------------------------------------------------
gi|22792882|gb|BU496688.1|BU496 ------------------------------------------------
su_gi_contig_6870               ------------------------------------------------

MAL13P1.15                      TAAATAAATAAATAAATATATTTATAATAAAACTTTGAAATATTAAAG
MAL13|MAL13P1.15                ------------------------------------------------
gi|22792882|gb|BU496688.1|BU496 ------------------------------------------------
su_gi_contig_6870               ------------------------------------------------

MAL13P1.15                      TATACATATATATTTTTTTAAAAATGAAAAAAATAACGATAATTATAT
MAL13|MAL13P1.15                ------------------------------------------------
gi|22792882|gb|BU496688.1|BU496 ------------------------------------------------
su_gi_contig_6870               ------------------------------------------------

MAL13P1.15                      GAAGTATGTACTTTATTAGTCATATATAAAAAGCCAAAATGAATTAAT
MAL13|MAL13P1.15                ------------------------------------------------
gi|22792882|gb|BU496688.1|BU496 ------------------------------------------------
su_gi_contig_6870               ------------------------------------------------

MAL13P1.15                      CGTATCATATATACATGTAAATATATATCACTATATGTATTTTTTTTA
MAL13|MAL13P1.15                ------------------------------------------------
gi|22792882|gb|BU496688.1|BU496 ------------------------------------------------
su_gi_contig_6870               ------------------------------------------------

MAL13P1.15                      TGTGTACATTTTTTTTTTTTAAGAATATATTTTACAAAAAATTTTCAT
MAL13|MAL13P1.15                ------------------------------------------------
gi|22792882|gb|BU496688.1|BU496 ------------------------------------------------
su_gi_contig_6870               ------------------------------------------------

MAL13P1.15                      TTTTAATTTCTAATACATTATATGATATATGATACATAGGATATATAC
MAL13|MAL13P1.15                ------------------------------------------------
gi|22792882|gb|BU496688.1|BU496 ------------------------------------------------
su_gi_contig_6870               ------------------------------------------------

MAL13P1.15                      ATACATAATATATATATATATTTATTATTTATTTATATATAAATTTTT
MAL13|MAL13P1.15                ------------------------------------------------
gi|22792882|gb|BU496688.1|BU496 ------------------------------------------------
su_gi_contig_6870               ------------------------------------------------

MAL13P1.15                      TTTTTTTTTTTTTTTTTTTTTTGGATTATAATAATTATATAACATATG
MAL13|MAL13P1.15                ------------------------------------------------
gi|22792882|gb|BU496688.1|BU496 ------------------------------ATAATTATATAACATATG
su_gi_contig_6870               ------------------------------ATAATTATATAACATATG

MAL13P1.15                      AACGTGATATAATTATGTTCATATAAAAAGAAAACGTATAAATTTTTG
MAL13|MAL13P1.15                ------------------------------------------------
gi|22792882|gb|BU496688.1|BU496 AACGTGATATAATTATGTTCATATAAAAAGAAAACGTATAAATTTTTG
su_gi_contig_6870               AACGTGATATAATTATGTTCATATAAAAAGAAAACGTATAAATTTTTG

MAL13P1.15                      AAAAACAGTAAAATGATATCATTCATAAAAAAAGTTGCCAAAGGTATT
MAL13|MAL13P1.15                ------------ATGATATCATTCATAAAAAAAGTTGCCAAAGGTATT
gi|22792882|gb|BU496688.1|BU496 AAAAACAGTAAAATGATATCATTCATAAAAAAAGTTGCCAAAGGTATT
su_gi_contig_6870               AAAAACAGTAAAATGATATCATTCATAAAAAAAGTTGCCAAAGGTATT

MAL13P1.15                      TCGAAAGGTTGTTCTTGGTGTAAAAGGTATGATCAGAAAAAAATAAAC
MAL13|MAL13P1.15                TCGAAAGGTTGTTCTTGGTGTAAAAG----------------------
gi|22792882|gb|BU496688.1|BU496 TCGAAAGGTTGTTCTTGGTGTAAAAG----------------------
su_gi_contig_6870               TCGAAAGGTTGTTCTTGGTGTAAAAG----------------------

MAL13P1.15                      ATATTTATTTGACGAATTCAAAATAAAGTTAAGAAAATATATCTGTAT
MAL13|MAL13P1.15                ------------------------------------------------
gi|22792882|gb|BU496688.1|BU496 ------------------------------------------------
su_gi_contig_6870               ------------------------------------------------

MAL13P1.15                      TTGCTAACATGATATTATTATATAAGGAAATAAATGAGATAAAAAAAA
MAL13|MAL13P1.15                ------------------------------------------------
gi|22792882|gb|BU496688.1|BU496 ------------------------------------------------
su_gi_contig_6870               ------------------------------------------------

MAL13P1.15                      AAATATATATATATATATTATATATATGTATGTGTTTTATTTTTAGTG
MAL13|MAL13P1.15                ----------------------------------------------TG
gi|22792882|gb|BU496688.1|BU496 ----------------------------------------------TG
su_gi_contig_6870               ----------------------------------------------TG

MAL13P1.15                      TGAGCTTTCGTAAATATTTTAGTGAAGATTATTTTTGGACTCAAGCTA
MAL13|MAL13P1.15                TGAGCTTTCGTAAATATTTTAGTGAAGATTATTTTTGGACTCAAGCTA
gi|22792882|gb|BU496688.1|BU496 TGAGCTTTCGTAAATATTTTAGTGAAGATTATTTTTGGACTCAAGCTA
su_gi_contig_6870               TGAGCTTTCGTAAATATTTTAGTGAAGATTATTTTTGGACTCAAGCTA

MAL13P1.15                      ATATAGGTCCATTGTGTATTGGTATAATAACAGCACCCTATTGGATAT
MAL13|MAL13P1.15                ATATAGGTCCATTGTGTATTGGTATAATAACAGCACCCTATTGGATAT
gi|22792882|gb|BU496688.1|BU496 ATATAGGTCCATTGTGTATTGGTATAATAACAGCACCCTATTGGATAT
su_gi_contig_6870               ATATAGGTCCATTGTGTATTGGTATAATAACAGCACCCTATTGGATAT

MAL13P1.15                      CCTCTTTAAAAGTGTGTTCATTTAATATAATAATATATTATATATATA
MAL13|MAL13P1.15                CCTCTTTAAAA-------------------------------------
gi|22792882|gb|BU496688.1|BU496 CCTCTTTAAAA-------------------------------------
su_gi_contig_6870               CCTCTTTAAAA-------------------------------------

MAL13P1.15                      TATATATTTTTTTTTTTTTGTCATTCCTTGTTACAAATATAATTTATT
MAL13|MAL13P1.15                ------------------------------------------------
gi|22792882|gb|BU496688.1|BU496 ------------------------------------------------
su_gi_contig_6870               ------------------------------------------------

MAL13P1.15                      TTTTTTTTATTTTTCTTCCTTTTTTCTTGTAGAACCTTTATTGGTCCC
MAL13|MAL13P1.15                --------------------------------AACCTTTATTGGTCCC
gi|22792882|gb|BU496688.1|BU496 --------------------------------AACCTTTATTGGTCCC
su_gi_contig_6870               --------------------------------AACCTTTATTGGTCCC

MAL13P1.15                      ATCGTTATGAAAAGTTAAACAAAGAAGAAATTTTATCTGACCGATTTA
MAL13|MAL13P1.15                ATCGTTATGAAAAGTTAAACAAAGAAGAAATTTTATCTGACCGATTTA
gi|22792882|gb|BU496688.1|BU496 ATCGTTATGAAAAGTTAAACAAAGAAGAAATTTTATCTGACCGATTTA
su_gi_contig_6870               ATCGTTATGAAAAGTTAAACAAAGAAGAAATTTTATCTGACCGATTTA

MAL13P1.15                      CATGGTTATATGAAAGAATGCTAGAAGATGAAGTTCATAAGACCTTAT
MAL13|MAL13P1.15                CATGGTTATATGAAAGAATGCTAGAAGATGAAGTTCATAAGACCTTAT
gi|22792882|gb|BU496688.1|BU496 CATGGTTATATGAAAGAATGCTAGAAGATGAAGTTCATAAGACCTTAT
su_gi_contig_6870               CATGGTTATATGAAAGAATGCTAGAAGATGAAGTTCATAAGACCTTAT

MAL13P1.15                      TAGATAATTTATCGTCATACAATTTTAAAAATAATGGCCCAGAAAATA
MAL13|MAL13P1.15                TAGATAATTTATCGTCATACAATTTTAAAAATAATGGCCCAGAAAATA
gi|22792882|gb|BU496688.1|BU496 TAGATAATTTATCGTCATACAATTTTAAAAATAATGGCCCAGAAAATA
su_gi_contig_6870               TAGATAATTTATCGTCATACAATTTTAAAAATAATGGCCCAGAAAATA

MAL13P1.15                      TGTTAGGCCCAAGCATAATATAACAAAAAAAAAAAATGTACATATATA
MAL13|MAL13P1.15                TGTTAGGCCCAAGCATAATATAA-------------------------
gi|22792882|gb|BU496688.1|BU496 TGTTAGGCCCAAGCATAATATAACAAAAAAAAAAAAAAAAAA------
su_gi_contig_6870               TGTTAGGCCCAAGCATAATATAACAAAAAAAAAAAAAAAAAA------

MAL13P1.15                      TATATATATATATATATATTATATTTAAATATGTAATCATTTGTAAAT
MAL13|MAL13P1.15                ------------------------------------------------
gi|22792882|gb|BU496688.1|BU496 ------------------------------------------------
su_gi_contig_6870               ------------------------------------------------

MAL13P1.15                      CAAAAAATATATATATATATATATATATTTGAATATAATTTCATTTTT
MAL13|MAL13P1.15                ------------------------------------------------
gi|22792882|gb|BU496688.1|BU496 ------------------------------------------------
su_gi_contig_6870               ------------------------------------------------

MAL13P1.15                      TATACATTAGTATACATATCTAACAACACACTTTTATTCCTATTATTA
MAL13|MAL13P1.15                ------------------------------------------------
gi|22792882|gb|BU496688.1|BU496 ------------------------------------------------
su_gi_contig_6870               ------------------------------------------------

MAL13P1.15                      ATATTTTATATTAAATCACATATTACTTTTTATGAACTTTCTTCATTA
MAL13|MAL13P1.15                ------------------------------------------------
gi|22792882|gb|BU496688.1|BU496 ------------------------------------------------
su_gi_contig_6870               ------------------------------------------------

MAL13P1.15                      ACAACTTTTCATTAAATAGCTAGAAAAAATGAAAAATTCTGAACAAGT
MAL13|MAL13P1.15                ------------------------------------------------
gi|22792882|gb|BU496688.1|BU496 ------------------------------------------------
su_gi_contig_6870               ------------------------------------------------

MAL13P1.15                      CAGAATTAATTTTAATTATATATATTCAAATAAGGAAATTAGAAATGA
MAL13|MAL13P1.15                ------------------------------------------------
gi|22792882|gb|BU496688.1|BU496 ------------------------------------------------
su_gi_contig_6870               ------------------------------------------------

MAL13P1.15                      CGTATACCTACCAAGTAGTGATACATTTACATTCGTTGAAGCTTTAGA
MAL13|MAL13P1.15                ------------------------------------------------
gi|22792882|gb|BU496688.1|BU496 ------------------------------------------------
su_gi_contig_6870               ------------------------------------------------

MAL13P1.15                      AGAAGAAGTTGATAAAATTTCACAAGATATTAATATCGTCCTGGAAAT
MAL13|MAL13P1.15                ------------------------------------------------
gi|22792882|gb|BU496688.1|BU496 ------------------------------------------------
su_gi_contig_6870               ------------------------------------------------

MAL13P1.15                      GGGGTATTTATAAAAAAAAAAAAAAAAAAAAATTATTCAAGAATGTAT
MAL13|MAL13P1.15                ------------------------------------------------
gi|22792882|gb|BU496688.1|BU496 ------------------------------------------------
su_gi_contig_6870               ------------------------------------------------

MAL13P1.15                      CTTTTTTATATATGATACATTCATTTATTTTTGACATTACATACAAAA
MAL13|MAL13P1.15                ------------------------------------------------
gi|22792882|gb|BU496688.1|BU496 ------------------------------------------------
su_gi_contig_6870               ------------------------------------------------

MAL13P1.15                      GTACTTATCTTTATTTATATTTTCCTTCCTGAAAAAATAAAAGAACAT
MAL13|MAL13P1.15                ------------------------------------------------
gi|22792882|gb|BU496688.1|BU496 ------------------------------------------------
su_gi_contig_6870               ------------------------------------------------

MAL13P1.15                      GTGTATATAATATATATATATATATATATATATATATATTTATAGATA
MAL13|MAL13P1.15                ------------------------------------------------
gi|22792882|gb|BU496688.1|BU496 ------------------------------------------------
su_gi_contig_6870               ------------------------------------------------

MAL13P1.15                      TCTATATATTTTTTATTTATGGATTTATTCATAGGAGTGGTAGTGGAT
MAL13|MAL13P1.15                ------------------------------------------------
gi|22792882|gb|BU496688.1|BU496 ------------------------------------------------
su_gi_contig_6870               ------------------------------------------------

MAL13P1.15                      ATATAATTCTGTCTTTATATGAAATGCTACTAAGTAGAAACAAAAAAA
MAL13|MAL13P1.15                ------------------------------------------------
gi|22792882|gb|BU496688.1|BU496 ------------------------------------------------
su_gi_contig_6870               ------------------------------------------------

MAL13P1.15                      TCGATATGCTTTATTGTGTAGACATTAATAAGAAGGCTTGTGAATGTA
MAL13|MAL13P1.15                ------------------------------------------------
gi|22792882|gb|BU496688.1|BU496 ------------------------------------------------
su_gi_contig_6870               ------------------------------------------------

MAL13P1.15                      TAAAAAACTTAACATATGAGAATAAAATATTTAATGTTGAAATTATTA
MAL13|MAL13P1.15                ------------------------------------------------
gi|22792882|gb|BU496688.1|BU496 ------------------------------------------------
su_gi_contig_6870               ------------------------------------------------

MAL13P1.15                      GAAATAATTTATTTAATAATATAAGACGATGCGAACTTTTTGATATTG
MAL13|MAL13P1.15                ------------------------------------------------
gi|22792882|gb|BU496688.1|BU496 ------------------------------------------------
su_gi_contig_6870               ------------------------------------------------

MAL13P1.15                      TTTTATTTAATCCACCATATGTTATTACAGGACCAGATGAAATGAACA
MAL13|MAL13P1.15                ------------------------------------------------
gi|22792882|gb|BU496688.1|BU496 ------------------------------------------------
su_gi_contig_6870               ------------------------------------------------

MAL13P1.15                      AAACAGATTTGACAGCATCTTATGCAGGTGGTAAATATGGAAGAGAAA
MAL13|MAL13P1.15                ------------------------------------------------
gi|22792882|gb|BU496688.1|BU496 ------------------------------------------------
su_gi_contig_6870               ------------------------------------------------

MAL13P1.15                      TAATCATGAAATTTTTATTAGACATTCATAATTATCTTAGTAATAAAG
MAL13|MAL13P1.15                ------------------------------------------------
gi|22792882|gb|BU496688.1|BU496 ------------------------------------------------
su_gi_contig_6870               ------------------------------------------------

MAL13P1.15                      GTGTTATATATTTATTACTAGAGAAAAGTAATATACCTCAAGAAATCT
MAL13|MAL13P1.15                ------------------------------------------------
gi|22792882|gb|BU496688.1|BU496 ------------------------------------------------
su_gi_contig_6870               ------------------------------------------------

MAL13P1.15                      TAAATTGTGAGCATGTAAAAAATATATATATATATGAGGAAATTAAAA
MAL13|MAL13P1.15                ------------------------------------------------
gi|22792882|gb|BU496688.1|BU496 ------------------------------------------------
su_gi_contig_6870               ------------------------------------------------

MAL13P1.15                      AAAAAAAAACTTTAAACGAAACAATATTTATTTACAAATTAATGAAGA
MAL13|MAL13P1.15                ------------------------------------------------
gi|22792882|gb|BU496688.1|BU496 ------------------------------------------------
su_gi_contig_6870               ------------------------------------------------

MAL13P1.15                      AAAAATAAAAAAATAAAAAAAAATATATATATATATATAAATAAATAC
MAL13|MAL13P1.15                ------------------------------------------------
gi|22792882|gb|BU496688.1|BU496 ------------------------------------------------
su_gi_contig_6870               ------------------------------------------------

MAL13P1.15                      ATACACACACATACATATATATATATATATATATATATATATATTTTA
MAL13|MAL13P1.15                ------------------------------------------------
gi|22792882|gb|BU496688.1|BU496 ------------------------------------------------
su_gi_contig_6870               ------------------------------------------------

MAL13P1.15                      TTCATGTGTGCTACTTTTTTTATTTGTGGTTATTGTTTACATATTAAC
MAL13|MAL13P1.15                ------------------------------------------------
gi|22792882|gb|BU496688.1|BU496 ------------------------------------------------
su_gi_contig_6870               ------------------------------------------------

MAL13P1.15                      ACTTAAAAATTTTAATTAATTTAATAAATTAACTGAAATATGGTTTTA
MAL13|MAL13P1.15                ------------------------------------------------
gi|22792882|gb|BU496688.1|BU496 ------------------------------------------------
su_gi_contig_6870               ------------------------------------------------

MAL13P1.15                      CAAAAGTTATTTAACAAAAGAATAGTACCATATATATAATTTTTATTA
MAL13|MAL13P1.15                ------------------------------------------------
gi|22792882|gb|BU496688.1|BU496 ------------------------------------------------
su_gi_contig_6870               ------------------------------------------------

MAL13P1.15                      TCTTTTTATTCTTTTATGAAATATAGGCATATATATAATAAACAAACT
MAL13|MAL13P1.15                ------------------------------------------------
gi|22792882|gb|BU496688.1|BU496 ------------------------------------------------
su_gi_contig_6870               ------------------------------------------------

MAL13P1.15                      AGGAAATATGCATAATGATGTAAAAAATGCAACATGTATACATTTAAA
MAL13|MAL13P1.15                ------------------------------------------------
gi|22792882|gb|BU496688.1|BU496 ------------------------------------------------
su_gi_contig_6870               ------------------------------------------------

MAL13P1.15                      AAAAAAATTAACAAATGAACAAATAAAAAAAAAA
MAL13|MAL13P1.15                ----------------------------------
gi|22792882|gb|BU496688.1|BU496 ----------------------------------
su_gi_contig_6870               ----------------------------------

;

endblock;
