# Supplementary material for: cDNA sequences reveal considerable gene prediction inaccuracy in the Plasmodium falciparum genome
Source: BMC Genomics. 2007 Jul 27;8:255. doi: 10.1186/1471-2164-8-255 (PMC1978503; doi:10.1186/1471-2164-8-255)
Supplement: Additional file 2 — Genes with predicted coding regions fully covered by EST and confirmation of predicted introns. Aligned cDNA and predicted CDS sequences can be viewed by double clicking the hyper-linked gene names in the Excel file. [file 1471-2164-8-255-S2.zip › MAL13P1.154.TXT]

#NEXUS

[!This data assembled using Sequencher, from Gene Codes Corporation.]
begin data;
   dimensions ntax=30 nchar=6438;
   format datatype=dna gap=- interleave=yes;
   matrix

MAL13P1.154g                    GTACTACTTAATGGAGTACTAGCTTCATAATATTAAAATGTATTTTAC
MAL13P1.154c                    ------------------------------------------------
MAL13|MAL13P1.154               ------------------------------------------------
su_gi_contig_463                ------------------------------------------------
gi|27156621|gb|CA855050.1|CA855 ------------------------------------------------
gi|27156817|gb|CA855159.1|CA855 ------------------------------------------------
gi|17968319|gb|BM275000.1|BM275 ------------------------------------------------
gi|17967783|gb|BM274474.1|BM274 ------------------------------------------------
gi|27157066|gb|CA855305.1|CA855 ------------------------------------------------
gi|17966807|gb|BM273511.1|BM273 ------------------------------------------------
gi|27156778|gb|CA855132.1|CA855 ------------------------------------------------
gi|27156199|gb|CA854795.1|CA854 ------------------------------------------------
gi|27156181|gb|CA854786.1|CA854 ------------------------------------------------
gi|27157286|gb|CA855427.1|CA855 ------------------------------------------------
gi|17968188|gb|BM274872.1|BM274 ------------------------------------------------
gi|17968112|gb|BM274798.1|BM274 ------------------------------------------------
gi|17966722|gb|BM273427.1|BM273 ------------------------------------------------
gi|17967159|gb|BM273859.1|BM273 ------------------------------------------------
gi|27156861|gb|CA855187.1|CA855 ------------------------------------------------
gi|17968460|gb|BM275138.1|BM275 ------------------------------------------------
gi|27158852|gb|CA856383.1|CA856 ------------------------------------------------
gi|17968877|gb|BM275544.1|BM275 ------------------------------------------------
gi|17966826|gb|BM273530.1|BM273 ------------------------------------------------
gi|27155358|gb|CA854307.1|CA854 ------------------------------------------------
gi|27157035|gb|CA855287.1|CA855 ------------------------------------------------
gi|27157271|gb|CA855418.1|CA855 ------------------------------------------------
gi|17966614|gb|BM273320.1|BM273 ------------------------------------------------
gi|17967408|gb|BM274104.1|BM274 ------------------------------------------------
gi|27156056|gb|CA854706.1|CA854 ------------------------------------------------
gi|27158048|gb|CA855886.1|CA855 ------------------------------------------------

MAL13P1.154g                    ATGACTTTGTGATAAAAAAAAATATATATATATATATATATATACTCA
MAL13P1.154c                    ------------------------------------------------
MAL13|MAL13P1.154               ------------------------------------------------
su_gi_contig_463                ------------------------------------------------
gi|27156621|gb|CA855050.1|CA855 ------------------------------------------------
gi|27156817|gb|CA855159.1|CA855 ------------------------------------------------
gi|17968319|gb|BM275000.1|BM275 ------------------------------------------------
gi|17967783|gb|BM274474.1|BM274 ------------------------------------------------
gi|27157066|gb|CA855305.1|CA855 ------------------------------------------------
gi|17966807|gb|BM273511.1|BM273 ------------------------------------------------
gi|27156778|gb|CA855132.1|CA855 ------------------------------------------------
gi|27156199|gb|CA854795.1|CA854 ------------------------------------------------
gi|27156181|gb|CA854786.1|CA854 ------------------------------------------------
gi|27157286|gb|CA855427.1|CA855 ------------------------------------------------
gi|17968188|gb|BM274872.1|BM274 ------------------------------------------------
gi|17968112|gb|BM274798.1|BM274 ------------------------------------------------
gi|17966722|gb|BM273427.1|BM273 ------------------------------------------------
gi|17967159|gb|BM273859.1|BM273 ------------------------------------------------
gi|27156861|gb|CA855187.1|CA855 ------------------------------------------------
gi|17968460|gb|BM275138.1|BM275 ------------------------------------------------
gi|27158852|gb|CA856383.1|CA856 ------------------------------------------------
gi|17968877|gb|BM275544.1|BM275 ------------------------------------------------
gi|17966826|gb|BM273530.1|BM273 ------------------------------------------------
gi|27155358|gb|CA854307.1|CA854 ------------------------------------------------
gi|27157035|gb|CA855287.1|CA855 ------------------------------------------------
gi|27157271|gb|CA855418.1|CA855 ------------------------------------------------
gi|17966614|gb|BM273320.1|BM273 ------------------------------------------------
gi|17967408|gb|BM274104.1|BM274 ------------------------------------------------
gi|27156056|gb|CA854706.1|CA854 ------------------------------------------------
gi|27158048|gb|CA855886.1|CA855 ------------------------------------------------

MAL13P1.154g                    TATTTTCCATAAATTAATGAGTATTTTTTTATATTCTTTTTTTAAAAT
MAL13P1.154c                    ------------------------------------------------
MAL13|MAL13P1.154               ------------------------------------------------
su_gi_contig_463                ------------------------------------------------
gi|27156621|gb|CA855050.1|CA855 ------------------------------------------------
gi|27156817|gb|CA855159.1|CA855 ------------------------------------------------
gi|17968319|gb|BM275000.1|BM275 ------------------------------------------------
gi|17967783|gb|BM274474.1|BM274 ------------------------------------------------
gi|27157066|gb|CA855305.1|CA855 ------------------------------------------------
gi|17966807|gb|BM273511.1|BM273 ------------------------------------------------
gi|27156778|gb|CA855132.1|CA855 ------------------------------------------------
gi|27156199|gb|CA854795.1|CA854 ------------------------------------------------
gi|27156181|gb|CA854786.1|CA854 ------------------------------------------------
gi|27157286|gb|CA855427.1|CA855 ------------------------------------------------
gi|17968188|gb|BM274872.1|BM274 ------------------------------------------------
gi|17968112|gb|BM274798.1|BM274 ------------------------------------------------
gi|17966722|gb|BM273427.1|BM273 ------------------------------------------------
gi|17967159|gb|BM273859.1|BM273 ------------------------------------------------
gi|27156861|gb|CA855187.1|CA855 ------------------------------------------------
gi|17968460|gb|BM275138.1|BM275 ------------------------------------------------
gi|27158852|gb|CA856383.1|CA856 ------------------------------------------------
gi|17968877|gb|BM275544.1|BM275 ------------------------------------------------
gi|17966826|gb|BM273530.1|BM273 ------------------------------------------------
gi|27155358|gb|CA854307.1|CA854 ------------------------------------------------
gi|27157035|gb|CA855287.1|CA855 ------------------------------------------------
gi|27157271|gb|CA855418.1|CA855 ------------------------------------------------
gi|17966614|gb|BM273320.1|BM273 ------------------------------------------------
gi|17967408|gb|BM274104.1|BM274 ------------------------------------------------
gi|27156056|gb|CA854706.1|CA854 ------------------------------------------------
gi|27158048|gb|CA855886.1|CA855 ------------------------------------------------

MAL13P1.154g                    AAAAGTATTGAATATAAAACAATTTTCCGTTTAAAAAAAAAATTAAAA
MAL13P1.154c                    ------------------------------------------------
MAL13|MAL13P1.154               ------------------------------------------------
su_gi_contig_463                ------------------------------------------------
gi|27156621|gb|CA855050.1|CA855 ------------------------------------------------
gi|27156817|gb|CA855159.1|CA855 ------------------------------------------------
gi|17968319|gb|BM275000.1|BM275 ------------------------------------------------
gi|17967783|gb|BM274474.1|BM274 ------------------------------------------------
gi|27157066|gb|CA855305.1|CA855 ------------------------------------------------
gi|17966807|gb|BM273511.1|BM273 ------------------------------------------------
gi|27156778|gb|CA855132.1|CA855 ------------------------------------------------
gi|27156199|gb|CA854795.1|CA854 ------------------------------------------------
gi|27156181|gb|CA854786.1|CA854 ------------------------------------------------
gi|27157286|gb|CA855427.1|CA855 ------------------------------------------------
gi|17968188|gb|BM274872.1|BM274 ------------------------------------------------
gi|17968112|gb|BM274798.1|BM274 ------------------------------------------------
gi|17966722|gb|BM273427.1|BM273 ------------------------------------------------
gi|17967159|gb|BM273859.1|BM273 ------------------------------------------------
gi|27156861|gb|CA855187.1|CA855 ------------------------------------------------
gi|17968460|gb|BM275138.1|BM275 ------------------------------------------------
gi|27158852|gb|CA856383.1|CA856 ------------------------------------------------
gi|17968877|gb|BM275544.1|BM275 ------------------------------------------------
gi|17966826|gb|BM273530.1|BM273 ------------------------------------------------
gi|27155358|gb|CA854307.1|CA854 ------------------------------------------------
gi|27157035|gb|CA855287.1|CA855 ------------------------------------------------
gi|27157271|gb|CA855418.1|CA855 ------------------------------------------------
gi|17966614|gb|BM273320.1|BM273 ------------------------------------------------
gi|17967408|gb|BM274104.1|BM274 ------------------------------------------------
gi|27156056|gb|CA854706.1|CA854 ------------------------------------------------
gi|27158048|gb|CA855886.1|CA855 ------------------------------------------------

MAL13P1.154g                    AAAAAAGGAAATTTTTATTTCTTTATTTTATATAGACATTTTGCGCTC
MAL13P1.154c                    ------------------------------------------------
MAL13|MAL13P1.154               ------------------------------------------------
su_gi_contig_463                ------------------------------------------------
gi|27156621|gb|CA855050.1|CA855 ------------------------------------------------
gi|27156817|gb|CA855159.1|CA855 ------------------------------------------------
gi|17968319|gb|BM275000.1|BM275 ------------------------------------------------
gi|17967783|gb|BM274474.1|BM274 ------------------------------------------------
gi|27157066|gb|CA855305.1|CA855 ------------------------------------------------
gi|17966807|gb|BM273511.1|BM273 ------------------------------------------------
gi|27156778|gb|CA855132.1|CA855 ------------------------------------------------
gi|27156199|gb|CA854795.1|CA854 ------------------------------------------------
gi|27156181|gb|CA854786.1|CA854 ------------------------------------------------
gi|27157286|gb|CA855427.1|CA855 ------------------------------------------------
gi|17968188|gb|BM274872.1|BM274 ------------------------------------------------
gi|17968112|gb|BM274798.1|BM274 ------------------------------------------------
gi|17966722|gb|BM273427.1|BM273 ------------------------------------------------
gi|17967159|gb|BM273859.1|BM273 ------------------------------------------------
gi|27156861|gb|CA855187.1|CA855 ------------------------------------------------
gi|17968460|gb|BM275138.1|BM275 ------------------------------------------------
gi|27158852|gb|CA856383.1|CA856 ------------------------------------------------
gi|17968877|gb|BM275544.1|BM275 ------------------------------------------------
gi|17966826|gb|BM273530.1|BM273 ------------------------------------------------
gi|27155358|gb|CA854307.1|CA854 ------------------------------------------------
gi|27157035|gb|CA855287.1|CA855 ------------------------------------------------
gi|27157271|gb|CA855418.1|CA855 ------------------------------------------------
gi|17966614|gb|BM273320.1|BM273 ------------------------------------------------
gi|17967408|gb|BM274104.1|BM274 ------------------------------------------------
gi|27156056|gb|CA854706.1|CA854 ------------------------------------------------
gi|27158048|gb|CA855886.1|CA855 ------------------------------------------------

MAL13P1.154g                    AAAGATACACAGTCCTTGTATTTTTATATTTTACTTTTCAAGTATAAA
MAL13P1.154c                    ------------------------------------------------
MAL13|MAL13P1.154               ------------------------------------------------
su_gi_contig_463                ------------------------------------------------
gi|27156621|gb|CA855050.1|CA855 ------------------------------------------------
gi|27156817|gb|CA855159.1|CA855 ------------------------------------------------
gi|17968319|gb|BM275000.1|BM275 ------------------------------------------------
gi|17967783|gb|BM274474.1|BM274 ------------------------------------------------
gi|27157066|gb|CA855305.1|CA855 ------------------------------------------------
gi|17966807|gb|BM273511.1|BM273 ------------------------------------------------
gi|27156778|gb|CA855132.1|CA855 ------------------------------------------------
gi|27156199|gb|CA854795.1|CA854 ------------------------------------------------
gi|27156181|gb|CA854786.1|CA854 ------------------------------------------------
gi|27157286|gb|CA855427.1|CA855 ------------------------------------------------
gi|17968188|gb|BM274872.1|BM274 ------------------------------------------------
gi|17968112|gb|BM274798.1|BM274 ------------------------------------------------
gi|17966722|gb|BM273427.1|BM273 ------------------------------------------------
gi|17967159|gb|BM273859.1|BM273 ------------------------------------------------
gi|27156861|gb|CA855187.1|CA855 ------------------------------------------------
gi|17968460|gb|BM275138.1|BM275 ------------------------------------------------
gi|27158852|gb|CA856383.1|CA856 ------------------------------------------------
gi|17968877|gb|BM275544.1|BM275 ------------------------------------------------
gi|17966826|gb|BM273530.1|BM273 ------------------------------------------------
gi|27155358|gb|CA854307.1|CA854 ------------------------------------------------
gi|27157035|gb|CA855287.1|CA855 ------------------------------------------------
gi|27157271|gb|CA855418.1|CA855 ------------------------------------------------
gi|17966614|gb|BM273320.1|BM273 ------------------------------------------------
gi|17967408|gb|BM274104.1|BM274 ------------------------------------------------
gi|27156056|gb|CA854706.1|CA854 ------------------------------------------------
gi|27158048|gb|CA855886.1|CA855 ------------------------------------------------

MAL13P1.154g                    TATACCTTTTTAATTTTACACTTTACAAAATTAAATACATATTTATTC
MAL13P1.154c                    ------------------------------------------------
MAL13|MAL13P1.154               ------------------------------------------------
su_gi_contig_463                ------------------------------------------------
gi|27156621|gb|CA855050.1|CA855 ------------------------------------------------
gi|27156817|gb|CA855159.1|CA855 ------------------------------------------------
gi|17968319|gb|BM275000.1|BM275 ------------------------------------------------
gi|17967783|gb|BM274474.1|BM274 ------------------------------------------------
gi|27157066|gb|CA855305.1|CA855 ------------------------------------------------
gi|17966807|gb|BM273511.1|BM273 ------------------------------------------------
gi|27156778|gb|CA855132.1|CA855 ------------------------------------------------
gi|27156199|gb|CA854795.1|CA854 ------------------------------------------------
gi|27156181|gb|CA854786.1|CA854 ------------------------------------------------
gi|27157286|gb|CA855427.1|CA855 ------------------------------------------------
gi|17968188|gb|BM274872.1|BM274 ------------------------------------------------
gi|17968112|gb|BM274798.1|BM274 ------------------------------------------------
gi|17966722|gb|BM273427.1|BM273 ------------------------------------------------
gi|17967159|gb|BM273859.1|BM273 ------------------------------------------------
gi|27156861|gb|CA855187.1|CA855 ------------------------------------------------
gi|17968460|gb|BM275138.1|BM275 ------------------------------------------------
gi|27158852|gb|CA856383.1|CA856 ------------------------------------------------
gi|17968877|gb|BM275544.1|BM275 ------------------------------------------------
gi|17966826|gb|BM273530.1|BM273 ------------------------------------------------
gi|27155358|gb|CA854307.1|CA854 ------------------------------------------------
gi|27157035|gb|CA855287.1|CA855 ------------------------------------------------
gi|27157271|gb|CA855418.1|CA855 ------------------------------------------------
gi|17966614|gb|BM273320.1|BM273 ------------------------------------------------
gi|17967408|gb|BM274104.1|BM274 ------------------------------------------------
gi|27156056|gb|CA854706.1|CA854 ------------------------------------------------
gi|27158048|gb|CA855886.1|CA855 ------------------------------------------------

MAL13P1.154g                    ATTTTGATGTTATTTTATTTTTCATTTTAAATTATAACAGAATTCATA
MAL13P1.154c                    ------------------------------------------------
MAL13|MAL13P1.154               ------------------------------------------------
su_gi_contig_463                ------------------------------------------------
gi|27156621|gb|CA855050.1|CA855 ------------------------------------------------
gi|27156817|gb|CA855159.1|CA855 ------------------------------------------------
gi|17968319|gb|BM275000.1|BM275 ------------------------------------------------
gi|17967783|gb|BM274474.1|BM274 ------------------------------------------------
gi|27157066|gb|CA855305.1|CA855 ------------------------------------------------
gi|17966807|gb|BM273511.1|BM273 ------------------------------------------------
gi|27156778|gb|CA855132.1|CA855 ------------------------------------------------
gi|27156199|gb|CA854795.1|CA854 ------------------------------------------------
gi|27156181|gb|CA854786.1|CA854 ------------------------------------------------
gi|27157286|gb|CA855427.1|CA855 ------------------------------------------------
gi|17968188|gb|BM274872.1|BM274 ------------------------------------------------
gi|17968112|gb|BM274798.1|BM274 ------------------------------------------------
gi|17966722|gb|BM273427.1|BM273 ------------------------------------------------
gi|17967159|gb|BM273859.1|BM273 ------------------------------------------------
gi|27156861|gb|CA855187.1|CA855 ------------------------------------------------
gi|17968460|gb|BM275138.1|BM275 ------------------------------------------------
gi|27158852|gb|CA856383.1|CA856 ------------------------------------------------
gi|17968877|gb|BM275544.1|BM275 ------------------------------------------------
gi|17966826|gb|BM273530.1|BM273 ------------------------------------------------
gi|27155358|gb|CA854307.1|CA854 ------------------------------------------------
gi|27157035|gb|CA855287.1|CA855 ------------------------------------------------
gi|27157271|gb|CA855418.1|CA855 ------------------------------------------------
gi|17966614|gb|BM273320.1|BM273 ------------------------------------------------
gi|17967408|gb|BM274104.1|BM274 ------------------------------------------------
gi|27156056|gb|CA854706.1|CA854 ------------------------------------------------
gi|27158048|gb|CA855886.1|CA855 ------------------------------------------------

MAL13P1.154g                    ATTTCTATAAATATGGTGTGTGCAAAAAAAAAAAAAAAAAAAAAAAAA
MAL13P1.154c                    ------------------------------------------------
MAL13|MAL13P1.154               ------------------------------------------------
su_gi_contig_463                ------------------------------------------------
gi|27156621|gb|CA855050.1|CA855 ------------------------------------------------
gi|27156817|gb|CA855159.1|CA855 ------------------------------------------------
gi|17968319|gb|BM275000.1|BM275 ------------------------------------------------
gi|17967783|gb|BM274474.1|BM274 ------------------------------------------------
gi|27157066|gb|CA855305.1|CA855 ------------------------------------------------
gi|17966807|gb|BM273511.1|BM273 ------------------------------------------------
gi|27156778|gb|CA855132.1|CA855 ------------------------------------------------
gi|27156199|gb|CA854795.1|CA854 ------------------------------------------------
gi|27156181|gb|CA854786.1|CA854 ------------------------------------------------
gi|27157286|gb|CA855427.1|CA855 ------------------------------------------------
gi|17968188|gb|BM274872.1|BM274 ------------------------------------------------
gi|17968112|gb|BM274798.1|BM274 ------------------------------------------------
gi|17966722|gb|BM273427.1|BM273 ------------------------------------------------
gi|17967159|gb|BM273859.1|BM273 ------------------------------------------------
gi|27156861|gb|CA855187.1|CA855 ------------------------------------------------
gi|17968460|gb|BM275138.1|BM275 ------------------------------------------------
gi|27158852|gb|CA856383.1|CA856 ------------------------------------------------
gi|17968877|gb|BM275544.1|BM275 ------------------------------------------------
gi|17966826|gb|BM273530.1|BM273 ------------------------------------------------
gi|27155358|gb|CA854307.1|CA854 ------------------------------------------------
gi|27157035|gb|CA855287.1|CA855 ------------------------------------------------
gi|27157271|gb|CA855418.1|CA855 ------------------------------------------------
gi|17966614|gb|BM273320.1|BM273 ------------------------------------------------
gi|17967408|gb|BM274104.1|BM274 ------------------------------------------------
gi|27156056|gb|CA854706.1|CA854 ------------------------------------------------
gi|27158048|gb|CA855886.1|CA855 ------------------------------------------------

MAL13P1.154g                    GGGGGAATAAAAATATGTATAATATTATTTATTCTGAATTTTCACATA
MAL13P1.154c                    ------------------------------------------------
MAL13|MAL13P1.154               ------------------------------------------------
su_gi_contig_463                ------------------------------------------------
gi|27156621|gb|CA855050.1|CA855 ------------------------------------------------
gi|27156817|gb|CA855159.1|CA855 ------------------------------------------------
gi|17968319|gb|BM275000.1|BM275 ------------------------------------------------
gi|17967783|gb|BM274474.1|BM274 ------------------------------------------------
gi|27157066|gb|CA855305.1|CA855 ------------------------------------------------
gi|17966807|gb|BM273511.1|BM273 ------------------------------------------------
gi|27156778|gb|CA855132.1|CA855 ------------------------------------------------
gi|27156199|gb|CA854795.1|CA854 ------------------------------------------------
gi|27156181|gb|CA854786.1|CA854 ------------------------------------------------
gi|27157286|gb|CA855427.1|CA855 ------------------------------------------------
gi|17968188|gb|BM274872.1|BM274 ------------------------------------------------
gi|17968112|gb|BM274798.1|BM274 ------------------------------------------------
gi|17966722|gb|BM273427.1|BM273 ------------------------------------------------
gi|17967159|gb|BM273859.1|BM273 ------------------------------------------------
gi|27156861|gb|CA855187.1|CA855 ------------------------------------------------
gi|17968460|gb|BM275138.1|BM275 ------------------------------------------------
gi|27158852|gb|CA856383.1|CA856 ------------------------------------------------
gi|17968877|gb|BM275544.1|BM275 ------------------------------------------------
gi|17966826|gb|BM273530.1|BM273 ------------------------------------------------
gi|27155358|gb|CA854307.1|CA854 ------------------------------------------------
gi|27157035|gb|CA855287.1|CA855 ------------------------------------------------
gi|27157271|gb|CA855418.1|CA855 ------------------------------------------------
gi|17966614|gb|BM273320.1|BM273 ------------------------------------------------
gi|17967408|gb|BM274104.1|BM274 ------------------------------------------------
gi|27156056|gb|CA854706.1|CA854 ------------------------------------------------
gi|27158048|gb|CA855886.1|CA855 ------------------------------------------------

MAL13P1.154g                    TAATTATTATTTTGTTTAATTTTCTAAGGAACTGTATTTATATATTTC
MAL13P1.154c                    ------------------------------------------------
MAL13|MAL13P1.154               ------------------------------------------------
su_gi_contig_463                ------------------------------------------------
gi|27156621|gb|CA855050.1|CA855 ------------------------------------------------
gi|27156817|gb|CA855159.1|CA855 ------------------------------------------------
gi|17968319|gb|BM275000.1|BM275 ------------------------------------------------
gi|17967783|gb|BM274474.1|BM274 ------------------------------------------------
gi|27157066|gb|CA855305.1|CA855 ------------------------------------------------
gi|17966807|gb|BM273511.1|BM273 ------------------------------------------------
gi|27156778|gb|CA855132.1|CA855 ------------------------------------------------
gi|27156199|gb|CA854795.1|CA854 ------------------------------------------------
gi|27156181|gb|CA854786.1|CA854 ------------------------------------------------
gi|27157286|gb|CA855427.1|CA855 ------------------------------------------------
gi|17968188|gb|BM274872.1|BM274 ------------------------------------------------
gi|17968112|gb|BM274798.1|BM274 ------------------------------------------------
gi|17966722|gb|BM273427.1|BM273 ------------------------------------------------
gi|17967159|gb|BM273859.1|BM273 ------------------------------------------------
gi|27156861|gb|CA855187.1|CA855 ------------------------------------------------
gi|17968460|gb|BM275138.1|BM275 ------------------------------------------------
gi|27158852|gb|CA856383.1|CA856 ------------------------------------------------
gi|17968877|gb|BM275544.1|BM275 ------------------------------------------------
gi|17966826|gb|BM273530.1|BM273 ------------------------------------------------
gi|27155358|gb|CA854307.1|CA854 ------------------------------------------------
gi|27157035|gb|CA855287.1|CA855 ------------------------------------------------
gi|27157271|gb|CA855418.1|CA855 ------------------------------------------------
gi|17966614|gb|BM273320.1|BM273 ------------------------------------------------
gi|17967408|gb|BM274104.1|BM274 ------------------------------------------------
gi|27156056|gb|CA854706.1|CA854 ------------------------------------------------
gi|27158048|gb|CA855886.1|CA855 ------------------------------------------------

MAL13P1.154g                    ATTATAAACTCATATATATATATATATATATATATATATTACTCATTT
MAL13P1.154c                    ------------------------------------------------
MAL13|MAL13P1.154               ------------------------------------------------
su_gi_contig_463                ------------------------------------------------
gi|27156621|gb|CA855050.1|CA855 ------------------------------------------------
gi|27156817|gb|CA855159.1|CA855 ------------------------------------------------
gi|17968319|gb|BM275000.1|BM275 ------------------------------------------------
gi|17967783|gb|BM274474.1|BM274 ------------------------------------------------
gi|27157066|gb|CA855305.1|CA855 ------------------------------------------------
gi|17966807|gb|BM273511.1|BM273 ------------------------------------------------
gi|27156778|gb|CA855132.1|CA855 ------------------------------------------------
gi|27156199|gb|CA854795.1|CA854 ------------------------------------------------
gi|27156181|gb|CA854786.1|CA854 ------------------------------------------------
gi|27157286|gb|CA855427.1|CA855 ------------------------------------------------
gi|17968188|gb|BM274872.1|BM274 ------------------------------------------------
gi|17968112|gb|BM274798.1|BM274 ------------------------------------------------
gi|17966722|gb|BM273427.1|BM273 ------------------------------------------------
gi|17967159|gb|BM273859.1|BM273 ------------------------------------------------
gi|27156861|gb|CA855187.1|CA855 ------------------------------------------------
gi|17968460|gb|BM275138.1|BM275 ------------------------------------------------
gi|27158852|gb|CA856383.1|CA856 ------------------------------------------------
gi|17968877|gb|BM275544.1|BM275 ------------------------------------------------
gi|17966826|gb|BM273530.1|BM273 ------------------------------------------------
gi|27155358|gb|CA854307.1|CA854 ------------------------------------------------
gi|27157035|gb|CA855287.1|CA855 ------------------------------------------------
gi|27157271|gb|CA855418.1|CA855 ------------------------------------------------
gi|17966614|gb|BM273320.1|BM273 ------------------------------------------------
gi|17967408|gb|BM274104.1|BM274 ------------------------------------------------
gi|27156056|gb|CA854706.1|CA854 ------------------------------------------------
gi|27158048|gb|CA855886.1|CA855 ------------------------------------------------

MAL13P1.154g                    ATTTATTTATAAATCCATTTTTGGAATTAATTTTCTTTATTTTGACAT
MAL13P1.154c                    ------------------------------------------------
MAL13|MAL13P1.154               ------------------------------------------------
su_gi_contig_463                ------------------------------------------------
gi|27156621|gb|CA855050.1|CA855 ------------------------------------------------
gi|27156817|gb|CA855159.1|CA855 ------------------------------------------------
gi|17968319|gb|BM275000.1|BM275 ------------------------------------------------
gi|17967783|gb|BM274474.1|BM274 ------------------------------------------------
gi|27157066|gb|CA855305.1|CA855 ------------------------------------------------
gi|17966807|gb|BM273511.1|BM273 ------------------------------------------------
gi|27156778|gb|CA855132.1|CA855 ------------------------------------------------
gi|27156199|gb|CA854795.1|CA854 ------------------------------------------------
gi|27156181|gb|CA854786.1|CA854 ------------------------------------------------
gi|27157286|gb|CA855427.1|CA855 ------------------------------------------------
gi|17968188|gb|BM274872.1|BM274 ------------------------------------------------
gi|17968112|gb|BM274798.1|BM274 ------------------------------------------------
gi|17966722|gb|BM273427.1|BM273 ------------------------------------------------
gi|17967159|gb|BM273859.1|BM273 ------------------------------------------------
gi|27156861|gb|CA855187.1|CA855 ------------------------------------------------
gi|17968460|gb|BM275138.1|BM275 ------------------------------------------------
gi|27158852|gb|CA856383.1|CA856 ------------------------------------------------
gi|17968877|gb|BM275544.1|BM275 ------------------------------------------------
gi|17966826|gb|BM273530.1|BM273 ------------------------------------------------
gi|27155358|gb|CA854307.1|CA854 ------------------------------------------------
gi|27157035|gb|CA855287.1|CA855 ------------------------------------------------
gi|27157271|gb|CA855418.1|CA855 ------------------------------------------------
gi|17966614|gb|BM273320.1|BM273 ------------------------------------------------
gi|17967408|gb|BM274104.1|BM274 ------------------------------------------------
gi|27156056|gb|CA854706.1|CA854 ------------------------------------------------
gi|27158048|gb|CA855886.1|CA855 ------------------------------------------------

MAL13P1.154g                    TTATTTAAATGACATTCATATACAAGCTTGGTATAATGTTGACAATGT
MAL13P1.154c                    ------------------------------------------------
MAL13|MAL13P1.154               ------------------------------------------------
su_gi_contig_463                ------------------------------------------------
gi|27156621|gb|CA855050.1|CA855 ------------------------------------------------
gi|27156817|gb|CA855159.1|CA855 ------------------------------------------------
gi|17968319|gb|BM275000.1|BM275 ------------------------------------------------
gi|17967783|gb|BM274474.1|BM274 ------------------------------------------------
gi|27157066|gb|CA855305.1|CA855 ------------------------------------------------
gi|17966807|gb|BM273511.1|BM273 ------------------------------------------------
gi|27156778|gb|CA855132.1|CA855 ------------------------------------------------
gi|27156199|gb|CA854795.1|CA854 ------------------------------------------------
gi|27156181|gb|CA854786.1|CA854 ------------------------------------------------
gi|27157286|gb|CA855427.1|CA855 ------------------------------------------------
gi|17968188|gb|BM274872.1|BM274 ------------------------------------------------
gi|17968112|gb|BM274798.1|BM274 ------------------------------------------------
gi|17966722|gb|BM273427.1|BM273 ------------------------------------------------
gi|17967159|gb|BM273859.1|BM273 ------------------------------------------------
gi|27156861|gb|CA855187.1|CA855 ------------------------------------------------
gi|17968460|gb|BM275138.1|BM275 ------------------------------------------------
gi|27158852|gb|CA856383.1|CA856 ------------------------------------------------
gi|17968877|gb|BM275544.1|BM275 ------------------------------------------------
gi|17966826|gb|BM273530.1|BM273 ------------------------------------------------
gi|27155358|gb|CA854307.1|CA854 ------------------------------------------------
gi|27157035|gb|CA855287.1|CA855 ------------------------------------------------
gi|27157271|gb|CA855418.1|CA855 ------------------------------------------------
gi|17966614|gb|BM273320.1|BM273 ------------------------------------------------
gi|17967408|gb|BM274104.1|BM274 ------------------------------------------------
gi|27156056|gb|CA854706.1|CA854 ------------------------------------------------
gi|27158048|gb|CA855886.1|CA855 ------------------------------------------------

MAL13P1.154g                    TTACATTTATATGAAACTAAATATTCATCTCTTGGCTTTATATTATTA
MAL13P1.154c                    ------------------------------------------------
MAL13|MAL13P1.154               ------------------------------------------------
su_gi_contig_463                ------------------------------------------------
gi|27156621|gb|CA855050.1|CA855 ------------------------------------------------
gi|27156817|gb|CA855159.1|CA855 ------------------------------------------------
gi|17968319|gb|BM275000.1|BM275 ------------------------------------------------
gi|17967783|gb|BM274474.1|BM274 ------------------------------------------------
gi|27157066|gb|CA855305.1|CA855 ------------------------------------------------
gi|17966807|gb|BM273511.1|BM273 ------------------------------------------------
gi|27156778|gb|CA855132.1|CA855 ------------------------------------------------
gi|27156199|gb|CA854795.1|CA854 ------------------------------------------------
gi|27156181|gb|CA854786.1|CA854 ------------------------------------------------
gi|27157286|gb|CA855427.1|CA855 ------------------------------------------------
gi|17968188|gb|BM274872.1|BM274 ------------------------------------------------
gi|17968112|gb|BM274798.1|BM274 ------------------------------------------------
gi|17966722|gb|BM273427.1|BM273 ------------------------------------------------
gi|17967159|gb|BM273859.1|BM273 ------------------------------------------------
gi|27156861|gb|CA855187.1|CA855 ------------------------------------------------
gi|17968460|gb|BM275138.1|BM275 ------------------------------------------------
gi|27158852|gb|CA856383.1|CA856 ------------------------------------------------
gi|17968877|gb|BM275544.1|BM275 ------------------------------------------------
gi|17966826|gb|BM273530.1|BM273 ------------------------------------------------
gi|27155358|gb|CA854307.1|CA854 ------------------------------------------------
gi|27157035|gb|CA855287.1|CA855 ------------------------------------------------
gi|27157271|gb|CA855418.1|CA855 ------------------------------------------------
gi|17966614|gb|BM273320.1|BM273 ------------------------------------------------
gi|17967408|gb|BM274104.1|BM274 ------------------------------------------------
gi|27156056|gb|CA854706.1|CA854 ------------------------------------------------
gi|27158048|gb|CA855886.1|CA855 ------------------------------------------------

MAL13P1.154g                    GTATTTGTTGATTCCTTTGTAAGTTCCTTAGTGTCATACTTATTATTT
MAL13P1.154c                    ------------------------------------------------
MAL13|MAL13P1.154               ------------------------------------------------
su_gi_contig_463                ------------------------------------------------
gi|27156621|gb|CA855050.1|CA855 ------------------------------------------------
gi|27156817|gb|CA855159.1|CA855 ------------------------------------------------
gi|17968319|gb|BM275000.1|BM275 ------------------------------------------------
gi|17967783|gb|BM274474.1|BM274 ------------------------------------------------
gi|27157066|gb|CA855305.1|CA855 ------------------------------------------------
gi|17966807|gb|BM273511.1|BM273 ------------------------------------------------
gi|27156778|gb|CA855132.1|CA855 ------------------------------------------------
gi|27156199|gb|CA854795.1|CA854 ------------------------------------------------
gi|27156181|gb|CA854786.1|CA854 ------------------------------------------------
gi|27157286|gb|CA855427.1|CA855 ------------------------------------------------
gi|17968188|gb|BM274872.1|BM274 ------------------------------------------------
gi|17968112|gb|BM274798.1|BM274 ------------------------------------------------
gi|17966722|gb|BM273427.1|BM273 ------------------------------------------------
gi|17967159|gb|BM273859.1|BM273 ------------------------------------------------
gi|27156861|gb|CA855187.1|CA855 ------------------------------------------------
gi|17968460|gb|BM275138.1|BM275 ------------------------------------------------
gi|27158852|gb|CA856383.1|CA856 ------------------------------------------------
gi|17968877|gb|BM275544.1|BM275 ------------------------------------------------
gi|17966826|gb|BM273530.1|BM273 ------------------------------------------------
gi|27155358|gb|CA854307.1|CA854 ------------------------------------------------
gi|27157035|gb|CA855287.1|CA855 ------------------------------------------------
gi|27157271|gb|CA855418.1|CA855 ------------------------------------------------
gi|17966614|gb|BM273320.1|BM273 ------------------------------------------------
gi|17967408|gb|BM274104.1|BM274 ------------------------------------------------
gi|27156056|gb|CA854706.1|CA854 ------------------------------------------------
gi|27158048|gb|CA855886.1|CA855 ------------------------------------------------

MAL13P1.154g                    ATTTGCTTATGTTTTTTTTGTAAATTCAATGGATTTACAGAAACATCA
MAL13P1.154c                    ------------------------------------------------
MAL13|MAL13P1.154               ------------------------------------------------
su_gi_contig_463                ------------------------------------------------
gi|27156621|gb|CA855050.1|CA855 ------------------------------------------------
gi|27156817|gb|CA855159.1|CA855 ------------------------------------------------
gi|17968319|gb|BM275000.1|BM275 ------------------------------------------------
gi|17967783|gb|BM274474.1|BM274 ------------------------------------------------
gi|27157066|gb|CA855305.1|CA855 ------------------------------------------------
gi|17966807|gb|BM273511.1|BM273 ------------------------------------------------
gi|27156778|gb|CA855132.1|CA855 ------------------------------------------------
gi|27156199|gb|CA854795.1|CA854 ------------------------------------------------
gi|27156181|gb|CA854786.1|CA854 ------------------------------------------------
gi|27157286|gb|CA855427.1|CA855 ------------------------------------------------
gi|17968188|gb|BM274872.1|BM274 ------------------------------------------------
gi|17968112|gb|BM274798.1|BM274 ------------------------------------------------
gi|17966722|gb|BM273427.1|BM273 ------------------------------------------------
gi|17967159|gb|BM273859.1|BM273 ------------------------------------------------
gi|27156861|gb|CA855187.1|CA855 ------------------------------------------------
gi|17968460|gb|BM275138.1|BM275 ------------------------------------------------
gi|27158852|gb|CA856383.1|CA856 ------------------------------------------------
gi|17968877|gb|BM275544.1|BM275 ------------------------------------------------
gi|17966826|gb|BM273530.1|BM273 ------------------------------------------------
gi|27155358|gb|CA854307.1|CA854 ------------------------------------------------
gi|27157035|gb|CA855287.1|CA855 ------------------------------------------------
gi|27157271|gb|CA855418.1|CA855 ------------------------------------------------
gi|17966614|gb|BM273320.1|BM273 ------------------------------------------------
gi|17967408|gb|BM274104.1|BM274 ------------------------------------------------
gi|27156056|gb|CA854706.1|CA854 ------------------------------------------------
gi|27158048|gb|CA855886.1|CA855 ------------------------------------------------

MAL13P1.154g                    CATGTTTCACTTGGAATAAGAACTGAATTGCACTTTTTACAAAATAAC
MAL13P1.154c                    ------------------------------------------------
MAL13|MAL13P1.154               ------------------------------------------------
su_gi_contig_463                ------------------------------------------------
gi|27156621|gb|CA855050.1|CA855 ------------------------------------------------
gi|27156817|gb|CA855159.1|CA855 ------------------------------------------------
gi|17968319|gb|BM275000.1|BM275 ------------------------------------------------
gi|17967783|gb|BM274474.1|BM274 ------------------------------------------------
gi|27157066|gb|CA855305.1|CA855 ------------------------------------------------
gi|17966807|gb|BM273511.1|BM273 ------------------------------------------------
gi|27156778|gb|CA855132.1|CA855 ------------------------------------------------
gi|27156199|gb|CA854795.1|CA854 ------------------------------------------------
gi|27156181|gb|CA854786.1|CA854 ------------------------------------------------
gi|27157286|gb|CA855427.1|CA855 ------------------------------------------------
gi|17968188|gb|BM274872.1|BM274 ------------------------------------------------
gi|17968112|gb|BM274798.1|BM274 ------------------------------------------------
gi|17966722|gb|BM273427.1|BM273 ------------------------------------------------
gi|17967159|gb|BM273859.1|BM273 ------------------------------------------------
gi|27156861|gb|CA855187.1|CA855 ------------------------------------------------
gi|17968460|gb|BM275138.1|BM275 ------------------------------------------------
gi|27158852|gb|CA856383.1|CA856 ------------------------------------------------
gi|17968877|gb|BM275544.1|BM275 ------------------------------------------------
gi|17966826|gb|BM273530.1|BM273 ------------------------------------------------
gi|27155358|gb|CA854307.1|CA854 ------------------------------------------------
gi|27157035|gb|CA855287.1|CA855 ------------------------------------------------
gi|27157271|gb|CA855418.1|CA855 ------------------------------------------------
gi|17966614|gb|BM273320.1|BM273 ------------------------------------------------
gi|17967408|gb|BM274104.1|BM274 ------------------------------------------------
gi|27156056|gb|CA854706.1|CA854 ------------------------------------------------
gi|27158048|gb|CA855886.1|CA855 ------------------------------------------------

MAL13P1.154g                    TTTTTAAATTTACTATCATATTTTATTAAAAACTTGTTAGATAGTCTT
MAL13P1.154c                    ------------------------------------------------
MAL13|MAL13P1.154               ------------------------------------------------
su_gi_contig_463                ------------------------------------------------
gi|27156621|gb|CA855050.1|CA855 ------------------------------------------------
gi|27156817|gb|CA855159.1|CA855 ------------------------------------------------
gi|17968319|gb|BM275000.1|BM275 ------------------------------------------------
gi|17967783|gb|BM274474.1|BM274 ------------------------------------------------
gi|27157066|gb|CA855305.1|CA855 ------------------------------------------------
gi|17966807|gb|BM273511.1|BM273 ------------------------------------------------
gi|27156778|gb|CA855132.1|CA855 ------------------------------------------------
gi|27156199|gb|CA854795.1|CA854 ------------------------------------------------
gi|27156181|gb|CA854786.1|CA854 ------------------------------------------------
gi|27157286|gb|CA855427.1|CA855 ------------------------------------------------
gi|17968188|gb|BM274872.1|BM274 ------------------------------------------------
gi|17968112|gb|BM274798.1|BM274 ------------------------------------------------
gi|17966722|gb|BM273427.1|BM273 ------------------------------------------------
gi|17967159|gb|BM273859.1|BM273 ------------------------------------------------
gi|27156861|gb|CA855187.1|CA855 ------------------------------------------------
gi|17968460|gb|BM275138.1|BM275 ------------------------------------------------
gi|27158852|gb|CA856383.1|CA856 ------------------------------------------------
gi|17968877|gb|BM275544.1|BM275 ------------------------------------------------
gi|17966826|gb|BM273530.1|BM273 ------------------------------------------------
gi|27155358|gb|CA854307.1|CA854 ------------------------------------------------
gi|27157035|gb|CA855287.1|CA855 ------------------------------------------------
gi|27157271|gb|CA855418.1|CA855 ------------------------------------------------
gi|17966614|gb|BM273320.1|BM273 ------------------------------------------------
gi|17967408|gb|BM274104.1|BM274 ------------------------------------------------
gi|27156056|gb|CA854706.1|CA854 ------------------------------------------------
gi|27158048|gb|CA855886.1|CA855 ------------------------------------------------

MAL13P1.154g                    CTCATTGTTTTAATATATTCCCTAGATATATTGGGATTCATATTATTC
MAL13P1.154c                    ------------------------------------------------
MAL13|MAL13P1.154               ------------------------------------------------
su_gi_contig_463                ------------------------------------------------
gi|27156621|gb|CA855050.1|CA855 ------------------------------------------------
gi|27156817|gb|CA855159.1|CA855 ------------------------------------------------
gi|17968319|gb|BM275000.1|BM275 ------------------------------------------------
gi|17967783|gb|BM274474.1|BM274 ------------------------------------------------
gi|27157066|gb|CA855305.1|CA855 ------------------------------------------------
gi|17966807|gb|BM273511.1|BM273 ------------------------------------------------
gi|27156778|gb|CA855132.1|CA855 ------------------------------------------------
gi|27156199|gb|CA854795.1|CA854 ------------------------------------------------
gi|27156181|gb|CA854786.1|CA854 ------------------------------------------------
gi|27157286|gb|CA855427.1|CA855 ------------------------------------------------
gi|17968188|gb|BM274872.1|BM274 ------------------------------------------------
gi|17968112|gb|BM274798.1|BM274 ------------------------------------------------
gi|17966722|gb|BM273427.1|BM273 ------------------------------------------------
gi|17967159|gb|BM273859.1|BM273 ------------------------------------------------
gi|27156861|gb|CA855187.1|CA855 ------------------------------------------------
gi|17968460|gb|BM275138.1|BM275 ------------------------------------------------
gi|27158852|gb|CA856383.1|CA856 ------------------------------------------------
gi|17968877|gb|BM275544.1|BM275 ------------------------------------------------
gi|17966826|gb|BM273530.1|BM273 ------------------------------------------------
gi|27155358|gb|CA854307.1|CA854 ------------------------------------------------
gi|27157035|gb|CA855287.1|CA855 ------------------------------------------------
gi|27157271|gb|CA855418.1|CA855 ------------------------------------------------
gi|17966614|gb|BM273320.1|BM273 ------------------------------------------------
gi|17967408|gb|BM274104.1|BM274 ------------------------------------------------
gi|27156056|gb|CA854706.1|CA854 ------------------------------------------------
gi|27158048|gb|CA855886.1|CA855 ------------------------------------------------

MAL13P1.154g                    ATTAAGAAAGATGCTTGTAATAAATAATTTATTCTAACCATTTGTTTT
MAL13P1.154c                    ------------------------------------------------
MAL13|MAL13P1.154               ------------------------------------------------
su_gi_contig_463                ------------------------------------------------
gi|27156621|gb|CA855050.1|CA855 ------------------------------------------------
gi|27156817|gb|CA855159.1|CA855 ------------------------------------------------
gi|17968319|gb|BM275000.1|BM275 ------------------------------------------------
gi|17967783|gb|BM274474.1|BM274 ------------------------------------------------
gi|27157066|gb|CA855305.1|CA855 ------------------------------------------------
gi|17966807|gb|BM273511.1|BM273 ------------------------------------------------
gi|27156778|gb|CA855132.1|CA855 ------------------------------------------------
gi|27156199|gb|CA854795.1|CA854 ------------------------------------------------
gi|27156181|gb|CA854786.1|CA854 ------------------------------------------------
gi|27157286|gb|CA855427.1|CA855 ------------------------------------------------
gi|17968188|gb|BM274872.1|BM274 ------------------------------------------------
gi|17968112|gb|BM274798.1|BM274 ------------------------------------------------
gi|17966722|gb|BM273427.1|BM273 ------------------------------------------------
gi|17967159|gb|BM273859.1|BM273 ------------------------------------------------
gi|27156861|gb|CA855187.1|CA855 ------------------------------------------------
gi|17968460|gb|BM275138.1|BM275 ------------------------------------------------
gi|27158852|gb|CA856383.1|CA856 ------------------------------------------------
gi|17968877|gb|BM275544.1|BM275 ------------------------------------------------
gi|17966826|gb|BM273530.1|BM273 ------------------------------------------------
gi|27155358|gb|CA854307.1|CA854 ------------------------------------------------
gi|27157035|gb|CA855287.1|CA855 ------------------------------------------------
gi|27157271|gb|CA855418.1|CA855 ------------------------------------------------
gi|17966614|gb|BM273320.1|BM273 ------------------------------------------------
gi|17967408|gb|BM274104.1|BM274 ------------------------------------------------
gi|27156056|gb|CA854706.1|CA854 ------------------------------------------------
gi|27158048|gb|CA855886.1|CA855 ------------------------------------------------

MAL13P1.154g                    AATGGCTTTCCCATTTCCATATTATTATATTTTTTTTTATTGTTCTTT
MAL13P1.154c                    ------------------------------------------------
MAL13|MAL13P1.154               ------------------------------------------------
su_gi_contig_463                ------------------------------------------------
gi|27156621|gb|CA855050.1|CA855 ------------------------------------------------
gi|27156817|gb|CA855159.1|CA855 ------------------------------------------------
gi|17968319|gb|BM275000.1|BM275 ------------------------------------------------
gi|17967783|gb|BM274474.1|BM274 ------------------------------------------------
gi|27157066|gb|CA855305.1|CA855 ------------------------------------------------
gi|17966807|gb|BM273511.1|BM273 ------------------------------------------------
gi|27156778|gb|CA855132.1|CA855 ------------------------------------------------
gi|27156199|gb|CA854795.1|CA854 ------------------------------------------------
gi|27156181|gb|CA854786.1|CA854 ------------------------------------------------
gi|27157286|gb|CA855427.1|CA855 ------------------------------------------------
gi|17968188|gb|BM274872.1|BM274 ------------------------------------------------
gi|17968112|gb|BM274798.1|BM274 ------------------------------------------------
gi|17966722|gb|BM273427.1|BM273 ------------------------------------------------
gi|17967159|gb|BM273859.1|BM273 ------------------------------------------------
gi|27156861|gb|CA855187.1|CA855 ------------------------------------------------
gi|17968460|gb|BM275138.1|BM275 ------------------------------------------------
gi|27158852|gb|CA856383.1|CA856 ------------------------------------------------
gi|17968877|gb|BM275544.1|BM275 ------------------------------------------------
gi|17966826|gb|BM273530.1|BM273 ------------------------------------------------
gi|27155358|gb|CA854307.1|CA854 ------------------------------------------------
gi|27157035|gb|CA855287.1|CA855 ------------------------------------------------
gi|27157271|gb|CA855418.1|CA855 ------------------------------------------------
gi|17966614|gb|BM273320.1|BM273 ------------------------------------------------
gi|17967408|gb|BM274104.1|BM274 ------------------------------------------------
gi|27156056|gb|CA854706.1|CA854 ------------------------------------------------
gi|27158048|gb|CA855886.1|CA855 ------------------------------------------------

MAL13P1.154g                    TTCTTTTTCTTTTTTTGATTTGATTCATTTATGCATGGTTCTTTGTTT
MAL13P1.154c                    ------------------------------------------------
MAL13|MAL13P1.154               ------------------------------------------------
su_gi_contig_463                ------------------------------------------------
gi|27156621|gb|CA855050.1|CA855 ------------------------------------------------
gi|27156817|gb|CA855159.1|CA855 ------------------------------------------------
gi|17968319|gb|BM275000.1|BM275 ------------------------------------------------
gi|17967783|gb|BM274474.1|BM274 ------------------------------------------------
gi|27157066|gb|CA855305.1|CA855 ------------------------------------------------
gi|17966807|gb|BM273511.1|BM273 ------------------------------------------------
gi|27156778|gb|CA855132.1|CA855 ------------------------------------------------
gi|27156199|gb|CA854795.1|CA854 ------------------------------------------------
gi|27156181|gb|CA854786.1|CA854 ------------------------------------------------
gi|27157286|gb|CA855427.1|CA855 ------------------------------------------------
gi|17968188|gb|BM274872.1|BM274 ------------------------------------------------
gi|17968112|gb|BM274798.1|BM274 ------------------------------------------------
gi|17966722|gb|BM273427.1|BM273 ------------------------------------------------
gi|17967159|gb|BM273859.1|BM273 ------------------------------------------------
gi|27156861|gb|CA855187.1|CA855 ------------------------------------------------
gi|17968460|gb|BM275138.1|BM275 ------------------------------------------------
gi|27158852|gb|CA856383.1|CA856 ------------------------------------------------
gi|17968877|gb|BM275544.1|BM275 ------------------------------------------------
gi|17966826|gb|BM273530.1|BM273 ------------------------------------------------
gi|27155358|gb|CA854307.1|CA854 ------------------------------------------------
gi|27157035|gb|CA855287.1|CA855 ------------------------------------------------
gi|27157271|gb|CA855418.1|CA855 ------------------------------------------------
gi|17966614|gb|BM273320.1|BM273 ------------------------------------------------
gi|17967408|gb|BM274104.1|BM274 ------------------------------------------------
gi|27156056|gb|CA854706.1|CA854 ------------------------------------------------
gi|27158048|gb|CA855886.1|CA855 ------------------------------------------------

MAL13P1.154g                    TCCGACTTTTCAATCACCTCATTATTTTGTACTACATAATTTTTCACT
MAL13P1.154c                    ------------------------------------------------
MAL13|MAL13P1.154               ------------------------------------------------
su_gi_contig_463                ------------------------------------------------
gi|27156621|gb|CA855050.1|CA855 ------------------------------------------------
gi|27156817|gb|CA855159.1|CA855 ------------------------------------------------
gi|17968319|gb|BM275000.1|BM275 ------------------------------------------------
gi|17967783|gb|BM274474.1|BM274 ------------------------------------------------
gi|27157066|gb|CA855305.1|CA855 ------------------------------------------------
gi|17966807|gb|BM273511.1|BM273 ------------------------------------------------
gi|27156778|gb|CA855132.1|CA855 ------------------------------------------------
gi|27156199|gb|CA854795.1|CA854 ------------------------------------------------
gi|27156181|gb|CA854786.1|CA854 ------------------------------------------------
gi|27157286|gb|CA855427.1|CA855 ------------------------------------------------
gi|17968188|gb|BM274872.1|BM274 ------------------------------------------------
gi|17968112|gb|BM274798.1|BM274 ------------------------------------------------
gi|17966722|gb|BM273427.1|BM273 ------------------------------------------------
gi|17967159|gb|BM273859.1|BM273 ------------------------------------------------
gi|27156861|gb|CA855187.1|CA855 ------------------------------------------------
gi|17968460|gb|BM275138.1|BM275 ------------------------------------------------
gi|27158852|gb|CA856383.1|CA856 ------------------------------------------------
gi|17968877|gb|BM275544.1|BM275 ------------------------------------------------
gi|17966826|gb|BM273530.1|BM273 ------------------------------------------------
gi|27155358|gb|CA854307.1|CA854 ------------------------------------------------
gi|27157035|gb|CA855287.1|CA855 ------------------------------------------------
gi|27157271|gb|CA855418.1|CA855 ------------------------------------------------
gi|17966614|gb|BM273320.1|BM273 ------------------------------------------------
gi|17967408|gb|BM274104.1|BM274 ------------------------------------------------
gi|27156056|gb|CA854706.1|CA854 ------------------------------------------------
gi|27158048|gb|CA855886.1|CA855 ------------------------------------------------

MAL13P1.154g                    TCATTATTGTTCATATGTTCTTCATAAAAATTATTACAAGTATCATTA
MAL13P1.154c                    ------------------------------------------------
MAL13|MAL13P1.154               ------------------------------------------------
su_gi_contig_463                ------------------------------------------------
gi|27156621|gb|CA855050.1|CA855 ------------------------------------------------
gi|27156817|gb|CA855159.1|CA855 ------------------------------------------------
gi|17968319|gb|BM275000.1|BM275 ------------------------------------------------
gi|17967783|gb|BM274474.1|BM274 ------------------------------------------------
gi|27157066|gb|CA855305.1|CA855 ------------------------------------------------
gi|17966807|gb|BM273511.1|BM273 ------------------------------------------------
gi|27156778|gb|CA855132.1|CA855 ------------------------------------------------
gi|27156199|gb|CA854795.1|CA854 ------------------------------------------------
gi|27156181|gb|CA854786.1|CA854 ------------------------------------------------
gi|27157286|gb|CA855427.1|CA855 ------------------------------------------------
gi|17968188|gb|BM274872.1|BM274 ------------------------------------------------
gi|17968112|gb|BM274798.1|BM274 ------------------------------------------------
gi|17966722|gb|BM273427.1|BM273 ------------------------------------------------
gi|17967159|gb|BM273859.1|BM273 ------------------------------------------------
gi|27156861|gb|CA855187.1|CA855 ------------------------------------------------
gi|17968460|gb|BM275138.1|BM275 ------------------------------------------------
gi|27158852|gb|CA856383.1|CA856 ------------------------------------------------
gi|17968877|gb|BM275544.1|BM275 ------------------------------------------------
gi|17966826|gb|BM273530.1|BM273 ------------------------------------------------
gi|27155358|gb|CA854307.1|CA854 ------------------------------------------------
gi|27157035|gb|CA855287.1|CA855 ------------------------------------------------
gi|27157271|gb|CA855418.1|CA855 ------------------------------------------------
gi|17966614|gb|BM273320.1|BM273 ------------------------------------------------
gi|17967408|gb|BM274104.1|BM274 ------------------------------------------------
gi|27156056|gb|CA854706.1|CA854 ------------------------------------------------
gi|27158048|gb|CA855886.1|CA855 ------------------------------------------------

MAL13P1.154g                    TTTCCTTTACCAATATTATATTCTTCTACAGAACTATTTTTTAAAACT
MAL13P1.154c                    ------------------------------------------------
MAL13|MAL13P1.154               ------------------------------------------------
su_gi_contig_463                ------------------------------------------------
gi|27156621|gb|CA855050.1|CA855 ------------------------------------------------
gi|27156817|gb|CA855159.1|CA855 ------------------------------------------------
gi|17968319|gb|BM275000.1|BM275 ------------------------------------------------
gi|17967783|gb|BM274474.1|BM274 ------------------------------------------------
gi|27157066|gb|CA855305.1|CA855 ------------------------------------------------
gi|17966807|gb|BM273511.1|BM273 ------------------------------------------------
gi|27156778|gb|CA855132.1|CA855 ------------------------------------------------
gi|27156199|gb|CA854795.1|CA854 ------------------------------------------------
gi|27156181|gb|CA854786.1|CA854 ------------------------------------------------
gi|27157286|gb|CA855427.1|CA855 ------------------------------------------------
gi|17968188|gb|BM274872.1|BM274 ------------------------------------------------
gi|17968112|gb|BM274798.1|BM274 ------------------------------------------------
gi|17966722|gb|BM273427.1|BM273 ------------------------------------------------
gi|17967159|gb|BM273859.1|BM273 ------------------------------------------------
gi|27156861|gb|CA855187.1|CA855 ------------------------------------------------
gi|17968460|gb|BM275138.1|BM275 ------------------------------------------------
gi|27158852|gb|CA856383.1|CA856 ------------------------------------------------
gi|17968877|gb|BM275544.1|BM275 ------------------------------------------------
gi|17966826|gb|BM273530.1|BM273 ------------------------------------------------
gi|27155358|gb|CA854307.1|CA854 ------------------------------------------------
gi|27157035|gb|CA855287.1|CA855 ------------------------------------------------
gi|27157271|gb|CA855418.1|CA855 ------------------------------------------------
gi|17966614|gb|BM273320.1|BM273 ------------------------------------------------
gi|17967408|gb|BM274104.1|BM274 ------------------------------------------------
gi|27156056|gb|CA854706.1|CA854 ------------------------------------------------
gi|27158048|gb|CA855886.1|CA855 ------------------------------------------------

MAL13P1.154g                    TTGGATGTATTTTTTAATTCGTCATTTTTATCTTTCTCAGTATCATAT
MAL13P1.154c                    ------------------------------------------------
MAL13|MAL13P1.154               ------------------------------------------------
su_gi_contig_463                ------------------------------------------------
gi|27156621|gb|CA855050.1|CA855 ------------------------------------------------
gi|27156817|gb|CA855159.1|CA855 ------------------------------------------------
gi|17968319|gb|BM275000.1|BM275 ------------------------------------------------
gi|17967783|gb|BM274474.1|BM274 ------------------------------------------------
gi|27157066|gb|CA855305.1|CA855 ------------------------------------------------
gi|17966807|gb|BM273511.1|BM273 ------------------------------------------------
gi|27156778|gb|CA855132.1|CA855 ------------------------------------------------
gi|27156199|gb|CA854795.1|CA854 ------------------------------------------------
gi|27156181|gb|CA854786.1|CA854 ------------------------------------------------
gi|27157286|gb|CA855427.1|CA855 ------------------------------------------------
gi|17968188|gb|BM274872.1|BM274 ------------------------------------------------
gi|17968112|gb|BM274798.1|BM274 ------------------------------------------------
gi|17966722|gb|BM273427.1|BM273 ------------------------------------------------
gi|17967159|gb|BM273859.1|BM273 ------------------------------------------------
gi|27156861|gb|CA855187.1|CA855 ------------------------------------------------
gi|17968460|gb|BM275138.1|BM275 ------------------------------------------------
gi|27158852|gb|CA856383.1|CA856 ------------------------------------------------
gi|17968877|gb|BM275544.1|BM275 ------------------------------------------------
gi|17966826|gb|BM273530.1|BM273 ------------------------------------------------
gi|27155358|gb|CA854307.1|CA854 ------------------------------------------------
gi|27157035|gb|CA855287.1|CA855 ------------------------------------------------
gi|27157271|gb|CA855418.1|CA855 ------------------------------------------------
gi|17966614|gb|BM273320.1|BM273 ------------------------------------------------
gi|17967408|gb|BM274104.1|BM274 ------------------------------------------------
gi|27156056|gb|CA854706.1|CA854 ------------------------------------------------
gi|27158048|gb|CA855886.1|CA855 ------------------------------------------------

MAL13P1.154g                    ATTTCACTCAATTTTCGTTTTAATTTATCAGTATTGTTCCATGTTTCG
MAL13P1.154c                    ------------------------------------------------
MAL13|MAL13P1.154               ------------------------------------------------
su_gi_contig_463                ------------------------------------------------
gi|27156621|gb|CA855050.1|CA855 ------------------------------------------------
gi|27156817|gb|CA855159.1|CA855 ------------------------------------------------
gi|17968319|gb|BM275000.1|BM275 ------------------------------------------------
gi|17967783|gb|BM274474.1|BM274 ------------------------------------------------
gi|27157066|gb|CA855305.1|CA855 ------------------------------------------------
gi|17966807|gb|BM273511.1|BM273 ------------------------------------------------
gi|27156778|gb|CA855132.1|CA855 ------------------------------------------------
gi|27156199|gb|CA854795.1|CA854 ------------------------------------------------
gi|27156181|gb|CA854786.1|CA854 ------------------------------------------------
gi|27157286|gb|CA855427.1|CA855 ------------------------------------------------
gi|17968188|gb|BM274872.1|BM274 ------------------------------------------------
gi|17968112|gb|BM274798.1|BM274 ------------------------------------------------
gi|17966722|gb|BM273427.1|BM273 ------------------------------------------------
gi|17967159|gb|BM273859.1|BM273 ------------------------------------------------
gi|27156861|gb|CA855187.1|CA855 ------------------------------------------------
gi|17968460|gb|BM275138.1|BM275 ------------------------------------------------
gi|27158852|gb|CA856383.1|CA856 ------------------------------------------------
gi|17968877|gb|BM275544.1|BM275 ------------------------------------------------
gi|17966826|gb|BM273530.1|BM273 ------------------------------------------------
gi|27155358|gb|CA854307.1|CA854 ------------------------------------------------
gi|27157035|gb|CA855287.1|CA855 ------------------------------------------------
gi|27157271|gb|CA855418.1|CA855 ------------------------------------------------
gi|17966614|gb|BM273320.1|BM273 ------------------------------------------------
gi|17967408|gb|BM274104.1|BM274 ------------------------------------------------
gi|27156056|gb|CA854706.1|CA854 ------------------------------------------------
gi|27158048|gb|CA855886.1|CA855 ------------------------------------------------

MAL13P1.154g                    CCGTTTATGTTACTCATATTTTGTTTTAATTATAATTAAATGTACAAT
MAL13P1.154c                    ------------------------------------------------
MAL13|MAL13P1.154               ------------------------------------------------
su_gi_contig_463                ------------------------------------------------
gi|27156621|gb|CA855050.1|CA855 ------------------------------------------------
gi|27156817|gb|CA855159.1|CA855 ------------------------------------------------
gi|17968319|gb|BM275000.1|BM275 ------------------------------------------------
gi|17967783|gb|BM274474.1|BM274 ------------------------------------------------
gi|27157066|gb|CA855305.1|CA855 ------------------------------------------------
gi|17966807|gb|BM273511.1|BM273 ------------------------------------------------
gi|27156778|gb|CA855132.1|CA855 ------------------------------------------------
gi|27156199|gb|CA854795.1|CA854 ------------------------------------------------
gi|27156181|gb|CA854786.1|CA854 ------------------------------------------------
gi|27157286|gb|CA855427.1|CA855 ------------------------------------------------
gi|17968188|gb|BM274872.1|BM274 ------------------------------------------------
gi|17968112|gb|BM274798.1|BM274 ------------------------------------------------
gi|17966722|gb|BM273427.1|BM273 ------------------------------------------------
gi|17967159|gb|BM273859.1|BM273 ------------------------------------------------
gi|27156861|gb|CA855187.1|CA855 ------------------------------------------------
gi|17968460|gb|BM275138.1|BM275 ------------------------------------------------
gi|27158852|gb|CA856383.1|CA856 ------------------------------------------------
gi|17968877|gb|BM275544.1|BM275 ------------------------------------------------
gi|17966826|gb|BM273530.1|BM273 ------------------------------------------------
gi|27155358|gb|CA854307.1|CA854 ------------------------------------------------
gi|27157035|gb|CA855287.1|CA855 ------------------------------------------------
gi|27157271|gb|CA855418.1|CA855 ------------------------------------------------
gi|17966614|gb|BM273320.1|BM273 ------------------------------------------------
gi|17967408|gb|BM274104.1|BM274 ------------------------------------------------
gi|27156056|gb|CA854706.1|CA854 ------------------------------------------------
gi|27158048|gb|CA855886.1|CA855 ------------------------------------------------

MAL13P1.154g                    ATCATGTTGGGAAAAAAAAAAAAATTACCATAATTATATATATATATA
MAL13P1.154c                    ------------------------------------------------
MAL13|MAL13P1.154               ------------------------------------------------
su_gi_contig_463                ------------------------------------------------
gi|27156621|gb|CA855050.1|CA855 ------------------------------------------------
gi|27156817|gb|CA855159.1|CA855 ------------------------------------------------
gi|17968319|gb|BM275000.1|BM275 ------------------------------------------------
gi|17967783|gb|BM274474.1|BM274 ------------------------------------------------
gi|27157066|gb|CA855305.1|CA855 ------------------------------------------------
gi|17966807|gb|BM273511.1|BM273 ------------------------------------------------
gi|27156778|gb|CA855132.1|CA855 ------------------------------------------------
gi|27156199|gb|CA854795.1|CA854 ------------------------------------------------
gi|27156181|gb|CA854786.1|CA854 ------------------------------------------------
gi|27157286|gb|CA855427.1|CA855 ------------------------------------------------
gi|17968188|gb|BM274872.1|BM274 ------------------------------------------------
gi|17968112|gb|BM274798.1|BM274 ------------------------------------------------
gi|17966722|gb|BM273427.1|BM273 ------------------------------------------------
gi|17967159|gb|BM273859.1|BM273 ------------------------------------------------
gi|27156861|gb|CA855187.1|CA855 ------------------------------------------------
gi|17968460|gb|BM275138.1|BM275 ------------------------------------------------
gi|27158852|gb|CA856383.1|CA856 ------------------------------------------------
gi|17968877|gb|BM275544.1|BM275 ------------------------------------------------
gi|17966826|gb|BM273530.1|BM273 ------------------------------------------------
gi|27155358|gb|CA854307.1|CA854 ------------------------------------------------
gi|27157035|gb|CA855287.1|CA855 ------------------------------------------------
gi|27157271|gb|CA855418.1|CA855 ------------------------------------------------
gi|17966614|gb|BM273320.1|BM273 ------------------------------------------------
gi|17967408|gb|BM274104.1|BM274 ------------------------------------------------
gi|27156056|gb|CA854706.1|CA854 ------------------------------------------------
gi|27158048|gb|CA855886.1|CA855 ------------------------------------------------

MAL13P1.154g                    TATATATATATATTCCCCTATTTATTTATTCATTTATTATTCATTTAT
MAL13P1.154c                    ------------------------------------------------
MAL13|MAL13P1.154               ------------------------------------------------
su_gi_contig_463                ------------------------------------------------
gi|27156621|gb|CA855050.1|CA855 ------------------------------------------------
gi|27156817|gb|CA855159.1|CA855 ------------------------------------------------
gi|17968319|gb|BM275000.1|BM275 ------------------------------------------------
gi|17967783|gb|BM274474.1|BM274 ------------------------------------------------
gi|27157066|gb|CA855305.1|CA855 ------------------------------------------------
gi|17966807|gb|BM273511.1|BM273 ------------------------------------------------
gi|27156778|gb|CA855132.1|CA855 ------------------------------------------------
gi|27156199|gb|CA854795.1|CA854 ------------------------------------------------
gi|27156181|gb|CA854786.1|CA854 ------------------------------------------------
gi|27157286|gb|CA855427.1|CA855 ------------------------------------------------
gi|17968188|gb|BM274872.1|BM274 ------------------------------------------------
gi|17968112|gb|BM274798.1|BM274 ------------------------------------------------
gi|17966722|gb|BM273427.1|BM273 ------------------------------------------------
gi|17967159|gb|BM273859.1|BM273 ------------------------------------------------
gi|27156861|gb|CA855187.1|CA855 ------------------------------------------------
gi|17968460|gb|BM275138.1|BM275 ------------------------------------------------
gi|27158852|gb|CA856383.1|CA856 ------------------------------------------------
gi|17968877|gb|BM275544.1|BM275 ------------------------------------------------
gi|17966826|gb|BM273530.1|BM273 ------------------------------------------------
gi|27155358|gb|CA854307.1|CA854 ------------------------------------------------
gi|27157035|gb|CA855287.1|CA855 ------------------------------------------------
gi|27157271|gb|CA855418.1|CA855 ------------------------------------------------
gi|17966614|gb|BM273320.1|BM273 ------------------------------------------------
gi|17967408|gb|BM274104.1|BM274 ------------------------------------------------
gi|27156056|gb|CA854706.1|CA854 ------------------------------------------------
gi|27158048|gb|CA855886.1|CA855 ------------------------------------------------

MAL13P1.154g                    TATTCATTTATTTTCTTATAATATATATTATATTTCTAAAATTTTGTA
MAL13P1.154c                    ------------------------------------------------
MAL13|MAL13P1.154               ------------------------------------------------
su_gi_contig_463                ------------------------------------------------
gi|27156621|gb|CA855050.1|CA855 ------------------------------------------------
gi|27156817|gb|CA855159.1|CA855 ------------------------------------------------
gi|17968319|gb|BM275000.1|BM275 ------------------------------------------------
gi|17967783|gb|BM274474.1|BM274 ------------------------------------------------
gi|27157066|gb|CA855305.1|CA855 ------------------------------------------------
gi|17966807|gb|BM273511.1|BM273 ------------------------------------------------
gi|27156778|gb|CA855132.1|CA855 ------------------------------------------------
gi|27156199|gb|CA854795.1|CA854 ------------------------------------------------
gi|27156181|gb|CA854786.1|CA854 ------------------------------------------------
gi|27157286|gb|CA855427.1|CA855 ------------------------------------------------
gi|17968188|gb|BM274872.1|BM274 ------------------------------------------------
gi|17968112|gb|BM274798.1|BM274 ------------------------------------------------
gi|17966722|gb|BM273427.1|BM273 ------------------------------------------------
gi|17967159|gb|BM273859.1|BM273 ------------------------------------------------
gi|27156861|gb|CA855187.1|CA855 ------------------------------------------------
gi|17968460|gb|BM275138.1|BM275 ------------------------------------------------
gi|27158852|gb|CA856383.1|CA856 ------------------------------------------------
gi|17968877|gb|BM275544.1|BM275 ------------------------------------------------
gi|17966826|gb|BM273530.1|BM273 ------------------------------------------------
gi|27155358|gb|CA854307.1|CA854 ------------------------------------------------
gi|27157035|gb|CA855287.1|CA855 ------------------------------------------------
gi|27157271|gb|CA855418.1|CA855 ------------------------------------------------
gi|17966614|gb|BM273320.1|BM273 ------------------------------------------------
gi|17967408|gb|BM274104.1|BM274 ------------------------------------------------
gi|27156056|gb|CA854706.1|CA854 ------------------------------------------------
gi|27158048|gb|CA855886.1|CA855 ------------------------------------------------

MAL13P1.154g                    TTCAATCTATTTCATTATTTACATAAAATAAAAAAAAAAAAAGAAAAA
MAL13P1.154c                    ------------------------------------------------
MAL13|MAL13P1.154               ------------------------------------------------
su_gi_contig_463                ------------------------------------------------
gi|27156621|gb|CA855050.1|CA855 ------------------------------------------------
gi|27156817|gb|CA855159.1|CA855 ------------------------------------------------
gi|17968319|gb|BM275000.1|BM275 ------------------------------------------------
gi|17967783|gb|BM274474.1|BM274 ------------------------------------------------
gi|27157066|gb|CA855305.1|CA855 ------------------------------------------------
gi|17966807|gb|BM273511.1|BM273 ------------------------------------------------
gi|27156778|gb|CA855132.1|CA855 ------------------------------------------------
gi|27156199|gb|CA854795.1|CA854 ------------------------------------------------
gi|27156181|gb|CA854786.1|CA854 ------------------------------------------------
gi|27157286|gb|CA855427.1|CA855 ------------------------------------------------
gi|17968188|gb|BM274872.1|BM274 ------------------------------------------------
gi|17968112|gb|BM274798.1|BM274 ------------------------------------------------
gi|17966722|gb|BM273427.1|BM273 ------------------------------------------------
gi|17967159|gb|BM273859.1|BM273 ------------------------------------------------
gi|27156861|gb|CA855187.1|CA855 ------------------------------------------------
gi|17968460|gb|BM275138.1|BM275 ------------------------------------------------
gi|27158852|gb|CA856383.1|CA856 ------------------------------------------------
gi|17968877|gb|BM275544.1|BM275 ------------------------------------------------
gi|17966826|gb|BM273530.1|BM273 ------------------------------------------------
gi|27155358|gb|CA854307.1|CA854 ------------------------------------------------
gi|27157035|gb|CA855287.1|CA855 ------------------------------------------------
gi|27157271|gb|CA855418.1|CA855 ------------------------------------------------
gi|17966614|gb|BM273320.1|BM273 ------------------------------------------------
gi|17967408|gb|BM274104.1|BM274 ------------------------------------------------
gi|27156056|gb|CA854706.1|CA854 ------------------------------------------------
gi|27158048|gb|CA855886.1|CA855 ------------------------------------------------

MAL13P1.154g                    AAAAAAAACATCTATATTTTAATAAATTGAATCCATTGTATAATATAA
MAL13P1.154c                    ------------------------------------------------
MAL13|MAL13P1.154               ------------------------------------------------
su_gi_contig_463                ------------------------------------------------
gi|27156621|gb|CA855050.1|CA855 ------------------------------------------------
gi|27156817|gb|CA855159.1|CA855 ------------------------------------------------
gi|17968319|gb|BM275000.1|BM275 ------------------------------------------------
gi|17967783|gb|BM274474.1|BM274 ------------------------------------------------
gi|27157066|gb|CA855305.1|CA855 ------------------------------------------------
gi|17966807|gb|BM273511.1|BM273 ------------------------------------------------
gi|27156778|gb|CA855132.1|CA855 ------------------------------------------------
gi|27156199|gb|CA854795.1|CA854 ------------------------------------------------
gi|27156181|gb|CA854786.1|CA854 ------------------------------------------------
gi|27157286|gb|CA855427.1|CA855 ------------------------------------------------
gi|17968188|gb|BM274872.1|BM274 ------------------------------------------------
gi|17968112|gb|BM274798.1|BM274 ------------------------------------------------
gi|17966722|gb|BM273427.1|BM273 ------------------------------------------------
gi|17967159|gb|BM273859.1|BM273 ------------------------------------------------
gi|27156861|gb|CA855187.1|CA855 ------------------------------------------------
gi|17968460|gb|BM275138.1|BM275 ------------------------------------------------
gi|27158852|gb|CA856383.1|CA856 ------------------------------------------------
gi|17968877|gb|BM275544.1|BM275 ------------------------------------------------
gi|17966826|gb|BM273530.1|BM273 ------------------------------------------------
gi|27155358|gb|CA854307.1|CA854 ------------------------------------------------
gi|27157035|gb|CA855287.1|CA855 ------------------------------------------------
gi|27157271|gb|CA855418.1|CA855 ------------------------------------------------
gi|17966614|gb|BM273320.1|BM273 ------------------------------------------------
gi|17967408|gb|BM274104.1|BM274 ------------------------------------------------
gi|27156056|gb|CA854706.1|CA854 ------------------------------------------------
gi|27158048|gb|CA855886.1|CA855 ------------------------------------------------

MAL13P1.154g                    CATGGAATATTTTAACTCAACGAATTTTTATTATTTATTTATTTTATT
MAL13P1.154c                    ------------------------------------------------
MAL13|MAL13P1.154               ------------------------------------------------
su_gi_contig_463                ------------------------------------------------
gi|27156621|gb|CA855050.1|CA855 ------------------------------------------------
gi|27156817|gb|CA855159.1|CA855 ------------------------------------------------
gi|17968319|gb|BM275000.1|BM275 ------------------------------------------------
gi|17967783|gb|BM274474.1|BM274 ------------------------------------------------
gi|27157066|gb|CA855305.1|CA855 ------------------------------------------------
gi|17966807|gb|BM273511.1|BM273 ------------------------------------------------
gi|27156778|gb|CA855132.1|CA855 ------------------------------------------------
gi|27156199|gb|CA854795.1|CA854 ------------------------------------------------
gi|27156181|gb|CA854786.1|CA854 ------------------------------------------------
gi|27157286|gb|CA855427.1|CA855 ------------------------------------------------
gi|17968188|gb|BM274872.1|BM274 ------------------------------------------------
gi|17968112|gb|BM274798.1|BM274 ------------------------------------------------
gi|17966722|gb|BM273427.1|BM273 ------------------------------------------------
gi|17967159|gb|BM273859.1|BM273 ------------------------------------------------
gi|27156861|gb|CA855187.1|CA855 ------------------------------------------------
gi|17968460|gb|BM275138.1|BM275 ------------------------------------------------
gi|27158852|gb|CA856383.1|CA856 ------------------------------------------------
gi|17968877|gb|BM275544.1|BM275 ------------------------------------------------
gi|17966826|gb|BM273530.1|BM273 ------------------------------------------------
gi|27155358|gb|CA854307.1|CA854 ------------------------------------------------
gi|27157035|gb|CA855287.1|CA855 ------------------------------------------------
gi|27157271|gb|CA855418.1|CA855 ------------------------------------------------
gi|17966614|gb|BM273320.1|BM273 ------------------------------------------------
gi|17967408|gb|BM274104.1|BM274 ------------------------------------------------
gi|27156056|gb|CA854706.1|CA854 ------------------------------------------------
gi|27158048|gb|CA855886.1|CA855 ------------------------------------------------

MAL13P1.154g                    TTTTTTGCTTTTTATTTTCTCTATATTACCATATATATTATATATTAT
MAL13P1.154c                    ------------------------------------------------
MAL13|MAL13P1.154               ------------------------------------------------
su_gi_contig_463                ------------------------------------------------
gi|27156621|gb|CA855050.1|CA855 ------------------------------------------------
gi|27156817|gb|CA855159.1|CA855 ------------------------------------------------
gi|17968319|gb|BM275000.1|BM275 ------------------------------------------------
gi|17967783|gb|BM274474.1|BM274 ------------------------------------------------
gi|27157066|gb|CA855305.1|CA855 ------------------------------------------------
gi|17966807|gb|BM273511.1|BM273 ------------------------------------------------
gi|27156778|gb|CA855132.1|CA855 ------------------------------------------------
gi|27156199|gb|CA854795.1|CA854 ------------------------------------------------
gi|27156181|gb|CA854786.1|CA854 ------------------------------------------------
gi|27157286|gb|CA855427.1|CA855 ------------------------------------------------
gi|17968188|gb|BM274872.1|BM274 ------------------------------------------------
gi|17968112|gb|BM274798.1|BM274 ------------------------------------------------
gi|17966722|gb|BM273427.1|BM273 ------------------------------------------------
gi|17967159|gb|BM273859.1|BM273 ------------------------------------------------
gi|27156861|gb|CA855187.1|CA855 ------------------------------------------------
gi|17968460|gb|BM275138.1|BM275 ------------------------------------------------
gi|27158852|gb|CA856383.1|CA856 ------------------------------------------------
gi|17968877|gb|BM275544.1|BM275 ------------------------------------------------
gi|17966826|gb|BM273530.1|BM273 ------------------------------------------------
gi|27155358|gb|CA854307.1|CA854 ------------------------------------------------
gi|27157035|gb|CA855287.1|CA855 ------------------------------------------------
gi|27157271|gb|CA855418.1|CA855 ------------------------------------------------
gi|17966614|gb|BM273320.1|BM273 ------------------------------------------------
gi|17967408|gb|BM274104.1|BM274 ------------------------------------------------
gi|27156056|gb|CA854706.1|CA854 ------------------------------------------------
gi|27158048|gb|CA855886.1|CA855 ------------------------------------------------

MAL13P1.154g                    TATATATACTTATATGTATATATATATATATATATATATATATATTTT
MAL13P1.154c                    ------------------------------------------------
MAL13|MAL13P1.154               ------------------------------------------------
su_gi_contig_463                ------------------------------------------------
gi|27156621|gb|CA855050.1|CA855 ------------------------------------------------
gi|27156817|gb|CA855159.1|CA855 ------------------------------------------------
gi|17968319|gb|BM275000.1|BM275 ------------------------------------------------
gi|17967783|gb|BM274474.1|BM274 ------------------------------------------------
gi|27157066|gb|CA855305.1|CA855 ------------------------------------------------
gi|17966807|gb|BM273511.1|BM273 ------------------------------------------------
gi|27156778|gb|CA855132.1|CA855 ------------------------------------------------
gi|27156199|gb|CA854795.1|CA854 ------------------------------------------------
gi|27156181|gb|CA854786.1|CA854 ------------------------------------------------
gi|27157286|gb|CA855427.1|CA855 ------------------------------------------------
gi|17968188|gb|BM274872.1|BM274 ------------------------------------------------
gi|17968112|gb|BM274798.1|BM274 ------------------------------------------------
gi|17966722|gb|BM273427.1|BM273 ------------------------------------------------
gi|17967159|gb|BM273859.1|BM273 ------------------------------------------------
gi|27156861|gb|CA855187.1|CA855 ------------------------------------------------
gi|17968460|gb|BM275138.1|BM275 ------------------------------------------------
gi|27158852|gb|CA856383.1|CA856 ------------------------------------------------
gi|17968877|gb|BM275544.1|BM275 ------------------------------------------------
gi|17966826|gb|BM273530.1|BM273 ------------------------------------------------
gi|27155358|gb|CA854307.1|CA854 ------------------------------------------------
gi|27157035|gb|CA855287.1|CA855 ------------------------------------------------
gi|27157271|gb|CA855418.1|CA855 ------------------------------------------------
gi|17966614|gb|BM273320.1|BM273 ------------------------------------------------
gi|17967408|gb|BM274104.1|BM274 ------------------------------------------------
gi|27156056|gb|CA854706.1|CA854 ------------------------------------------------
gi|27158048|gb|CA855886.1|CA855 ------------------------------------------------

MAL13P1.154g                    ATATTATATTTTCTTACAACAGATTTAATTTGATCACGTTTCTTTTTT
MAL13P1.154c                    ------------------------------------------------
MAL13|MAL13P1.154               ------------------------------------------------
su_gi_contig_463                ------------------------------------------------
gi|27156621|gb|CA855050.1|CA855 ------------------------------------------------
gi|27156817|gb|CA855159.1|CA855 ------------------------------------------------
gi|17968319|gb|BM275000.1|BM275 ------------------------------------------------
gi|17967783|gb|BM274474.1|BM274 ------------------------------------------------
gi|27157066|gb|CA855305.1|CA855 ------------------------------------------------
gi|17966807|gb|BM273511.1|BM273 ------------------------------------------------
gi|27156778|gb|CA855132.1|CA855 ------------------------------------------------
gi|27156199|gb|CA854795.1|CA854 ------------------------------------------------
gi|27156181|gb|CA854786.1|CA854 ------------------------------------------------
gi|27157286|gb|CA855427.1|CA855 ------------------------------------------------
gi|17968188|gb|BM274872.1|BM274 ------------------------------------------------
gi|17968112|gb|BM274798.1|BM274 ------------------------------------------------
gi|17966722|gb|BM273427.1|BM273 ------------------------------------------------
gi|17967159|gb|BM273859.1|BM273 ------------------------------------------------
gi|27156861|gb|CA855187.1|CA855 ------------------------------------------------
gi|17968460|gb|BM275138.1|BM275 ------------------------------------------------
gi|27158852|gb|CA856383.1|CA856 ------------------------------------------------
gi|17968877|gb|BM275544.1|BM275 ------------------------------------------------
gi|17966826|gb|BM273530.1|BM273 ------------------------------------------------
gi|27155358|gb|CA854307.1|CA854 ------------------------------------------------
gi|27157035|gb|CA855287.1|CA855 ------------------------------------------------
gi|27157271|gb|CA855418.1|CA855 ------------------------------------------------
gi|17966614|gb|BM273320.1|BM273 ------------------------------------------------
gi|17967408|gb|BM274104.1|BM274 ------------------------------------------------
gi|27156056|gb|CA854706.1|CA854 ------------------------------------------------
gi|27158048|gb|CA855886.1|CA855 ------------------------------------------------

MAL13P1.154g                    TTTATAAGTACATTTTAATTTATACTTTTATTTTGGTTTAATACCTTT
MAL13P1.154c                    ------------------------------------------------
MAL13|MAL13P1.154               ------------------------------------------------
su_gi_contig_463                ------------------------------------------------
gi|27156621|gb|CA855050.1|CA855 ------------------------------------------------
gi|27156817|gb|CA855159.1|CA855 ------------------------------------------------
gi|17968319|gb|BM275000.1|BM275 ------------------------------------------------
gi|17967783|gb|BM274474.1|BM274 ------------------------------------------------
gi|27157066|gb|CA855305.1|CA855 ------------------------------------------------
gi|17966807|gb|BM273511.1|BM273 ------------------------------------------------
gi|27156778|gb|CA855132.1|CA855 ------------------------------------------------
gi|27156199|gb|CA854795.1|CA854 ------------------------------------------------
gi|27156181|gb|CA854786.1|CA854 ------------------------------------------------
gi|27157286|gb|CA855427.1|CA855 ------------------------------------------------
gi|17968188|gb|BM274872.1|BM274 ------------------------------------------------
gi|17968112|gb|BM274798.1|BM274 ------------------------------------------------
gi|17966722|gb|BM273427.1|BM273 ------------------------------------------------
gi|17967159|gb|BM273859.1|BM273 ------------------------------------------------
gi|27156861|gb|CA855187.1|CA855 ------------------------------------------------
gi|17968460|gb|BM275138.1|BM275 ------------------------------------------------
gi|27158852|gb|CA856383.1|CA856 ------------------------------------------------
gi|17968877|gb|BM275544.1|BM275 ------------------------------------------------
gi|17966826|gb|BM273530.1|BM273 ------------------------------------------------
gi|27155358|gb|CA854307.1|CA854 ------------------------------------------------
gi|27157035|gb|CA855287.1|CA855 ------------------------------------------------
gi|27157271|gb|CA855418.1|CA855 ------------------------------------------------
gi|17966614|gb|BM273320.1|BM273 ------------------------------------------------
gi|17967408|gb|BM274104.1|BM274 ------------------------------------------------
gi|27156056|gb|CA854706.1|CA854 ------------------------------------------------
gi|27158048|gb|CA855886.1|CA855 ------------------------------------------------

MAL13P1.154g                    AAGAAATGATAATATAAAATTGGAGACTTTTAAAATATATATTATATA
MAL13P1.154c                    ------------------------------------------------
MAL13|MAL13P1.154               ------------------------------------------------
su_gi_contig_463                ------------------------------------------------
gi|27156621|gb|CA855050.1|CA855 ------------------------------------------------
gi|27156817|gb|CA855159.1|CA855 ------------------------------------------------
gi|17968319|gb|BM275000.1|BM275 ------------------------------------------------
gi|17967783|gb|BM274474.1|BM274 ------------------------------------------------
gi|27157066|gb|CA855305.1|CA855 ------------------------------------------------
gi|17966807|gb|BM273511.1|BM273 ------------------------------------------------
gi|27156778|gb|CA855132.1|CA855 ------------------------------------------------
gi|27156199|gb|CA854795.1|CA854 ------------------------------------------------
gi|27156181|gb|CA854786.1|CA854 ------------------------------------------------
gi|27157286|gb|CA855427.1|CA855 ------------------------------------------------
gi|17968188|gb|BM274872.1|BM274 ------------------------------------------------
gi|17968112|gb|BM274798.1|BM274 ------------------------------------------------
gi|17966722|gb|BM273427.1|BM273 ------------------------------------------------
gi|17967159|gb|BM273859.1|BM273 ------------------------------------------------
gi|27156861|gb|CA855187.1|CA855 ------------------------------------------------
gi|17968460|gb|BM275138.1|BM275 ------------------------------------------------
gi|27158852|gb|CA856383.1|CA856 ------------------------------------------------
gi|17968877|gb|BM275544.1|BM275 ------------------------------------------------
gi|17966826|gb|BM273530.1|BM273 ------------------------------------------------
gi|27155358|gb|CA854307.1|CA854 ------------------------------------------------
gi|27157035|gb|CA855287.1|CA855 ------------------------------------------------
gi|27157271|gb|CA855418.1|CA855 ------------------------------------------------
gi|17966614|gb|BM273320.1|BM273 ------------------------------------------------
gi|17967408|gb|BM274104.1|BM274 ------------------------------------------------
gi|27156056|gb|CA854706.1|CA854 ------------------------------------------------
gi|27158048|gb|CA855886.1|CA855 ------------------------------------------------

MAL13P1.154g                    TATATAATATATATATATGAGAAGTATAGAAAAAAAAATTTCGAATAT
MAL13P1.154c                    ------------------------------------------------
MAL13|MAL13P1.154               ------------------------------------------------
su_gi_contig_463                ------------------------------------------------
gi|27156621|gb|CA855050.1|CA855 ------------------------------------------------
gi|27156817|gb|CA855159.1|CA855 ------------------------------------------------
gi|17968319|gb|BM275000.1|BM275 ------------------------------------------------
gi|17967783|gb|BM274474.1|BM274 ------------------------------------------------
gi|27157066|gb|CA855305.1|CA855 ------------------------------------------------
gi|17966807|gb|BM273511.1|BM273 ------------------------------------------------
gi|27156778|gb|CA855132.1|CA855 ------------------------------------------------
gi|27156199|gb|CA854795.1|CA854 ------------------------------------------------
gi|27156181|gb|CA854786.1|CA854 ------------------------------------------------
gi|27157286|gb|CA855427.1|CA855 ------------------------------------------------
gi|17968188|gb|BM274872.1|BM274 ------------------------------------------------
gi|17968112|gb|BM274798.1|BM274 ------------------------------------------------
gi|17966722|gb|BM273427.1|BM273 ------------------------------------------------
gi|17967159|gb|BM273859.1|BM273 ------------------------------------------------
gi|27156861|gb|CA855187.1|CA855 ------------------------------------------------
gi|17968460|gb|BM275138.1|BM275 ------------------------------------------------
gi|27158852|gb|CA856383.1|CA856 ------------------------------------------------
gi|17968877|gb|BM275544.1|BM275 ------------------------------------------------
gi|17966826|gb|BM273530.1|BM273 ------------------------------------------------
gi|27155358|gb|CA854307.1|CA854 ------------------------------------------------
gi|27157035|gb|CA855287.1|CA855 ------------------------------------------------
gi|27157271|gb|CA855418.1|CA855 ------------------------------------------------
gi|17966614|gb|BM273320.1|BM273 ------------------------------------------------
gi|17967408|gb|BM274104.1|BM274 ------------------------------------------------
gi|27156056|gb|CA854706.1|CA854 ------------------------------------------------
gi|27158048|gb|CA855886.1|CA855 ------------------------------------------------

MAL13P1.154g                    ATTTTTATGAATATTATATTAAAATTAACTAAATAAATACTTGCAAGA
MAL13P1.154c                    ------------------------------------------------
MAL13|MAL13P1.154               ------------------------------------------------
su_gi_contig_463                ------------------------------------------------
gi|27156621|gb|CA855050.1|CA855 ------------------------------------------------
gi|27156817|gb|CA855159.1|CA855 ------------------------------------------------
gi|17968319|gb|BM275000.1|BM275 ------------------------------------------------
gi|17967783|gb|BM274474.1|BM274 ------------------------------------------------
gi|27157066|gb|CA855305.1|CA855 ------------------------------------------------
gi|17966807|gb|BM273511.1|BM273 ------------------------------------------------
gi|27156778|gb|CA855132.1|CA855 ------------------------------------------------
gi|27156199|gb|CA854795.1|CA854 ------------------------------------------------
gi|27156181|gb|CA854786.1|CA854 ------------------------------------------------
gi|27157286|gb|CA855427.1|CA855 ------------------------------------------------
gi|17968188|gb|BM274872.1|BM274 ------------------------------------------------
gi|17968112|gb|BM274798.1|BM274 ------------------------------------------------
gi|17966722|gb|BM273427.1|BM273 ------------------------------------------------
gi|17967159|gb|BM273859.1|BM273 ------------------------------------------------
gi|27156861|gb|CA855187.1|CA855 ------------------------------------------------
gi|17968460|gb|BM275138.1|BM275 ------------------------------------------------
gi|27158852|gb|CA856383.1|CA856 ------------------------------------------------
gi|17968877|gb|BM275544.1|BM275 ------------------------------------------------
gi|17966826|gb|BM273530.1|BM273 ------------------------------------------------
gi|27155358|gb|CA854307.1|CA854 ------------------------------------------------
gi|27157035|gb|CA855287.1|CA855 ------------------------------------------------
gi|27157271|gb|CA855418.1|CA855 ------------------------------------------------
gi|17966614|gb|BM273320.1|BM273 ------------------------------------------------
gi|17967408|gb|BM274104.1|BM274 ------------------------------------------------
gi|27156056|gb|CA854706.1|CA854 ------------------------------------------------
gi|27158048|gb|CA855886.1|CA855 ------------------------------------------------

MAL13P1.154g                    ATAAAAAAAAAAAAAAAAAAAAAAAAAAGCAAAAAAACGAATTAATTA
MAL13P1.154c                    ------------------------------------------------
MAL13|MAL13P1.154               ------------------------------------------------
su_gi_contig_463                ------------------------------------------------
gi|27156621|gb|CA855050.1|CA855 ------------------------------------------------
gi|27156817|gb|CA855159.1|CA855 ------------------------------------------------
gi|17968319|gb|BM275000.1|BM275 ------------------------------------------------
gi|17967783|gb|BM274474.1|BM274 ------------------------------------------------
gi|27157066|gb|CA855305.1|CA855 ------------------------------------------------
gi|17966807|gb|BM273511.1|BM273 ------------------------------------------------
gi|27156778|gb|CA855132.1|CA855 ------------------------------------------------
gi|27156199|gb|CA854795.1|CA854 ------------------------------------------------
gi|27156181|gb|CA854786.1|CA854 ------------------------------------------------
gi|27157286|gb|CA855427.1|CA855 ------------------------------------------------
gi|17968188|gb|BM274872.1|BM274 ------------------------------------------------
gi|17968112|gb|BM274798.1|BM274 ------------------------------------------------
gi|17966722|gb|BM273427.1|BM273 ------------------------------------------------
gi|17967159|gb|BM273859.1|BM273 ------------------------------------------------
gi|27156861|gb|CA855187.1|CA855 ------------------------------------------------
gi|17968460|gb|BM275138.1|BM275 ------------------------------------------------
gi|27158852|gb|CA856383.1|CA856 ------------------------------------------------
gi|17968877|gb|BM275544.1|BM275 ------------------------------------------------
gi|17966826|gb|BM273530.1|BM273 ------------------------------------------------
gi|27155358|gb|CA854307.1|CA854 ------------------------------------------------
gi|27157035|gb|CA855287.1|CA855 ------------------------------------------------
gi|27157271|gb|CA855418.1|CA855 ------------------------------------------------
gi|17966614|gb|BM273320.1|BM273 ------------------------------------------------
gi|17967408|gb|BM274104.1|BM274 ------------------------------------------------
gi|27156056|gb|CA854706.1|CA854 ------------------------------------------------
gi|27158048|gb|CA855886.1|CA855 ------------------------------------------------

MAL13P1.154g                    AAATGTCTCCATACAATATTGAGTTTATATAATTTCTCATGAAAATTA
MAL13P1.154c                    ------------------------------------------------
MAL13|MAL13P1.154               ------------------------------------------------
su_gi_contig_463                ------------------------------------------------
gi|27156621|gb|CA855050.1|CA855 ------------------------------------------------
gi|27156817|gb|CA855159.1|CA855 ------------------------------------------------
gi|17968319|gb|BM275000.1|BM275 ------------------------------------------------
gi|17967783|gb|BM274474.1|BM274 ------------------------------------------------
gi|27157066|gb|CA855305.1|CA855 ------------------------------------------------
gi|17966807|gb|BM273511.1|BM273 ------------------------------------------------
gi|27156778|gb|CA855132.1|CA855 ------------------------------------------------
gi|27156199|gb|CA854795.1|CA854 ------------------------------------------------
gi|27156181|gb|CA854786.1|CA854 ------------------------------------------------
gi|27157286|gb|CA855427.1|CA855 ------------------------------------------------
gi|17968188|gb|BM274872.1|BM274 ------------------------------------------------
gi|17968112|gb|BM274798.1|BM274 ------------------------------------------------
gi|17966722|gb|BM273427.1|BM273 ------------------------------------------------
gi|17967159|gb|BM273859.1|BM273 ------------------------------------------------
gi|27156861|gb|CA855187.1|CA855 ------------------------------------------------
gi|17968460|gb|BM275138.1|BM275 ------------------------------------------------
gi|27158852|gb|CA856383.1|CA856 ------------------------------------------------
gi|17968877|gb|BM275544.1|BM275 ------------------------------------------------
gi|17966826|gb|BM273530.1|BM273 ------------------------------------------------
gi|27155358|gb|CA854307.1|CA854 ------------------------------------------------
gi|27157035|gb|CA855287.1|CA855 ------------------------------------------------
gi|27157271|gb|CA855418.1|CA855 ------------------------------------------------
gi|17966614|gb|BM273320.1|BM273 ------------------------------------------------
gi|17967408|gb|BM274104.1|BM274 ------------------------------------------------
gi|27156056|gb|CA854706.1|CA854 ------------------------------------------------
gi|27158048|gb|CA855886.1|CA855 ------------------------------------------------

MAL13P1.154g                    TTCAAATTCCATTATTGGGTAGATTATTACATAATATTTTATAAATAC
MAL13P1.154c                    ------------------------------------------------
MAL13|MAL13P1.154               ------------------------------------------------
su_gi_contig_463                ------------------------------------------------
gi|27156621|gb|CA855050.1|CA855 ------------------------------------------------
gi|27156817|gb|CA855159.1|CA855 ------------------------------------------------
gi|17968319|gb|BM275000.1|BM275 ------------------------------------------------
gi|17967783|gb|BM274474.1|BM274 ------------------------------------------------
gi|27157066|gb|CA855305.1|CA855 ------------------------------------------------
gi|17966807|gb|BM273511.1|BM273 ------------------------------------------------
gi|27156778|gb|CA855132.1|CA855 ------------------------------------------------
gi|27156199|gb|CA854795.1|CA854 ------------------------------------------------
gi|27156181|gb|CA854786.1|CA854 ------------------------------------------------
gi|27157286|gb|CA855427.1|CA855 ------------------------------------------------
gi|17968188|gb|BM274872.1|BM274 ------------------------------------------------
gi|17968112|gb|BM274798.1|BM274 ------------------------------------------------
gi|17966722|gb|BM273427.1|BM273 ------------------------------------------------
gi|17967159|gb|BM273859.1|BM273 ------------------------------------------------
gi|27156861|gb|CA855187.1|CA855 ------------------------------------------------
gi|17968460|gb|BM275138.1|BM275 ------------------------------------------------
gi|27158852|gb|CA856383.1|CA856 ------------------------------------------------
gi|17968877|gb|BM275544.1|BM275 ------------------------------------------------
gi|17966826|gb|BM273530.1|BM273 ------------------------------------------------
gi|27155358|gb|CA854307.1|CA854 ------------------------------------------------
gi|27157035|gb|CA855287.1|CA855 ------------------------------------------------
gi|27157271|gb|CA855418.1|CA855 ------------------------------------------------
gi|17966614|gb|BM273320.1|BM273 ------------------------------------------------
gi|17967408|gb|BM274104.1|BM274 ------------------------------------------------
gi|27156056|gb|CA854706.1|CA854 ------------------------------------------------
gi|27158048|gb|CA855886.1|CA855 ------------------------------------------------

MAL13P1.154g                    CATAACATATATATAATATGGATGAAATAAAGTATACTTTATAAAACT
MAL13P1.154c                    ------------------------------------------------
MAL13|MAL13P1.154               ------------------------------------------------
su_gi_contig_463                ------------------------------------------------
gi|27156621|gb|CA855050.1|CA855 ------------------------------------------------
gi|27156817|gb|CA855159.1|CA855 ------------------------------------------------
gi|17968319|gb|BM275000.1|BM275 ------------------------------------------------
gi|17967783|gb|BM274474.1|BM274 ------------------------------------------------
gi|27157066|gb|CA855305.1|CA855 ------------------------------------------------
gi|17966807|gb|BM273511.1|BM273 ------------------------------------------------
gi|27156778|gb|CA855132.1|CA855 ------------------------------------------------
gi|27156199|gb|CA854795.1|CA854 ------------------------------------------------
gi|27156181|gb|CA854786.1|CA854 ------------------------------------------------
gi|27157286|gb|CA855427.1|CA855 ------------------------------------------------
gi|17968188|gb|BM274872.1|BM274 ------------------------------------------------
gi|17968112|gb|BM274798.1|BM274 ------------------------------------------------
gi|17966722|gb|BM273427.1|BM273 ------------------------------------------------
gi|17967159|gb|BM273859.1|BM273 ------------------------------------------------
gi|27156861|gb|CA855187.1|CA855 ------------------------------------------------
gi|17968460|gb|BM275138.1|BM275 ------------------------------------------------
gi|27158852|gb|CA856383.1|CA856 ------------------------------------------------
gi|17968877|gb|BM275544.1|BM275 ------------------------------------------------
gi|17966826|gb|BM273530.1|BM273 ------------------------------------------------
gi|27155358|gb|CA854307.1|CA854 ------------------------------------------------
gi|27157035|gb|CA855287.1|CA855 ------------------------------------------------
gi|27157271|gb|CA855418.1|CA855 ------------------------------------------------
gi|17966614|gb|BM273320.1|BM273 ------------------------------------------------
gi|17967408|gb|BM274104.1|BM274 ------------------------------------------------
gi|27156056|gb|CA854706.1|CA854 ------------------------------------------------
gi|27158048|gb|CA855886.1|CA855 ------------------------------------------------

MAL13P1.154g                    TCAAAAGTTTTTTTTTTTTTTTTTTTTTTTTTTTTGTAAAAATGACAT
MAL13P1.154c                    ------------------------------------------------
MAL13|MAL13P1.154               ------------------------------------------------
su_gi_contig_463                ------------------------------------------------
gi|27156621|gb|CA855050.1|CA855 ------------------------------------------------
gi|27156817|gb|CA855159.1|CA855 ------------------------------------------------
gi|17968319|gb|BM275000.1|BM275 ------------------------------------------------
gi|17967783|gb|BM274474.1|BM274 ------------------------------------------------
gi|27157066|gb|CA855305.1|CA855 ------------------------------------------------
gi|17966807|gb|BM273511.1|BM273 ------------------------------------------------
gi|27156778|gb|CA855132.1|CA855 ------------------------------------------------
gi|27156199|gb|CA854795.1|CA854 ------------------------------------------------
gi|27156181|gb|CA854786.1|CA854 ------------------------------------------------
gi|27157286|gb|CA855427.1|CA855 ------------------------------------------------
gi|17968188|gb|BM274872.1|BM274 ------------------------------------------------
gi|17968112|gb|BM274798.1|BM274 ------------------------------------------------
gi|17966722|gb|BM273427.1|BM273 ------------------------------------------------
gi|17967159|gb|BM273859.1|BM273 ------------------------------------------------
gi|27156861|gb|CA855187.1|CA855 ------------------------------------------------
gi|17968460|gb|BM275138.1|BM275 ------------------------------------------------
gi|27158852|gb|CA856383.1|CA856 ------------------------------------------------
gi|17968877|gb|BM275544.1|BM275 ------------------------------------------------
gi|17966826|gb|BM273530.1|BM273 ------------------------------------------------
gi|27155358|gb|CA854307.1|CA854 ------------------------------------------------
gi|27157035|gb|CA855287.1|CA855 ------------------------------------------------
gi|27157271|gb|CA855418.1|CA855 ------------------------------------------------
gi|17966614|gb|BM273320.1|BM273 ------------------------------------------------
gi|17967408|gb|BM274104.1|BM274 ------------------------------------------------
gi|27156056|gb|CA854706.1|CA854 ------------------------------------------------
gi|27158048|gb|CA855886.1|CA855 ------------------------------------------------

MAL13P1.154g                    ACACAACTACTATATTTTATGAATAAATAATGATGGGGGCTGTTTTTA
MAL13P1.154c                    ------------------------------------------------
MAL13|MAL13P1.154               ------------------------------------------------
su_gi_contig_463                ------------------------------------------------
gi|27156621|gb|CA855050.1|CA855 ------------------------------------------------
gi|27156817|gb|CA855159.1|CA855 ------------------------------------------------
gi|17968319|gb|BM275000.1|BM275 ------------------------------------------------
gi|17967783|gb|BM274474.1|BM274 ------------------------------------------------
gi|27157066|gb|CA855305.1|CA855 ------------------------------------------------
gi|17966807|gb|BM273511.1|BM273 ------------------------------------------------
gi|27156778|gb|CA855132.1|CA855 ------------------------------------------------
gi|27156199|gb|CA854795.1|CA854 ------------------------------------------------
gi|27156181|gb|CA854786.1|CA854 ------------------------------------------------
gi|27157286|gb|CA855427.1|CA855 ------------------------------------------------
gi|17968188|gb|BM274872.1|BM274 ------------------------------------------------
gi|17968112|gb|BM274798.1|BM274 ------------------------------------------------
gi|17966722|gb|BM273427.1|BM273 ------------------------------------------------
gi|17967159|gb|BM273859.1|BM273 ------------------------------------------------
gi|27156861|gb|CA855187.1|CA855 ------------------------------------------------
gi|17968460|gb|BM275138.1|BM275 ------------------------------------------------
gi|27158852|gb|CA856383.1|CA856 ------------------------------------------------
gi|17968877|gb|BM275544.1|BM275 ------------------------------------------------
gi|17966826|gb|BM273530.1|BM273 ------------------------------------------------
gi|27155358|gb|CA854307.1|CA854 ------------------------------------------------
gi|27157035|gb|CA855287.1|CA855 ------------------------------------------------
gi|27157271|gb|CA855418.1|CA855 ------------------------------------------------
gi|17966614|gb|BM273320.1|BM273 ------------------------------------------------
gi|17967408|gb|BM274104.1|BM274 ------------------------------------------------
gi|27156056|gb|CA854706.1|CA854 ------------------------------------------------
gi|27158048|gb|CA855886.1|CA855 ------------------------------------------------

MAL13P1.154g                    AAATATAAATTATAAACAATAAAATTGCATAAAAAGATAATAATAAAT
MAL13P1.154c                    ------------------------------------------------
MAL13|MAL13P1.154               ------------------------------------------------
su_gi_contig_463                ------------------------------------------------
gi|27156621|gb|CA855050.1|CA855 ------------------------------------------------
gi|27156817|gb|CA855159.1|CA855 ------------------------------------------------
gi|17968319|gb|BM275000.1|BM275 ------------------------------------------------
gi|17967783|gb|BM274474.1|BM274 ------------------------------------------------
gi|27157066|gb|CA855305.1|CA855 ------------------------------------------------
gi|17966807|gb|BM273511.1|BM273 ------------------------------------------------
gi|27156778|gb|CA855132.1|CA855 ------------------------------------------------
gi|27156199|gb|CA854795.1|CA854 ------------------------------------------------
gi|27156181|gb|CA854786.1|CA854 ------------------------------------------------
gi|27157286|gb|CA855427.1|CA855 ------------------------------------------------
gi|17968188|gb|BM274872.1|BM274 ------------------------------------------------
gi|17968112|gb|BM274798.1|BM274 ------------------------------------------------
gi|17966722|gb|BM273427.1|BM273 ------------------------------------------------
gi|17967159|gb|BM273859.1|BM273 ------------------------------------------------
gi|27156861|gb|CA855187.1|CA855 ------------------------------------------------
gi|17968460|gb|BM275138.1|BM275 ------------------------------------------------
gi|27158852|gb|CA856383.1|CA856 ------------------------------------------------
gi|17968877|gb|BM275544.1|BM275 ------------------------------------------------
gi|17966826|gb|BM273530.1|BM273 ------------------------------------------------
gi|27155358|gb|CA854307.1|CA854 ------------------------------------------------
gi|27157035|gb|CA855287.1|CA855 ------------------------------------------------
gi|27157271|gb|CA855418.1|CA855 ------------------------------------------------
gi|17966614|gb|BM273320.1|BM273 ------------------------------------------------
gi|17967408|gb|BM274104.1|BM274 ------------------------------------------------
gi|27156056|gb|CA854706.1|CA854 ------------------------------------------------
gi|27158048|gb|CA855886.1|CA855 ------------------------------------------------

MAL13P1.154g                    ATTGAAATATACTTTTATACGCCTCTTCCCTTTTTTTTTTTTTTTATT
MAL13P1.154c                    ------------------------------------------------
MAL13|MAL13P1.154               ------------------------------------------------
su_gi_contig_463                ------------------------------------------------
gi|27156621|gb|CA855050.1|CA855 ------------------------------------------------
gi|27156817|gb|CA855159.1|CA855 ------------------------------------------------
gi|17968319|gb|BM275000.1|BM275 ------------------------------------------------
gi|17967783|gb|BM274474.1|BM274 ------------------------------------------------
gi|27157066|gb|CA855305.1|CA855 ------------------------------------------------
gi|17966807|gb|BM273511.1|BM273 ------------------------------------------------
gi|27156778|gb|CA855132.1|CA855 ------------------------------------------------
gi|27156199|gb|CA854795.1|CA854 ------------------------------------------------
gi|27156181|gb|CA854786.1|CA854 ------------------------------------------------
gi|27157286|gb|CA855427.1|CA855 ------------------------------------------------
gi|17968188|gb|BM274872.1|BM274 ------------------------------------------------
gi|17968112|gb|BM274798.1|BM274 ------------------------------------------------
gi|17966722|gb|BM273427.1|BM273 ------------------------------------------------
gi|17967159|gb|BM273859.1|BM273 ------------------------------------------------
gi|27156861|gb|CA855187.1|CA855 ------------------------------------------------
gi|17968460|gb|BM275138.1|BM275 ------------------------------------------------
gi|27158852|gb|CA856383.1|CA856 ------------------------------------------------
gi|17968877|gb|BM275544.1|BM275 ------------------------------------------------
gi|17966826|gb|BM273530.1|BM273 ------------------------------------------------
gi|27155358|gb|CA854307.1|CA854 ------------------------------------------------
gi|27157035|gb|CA855287.1|CA855 ------------------------------------------------
gi|27157271|gb|CA855418.1|CA855 ------------------------------------------------
gi|17966614|gb|BM273320.1|BM273 ------------------------------------------------
gi|17967408|gb|BM274104.1|BM274 ------------------------------------------------
gi|27156056|gb|CA854706.1|CA854 ------------------------------------------------
gi|27158048|gb|CA855886.1|CA855 ------------------------------------------------

MAL13P1.154g                    CCTTTTTGGGTTATCCTTATGTTGTTATTTCTGATCTTGTTGAAAATT
MAL13P1.154c                    ------------------------------------------------
MAL13|MAL13P1.154               ------------------------------------------------
su_gi_contig_463                ------------------------------------------------
gi|27156621|gb|CA855050.1|CA855 ------------------------------------------------
gi|27156817|gb|CA855159.1|CA855 ------------------------------------------------
gi|17968319|gb|BM275000.1|BM275 ------------------------------------------------
gi|17967783|gb|BM274474.1|BM274 ------------------------------------------------
gi|27157066|gb|CA855305.1|CA855 ------------------------------------------------
gi|17966807|gb|BM273511.1|BM273 ------------------------------------------------
gi|27156778|gb|CA855132.1|CA855 ------------------------------------------------
gi|27156199|gb|CA854795.1|CA854 ------------------------------------------------
gi|27156181|gb|CA854786.1|CA854 ------------------------------------------------
gi|27157286|gb|CA855427.1|CA855 ------------------------------------------------
gi|17968188|gb|BM274872.1|BM274 ------------------------------------------------
gi|17968112|gb|BM274798.1|BM274 ------------------------------------------------
gi|17966722|gb|BM273427.1|BM273 ------------------------------------------------
gi|17967159|gb|BM273859.1|BM273 ------------------------------------------------
gi|27156861|gb|CA855187.1|CA855 ------------------------------------------------
gi|17968460|gb|BM275138.1|BM275 ------------------------------------------------
gi|27158852|gb|CA856383.1|CA856 ------------------------------------------------
gi|17968877|gb|BM275544.1|BM275 ------------------------------------------------
gi|17966826|gb|BM273530.1|BM273 ------------------------------------------------
gi|27155358|gb|CA854307.1|CA854 ------------------------------------------------
gi|27157035|gb|CA855287.1|CA855 ------------------------------------------------
gi|27157271|gb|CA855418.1|CA855 ------------------------------------------------
gi|17966614|gb|BM273320.1|BM273 ------------------------------------------------
gi|17967408|gb|BM274104.1|BM274 ------------------------------------------------
gi|27156056|gb|CA854706.1|CA854 ------------------------------------------------
gi|27158048|gb|CA855886.1|CA855 ------------------------------------------------

MAL13P1.154g                    GTTCTTTATATTTTTTAAGAGATATATAAATAGGAAATAGCTAAAAAA
MAL13P1.154c                    ------------------------------------------------
MAL13|MAL13P1.154               ------------------------------------------------
su_gi_contig_463                ------------------------------------------------
gi|27156621|gb|CA855050.1|CA855 ------------------------------------------------
gi|27156817|gb|CA855159.1|CA855 ------------------------------------------------
gi|17968319|gb|BM275000.1|BM275 ------------------------------------------------
gi|17967783|gb|BM274474.1|BM274 ------------------------------------------------
gi|27157066|gb|CA855305.1|CA855 ------------------------------------------------
gi|17966807|gb|BM273511.1|BM273 ------------------------------------------------
gi|27156778|gb|CA855132.1|CA855 ------------------------------------------------
gi|27156199|gb|CA854795.1|CA854 ------------------------------------------------
gi|27156181|gb|CA854786.1|CA854 ------------------------------------------------
gi|27157286|gb|CA855427.1|CA855 ------------------------------------------------
gi|17968188|gb|BM274872.1|BM274 ------------------------------------------------
gi|17968112|gb|BM274798.1|BM274 ------------------------------------------------
gi|17966722|gb|BM273427.1|BM273 ------------------------------------------------
gi|17967159|gb|BM273859.1|BM273 ------------------------------------------------
gi|27156861|gb|CA855187.1|CA855 ------------------------------------------------
gi|17968460|gb|BM275138.1|BM275 ------------------------------------------------
gi|27158852|gb|CA856383.1|CA856 ------------------------------------------------
gi|17968877|gb|BM275544.1|BM275 ------------------------------------------------
gi|17966826|gb|BM273530.1|BM273 ------------------------------------------------
gi|27155358|gb|CA854307.1|CA854 ------------------------------------------------
gi|27157035|gb|CA855287.1|CA855 ------------------------------------------------
gi|27157271|gb|CA855418.1|CA855 ------------------------------------------------
gi|17966614|gb|BM273320.1|BM273 ------------------------------------------------
gi|17967408|gb|BM274104.1|BM274 ------------------------------------------------
gi|27156056|gb|CA854706.1|CA854 ------------------------------------------------
gi|27158048|gb|CA855886.1|CA855 ------------------------------------------------

MAL13P1.154g                    AGAAAAAAAGTGTAGTTAAATATATAAAGAAAGATAAAGATTATTTGT
MAL13P1.154c                    ------------------------------------------------
MAL13|MAL13P1.154               ------------------------------------------------
su_gi_contig_463                ------------------------------------------------
gi|27156621|gb|CA855050.1|CA855 ------------------------------------------------
gi|27156817|gb|CA855159.1|CA855 ------------------------------------------------
gi|17968319|gb|BM275000.1|BM275 ------------------------------------------------
gi|17967783|gb|BM274474.1|BM274 ------------------------------------------------
gi|27157066|gb|CA855305.1|CA855 ------------------------------------------------
gi|17966807|gb|BM273511.1|BM273 ------------------------------------------------
gi|27156778|gb|CA855132.1|CA855 ------------------------------------------------
gi|27156199|gb|CA854795.1|CA854 ------------------------------------------------
gi|27156181|gb|CA854786.1|CA854 ------------------------------------------------
gi|27157286|gb|CA855427.1|CA855 ------------------------------------------------
gi|17968188|gb|BM274872.1|BM274 ------------------------------------------------
gi|17968112|gb|BM274798.1|BM274 ------------------------------------------------
gi|17966722|gb|BM273427.1|BM273 ------------------------------------------------
gi|17967159|gb|BM273859.1|BM273 ------------------------------------------------
gi|27156861|gb|CA855187.1|CA855 ------------------------------------------------
gi|17968460|gb|BM275138.1|BM275 ------------------------------------------------
gi|27158852|gb|CA856383.1|CA856 ------------------------------------------------
gi|17968877|gb|BM275544.1|BM275 ------------------------------------------------
gi|17966826|gb|BM273530.1|BM273 ------------------------------------------------
gi|27155358|gb|CA854307.1|CA854 ------------------------------------------------
gi|27157035|gb|CA855287.1|CA855 ------------------------------------------------
gi|27157271|gb|CA855418.1|CA855 ------------------------------------------------
gi|17966614|gb|BM273320.1|BM273 ------------------------------------------------
gi|17967408|gb|BM274104.1|BM274 ------------------------------------------------
gi|27156056|gb|CA854706.1|CA854 ------------------------------------------------
gi|27158048|gb|CA855886.1|CA855 ------------------------------------------------

MAL13P1.154g                    ATTTTTTCTTTAAAAAAATGTAACAATAAAAAATTTATCGAAATATAT
MAL13P1.154c                    ------------------------------------------------
MAL13|MAL13P1.154               ------------------------------------------------
su_gi_contig_463                ------------------------------------------------
gi|27156621|gb|CA855050.1|CA855 ------------------------------------------------
gi|27156817|gb|CA855159.1|CA855 ------------------------------------------------
gi|17968319|gb|BM275000.1|BM275 ------------------------------------------------
gi|17967783|gb|BM274474.1|BM274 ------------------------------------------------
gi|27157066|gb|CA855305.1|CA855 ------------------------------------------------
gi|17966807|gb|BM273511.1|BM273 ------------------------------------------------
gi|27156778|gb|CA855132.1|CA855 ------------------------------------------------
gi|27156199|gb|CA854795.1|CA854 ------------------------------------------------
gi|27156181|gb|CA854786.1|CA854 ------------------------------------------------
gi|27157286|gb|CA855427.1|CA855 ------------------------------------------------
gi|17968188|gb|BM274872.1|BM274 ------------------------------------------------
gi|17968112|gb|BM274798.1|BM274 ------------------------------------------------
gi|17966722|gb|BM273427.1|BM273 ------------------------------------------------
gi|17967159|gb|BM273859.1|BM273 ------------------------------------------------
gi|27156861|gb|CA855187.1|CA855 ------------------------------------------------
gi|17968460|gb|BM275138.1|BM275 ------------------------------------------------
gi|27158852|gb|CA856383.1|CA856 ------------------------------------------------
gi|17968877|gb|BM275544.1|BM275 ------------------------------------------------
gi|17966826|gb|BM273530.1|BM273 ------------------------------------------------
gi|27155358|gb|CA854307.1|CA854 ------------------------------------------------
gi|27157035|gb|CA855287.1|CA855 ------------------------------------------------
gi|27157271|gb|CA855418.1|CA855 ------------------------------------------------
gi|17966614|gb|BM273320.1|BM273 ------------------------------------------------
gi|17967408|gb|BM274104.1|BM274 ------------------------------------------------
gi|27156056|gb|CA854706.1|CA854 ------------------------------------------------
gi|27158048|gb|CA855886.1|CA855 ------------------------------------------------

MAL13P1.154g                    AAAAACTGTCTATTTTTTAAATATATTTATATACCTGCAATTTGATAA
MAL13P1.154c                    ------------------------------------------------
MAL13|MAL13P1.154               ------------------------------------------------
su_gi_contig_463                ------------------------------------------------
gi|27156621|gb|CA855050.1|CA855 ------------------------------------------------
gi|27156817|gb|CA855159.1|CA855 ------------------------------------------------
gi|17968319|gb|BM275000.1|BM275 ------------------------------------------------
gi|17967783|gb|BM274474.1|BM274 ------------------------------------------------
gi|27157066|gb|CA855305.1|CA855 ------------------------------------------------
gi|17966807|gb|BM273511.1|BM273 ------------------------------------------------
gi|27156778|gb|CA855132.1|CA855 ------------------------------------------------
gi|27156199|gb|CA854795.1|CA854 ------------------------------------------------
gi|27156181|gb|CA854786.1|CA854 ------------------------------------------------
gi|27157286|gb|CA855427.1|CA855 ------------------------------------------------
gi|17968188|gb|BM274872.1|BM274 ------------------------------------------------
gi|17968112|gb|BM274798.1|BM274 ------------------------------------------------
gi|17966722|gb|BM273427.1|BM273 ------------------------------------------------
gi|17967159|gb|BM273859.1|BM273 ------------------------------------------------
gi|27156861|gb|CA855187.1|CA855 ------------------------------------------------
gi|17968460|gb|BM275138.1|BM275 ------------------------------------------------
gi|27158852|gb|CA856383.1|CA856 ------------------------------------------------
gi|17968877|gb|BM275544.1|BM275 ------------------------------------------------
gi|17966826|gb|BM273530.1|BM273 ------------------------------------------------
gi|27155358|gb|CA854307.1|CA854 ------------------------------------------------
gi|27157035|gb|CA855287.1|CA855 ------------------------------------------------
gi|27157271|gb|CA855418.1|CA855 ------------------------------------------------
gi|17966614|gb|BM273320.1|BM273 ------------------------------------------------
gi|17967408|gb|BM274104.1|BM274 ------------------------------------------------
gi|27156056|gb|CA854706.1|CA854 ------------------------------------------------
gi|27158048|gb|CA855886.1|CA855 ------------------------------------------------

MAL13P1.154g                    AGGTTCTACAATTTCTTAAATGATCCATACATACATATATATATATCT
MAL13P1.154c                    ------------------------------------------------
MAL13|MAL13P1.154               ------------------------------------------------
su_gi_contig_463                ------------------------------------------------
gi|27156621|gb|CA855050.1|CA855 ------------------------------------------------
gi|27156817|gb|CA855159.1|CA855 ------------------------------------------------
gi|17968319|gb|BM275000.1|BM275 ------------------------------------------------
gi|17967783|gb|BM274474.1|BM274 ------------------------------------------------
gi|27157066|gb|CA855305.1|CA855 ------------------------------------------------
gi|17966807|gb|BM273511.1|BM273 ------------------------------------------------
gi|27156778|gb|CA855132.1|CA855 ------------------------------------------------
gi|27156199|gb|CA854795.1|CA854 ------------------------------------------------
gi|27156181|gb|CA854786.1|CA854 ------------------------------------------------
gi|27157286|gb|CA855427.1|CA855 ------------------------------------------------
gi|17968188|gb|BM274872.1|BM274 ------------------------------------------------
gi|17968112|gb|BM274798.1|BM274 ------------------------------------------------
gi|17966722|gb|BM273427.1|BM273 ------------------------------------------------
gi|17967159|gb|BM273859.1|BM273 ------------------------------------------------
gi|27156861|gb|CA855187.1|CA855 ------------------------------------------------
gi|17968460|gb|BM275138.1|BM275 ------------------------------------------------
gi|27158852|gb|CA856383.1|CA856 ------------------------------------------------
gi|17968877|gb|BM275544.1|BM275 ------------------------------------------------
gi|17966826|gb|BM273530.1|BM273 ------------------------------------------------
gi|27155358|gb|CA854307.1|CA854 ------------------------------------------------
gi|27157035|gb|CA855287.1|CA855 ------------------------------------------------
gi|27157271|gb|CA855418.1|CA855 ------------------------------------------------
gi|17966614|gb|BM273320.1|BM273 ------------------------------------------------
gi|17967408|gb|BM274104.1|BM274 ------------------------------------------------
gi|27156056|gb|CA854706.1|CA854 ------------------------------------------------
gi|27158048|gb|CA855886.1|CA855 ------------------------------------------------

MAL13P1.154g                    ATATATATATAATGTTTTTTTTTTATTATATAAACATTTGTGTATTTA
MAL13P1.154c                    ------------------------------------------------
MAL13|MAL13P1.154               ------------------------------------------------
su_gi_contig_463                ------------------------------------------------
gi|27156621|gb|CA855050.1|CA855 ------------------------------------------------
gi|27156817|gb|CA855159.1|CA855 ------------------------------------------------
gi|17968319|gb|BM275000.1|BM275 ------------------------------------------------
gi|17967783|gb|BM274474.1|BM274 ------------------------------------------------
gi|27157066|gb|CA855305.1|CA855 ------------------------------------------------
gi|17966807|gb|BM273511.1|BM273 ------------------------------------------------
gi|27156778|gb|CA855132.1|CA855 ------------------------------------------------
gi|27156199|gb|CA854795.1|CA854 ------------------------------------------------
gi|27156181|gb|CA854786.1|CA854 ------------------------------------------------
gi|27157286|gb|CA855427.1|CA855 ------------------------------------------------
gi|17968188|gb|BM274872.1|BM274 ------------------------------------------------
gi|17968112|gb|BM274798.1|BM274 ------------------------------------------------
gi|17966722|gb|BM273427.1|BM273 ------------------------------------------------
gi|17967159|gb|BM273859.1|BM273 ------------------------------------------------
gi|27156861|gb|CA855187.1|CA855 ------------------------------------------------
gi|17968460|gb|BM275138.1|BM275 ------------------------------------------------
gi|27158852|gb|CA856383.1|CA856 ------------------------------------------------
gi|17968877|gb|BM275544.1|BM275 ------------------------------------------------
gi|17966826|gb|BM273530.1|BM273 ------------------------------------------------
gi|27155358|gb|CA854307.1|CA854 ------------------------------------------------
gi|27157035|gb|CA855287.1|CA855 ------------------------------------------------
gi|27157271|gb|CA855418.1|CA855 ------------------------------------------------
gi|17966614|gb|BM273320.1|BM273 ------------------------------------------------
gi|17967408|gb|BM274104.1|BM274 ------------------------------------------------
gi|27156056|gb|CA854706.1|CA854 ------------------------------------------------
gi|27158048|gb|CA855886.1|CA855 ------------------------------------------------

MAL13P1.154g                    CACATTTTTCAATATAGGTGGTTGCACAATTACATAAGTAACCTGAGA
MAL13P1.154c                    ------------------------------------------------
MAL13|MAL13P1.154               ------------------------------------------------
su_gi_contig_463                ------------------------------------------------
gi|27156621|gb|CA855050.1|CA855 ------------------------------------------------
gi|27156817|gb|CA855159.1|CA855 ------------------------------------------------
gi|17968319|gb|BM275000.1|BM275 ------------------------------------------------
gi|17967783|gb|BM274474.1|BM274 ------------------------------------------------
gi|27157066|gb|CA855305.1|CA855 ------------------------------------------------
gi|17966807|gb|BM273511.1|BM273 ------------------------------------------------
gi|27156778|gb|CA855132.1|CA855 ------------------------------------------------
gi|27156199|gb|CA854795.1|CA854 ------------------------------------------------
gi|27156181|gb|CA854786.1|CA854 ------------------------------------------------
gi|27157286|gb|CA855427.1|CA855 ------------------------------------------------
gi|17968188|gb|BM274872.1|BM274 ------------------------------------------------
gi|17968112|gb|BM274798.1|BM274 ------------------------------------------------
gi|17966722|gb|BM273427.1|BM273 ------------------------------------------------
gi|17967159|gb|BM273859.1|BM273 ------------------------------------------------
gi|27156861|gb|CA855187.1|CA855 ------------------------------------------------
gi|17968460|gb|BM275138.1|BM275 ------------------------------------------------
gi|27158852|gb|CA856383.1|CA856 ------------------------------------------------
gi|17968877|gb|BM275544.1|BM275 ------------------------------------------------
gi|17966826|gb|BM273530.1|BM273 ------------------------------------------------
gi|27155358|gb|CA854307.1|CA854 ------------------------------------------------
gi|27157035|gb|CA855287.1|CA855 ------------------------------------------------
gi|27157271|gb|CA855418.1|CA855 ------------------------------------------------
gi|17966614|gb|BM273320.1|BM273 ------------------------------------------------
gi|17967408|gb|BM274104.1|BM274 ------------------------------------------------
gi|27156056|gb|CA854706.1|CA854 ------------------------------------------------
gi|27158048|gb|CA855886.1|CA855 ------------------------------------------------

MAL13P1.154g                    GTATAAAATATATATTTAATTCGGAGAATTAAAAAAAAAAGAAAAAAG
MAL13P1.154c                    ------------------------------------------------
MAL13|MAL13P1.154               ------------------------------------------------
su_gi_contig_463                ------------------------------------------------
gi|27156621|gb|CA855050.1|CA855 ------------------------------------------------
gi|27156817|gb|CA855159.1|CA855 ------------------------------------------------
gi|17968319|gb|BM275000.1|BM275 ------------------------------------------------
gi|17967783|gb|BM274474.1|BM274 ------------------------------------------------
gi|27157066|gb|CA855305.1|CA855 ------------------------------------------------
gi|17966807|gb|BM273511.1|BM273 ------------------------------------------------
gi|27156778|gb|CA855132.1|CA855 ------------------------------------------------
gi|27156199|gb|CA854795.1|CA854 ------------------------------------------------
gi|27156181|gb|CA854786.1|CA854 ------------------------------------------------
gi|27157286|gb|CA855427.1|CA855 ------------------------------------------------
gi|17968188|gb|BM274872.1|BM274 ------------------------------------------------
gi|17968112|gb|BM274798.1|BM274 ------------------------------------------------
gi|17966722|gb|BM273427.1|BM273 ------------------------------------------------
gi|17967159|gb|BM273859.1|BM273 ------------------------------------------------
gi|27156861|gb|CA855187.1|CA855 ------------------------------------------------
gi|17968460|gb|BM275138.1|BM275 ------------------------------------------------
gi|27158852|gb|CA856383.1|CA856 ------------------------------------------------
gi|17968877|gb|BM275544.1|BM275 ------------------------------------------------
gi|17966826|gb|BM273530.1|BM273 ------------------------------------------------
gi|27155358|gb|CA854307.1|CA854 ------------------------------------------------
gi|27157035|gb|CA855287.1|CA855 ------------------------------------------------
gi|27157271|gb|CA855418.1|CA855 ------------------------------------------------
gi|17966614|gb|BM273320.1|BM273 ------------------------------------------------
gi|17967408|gb|BM274104.1|BM274 ------------------------------------------------
gi|27156056|gb|CA854706.1|CA854 ------------------------------------------------
gi|27158048|gb|CA855886.1|CA855 ------------------------------------------------

MAL13P1.154g                    AAATAAATAATTCTTTGCTTACCAACATTGTGTATATAAATTAAATAT
MAL13P1.154c                    ------------------------------------------------
MAL13|MAL13P1.154               ------------------------------------------------
su_gi_contig_463                ------------------------------------------------
gi|27156621|gb|CA855050.1|CA855 ------------------------------------------------
gi|27156817|gb|CA855159.1|CA855 ------------------------------------------------
gi|17968319|gb|BM275000.1|BM275 ------------------------------------------------
gi|17967783|gb|BM274474.1|BM274 ------------------------------------------------
gi|27157066|gb|CA855305.1|CA855 ------------------------------------------------
gi|17966807|gb|BM273511.1|BM273 ------------------------------------------------
gi|27156778|gb|CA855132.1|CA855 ------------------------------------------------
gi|27156199|gb|CA854795.1|CA854 ------------------------------------------------
gi|27156181|gb|CA854786.1|CA854 ------------------------------------------------
gi|27157286|gb|CA855427.1|CA855 ------------------------------------------------
gi|17968188|gb|BM274872.1|BM274 ------------------------------------------------
gi|17968112|gb|BM274798.1|BM274 ------------------------------------------------
gi|17966722|gb|BM273427.1|BM273 ------------------------------------------------
gi|17967159|gb|BM273859.1|BM273 ------------------------------------------------
gi|27156861|gb|CA855187.1|CA855 ------------------------------------------------
gi|17968460|gb|BM275138.1|BM275 ------------------------------------------------
gi|27158852|gb|CA856383.1|CA856 ------------------------------------------------
gi|17968877|gb|BM275544.1|BM275 ------------------------------------------------
gi|17966826|gb|BM273530.1|BM273 ------------------------------------------------
gi|27155358|gb|CA854307.1|CA854 ------------------------------------------------
gi|27157035|gb|CA855287.1|CA855 ------------------------------------------------
gi|27157271|gb|CA855418.1|CA855 ------------------------------------------------
gi|17966614|gb|BM273320.1|BM273 ------------------------------------------------
gi|17967408|gb|BM274104.1|BM274 ------------------------------------------------
gi|27156056|gb|CA854706.1|CA854 ------------------------------------------------
gi|27158048|gb|CA855886.1|CA855 ------------------------------------------------

MAL13P1.154g                    TTTTATACATTGACTGACCCTTTCCTATTGTGCGTTTAATTATTTGAT
MAL13P1.154c                    ------------------------------------------------
MAL13|MAL13P1.154               ------------------------------------------------
su_gi_contig_463                ---------------------------ACGAG-GTTTAATTATTTGAT
gi|27156621|gb|CA855050.1|CA855 ----------------------------ACGAGGTTTAATTATTTGAT
gi|27156817|gb|CA855159.1|CA855 ----------------------------------TTTAATTATTTGAT
gi|17968319|gb|BM275000.1|BM275 ------------------------------------------------
gi|17967783|gb|BM274474.1|BM274 ------------------------------------------------
gi|27157066|gb|CA855305.1|CA855 ------------------------------------------------
gi|17966807|gb|BM273511.1|BM273 ------------------------------------------------
gi|27156778|gb|CA855132.1|CA855 ------------------------------------------------
gi|27156199|gb|CA854795.1|CA854 ------------------------------------------------
gi|27156181|gb|CA854786.1|CA854 ------------------------------------------------
gi|27157286|gb|CA855427.1|CA855 ------------------------------------------------
gi|17968188|gb|BM274872.1|BM274 ------------------------------------------------
gi|17968112|gb|BM274798.1|BM274 ------------------------------------------------
gi|17966722|gb|BM273427.1|BM273 ------------------------------------------------
gi|17967159|gb|BM273859.1|BM273 ------------------------------------------------
gi|27156861|gb|CA855187.1|CA855 ------------------------------------------------
gi|17968460|gb|BM275138.1|BM275 ------------------------------------------------
gi|27158852|gb|CA856383.1|CA856 ------------------------------------------------
gi|17968877|gb|BM275544.1|BM275 ------------------------------------------------
gi|17966826|gb|BM273530.1|BM273 ------------------------------------------------
gi|27155358|gb|CA854307.1|CA854 ------------------------------------------------
gi|27157035|gb|CA855287.1|CA855 ------------------------------------------------
gi|27157271|gb|CA855418.1|CA855 ------------------------------------------------
gi|17966614|gb|BM273320.1|BM273 ------------------------------------------------
gi|17967408|gb|BM274104.1|BM274 ------------------------------------------------
gi|27156056|gb|CA854706.1|CA854 ------------------------------------------------
gi|27158048|gb|CA855886.1|CA855 ------------------------------------------------

MAL13P1.154g                    TATTATTTTATCTATTTTTTTTTTTTGTATGAAAATGGATTATTTTTG
MAL13P1.154c                    ----------------------------ATGAAAATGGATTATTTTTG
MAL13|MAL13P1.154               ----------------------------ATGAAAATGGATTATTTTTG
su_gi_contig_463                TATTATTTTATCTATTTTTTTTTTTTGTATGAAAATGGATTATTTTTG
gi|27156621|gb|CA855050.1|CA855 TATTATTTTATCTATTTTTTTTTTTTGTATGAAAATGGATTATTTTTG
gi|27156817|gb|CA855159.1|CA855 TATTATTTTATCTATTTTTTTTTTTTGTATGAAAATGGATTATTTTTG
gi|17968319|gb|BM275000.1|BM275 -------TTATCTATTTTTTTTTTTTGTATGAAAATGGATTATTTTTG
gi|17967783|gb|BM274474.1|BM274 --------------------TTTTTTGTATGAAAATGGATTATTTTTG
gi|27157066|gb|CA855305.1|CA855 -----------------------------------------ATTTTTG
gi|17966807|gb|BM273511.1|BM273 ---------------------------------------------TTG
gi|27156778|gb|CA855132.1|CA855 ------------------------------------------------
gi|27156199|gb|CA854795.1|CA854 ------------------------------------------------
gi|27156181|gb|CA854786.1|CA854 ------------------------------------------------
gi|27157286|gb|CA855427.1|CA855 ------------------------------------------------
gi|17968188|gb|BM274872.1|BM274 ------------------------------------------------
gi|17968112|gb|BM274798.1|BM274 ------------------------------------------------
gi|17966722|gb|BM273427.1|BM273 ------------------------------------------------
gi|17967159|gb|BM273859.1|BM273 ------------------------------------------------
gi|27156861|gb|CA855187.1|CA855 ------------------------------------------------
gi|17968460|gb|BM275138.1|BM275 ------------------------------------------------
gi|27158852|gb|CA856383.1|CA856 ------------------------------------------------
gi|17968877|gb|BM275544.1|BM275 ------------------------------------------------
gi|17966826|gb|BM273530.1|BM273 ------------------------------------------------
gi|27155358|gb|CA854307.1|CA854 ------------------------------------------------
gi|27157035|gb|CA855287.1|CA855 ------------------------------------------------
gi|27157271|gb|CA855418.1|CA855 ------------------------------------------------
gi|17966614|gb|BM273320.1|BM273 ------------------------------------------------
gi|17967408|gb|BM274104.1|BM274 ------------------------------------------------
gi|27156056|gb|CA854706.1|CA854 ------------------------------------------------
gi|27158048|gb|CA855886.1|CA855 ------------------------------------------------

MAL13P1.154g                    GGTTATAAATTTGTTTGTATTAATTATTACTTTGAGTAATTATACAAT
MAL13P1.154c                    GGTTATAAATTTGTTTGTATTAATTATTACTTTGAGTAATTATACAAT
MAL13|MAL13P1.154               GGTTATAAATTTGTTTGTATTAATTATTACTTTGAGTAATTATACAAT
su_gi_contig_463                GGTTATAAATTTGTTTGTATTAATTATTACTTTGAGTAATTATACAAT
gi|27156621|gb|CA855050.1|CA855 GGTTATAAATTTGTTTGTATTAATTATTACTTTGAGTAATTATACAAT
gi|27156817|gb|CA855159.1|CA855 GGTTATAAATTTGTTTGTATTAATTATTACTTTGAGTAATTATACAAT
gi|17968319|gb|BM275000.1|BM275 GGTTATAAATTTGTTTGTATTAATTATTACTTTGAGTAATTATACAAT
gi|17967783|gb|BM274474.1|BM274 GGTTATAAATTTGTTTGTATTAATTATTACTTTGAGTAATTATACAAT
gi|27157066|gb|CA855305.1|CA855 GGTTATAAATTTGTTTGTATTAATTATTACTTTGAGTAATTATACAAT
gi|17966807|gb|BM273511.1|BM273 GGTTATAAATTTGTTTGTATTAATTATTACTTTGAGTAATTATACAAT
gi|27156778|gb|CA855132.1|CA855 -GTTATAAATTTGTTTGTATTAATTATTACTTTGAGTAATTATACAAT
gi|27156199|gb|CA854795.1|CA854 -GTTATAAATTTGTTTGTATTAATTATTACTTTGAGTAATTATACAAT
gi|27156181|gb|CA854786.1|CA854 ---TATAAATTTGTTTGTATTAATTATTACTTTGAGTAATTATACAAT
gi|27157286|gb|CA855427.1|CA855 -------AATTTGTTTGTATTAATTATTACTTTGAGTAATTATACAAT
gi|17968188|gb|BM274872.1|BM274 ---------TTTGTTTGTATTAATTATTACTTTGAGTAATTATACAAT
gi|17968112|gb|BM274798.1|BM274 ---------TTTGTTTGTATTAATTATTACTTTGAGTAATTATACAAT
gi|17966722|gb|BM273427.1|BM273 ---------TTTGTTTGTATTAATTATTACTTTGAGTAATTATACAAT
gi|17967159|gb|BM273859.1|BM273 ---------TTTGTTTGTATTAATTATTACTTTGAGTAATTATACAAT
gi|27156861|gb|CA855187.1|CA855 ----------TTGTTTGTATTAATTATTACTTTGAGTAATTATACAAT
gi|17968460|gb|BM275138.1|BM275 ----------TTGTTTGTATTAATTATTACTTTGAGTAATTATACAAT
gi|27158852|gb|CA856383.1|CA856 -----------------TATTAATTATTACTTTGAGTAATTATACAAT
gi|17968877|gb|BM275544.1|BM275 ------------------------------------------------
gi|17966826|gb|BM273530.1|BM273 ------------------------------------------------
gi|27155358|gb|CA854307.1|CA854 ------------------------------------------------
gi|27157035|gb|CA855287.1|CA855 ------------------------------------------------
gi|27157271|gb|CA855418.1|CA855 ------------------------------------------------
gi|17966614|gb|BM273320.1|BM273 ------------------------------------------------
gi|17967408|gb|BM274104.1|BM274 ------------------------------------------------
gi|27156056|gb|CA854706.1|CA854 ------------------------------------------------
gi|27158048|gb|CA855886.1|CA855 ------------------------------------------------

MAL13P1.154g                    AATCGTAAGTTGTTTAAAAAAAAAAGAAGAAATAAAAAATGGTGATAT
MAL13P1.154c                    AATCGTAAGTTGTTTAAAAAAAAAAGAAGAAATAAAAAATGGTGATAT
MAL13|MAL13P1.154               AATCGTAAGTTGTTTAAAAAAAAAAGAAGAAATAAAAAATGGTGATAT
su_gi_contig_463                AATCGTAAGTTGTTTAAAAAAAAAAGAAGAAATAAAAAATGGTGATAT
gi|27156621|gb|CA855050.1|CA855 AATCGTAAGTTGTTTAAAAAAAAAAGAAGAAATAAAAAATGGTGATAT
gi|27156817|gb|CA855159.1|CA855 AATCGTAAGTTGTTTAAAAAAAAAAGAAGAAATAAAAAATGGTGATAT
gi|17968319|gb|BM275000.1|BM275 AATCGTAAGTTGTTTAAAAAAAAAAGAAGAAATAAAAAATGGTGATAT
gi|17967783|gb|BM274474.1|BM274 AATCGTAAGTTGTTTAAAAAAAAAAGAAGAAATAAAAAATGGTGATAT
gi|27157066|gb|CA855305.1|CA855 AATCGTAAGTTGTTTAAAAAAAAAAGAAGAAATAAAAAATGGTGATAT
gi|17966807|gb|BM273511.1|BM273 AATCGTAAGTTGTTTAAAAAAAAAAGAAGAAATAAAAAATGGTGATAT
gi|27156778|gb|CA855132.1|CA855 AATCGTAAGTTGTTTAAAAAAAAAAGAAGAAATAAAAAATGGTGATAT
gi|27156199|gb|CA854795.1|CA854 AATCGTAAGTTGTTTAAAAAAAAAAGAAGAAATAAAAAATGGTGATAT
gi|27156181|gb|CA854786.1|CA854 AATCGTAAGTTGTTTAAAAAAAAAAGAAGAAATAAAAAATGGTGATAT
gi|27157286|gb|CA855427.1|CA855 AATCGTAAGTTGTTTAAAAAAAAAAGAAGAAATAAAAAATGGTGATAT
gi|17968188|gb|BM274872.1|BM274 AATCGTAAGTTGTTTAAAAAAAAAAGAAGAAATAAAAAATGGTGATAT
gi|17968112|gb|BM274798.1|BM274 AATCGTAAGTTGTTTAAAAAAAAAAGAAGAAATAAAAAATGGTGATAT
gi|17966722|gb|BM273427.1|BM273 AATCGTAAGTTGTTTAAAAAAAAAAGAAGAAATAAAAAATGGTGATAT
gi|17967159|gb|BM273859.1|BM273 AATCGTAAGTTGTTTAAAAAAAAAAGAAGAAATAAAAAATGGTGATAT
gi|27156861|gb|CA855187.1|CA855 AATCGTAAGTTGTTTAAAAAAAAAAGAAGAAATAAAAAATGGTGATAT
gi|17968460|gb|BM275138.1|BM275 AATCGTAAGTTGTTTAAAAAAAAAAGAAGAAATAAAAAATGGTGATAT
gi|27158852|gb|CA856383.1|CA856 AATCGTAAGTTGTTTAAAAAAAAAAGAAGAAATAAAAAATGGTGATAT
gi|17968877|gb|BM275544.1|BM275 ------------------------------------------------
gi|17966826|gb|BM273530.1|BM273 ------------------------------------------------
gi|27155358|gb|CA854307.1|CA854 ------------------------------------------------
gi|27157035|gb|CA855287.1|CA855 ------------------------------------------------
gi|27157271|gb|CA855418.1|CA855 ------------------------------------------------
gi|17966614|gb|BM273320.1|BM273 ------------------------------------------------
gi|17967408|gb|BM274104.1|BM274 ------------------------------------------------
gi|27156056|gb|CA854706.1|CA854 ------------------------------------------------
gi|27158048|gb|CA855886.1|CA855 ------------------------------------------------

MAL13P1.154g                    AAAAATTATAACTTCAGATTTAAATGAAACCGTGACATTAAGTTGTGA
MAL13P1.154c                    AAAAATTATAACTTCAGATTTAAATGAAACCGTGACATTAAGTTGTGA
MAL13|MAL13P1.154               AAAAATTATAACTTCAGATTTAAATGAAACCGTGACATTAAGTTGTGA
su_gi_contig_463                AAAAATTATAACTTCAGATTTAAATGAAACCGTGACATTAAGTTGTGA
gi|27156621|gb|CA855050.1|CA855 AAAAATTATAACTTCAGATTTAAATGAAACCGTGACATTAAGTTGTGA
gi|27156817|gb|CA855159.1|CA855 AAAAATTATAACTTCAGATTTAAATGAAACCGTGACATTAAGTTGTGA
gi|17968319|gb|BM275000.1|BM275 AAAAATTATAACTTCAGATTTAAATGAAACCGTGACATTAAGTTGTGA
gi|17967783|gb|BM274474.1|BM274 AAAAATTATAACTTCAGATTTAAATGAAACCGTGACATTAAGTTGTGA
gi|27157066|gb|CA855305.1|CA855 AAAAATTATAACTTCAGATTTAAATGAAACCGTGACATTAAGTTGTGA
gi|17966807|gb|BM273511.1|BM273 AAAAATTATAACTTCAGATTTAAATGAAACCGTGACATTAAGTTGTGA
gi|27156778|gb|CA855132.1|CA855 AAAAATTATAACTTCAGATTTAAATGAAACCGTGACATTAAGTTGTGA
gi|27156199|gb|CA854795.1|CA854 AAAAATTATAACTTCAGATTTAAATGAAACCGTGACATTAAGTTGTGA
gi|27156181|gb|CA854786.1|CA854 AAAAATTATAACTTCAGATTTAAATGAAACCGTGACATTAAGTTGTGA
gi|27157286|gb|CA855427.1|CA855 AAAAATTATAACTTCAGATTTAAATGAAACCGTGACATTAAGTTGTGA
gi|17968188|gb|BM274872.1|BM274 AAAAATTATAACTTCAGATTTAAATGAAACCGTGACATTAAGTTGTGA
gi|17968112|gb|BM274798.1|BM274 AAAAATTATAACTTCAGATTTAAATGAAACCGTGACATTAAGTTGTGA
gi|17966722|gb|BM273427.1|BM273 AAAAATTATAACTTCAGATTTAAATGAAACCGTGACATTAAGTTGTGA
gi|17967159|gb|BM273859.1|BM273 AAAAATTATAACTTCAGATTTAAATGAAACCGTGACATTAAGTTGTGA
gi|27156861|gb|CA855187.1|CA855 AAAAATTATAACTTCAGATTTAAATGAAACCGTGACATTAAGTTGTGA
gi|17968460|gb|BM275138.1|BM275 AAAAATTATAACTTCAGATTTAAATGAAACCGTGACATTAAGTTGTGA
gi|27158852|gb|CA856383.1|CA856 AAAAATTATAACTTCAGATTTAAATGAAACCGTGACATTAAGTTGTGA
gi|17968877|gb|BM275544.1|BM275 ------------------------------------------------
gi|17966826|gb|BM273530.1|BM273 ------------------------------------------------
gi|27155358|gb|CA854307.1|CA854 ------------------------------------------------
gi|27157035|gb|CA855287.1|CA855 ------------------------------------------------
gi|27157271|gb|CA855418.1|CA855 ------------------------------------------------
gi|17966614|gb|BM273320.1|BM273 ------------------------------------------------
gi|17967408|gb|BM274104.1|BM274 ------------------------------------------------
gi|27156056|gb|CA854706.1|CA854 ------------------------------------------------
gi|27158048|gb|CA855886.1|CA855 ------------------------------------------------

MAL13P1.154g                    TGATGAAAAATCAATTCATATTTTTGATGCTAGTTATGGAAATCCAAC
MAL13P1.154c                    TGATGAAAAATCAATTCATATTTTTGATGCTAGTTATGGAAATCCAAC
MAL13|MAL13P1.154               TGATGAAAAATCAATTCATATTTTTGATGCTAGTTATGGAAATCCAAC
su_gi_contig_463                TGATGAAAAATCAATTCATATTTTTGATGCTAGTTATGGAAATCCAAC
gi|27156621|gb|CA855050.1|CA855 TGATGAAAAATCAATTCATATTTTTGATGCTAGTTATGGAAATCCAAC
gi|27156817|gb|CA855159.1|CA855 TGATGAAAAATCAATTCATATTTTTGATGCTAGTTATGGAAATCCAAC
gi|17968319|gb|BM275000.1|BM275 TGATGAAAAATCAATTCATATTTTTGATGCTAGTTATGGAAATCCAAC
gi|17967783|gb|BM274474.1|BM274 TGATGAAAAATCAATTCATATTTTTGATGCTAGTTATGGAAATCCAAC
gi|27157066|gb|CA855305.1|CA855 TGATGAAAAATCAATTCATATTTTTGATGCTAGTTATGGAAATCCAAC
gi|17966807|gb|BM273511.1|BM273 TGATGAAAAATCAATTCATATTTTTGATGCTAGTTATGGAAATCCAAC
gi|27156778|gb|CA855132.1|CA855 TGATGAAAAATCAATTCATATTTTTGATGCTAGTTATGGAAATCCAAC
gi|27156199|gb|CA854795.1|CA854 TGATGAAAAATCAATTCATATTTTTGATGCTAGTTATGGAAATCCAAC
gi|27156181|gb|CA854786.1|CA854 TGATGAAAAATCAATTCATATTTTTGATGCTAGTTATGGAAATCCAAC
gi|27157286|gb|CA855427.1|CA855 TGATGAAAAATCAATTCATATTTTTGATGCTAGTTATGGAAATCCAAC
gi|17968188|gb|BM274872.1|BM274 TGATGAAAAATCAATTCATATTTTTGATGCTAGTTATGGAAATCCAAC
gi|17968112|gb|BM274798.1|BM274 TGATGAAAAATCAATTCATATTTTTGATGCTAGTTATGGAAATCCAAC
gi|17966722|gb|BM273427.1|BM273 TGATGAAAAATCAATTCATATTTTTGATGCTAGTTATGGAAATCCAAC
gi|17967159|gb|BM273859.1|BM273 TGATGAAAAATCAATTCATATTTTTGATGCTAGTTATGGAAATCCAAC
gi|27156861|gb|CA855187.1|CA855 TGATGAAAAATCAATTCATATTTTTGATGCTAGTTATGGAAATCCAAC
gi|17968460|gb|BM275138.1|BM275 TGATGAAAAATCAATTCATATTTTTGATGCTAGTTATGGAAATCCAAC
gi|27158852|gb|CA856383.1|CA856 TGATGAAAAATCAATTCATATTTTTGATGCTAGTTATGGAAATCCAAC
gi|17968877|gb|BM275544.1|BM275 --ATGAAAAATCAATTCATATTTTTGATGCTAGTTATGGAAATCCAAC
gi|17966826|gb|BM273530.1|BM273 --ATGAAAAATCAATTCATATTTTTGATGCTAGTTATGGAAATCCAAC
gi|27155358|gb|CA854307.1|CA854 ------------------------------------------------
gi|27157035|gb|CA855287.1|CA855 ------------------------------------------------
gi|27157271|gb|CA855418.1|CA855 ------------------------------------------------
gi|17966614|gb|BM273320.1|BM273 ------------------------------------------------
gi|17967408|gb|BM274104.1|BM274 ------------------------------------------------
gi|27156056|gb|CA854706.1|CA854 ------------------------------------------------
gi|27158048|gb|CA855886.1|CA855 ------------------------------------------------

MAL13P1.154g                    CCTTGATAAACTTTTGATAAAAAAAAGTTACTAAGCATATTTTATTAA
MAL13P1.154c                    CCTTGATAAACTTTTGATAAAAAAAA----------------------
MAL13|MAL13P1.154               CCTTGATAAACTTTTGATAAAAAAAA----------------------
su_gi_contig_463                CCTTGATAAACTTTTGATAAAAAAAA----------------------
gi|27156621|gb|CA855050.1|CA855 CCTTGATAAACTTTTGATAAAAAAAA----------------------
gi|27156817|gb|CA855159.1|CA855 CCTTGATAAACTTTTGATAAAAAAAA----------------------
gi|17968319|gb|BM275000.1|BM275 CCTTGATAAACTTTTGATAAAAAAAA----------------------
gi|17967783|gb|BM274474.1|BM274 CCTTGATAAACTTTTGATAAAAAAAA----------------------
gi|27157066|gb|CA855305.1|CA855 CCTTGATAAACTTTTGATAAAAAAAA----------------------
gi|17966807|gb|BM273511.1|BM273 CCTTGATAAACTTTTGATAAAAAAAA----------------------
gi|27156778|gb|CA855132.1|CA855 CCTTGATAAACTTTTGATAAAAAAAA----------------------
gi|27156199|gb|CA854795.1|CA854 CCTTGATAAACTTTTGATAAAAAAAA----------------------
gi|27156181|gb|CA854786.1|CA854 CCTTGATAAACTTTTGATAAAAAAAA----------------------
gi|27157286|gb|CA855427.1|CA855 CCTTGATAAACTTTTGATAAAAAAAA----------------------
gi|17968188|gb|BM274872.1|BM274 CCTTGATAAACTTTTGATAAAAAAAA----------------------
gi|17968112|gb|BM274798.1|BM274 CCTTGATAAACTTTTGATAAAAAAAA----------------------
gi|17966722|gb|BM273427.1|BM273 CCTTGATAAACTTTTGATAAAAAAAA----------------------
gi|17967159|gb|BM273859.1|BM273 CCTTGATAAACTTTTGATAAAAAAAA----------------------
gi|27156861|gb|CA855187.1|CA855 CCTTGATAAACTTTTGATAAAAAAAA----------------------
gi|17968460|gb|BM275138.1|BM275 CCTTGATAAACTTTTGATAAAAAAAA----------------------
gi|27158852|gb|CA856383.1|CA856 CCTTGATAAACTTTTGATAAAAAAAA----------------------
gi|17968877|gb|BM275544.1|BM275 CCTTGATAAACTTTTGATAAAAAAAA----------------------
gi|17966826|gb|BM273530.1|BM273 CCTTGATAAACTTTTGATAAAAAAAA----------------------
gi|27155358|gb|CA854307.1|CA854 ------------------------------------------------
gi|27157035|gb|CA855287.1|CA855 ------------------------------------------------
gi|27157271|gb|CA855418.1|CA855 ------------------------------------------------
gi|17966614|gb|BM273320.1|BM273 ------------------------------------------------
gi|17967408|gb|BM274104.1|BM274 ------------------------------------------------
gi|27156056|gb|CA854706.1|CA854 ------------------------------------------------
gi|27158048|gb|CA855886.1|CA855 ------------------------------------------------

MAL13P1.154g                    AAATTATAATATAATACAACGTATAATATTATCACATATAATGTATAA
MAL13P1.154c                    ------------------------------------------------
MAL13|MAL13P1.154               ------------------------------------------------
su_gi_contig_463                ------------------------------------------------
gi|27156621|gb|CA855050.1|CA855 ------------------------------------------------
gi|27156817|gb|CA855159.1|CA855 ------------------------------------------------
gi|17968319|gb|BM275000.1|BM275 ------------------------------------------------
gi|17967783|gb|BM274474.1|BM274 ------------------------------------------------
gi|27157066|gb|CA855305.1|CA855 ------------------------------------------------
gi|17966807|gb|BM273511.1|BM273 ------------------------------------------------
gi|27156778|gb|CA855132.1|CA855 ------------------------------------------------
gi|27156199|gb|CA854795.1|CA854 ------------------------------------------------
gi|27156181|gb|CA854786.1|CA854 ------------------------------------------------
gi|27157286|gb|CA855427.1|CA855 ------------------------------------------------
gi|17968188|gb|BM274872.1|BM274 ------------------------------------------------
gi|17968112|gb|BM274798.1|BM274 ------------------------------------------------
gi|17966722|gb|BM273427.1|BM273 ------------------------------------------------
gi|17967159|gb|BM273859.1|BM273 ------------------------------------------------
gi|27156861|gb|CA855187.1|CA855 ------------------------------------------------
gi|17968460|gb|BM275138.1|BM275 ------------------------------------------------
gi|27158852|gb|CA856383.1|CA856 ------------------------------------------------
gi|17968877|gb|BM275544.1|BM275 ------------------------------------------------
gi|17966826|gb|BM273530.1|BM273 ------------------------------------------------
gi|27155358|gb|CA854307.1|CA854 ------------------------------------------------
gi|27157035|gb|CA855287.1|CA855 ------------------------------------------------
gi|27157271|gb|CA855418.1|CA855 ------------------------------------------------
gi|17966614|gb|BM273320.1|BM273 ------------------------------------------------
gi|17967408|gb|BM274104.1|BM274 ------------------------------------------------
gi|27156056|gb|CA854706.1|CA854 ------------------------------------------------
gi|27158048|gb|CA855886.1|CA855 ------------------------------------------------

MAL13P1.154g                    GTATACATATAAAAACATATTGTAATTGTTCAATAAAATTTTGTAGAT
MAL13P1.154c                    ----------------------------------------------AT
MAL13|MAL13P1.154               ----------------------------------------------AT
su_gi_contig_463                ----------------------------------------------AT
gi|27156621|gb|CA855050.1|CA855 ----------------------------------------------AT
gi|27156817|gb|CA855159.1|CA855 ----------------------------------------------AT
gi|17968319|gb|BM275000.1|BM275 ----------------------------------------------AT
gi|17967783|gb|BM274474.1|BM274 ----------------------------------------------AT
gi|27157066|gb|CA855305.1|CA855 ----------------------------------------------AT
gi|17966807|gb|BM273511.1|BM273 ----------------------------------------------AT
gi|27156778|gb|CA855132.1|CA855 ----------------------------------------------AT
gi|27156199|gb|CA854795.1|CA854 ----------------------------------------------AT
gi|27156181|gb|CA854786.1|CA854 ----------------------------------------------AT
gi|27157286|gb|CA855427.1|CA855 ----------------------------------------------AT
gi|17968188|gb|BM274872.1|BM274 ----------------------------------------------AT
gi|17968112|gb|BM274798.1|BM274 ----------------------------------------------AT
gi|17966722|gb|BM273427.1|BM273 ----------------------------------------------AT
gi|17967159|gb|BM273859.1|BM273 ----------------------------------------------AT
gi|27156861|gb|CA855187.1|CA855 ----------------------------------------------AT
gi|17968460|gb|BM275138.1|BM275 ----------------------------------------------AT
gi|27158852|gb|CA856383.1|CA856 ----------------------------------------------AT
gi|17968877|gb|BM275544.1|BM275 ----------------------------------------------AT
gi|17966826|gb|BM273530.1|BM273 ----------------------------------------------AT
gi|27155358|gb|CA854307.1|CA854 ------------------------------------------------
gi|27157035|gb|CA855287.1|CA855 ------------------------------------------------
gi|27157271|gb|CA855418.1|CA855 ------------------------------------------------
gi|17966614|gb|BM273320.1|BM273 ------------------------------------------------
gi|17967408|gb|BM274104.1|BM274 ------------------------------------------------
gi|27156056|gb|CA854706.1|CA854 ------------------------------------------------
gi|27158048|gb|CA855886.1|CA855 ------------------------------------------------

MAL13P1.154g                    TCGTTTGATGCCCCCCACACATTACCAGTTATTCAAATGATATGTGAA
MAL13P1.154c                    TCGTTTGATGCCCCCCACACATTACCAGTTATTCAAATGATATGTGAA
MAL13|MAL13P1.154               TCGTTTGATGCCCCCCACACATTACCAGTTATTCAAATGATATGTGAA
su_gi_contig_463                TCGTTTGATGCCCCCCACACATTACCAGTTATTCAAATGATATGTGAA
gi|27156621|gb|CA855050.1|CA855 TCGTTTGATGCCCCCCACACATTACCAGTTATTCAAATGATATGTGAA
gi|27156817|gb|CA855159.1|CA855 TCGTTTGATGCCCCCCACACATTACCAGTTATTCAAATGATATGTGAA
gi|17968319|gb|BM275000.1|BM275 TCGTTTGATGCCCCCCACACATTACCAGTTATTCAAATGATATGTGAA
gi|17967783|gb|BM274474.1|BM274 TCGTTTGATGCCCCCCACACATTACCAGTTATTCAAATGATATGTGAA
gi|27157066|gb|CA855305.1|CA855 TCGTTTGATGCCCCCCACACATTACCAGTTATTCAAATGATATGTGAA
gi|17966807|gb|BM273511.1|BM273 TCGTTTGATGCCCCCCACACATTACCAGTTATTCAAATGATATGTGAA
gi|27156778|gb|CA855132.1|CA855 TCGTTTGATGCCCCCCACACATTACCAGTTATTCAAATGATATGTGAA
gi|27156199|gb|CA854795.1|CA854 TCGTTTGATGCCCCCCACACATTACCAGTTATTCAAATGATATGTGAA
gi|27156181|gb|CA854786.1|CA854 TCGTTTGATGCCCCCCACACATTACCAGTTATTCAAATGATATGTGAA
gi|27157286|gb|CA855427.1|CA855 TCGTTTGATGCCCCCCACACATTACCAGTTATTCAAATGATATGTGAA
gi|17968188|gb|BM274872.1|BM274 TCGTTTGATGCCCCCCACACATTACCAGTTATTCAAATGATATGTGAA
gi|17968112|gb|BM274798.1|BM274 TCGTTTGATGCCCCCCACACATTACCAGTTATTCAAATGATATGTGAA
gi|17966722|gb|BM273427.1|BM273 TCGTTTGATGCCCCCCACACATTACCAGTTATTCAAATGATATGTGAA
gi|17967159|gb|BM273859.1|BM273 TCGTTTGATGCCCCCCACACATTACCAGTTATTCAAATGATATGTGAA
gi|27156861|gb|CA855187.1|CA855 TCGTTTGATGCCCCCCACACATTACCAGTTATTCAAATGATATGTGAA
gi|17968460|gb|BM275138.1|BM275 TCGTTTGATGCCCCCCACACATTACCAGTTATTCAAATGATATGTGAA
gi|27158852|gb|CA856383.1|CA856 TCGTTTGATGCCCCCCACACATTACCAGTTATTCAAATGATATGTGAA
gi|17968877|gb|BM275544.1|BM275 TCGTTTGATGCCCCCCACACATTACCAGTTATTCAAATGATATGTGAA
gi|17966826|gb|BM273530.1|BM273 TCGTTTGATGCCCCCCACACATTACCAGTTATTCAAATGATATGTGAA
gi|27155358|gb|CA854307.1|CA854 ------------------------------------------------
gi|27157035|gb|CA855287.1|CA855 ------------------------------------------------
gi|27157271|gb|CA855418.1|CA855 ------------------------------------------------
gi|17966614|gb|BM273320.1|BM273 ------------------------------------------------
gi|17967408|gb|BM274104.1|BM274 ------------------------------------------------
gi|27156056|gb|CA854706.1|CA854 ------------------------------------------------
gi|27158048|gb|CA855886.1|CA855 ------------------------------------------------

MAL13P1.154g                    GGGAAAAAAAACTGTGATGTATATTAAAAGATAAATGTGTATATGTAT
MAL13P1.154c                    GGGAAAAAAAACTGTGAT------------------------------
MAL13|MAL13P1.154               GGGAAAAAAAACTGTGAT------------------------------
su_gi_contig_463                GGGAAAAAAAACTGTGAT------------------------------
gi|27156621|gb|CA855050.1|CA855 GGGAAAAAAAACTGTGAT------------------------------
gi|27156817|gb|CA855159.1|CA855 GGGAAAAAAAACTGTGAT------------------------------
gi|17968319|gb|BM275000.1|BM275 GGGAAAAAAAACTGTGAT------------------------------
gi|17967783|gb|BM274474.1|BM274 GGGAAAAAAAACTGTGAT------------------------------
gi|27157066|gb|CA855305.1|CA855 GGGAAAAAAAACTGTGAT------------------------------
gi|17966807|gb|BM273511.1|BM273 GGGAAAAAAAACTGTGAT------------------------------
gi|27156778|gb|CA855132.1|CA855 GGGAAAAAAAACTGTGAT------------------------------
gi|27156199|gb|CA854795.1|CA854 GGGAAAAAAAACTGTGAT------------------------------
gi|27156181|gb|CA854786.1|CA854 GGGAAAAAAAACTGTGAT------------------------------
gi|27157286|gb|CA855427.1|CA855 GGGAAAAAAAACTGTGAT------------------------------
gi|17968188|gb|BM274872.1|BM274 GGGAAAAAAAACTGTGAT------------------------------
gi|17968112|gb|BM274798.1|BM274 GGGAAAAAAAACTGTGAT------------------------------
gi|17966722|gb|BM273427.1|BM273 GGGAAAAAAAACTGTGAT------------------------------
gi|17967159|gb|BM273859.1|BM273 GGGAAAAAAAACTGTGAT------------------------------
gi|27156861|gb|CA855187.1|CA855 GGGAAAAAAAACTGTGAT------------------------------
gi|17968460|gb|BM275138.1|BM275 GGGAAAAAAAACTGTGAT------------------------------
gi|27158852|gb|CA856383.1|CA856 GGGAAAAAAAACTGTGAT------------------------------
gi|17968877|gb|BM275544.1|BM275 GGGAAAAAAAACTGTGAT------------------------------
gi|17966826|gb|BM273530.1|BM273 GGGAAAAAAAACTGTGAT------------------------------
gi|27155358|gb|CA854307.1|CA854 ------------------------------------------------
gi|27157035|gb|CA855287.1|CA855 ------------------------------------------------
gi|27157271|gb|CA855418.1|CA855 ------------------------------------------------
gi|17966614|gb|BM273320.1|BM273 ------------------------------------------------
gi|17967408|gb|BM274104.1|BM274 ------------------------------------------------
gi|27156056|gb|CA854706.1|CA854 ------------------------------------------------
gi|27158048|gb|CA855886.1|CA855 ------------------------------------------------

MAL13P1.154g                    ATATATATATATATATATATATTTATTTATTTATTTATTTATATTTAT
MAL13P1.154c                    ------------------------------------------------
MAL13|MAL13P1.154               ------------------------------------------------
su_gi_contig_463                ------------------------------------------------
gi|27156621|gb|CA855050.1|CA855 ------------------------------------------------
gi|27156817|gb|CA855159.1|CA855 ------------------------------------------------
gi|17968319|gb|BM275000.1|BM275 ------------------------------------------------
gi|17967783|gb|BM274474.1|BM274 ------------------------------------------------
gi|27157066|gb|CA855305.1|CA855 ------------------------------------------------
gi|17966807|gb|BM273511.1|BM273 ------------------------------------------------
gi|27156778|gb|CA855132.1|CA855 ------------------------------------------------
gi|27156199|gb|CA854795.1|CA854 ------------------------------------------------
gi|27156181|gb|CA854786.1|CA854 ------------------------------------------------
gi|27157286|gb|CA855427.1|CA855 ------------------------------------------------
gi|17968188|gb|BM274872.1|BM274 ------------------------------------------------
gi|17968112|gb|BM274798.1|BM274 ------------------------------------------------
gi|17966722|gb|BM273427.1|BM273 ------------------------------------------------
gi|17967159|gb|BM273859.1|BM273 ------------------------------------------------
gi|27156861|gb|CA855187.1|CA855 ------------------------------------------------
gi|17968460|gb|BM275138.1|BM275 ------------------------------------------------
gi|27158852|gb|CA856383.1|CA856 ------------------------------------------------
gi|17968877|gb|BM275544.1|BM275 ------------------------------------------------
gi|17966826|gb|BM273530.1|BM273 ------------------------------------------------
gi|27155358|gb|CA854307.1|CA854 ------------------------------------------------
gi|27157035|gb|CA855287.1|CA855 ------------------------------------------------
gi|27157271|gb|CA855418.1|CA855 ------------------------------------------------
gi|17966614|gb|BM273320.1|BM273 ------------------------------------------------
gi|17967408|gb|BM274104.1|BM274 ------------------------------------------------
gi|27156056|gb|CA854706.1|CA854 ------------------------------------------------
gi|27158048|gb|CA855886.1|CA855 ------------------------------------------------

MAL13P1.154g                    ATTTATGTGTATTACTATTAAAAAAGAAAGTACTTCTTTTATATATCA
MAL13P1.154c                    ------------------------------------------------
MAL13|MAL13P1.154               ------------------------------------------------
su_gi_contig_463                ------------------------------------------------
gi|27156621|gb|CA855050.1|CA855 ------------------------------------------------
gi|27156817|gb|CA855159.1|CA855 ------------------------------------------------
gi|17968319|gb|BM275000.1|BM275 ------------------------------------------------
gi|17967783|gb|BM274474.1|BM274 ------------------------------------------------
gi|27157066|gb|CA855305.1|CA855 ------------------------------------------------
gi|17966807|gb|BM273511.1|BM273 ------------------------------------------------
gi|27156778|gb|CA855132.1|CA855 ------------------------------------------------
gi|27156199|gb|CA854795.1|CA854 ------------------------------------------------
gi|27156181|gb|CA854786.1|CA854 ------------------------------------------------
gi|27157286|gb|CA855427.1|CA855 ------------------------------------------------
gi|17968188|gb|BM274872.1|BM274 ------------------------------------------------
gi|17968112|gb|BM274798.1|BM274 ------------------------------------------------
gi|17966722|gb|BM273427.1|BM273 ------------------------------------------------
gi|17967159|gb|BM273859.1|BM273 ------------------------------------------------
gi|27156861|gb|CA855187.1|CA855 ------------------------------------------------
gi|17968460|gb|BM275138.1|BM275 ------------------------------------------------
gi|27158852|gb|CA856383.1|CA856 ------------------------------------------------
gi|17968877|gb|BM275544.1|BM275 ------------------------------------------------
gi|17966826|gb|BM273530.1|BM273 ------------------------------------------------
gi|27155358|gb|CA854307.1|CA854 ------------------------------------------------
gi|27157035|gb|CA855287.1|CA855 ------------------------------------------------
gi|27157271|gb|CA855418.1|CA855 ------------------------------------------------
gi|17966614|gb|BM273320.1|BM273 ------------------------------------------------
gi|17967408|gb|BM274104.1|BM274 ------------------------------------------------
gi|27156056|gb|CA854706.1|CA854 ------------------------------------------------
gi|27158048|gb|CA855886.1|CA855 ------------------------------------------------

MAL13P1.154g                    TAATTTCTTTTTTTTCTTTTTAAAGATAAAAGTAAATAATGAAACGTT
MAL13P1.154c                    -------------------------ATAAAAGTAAATAATGAAACGTT
MAL13|MAL13P1.154               -------------------------ATAAAAGTAAATAATGAAACGTT
su_gi_contig_463                -------------------------ATAAAAGTAAATAATGAAACGTT
gi|27156621|gb|CA855050.1|CA855 -------------------------ATAAAAGTAAATAATGAAACGTT
gi|27156817|gb|CA855159.1|CA855 -------------------------ATAAAAGTAAATAATGAAACGTT
gi|17968319|gb|BM275000.1|BM275 -------------------------ATAAAAGTAAATAATGAAACGTT
gi|17967783|gb|BM274474.1|BM274 -------------------------ATAAAAGTAAATAATGAAACGTT
gi|27157066|gb|CA855305.1|CA855 -------------------------ATAAAAGTAAATAATGAAACGTT
gi|17966807|gb|BM273511.1|BM273 -------------------------ATAAAAGTAAATAATGAAACGTT
gi|27156778|gb|CA855132.1|CA855 -------------------------ATAAAAGTAAATAATGAAACGTT
gi|27156199|gb|CA854795.1|CA854 -------------------------ATAAAAGTAAATAATGAAACGTT
gi|27156181|gb|CA854786.1|CA854 -------------------------ATAAAAGTAAATAATGAAACGTT
gi|27157286|gb|CA855427.1|CA855 -------------------------ATAAAAGTAAATAATGAAACGTT
gi|17968188|gb|BM274872.1|BM274 -------------------------ATAAAAGTAAATAATGAAACGTT
gi|17968112|gb|BM274798.1|BM274 -------------------------ATAAAAGTAAATAATGAAACGTT
gi|17966722|gb|BM273427.1|BM273 -------------------------ATAAAAGTAAATAATGAAACGTT
gi|17967159|gb|BM273859.1|BM273 -------------------------ATAAAAGTAAATAATGAAACGTT
gi|27156861|gb|CA855187.1|CA855 -------------------------ATAAAAGTAAATAATGAAACGTT
gi|17968460|gb|BM275138.1|BM275 -------------------------ATAAAAGTAAATAATGAAACGTT
gi|27158852|gb|CA856383.1|CA856 -------------------------ATAAAAGTAAATAATGAAACGTT
gi|17968877|gb|BM275544.1|BM275 -------------------------ATAAAAGTAAATAATGAAACGTT
gi|17966826|gb|BM273530.1|BM273 -------------------------ATAAAAGTAAATAATGAAACGTT
gi|27155358|gb|CA854307.1|CA854 ------------------------------------------------
gi|27157035|gb|CA855287.1|CA855 ------------------------------------------------
gi|27157271|gb|CA855418.1|CA855 ------------------------------------------------
gi|17966614|gb|BM273320.1|BM273 ------------------------------------------------
gi|17967408|gb|BM274104.1|BM274 ------------------------------------------------
gi|27156056|gb|CA854706.1|CA854 ------------------------------------------------
gi|27158048|gb|CA855886.1|CA855 ------------------------------------------------

MAL13P1.154g                    CAAAATATTATCCTTAATAACTGATTTCCATAAACTTCTTATAAAATA
MAL13P1.154c                    CAAAATATTATCCTTAATAACTGATTTCCATAAACTTCTTATAAAATA
MAL13|MAL13P1.154               CAAAATATTATCCTTAATAACTGATTTCCATAAACTTCTTATAAAATA
su_gi_contig_463                CAAAATATTATCCTTAATAACTGATTTCCATAAACTTCTTATAAAATA
gi|27156621|gb|CA855050.1|CA855 CAAAATATTATCCTTAATAACTGATTTCCATAAACTTCTTATAAAATA
gi|27156817|gb|CA855159.1|CA855 CAAAATATTATCCTTAATAACTGATTTCCATAAACTTCTTATAAAATA
gi|17968319|gb|BM275000.1|BM275 CAAAATATTATCCTTAATAACTGATTTCCATAAACTTCTTATAAAATA
gi|17967783|gb|BM274474.1|BM274 CAAAATATTATCCTTAATAACTGATTTCCATAAACTTCTTATAAAATA
gi|27157066|gb|CA855305.1|CA855 CAAAATATTATCCTTAATAACTGATTTCCATAAACTTCTTATAAAATA
gi|17966807|gb|BM273511.1|BM273 CAAAATATTATCCTTAATAACTGATTTCCATAAACTTCTTATAAAATA
gi|27156778|gb|CA855132.1|CA855 CAAAATATTATCCTTAATAACTGATTTCCATAAACTTCTTATAAAATA
gi|27156199|gb|CA854795.1|CA854 CAAAATATTATCCTTAATAACTGATTTCCATAAACTTCTTATAAAATA
gi|27156181|gb|CA854786.1|CA854 CAAAATATTATCCTTAATAACTGATTTCCATAAACTTCTTATAAAATA
gi|27157286|gb|CA855427.1|CA855 CAAAATATTATCCTTAATAACTGATTTCCATAAACTTCTTATAAAATA
gi|17968188|gb|BM274872.1|BM274 CAAAATATTATCCTTAATAACTGATTTCCATAAACTTCTTATAAAATA
gi|17968112|gb|BM274798.1|BM274 CAAAATATTATCCTTAATAACTGATTTCCATAAACTTCTTATAAAATA
gi|17966722|gb|BM273427.1|BM273 CAAAATATTATCCTTAATAACTGATTTCCATAAACTTCTTATAAAATA
gi|17967159|gb|BM273859.1|BM273 CAAAATATTATCCTTAATAACTGATTTCCATAAACTTCTTATAAAATA
gi|27156861|gb|CA855187.1|CA855 CAAAATATTATCCTTAATAACTGATTTCCATAAACTTCTTATAAAATA
gi|17968460|gb|BM275138.1|BM275 CAAAATATTATCCTTAATAACTGATTTCCATAAACTTCTTATAAAATA
gi|27158852|gb|CA856383.1|CA856 CAAAATATTATCCTTAATAACTGATTTCCATAAACTTCTTATAAAATA
gi|17968877|gb|BM275544.1|BM275 CAAAATATTATCCTTAATAACTGATTTCCATAAACTTCTTATAAAATA
gi|17966826|gb|BM273530.1|BM273 CAAAATATTATCCTTAATAACTGATTTCCATAAACTTCTTATAAAATA
gi|27155358|gb|CA854307.1|CA854 ------------------------------------------------
gi|27157035|gb|CA855287.1|CA855 ------------------------------------------------
gi|27157271|gb|CA855418.1|CA855 ------------------------------------------------
gi|17966614|gb|BM273320.1|BM273 ------------------------------------------------
gi|17967408|gb|BM274104.1|BM274 ------------------------------------------------
gi|27156056|gb|CA854706.1|CA854 ------------------------------------------------
gi|27158048|gb|CA855886.1|CA855 ------------------------------------------------

MAL13P1.154g                    TACTTGTGTATCTAGTAACTTGGAACCTTTTCCATCATGTATTAAAAT
MAL13P1.154c                    TACTTGTGTATCTAGTAACTTGGAACCTTTTCCATCAT----------
MAL13|MAL13P1.154               TACTTGTGTATCTAGTAACTTGGAACCTTTTCCATCAT----------
su_gi_contig_463                TACTTGTGTATCTAGTAACTTGGAACCTTTTCCATCAT----------
gi|27156621|gb|CA855050.1|CA855 TACTTGTGTATCTAGTAACTTGGAACCTTTTCCATCAT----------
gi|27156817|gb|CA855159.1|CA855 TACTTGTGTATCTAGTAACTTGGAACCTTTTCC---------------
gi|17968319|gb|BM275000.1|BM275 TACTTGTGTATCTAGTAACTTGGAACCTTTTCCATCAT----------
gi|17967783|gb|BM274474.1|BM274 TACTTGTGTATCTAGTAACTTGGAACCTTTTCCATCAT----------
gi|27157066|gb|CA855305.1|CA855 TACTTGTGTATCTAGTAACTTGGAACCTTTTCCATCAT----------
gi|17966807|gb|BM273511.1|BM273 TACTTGTGTATCTAGTAACTTGGAACCTTTTCCATCAT----------
gi|27156778|gb|CA855132.1|CA855 TACTTGTGTATCTAGTAACTTGGAACCTTTTCCATCAT----------
gi|27156199|gb|CA854795.1|CA854 TACTTGTGTATCTAGTAACTTGGAACCTTTTCCATCAT----------
gi|27156181|gb|CA854786.1|CA854 TACTTGTGTATCTAGTAACTTGGAACCTTTTCCATCAT----------
gi|27157286|gb|CA855427.1|CA855 TACTTGTGTATCTAGTAACTTGGAACCTTTTCCATCAT----------
gi|17968188|gb|BM274872.1|BM274 TACTTGTGTATCTAGTAACTTGGAACCTTTTCCATCAT----------
gi|17968112|gb|BM274798.1|BM274 TACTTGTGTATCTAGTAACTTGGAACCTTTTCCATCAT----------
gi|17966722|gb|BM273427.1|BM273 TACTTGTGTATCTAGTAACTTGGAACCTTTTCCATCAT----------
gi|17967159|gb|BM273859.1|BM273 TACTTGTGTATCTAGTAACTTGGAACCTTTTCCATCAT----------
gi|27156861|gb|CA855187.1|CA855 TACTTGTGTATCTAGTAACTTGGAACCTTTTCCATCAT----------
gi|17968460|gb|BM275138.1|BM275 TACTTGTGTATCTAGTAACTTGGAACCTTTTCCATCAT----------
gi|27158852|gb|CA856383.1|CA856 TACTTGTGTATCTAGTAACTTGGAACCTTTTCCATCAT----------
gi|17968877|gb|BM275544.1|BM275 TACTTGTGTATCTAGTAACTTGGAACCTTTTCCATCAT----------
gi|17966826|gb|BM273530.1|BM273 TACTTGTGTATCTAGTAACTTGGAACCTTTTCCATCAT----------
gi|27155358|gb|CA854307.1|CA854 ------------------------------------------------
gi|27157035|gb|CA855287.1|CA855 ------------------------------------------------
gi|27157271|gb|CA855418.1|CA855 ------------------------------------------------
gi|17966614|gb|BM273320.1|BM273 ------------------------------------------------
gi|17967408|gb|BM274104.1|BM274 ------------------------------------------------
gi|27156056|gb|CA854706.1|CA854 ------------------------------------------------
gi|27158048|gb|CA855886.1|CA855 ------------------------------------------------

MAL13P1.154g                    TATATATTTTTTATAACCTCTTCAAAATGAAATAATATATATATTATG
MAL13P1.154c                    ------------------------------------------------
MAL13|MAL13P1.154               ------------------------------------------------
su_gi_contig_463                ------------------------------------------------
gi|27156621|gb|CA855050.1|CA855 ------------------------------------------------
gi|27156817|gb|CA855159.1|CA855 ------------------------------------------------
gi|17968319|gb|BM275000.1|BM275 ------------------------------------------------
gi|17967783|gb|BM274474.1|BM274 ------------------------------------------------
gi|27157066|gb|CA855305.1|CA855 ------------------------------------------------
gi|17966807|gb|BM273511.1|BM273 ------------------------------------------------
gi|27156778|gb|CA855132.1|CA855 ------------------------------------------------
gi|27156199|gb|CA854795.1|CA854 ------------------------------------------------
gi|27156181|gb|CA854786.1|CA854 ------------------------------------------------
gi|27157286|gb|CA855427.1|CA855 ------------------------------------------------
gi|17968188|gb|BM274872.1|BM274 ------------------------------------------------
gi|17968112|gb|BM274798.1|BM274 ------------------------------------------------
gi|17966722|gb|BM273427.1|BM273 ------------------------------------------------
gi|17967159|gb|BM273859.1|BM273 ------------------------------------------------
gi|27156861|gb|CA855187.1|CA855 ------------------------------------------------
gi|17968460|gb|BM275138.1|BM275 ------------------------------------------------
gi|27158852|gb|CA856383.1|CA856 ------------------------------------------------
gi|17968877|gb|BM275544.1|BM275 ------------------------------------------------
gi|17966826|gb|BM273530.1|BM273 ------------------------------------------------
gi|27155358|gb|CA854307.1|CA854 ------------------------------------------------
gi|27157035|gb|CA855287.1|CA855 ------------------------------------------------
gi|27157271|gb|CA855418.1|CA855 ------------------------------------------------
gi|17966614|gb|BM273320.1|BM273 ------------------------------------------------
gi|17967408|gb|BM274104.1|BM274 ------------------------------------------------
gi|27156056|gb|CA854706.1|CA854 ------------------------------------------------
gi|27158048|gb|CA855886.1|CA855 ------------------------------------------------

MAL13P1.154g                    AAATATTAAACACAAAAAAAAAAAAAAAGGAAAAAAAAAAAGGAAAAA
MAL13P1.154c                    ------------------------------------------------
MAL13|MAL13P1.154               ------------------------------------------------
su_gi_contig_463                ------------------------------------------------
gi|27156621|gb|CA855050.1|CA855 ------------------------------------------------
gi|27156817|gb|CA855159.1|CA855 ------------------------------------------------
gi|17968319|gb|BM275000.1|BM275 ------------------------------------------------
gi|17967783|gb|BM274474.1|BM274 ------------------------------------------------
gi|27157066|gb|CA855305.1|CA855 ------------------------------------------------
gi|17966807|gb|BM273511.1|BM273 ------------------------------------------------
gi|27156778|gb|CA855132.1|CA855 ------------------------------------------------
gi|27156199|gb|CA854795.1|CA854 ------------------------------------------------
gi|27156181|gb|CA854786.1|CA854 ------------------------------------------------
gi|27157286|gb|CA855427.1|CA855 ------------------------------------------------
gi|17968188|gb|BM274872.1|BM274 ------------------------------------------------
gi|17968112|gb|BM274798.1|BM274 ------------------------------------------------
gi|17966722|gb|BM273427.1|BM273 ------------------------------------------------
gi|17967159|gb|BM273859.1|BM273 ------------------------------------------------
gi|27156861|gb|CA855187.1|CA855 ------------------------------------------------
gi|17968460|gb|BM275138.1|BM275 ------------------------------------------------
gi|27158852|gb|CA856383.1|CA856 ------------------------------------------------
gi|17968877|gb|BM275544.1|BM275 ------------------------------------------------
gi|17966826|gb|BM273530.1|BM273 ------------------------------------------------
gi|27155358|gb|CA854307.1|CA854 ------------------------------------------------
gi|27157035|gb|CA855287.1|CA855 ------------------------------------------------
gi|27157271|gb|CA855418.1|CA855 ------------------------------------------------
gi|17966614|gb|BM273320.1|BM273 ------------------------------------------------
gi|17967408|gb|BM274104.1|BM274 ------------------------------------------------
gi|27156056|gb|CA854706.1|CA854 ------------------------------------------------
gi|27158048|gb|CA855886.1|CA855 ------------------------------------------------

MAL13P1.154g                    AAAAAGGATTATATGTTCTTGTAAATTCTATATTATATATTTTTTAAT
MAL13P1.154c                    ------------------------------------------------
MAL13|MAL13P1.154               ------------------------------------------------
su_gi_contig_463                ------------------------------------------------
gi|27156621|gb|CA855050.1|CA855 ------------------------------------------------
gi|27156817|gb|CA855159.1|CA855 ------------------------------------------------
gi|17968319|gb|BM275000.1|BM275 ------------------------------------------------
gi|17967783|gb|BM274474.1|BM274 ------------------------------------------------
gi|27157066|gb|CA855305.1|CA855 ------------------------------------------------
gi|17966807|gb|BM273511.1|BM273 ------------------------------------------------
gi|27156778|gb|CA855132.1|CA855 ------------------------------------------------
gi|27156199|gb|CA854795.1|CA854 ------------------------------------------------
gi|27156181|gb|CA854786.1|CA854 ------------------------------------------------
gi|27157286|gb|CA855427.1|CA855 ------------------------------------------------
gi|17968188|gb|BM274872.1|BM274 ------------------------------------------------
gi|17968112|gb|BM274798.1|BM274 ------------------------------------------------
gi|17966722|gb|BM273427.1|BM273 ------------------------------------------------
gi|17967159|gb|BM273859.1|BM273 ------------------------------------------------
gi|27156861|gb|CA855187.1|CA855 ------------------------------------------------
gi|17968460|gb|BM275138.1|BM275 ------------------------------------------------
gi|27158852|gb|CA856383.1|CA856 ------------------------------------------------
gi|17968877|gb|BM275544.1|BM275 ------------------------------------------------
gi|17966826|gb|BM273530.1|BM273 ------------------------------------------------
gi|27155358|gb|CA854307.1|CA854 ------------------------------------------------
gi|27157035|gb|CA855287.1|CA855 ------------------------------------------------
gi|27157271|gb|CA855418.1|CA855 ------------------------------------------------
gi|17966614|gb|BM273320.1|BM273 ------------------------------------------------
gi|17967408|gb|BM274104.1|BM274 ------------------------------------------------
gi|27156056|gb|CA854706.1|CA854 ------------------------------------------------
gi|27158048|gb|CA855886.1|CA855 ------------------------------------------------

MAL13P1.154g                    ATAGACAAAGTAAAAGCAAAAAGAGGAGATGATTATACTTGGAATGTC
MAL13P1.154c                    ----ACAAAGTAAAAGCAAAAAGAGGAGATGATTATACTTGGAATGTC
MAL13|MAL13P1.154               ----ACAAAGTAAAAGCAAAAAGAGGAGATGATTATACTTGGAATGTC
su_gi_contig_463                ----ACAAAGTAAAAGCAAAAAGAGGAGATGATTATACTTGGAATGTC
gi|27156621|gb|CA855050.1|CA855 ----ACAAAGTAAAAGCAAAAAGAGGAGATGATTATACTTGGAATGTC
gi|27156817|gb|CA855159.1|CA855 ------------------------------------------------
gi|17968319|gb|BM275000.1|BM275 ----ACAAAGTAAAAGCAAAAAGAGGAGATGATTATACTTGGAATGTC
gi|17967783|gb|BM274474.1|BM274 ----ACAAAGTAAAAGCAAAAAGAGGAGATGATTATACTTGGAATGTC
gi|27157066|gb|CA855305.1|CA855 ----ACAAAGTAAAAGCAAAAAGAGGAGATGATTATACTTGGAATGTC
gi|17966807|gb|BM273511.1|BM273 ----ACAAAGTAAAAGCAAAAAGAGGAGATGATTATACTTGGAATGTC
gi|27156778|gb|CA855132.1|CA855 ----ACAAAGTAAAAGCAAAAAGAGGAGATGATTATACTTGGAATGTC
gi|27156199|gb|CA854795.1|CA854 ----ACAAAGTAAAAGCAAAAAGAGGAGATGATTATACTTGGAATGTC
gi|27156181|gb|CA854786.1|CA854 ----ACAAAGTAAAAGCAAAAAGAGGAGATGATTATACTTGGAATGTC
gi|27157286|gb|CA855427.1|CA855 ----ACAAAGTAAAAGCAAAAAGAGGAGATGATTATACTTGGAATGTC
gi|17968188|gb|BM274872.1|BM274 ----ACAAAGTAAAAGCAAAAAGAGGAGATGATTATACTTGGAATGTC
gi|17968112|gb|BM274798.1|BM274 ----ACAAAGTAAAAGCAAAAAGAGGAGATGATTATACTTGGAATGTC
gi|17966722|gb|BM273427.1|BM273 ----ACAAAGTAAAAGCAAAAAGAGGAGATGATTATACTTGGAATGTC
gi|17967159|gb|BM273859.1|BM273 ----ACAAAGTAAAAGCAAAAAGAGGAGATGATTATACTTGGAATGTC
gi|27156861|gb|CA855187.1|CA855 ----ACAAAGTAAAAGCAAAAAGAGGAGATGATTATACTTGGAATG--
gi|17968460|gb|BM275138.1|BM275 ----ACAAAGTAAAAGCAAAAAGAGGAGATGATTATACTTGGAATGTC
gi|27158852|gb|CA856383.1|CA856 ----ACAAAGTAAAAGCAAAAAGAGGAGATGATTATACTTGGAATGTC
gi|17968877|gb|BM275544.1|BM275 ----ACAAAGTAAAAGCAAAAAGAGGAGATGATTATACTTGGAATGTC
gi|17966826|gb|BM273530.1|BM273 ----ACAAAGTAAAAGCAAAAAGAGGAGATGATTATACTTGGAATGTC
gi|27155358|gb|CA854307.1|CA854 ------------------------------------------------
gi|27157035|gb|CA855287.1|CA855 ------------------------------------------------
gi|27157271|gb|CA855418.1|CA855 ------------------------------------------------
gi|17966614|gb|BM273320.1|BM273 ------------------------------------------------
gi|17967408|gb|BM274104.1|BM274 ------------------------------------------------
gi|27156056|gb|CA854706.1|CA854 ------------------------------------------------
gi|27158048|gb|CA855886.1|CA855 ------------------------------------------------

MAL13P1.154g                    GAATTTCAAGGTTTATTTATTTATTTATTTTATTTTATTTTTCTAAAA
MAL13P1.154c                    GAATTTCAAG--------------------------------------
MAL13|MAL13P1.154               GAATTTCAAG--------------------------------------
su_gi_contig_463                GAATTTCAAG--------------------------------------
gi|27156621|gb|CA855050.1|CA855 GAATTTCAAG--------------------------------------
gi|27156817|gb|CA855159.1|CA855 ------------------------------------------------
gi|17968319|gb|BM275000.1|BM275 GAATTTCAAG--------------------------------------
gi|17967783|gb|BM274474.1|BM274 GAATTTCAAG--------------------------------------
gi|27157066|gb|CA855305.1|CA855 GAATTTCAAG--------------------------------------
gi|17966807|gb|BM273511.1|BM273 GAATTTCAAG--------------------------------------
gi|27156778|gb|CA855132.1|CA855 GAATTTCAAG--------------------------------------
gi|27156199|gb|CA854795.1|CA854 GAATTTCAAG--------------------------------------
gi|27156181|gb|CA854786.1|CA854 GAATTTCAAG--------------------------------------
gi|27157286|gb|CA855427.1|CA855 GAATTTCAAG--------------------------------------
gi|17968188|gb|BM274872.1|BM274 GAATTTCAAG--------------------------------------
gi|17968112|gb|BM274798.1|BM274 GAATTTCAAG--------------------------------------
gi|17966722|gb|BM273427.1|BM273 GAATTTCAAG--------------------------------------
gi|17967159|gb|BM273859.1|BM273 GAATTTCAAG--------------------------------------
gi|27156861|gb|CA855187.1|CA855 ------------------------------------------------
gi|17968460|gb|BM275138.1|BM275 GAATTTCAAG--------------------------------------
gi|27158852|gb|CA856383.1|CA856 GAATTTCAAG--------------------------------------
gi|17968877|gb|BM275544.1|BM275 GAATTTCAAG--------------------------------------
gi|17966826|gb|BM273530.1|BM273 GAATTTCAAG--------------------------------------
gi|27155358|gb|CA854307.1|CA854 ------------------------------------------------
gi|27157035|gb|CA855287.1|CA855 ------------------------------------------------
gi|27157271|gb|CA855418.1|CA855 ------------------------------------------------
gi|17966614|gb|BM273320.1|BM273 ------------------------------------------------
gi|17967408|gb|BM274104.1|BM274 ------------------------------------------------
gi|27156056|gb|CA854706.1|CA854 ------------------------------------------------
gi|27158048|gb|CA855886.1|CA855 ------------------------------------------------

MAL13P1.154g                    AGAGAAAAAAGAATATATAAATTTTAATAAAAAAATTAAATTTTAGTA
MAL13P1.154c                    ------------------------------------------------
MAL13|MAL13P1.154               ------------------------------------------------
su_gi_contig_463                ------------------------------------------------
gi|27156621|gb|CA855050.1|CA855 ------------------------------------------------
gi|27156817|gb|CA855159.1|CA855 ------------------------------------------------
gi|17968319|gb|BM275000.1|BM275 ------------------------------------------------
gi|17967783|gb|BM274474.1|BM274 ------------------------------------------------
gi|27157066|gb|CA855305.1|CA855 ------------------------------------------------
gi|17966807|gb|BM273511.1|BM273 ------------------------------------------------
gi|27156778|gb|CA855132.1|CA855 ------------------------------------------------
gi|27156199|gb|CA854795.1|CA854 ------------------------------------------------
gi|27156181|gb|CA854786.1|CA854 ------------------------------------------------
gi|27157286|gb|CA855427.1|CA855 ------------------------------------------------
gi|17968188|gb|BM274872.1|BM274 ------------------------------------------------
gi|17968112|gb|BM274798.1|BM274 ------------------------------------------------
gi|17966722|gb|BM273427.1|BM273 ------------------------------------------------
gi|17967159|gb|BM273859.1|BM273 ------------------------------------------------
gi|27156861|gb|CA855187.1|CA855 ------------------------------------------------
gi|17968460|gb|BM275138.1|BM275 ------------------------------------------------
gi|27158852|gb|CA856383.1|CA856 ------------------------------------------------
gi|17968877|gb|BM275544.1|BM275 ------------------------------------------------
gi|17966826|gb|BM273530.1|BM273 ------------------------------------------------
gi|27155358|gb|CA854307.1|CA854 ------------------------------------------------
gi|27157035|gb|CA855287.1|CA855 ------------------------------------------------
gi|27157271|gb|CA855418.1|CA855 ------------------------------------------------
gi|17966614|gb|BM273320.1|BM273 ------------------------------------------------
gi|17967408|gb|BM274104.1|BM274 ------------------------------------------------
gi|27156056|gb|CA854706.1|CA854 ------------------------------------------------
gi|27158048|gb|CA855886.1|CA855 ------------------------------------------------

MAL13P1.154g                    TTATATCATTTGTTTATTTTTCTTTTTAATTCGTTTACTAGGAGAAAC
MAL13P1.154c                    -----------------------------------------GAGAAAC
MAL13|MAL13P1.154               -----------------------------------------GAGAAAC
su_gi_contig_463                -----------------------------------------GAGAAAC
gi|27156621|gb|CA855050.1|CA855 -----------------------------------------GAGAAAC
gi|27156817|gb|CA855159.1|CA855 ------------------------------------------------
gi|17968319|gb|BM275000.1|BM275 -----------------------------------------GAGAAAC
gi|17967783|gb|BM274474.1|BM274 ------------------------------------------------
gi|27157066|gb|CA855305.1|CA855 -----------------------------------------GAGAAAC
gi|17966807|gb|BM273511.1|BM273 -----------------------------------------GAGAAAC
gi|27156778|gb|CA855132.1|CA855 ------------------------------------------------
gi|27156199|gb|CA854795.1|CA854 -----------------------------------------GAGAAAC
gi|27156181|gb|CA854786.1|CA854 -----------------------------------------GAGAAAC
gi|27157286|gb|CA855427.1|CA855 -----------------------------------------GAGAAAC
gi|17968188|gb|BM274872.1|BM274 -----------------------------------------GAGAAAC
gi|17968112|gb|BM274798.1|BM274 -----------------------------------------GAGAAAC
gi|17966722|gb|BM273427.1|BM273 -----------------------------------------GAGAAAC
gi|17967159|gb|BM273859.1|BM273 -----------------------------------------GAGAAAC
gi|27156861|gb|CA855187.1|CA855 ------------------------------------------------
gi|17968460|gb|BM275138.1|BM275 -----------------------------------------GAGAAAC
gi|27158852|gb|CA856383.1|CA856 -----------------------------------------GAGAAAC
gi|17968877|gb|BM275544.1|BM275 -----------------------------------------GAGAAAC
gi|17966826|gb|BM273530.1|BM273 -----------------------------------------GAGAAAC
gi|27155358|gb|CA854307.1|CA854 ------------------------------------------------
gi|27157035|gb|CA855287.1|CA855 ------------------------------------------------
gi|27157271|gb|CA855418.1|CA855 ------------------------------------------------
gi|17966614|gb|BM273320.1|BM273 ------------------------------------------------
gi|17967408|gb|BM274104.1|BM274 ------------------------------------------------
gi|27156056|gb|CA854706.1|CA854 ------------------------------------------------
gi|27158048|gb|CA855886.1|CA855 ------------------------------------------------

MAL13P1.154g                    GTTAAATAAGGAAACATATCTTCATGTTAACAACATGTATAATACAAC
MAL13P1.154c                    GTTAAATAAGGAAACATATCTTCATGTTAACAACAT------------
MAL13|MAL13P1.154               GTTAAATAAGGAAACATATCTTCATGTTAACAACAT------------
su_gi_contig_463                GTTAAATAAGGAAACATATCTTCATGTTAACAACAT------------
gi|27156621|gb|CA855050.1|CA855 GTTAAATAAGGAAACATATCTTCATGTTAACAACAT------------
gi|27156817|gb|CA855159.1|CA855 ------------------------------------------------
gi|17968319|gb|BM275000.1|BM275 GTTAAATAAGGAAACATATCTTCATGTTAACAACAT------------
gi|17967783|gb|BM274474.1|BM274 ------------------------------------------------
gi|27157066|gb|CA855305.1|CA855 GTTAAATAAGGAAACATATCTTCATGTTAACAACAT------------
gi|17966807|gb|BM273511.1|BM273 GTTAAATAAGGAAACATATCTTCATGTTAACAACAT------------
gi|27156778|gb|CA855132.1|CA855 ------------------------------------------------
gi|27156199|gb|CA854795.1|CA854 GTTAAATAAGGAAACATATCTTCATGTTAACAACAT------------
gi|27156181|gb|CA854786.1|CA854 GTTAAATAAGGAAACATATCTTCATGTTAACAACAT------------
gi|27157286|gb|CA855427.1|CA855 GTTAAATAAGGAAACATATCTTCATGTTAACAACAT------------
gi|17968188|gb|BM274872.1|BM274 GTTAAATAAGGAAACATATCTTCATGTTAACAACAT------------
gi|17968112|gb|BM274798.1|BM274 GTTAAATAAGGAAACATATCTTCATGTTAACAACAT------------
gi|17966722|gb|BM273427.1|BM273 GTTAAATAAGGAAACATATCTTCATGTTAACAACAT------------
gi|17967159|gb|BM273859.1|BM273 GTTAAATAAGGAAACATATCTTCATGTTAACAACAT------------
gi|27156861|gb|CA855187.1|CA855 ------------------------------------------------
gi|17968460|gb|BM275138.1|BM275 GTTAAATAAGGAAACATATCTTCATGTTAACAACAT------------
gi|27158852|gb|CA856383.1|CA856 GTTAAATAAGGAAACATATCTTCATGTTAACAACAT------------
gi|17968877|gb|BM275544.1|BM275 GTTAAATAAGGAAACATATCTTCATGTTAACAACAT------------
gi|17966826|gb|BM273530.1|BM273 GTTAAATAAGGAAACATATCTTCATGTTAACAACAT------------
gi|27155358|gb|CA854307.1|CA854 ------------------------------------------------
gi|27157035|gb|CA855287.1|CA855 ------------------------------------------------
gi|27157271|gb|CA855418.1|CA855 ------------------------------------------------
gi|17966614|gb|BM273320.1|BM273 ------------------------------------------------
gi|17967408|gb|BM274104.1|BM274 ------------------------------------------------
gi|27156056|gb|CA854706.1|CA854 ------------------------------------------------
gi|27158048|gb|CA855886.1|CA855 ------------------------------------------------

MAL13P1.154g                    ATAATAAAGTATATATATATATATATATATTAAAATGTGTATATTTTT
MAL13P1.154c                    ------------------------------------------------
MAL13|MAL13P1.154               ------------------------------------------------
su_gi_contig_463                ------------------------------------------------
gi|27156621|gb|CA855050.1|CA855 ------------------------------------------------
gi|27156817|gb|CA855159.1|CA855 ------------------------------------------------
gi|17968319|gb|BM275000.1|BM275 ------------------------------------------------
gi|17967783|gb|BM274474.1|BM274 ------------------------------------------------
gi|27157066|gb|CA855305.1|CA855 ------------------------------------------------
gi|17966807|gb|BM273511.1|BM273 ------------------------------------------------
gi|27156778|gb|CA855132.1|CA855 ------------------------------------------------
gi|27156199|gb|CA854795.1|CA854 ------------------------------------------------
gi|27156181|gb|CA854786.1|CA854 ------------------------------------------------
gi|27157286|gb|CA855427.1|CA855 ------------------------------------------------
gi|17968188|gb|BM274872.1|BM274 ------------------------------------------------
gi|17968112|gb|BM274798.1|BM274 ------------------------------------------------
gi|17966722|gb|BM273427.1|BM273 ------------------------------------------------
gi|17967159|gb|BM273859.1|BM273 ------------------------------------------------
gi|27156861|gb|CA855187.1|CA855 ------------------------------------------------
gi|17968460|gb|BM275138.1|BM275 ------------------------------------------------
gi|27158852|gb|CA856383.1|CA856 ------------------------------------------------
gi|17968877|gb|BM275544.1|BM275 ------------------------------------------------
gi|17966826|gb|BM273530.1|BM273 ------------------------------------------------
gi|27155358|gb|CA854307.1|CA854 ------------------------------------------------
gi|27157035|gb|CA855287.1|CA855 ------------------------------------------------
gi|27157271|gb|CA855418.1|CA855 ------------------------------------------------
gi|17966614|gb|BM273320.1|BM273 ------------------------------------------------
gi|17967408|gb|BM274104.1|BM274 ------------------------------------------------
gi|27156056|gb|CA854706.1|CA854 ------------------------------------------------
gi|27158048|gb|CA855886.1|CA855 ------------------------------------------------

MAL13P1.154g                    AAATAACATATAATATAATTTTTTATATAATGTTAACATTTTATAGAA
MAL13P1.154c                    ----------------------------------------------AA
MAL13|MAL13P1.154               ----------------------------------------------AA
su_gi_contig_463                ----------------------------------------------AA
gi|27156621|gb|CA855050.1|CA855 ----------------------------------------------AA
gi|27156817|gb|CA855159.1|CA855 ------------------------------------------------
gi|17968319|gb|BM275000.1|BM275 ----------------------------------------------AA
gi|17967783|gb|BM274474.1|BM274 ------------------------------------------------
gi|27157066|gb|CA855305.1|CA855 ----------------------------------------------AA
gi|17966807|gb|BM273511.1|BM273 ----------------------------------------------AA
gi|27156778|gb|CA855132.1|CA855 ------------------------------------------------
gi|27156199|gb|CA854795.1|CA854 ----------------------------------------------AA
gi|27156181|gb|CA854786.1|CA854 ----------------------------------------------AA
gi|27157286|gb|CA855427.1|CA855 ----------------------------------------------AA
gi|17968188|gb|BM274872.1|BM274 ----------------------------------------------AA
gi|17968112|gb|BM274798.1|BM274 ----------------------------------------------AA
gi|17966722|gb|BM273427.1|BM273 ----------------------------------------------AA
gi|17967159|gb|BM273859.1|BM273 ----------------------------------------------AA
gi|27156861|gb|CA855187.1|CA855 ------------------------------------------------
gi|17968460|gb|BM275138.1|BM275 ----------------------------------------------AA
gi|27158852|gb|CA856383.1|CA856 ----------------------------------------------AA
gi|17968877|gb|BM275544.1|BM275 ----------------------------------------------AA
gi|17966826|gb|BM273530.1|BM273 ----------------------------------------------AA
gi|27155358|gb|CA854307.1|CA854 ------------------------------------------------
gi|27157035|gb|CA855287.1|CA855 ------------------------------------------------
gi|27157271|gb|CA855418.1|CA855 ------------------------------------------------
gi|17966614|gb|BM273320.1|BM273 ------------------------------------------------
gi|17967408|gb|BM274104.1|BM274 ------------------------------------------------
gi|27156056|gb|CA854706.1|CA854 ------------------------------------------------
gi|27158048|gb|CA855886.1|CA855 ------------------------------------------------

MAL13P1.154g                    ATGCTACTTGTGAAGAACCACTAGTCAAAAAAACATATGTAGACATAA
MAL13P1.154c                    ATGCTACTTGTGAAGAACCACTAGTCAAAAAAACATATGTAGACATAA
MAL13|MAL13P1.154               ATGCTACTTGTGAAGAACCACTAGTCAAAAAAACATATGTAGACATAA
su_gi_contig_463                ATGCTACTTGTGAAGAACCACTAGTCAAAAAAACATATGTAGACATAA
gi|27156621|gb|CA855050.1|CA855 ATGCTACTTGTGAA----------------------------------
gi|27156817|gb|CA855159.1|CA855 ------------------------------------------------
gi|17968319|gb|BM275000.1|BM275 ATGCTACTTGTG------------------------------------
gi|17967783|gb|BM274474.1|BM274 ------------------------------------------------
gi|27157066|gb|CA855305.1|CA855 ATGCTACTTGTGAAGAACCACTAGTCAAAAAAACATATGTAGACATAA
gi|17966807|gb|BM273511.1|BM273 ATGCTACTTGTG------------------------------------
gi|27156778|gb|CA855132.1|CA855 ------------------------------------------------
gi|27156199|gb|CA854795.1|CA854 ATGCTACTTGTGAAGAACCACTAGTCAAAAAAACATATGTAGACATAA
gi|27156181|gb|CA854786.1|CA854 ATGCTACTTGTGAAGAACCACTAGTCAAAAAAACATATGTAGACATAA
gi|27157286|gb|CA855427.1|CA855 ATGCTACTTGTGAAGAACCACTAGTCAAAAAAACATATGTAGACATAA
gi|17968188|gb|BM274872.1|BM274 ATGCTACTTGTGAAG---------------------------------
gi|17968112|gb|BM274798.1|BM274 ATGCTACTTGTGAAGAACCACTAGTCAAAAAAACATATGTAGACATAA
gi|17966722|gb|BM273427.1|BM273 ATGCTACTTGTGAAGAACCACTAGTCAAAAAAACATATGTAGACATAA
gi|17967159|gb|BM273859.1|BM273 ATGCTACTTGTGAAGAACCACTAGTCAAAAAAACATATGTAGACATAA
gi|27156861|gb|CA855187.1|CA855 ------------------------------------------------
gi|17968460|gb|BM275138.1|BM275 ATGCTACTTGTGAAGAACCACTAGTCAAAAAAACATATGTAGACATAA
gi|27158852|gb|CA856383.1|CA856 ATGCTACTTGTGAAGAACCACTAGTCAAAAAAACATATGTAGACATAA
gi|17968877|gb|BM275544.1|BM275 ATGCTACTTGTGAAGAACCACTAGTCAAAAAAACATATGTAGACATAA
gi|17966826|gb|BM273530.1|BM273 ATGCTACTTGTGAAGAACCACTAGTCAAAAAAACATATGTAGACATAA
gi|27155358|gb|CA854307.1|CA854 ------------------------------------------------
gi|27157035|gb|CA855287.1|CA855 ------------------------------------------------
gi|27157271|gb|CA855418.1|CA855 ------------------------------------------------
gi|17966614|gb|BM273320.1|BM273 ------------------------------------------------
gi|17967408|gb|BM274104.1|BM274 ------------------------------------------------
gi|27156056|gb|CA854706.1|CA854 ------------------------------------------------
gi|27158048|gb|CA855886.1|CA855 ------------------------------------------------

MAL13P1.154g                    ACGAAGCAGAATATGAGTAATATAAAATTGAATTAACGAACGAACAAA
MAL13P1.154c                    ACGAAGCAGAATATGA--------------------------------
MAL13|MAL13P1.154               ACGAAGCAGAATATGA--------------------------------
su_gi_contig_463                ACGAAGCAGAATATGA--------------------------------
gi|27156621|gb|CA855050.1|CA855 ------------------------------------------------
gi|27156817|gb|CA855159.1|CA855 ------------------------------------------------
gi|17968319|gb|BM275000.1|BM275 ------------------------------------------------
gi|17967783|gb|BM274474.1|BM274 ------------------------------------------------
gi|27157066|gb|CA855305.1|CA855 ACGAAGCAGAATATGA--------------------------------
gi|17966807|gb|BM273511.1|BM273 ------------------------------------------------
gi|27156778|gb|CA855132.1|CA855 ------------------------------------------------
gi|27156199|gb|CA854795.1|CA854 ACGAAGCAGAATATGA--------------------------------
gi|27156181|gb|CA854786.1|CA854 ACGAAGCAGAATATGA--------------------------------
gi|27157286|gb|CA855427.1|CA855 ACGAAGCAGAATATGA--------------------------------
gi|17968188|gb|BM274872.1|BM274 ------------------------------------------------
gi|17968112|gb|BM274798.1|BM274 ACGAAGCAGAATATGA--------------------------------
gi|17966722|gb|BM273427.1|BM273 ACGAAGCAGAATATGA--------------------------------
gi|17967159|gb|BM273859.1|BM273 ACGAAGCAGAATATGA--------------------------------
gi|27156861|gb|CA855187.1|CA855 ------------------------------------------------
gi|17968460|gb|BM275138.1|BM275 ACGAAGCAGAATATGA--------------------------------
gi|27158852|gb|CA856383.1|CA856 ACGAAGCAGAATATGA--------------------------------
gi|17968877|gb|BM275544.1|BM275 ACGAAGCAGAATATGA--------------------------------
gi|17966826|gb|BM273530.1|BM273 ACGAAGCAGAATATGA--------------------------------
gi|27155358|gb|CA854307.1|CA854 ------------------------------------------------
gi|27157035|gb|CA855287.1|CA855 ------------------------------------------------
gi|27157271|gb|CA855418.1|CA855 ------------------------------------------------
gi|17966614|gb|BM273320.1|BM273 ------------------------------------------------
gi|17967408|gb|BM274104.1|BM274 ------------------------------------------------
gi|27156056|gb|CA854706.1|CA854 ------------------------------------------------
gi|27158048|gb|CA855886.1|CA855 ------------------------------------------------

MAL13P1.154g                    AAAAAAAAAATAATATATATATATATATGTCTATTATTTATGGTACTT
MAL13P1.154c                    ------------------------------------------------
MAL13|MAL13P1.154               ------------------------------------------------
su_gi_contig_463                ------------------------------------------------
gi|27156621|gb|CA855050.1|CA855 ------------------------------------------------
gi|27156817|gb|CA855159.1|CA855 ------------------------------------------------
gi|17968319|gb|BM275000.1|BM275 ------------------------------------------------
gi|17967783|gb|BM274474.1|BM274 ------------------------------------------------
gi|27157066|gb|CA855305.1|CA855 ------------------------------------------------
gi|17966807|gb|BM273511.1|BM273 ------------------------------------------------
gi|27156778|gb|CA855132.1|CA855 ------------------------------------------------
gi|27156199|gb|CA854795.1|CA854 ------------------------------------------------
gi|27156181|gb|CA854786.1|CA854 ------------------------------------------------
gi|27157286|gb|CA855427.1|CA855 ------------------------------------------------
gi|17968188|gb|BM274872.1|BM274 ------------------------------------------------
gi|17968112|gb|BM274798.1|BM274 ------------------------------------------------
gi|17966722|gb|BM273427.1|BM273 ------------------------------------------------
gi|17967159|gb|BM273859.1|BM273 ------------------------------------------------
gi|27156861|gb|CA855187.1|CA855 ------------------------------------------------
gi|17968460|gb|BM275138.1|BM275 ------------------------------------------------
gi|27158852|gb|CA856383.1|CA856 ------------------------------------------------
gi|17968877|gb|BM275544.1|BM275 ------------------------------------------------
gi|17966826|gb|BM273530.1|BM273 ------------------------------------------------
gi|27155358|gb|CA854307.1|CA854 ------------------------------------------------
gi|27157035|gb|CA855287.1|CA855 ------------------------------------------------
gi|27157271|gb|CA855418.1|CA855 ------------------------------------------------
gi|17966614|gb|BM273320.1|BM273 ------------------------------------------------
gi|17967408|gb|BM274104.1|BM274 ------------------------------------------------
gi|27156056|gb|CA854706.1|CA854 ------------------------------------------------
gi|27158048|gb|CA855886.1|CA855 ------------------------------------------------

MAL13P1.154g                    CCTTGTCTTAATTATTTGGTTCTTCCCTTTTTGATATGTCAGATGTAA
MAL13P1.154c                    ------------------------------------------ATGTAA
MAL13|MAL13P1.154               ------------------------------------------ATGTAA
su_gi_contig_463                ------------------------------------------ATGTAA
gi|27156621|gb|CA855050.1|CA855 ------------------------------------------------
gi|27156817|gb|CA855159.1|CA855 ------------------------------------------------
gi|17968319|gb|BM275000.1|BM275 ------------------------------------------------
gi|17967783|gb|BM274474.1|BM274 ------------------------------------------------
gi|27157066|gb|CA855305.1|CA855 ------------------------------------------------
gi|17966807|gb|BM273511.1|BM273 ------------------------------------------------
gi|27156778|gb|CA855132.1|CA855 ------------------------------------------------
gi|27156199|gb|CA854795.1|CA854 ------------------------------------------ATGTAA
gi|27156181|gb|CA854786.1|CA854 ------------------------------------------------
gi|27157286|gb|CA855427.1|CA855 ------------------------------------------ATGTAA
gi|17968188|gb|BM274872.1|BM274 ------------------------------------------------
gi|17968112|gb|BM274798.1|BM274 ------------------------------------------------
gi|17966722|gb|BM273427.1|BM273 ------------------------------------------ATGTAA
gi|17967159|gb|BM273859.1|BM273 ------------------------------------------ATGTAA
gi|27156861|gb|CA855187.1|CA855 ------------------------------------------------
gi|17968460|gb|BM275138.1|BM275 ------------------------------------------ATGTAA
gi|27158852|gb|CA856383.1|CA856 ------------------------------------------ATGTAA
gi|17968877|gb|BM275544.1|BM275 ------------------------------------------ATGTAA
gi|17966826|gb|BM273530.1|BM273 ------------------------------------------ATGTAA
gi|27155358|gb|CA854307.1|CA854 ------------------------------------------------
gi|27157035|gb|CA855287.1|CA855 ------------------------------------------------
gi|27157271|gb|CA855418.1|CA855 ------------------------------------------------
gi|17966614|gb|BM273320.1|BM273 ------------------------------------------------
gi|17967408|gb|BM274104.1|BM274 ------------------------------------------------
gi|27156056|gb|CA854706.1|CA854 ------------------------------------------------
gi|27158048|gb|CA855886.1|CA855 ------------------------------------------------

MAL13P1.154g                    CAATATGAAAAATTGTGTTTATGTAATATTTAATTACGATGGTTATAC
MAL13P1.154c                    CAATATGAAAAATTGTGTTTATGTAATATTTAATTACGATGGTTATAC
MAL13|MAL13P1.154               CAATATGAAAAATTGTGTTTATGTAATATTTAATTACGATGGTTATAC
su_gi_contig_463                CAATATGAAAAATTGTGTTTATGTAATATTTAATTACGATGGTTATAC
gi|27156621|gb|CA855050.1|CA855 ------------------------------------------------
gi|27156817|gb|CA855159.1|CA855 ------------------------------------------------
gi|17968319|gb|BM275000.1|BM275 ------------------------------------------------
gi|17967783|gb|BM274474.1|BM274 ------------------------------------------------
gi|27157066|gb|CA855305.1|CA855 ------------------------------------------------
gi|17966807|gb|BM273511.1|BM273 ------------------------------------------------
gi|27156778|gb|CA855132.1|CA855 ------------------------------------------------
gi|27156199|gb|CA854795.1|CA854 CAATATGAAAAATTG---------------------------------
gi|27156181|gb|CA854786.1|CA854 ------------------------------------------------
gi|27157286|gb|CA855427.1|CA855 CAATATGAAAAATTGTGTTTATGTAATATTTAATTACGATGGTTATAC
gi|17968188|gb|BM274872.1|BM274 ------------------------------------------------
gi|17968112|gb|BM274798.1|BM274 ------------------------------------------------
gi|17966722|gb|BM273427.1|BM273 CAATATG-----------------------------------------
gi|17967159|gb|BM273859.1|BM273 CAATATGAAAAATTGTGTTT----------------------------
gi|27156861|gb|CA855187.1|CA855 ------------------------------------------------
gi|17968460|gb|BM275138.1|BM275 CAATATGAAAAA------------------------------------
gi|27158852|gb|CA856383.1|CA856 CAATATGAAAAATTGTGTTTATGTAATATTTAATTACGATGGTTATAC
gi|17968877|gb|BM275544.1|BM275 CAATATGAAAAATTGTGTTTATGTAATATTTAATTACGATGGTTATAC
gi|17966826|gb|BM273530.1|BM273 CAATATGAAAAATTGTGTTTATGTAATATTTAATTACGATGGTTATAC
gi|27155358|gb|CA854307.1|CA854 CAATATGAAAAATTGTGTTTATGTAATATTTAATTACGATGGTTATAC
gi|27157035|gb|CA855287.1|CA855 CAATATGAAAAATTGTGTTTATGTAATATTTAATTACGATGGTTATAC
gi|27157271|gb|CA855418.1|CA855 ------------------------------------------TTATAC
gi|17966614|gb|BM273320.1|BM273 ------------------------------------------------
gi|17967408|gb|BM274104.1|BM274 ------------------------------------------------
gi|27156056|gb|CA854706.1|CA854 ------------------------------------------------
gi|27158048|gb|CA855886.1|CA855 ------------------------------------------------

MAL13P1.154g                    ATTATGTGCTTCTCTATCATATAAGAATGCCACTATTCAAAAAAATTC
MAL13P1.154c                    ATTATGTGCTTCTCTATCATATAAGAATGCCACTATTCAAAAAAATTC
MAL13|MAL13P1.154               ATTATGTGCTTCTCTATCATATAAGAATGCCACTATTCAAAAAAATTC
su_gi_contig_463                ATTATGTGCTTCTCTATCATATAAGAATGCCACTATTCAAAAAAATTC
gi|27156621|gb|CA855050.1|CA855 ------------------------------------------------
gi|27156817|gb|CA855159.1|CA855 ------------------------------------------------
gi|17968319|gb|BM275000.1|BM275 ------------------------------------------------
gi|17967783|gb|BM274474.1|BM274 ------------------------------------------------
gi|27157066|gb|CA855305.1|CA855 ------------------------------------------------
gi|17966807|gb|BM273511.1|BM273 ------------------------------------------------
gi|27156778|gb|CA855132.1|CA855 ------------------------------------------------
gi|27156199|gb|CA854795.1|CA854 ------------------------------------------------
gi|27156181|gb|CA854786.1|CA854 ------------------------------------------------
gi|27157286|gb|CA855427.1|CA855 ATTATGTGCTTCTCTATCATATAAGAATGCCACTATTCAAAAAAATTC
gi|17968188|gb|BM274872.1|BM274 ------------------------------------------------
gi|17968112|gb|BM274798.1|BM274 ------------------------------------------------
gi|17966722|gb|BM273427.1|BM273 ------------------------------------------------
gi|17967159|gb|BM273859.1|BM273 ------------------------------------------------
gi|27156861|gb|CA855187.1|CA855 ------------------------------------------------
gi|17968460|gb|BM275138.1|BM275 ------------------------------------------------
gi|27158852|gb|CA856383.1|CA856 ATTATGTGCTTCTCTATCATATAAGAATGCCACTATTCAAAAAAATTC
gi|17968877|gb|BM275544.1|BM275 ATTATGTGCTTCTCTATCATATAAGAATGCCACTATTCAAAAAAATTC
gi|17966826|gb|BM273530.1|BM273 ATTATGTGCTTCTCTATCATATAAGAATGCCACTATTCAAAAAAATTC
gi|27155358|gb|CA854307.1|CA854 ATTATGTGCTTCTCTATCATATAAGAATGCCACTATTCAAAAAAATTC
gi|27157035|gb|CA855287.1|CA855 ATTATGTGCTTCTCTATCATATAAGAATGCCACTATTCAAAAAAATTC
gi|27157271|gb|CA855418.1|CA855 ATTATGTGCTTCTCTATCATATAAGAATGCCACTATTCAAAAAAATTC
gi|17966614|gb|BM273320.1|BM273 -----------------------------------------------C
gi|17967408|gb|BM274104.1|BM274 -------------------------------------------AATTC
gi|27156056|gb|CA854706.1|CA854 -----------------------------------------------C
gi|27158048|gb|CA855886.1|CA855 ------------------------------------------------

MAL13P1.154g                    CAAGGTAATTAAAAATTTATAAAGCATAATAATAAAATAAAATAATAA
MAL13P1.154c                    CAAGGTAATTAAAAATTTATAA--------------------------
MAL13|MAL13P1.154               CAAG--------------------------------------------
su_gi_contig_463                CAAG--------------------------------------------
gi|27156621|gb|CA855050.1|CA855 ------------------------------------------------
gi|27156817|gb|CA855159.1|CA855 ------------------------------------------------
gi|17968319|gb|BM275000.1|BM275 ------------------------------------------------
gi|17967783|gb|BM274474.1|BM274 ------------------------------------------------
gi|27157066|gb|CA855305.1|CA855 ------------------------------------------------
gi|17966807|gb|BM273511.1|BM273 ------------------------------------------------
gi|27156778|gb|CA855132.1|CA855 ------------------------------------------------
gi|27156199|gb|CA854795.1|CA854 ------------------------------------------------
gi|27156181|gb|CA854786.1|CA854 ------------------------------------------------
gi|27157286|gb|CA855427.1|CA855 CAAG--------------------------------------------
gi|17968188|gb|BM274872.1|BM274 ------------------------------------------------
gi|17968112|gb|BM274798.1|BM274 ------------------------------------------------
gi|17966722|gb|BM273427.1|BM273 ------------------------------------------------
gi|17967159|gb|BM273859.1|BM273 ------------------------------------------------
gi|27156861|gb|CA855187.1|CA855 ------------------------------------------------
gi|17968460|gb|BM275138.1|BM275 ------------------------------------------------
gi|27158852|gb|CA856383.1|CA856 CAAG--------------------------------------------
gi|17968877|gb|BM275544.1|BM275 CAAG--------------------------------------------
gi|17966826|gb|BM273530.1|BM273 CAAG--------------------------------------------
gi|27155358|gb|CA854307.1|CA854 CAAG--------------------------------------------
gi|27157035|gb|CA855287.1|CA855 CAAG--------------------------------------------
gi|27157271|gb|CA855418.1|CA855 CAAG--------------------------------------------
gi|17966614|gb|BM273320.1|BM273 CAAG--------------------------------------------
gi|17967408|gb|BM274104.1|BM274 CAAG--------------------------------------------
gi|27156056|gb|CA854706.1|CA854 CAAG--------------------------------------------
gi|27158048|gb|CA855886.1|CA855 ------------------------------------------------

MAL13P1.154g                    ATATCAGAATAAATAATCATATTAAATATATACATGAAAAAATAAATA
MAL13P1.154c                    ------------------------------------------------
MAL13|MAL13P1.154               ------------------------------------------------
su_gi_contig_463                ------------------------------------------------
gi|27156621|gb|CA855050.1|CA855 ------------------------------------------------
gi|27156817|gb|CA855159.1|CA855 ------------------------------------------------
gi|17968319|gb|BM275000.1|BM275 ------------------------------------------------
gi|17967783|gb|BM274474.1|BM274 ------------------------------------------------
gi|27157066|gb|CA855305.1|CA855 ------------------------------------------------
gi|17966807|gb|BM273511.1|BM273 ------------------------------------------------
gi|27156778|gb|CA855132.1|CA855 ------------------------------------------------
gi|27156199|gb|CA854795.1|CA854 ------------------------------------------------
gi|27156181|gb|CA854786.1|CA854 ------------------------------------------------
gi|27157286|gb|CA855427.1|CA855 ------------------------------------------------
gi|17968188|gb|BM274872.1|BM274 ------------------------------------------------
gi|17968112|gb|BM274798.1|BM274 ------------------------------------------------
gi|17966722|gb|BM273427.1|BM273 ------------------------------------------------
gi|17967159|gb|BM273859.1|BM273 ------------------------------------------------
gi|27156861|gb|CA855187.1|CA855 ------------------------------------------------
gi|17968460|gb|BM275138.1|BM275 ------------------------------------------------
gi|27158852|gb|CA856383.1|CA856 ------------------------------------------------
gi|17968877|gb|BM275544.1|BM275 ------------------------------------------------
gi|17966826|gb|BM273530.1|BM273 ------------------------------------------------
gi|27155358|gb|CA854307.1|CA854 ------------------------------------------------
gi|27157035|gb|CA855287.1|CA855 ------------------------------------------------
gi|27157271|gb|CA855418.1|CA855 ------------------------------------------------
gi|17966614|gb|BM273320.1|BM273 ------------------------------------------------
gi|17967408|gb|BM274104.1|BM274 ------------------------------------------------
gi|27156056|gb|CA854706.1|CA854 ------------------------------------------------
gi|27158048|gb|CA855886.1|CA855 ------------------------------------------------

MAL13P1.154g                    ATTTTTTTTTTCTTTTTATATTTACTCAGATTTATATTAAAATGTTTT
MAL13P1.154c                    ------------------------------------------------
MAL13|MAL13P1.154               ------------------------------------------------
su_gi_contig_463                -----------------------------ATTTATATTAAAATGTTTT
gi|27156621|gb|CA855050.1|CA855 ------------------------------------------------
gi|27156817|gb|CA855159.1|CA855 ------------------------------------------------
gi|17968319|gb|BM275000.1|BM275 ------------------------------------------------
gi|17967783|gb|BM274474.1|BM274 ------------------------------------------------
gi|27157066|gb|CA855305.1|CA855 ------------------------------------------------
gi|17966807|gb|BM273511.1|BM273 ------------------------------------------------
gi|27156778|gb|CA855132.1|CA855 ------------------------------------------------
gi|27156199|gb|CA854795.1|CA854 ------------------------------------------------
gi|27156181|gb|CA854786.1|CA854 ------------------------------------------------
gi|27157286|gb|CA855427.1|CA855 -----------------------------ATTTATATTAAAATGTTTT
gi|17968188|gb|BM274872.1|BM274 ------------------------------------------------
gi|17968112|gb|BM274798.1|BM274 ------------------------------------------------
gi|17966722|gb|BM273427.1|BM273 ------------------------------------------------
gi|17967159|gb|BM273859.1|BM273 ------------------------------------------------
gi|27156861|gb|CA855187.1|CA855 ------------------------------------------------
gi|17968460|gb|BM275138.1|BM275 ------------------------------------------------
gi|27158852|gb|CA856383.1|CA856 -----------------------------ATTTATATTAAAATGTTTT
gi|17968877|gb|BM275544.1|BM275 -----------------------------ATTTATATTAAAATGTTTT
gi|17966826|gb|BM273530.1|BM273 -----------------------------ATTTATATTAAAATGTTTT
gi|27155358|gb|CA854307.1|CA854 -----------------------------ATTTATATTAAAATGTTTT
gi|27157035|gb|CA855287.1|CA855 -----------------------------ATTTATATTAAAATGTTTT
gi|27157271|gb|CA855418.1|CA855 -----------------------------ATTTATATTAAAATGTTTT
gi|17966614|gb|BM273320.1|BM273 -----------------------------ATTTATATTAAAATGTTTT
gi|17967408|gb|BM274104.1|BM274 -----------------------------ATTTATATTAAAATGTTTT
gi|27156056|gb|CA854706.1|CA854 -----------------------------ATTTATATTAAAATGTTTT
gi|27158048|gb|CA855886.1|CA855 ------------------------------------------------

MAL13P1.154g                    ACAGTAAAGAAATCATAAAAGATGACTATGAATATTTTATTTATTCTT
MAL13P1.154c                    ------------------------------------------------
MAL13|MAL13P1.154               ------------------------------------------------
su_gi_contig_463                ACA---------------------------------------------
gi|27156621|gb|CA855050.1|CA855 ------------------------------------------------
gi|27156817|gb|CA855159.1|CA855 ------------------------------------------------
gi|17968319|gb|BM275000.1|BM275 ------------------------------------------------
gi|17967783|gb|BM274474.1|BM274 ------------------------------------------------
gi|27157066|gb|CA855305.1|CA855 ------------------------------------------------
gi|17966807|gb|BM273511.1|BM273 ------------------------------------------------
gi|27156778|gb|CA855132.1|CA855 ------------------------------------------------
gi|27156199|gb|CA854795.1|CA854 ------------------------------------------------
gi|27156181|gb|CA854786.1|CA854 ------------------------------------------------
gi|27157286|gb|CA855427.1|CA855 ACA---------------------------------------------
gi|17968188|gb|BM274872.1|BM274 ------------------------------------------------
gi|17968112|gb|BM274798.1|BM274 ------------------------------------------------
gi|17966722|gb|BM273427.1|BM273 ------------------------------------------------
gi|17967159|gb|BM273859.1|BM273 ------------------------------------------------
gi|27156861|gb|CA855187.1|CA855 ------------------------------------------------
gi|17968460|gb|BM275138.1|BM275 ------------------------------------------------
gi|27158852|gb|CA856383.1|CA856 ACA---------------------------------------------
gi|17968877|gb|BM275544.1|BM275 ACA---------------------------------------------
gi|17966826|gb|BM273530.1|BM273 ACA---------------------------------------------
gi|27155358|gb|CA854307.1|CA854 ACA---------------------------------------------
gi|27157035|gb|CA855287.1|CA855 ACA---------------------------------------------
gi|27157271|gb|CA855418.1|CA855 ACA---------------------------------------------
gi|17966614|gb|BM273320.1|BM273 ACA---------------------------------------------
gi|17967408|gb|BM274104.1|BM274 ACA---------------------------------------------
gi|27156056|gb|CA854706.1|CA854 ACA---------------------------------------------
gi|27158048|gb|CA855886.1|CA855 ------------------------------------------------

MAL13P1.154g                    TCTTTATATTTTCTTATATTTGAATAATTGTAGAAAATATACATACAT
MAL13P1.154c                    ------------------------------------------------
MAL13|MAL13P1.154               ------------------------------------------------
su_gi_contig_463                ------------------------------------------------
gi|27156621|gb|CA855050.1|CA855 ------------------------------------------------
gi|27156817|gb|CA855159.1|CA855 ------------------------------------------------
gi|17968319|gb|BM275000.1|BM275 ------------------------------------------------
gi|17967783|gb|BM274474.1|BM274 ------------------------------------------------
gi|27157066|gb|CA855305.1|CA855 ------------------------------------------------
gi|17966807|gb|BM273511.1|BM273 ------------------------------------------------
gi|27156778|gb|CA855132.1|CA855 ------------------------------------------------
gi|27156199|gb|CA854795.1|CA854 ------------------------------------------------
gi|27156181|gb|CA854786.1|CA854 ------------------------------------------------
gi|27157286|gb|CA855427.1|CA855 ------------------------------------------------
gi|17968188|gb|BM274872.1|BM274 ------------------------------------------------
gi|17968112|gb|BM274798.1|BM274 ------------------------------------------------
gi|17966722|gb|BM273427.1|BM273 ------------------------------------------------
gi|17967159|gb|BM273859.1|BM273 ------------------------------------------------
gi|27156861|gb|CA855187.1|CA855 ------------------------------------------------
gi|17968460|gb|BM275138.1|BM275 ------------------------------------------------
gi|27158852|gb|CA856383.1|CA856 ------------------------------------------------
gi|17968877|gb|BM275544.1|BM275 ------------------------------------------------
gi|17966826|gb|BM273530.1|BM273 ------------------------------------------------
gi|27155358|gb|CA854307.1|CA854 ------------------------------------------------
gi|27157035|gb|CA855287.1|CA855 ------------------------------------------------
gi|27157271|gb|CA855418.1|CA855 ------------------------------------------------
gi|17966614|gb|BM273320.1|BM273 ------------------------------------------------
gi|17967408|gb|BM274104.1|BM274 ------------------------------------------------
gi|27156056|gb|CA854706.1|CA854 ------------------------------------------------
gi|27158048|gb|CA855886.1|CA855 ------------------------------------------------

MAL13P1.154g                    ATATATATATATATATATATATATCATCAATAATTTGTTTATATTTTA
MAL13P1.154c                    ------------------------------------------------
MAL13|MAL13P1.154               ------------------------------------------------
su_gi_contig_463                ------------------------------------------------
gi|27156621|gb|CA855050.1|CA855 ------------------------------------------------
gi|27156817|gb|CA855159.1|CA855 ------------------------------------------------
gi|17968319|gb|BM275000.1|BM275 ------------------------------------------------
gi|17967783|gb|BM274474.1|BM274 ------------------------------------------------
gi|27157066|gb|CA855305.1|CA855 ------------------------------------------------
gi|17966807|gb|BM273511.1|BM273 ------------------------------------------------
gi|27156778|gb|CA855132.1|CA855 ------------------------------------------------
gi|27156199|gb|CA854795.1|CA854 ------------------------------------------------
gi|27156181|gb|CA854786.1|CA854 ------------------------------------------------
gi|27157286|gb|CA855427.1|CA855 ------------------------------------------------
gi|17968188|gb|BM274872.1|BM274 ------------------------------------------------
gi|17968112|gb|BM274798.1|BM274 ------------------------------------------------
gi|17966722|gb|BM273427.1|BM273 ------------------------------------------------
gi|17967159|gb|BM273859.1|BM273 ------------------------------------------------
gi|27156861|gb|CA855187.1|CA855 ------------------------------------------------
gi|17968460|gb|BM275138.1|BM275 ------------------------------------------------
gi|27158852|gb|CA856383.1|CA856 ------------------------------------------------
gi|17968877|gb|BM275544.1|BM275 ------------------------------------------------
gi|17966826|gb|BM273530.1|BM273 ------------------------------------------------
gi|27155358|gb|CA854307.1|CA854 ------------------------------------------------
gi|27157035|gb|CA855287.1|CA855 ------------------------------------------------
gi|27157271|gb|CA855418.1|CA855 ------------------------------------------------
gi|17966614|gb|BM273320.1|BM273 ------------------------------------------------
gi|17967408|gb|BM274104.1|BM274 ------------------------------------------------
gi|27156056|gb|CA854706.1|CA854 ------------------------------------------------
gi|27158048|gb|CA855886.1|CA855 ------------------------------------------------

MAL13P1.154g                    TATCAGTAAATGGGAATATTCCTTCCAATTTTGAAGTGTTTCCAAATA
MAL13P1.154c                    ------------------------------------------------
MAL13|MAL13P1.154               ------------------------------------------------
su_gi_contig_463                ------TAAATGGGAATATTCCTTCCAATTTTGAAGTGTTTCCAAATA
gi|27156621|gb|CA855050.1|CA855 ------------------------------------------------
gi|27156817|gb|CA855159.1|CA855 ------------------------------------------------
gi|17968319|gb|BM275000.1|BM275 ------------------------------------------------
gi|17967783|gb|BM274474.1|BM274 ------------------------------------------------
gi|27157066|gb|CA855305.1|CA855 ------------------------------------------------
gi|17966807|gb|BM273511.1|BM273 ------------------------------------------------
gi|27156778|gb|CA855132.1|CA855 ------------------------------------------------
gi|27156199|gb|CA854795.1|CA854 ------------------------------------------------
gi|27156181|gb|CA854786.1|CA854 ------------------------------------------------
gi|27157286|gb|CA855427.1|CA855 ------------------------------------------------
gi|17968188|gb|BM274872.1|BM274 ------------------------------------------------
gi|17968112|gb|BM274798.1|BM274 ------------------------------------------------
gi|17966722|gb|BM273427.1|BM273 ------------------------------------------------
gi|17967159|gb|BM273859.1|BM273 ------------------------------------------------
gi|27156861|gb|CA855187.1|CA855 ------------------------------------------------
gi|17968460|gb|BM275138.1|BM275 ------------------------------------------------
gi|27158852|gb|CA856383.1|CA856 ------TAAATGGGAATATTCCTTCC----------------------
gi|17968877|gb|BM275544.1|BM275 ------TAAATGGGAATATTCCTTCCAATTTTGAAG------------
gi|17966826|gb|BM273530.1|BM273 ------TAAATGGGAATATTCCTTCCAATTTTGAAGT-----------
gi|27155358|gb|CA854307.1|CA854 ------TAAATGGGAATATTCCTTCCAATTTTGAAGTGTTTCCAAATA
gi|27157035|gb|CA855287.1|CA855 ------TAAATGGGAATATTCCTTCCAATTTTGAAGTGTTTCCAAATA
gi|27157271|gb|CA855418.1|CA855 ------TAAATGGGAATATTCCTTCCAATTTTGAAGTGTTTCCAAATA
gi|17966614|gb|BM273320.1|BM273 ------TAAATGGGAATATTCCTTCCAATTTTGAAGTGTTTCCAAATA
gi|17967408|gb|BM274104.1|BM274 ------TAAATGGGAATATTCCTTCCAATTTTGAAGTGTTTCCAAATA
gi|27156056|gb|CA854706.1|CA854 ------TAAATGGGAATATTCCTTCCAATTTTGAAGTGTTTCCAAATA
gi|27158048|gb|CA855886.1|CA855 ------------------------------------------------

MAL13P1.154g                    TACAAGGTATAAAAAAAAAATTAAAATAAATAAAATACAAATAGGTTC
MAL13P1.154c                    ------------------------------------------------
MAL13|MAL13P1.154               ------------------------------------------------
su_gi_contig_463                TACAAG------------------------------------------
gi|27156621|gb|CA855050.1|CA855 ------------------------------------------------
gi|27156817|gb|CA855159.1|CA855 ------------------------------------------------
gi|17968319|gb|BM275000.1|BM275 ------------------------------------------------
gi|17967783|gb|BM274474.1|BM274 ------------------------------------------------
gi|27157066|gb|CA855305.1|CA855 ------------------------------------------------
gi|17966807|gb|BM273511.1|BM273 ------------------------------------------------
gi|27156778|gb|CA855132.1|CA855 ------------------------------------------------
gi|27156199|gb|CA854795.1|CA854 ------------------------------------------------
gi|27156181|gb|CA854786.1|CA854 ------------------------------------------------
gi|27157286|gb|CA855427.1|CA855 ------------------------------------------------
gi|17968188|gb|BM274872.1|BM274 ------------------------------------------------
gi|17968112|gb|BM274798.1|BM274 ------------------------------------------------
gi|17966722|gb|BM273427.1|BM273 ------------------------------------------------
gi|17967159|gb|BM273859.1|BM273 ------------------------------------------------
gi|27156861|gb|CA855187.1|CA855 ------------------------------------------------
gi|17968460|gb|BM275138.1|BM275 ------------------------------------------------
gi|27158852|gb|CA856383.1|CA856 ------------------------------------------------
gi|17968877|gb|BM275544.1|BM275 ------------------------------------------------
gi|17966826|gb|BM273530.1|BM273 ------------------------------------------------
gi|27155358|gb|CA854307.1|CA854 TACAAGG-----------------------------------------
gi|27157035|gb|CA855287.1|CA855 TACAAGG-----------------------------------------
gi|27157271|gb|CA855418.1|CA855 TACAAGG-----------------------------------------
gi|17966614|gb|BM273320.1|BM273 TACAAG------------------------------------------
gi|17967408|gb|BM274104.1|BM274 TACAAGG-----------------------------------------
gi|27156056|gb|CA854706.1|CA854 TACAAGG-----------------------------------------
gi|27158048|gb|CA855886.1|CA855 ------------------------------------------------

MAL13P1.154g                    ATATATATATATATATATATATATATATTGTGTTAAATTTATTGATAT
MAL13P1.154c                    ------------------------------------------------
MAL13|MAL13P1.154               ------------------------------------------------
su_gi_contig_463                ------------------------------------------------
gi|27156621|gb|CA855050.1|CA855 ------------------------------------------------
gi|27156817|gb|CA855159.1|CA855 ------------------------------------------------
gi|17968319|gb|BM275000.1|BM275 ------------------------------------------------
gi|17967783|gb|BM274474.1|BM274 ------------------------------------------------
gi|27157066|gb|CA855305.1|CA855 ------------------------------------------------
gi|17966807|gb|BM273511.1|BM273 ------------------------------------------------
gi|27156778|gb|CA855132.1|CA855 ------------------------------------------------
gi|27156199|gb|CA854795.1|CA854 ------------------------------------------------
gi|27156181|gb|CA854786.1|CA854 ------------------------------------------------
gi|27157286|gb|CA855427.1|CA855 ------------------------------------------------
gi|17968188|gb|BM274872.1|BM274 ------------------------------------------------
gi|17968112|gb|BM274798.1|BM274 ------------------------------------------------
gi|17966722|gb|BM273427.1|BM273 ------------------------------------------------
gi|17967159|gb|BM273859.1|BM273 ------------------------------------------------
gi|27156861|gb|CA855187.1|CA855 ------------------------------------------------
gi|17968460|gb|BM275138.1|BM275 ------------------------------------------------
gi|27158852|gb|CA856383.1|CA856 ------------------------------------------------
gi|17968877|gb|BM275544.1|BM275 ------------------------------------------------
gi|17966826|gb|BM273530.1|BM273 ------------------------------------------------
gi|27155358|gb|CA854307.1|CA854 ------------------------------------------------
gi|27157035|gb|CA855287.1|CA855 ------------------------------------------------
gi|27157271|gb|CA855418.1|CA855 ------------------------------------------------
gi|17966614|gb|BM273320.1|BM273 ------------------------------------------------
gi|17967408|gb|BM274104.1|BM274 ------------------------------------------------
gi|27156056|gb|CA854706.1|CA854 ------------------------------------------------
gi|27158048|gb|CA855886.1|CA855 ------------------------------------------------

MAL13P1.154g                    CTTGAAGGAGTTTGTGAAAAGGATGAAATTATATATGAAATGGAAACA
MAL13P1.154c                    ------------------------------------------------
MAL13|MAL13P1.154               ------------------------------------------------
su_gi_contig_463                -------GAGTTTGTGAAAAGGATGAAATTATATATGAAATGGAAACA
gi|27156621|gb|CA855050.1|CA855 ------------------------------------------------
gi|27156817|gb|CA855159.1|CA855 ------------------------------------------------
gi|17968319|gb|BM275000.1|BM275 ------------------------------------------------
gi|17967783|gb|BM274474.1|BM274 ------------------------------------------------
gi|27157066|gb|CA855305.1|CA855 ------------------------------------------------
gi|17966807|gb|BM273511.1|BM273 ------------------------------------------------
gi|27156778|gb|CA855132.1|CA855 ------------------------------------------------
gi|27156199|gb|CA854795.1|CA854 ------------------------------------------------
gi|27156181|gb|CA854786.1|CA854 ------------------------------------------------
gi|27157286|gb|CA855427.1|CA855 ------------------------------------------------
gi|17968188|gb|BM274872.1|BM274 ------------------------------------------------
gi|17968112|gb|BM274798.1|BM274 ------------------------------------------------
gi|17966722|gb|BM273427.1|BM273 ------------------------------------------------
gi|17967159|gb|BM273859.1|BM273 ------------------------------------------------
gi|27156861|gb|CA855187.1|CA855 ------------------------------------------------
gi|17968460|gb|BM275138.1|BM275 ------------------------------------------------
gi|27158852|gb|CA856383.1|CA856 ------------------------------------------------
gi|17968877|gb|BM275544.1|BM275 ------------------------------------------------
gi|17966826|gb|BM273530.1|BM273 ------------------------------------------------
gi|27155358|gb|CA854307.1|CA854 --------AGTTTGTGAAAAGGATGAAATTATATATGAAATGGAAACA
gi|27157035|gb|CA855287.1|CA855 --------AGTTTGTGAAAAGGATGAAATTATATATGAAATGGAAACA
gi|27157271|gb|CA855418.1|CA855 --------AGTTTGTGAAAAGGATGAAATTATATATGAAATGGAAACA
gi|17966614|gb|BM273320.1|BM273 -------GAGTTTGTGAAAAGGATGAAATTATATATGAAATGGAAACA
gi|17967408|gb|BM274104.1|BM274 --------AGTTTGTGAAAAGGATGAAATTATATATGAAATGGAAACA
gi|27156056|gb|CA854706.1|CA854 --------AGTTTGTGAAAAGGATGAAATTATATATGAAATGGAAACA
gi|27158048|gb|CA855886.1|CA855 ---------------GAAAAGGATGAAATTATATATGAAATGGAAACA

MAL13P1.154g                    GTTTTGAACTTGGATGATATATATAGTAATATTTATACCTTTTACTCA
MAL13P1.154c                    ------------------------------------------------
MAL13|MAL13P1.154               ------------------------------------------------
su_gi_contig_463                GTTTTGAACTTGGATGATATATATA-----------------------
gi|27156621|gb|CA855050.1|CA855 ------------------------------------------------
gi|27156817|gb|CA855159.1|CA855 ------------------------------------------------
gi|17968319|gb|BM275000.1|BM275 ------------------------------------------------
gi|17967783|gb|BM274474.1|BM274 ------------------------------------------------
gi|27157066|gb|CA855305.1|CA855 ------------------------------------------------
gi|17966807|gb|BM273511.1|BM273 ------------------------------------------------
gi|27156778|gb|CA855132.1|CA855 ------------------------------------------------
gi|27156199|gb|CA854795.1|CA854 ------------------------------------------------
gi|27156181|gb|CA854786.1|CA854 ------------------------------------------------
gi|27157286|gb|CA855427.1|CA855 ------------------------------------------------
gi|17968188|gb|BM274872.1|BM274 ------------------------------------------------
gi|17968112|gb|BM274798.1|BM274 ------------------------------------------------
gi|17966722|gb|BM273427.1|BM273 ------------------------------------------------
gi|17967159|gb|BM273859.1|BM273 ------------------------------------------------
gi|27156861|gb|CA855187.1|CA855 ------------------------------------------------
gi|17968460|gb|BM275138.1|BM275 ------------------------------------------------
gi|27158852|gb|CA856383.1|CA856 ------------------------------------------------
gi|17968877|gb|BM275544.1|BM275 ------------------------------------------------
gi|17966826|gb|BM273530.1|BM273 ------------------------------------------------
gi|27155358|gb|CA854307.1|CA854 GTTTTGAACTTGGATGATATATATA-----------------------
gi|27157035|gb|CA855287.1|CA855 GTTTTGAACTTGGATGATATATATA-----------------------
gi|27157271|gb|CA855418.1|CA855 GTTTTGAACTTGGATGATATATATA-----------------------
gi|17966614|gb|BM273320.1|BM273 GTTTTGAACTTGGATGATATATATA-----------------------
gi|17967408|gb|BM274104.1|BM274 GTTTTGAACTTGGATGATATATATA-----------------------
gi|27156056|gb|CA854706.1|CA854 GTTTTGAACTTGGATGATATATATA-----------------------
gi|27158048|gb|CA855886.1|CA855 GTTTTGAACTTGGATGATATATATA-----------------------

MAL13P1.154g                    AAAAAAAAAAAAAAAAAAAAAAATATATATATATATATATATATATAT
MAL13P1.154c                    ------------------------------------------------
MAL13|MAL13P1.154               ------------------------------------------------
su_gi_contig_463                ------------------------------------------------
gi|27156621|gb|CA855050.1|CA855 ------------------------------------------------
gi|27156817|gb|CA855159.1|CA855 ------------------------------------------------
gi|17968319|gb|BM275000.1|BM275 ------------------------------------------------
gi|17967783|gb|BM274474.1|BM274 ------------------------------------------------
gi|27157066|gb|CA855305.1|CA855 ------------------------------------------------
gi|17966807|gb|BM273511.1|BM273 ------------------------------------------------
gi|27156778|gb|CA855132.1|CA855 ------------------------------------------------
gi|27156199|gb|CA854795.1|CA854 ------------------------------------------------
gi|27156181|gb|CA854786.1|CA854 ------------------------------------------------
gi|27157286|gb|CA855427.1|CA855 ------------------------------------------------
gi|17968188|gb|BM274872.1|BM274 ------------------------------------------------
gi|17968112|gb|BM274798.1|BM274 ------------------------------------------------
gi|17966722|gb|BM273427.1|BM273 ------------------------------------------------
gi|17967159|gb|BM273859.1|BM273 ------------------------------------------------
gi|27156861|gb|CA855187.1|CA855 ------------------------------------------------
gi|17968460|gb|BM275138.1|BM275 ------------------------------------------------
gi|27158852|gb|CA856383.1|CA856 ------------------------------------------------
gi|17968877|gb|BM275544.1|BM275 ------------------------------------------------
gi|17966826|gb|BM273530.1|BM273 ------------------------------------------------
gi|27155358|gb|CA854307.1|CA854 ------------------------------------------------
gi|27157035|gb|CA855287.1|CA855 ------------------------------------------------
gi|27157271|gb|CA855418.1|CA855 ------------------------------------------------
gi|17966614|gb|BM273320.1|BM273 ------------------------------------------------
gi|17967408|gb|BM274104.1|BM274 ------------------------------------------------
gi|27156056|gb|CA854706.1|CA854 ------------------------------------------------
gi|27158048|gb|CA855886.1|CA855 ------------------------------------------------

MAL13P1.154g                    AATATACATACATATCCCTTTATATACATTTTTCTTTTATATTATTCA
MAL13P1.154c                    ------------------------------------------------
MAL13|MAL13P1.154               ------------------------------------------------
su_gi_contig_463                ------------------------------------------------
gi|27156621|gb|CA855050.1|CA855 ------------------------------------------------
gi|27156817|gb|CA855159.1|CA855 ------------------------------------------------
gi|17968319|gb|BM275000.1|BM275 ------------------------------------------------
gi|17967783|gb|BM274474.1|BM274 ------------------------------------------------
gi|27157066|gb|CA855305.1|CA855 ------------------------------------------------
gi|17966807|gb|BM273511.1|BM273 ------------------------------------------------
gi|27156778|gb|CA855132.1|CA855 ------------------------------------------------
gi|27156199|gb|CA854795.1|CA854 ------------------------------------------------
gi|27156181|gb|CA854786.1|CA854 ------------------------------------------------
gi|27157286|gb|CA855427.1|CA855 ------------------------------------------------
gi|17968188|gb|BM274872.1|BM274 ------------------------------------------------
gi|17968112|gb|BM274798.1|BM274 ------------------------------------------------
gi|17966722|gb|BM273427.1|BM273 ------------------------------------------------
gi|17967159|gb|BM273859.1|BM273 ------------------------------------------------
gi|27156861|gb|CA855187.1|CA855 ------------------------------------------------
gi|17968460|gb|BM275138.1|BM275 ------------------------------------------------
gi|27158852|gb|CA856383.1|CA856 ------------------------------------------------
gi|17968877|gb|BM275544.1|BM275 ------------------------------------------------
gi|17966826|gb|BM273530.1|BM273 ------------------------------------------------
gi|27155358|gb|CA854307.1|CA854 ------------------------------------------------
gi|27157035|gb|CA855287.1|CA855 ------------------------------------------------
gi|27157271|gb|CA855418.1|CA855 ------------------------------------------------
gi|17966614|gb|BM273320.1|BM273 ------------------------------------------------
gi|17967408|gb|BM274104.1|BM274 ------------------------------------------------
gi|27156056|gb|CA854706.1|CA854 ------------------------------------------------
gi|27158048|gb|CA855886.1|CA855 ------------------------------------------------

MAL13P1.154g                    GAGAAATGCAAAGAAGTAGATTGTGATTATTTTACCGTAATGAATCAA
MAL13P1.154c                    ------------------------------------------------
MAL13|MAL13P1.154               ------------------------------------------------
su_gi_contig_463                -AGAAATGCAAAGAAGTAGATTGTGATTATTTTACC------------
gi|27156621|gb|CA855050.1|CA855 ------------------------------------------------
gi|27156817|gb|CA855159.1|CA855 ------------------------------------------------
gi|17968319|gb|BM275000.1|BM275 ------------------------------------------------
gi|17967783|gb|BM274474.1|BM274 ------------------------------------------------
gi|27157066|gb|CA855305.1|CA855 ------------------------------------------------
gi|17966807|gb|BM273511.1|BM273 ------------------------------------------------
gi|27156778|gb|CA855132.1|CA855 ------------------------------------------------
gi|27156199|gb|CA854795.1|CA854 ------------------------------------------------
gi|27156181|gb|CA854786.1|CA854 ------------------------------------------------
gi|27157286|gb|CA855427.1|CA855 ------------------------------------------------
gi|17968188|gb|BM274872.1|BM274 ------------------------------------------------
gi|17968112|gb|BM274798.1|BM274 ------------------------------------------------
gi|17966722|gb|BM273427.1|BM273 ------------------------------------------------
gi|17967159|gb|BM273859.1|BM273 ------------------------------------------------
gi|27156861|gb|CA855187.1|CA855 ------------------------------------------------
gi|17968460|gb|BM275138.1|BM275 ------------------------------------------------
gi|27158852|gb|CA856383.1|CA856 ------------------------------------------------
gi|17968877|gb|BM275544.1|BM275 ------------------------------------------------
gi|17966826|gb|BM273530.1|BM273 ------------------------------------------------
gi|27155358|gb|CA854307.1|CA854 -AGAAATGCAAAGAAGTAGATTGTGATTATTTTACC------------
gi|27157035|gb|CA855287.1|CA855 -AGAAATGCAAAGAAGTAGATTGTGATTATTTTACC------------
gi|27157271|gb|CA855418.1|CA855 -AGAAATGCAAAGAAGTAGATTGTGATTATTTTACC------------
gi|17966614|gb|BM273320.1|BM273 -AGAAATGCAAAGAAGTAGATTGTGATTATTTTACC------------
gi|17967408|gb|BM274104.1|BM274 -AGAAATGCAAAGAAGTAGATTGTGATTATTTTACC------------
gi|27156056|gb|CA854706.1|CA854 -AGAAATGCAAAGAAGTAGATTGTGATTATTTTACC------------
gi|27158048|gb|CA855886.1|CA855 -AGAAATGCAAAGAAGTAGATTGTGATTATTTTACC------------

MAL13P1.154g                    TAATATATATATAAATAAATAAATATATATATATATATATATATATAT
MAL13P1.154c                    ------------------------------------------------
MAL13|MAL13P1.154               ------------------------------------------------
su_gi_contig_463                ------------------------------------------------
gi|27156621|gb|CA855050.1|CA855 ------------------------------------------------
gi|27156817|gb|CA855159.1|CA855 ------------------------------------------------
gi|17968319|gb|BM275000.1|BM275 ------------------------------------------------
gi|17967783|gb|BM274474.1|BM274 ------------------------------------------------
gi|27157066|gb|CA855305.1|CA855 ------------------------------------------------
gi|17966807|gb|BM273511.1|BM273 ------------------------------------------------
gi|27156778|gb|CA855132.1|CA855 ------------------------------------------------
gi|27156199|gb|CA854795.1|CA854 ------------------------------------------------
gi|27156181|gb|CA854786.1|CA854 ------------------------------------------------
gi|27157286|gb|CA855427.1|CA855 ------------------------------------------------
gi|17968188|gb|BM274872.1|BM274 ------------------------------------------------
gi|17968112|gb|BM274798.1|BM274 ------------------------------------------------
gi|17966722|gb|BM273427.1|BM273 ------------------------------------------------
gi|17967159|gb|BM273859.1|BM273 ------------------------------------------------
gi|27156861|gb|CA855187.1|CA855 ------------------------------------------------
gi|17968460|gb|BM275138.1|BM275 ------------------------------------------------
gi|27158852|gb|CA856383.1|CA856 ------------------------------------------------
gi|17968877|gb|BM275544.1|BM275 ------------------------------------------------
gi|17966826|gb|BM273530.1|BM273 ------------------------------------------------
gi|27155358|gb|CA854307.1|CA854 ------------------------------------------------
gi|27157035|gb|CA855287.1|CA855 ------------------------------------------------
gi|27157271|gb|CA855418.1|CA855 ------------------------------------------------
gi|17966614|gb|BM273320.1|BM273 ------------------------------------------------
gi|17967408|gb|BM274104.1|BM274 ------------------------------------------------
gi|27156056|gb|CA854706.1|CA854 ------------------------------------------------
gi|27158048|gb|CA855886.1|CA855 ------------------------------------------------

MAL13P1.154g                    ATATATGTGCATACTTATTTTATATAATTTTATTTTTGTGTTTCATGT
MAL13P1.154c                    ------------------------------------------------
MAL13|MAL13P1.154               ------------------------------------------------
su_gi_contig_463                ------------------------------------------------
gi|27156621|gb|CA855050.1|CA855 ------------------------------------------------
gi|27156817|gb|CA855159.1|CA855 ------------------------------------------------
gi|17968319|gb|BM275000.1|BM275 ------------------------------------------------
gi|17967783|gb|BM274474.1|BM274 ------------------------------------------------
gi|27157066|gb|CA855305.1|CA855 ------------------------------------------------
gi|17966807|gb|BM273511.1|BM273 ------------------------------------------------
gi|27156778|gb|CA855132.1|CA855 ------------------------------------------------
gi|27156199|gb|CA854795.1|CA854 ------------------------------------------------
gi|27156181|gb|CA854786.1|CA854 ------------------------------------------------
gi|27157286|gb|CA855427.1|CA855 ------------------------------------------------
gi|17968188|gb|BM274872.1|BM274 ------------------------------------------------
gi|17968112|gb|BM274798.1|BM274 ------------------------------------------------
gi|17966722|gb|BM273427.1|BM273 ------------------------------------------------
gi|17967159|gb|BM273859.1|BM273 ------------------------------------------------
gi|27156861|gb|CA855187.1|CA855 ------------------------------------------------
gi|17968460|gb|BM275138.1|BM275 ------------------------------------------------
gi|27158852|gb|CA856383.1|CA856 ------------------------------------------------
gi|17968877|gb|BM275544.1|BM275 ------------------------------------------------
gi|17966826|gb|BM273530.1|BM273 ------------------------------------------------
gi|27155358|gb|CA854307.1|CA854 ------------------------------------------------
gi|27157035|gb|CA855287.1|CA855 ------------------------------------------------
gi|27157271|gb|CA855418.1|CA855 ------------------------------------------------
gi|17966614|gb|BM273320.1|BM273 ------------------------------------------------
gi|17967408|gb|BM274104.1|BM274 ------------------------------------------------
gi|27156056|gb|CA854706.1|CA854 ------------------------------------------------
gi|27158048|gb|CA855886.1|CA855 ------------------------------------------------

MAL13P1.154g                    GTAGATGTCTACCTCTAATGGGTTGGAAATAATTATTTTACCACATCA
MAL13P1.154c                    ------------------------------------------------
MAL13|MAL13P1.154               ------------------------------------------------
su_gi_contig_463                ----ATGTCTACCTCTAATGG---------------------------
gi|27156621|gb|CA855050.1|CA855 ------------------------------------------------
gi|27156817|gb|CA855159.1|CA855 ------------------------------------------------
gi|17968319|gb|BM275000.1|BM275 ------------------------------------------------
gi|17967783|gb|BM274474.1|BM274 ------------------------------------------------
gi|27157066|gb|CA855305.1|CA855 ------------------------------------------------
gi|17966807|gb|BM273511.1|BM273 ------------------------------------------------
gi|27156778|gb|CA855132.1|CA855 ------------------------------------------------
gi|27156199|gb|CA854795.1|CA854 ------------------------------------------------
gi|27156181|gb|CA854786.1|CA854 ------------------------------------------------
gi|27157286|gb|CA855427.1|CA855 ------------------------------------------------
gi|17968188|gb|BM274872.1|BM274 ------------------------------------------------
gi|17968112|gb|BM274798.1|BM274 ------------------------------------------------
gi|17966722|gb|BM273427.1|BM273 ------------------------------------------------
gi|17967159|gb|BM273859.1|BM273 ------------------------------------------------
gi|27156861|gb|CA855187.1|CA855 ------------------------------------------------
gi|17968460|gb|BM275138.1|BM275 ------------------------------------------------
gi|27158852|gb|CA856383.1|CA856 ------------------------------------------------
gi|17968877|gb|BM275544.1|BM275 ------------------------------------------------
gi|17966826|gb|BM273530.1|BM273 ------------------------------------------------
gi|27155358|gb|CA854307.1|CA854 ----ATGTCTACCTCTAATGG---------------------------
gi|27157035|gb|CA855287.1|CA855 ----ATGTCTACCTCTAATGG---------------------------
gi|27157271|gb|CA855418.1|CA855 ----ATGTCTACCTCTAATGG---------------------------
gi|17966614|gb|BM273320.1|BM273 ----ATGTCTACCTCTAATGG---------------------------
gi|17967408|gb|BM274104.1|BM274 ----ATGTCTACCTCTAATGG---------------------------
gi|27156056|gb|CA854706.1|CA854 ----ATGTCTACCTCTAATGG---------------------------
gi|27158048|gb|CA855886.1|CA855 ----ATGTCTACCTCTAATGG---------------------------

MAL13P1.154g                    ATATAAAAAATAATAATAAAAAAATAAAATATAATCAATACCACAAAA
MAL13P1.154c                    ------------------------------------------------
MAL13|MAL13P1.154               ------------------------------------------------
su_gi_contig_463                ------------------------------------------------
gi|27156621|gb|CA855050.1|CA855 ------------------------------------------------
gi|27156817|gb|CA855159.1|CA855 ------------------------------------------------
gi|17968319|gb|BM275000.1|BM275 ------------------------------------------------
gi|17967783|gb|BM274474.1|BM274 ------------------------------------------------
gi|27157066|gb|CA855305.1|CA855 ------------------------------------------------
gi|17966807|gb|BM273511.1|BM273 ------------------------------------------------
gi|27156778|gb|CA855132.1|CA855 ------------------------------------------------
gi|27156199|gb|CA854795.1|CA854 ------------------------------------------------
gi|27156181|gb|CA854786.1|CA854 ------------------------------------------------
gi|27157286|gb|CA855427.1|CA855 ------------------------------------------------
gi|17968188|gb|BM274872.1|BM274 ------------------------------------------------
gi|17968112|gb|BM274798.1|BM274 ------------------------------------------------
gi|17966722|gb|BM273427.1|BM273 ------------------------------------------------
gi|17967159|gb|BM273859.1|BM273 ------------------------------------------------
gi|27156861|gb|CA855187.1|CA855 ------------------------------------------------
gi|17968460|gb|BM275138.1|BM275 ------------------------------------------------
gi|27158852|gb|CA856383.1|CA856 ------------------------------------------------
gi|17968877|gb|BM275544.1|BM275 ------------------------------------------------
gi|17966826|gb|BM273530.1|BM273 ------------------------------------------------
gi|27155358|gb|CA854307.1|CA854 ------------------------------------------------
gi|27157035|gb|CA855287.1|CA855 ------------------------------------------------
gi|27157271|gb|CA855418.1|CA855 ------------------------------------------------
gi|17966614|gb|BM273320.1|BM273 ------------------------------------------------
gi|17967408|gb|BM274104.1|BM274 ------------------------------------------------
gi|27156056|gb|CA854706.1|CA854 ------------------------------------------------
gi|27158048|gb|CA855886.1|CA855 ------------------------------------------------

MAL13P1.154g                    TGATATATTGCTAATTATATATATATATATATATATATTAAAGTCATT
MAL13P1.154c                    ------------------------------------------------
MAL13|MAL13P1.154               ------------------------------------------------
su_gi_contig_463                ------------------------------------------------
gi|27156621|gb|CA855050.1|CA855 ------------------------------------------------
gi|27156817|gb|CA855159.1|CA855 ------------------------------------------------
gi|17968319|gb|BM275000.1|BM275 ------------------------------------------------
gi|17967783|gb|BM274474.1|BM274 ------------------------------------------------
gi|27157066|gb|CA855305.1|CA855 ------------------------------------------------
gi|17966807|gb|BM273511.1|BM273 ------------------------------------------------
gi|27156778|gb|CA855132.1|CA855 ------------------------------------------------
gi|27156199|gb|CA854795.1|CA854 ------------------------------------------------
gi|27156181|gb|CA854786.1|CA854 ------------------------------------------------
gi|27157286|gb|CA855427.1|CA855 ------------------------------------------------
gi|17968188|gb|BM274872.1|BM274 ------------------------------------------------
gi|17968112|gb|BM274798.1|BM274 ------------------------------------------------
gi|17966722|gb|BM273427.1|BM273 ------------------------------------------------
gi|17967159|gb|BM273859.1|BM273 ------------------------------------------------
gi|27156861|gb|CA855187.1|CA855 ------------------------------------------------
gi|17968460|gb|BM275138.1|BM275 ------------------------------------------------
gi|27158852|gb|CA856383.1|CA856 ------------------------------------------------
gi|17968877|gb|BM275544.1|BM275 ------------------------------------------------
gi|17966826|gb|BM273530.1|BM273 ------------------------------------------------
gi|27155358|gb|CA854307.1|CA854 ------------------------------------------------
gi|27157035|gb|CA855287.1|CA855 ------------------------------------------------
gi|27157271|gb|CA855418.1|CA855 ------------------------------------------------
gi|17966614|gb|BM273320.1|BM273 ------------------------------------------------
gi|17967408|gb|BM274104.1|BM274 ------------------------------------------------
gi|27156056|gb|CA854706.1|CA854 ------------------------------------------------
gi|27158048|gb|CA855886.1|CA855 ------------------------------------------------

MAL13P1.154g                    TTTATATTGTTAATTTTGTTTTTTTTTTTTTAAGTATAAAAGGGGCTT
MAL13P1.154c                    ------------------------------------------------
MAL13|MAL13P1.154               ------------------------------------------------
su_gi_contig_463                ----------------------------------TATAAAAGGGGCTT
gi|27156621|gb|CA855050.1|CA855 ------------------------------------------------
gi|27156817|gb|CA855159.1|CA855 ------------------------------------------------
gi|17968319|gb|BM275000.1|BM275 ------------------------------------------------
gi|17967783|gb|BM274474.1|BM274 ------------------------------------------------
gi|27157066|gb|CA855305.1|CA855 ------------------------------------------------
gi|17966807|gb|BM273511.1|BM273 ------------------------------------------------
gi|27156778|gb|CA855132.1|CA855 ------------------------------------------------
gi|27156199|gb|CA854795.1|CA854 ------------------------------------------------
gi|27156181|gb|CA854786.1|CA854 ------------------------------------------------
gi|27157286|gb|CA855427.1|CA855 ------------------------------------------------
gi|17968188|gb|BM274872.1|BM274 ------------------------------------------------
gi|17968112|gb|BM274798.1|BM274 ------------------------------------------------
gi|17966722|gb|BM273427.1|BM273 ------------------------------------------------
gi|17967159|gb|BM273859.1|BM273 ------------------------------------------------
gi|27156861|gb|CA855187.1|CA855 ------------------------------------------------
gi|17968460|gb|BM275138.1|BM275 ------------------------------------------------
gi|27158852|gb|CA856383.1|CA856 ------------------------------------------------
gi|17968877|gb|BM275544.1|BM275 ------------------------------------------------
gi|17966826|gb|BM273530.1|BM273 ------------------------------------------------
gi|27155358|gb|CA854307.1|CA854 ----------------------------------TATAAAAGGGGCTT
gi|27157035|gb|CA855287.1|CA855 ----------------------------------TATAAAAGGGGCTT
gi|27157271|gb|CA855418.1|CA855 ----------------------------------TATAAAAGGGGCTT
gi|17966614|gb|BM273320.1|BM273 ----------------------------------TATAAAAGGGGCTT
gi|17967408|gb|BM274104.1|BM274 ----------------------------------TATAAAAGGGGCTT
gi|27156056|gb|CA854706.1|CA854 ----------------------------------TATAAAAGGGGCTT
gi|27158048|gb|CA855886.1|CA855 ----------------------------------TATAAAAGGGGCTT

MAL13P1.154g                    CCAAAAGTTTCAGGAATTATGCATGGTTTTGTAAAGGGTTTCCTAAAT
MAL13P1.154c                    ------------------------------------------------
MAL13|MAL13P1.154               ------------------------------------------------
su_gi_contig_463                CCAAAAGTTTCAGGAATTATGCATGGTTTTGTAAAGGGTTTCCTAAAT
gi|27156621|gb|CA855050.1|CA855 ------------------------------------------------
gi|27156817|gb|CA855159.1|CA855 ------------------------------------------------
gi|17968319|gb|BM275000.1|BM275 ------------------------------------------------
gi|17967783|gb|BM274474.1|BM274 ------------------------------------------------
gi|27157066|gb|CA855305.1|CA855 ------------------------------------------------
gi|17966807|gb|BM273511.1|BM273 ------------------------------------------------
gi|27156778|gb|CA855132.1|CA855 ------------------------------------------------
gi|27156199|gb|CA854795.1|CA854 ------------------------------------------------
gi|27156181|gb|CA854786.1|CA854 ------------------------------------------------
gi|27157286|gb|CA855427.1|CA855 ------------------------------------------------
gi|17968188|gb|BM274872.1|BM274 ------------------------------------------------
gi|17968112|gb|BM274798.1|BM274 ------------------------------------------------
gi|17966722|gb|BM273427.1|BM273 ------------------------------------------------
gi|17967159|gb|BM273859.1|BM273 ------------------------------------------------
gi|27156861|gb|CA855187.1|CA855 ------------------------------------------------
gi|17968460|gb|BM275138.1|BM275 ------------------------------------------------
gi|27158852|gb|CA856383.1|CA856 ------------------------------------------------
gi|17968877|gb|BM275544.1|BM275 ------------------------------------------------
gi|17966826|gb|BM273530.1|BM273 ------------------------------------------------
gi|27155358|gb|CA854307.1|CA854 CCAAAAGTTTCAGGAATTATGCATGGTTTTGTAAAGGGTTTCCTAAAT
gi|27157035|gb|CA855287.1|CA855 CCAAAAGTTTCAGGAATTATGCATGGTTTTGTAAAGGGTTTCCTAAAT
gi|27157271|gb|CA855418.1|CA855 CCAAAAGTTTCAGGAATTATGCATGGTTTTGTAAAGGGTTTCCTAAAT
gi|17966614|gb|BM273320.1|BM273 CCAAAAGTTTCAGGAATTATGCATGGTTTTGTAAAGGGTTTCCTAAAT
gi|17967408|gb|BM274104.1|BM274 CCAAAAGTTTCAGGAATTATGCATGGTTTTGTAAAGGGTTTCCTAAAT
gi|27156056|gb|CA854706.1|CA854 CCAAAAGTTTCAGGAATTATGCATGGTTTTGTAAAGGGTTTCCTAAAT
gi|27158048|gb|CA855886.1|CA855 CCAAAAGTTTCAGGAATTATGCATGGTTTTGTAAAGGGTTTCCTAAAT

MAL13P1.154g                    ATGTGAGTTTTTAAACTTTTTAACATACAAATGATTATACAAAAATAT
MAL13P1.154c                    ------------------------------------------------
MAL13|MAL13P1.154               ------------------------------------------------
su_gi_contig_463                AT----------------------------------------------
gi|27156621|gb|CA855050.1|CA855 ------------------------------------------------
gi|27156817|gb|CA855159.1|CA855 ------------------------------------------------
gi|17968319|gb|BM275000.1|BM275 ------------------------------------------------
gi|17967783|gb|BM274474.1|BM274 ------------------------------------------------
gi|27157066|gb|CA855305.1|CA855 ------------------------------------------------
gi|17966807|gb|BM273511.1|BM273 ------------------------------------------------
gi|27156778|gb|CA855132.1|CA855 ------------------------------------------------
gi|27156199|gb|CA854795.1|CA854 ------------------------------------------------
gi|27156181|gb|CA854786.1|CA854 ------------------------------------------------
gi|27157286|gb|CA855427.1|CA855 ------------------------------------------------
gi|17968188|gb|BM274872.1|BM274 ------------------------------------------------
gi|17968112|gb|BM274798.1|BM274 ------------------------------------------------
gi|17966722|gb|BM273427.1|BM273 ------------------------------------------------
gi|17967159|gb|BM273859.1|BM273 ------------------------------------------------
gi|27156861|gb|CA855187.1|CA855 ------------------------------------------------
gi|17968460|gb|BM275138.1|BM275 ------------------------------------------------
gi|27158852|gb|CA856383.1|CA856 ------------------------------------------------
gi|17968877|gb|BM275544.1|BM275 ------------------------------------------------
gi|17966826|gb|BM273530.1|BM273 ------------------------------------------------
gi|27155358|gb|CA854307.1|CA854 AT----------------------------------------------
gi|27157035|gb|CA855287.1|CA855 AT----------------------------------------------
gi|27157271|gb|CA855418.1|CA855 AT----------------------------------------------
gi|17966614|gb|BM273320.1|BM273 AT----------------------------------------------
gi|17967408|gb|BM274104.1|BM274 AT----------------------------------------------
gi|27156056|gb|CA854706.1|CA854 AT----------------------------------------------
gi|27158048|gb|CA855886.1|CA855 AT----------------------------------------------

MAL13P1.154g                    AATTTTCTGATATTCATATATTATGAAAAATATCTTAAATTCATTAGG
MAL13P1.154c                    ------------------------------------------------
MAL13|MAL13P1.154               ------------------------------------------------
su_gi_contig_463                -----------------------------------------------G
gi|27156621|gb|CA855050.1|CA855 ------------------------------------------------
gi|27156817|gb|CA855159.1|CA855 ------------------------------------------------
gi|17968319|gb|BM275000.1|BM275 ------------------------------------------------
gi|17967783|gb|BM274474.1|BM274 ------------------------------------------------
gi|27157066|gb|CA855305.1|CA855 ------------------------------------------------
gi|17966807|gb|BM273511.1|BM273 ------------------------------------------------
gi|27156778|gb|CA855132.1|CA855 ------------------------------------------------
gi|27156199|gb|CA854795.1|CA854 ------------------------------------------------
gi|27156181|gb|CA854786.1|CA854 ------------------------------------------------
gi|27157286|gb|CA855427.1|CA855 ------------------------------------------------
gi|17968188|gb|BM274872.1|BM274 ------------------------------------------------
gi|17968112|gb|BM274798.1|BM274 ------------------------------------------------
gi|17966722|gb|BM273427.1|BM273 ------------------------------------------------
gi|17967159|gb|BM273859.1|BM273 ------------------------------------------------
gi|27156861|gb|CA855187.1|CA855 ------------------------------------------------
gi|17968460|gb|BM275138.1|BM275 ------------------------------------------------
gi|27158852|gb|CA856383.1|CA856 ------------------------------------------------
gi|17968877|gb|BM275544.1|BM275 ------------------------------------------------
gi|17966826|gb|BM273530.1|BM273 ------------------------------------------------
gi|27155358|gb|CA854307.1|CA854 -----------------------------------------------G
gi|27157035|gb|CA855287.1|CA855 -----------------------------------------------G
gi|27157271|gb|CA855418.1|CA855 -----------------------------------------------G
gi|17966614|gb|BM273320.1|BM273 -----------------------------------------------G
gi|17967408|gb|BM274104.1|BM274 -----------------------------------------------G
gi|27156056|gb|CA854706.1|CA854 -----------------------------------------------G
gi|27158048|gb|CA855886.1|CA855 -----------------------------------------------G

MAL13P1.154g                    TTTCTCATGAAGGATTTCTCTTTGGAAAAAATTATAAAAAGTAAATAA
MAL13P1.154c                    ------------------------------------------------
MAL13|MAL13P1.154               ------------------------------------------------
su_gi_contig_463                TTTCTCATGAAGGATTTCTCTTTGGAAAAAATTATAAAAA--------
gi|27156621|gb|CA855050.1|CA855 ------------------------------------------------
gi|27156817|gb|CA855159.1|CA855 ------------------------------------------------
gi|17968319|gb|BM275000.1|BM275 ------------------------------------------------
gi|17967783|gb|BM274474.1|BM274 ------------------------------------------------
gi|27157066|gb|CA855305.1|CA855 ------------------------------------------------
gi|17966807|gb|BM273511.1|BM273 ------------------------------------------------
gi|27156778|gb|CA855132.1|CA855 ------------------------------------------------
gi|27156199|gb|CA854795.1|CA854 ------------------------------------------------
gi|27156181|gb|CA854786.1|CA854 ------------------------------------------------
gi|27157286|gb|CA855427.1|CA855 ------------------------------------------------
gi|17968188|gb|BM274872.1|BM274 ------------------------------------------------
gi|17968112|gb|BM274798.1|BM274 ------------------------------------------------
gi|17966722|gb|BM273427.1|BM273 ------------------------------------------------
gi|17967159|gb|BM273859.1|BM273 ------------------------------------------------
gi|27156861|gb|CA855187.1|CA855 ------------------------------------------------
gi|17968460|gb|BM275138.1|BM275 ------------------------------------------------
gi|27158852|gb|CA856383.1|CA856 ------------------------------------------------
gi|17968877|gb|BM275544.1|BM275 ------------------------------------------------
gi|17966826|gb|BM273530.1|BM273 ------------------------------------------------
gi|27155358|gb|CA854307.1|CA854 TTTCTCATGAAGGATTTCTCTTTGGAAAAAATTATAAAAA--------
gi|27157035|gb|CA855287.1|CA855 TTTCTCATGAAGGATTTCTCTTTGGAAAAAATTATAAAAA--------
gi|27157271|gb|CA855418.1|CA855 TTTCTCATGAAGGATTTCTCTTTGGAAAAAATTATAAAAA--------
gi|17966614|gb|BM273320.1|BM273 TTTCTCATGAAGGATTTCTCTTTGGAAAAAATTATAAAAA--------
gi|17967408|gb|BM274104.1|BM274 TTTCTCATGAAGGATTTCTCTTTGGAAAAAATTATAAAAA--------
gi|27156056|gb|CA854706.1|CA854 TTTCTCATGAAGGATTTCTCTTTGGAAAAAATTATAAAAA--------
gi|27158048|gb|CA855886.1|CA855 TTTCTCATGAAGGATTTCTCTTTGGAAAAAATTATAAAAA--------

MAL13P1.154g                    TAAAATATATATATATATATATATGTGAAGATATTAAAAATATTGTAT
MAL13P1.154c                    ------------------------------------------------
MAL13|MAL13P1.154               ------------------------------------------------
su_gi_contig_463                ------------------------------------------------
gi|27156621|gb|CA855050.1|CA855 ------------------------------------------------
gi|27156817|gb|CA855159.1|CA855 ------------------------------------------------
gi|17968319|gb|BM275000.1|BM275 ------------------------------------------------
gi|17967783|gb|BM274474.1|BM274 ------------------------------------------------
gi|27157066|gb|CA855305.1|CA855 ------------------------------------------------
gi|17966807|gb|BM273511.1|BM273 ------------------------------------------------
gi|27156778|gb|CA855132.1|CA855 ------------------------------------------------
gi|27156199|gb|CA854795.1|CA854 ------------------------------------------------
gi|27156181|gb|CA854786.1|CA854 ------------------------------------------------
gi|27157286|gb|CA855427.1|CA855 ------------------------------------------------
gi|17968188|gb|BM274872.1|BM274 ------------------------------------------------
gi|17968112|gb|BM274798.1|BM274 ------------------------------------------------
gi|17966722|gb|BM273427.1|BM273 ------------------------------------------------
gi|17967159|gb|BM273859.1|BM273 ------------------------------------------------
gi|27156861|gb|CA855187.1|CA855 ------------------------------------------------
gi|17968460|gb|BM275138.1|BM275 ------------------------------------------------
gi|27158852|gb|CA856383.1|CA856 ------------------------------------------------
gi|17968877|gb|BM275544.1|BM275 ------------------------------------------------
gi|17966826|gb|BM273530.1|BM273 ------------------------------------------------
gi|27155358|gb|CA854307.1|CA854 ------------------------------------------------
gi|27157035|gb|CA855287.1|CA855 ------------------------------------------------
gi|27157271|gb|CA855418.1|CA855 ------------------------------------------------
gi|17966614|gb|BM273320.1|BM273 ------------------------------------------------
gi|17967408|gb|BM274104.1|BM274 ------------------------------------------------
gi|27156056|gb|CA854706.1|CA854 ------------------------------------------------
gi|27158048|gb|CA855886.1|CA855 ------------------------------------------------

MAL13P1.154g                    ATTATTATGTTTTATTTACAATGTTTGTAGTTCTAAGGATCCAAAGAA
MAL13P1.154c                    ------------------------------------------------
MAL13|MAL13P1.154               ------------------------------------------------
su_gi_contig_463                ------------------------------TTCTAAGGATCCAAAGAA
gi|27156621|gb|CA855050.1|CA855 ------------------------------------------------
gi|27156817|gb|CA855159.1|CA855 ------------------------------------------------
gi|17968319|gb|BM275000.1|BM275 ------------------------------------------------
gi|17967783|gb|BM274474.1|BM274 ------------------------------------------------
gi|27157066|gb|CA855305.1|CA855 ------------------------------------------------
gi|17966807|gb|BM273511.1|BM273 ------------------------------------------------
gi|27156778|gb|CA855132.1|CA855 ------------------------------------------------
gi|27156199|gb|CA854795.1|CA854 ------------------------------------------------
gi|27156181|gb|CA854786.1|CA854 ------------------------------------------------
gi|27157286|gb|CA855427.1|CA855 ------------------------------------------------
gi|17968188|gb|BM274872.1|BM274 ------------------------------------------------
gi|17968112|gb|BM274798.1|BM274 ------------------------------------------------
gi|17966722|gb|BM273427.1|BM273 ------------------------------------------------
gi|17967159|gb|BM273859.1|BM273 ------------------------------------------------
gi|27156861|gb|CA855187.1|CA855 ------------------------------------------------
gi|17968460|gb|BM275138.1|BM275 ------------------------------------------------
gi|27158852|gb|CA856383.1|CA856 ------------------------------------------------
gi|17968877|gb|BM275544.1|BM275 ------------------------------------------------
gi|17966826|gb|BM273530.1|BM273 ------------------------------------------------
gi|27155358|gb|CA854307.1|CA854 ------------------------------TTCTAAGGATCCAAAGAA
gi|27157035|gb|CA855287.1|CA855 ------------------------------TTCTAAGGATCCAAAGAA
gi|27157271|gb|CA855418.1|CA855 ------------------------------TTCTAAGGATCCAAAGAA
gi|17966614|gb|BM273320.1|BM273 ------------------------------TTCTAAGGATCCAAAGAA
gi|17967408|gb|BM274104.1|BM274 ------------------------------TTCTAAGGATCCAAAGAA
gi|27156056|gb|CA854706.1|CA854 ------------------------------TTCTAAGGATCCAAAGAA
gi|27158048|gb|CA855886.1|CA855 ------------------------------TTCTAAGGATCCAAAGAA

MAL13P1.154g                    AAGAATAAGTATACCACACTACGAAAAATATATTATATTATATTATAT
MAL13P1.154c                    ------------------------------------------------
MAL13|MAL13P1.154               ------------------------------------------------
su_gi_contig_463                AAGAATAA----------------------------------------
gi|27156621|gb|CA855050.1|CA855 ------------------------------------------------
gi|27156817|gb|CA855159.1|CA855 ------------------------------------------------
gi|17968319|gb|BM275000.1|BM275 ------------------------------------------------
gi|17967783|gb|BM274474.1|BM274 ------------------------------------------------
gi|27157066|gb|CA855305.1|CA855 ------------------------------------------------
gi|17966807|gb|BM273511.1|BM273 ------------------------------------------------
gi|27156778|gb|CA855132.1|CA855 ------------------------------------------------
gi|27156199|gb|CA854795.1|CA854 ------------------------------------------------
gi|27156181|gb|CA854786.1|CA854 ------------------------------------------------
gi|27157286|gb|CA855427.1|CA855 ------------------------------------------------
gi|17968188|gb|BM274872.1|BM274 ------------------------------------------------
gi|17968112|gb|BM274798.1|BM274 ------------------------------------------------
gi|17966722|gb|BM273427.1|BM273 ------------------------------------------------
gi|17967159|gb|BM273859.1|BM273 ------------------------------------------------
gi|27156861|gb|CA855187.1|CA855 ------------------------------------------------
gi|17968460|gb|BM275138.1|BM275 ------------------------------------------------
gi|27158852|gb|CA856383.1|CA856 ------------------------------------------------
gi|17968877|gb|BM275544.1|BM275 ------------------------------------------------
gi|17966826|gb|BM273530.1|BM273 ------------------------------------------------
gi|27155358|gb|CA854307.1|CA854 AAGAATAA----------------------------------------
gi|27157035|gb|CA855287.1|CA855 AAGAATAA----------------------------------------
gi|27157271|gb|CA855418.1|CA855 AAGAATAA----------------------------------------
gi|17966614|gb|BM273320.1|BM273 AAGAATAA----------------------------------------
gi|17967408|gb|BM274104.1|BM274 AAGAATAA----------------------------------------
gi|27156056|gb|CA854706.1|CA854 AAGAATAA----------------------------------------
gi|27158048|gb|CA855886.1|CA855 AAGAATAA----------------------------------------

MAL13P1.154g                    TATATATAATATATATATGTTATATAGTATATTTTTTTTTCTTTTCTA
MAL13P1.154c                    ------------------------------------------------
MAL13|MAL13P1.154               ------------------------------------------------
su_gi_contig_463                ------------------------------------------------
gi|27156621|gb|CA855050.1|CA855 ------------------------------------------------
gi|27156817|gb|CA855159.1|CA855 ------------------------------------------------
gi|17968319|gb|BM275000.1|BM275 ------------------------------------------------
gi|17967783|gb|BM274474.1|BM274 ------------------------------------------------
gi|27157066|gb|CA855305.1|CA855 ------------------------------------------------
gi|17966807|gb|BM273511.1|BM273 ------------------------------------------------
gi|27156778|gb|CA855132.1|CA855 ------------------------------------------------
gi|27156199|gb|CA854795.1|CA854 ------------------------------------------------
gi|27156181|gb|CA854786.1|CA854 ------------------------------------------------
gi|27157286|gb|CA855427.1|CA855 ------------------------------------------------
gi|17968188|gb|BM274872.1|BM274 ------------------------------------------------
gi|17968112|gb|BM274798.1|BM274 ------------------------------------------------
gi|17966722|gb|BM273427.1|BM273 ------------------------------------------------
gi|17967159|gb|BM273859.1|BM273 ------------------------------------------------
gi|27156861|gb|CA855187.1|CA855 ------------------------------------------------
gi|17968460|gb|BM275138.1|BM275 ------------------------------------------------
gi|27158852|gb|CA856383.1|CA856 ------------------------------------------------
gi|17968877|gb|BM275544.1|BM275 ------------------------------------------------
gi|17966826|gb|BM273530.1|BM273 ------------------------------------------------
gi|27155358|gb|CA854307.1|CA854 ------------------------------------------------
gi|27157035|gb|CA855287.1|CA855 ------------------------------------------------
gi|27157271|gb|CA855418.1|CA855 ------------------------------------------------
gi|17966614|gb|BM273320.1|BM273 ------------------------------------------------
gi|17967408|gb|BM274104.1|BM274 ------------------------------------------------
gi|27156056|gb|CA854706.1|CA854 ------------------------------------------------
gi|27158048|gb|CA855886.1|CA855 ------------------------------------------------

MAL13P1.154g                    TATATATGGAATATTTAATGTTTCATAGTCTTATGGCTGTATATATGT
MAL13P1.154c                    ------------------------------------------------
MAL13|MAL13P1.154               ------------------------------------------------
su_gi_contig_463                ------------------------------------------------
gi|27156621|gb|CA855050.1|CA855 ------------------------------------------------
gi|27156817|gb|CA855159.1|CA855 ------------------------------------------------
gi|17968319|gb|BM275000.1|BM275 ------------------------------------------------
gi|17967783|gb|BM274474.1|BM274 ------------------------------------------------
gi|27157066|gb|CA855305.1|CA855 ------------------------------------------------
gi|17966807|gb|BM273511.1|BM273 ------------------------------------------------
gi|27156778|gb|CA855132.1|CA855 ------------------------------------------------
gi|27156199|gb|CA854795.1|CA854 ------------------------------------------------
gi|27156181|gb|CA854786.1|CA854 ------------------------------------------------
gi|27157286|gb|CA855427.1|CA855 ------------------------------------------------
gi|17968188|gb|BM274872.1|BM274 ------------------------------------------------
gi|17968112|gb|BM274798.1|BM274 ------------------------------------------------
gi|17966722|gb|BM273427.1|BM273 ------------------------------------------------
gi|17967159|gb|BM273859.1|BM273 ------------------------------------------------
gi|27156861|gb|CA855187.1|CA855 ------------------------------------------------
gi|17968460|gb|BM275138.1|BM275 ------------------------------------------------
gi|27158852|gb|CA856383.1|CA856 ------------------------------------------------
gi|17968877|gb|BM275544.1|BM275 ------------------------------------------------
gi|17966826|gb|BM273530.1|BM273 ------------------------------------------------
gi|27155358|gb|CA854307.1|CA854 ------------------------------------------------
gi|27157035|gb|CA855287.1|CA855 ------------------------------------------------
gi|27157271|gb|CA855418.1|CA855 ------------------------------------------------
gi|17966614|gb|BM273320.1|BM273 ------------------------------------------------
gi|17967408|gb|BM274104.1|BM274 ------------------------------------------------
gi|27156056|gb|CA854706.1|CA854 ------------------------------------------------
gi|27158048|gb|CA855886.1|CA855 ------------------------------------------------

MAL13P1.154g                    TCTTTTTTTTTTTTTTCCTTTTTTTAATAAATAAATGTTGATATATAA
MAL13P1.154c                    ------------------------------------------------
MAL13|MAL13P1.154               ------------------------------------------------
su_gi_contig_463                ------------------------------------------------
gi|27156621|gb|CA855050.1|CA855 ------------------------------------------------
gi|27156817|gb|CA855159.1|CA855 ------------------------------------------------
gi|17968319|gb|BM275000.1|BM275 ------------------------------------------------
gi|17967783|gb|BM274474.1|BM274 ------------------------------------------------
gi|27157066|gb|CA855305.1|CA855 ------------------------------------------------
gi|17966807|gb|BM273511.1|BM273 ------------------------------------------------
gi|27156778|gb|CA855132.1|CA855 ------------------------------------------------
gi|27156199|gb|CA854795.1|CA854 ------------------------------------------------
gi|27156181|gb|CA854786.1|CA854 ------------------------------------------------
gi|27157286|gb|CA855427.1|CA855 ------------------------------------------------
gi|17968188|gb|BM274872.1|BM274 ------------------------------------------------
gi|17968112|gb|BM274798.1|BM274 ------------------------------------------------
gi|17966722|gb|BM273427.1|BM273 ------------------------------------------------
gi|17967159|gb|BM273859.1|BM273 ------------------------------------------------
gi|27156861|gb|CA855187.1|CA855 ------------------------------------------------
gi|17968460|gb|BM275138.1|BM275 ------------------------------------------------
gi|27158852|gb|CA856383.1|CA856 ------------------------------------------------
gi|17968877|gb|BM275544.1|BM275 ------------------------------------------------
gi|17966826|gb|BM273530.1|BM273 ------------------------------------------------
gi|27155358|gb|CA854307.1|CA854 ------------------------------------------------
gi|27157035|gb|CA855287.1|CA855 ------------------------------------------------
gi|27157271|gb|CA855418.1|CA855 ------------------------------------------------
gi|17966614|gb|BM273320.1|BM273 ------------------------------------------------
gi|17967408|gb|BM274104.1|BM274 ------------------------------------------------
gi|27156056|gb|CA854706.1|CA854 ------------------------------------------------
gi|27158048|gb|CA855886.1|CA855 ------------------------------------------------

MAL13P1.154g                    TTCTTCATCATATGAAAAATATATATTCTTATATATTTATATATACAT
MAL13P1.154c                    ------------------------------------------------
MAL13|MAL13P1.154               ------------------------------------------------
su_gi_contig_463                ------------------------------------------------
gi|27156621|gb|CA855050.1|CA855 ------------------------------------------------
gi|27156817|gb|CA855159.1|CA855 ------------------------------------------------
gi|17968319|gb|BM275000.1|BM275 ------------------------------------------------
gi|17967783|gb|BM274474.1|BM274 ------------------------------------------------
gi|27157066|gb|CA855305.1|CA855 ------------------------------------------------
gi|17966807|gb|BM273511.1|BM273 ------------------------------------------------
gi|27156778|gb|CA855132.1|CA855 ------------------------------------------------
gi|27156199|gb|CA854795.1|CA854 ------------------------------------------------
gi|27156181|gb|CA854786.1|CA854 ------------------------------------------------
gi|27157286|gb|CA855427.1|CA855 ------------------------------------------------
gi|17968188|gb|BM274872.1|BM274 ------------------------------------------------
gi|17968112|gb|BM274798.1|BM274 ------------------------------------------------
gi|17966722|gb|BM273427.1|BM273 ------------------------------------------------
gi|17967159|gb|BM273859.1|BM273 ------------------------------------------------
gi|27156861|gb|CA855187.1|CA855 ------------------------------------------------
gi|17968460|gb|BM275138.1|BM275 ------------------------------------------------
gi|27158852|gb|CA856383.1|CA856 ------------------------------------------------
gi|17968877|gb|BM275544.1|BM275 ------------------------------------------------
gi|17966826|gb|BM273530.1|BM273 ------------------------------------------------
gi|27155358|gb|CA854307.1|CA854 ------------------------------------------------
gi|27157035|gb|CA855287.1|CA855 ------------------------------------------------
gi|27157271|gb|CA855418.1|CA855 ------------------------------------------------
gi|17966614|gb|BM273320.1|BM273 ------------------------------------------------
gi|17967408|gb|BM274104.1|BM274 ------------------------------------------------
gi|27156056|gb|CA854706.1|CA854 ------------------------------------------------
gi|27158048|gb|CA855886.1|CA855 ------------------------------------------------

MAL13P1.154g                    TTTTTTTATATTTTTTAAAAAAAGCTTTCATGAATTATGAAGGACCTT
MAL13P1.154c                    ------------------------------------------------
MAL13|MAL13P1.154               ------------------------------------------------
su_gi_contig_463                ------------------------CTTTCATGAATTATGAAGGACCTT
gi|27156621|gb|CA855050.1|CA855 ------------------------------------------------
gi|27156817|gb|CA855159.1|CA855 ------------------------------------------------
gi|17968319|gb|BM275000.1|BM275 ------------------------------------------------
gi|17967783|gb|BM274474.1|BM274 ------------------------------------------------
gi|27157066|gb|CA855305.1|CA855 ------------------------------------------------
gi|17966807|gb|BM273511.1|BM273 ------------------------------------------------
gi|27156778|gb|CA855132.1|CA855 ------------------------------------------------
gi|27156199|gb|CA854795.1|CA854 ------------------------------------------------
gi|27156181|gb|CA854786.1|CA854 ------------------------------------------------
gi|27157286|gb|CA855427.1|CA855 ------------------------------------------------
gi|17968188|gb|BM274872.1|BM274 ------------------------------------------------
gi|17968112|gb|BM274798.1|BM274 ------------------------------------------------
gi|17966722|gb|BM273427.1|BM273 ------------------------------------------------
gi|17967159|gb|BM273859.1|BM273 ------------------------------------------------
gi|27156861|gb|CA855187.1|CA855 ------------------------------------------------
gi|17968460|gb|BM275138.1|BM275 ------------------------------------------------
gi|27158852|gb|CA856383.1|CA856 ------------------------------------------------
gi|17968877|gb|BM275544.1|BM275 ------------------------------------------------
gi|17966826|gb|BM273530.1|BM273 ------------------------------------------------
gi|27155358|gb|CA854307.1|CA854 ------------------------CTTTCATGAATTATGAAGGACCTT
gi|27157035|gb|CA855287.1|CA855 ------------------------CTTTCATGAATTATGAAGGACCTT
gi|27157271|gb|CA855418.1|CA855 ------------------------CTTTCATGAATTATGAAGGACCTT
gi|17966614|gb|BM273320.1|BM273 ------------------------CTTTCATGAATTATGAAGGACCTT
gi|17967408|gb|BM274104.1|BM274 ------------------------CTTTCATGAATTATGAAGGACCTT
gi|27156056|gb|CA854706.1|CA854 ------------------------CTTTCATGAATTATGAAGGACCTT
gi|27158048|gb|CA855886.1|CA855 ------------------------CTTTCATGAATTATGAAGGACCTT

MAL13P1.154g                    TAAGATGAGAAGAAATAAAATAAAATAAAATAAAATGCCCAGAGGAAA
MAL13P1.154c                    ------------------------------------------------
MAL13|MAL13P1.154               ------------------------------------------------
su_gi_contig_463                TAAGATGAGAAGAAATAAAATAAAATAAAATAAAATGCCCAGAGGAAA
gi|27156621|gb|CA855050.1|CA855 ------------------------------------------------
gi|27156817|gb|CA855159.1|CA855 ------------------------------------------------
gi|17968319|gb|BM275000.1|BM275 ------------------------------------------------
gi|17967783|gb|BM274474.1|BM274 ------------------------------------------------
gi|27157066|gb|CA855305.1|CA855 ------------------------------------------------
gi|17966807|gb|BM273511.1|BM273 ------------------------------------------------
gi|27156778|gb|CA855132.1|CA855 ------------------------------------------------
gi|27156199|gb|CA854795.1|CA854 ------------------------------------------------
gi|27156181|gb|CA854786.1|CA854 ------------------------------------------------
gi|27157286|gb|CA855427.1|CA855 ------------------------------------------------
gi|17968188|gb|BM274872.1|BM274 ------------------------------------------------
gi|17968112|gb|BM274798.1|BM274 ------------------------------------------------
gi|17966722|gb|BM273427.1|BM273 ------------------------------------------------
gi|17967159|gb|BM273859.1|BM273 ------------------------------------------------
gi|27156861|gb|CA855187.1|CA855 ------------------------------------------------
gi|17968460|gb|BM275138.1|BM275 ------------------------------------------------
gi|27158852|gb|CA856383.1|CA856 ------------------------------------------------
gi|17968877|gb|BM275544.1|BM275 ------------------------------------------------
gi|17966826|gb|BM273530.1|BM273 ------------------------------------------------
gi|27155358|gb|CA854307.1|CA854 TAAGATGAGAAGAAATAAAATAAAATAAAATAAAATGCCCAGAGGAAA
gi|27157035|gb|CA855287.1|CA855 TAAGATGAGAAGAAATAAAATAAAATAAAATAAAATGCCCAGAGGAAA
gi|27157271|gb|CA855418.1|CA855 TAAGATGAGAAGAAATAAAATAAAATAAAATAAAATGCCCAGAGGAAA
gi|17966614|gb|BM273320.1|BM273 TAAGATGAGAAGAAATAAAATAAAATAAAATAAAATGCCCAGAGGAAA
gi|17967408|gb|BM274104.1|BM274 TAAGATGAGAAGAAATAAAATAAAATAAAATAAAATGCCCAGAGGAAA
gi|27156056|gb|CA854706.1|CA854 TAAGATGAGAAGAAATAAAATAAAATAAAATAAAATGCCCAGAGGAAA
gi|27158048|gb|CA855886.1|CA855 TAAGATGAGAAGAAATAAAATAAAATAAAATAAAATGCCCAGAGGAAA

MAL13P1.154g                    TTATTTAATATAATATGTACCCATTTGTGTTATTTTTTTTATTTTATT
MAL13P1.154c                    ------------------------------------------------
MAL13|MAL13P1.154               ------------------------------------------------
su_gi_contig_463                TTATTTAATATAATATGTACCCATTTGTGTTATTTTTTTTATTTTATT
gi|27156621|gb|CA855050.1|CA855 ------------------------------------------------
gi|27156817|gb|CA855159.1|CA855 ------------------------------------------------
gi|17968319|gb|BM275000.1|BM275 ------------------------------------------------
gi|17967783|gb|BM274474.1|BM274 ------------------------------------------------
gi|27157066|gb|CA855305.1|CA855 ------------------------------------------------
gi|17966807|gb|BM273511.1|BM273 ------------------------------------------------
gi|27156778|gb|CA855132.1|CA855 ------------------------------------------------
gi|27156199|gb|CA854795.1|CA854 ------------------------------------------------
gi|27156181|gb|CA854786.1|CA854 ------------------------------------------------
gi|27157286|gb|CA855427.1|CA855 ------------------------------------------------
gi|17968188|gb|BM274872.1|BM274 ------------------------------------------------
gi|17968112|gb|BM274798.1|BM274 ------------------------------------------------
gi|17966722|gb|BM273427.1|BM273 ------------------------------------------------
gi|17967159|gb|BM273859.1|BM273 ------------------------------------------------
gi|27156861|gb|CA855187.1|CA855 ------------------------------------------------
gi|17968460|gb|BM275138.1|BM275 ------------------------------------------------
gi|27158852|gb|CA856383.1|CA856 ------------------------------------------------
gi|17968877|gb|BM275544.1|BM275 ------------------------------------------------
gi|17966826|gb|BM273530.1|BM273 ------------------------------------------------
gi|27155358|gb|CA854307.1|CA854 TTATTTAATATAATATGTACCCATTTGTGTTATTTTTTTTATTTTATT
gi|27157035|gb|CA855287.1|CA855 TTATTTAATATAATATGTACCCATTTGTGTTATTTTTTTTATTTTATT
gi|27157271|gb|CA855418.1|CA855 TTATTTAATATAATATGTACCCATTTGTGTTATTTTTTTTATTTTATT
gi|17966614|gb|BM273320.1|BM273 TTATTTAATATAATATGTACCCATTTGTGTTATTTTTTTTATTTTATT
gi|17967408|gb|BM274104.1|BM274 TTATTTAATATAATATGTACCCATTTGTGTTATTTTTTTTATTTTATT
gi|27156056|gb|CA854706.1|CA854 TTATTTAATATAATATGTACCCATTTGTGTTATTTTTTTTATTTTATT
gi|27158048|gb|CA855886.1|CA855 TTATTTAATATAATATGTACCCATTTGTGTTATTTTTTTTATTTTATT

MAL13P1.154g                    TTATTCCATTTTTGTTCTATTACCATTTGTAACTTTGTTATATATATG
MAL13P1.154c                    ------------------------------------------------
MAL13|MAL13P1.154               ------------------------------------------------
su_gi_contig_463                TTATTCCATTTTTGTTCTATTACCATTTGTAACTTTGTTATATATATG
gi|27156621|gb|CA855050.1|CA855 ------------------------------------------------
gi|27156817|gb|CA855159.1|CA855 ------------------------------------------------
gi|17968319|gb|BM275000.1|BM275 ------------------------------------------------
gi|17967783|gb|BM274474.1|BM274 ------------------------------------------------
gi|27157066|gb|CA855305.1|CA855 ------------------------------------------------
gi|17966807|gb|BM273511.1|BM273 ------------------------------------------------
gi|27156778|gb|CA855132.1|CA855 ------------------------------------------------
gi|27156199|gb|CA854795.1|CA854 ------------------------------------------------
gi|27156181|gb|CA854786.1|CA854 ------------------------------------------------
gi|27157286|gb|CA855427.1|CA855 ------------------------------------------------
gi|17968188|gb|BM274872.1|BM274 ------------------------------------------------
gi|17968112|gb|BM274798.1|BM274 ------------------------------------------------
gi|17966722|gb|BM273427.1|BM273 ------------------------------------------------
gi|17967159|gb|BM273859.1|BM273 ------------------------------------------------
gi|27156861|gb|CA855187.1|CA855 ------------------------------------------------
gi|17968460|gb|BM275138.1|BM275 ------------------------------------------------
gi|27158852|gb|CA856383.1|CA856 ------------------------------------------------
gi|17968877|gb|BM275544.1|BM275 ------------------------------------------------
gi|17966826|gb|BM273530.1|BM273 ------------------------------------------------
gi|27155358|gb|CA854307.1|CA854 TTATTCCATTTTTGTTCTATTACCATTTGTAACTTTGTTATA------
gi|27157035|gb|CA855287.1|CA855 TTATTCCATTTTTGTTCTATTACCATTTGTAACTTTGTTATATATATG
gi|27157271|gb|CA855418.1|CA855 TTATTCCATTTTTGTTCTATTACCATTTGTAACTTTGTTATATATATG
gi|17966614|gb|BM273320.1|BM273 TTATTCCATTTTTGTTCTATTACCATTTGTAACTTTGTTATATATAT-
gi|17967408|gb|BM274104.1|BM274 TTATTCCATTTTTGTTCTATTACCATTTGTAACTTTGTTATATATATG
gi|27156056|gb|CA854706.1|CA854 TTATTCCATTTTTGTTCTATTACCATTTGTAACTTTGTTATATATATG
gi|27158048|gb|CA855886.1|CA855 TTATTCCATTTTTGTTCTATTACCATTTGTAACTTTGTTATATATATG

MAL13P1.154g                    CATTATATATGTACAAATATTTTAAAAAATAACAACATAAATCCCAAC
MAL13P1.154c                    ------------------------------------------------
MAL13|MAL13P1.154               ------------------------------------------------
su_gi_contig_463                CATTATATATGTACAAATATTTTAAAAAATAACAACATAAATCCCAAC
gi|27156621|gb|CA855050.1|CA855 ------------------------------------------------
gi|27156817|gb|CA855159.1|CA855 ------------------------------------------------
gi|17968319|gb|BM275000.1|BM275 ------------------------------------------------
gi|17967783|gb|BM274474.1|BM274 ------------------------------------------------
gi|27157066|gb|CA855305.1|CA855 ------------------------------------------------
gi|17966807|gb|BM273511.1|BM273 ------------------------------------------------
gi|27156778|gb|CA855132.1|CA855 ------------------------------------------------
gi|27156199|gb|CA854795.1|CA854 ------------------------------------------------
gi|27156181|gb|CA854786.1|CA854 ------------------------------------------------
gi|27157286|gb|CA855427.1|CA855 ------------------------------------------------
gi|17968188|gb|BM274872.1|BM274 ------------------------------------------------
gi|17968112|gb|BM274798.1|BM274 ------------------------------------------------
gi|17966722|gb|BM273427.1|BM273 ------------------------------------------------
gi|17967159|gb|BM273859.1|BM273 ------------------------------------------------
gi|27156861|gb|CA855187.1|CA855 ------------------------------------------------
gi|17968460|gb|BM275138.1|BM275 ------------------------------------------------
gi|27158852|gb|CA856383.1|CA856 ------------------------------------------------
gi|17968877|gb|BM275544.1|BM275 ------------------------------------------------
gi|17966826|gb|BM273530.1|BM273 ------------------------------------------------
gi|27155358|gb|CA854307.1|CA854 ------------------------------------------------
gi|27157035|gb|CA855287.1|CA855 CA----------------------------------------------
gi|27157271|gb|CA855418.1|CA855 CATTATATATGTACAAATATTTTAAAAAATAACAACATAAATCCCAAC
gi|17966614|gb|BM273320.1|BM273 ------------------------------------------------
gi|17967408|gb|BM274104.1|BM274 CATTATATATGTACAAATATTTTAAAAAATAACAACATAAATCCCAAC
gi|27156056|gb|CA854706.1|CA854 CATTATATATGTACAAATATTTTAAAAAATAACAACATAAATCCCAAC
gi|27158048|gb|CA855886.1|CA855 CATTATATATGTACAAATATTTTAAAAAATAACAACATAAATCCCAAC

MAL13P1.154g                    AAAAAATAAAGCATAAAATAACTTAATATTTAAATAAATATATTTTTA
MAL13P1.154c                    ------------------------------------------------
MAL13|MAL13P1.154               ------------------------------------------------
su_gi_contig_463                AAAAAATAAAGCATAAAATAACTTAATATTTAAATAAATATATTTTTA
gi|27156621|gb|CA855050.1|CA855 ------------------------------------------------
gi|27156817|gb|CA855159.1|CA855 ------------------------------------------------
gi|17968319|gb|BM275000.1|BM275 ------------------------------------------------
gi|17967783|gb|BM274474.1|BM274 ------------------------------------------------
gi|27157066|gb|CA855305.1|CA855 ------------------------------------------------
gi|17966807|gb|BM273511.1|BM273 ------------------------------------------------
gi|27156778|gb|CA855132.1|CA855 ------------------------------------------------
gi|27156199|gb|CA854795.1|CA854 ------------------------------------------------
gi|27156181|gb|CA854786.1|CA854 ------------------------------------------------
gi|27157286|gb|CA855427.1|CA855 ------------------------------------------------
gi|17968188|gb|BM274872.1|BM274 ------------------------------------------------
gi|17968112|gb|BM274798.1|BM274 ------------------------------------------------
gi|17966722|gb|BM273427.1|BM273 ------------------------------------------------
gi|17967159|gb|BM273859.1|BM273 ------------------------------------------------
gi|27156861|gb|CA855187.1|CA855 ------------------------------------------------
gi|17968460|gb|BM275138.1|BM275 ------------------------------------------------
gi|27158852|gb|CA856383.1|CA856 ------------------------------------------------
gi|17968877|gb|BM275544.1|BM275 ------------------------------------------------
gi|17966826|gb|BM273530.1|BM273 ------------------------------------------------
gi|27155358|gb|CA854307.1|CA854 ------------------------------------------------
gi|27157035|gb|CA855287.1|CA855 ------------------------------------------------
gi|27157271|gb|CA855418.1|CA855 AAAAAATAAAGCATAAAATAACTTAATATTTAAATAAATATATTTTTA
gi|17966614|gb|BM273320.1|BM273 ------------------------------------------------
gi|17967408|gb|BM274104.1|BM274 AAAAAATAAAGCATAAAATAACTTAATATTTAAATAAATATATT----
gi|27156056|gb|CA854706.1|CA854 AAAAAATAAAGCATAAAATAACTTAATATTTAAATAAATATATTTTTA
gi|27158048|gb|CA855886.1|CA855 AAAAAATAAAGCATAAAATAACTTAATATTTAAATAAATATATTTTTA

MAL13P1.154g                    AATAAATCTCCACTCTAATAATATTGAGGATATTACAAAATAAATAAA
MAL13P1.154c                    ------------------------------------------------
MAL13|MAL13P1.154               ------------------------------------------------
su_gi_contig_463                AATAAATCTC--------------------------------------
gi|27156621|gb|CA855050.1|CA855 ------------------------------------------------
gi|27156817|gb|CA855159.1|CA855 ------------------------------------------------
gi|17968319|gb|BM275000.1|BM275 ------------------------------------------------
gi|17967783|gb|BM274474.1|BM274 ------------------------------------------------
gi|27157066|gb|CA855305.1|CA855 ------------------------------------------------
gi|17966807|gb|BM273511.1|BM273 ------------------------------------------------
gi|27156778|gb|CA855132.1|CA855 ------------------------------------------------
gi|27156199|gb|CA854795.1|CA854 ------------------------------------------------
gi|27156181|gb|CA854786.1|CA854 ------------------------------------------------
gi|27157286|gb|CA855427.1|CA855 ------------------------------------------------
gi|17968188|gb|BM274872.1|BM274 ------------------------------------------------
gi|17968112|gb|BM274798.1|BM274 ------------------------------------------------
gi|17966722|gb|BM273427.1|BM273 ------------------------------------------------
gi|17967159|gb|BM273859.1|BM273 ------------------------------------------------
gi|27156861|gb|CA855187.1|CA855 ------------------------------------------------
gi|17968460|gb|BM275138.1|BM275 ------------------------------------------------
gi|27158852|gb|CA856383.1|CA856 ------------------------------------------------
gi|17968877|gb|BM275544.1|BM275 ------------------------------------------------
gi|17966826|gb|BM273530.1|BM273 ------------------------------------------------
gi|27155358|gb|CA854307.1|CA854 ------------------------------------------------
gi|27157035|gb|CA855287.1|CA855 ------------------------------------------------
gi|27157271|gb|CA855418.1|CA855 AATAAATCTC--------------------------------------
gi|17966614|gb|BM273320.1|BM273 ------------------------------------------------
gi|17967408|gb|BM274104.1|BM274 ------------------------------------------------
gi|27156056|gb|CA854706.1|CA854 AATA--------------------------------------------
gi|27158048|gb|CA855886.1|CA855 AA----------------------------------------------

MAL13P1.154g                    TCGTCATAATATAAATTTTTAATATATATATATATATATATATATATT
MAL13P1.154c                    ------------------------------------------------
MAL13|MAL13P1.154               ------------------------------------------------
su_gi_contig_463                ------------------------------------------------
gi|27156621|gb|CA855050.1|CA855 ------------------------------------------------
gi|27156817|gb|CA855159.1|CA855 ------------------------------------------------
gi|17968319|gb|BM275000.1|BM275 ------------------------------------------------
gi|17967783|gb|BM274474.1|BM274 ------------------------------------------------
gi|27157066|gb|CA855305.1|CA855 ------------------------------------------------
gi|17966807|gb|BM273511.1|BM273 ------------------------------------------------
gi|27156778|gb|CA855132.1|CA855 ------------------------------------------------
gi|27156199|gb|CA854795.1|CA854 ------------------------------------------------
gi|27156181|gb|CA854786.1|CA854 ------------------------------------------------
gi|27157286|gb|CA855427.1|CA855 ------------------------------------------------
gi|17968188|gb|BM274872.1|BM274 ------------------------------------------------
gi|17968112|gb|BM274798.1|BM274 ------------------------------------------------
gi|17966722|gb|BM273427.1|BM273 ------------------------------------------------
gi|17967159|gb|BM273859.1|BM273 ------------------------------------------------
gi|27156861|gb|CA855187.1|CA855 ------------------------------------------------
gi|17968460|gb|BM275138.1|BM275 ------------------------------------------------
gi|27158852|gb|CA856383.1|CA856 ------------------------------------------------
gi|17968877|gb|BM275544.1|BM275 ------------------------------------------------
gi|17966826|gb|BM273530.1|BM273 ------------------------------------------------
gi|27155358|gb|CA854307.1|CA854 ------------------------------------------------
gi|27157035|gb|CA855287.1|CA855 ------------------------------------------------
gi|27157271|gb|CA855418.1|CA855 ------------------------------------------------
gi|17966614|gb|BM273320.1|BM273 ------------------------------------------------
gi|17967408|gb|BM274104.1|BM274 ------------------------------------------------
gi|27156056|gb|CA854706.1|CA854 ------------------------------------------------
gi|27158048|gb|CA855886.1|CA855 ------------------------------------------------

MAL13P1.154g                    AATTAATATTATGTAAGAAAATATAAAATATTTTGTATATATATATAT
MAL13P1.154c                    ------------------------------------------------
MAL13|MAL13P1.154               ------------------------------------------------
su_gi_contig_463                ------------------------------------------------
gi|27156621|gb|CA855050.1|CA855 ------------------------------------------------
gi|27156817|gb|CA855159.1|CA855 ------------------------------------------------
gi|17968319|gb|BM275000.1|BM275 ------------------------------------------------
gi|17967783|gb|BM274474.1|BM274 ------------------------------------------------
gi|27157066|gb|CA855305.1|CA855 ------------------------------------------------
gi|17966807|gb|BM273511.1|BM273 ------------------------------------------------
gi|27156778|gb|CA855132.1|CA855 ------------------------------------------------
gi|27156199|gb|CA854795.1|CA854 ------------------------------------------------
gi|27156181|gb|CA854786.1|CA854 ------------------------------------------------
gi|27157286|gb|CA855427.1|CA855 ------------------------------------------------
gi|17968188|gb|BM274872.1|BM274 ------------------------------------------------
gi|17968112|gb|BM274798.1|BM274 ------------------------------------------------
gi|17966722|gb|BM273427.1|BM273 ------------------------------------------------
gi|17967159|gb|BM273859.1|BM273 ------------------------------------------------
gi|27156861|gb|CA855187.1|CA855 ------------------------------------------------
gi|17968460|gb|BM275138.1|BM275 ------------------------------------------------
gi|27158852|gb|CA856383.1|CA856 ------------------------------------------------
gi|17968877|gb|BM275544.1|BM275 ------------------------------------------------
gi|17966826|gb|BM273530.1|BM273 ------------------------------------------------
gi|27155358|gb|CA854307.1|CA854 ------------------------------------------------
gi|27157035|gb|CA855287.1|CA855 ------------------------------------------------
gi|27157271|gb|CA855418.1|CA855 ------------------------------------------------
gi|17966614|gb|BM273320.1|BM273 ------------------------------------------------
gi|17967408|gb|BM274104.1|BM274 ------------------------------------------------
gi|27156056|gb|CA854706.1|CA854 ------------------------------------------------
gi|27158048|gb|CA855886.1|CA855 ------------------------------------------------

MAL13P1.154g                    ATATATACATATACATATATATTATATTATAACTTATATTTATTTGCT
MAL13P1.154c                    ------------------------------------------------
MAL13|MAL13P1.154               ------------------------------------------------
su_gi_contig_463                ------------------------------------------------
gi|27156621|gb|CA855050.1|CA855 ------------------------------------------------
gi|27156817|gb|CA855159.1|CA855 ------------------------------------------------
gi|17968319|gb|BM275000.1|BM275 ------------------------------------------------
gi|17967783|gb|BM274474.1|BM274 ------------------------------------------------
gi|27157066|gb|CA855305.1|CA855 ------------------------------------------------
gi|17966807|gb|BM273511.1|BM273 ------------------------------------------------
gi|27156778|gb|CA855132.1|CA855 ------------------------------------------------
gi|27156199|gb|CA854795.1|CA854 ------------------------------------------------
gi|27156181|gb|CA854786.1|CA854 ------------------------------------------------
gi|27157286|gb|CA855427.1|CA855 ------------------------------------------------
gi|17968188|gb|BM274872.1|BM274 ------------------------------------------------
gi|17968112|gb|BM274798.1|BM274 ------------------------------------------------
gi|17966722|gb|BM273427.1|BM273 ------------------------------------------------
gi|17967159|gb|BM273859.1|BM273 ------------------------------------------------
gi|27156861|gb|CA855187.1|CA855 ------------------------------------------------
gi|17968460|gb|BM275138.1|BM275 ------------------------------------------------
gi|27158852|gb|CA856383.1|CA856 ------------------------------------------------
gi|17968877|gb|BM275544.1|BM275 ------------------------------------------------
gi|17966826|gb|BM273530.1|BM273 ------------------------------------------------
gi|27155358|gb|CA854307.1|CA854 ------------------------------------------------
gi|27157035|gb|CA855287.1|CA855 ------------------------------------------------
gi|27157271|gb|CA855418.1|CA855 ------------------------------------------------
gi|17966614|gb|BM273320.1|BM273 ------------------------------------------------
gi|17967408|gb|BM274104.1|BM274 ------------------------------------------------
gi|27156056|gb|CA854706.1|CA854 ------------------------------------------------
gi|27158048|gb|CA855886.1|CA855 ------------------------------------------------

MAL13P1.154g                    CGTTTTATTTTATTATATTTTTTTTTTTTTGGACTGTTTATTAAAGAA
MAL13P1.154c                    ------------------------------------------------
MAL13|MAL13P1.154               ------------------------------------------------
su_gi_contig_463                ------------------------------------------------
gi|27156621|gb|CA855050.1|CA855 ------------------------------------------------
gi|27156817|gb|CA855159.1|CA855 ------------------------------------------------
gi|17968319|gb|BM275000.1|BM275 ------------------------------------------------
gi|17967783|gb|BM274474.1|BM274 ------------------------------------------------
gi|27157066|gb|CA855305.1|CA855 ------------------------------------------------
gi|17966807|gb|BM273511.1|BM273 ------------------------------------------------
gi|27156778|gb|CA855132.1|CA855 ------------------------------------------------
gi|27156199|gb|CA854795.1|CA854 ------------------------------------------------
gi|27156181|gb|CA854786.1|CA854 ------------------------------------------------
gi|27157286|gb|CA855427.1|CA855 ------------------------------------------------
gi|17968188|gb|BM274872.1|BM274 ------------------------------------------------
gi|17968112|gb|BM274798.1|BM274 ------------------------------------------------
gi|17966722|gb|BM273427.1|BM273 ------------------------------------------------
gi|17967159|gb|BM273859.1|BM273 ------------------------------------------------
gi|27156861|gb|CA855187.1|CA855 ------------------------------------------------
gi|17968460|gb|BM275138.1|BM275 ------------------------------------------------
gi|27158852|gb|CA856383.1|CA856 ------------------------------------------------
gi|17968877|gb|BM275544.1|BM275 ------------------------------------------------
gi|17966826|gb|BM273530.1|BM273 ------------------------------------------------
gi|27155358|gb|CA854307.1|CA854 ------------------------------------------------
gi|27157035|gb|CA855287.1|CA855 ------------------------------------------------
gi|27157271|gb|CA855418.1|CA855 ------------------------------------------------
gi|17966614|gb|BM273320.1|BM273 ------------------------------------------------
gi|17967408|gb|BM274104.1|BM274 ------------------------------------------------
gi|27156056|gb|CA854706.1|CA854 ------------------------------------------------
gi|27158048|gb|CA855886.1|CA855 ------------------------------------------------

MAL13P1.154g                    TGCATA
MAL13P1.154c                    ------
MAL13|MAL13P1.154               ------
su_gi_contig_463                ------
gi|27156621|gb|CA855050.1|CA855 ------
gi|27156817|gb|CA855159.1|CA855 ------
gi|17968319|gb|BM275000.1|BM275 ------
gi|17967783|gb|BM274474.1|BM274 ------
gi|27157066|gb|CA855305.1|CA855 ------
gi|17966807|gb|BM273511.1|BM273 ------
gi|27156778|gb|CA855132.1|CA855 ------
gi|27156199|gb|CA854795.1|CA854 ------
gi|27156181|gb|CA854786.1|CA854 ------
gi|27157286|gb|CA855427.1|CA855 ------
gi|17968188|gb|BM274872.1|BM274 ------
gi|17968112|gb|BM274798.1|BM274 ------
gi|17966722|gb|BM273427.1|BM273 ------
gi|17967159|gb|BM273859.1|BM273 ------
gi|27156861|gb|CA855187.1|CA855 ------
gi|17968460|gb|BM275138.1|BM275 ------
gi|27158852|gb|CA856383.1|CA856 ------
gi|17968877|gb|BM275544.1|BM275 ------
gi|17966826|gb|BM273530.1|BM273 ------
gi|27155358|gb|CA854307.1|CA854 ------
gi|27157035|gb|CA855287.1|CA855 ------
gi|27157271|gb|CA855418.1|CA855 ------
gi|17966614|gb|BM273320.1|BM273 ------
gi|17967408|gb|BM274104.1|BM274 ------
gi|27156056|gb|CA854706.1|CA854 ------
gi|27158048|gb|CA855886.1|CA855 ------

;

endblock;
