# Supplementary material for: cDNA sequences reveal considerable gene prediction inaccuracy in the Plasmodium falciparum genome
Source: BMC Genomics. 2007 Jul 27;8:255. doi: 10.1186/1471-2164-8-255 (PMC1978503; doi:10.1186/1471-2164-8-255)
Supplement: Additional file 2 — Genes with predicted coding regions fully covered by EST and confirmation of predicted introns. Aligned cDNA and predicted CDS sequences can be viewed by double clicking the hyper-linked gene names in the Excel file. [file 1471-2164-8-255-S2.zip › MAL13P1.172.TXT]

#NEXUS

[!This data assembled using Sequencher, from Gene Codes Corporation.]
begin data;
   dimensions ntax=8 nchar=3055;
   format datatype=dna gap=- interleave=yes;
   matrix

MAP13P1.172g                AAAAATGATATATATGTATATATATATATATATATATATAATATATCT
Pfa3D7|chr13|MAL13P1.172|Pf ------------------------------------------------
SU_CLEAN_contig_4878        ------------------------------------------------
SU_CLEAN_contig_5801        ------------------------------------------------
SU_CLEAN_contig_6337        ------------------------------------------------
SU_CLEAN_contig_6778        ------------------------------------------------
SU_CLEAN_contig_4975        ------------------------------------------------
SU_CLEAN_contig_7878        ------------------------------------------------

MAP13P1.172g                ACAAAAAGGAAAAAAGAAAAACTTCAAATTATAAACATATAAAATTAT
Pfa3D7|chr13|MAL13P1.172|Pf ------------------------------------------------
SU_CLEAN_contig_4878        ------------------------------------------------
SU_CLEAN_contig_5801        ------------------------------------------------
SU_CLEAN_contig_6337        ------------------------------------------------
SU_CLEAN_contig_6778        ------------------------------------------------
SU_CLEAN_contig_4975        ------------------------------------------------
SU_CLEAN_contig_7878        ------------------------------------------------

MAP13P1.172g                ATCAGCGTATGTATATTTCTTATACACATAATATATTTTTTATAATCA
Pfa3D7|chr13|MAL13P1.172|Pf ------------------------------------------------
SU_CLEAN_contig_4878        ------------------------------------------------
SU_CLEAN_contig_5801        ------------------------------------------------
SU_CLEAN_contig_6337        ------------------------------------------------
SU_CLEAN_contig_6778        ------------------------------------------------
SU_CLEAN_contig_4975        ------------------------------------------------
SU_CLEAN_contig_7878        ------------------------------------------------

MAP13P1.172g                TCATATATAATTTTTTATATATATATATATATATATATATATATATAT
Pfa3D7|chr13|MAL13P1.172|Pf ------------------------------------------------
SU_CLEAN_contig_4878        ------------------------------------------------
SU_CLEAN_contig_5801        ------------------------------------------------
SU_CLEAN_contig_6337        ------------------------------------------------
SU_CLEAN_contig_6778        ------------------------------------------------
SU_CLEAN_contig_4975        ------------------------------------------------
SU_CLEAN_contig_7878        ------------------------------------------------

MAP13P1.172g                ATATATAAATATTATATTATTATATTTATATACTTGATATATACATAC
Pfa3D7|chr13|MAL13P1.172|Pf ------------------------------------------------
SU_CLEAN_contig_4878        ------------------------------------------------
SU_CLEAN_contig_5801        ------------------------------------------------
SU_CLEAN_contig_6337        ------------------------------------------------
SU_CLEAN_contig_6778        ------------------------------------------------
SU_CLEAN_contig_4975        ------------------------------------------------
SU_CLEAN_contig_7878        ------------------------------------------------

MAP13P1.172g                AACTTACCAAAAACGGTGTTATTTCAAAAGAGCAAAATAAAATAAAAC
Pfa3D7|chr13|MAL13P1.172|Pf ------------------------------------------------
SU_CLEAN_contig_4878        ------------------------------------------------
SU_CLEAN_contig_5801        ------------------------------------------------
SU_CLEAN_contig_6337        ------------------------------------------------
SU_CLEAN_contig_6778        ------------------------------------------------
SU_CLEAN_contig_4975        ------------------------------------------------
SU_CLEAN_contig_7878        ------------------------------------------------

MAP13P1.172g                AAAATACAATACAATACAATAAATATATATTACATATGTGTTATATAT
Pfa3D7|chr13|MAL13P1.172|Pf ------------------------------------------------
SU_CLEAN_contig_4878        ------------------------------------------------
SU_CLEAN_contig_5801        ------------------------------------------------
SU_CLEAN_contig_6337        ------------------------------------------------
SU_CLEAN_contig_6778        ------------------------------------------------
SU_CLEAN_contig_4975        ------------------------------------------------
SU_CLEAN_contig_7878        ------------------------------------------------

MAP13P1.172g                ATATATATATATTATAACTACACTTTTAACATGATTAAGACTTATGGT
Pfa3D7|chr13|MAL13P1.172|Pf ------------------------------------------------
SU_CLEAN_contig_4878        ------------------------------------------------
SU_CLEAN_contig_5801        ------------------------------------------------
SU_CLEAN_contig_6337        ------------------------------------------------
SU_CLEAN_contig_6778        ------------------------------------------------
SU_CLEAN_contig_4975        ------------------------------------------------
SU_CLEAN_contig_7878        ------------------------------------------------

MAP13P1.172g                ATATCTTAAATATACTTCTCAAAATAAAATGTGTATAATATATATATA
Pfa3D7|chr13|MAL13P1.172|Pf ------------------------------------------------
SU_CLEAN_contig_4878        ------------------------------------------------
SU_CLEAN_contig_5801        ------------------------------------------------
SU_CLEAN_contig_6337        ------------------------------------------------
SU_CLEAN_contig_6778        ------------------------------------------------
SU_CLEAN_contig_4975        ------------------------------------------------
SU_CLEAN_contig_7878        ------------------------------------------------

MAP13P1.172g                TATATATTATTAATATATTTTTTTTTTTTTTATCTTATTATTTTATAA
Pfa3D7|chr13|MAL13P1.172|Pf ------------------------------------------------
SU_CLEAN_contig_4878        ------------------------------------------------
SU_CLEAN_contig_5801        ------------------------------------------------
SU_CLEAN_contig_6337        ------------------------------------------------
SU_CLEAN_contig_6778        ------------------------------------------------
SU_CLEAN_contig_4975        ------------------------------------------------
SU_CLEAN_contig_7878        ------------------------------------------------

MAP13P1.172g                TATATAATTTAATTATATAATAATGTTCATATTCTTATATCTTCATTA
Pfa3D7|chr13|MAL13P1.172|Pf ------------------------------------------------
SU_CLEAN_contig_4878        ------------------------------------------------
SU_CLEAN_contig_5801        ------------------------------------------------
SU_CLEAN_contig_6337        ------------------------------------------------
SU_CLEAN_contig_6778        ------------------------------------------------
SU_CLEAN_contig_4975        ------------------------------------------------
SU_CLEAN_contig_7878        ------------------------------------------------

MAP13P1.172g                TTATATTCCCCCTCCTTTTTAAAAAAGATTACTTCTCGTCATACGGTT
Pfa3D7|chr13|MAL13P1.172|Pf ------------------------------------------------
SU_CLEAN_contig_4878        ------------------------------------------------
SU_CLEAN_contig_5801        ------------------------------------------------
SU_CLEAN_contig_6337        ------------------------------------------------
SU_CLEAN_contig_6778        ------------------------------------------------
SU_CLEAN_contig_4975        ------------------------------------------------
SU_CLEAN_contig_7878        ------------------------------------------------

MAP13P1.172g                TAATTTTTATTTTTAAATATATGCATGGTAATGGTAAAAATTAAGGGT
Pfa3D7|chr13|MAL13P1.172|Pf ------------------------------------------------
SU_CLEAN_contig_4878        ------------------------------------------------
SU_CLEAN_contig_5801        ------------------------------------------------
SU_CLEAN_contig_6337        ------------------------------------------------
SU_CLEAN_contig_6778        ------------------------------------------------
SU_CLEAN_contig_4975        ------------------------------------------------
SU_CLEAN_contig_7878        ------------------------------------------------

MAP13P1.172g                TATACAAATACATTAATAATGTATTATAAATATAAATATAAAAATAAA
Pfa3D7|chr13|MAL13P1.172|Pf ------------------------------------------------
SU_CLEAN_contig_4878        ------------------------------------------------
SU_CLEAN_contig_5801        ------------------------------------------------
SU_CLEAN_contig_6337        ------------------------------------------------
SU_CLEAN_contig_6778        ------------------------------------------------
SU_CLEAN_contig_4975        ------------------------------------------------
SU_CLEAN_contig_7878        ------------------------------------------------

MAP13P1.172g                AAAATATACATACATATAAATAATATATATATATATATATATATATAT
Pfa3D7|chr13|MAL13P1.172|Pf ------------------------------------------------
SU_CLEAN_contig_4878        ------------------------------------------------
SU_CLEAN_contig_5801        ------------------------------------------------
SU_CLEAN_contig_6337        ------------------------------------------------
SU_CLEAN_contig_6778        ------------------------------------------------
SU_CLEAN_contig_4975        ------------------------------------------------
SU_CLEAN_contig_7878        ------------------------------------------------

MAP13P1.172g                ATATGTTCAATATATTAAACTATATAATACCACATATGAATTTATAAA
Pfa3D7|chr13|MAL13P1.172|Pf ------------------------------------------------
SU_CLEAN_contig_4878        ------------------------------------------------
SU_CLEAN_contig_5801        ------------------------------------------------
SU_CLEAN_contig_6337        ------------------------------------------------
SU_CLEAN_contig_6778        ------------------------------------------------
SU_CLEAN_contig_4975        ------------------------------------------------
SU_CLEAN_contig_7878        ------------------------------------------------

MAP13P1.172g                AAAAAATATATAAAAATATATTGTGTTTTTTGTTTAACATTATATATA
Pfa3D7|chr13|MAL13P1.172|Pf ------------------------------------------------
SU_CLEAN_contig_4878        ------------------------------------------------
SU_CLEAN_contig_5801        ------------------------------------------------
SU_CLEAN_contig_6337        ------------------------------------------------
SU_CLEAN_contig_6778        ------------------------------------------------
SU_CLEAN_contig_4975        ------------------------------------------------
SU_CLEAN_contig_7878        ------------------------------------------------

MAP13P1.172g                TATATTTATATATTTATATTTTTTTAAAAAGATCTAATTAATAACATA
Pfa3D7|chr13|MAL13P1.172|Pf ------------------------------------------------
SU_CLEAN_contig_4878        ------------------------------------------------
SU_CLEAN_contig_5801        ------------------------------------------------
SU_CLEAN_contig_6337        ------------------------------------------------
SU_CLEAN_contig_6778        ------------------------------------------------
SU_CLEAN_contig_4975        ------------------------------------------------
SU_CLEAN_contig_7878        ------------------------------------------------

MAP13P1.172g                TATTATATAAGAGAATTATATAATTTTAGTCTTCAAAAAAAATCAATA
Pfa3D7|chr13|MAL13P1.172|Pf ------------------------------------------------
SU_CLEAN_contig_4878        ------------------------------------------------
SU_CLEAN_contig_5801        ------------------------------------------------
SU_CLEAN_contig_6337        ------------------------------------------------
SU_CLEAN_contig_6778        ------------------------------------------------
SU_CLEAN_contig_4975        ------------------------------------------------
SU_CLEAN_contig_7878        ------------------------------------------------

MAP13P1.172g                ATAAATAATAAATAATTAATATATAATATATATTATATATATATAATA
Pfa3D7|chr13|MAL13P1.172|Pf ------------------------------------------------
SU_CLEAN_contig_4878        ------------------------------------------------
SU_CLEAN_contig_5801        ------------------------------------------------
SU_CLEAN_contig_6337        ------------------------------------------------
SU_CLEAN_contig_6778        ------------------------------------------------
SU_CLEAN_contig_4975        ------------------------------------------------
SU_CLEAN_contig_7878        ------------------------------------------------

MAP13P1.172g                ACAATTTGTATATTTCTTCATATATATTATGCACGGCTAAATGATAAG
Pfa3D7|chr13|MAL13P1.172|Pf ----------------------------------------ATGATAAG
SU_CLEAN_contig_4878        ------------------------------------------------
SU_CLEAN_contig_5801        ------------------------------------------------
SU_CLEAN_contig_6337        ------------------------------------------------
SU_CLEAN_contig_6778        ------------------------------------------------
SU_CLEAN_contig_4975        ------------------------------------------------
SU_CLEAN_contig_7878        ------------------------------------------------

MAP13P1.172g                GTAGAGGATTAAATAAAAAAAGGGAACATGCAATATGTACAAATATAT
Pfa3D7|chr13|MAL13P1.172|Pf ------------------------------------------------
SU_CLEAN_contig_4878        ------------------------------------------------
SU_CLEAN_contig_5801        ------------------------------------------------
SU_CLEAN_contig_6337        ------------------------------------------------
SU_CLEAN_contig_6778        ------------------------------------------------
SU_CLEAN_contig_4975        ------------------------------------------------
SU_CLEAN_contig_7878        ------------------------------------------------

MAP13P1.172g                ATAAAAAAATAAATATATAAATATATATATATATATATATATATTTAT
Pfa3D7|chr13|MAL13P1.172|Pf ------------------------------------------------
SU_CLEAN_contig_4878        ------------------------------------------------
SU_CLEAN_contig_5801        ------------------------------------------------
SU_CLEAN_contig_6337        ------------------------------------------------
SU_CLEAN_contig_6778        ------------------------------------------------
SU_CLEAN_contig_4975        ------------------------------------------------
SU_CLEAN_contig_7878        ------------------------------------------------

MAP13P1.172g                ATATATATAATACATATATATTACTATATATATAATATATATGTATAT
Pfa3D7|chr13|MAL13P1.172|Pf ------------------------------------------------
SU_CLEAN_contig_4878        ------------------------------------------------
SU_CLEAN_contig_5801        ------------------------------------------------
SU_CLEAN_contig_6337        ------------------------------------------------
SU_CLEAN_contig_6778        ------------------------------------------------
SU_CLEAN_contig_4975        ------------------------------------------------
SU_CLEAN_contig_7878        ------------------------------------------------

MAP13P1.172g                TTTTTTTTTTTTTTATTAAATATTTGTACCCTTATAATAATAATCATC
Pfa3D7|chr13|MAL13P1.172|Pf ------------------------------------------------
SU_CLEAN_contig_4878        -------------------------GTACCCTTATAATAATAATCATC
SU_CLEAN_contig_5801        --------------------------------TATAATAATAATCATC
SU_CLEAN_contig_6337        -------------------------------------TAATAATCATC
SU_CLEAN_contig_6778        ------------------------------------------------
SU_CLEAN_contig_4975        ------------------------------------------------
SU_CLEAN_contig_7878        ------------------------------------------------

MAP13P1.172g                ATCATCATTATTATTTTTATTTTTTTTGTAAAGATTATTTTTATATAC
Pfa3D7|chr13|MAL13P1.172|Pf ------------------------------------------------
SU_CLEAN_contig_4878        ATCATCATTATTATTTTTATTTTTTTTGTAAAGATTATTTTTATATAC
SU_CLEAN_contig_5801        ATCATCATTATTATTTTTATTTTTTTTGTAAAGATTATTTTTATATAC
SU_CLEAN_contig_6337        ATCATCATTATTATTTTTATTTTTTTTGTAAAGATTATTTTTATATAC
SU_CLEAN_contig_6778        ---ATCATTATTATTTTTATTTTTTTTGTAAAGATTATTTTTATATAC
SU_CLEAN_contig_4975        ------------------------------------------------
SU_CLEAN_contig_7878        ------------------------------------------------

MAP13P1.172g                GTATATTATATAATATTACTTCTTCTATATAGGAAACGGGTGGAGCTC
Pfa3D7|chr13|MAL13P1.172|Pf --------------------------------GAAACGGGTGGAGCTC
SU_CLEAN_contig_4878        GTATATTATATAATATTACTTCTTCTATATAGGAAACGGGTGGAGCTC
SU_CLEAN_contig_5801        GTATATTATATAATATTACTTCTTCTATATAGGAAACGGGTGGAGCTC
SU_CLEAN_contig_6337        GTATATTATATAATATTACTTCTTCTATATAGGAAACGGGTGGAGCTC
SU_CLEAN_contig_6778        GTATATTATATAATATTACTTCTTCTATATAGGAAACGGGTGGAGCTC
SU_CLEAN_contig_4975        ------------------------------------------------
SU_CLEAN_contig_7878        ------------------------------------------------

MAP13P1.172g                CAATTTTTTCTAGTGTTATATTTTTTCTTTTTATCCATAAATATGAAT
Pfa3D7|chr13|MAL13P1.172|Pf CAATTTTTTCTAGTGTTATATTTTTTCTTTTTATCCATAAATATGAAT
SU_CLEAN_contig_4878        CAATTTTTTCTAGTGTTATATTTTTTCTTTTTATCCATAAATATGAAT
SU_CLEAN_contig_5801        CAATTTTTTCTAGTGTTATATTTTTTCTTTTTATCCATAAATATGAAT
SU_CLEAN_contig_6337        CAATTTTTTCTAGTGTTATATTTTTTCTTTTTATCCATAAATATGAAT
SU_CLEAN_contig_6778        CAATTTTTTCTAGTGTTATATTTTTTCTTTTTATCCATAAATATGAAT
SU_CLEAN_contig_4975        ------------------------------------------------
SU_CLEAN_contig_7878        ------------------------------------------------

MAP13P1.172g                GAGACTTTAAAGAGTTCATCGGATAGAAATATGATTAATCAGAATAAA
Pfa3D7|chr13|MAL13P1.172|Pf GAGACTTTAAAGAGTTCATCGGATAGAAATATGATTAATCAGAATAAA
SU_CLEAN_contig_4878        GAGACTTTAAAGAGTTCATCGGATAGAAATATGATTAATCAGAATAAA
SU_CLEAN_contig_5801        GAGACTTTAAAGAGTTCATCGGATAGAAATATGATTAATCAGAATAAA
SU_CLEAN_contig_6337        GAGACTTTAAAGAGTTCATCGGATAGAAATATGATTAATCAGAATAAA
SU_CLEAN_contig_6778        GAGACTTTAAAGAGTTCATCGGATAGAAATATGATTAATCAGAATAAA
SU_CLEAN_contig_4975        ------------------------------------------------
SU_CLEAN_contig_7878        ------------------------------------------------

MAP13P1.172g                GCGAATGTTGTTGATGAATTAGTAAAAAGGAAAGATGAAATATGTTCA
Pfa3D7|chr13|MAL13P1.172|Pf GCGAATGTTGTTGATGAATTAGTAAAAAGGAAAGATGAAATATGTTCA
SU_CLEAN_contig_4878        GCGAATGTTGTTGATGAATTAGTAAAAAGGAAAGATGAAATATGTTCA
SU_CLEAN_contig_5801        GCGAATGTTGTTGATGAATTAGTAAAAAGGAAAGATGAAATATGTTCA
SU_CLEAN_contig_6337        GCGAATGTTGTTGATGAATTAGTAAAAAGGAAAGATGAAATATGTTCA
SU_CLEAN_contig_6778        GCGAATGTTGTTGATGAATTAGTAAAAAGGAAAGATGAAATATGTTCA
SU_CLEAN_contig_4975        ------------------------------------------------
SU_CLEAN_contig_7878        ------------------------------------------------

MAP13P1.172g                TGGTGTTTTGATACTTTATATTATGAATTGAAAAATGAGAAATATGAT
Pfa3D7|chr13|MAL13P1.172|Pf TGGTGTTTTGATACTTTATATTATGAATTGAAAAATGAGAAATATGAT
SU_CLEAN_contig_4878        TGGTGTTTTGATACTTTATATTATGAATTGAAAAATGAGAAATATGAT
SU_CLEAN_contig_5801        TGGTGTTTTGATACTTTATATTATGAATTGAAAAATGAGAAATATGAT
SU_CLEAN_contig_6337        TGGTGTTTTGATACTTTATATTATGAATTGAAAAATGAGAAATATGAT
SU_CLEAN_contig_6778        TGGTGTTTTGATACTTTATATTATGAATTGAAAAATGAGAAATATGAT
SU_CLEAN_contig_4975        ------------------------------------------------
SU_CLEAN_contig_7878        ------------------------------------------------

MAP13P1.172g                TATGTTCCTCCTATATTACAAAAATTACATAAAGGAGGTTTTCAAATA
Pfa3D7|chr13|MAL13P1.172|Pf TATGTTCCTCCTATATTACAAAAATTACATAAAGGAGGTTTTCAAATA
SU_CLEAN_contig_4878        TATGTTCCTCCTA-----------------------------------
SU_CLEAN_contig_5801        TATGTTCCTCCTATATTACAAAAATTACATAAAGGAGGTTTTCAAATA
SU_CLEAN_contig_6337        TATGTTCCTCCTATATTACAAAAATTACATAAAGGAGGTTTTCAAATA
SU_CLEAN_contig_6778        TATGTTCCTCCTATATTACAAAAATTACATAAAGGAGGTTTTCAAATA
SU_CLEAN_contig_4975        ------------------------------------GGTTTTCAAATA
SU_CLEAN_contig_7878        ------------------------------------------------

MAP13P1.172g                CCCATTTTTGTAAAGTGGATGAAATTATATGATAAAAAAGATATGGGA
Pfa3D7|chr13|MAL13P1.172|Pf CCCATTTTTGTAAAGTGGATGAAATTATATGATAAAAAAGATATGGGA
SU_CLEAN_contig_4878        ------------------------------------------------
SU_CLEAN_contig_5801        CCCATTTTTGTAAAGTGGATGAAATTATATGATAAAAAAGATATGGGA
SU_CLEAN_contig_6337        CCCATTTTTGTAAAGTGGATGAAATTATATGATAAAAAAGATATGGGA
SU_CLEAN_contig_6778        CCCATTTTTGTAAAGTGGATGAAATTATATGATAAAAAAGATATGGGA
SU_CLEAN_contig_4975        CCCATTTTTGTAAAGTGGATGAAATTATATGATAAAAAAGATATGGGA
SU_CLEAN_contig_7878        ------------------------------------------------

MAP13P1.172g                TCATATGATTATGATGCTTACGAATTAAAAGGTTGTATAGGTTGTTTA
Pfa3D7|chr13|MAL13P1.172|Pf TCATATGATTATGATGCTTACGAATTAAAAGGTTGTATAGGTTGTTTA
SU_CLEAN_contig_4878        ------------------------------------------------
SU_CLEAN_contig_5801        TCATATGATTATGATGCTTACGAATTAAAAGGTTGTATAGGTTGTTTA
SU_CLEAN_contig_6337        TCATATGATTATGATGCTTACGAATTAAAAGGTTGTATAGGTTGTTTA
SU_CLEAN_contig_6778        TCATATGATTATGATGCTTACGAATTAAAAGGTTGTATAGGTTGTTTA
SU_CLEAN_contig_4975        TCATATGATTATGATGCTTACGAATTAAAAGGTTGTATAGGTTGTTTA
SU_CLEAN_contig_7878        ------------------------------------------------

MAP13P1.172g                GCCGATGTAGATATTTTAGAAATATCTTATTATGCTATACAAAGTTCG
Pfa3D7|chr13|MAL13P1.172|Pf GCCGATGTAGATATTTTAGAAATATCTTATTATGCTATACAAAGTTCG
SU_CLEAN_contig_4878        ------------------------------------------------
SU_CLEAN_contig_5801        GCCGATGTAGATATTTTAGAAATATCTTATTATGCTATACAAAGTTCG
SU_CLEAN_contig_6337        GCCGATGTAGATATTTTAGAAATATCTTATTATGCTATACAAAGTTCG
SU_CLEAN_contig_6778        GCCGATGTAGATATTTTAGAAATATCTTATTATGCTATACAAAGTTCG
SU_CLEAN_contig_4975        GCCGATGTAGATATTTTAGAAATATCTTATTATGCTATACAAAGTTCG
SU_CLEAN_contig_7878        ------------------------------------------------

MAP13P1.172g                CTTCATGATACAAGGTTTTTACCAATAACTTTGAAAGATTTACCATAT
Pfa3D7|chr13|MAL13P1.172|Pf CTTCATGATACAAGGTTTTTACCAATAACTTTGAAAGATTTACCATAT
SU_CLEAN_contig_4878        ------------------------------------------------
SU_CLEAN_contig_5801        CTTCATGATACAAGGTTTTTACCAATAACTTTGAAAGATTTACCATAT
SU_CLEAN_contig_6337        CTTCATGATACAAGGTTTTTACCAATAACTTTGAAAGATTTACCATAT
SU_CLEAN_contig_6778        CTTCATGATACAAGGTTTTTACCAATAACTTTGAAAGATTTACCATAT
SU_CLEAN_contig_4975        CTTCATGATACAAGGTTTTTACCAATAACTTTGAAAGATTTACCATAT
SU_CLEAN_contig_7878        ------------------------------------------------

MAP13P1.172g                CTTATAGTTTCCATAACATATCTATATAATTTTGAAGATTGTAAACAT
Pfa3D7|chr13|MAL13P1.172|Pf CTTATAGTTTCCATAACATATCTATATAATTTTGAAGATTGTAAACAT
SU_CLEAN_contig_4878        ------------------------------------------------
SU_CLEAN_contig_5801        CTTATAGTTTCCATAACATATCTATATAATTTTGAAGATTGTAAACAT
SU_CLEAN_contig_6337        CTTATAGTTTCCATAACATATCTATATAATTTTGAAGATTGTAAACAT
SU_CLEAN_contig_6778        CTTATAGTTTCCATAACATATCTATATAATTTTGAAGATTGTAAACAT
SU_CLEAN_contig_4975        CTTAT-------------------------------------------
SU_CLEAN_contig_7878        ------------------------------------------------

MAP13P1.172g                GTATATGATTGGGTTATTGGTAAGCATGGAATTAAAATAAATTTTACT
Pfa3D7|chr13|MAL13P1.172|Pf GTATATGATTGGGTTATTGGTAAGCATGGAATTAAAATAAATTTTACT
SU_CLEAN_contig_4878        ------------------------------------------------
SU_CLEAN_contig_5801        GTATATGATTGGGTTATTGGTAAGCATGGAATTAAAATAAATTTTACT
SU_CLEAN_contig_6337        GTATATGATTGGGTTATTGGTAAGCATGGAATTAAAATAAATTTTACT
SU_CLEAN_contig_6778        GTATATGATTGGGTTATTGGTAAGCATGGAATTAAAATAAATTTTACT
SU_CLEAN_contig_4975        ------------------------------------------------
SU_CLEAN_contig_7878        ------------------------------------------------

MAP13P1.172g                ATTAACCAAAAAAAATACTCAGCCACGTTCTTGCCAGAAGTAGCTATA
Pfa3D7|chr13|MAL13P1.172|Pf ATTAACCAAAAAAAATACTCAGCCACGTTCTTGCCAGAAGTAGCTATA
SU_CLEAN_contig_4878        ------------------------------------------------
SU_CLEAN_contig_5801        ATTAACCAAAAAAAATACTCAGCCACGTTCTTGCCAGAAGTAGCTATA
SU_CLEAN_contig_6337        ATTAACCAAAAAAAATACTCAGCCACGTTCTTGCCAGAAGTAGCTATA
SU_CLEAN_contig_6778        ATTAACCAAAAAAAATACTCAGCCACGTTCTTGCCAGAAGTAGCTATA
SU_CLEAN_contig_4975        ------------------------------------------------
SU_CLEAN_contig_7878        ------------------------------------------------

MAP13P1.172g                CAACATAATTTTAATCATGAAACCACTGTGAAAAAATTAATAAGAAAA
Pfa3D7|chr13|MAL13P1.172|Pf CAACATAATTTTAATCATGAAACCACTGTGAAAAAATTAATAAGAAAA
SU_CLEAN_contig_4878        ------------------------------------------------
SU_CLEAN_contig_5801        CAACATAATTTTAATCATGAAACCACTGTGAAAAAATTAATAAGA---
SU_CLEAN_contig_6337        CAACATAATTTTAATCATGAAACCACTGTGAAAAAATTAATAAGAAAA
SU_CLEAN_contig_6778        CAACATAATTTTAATCATGAAACCACTGTGAAAAAATTAATAAGAAAA
SU_CLEAN_contig_4975        ------------------------------------------------
SU_CLEAN_contig_7878        -------------------------CTGTGAAAAAATTAATAAGAAAA

MAP13P1.172g                GCAAATTATAGAGGAGAAATTAATGAAGAACTTTTAAATATTATACAA
Pfa3D7|chr13|MAL13P1.172|Pf GCAAATTATAGAGGAGAAATTAATGAAGAACTTTTAAATATTATACAA
SU_CLEAN_contig_4878        ------------------------------------------------
SU_CLEAN_contig_5801        ------------------------------------------------
SU_CLEAN_contig_6337        GCAAATTATAGAGGAGAAATTAATGAAGAACTTTTAAATATTA-----
SU_CLEAN_contig_6778        GCAAATTATAGAGGAGAAATTAATGAAGAACTTTTAAATATTATACAA
SU_CLEAN_contig_4975        ------------------------------------------------
SU_CLEAN_contig_7878        GCAAATTATAGAGGAGAAATTAATGAAGAACTTTTAAATATTATACAA

MAP13P1.172g                GTCCAGAGATATGAAGGAATTAGTTCTAGTTTAACATACCAAGATTAT
Pfa3D7|chr13|MAL13P1.172|Pf GTCCAGAGATATGAAGGAATTAGTTCTAGTTTAACATACCAAGATTAT
SU_CLEAN_contig_4878        ------------------------------------------------
SU_CLEAN_contig_5801        ------------------------------------------------
SU_CLEAN_contig_6337        ------------------------------------------------
SU_CLEAN_contig_6778        GTCCAGAGATATGAAGGAATTAGTTCTAGTTTAACATACCAAGATTAT
SU_CLEAN_contig_4975        ------------------------------------------------
SU_CLEAN_contig_7878        GTCCAGAGATATGAAGGAATTAGTTCTAGTTTAACATACCAAGATTAT

MAP13P1.172g                CAAAAGTTTAAATCCTCACAAAATAAAAGGAACGCATAGGCCCAACTT
Pfa3D7|chr13|MAL13P1.172|Pf CAAAAGTTTAAATCCTCACAAAATAAAAGGAACGCATAG---------
SU_CLEAN_contig_4878        ------------------------------------------------
SU_CLEAN_contig_5801        ------------------------------------------------
SU_CLEAN_contig_6337        ------------------------------------------------
SU_CLEAN_contig_6778        CAAAAGTTTAAATCCTCACAAAATAAAAGGAACGCATAGGCCCAACTT
SU_CLEAN_contig_4975        ------------------------------------------------
SU_CLEAN_contig_7878        CAAAAGTTTAAATCCTCACAAAATAAAAGGAACGCATAGGCCCAACTT

MAP13P1.172g                CTTCTGACGAAAACGTAAATTGTGTGAAAGGAAAAAAAAATATTCTAT
Pfa3D7|chr13|MAL13P1.172|Pf ------------------------------------------------
SU_CLEAN_contig_4878        ------------------------------------------------
SU_CLEAN_contig_5801        ------------------------------------------------
SU_CLEAN_contig_6337        ------------------------------------------------
SU_CLEAN_contig_6778        CT----------------------------------------------
SU_CLEAN_contig_4975        ------------------------------------------------
SU_CLEAN_contig_7878        CTTCTGACCAAAAAAAAAAAAAAAAAAAA-------------------

MAP13P1.172g                ATAAGTTCTTTTAGCAAACGGTGTAGCATATGTTTATAAATAAATAAA
Pfa3D7|chr13|MAL13P1.172|Pf ------------------------------------------------
SU_CLEAN_contig_4878        ------------------------------------------------
SU_CLEAN_contig_5801        ------------------------------------------------
SU_CLEAN_contig_6337        ------------------------------------------------
SU_CLEAN_contig_6778        ------------------------------------------------
SU_CLEAN_contig_4975        ------------------------------------------------
SU_CLEAN_contig_7878        ------------------------------------------------

MAP13P1.172g                TAAATACATATGTACATATATATATATATATATATATATATATATATA
Pfa3D7|chr13|MAL13P1.172|Pf ------------------------------------------------
SU_CLEAN_contig_4878        ------------------------------------------------
SU_CLEAN_contig_5801        ------------------------------------------------
SU_CLEAN_contig_6337        ------------------------------------------------
SU_CLEAN_contig_6778        ------------------------------------------------
SU_CLEAN_contig_4975        ------------------------------------------------
SU_CLEAN_contig_7878        ------------------------------------------------

MAP13P1.172g                TATATATATATATATATATATATACATATATGTATATTTATTTTTCCT
Pfa3D7|chr13|MAL13P1.172|Pf ------------------------------------------------
SU_CLEAN_contig_4878        ------------------------------------------------
SU_CLEAN_contig_5801        ------------------------------------------------
SU_CLEAN_contig_6337        ------------------------------------------------
SU_CLEAN_contig_6778        ------------------------------------------------
SU_CLEAN_contig_4975        ------------------------------------------------
SU_CLEAN_contig_7878        ------------------------------------------------

MAP13P1.172g                TTTTTTAAGTCATTTTGTTAATATTTTCATTTATCCTATTTTATTATT
Pfa3D7|chr13|MAL13P1.172|Pf ------------------------------------------------
SU_CLEAN_contig_4878        ------------------------------------------------
SU_CLEAN_contig_5801        ------------------------------------------------
SU_CLEAN_contig_6337        ------------------------------------------------
SU_CLEAN_contig_6778        ------------------------------------------------
SU_CLEAN_contig_4975        ------------------------------------------------
SU_CLEAN_contig_7878        ------------------------------------------------

MAP13P1.172g                TTATTAAATATATATATATATATATGTATGTTTTTTTTTTTTTTTTTT
Pfa3D7|chr13|MAL13P1.172|Pf ------------------------------------------------
SU_CLEAN_contig_4878        ------------------------------------------------
SU_CLEAN_contig_5801        ------------------------------------------------
SU_CLEAN_contig_6337        ------------------------------------------------
SU_CLEAN_contig_6778        ------------------------------------------------
SU_CLEAN_contig_4975        ------------------------------------------------
SU_CLEAN_contig_7878        ------------------------------------------------

MAP13P1.172g                TTTTTTTTTTTTTTTTTTTTTTCGAACGGCATGACAAACTAAATTAAA
Pfa3D7|chr13|MAL13P1.172|Pf ------------------------------------------------
SU_CLEAN_contig_4878        ------------------------------------------------
SU_CLEAN_contig_5801        ------------------------------------------------
SU_CLEAN_contig_6337        ------------------------------------------------
SU_CLEAN_contig_6778        ------------------------------------------------
SU_CLEAN_contig_4975        ------------------------------------------------
SU_CLEAN_contig_7878        ------------------------------------------------

MAP13P1.172g                ATCAAATAAAAAAAATAAGAATAATAAAACAAAATAAATATTTGTACT
Pfa3D7|chr13|MAL13P1.172|Pf ------------------------------------------------
SU_CLEAN_contig_4878        ------------------------------------------------
SU_CLEAN_contig_5801        ------------------------------------------------
SU_CLEAN_contig_6337        ------------------------------------------------
SU_CLEAN_contig_6778        ------------------------------------------------
SU_CLEAN_contig_4975        ------------------------------------------------
SU_CLEAN_contig_7878        ------------------------------------------------

MAP13P1.172g                TCTATCATTTTGTTCACTCCCCTTTTTAATTTCTTTCTATCATAATAA
Pfa3D7|chr13|MAL13P1.172|Pf ------------------------------------------------
SU_CLEAN_contig_4878        ------------------------------------------------
SU_CLEAN_contig_5801        ------------------------------------------------
SU_CLEAN_contig_6337        ------------------------------------------------
SU_CLEAN_contig_6778        ------------------------------------------------
SU_CLEAN_contig_4975        ------------------------------------------------
SU_CLEAN_contig_7878        ------------------------------------------------

MAP13P1.172g                CAAAGCCGATTACAACAAAGCTAATTTTAAATATTTAAAAAAAAATAT
Pfa3D7|chr13|MAL13P1.172|Pf ------------------------------------------------
SU_CLEAN_contig_4878        ------------------------------------------------
SU_CLEAN_contig_5801        ------------------------------------------------
SU_CLEAN_contig_6337        ------------------------------------------------
SU_CLEAN_contig_6778        ------------------------------------------------
SU_CLEAN_contig_4975        ------------------------------------------------
SU_CLEAN_contig_7878        ------------------------------------------------

MAP13P1.172g                ATATATATATATATATATATTTATATATATGTACATTTTATGTATGAC
Pfa3D7|chr13|MAL13P1.172|Pf ------------------------------------------------
SU_CLEAN_contig_4878        ------------------------------------------------
SU_CLEAN_contig_5801        ------------------------------------------------
SU_CLEAN_contig_6337        ------------------------------------------------
SU_CLEAN_contig_6778        ------------------------------------------------
SU_CLEAN_contig_4975        ------------------------------------------------
SU_CLEAN_contig_7878        ------------------------------------------------

MAP13P1.172g                CTATATTATTTATAGGGTGTACCTTATTATTATAAGAAGTGTAGTTAT
Pfa3D7|chr13|MAL13P1.172|Pf ------------------------------------------------
SU_CLEAN_contig_4878        ------------------------------------------------
SU_CLEAN_contig_5801        ------------------------------------------------
SU_CLEAN_contig_6337        ------------------------------------------------
SU_CLEAN_contig_6778        ------------------------------------------------
SU_CLEAN_contig_4975        ------------------------------------------------
SU_CLEAN_contig_7878        ------------------------------------------------

MAP13P1.172g                ATATGTAATATGTGTGCTTAACCTTATTATATAGAAAAATATCAAATT
Pfa3D7|chr13|MAL13P1.172|Pf ------------------------------------------------
SU_CLEAN_contig_4878        ------------------------------------------------
SU_CLEAN_contig_5801        ------------------------------------------------
SU_CLEAN_contig_6337        ------------------------------------------------
SU_CLEAN_contig_6778        ------------------------------------------------
SU_CLEAN_contig_4975        ------------------------------------------------
SU_CLEAN_contig_7878        ------------------------------------------------

MAP13P1.172g                GTATATCTAATCATATTTATATTAAACGAATAAATAAATAAATAAGTA
Pfa3D7|chr13|MAL13P1.172|Pf ------------------------------------------------
SU_CLEAN_contig_4878        ------------------------------------------------
SU_CLEAN_contig_5801        ------------------------------------------------
SU_CLEAN_contig_6337        ------------------------------------------------
SU_CLEAN_contig_6778        ------------------------------------------------
SU_CLEAN_contig_4975        ------------------------------------------------
SU_CLEAN_contig_7878        ------------------------------------------------

MAP13P1.172g                AACATATATATATATATATATATATATATATATATATATATATATATT
Pfa3D7|chr13|MAL13P1.172|Pf ------------------------------------------------
SU_CLEAN_contig_4878        ------------------------------------------------
SU_CLEAN_contig_5801        ------------------------------------------------
SU_CLEAN_contig_6337        ------------------------------------------------
SU_CLEAN_contig_6778        ------------------------------------------------
SU_CLEAN_contig_4975        ------------------------------------------------
SU_CLEAN_contig_7878        ------------------------------------------------

MAP13P1.172g                TATATATATATTTATATATATATATCATTTTACCATCATTTAAATTGT
Pfa3D7|chr13|MAL13P1.172|Pf ------------------------------------------------
SU_CLEAN_contig_4878        ------------------------------------------------
SU_CLEAN_contig_5801        ------------------------------------------------
SU_CLEAN_contig_6337        ------------------------------------------------
SU_CLEAN_contig_6778        ------------------------------------------------
SU_CLEAN_contig_4975        ------------------------------------------------
SU_CLEAN_contig_7878        ------------------------------------------------

MAP13P1.172g                TCAAAAAAATGTGCTGATTAACAATTAATATATAATATATACATATTA
Pfa3D7|chr13|MAL13P1.172|Pf ------------------------------------------------
SU_CLEAN_contig_4878        ------------------------------------------------
SU_CLEAN_contig_5801        ------------------------------------------------
SU_CLEAN_contig_6337        ------------------------------------------------
SU_CLEAN_contig_6778        ------------------------------------------------
SU_CLEAN_contig_4975        ------------------------------------------------
SU_CLEAN_contig_7878        ------------------------------------------------

MAP13P1.172g                TATATATATATATATATATTTTTTTTTTTTTTTTTTTTTTACATTTAT
Pfa3D7|chr13|MAL13P1.172|Pf ------------------------------------------------
SU_CLEAN_contig_4878        ------------------------------------------------
SU_CLEAN_contig_5801        ------------------------------------------------
SU_CLEAN_contig_6337        ------------------------------------------------
SU_CLEAN_contig_6778        ------------------------------------------------
SU_CLEAN_contig_4975        ------------------------------------------------
SU_CLEAN_contig_7878        ------------------------------------------------

MAP13P1.172g                GAACTTGATAAATAAAGGTTTCACGTATAATATTTTTCATCACAAATG
Pfa3D7|chr13|MAL13P1.172|Pf ------------------------------------------------
SU_CLEAN_contig_4878        ------------------------------------------------
SU_CLEAN_contig_5801        ------------------------------------------------
SU_CLEAN_contig_6337        ------------------------------------------------
SU_CLEAN_contig_6778        ------------------------------------------------
SU_CLEAN_contig_4975        ------------------------------------------------
SU_CLEAN_contig_7878        ------------------------------------------------

MAP13P1.172g                GTTGCTTAAAAAATGTAACTGCAGGGGAATAGCAAGTTATAAAAATAT
Pfa3D7|chr13|MAL13P1.172|Pf ------------------------------------------------
SU_CLEAN_contig_4878        ------------------------------------------------
SU_CLEAN_contig_5801        ------------------------------------------------
SU_CLEAN_contig_6337        ------------------------------------------------
SU_CLEAN_contig_6778        ------------------------------------------------
SU_CLEAN_contig_4975        ------------------------------------------------
SU_CLEAN_contig_7878        ------------------------------------------------

MAP13P1.172g                AGAAGATTCGTTATATAATATTAAAGAAAAA
Pfa3D7|chr13|MAL13P1.172|Pf -------------------------------
SU_CLEAN_contig_4878        -------------------------------
SU_CLEAN_contig_5801        -------------------------------
SU_CLEAN_contig_6337        -------------------------------
SU_CLEAN_contig_6778        -------------------------------
SU_CLEAN_contig_4975        -------------------------------
SU_CLEAN_contig_7878        -------------------------------

;

endblock;
