# Supplementary material for: cDNA sequences reveal considerable gene prediction inaccuracy in the Plasmodium falciparum genome
Source: BMC Genomics. 2007 Jul 27;8:255. doi: 10.1186/1471-2164-8-255 (PMC1978503; doi:10.1186/1471-2164-8-255)
Supplement: Additional file 2 — Genes with predicted coding regions fully covered by EST and confirmation of predicted introns. Aligned cDNA and predicted CDS sequences can be viewed by double clicking the hyper-linked gene names in the Excel file. [file 1471-2164-8-255-S2.zip › MAL13P1.175.TXT]

#NEXUS

[!This data assembled using Sequencher, from Gene Codes Corporation.]
begin data;
   dimensions ntax=5 nchar=3140;
   format datatype=dna gap=- interleave=yes;
   matrix

MAL13P1.175                     AAATGAAAAAATGAAAAATTTAGTCAGCATTTTTCAAAAAGCATTAAA
MAL13|MAL13P1.175               ------------------------------------------------
su_gi_contig_4216               ------------------------------------------------
gi|22792271|gb|BU496077.1|BU496 ------------------------------------------------
gi|21254857|gb|BQ451745.1|BQ451 ------------------------------------------------

MAL13P1.175                     TGACAAGAAATTTCATGATCAATTTAAAAACTTTATTTATGGTATTTA
MAL13|MAL13P1.175               ------------------------------------------------
su_gi_contig_4216               ------------------------------------------------
gi|22792271|gb|BU496077.1|BU496 ------------------------------------------------
gi|21254857|gb|BQ451745.1|BQ451 ------------------------------------------------

MAL13P1.175                     TGGATTTGCAAAACGTCATAGTTATTTAAGAAATGAAAAAATACAAAA
MAL13|MAL13P1.175               ------------------------------------------------
su_gi_contig_4216               ------------------------------------------------
gi|22792271|gb|BU496077.1|BU496 ------------------------------------------------
gi|21254857|gb|BQ451745.1|BQ451 ------------------------------------------------

MAL13P1.175                     CGATAGTGAATATAAAGAATTCTTTGAAAATGCAGTGGATTTATTAAA
MAL13|MAL13P1.175               ------------------------------------------------
su_gi_contig_4216               ------------------------------------------------
gi|22792271|gb|BU496077.1|BU496 ------------------------------------------------
gi|21254857|gb|BQ451745.1|BQ451 ------------------------------------------------

MAL13P1.175                     TACACTTTGAAATATTATATGAACAAAGTGGATACATATGTATATATG
MAL13|MAL13P1.175               ------------------------------------------------
su_gi_contig_4216               ------------------------------------------------
gi|22792271|gb|BU496077.1|BU496 ------------------------------------------------
gi|21254857|gb|BQ451745.1|BQ451 ------------------------------------------------

MAL13P1.175                     TCTATATATATATATATATATATATATATTTTTTTTTTTCTTTTCTTT
MAL13|MAL13P1.175               ------------------------------------------------
su_gi_contig_4216               ------------------------------------------------
gi|22792271|gb|BU496077.1|BU496 ------------------------------------------------
gi|21254857|gb|BQ451745.1|BQ451 ------------------------------------------------

MAL13P1.175                     TTTTTGTGTAAAATTTTAAATATATTAATATATATAATTTTTATAATA
MAL13|MAL13P1.175               ------------------------------------------------
su_gi_contig_4216               ------------------------------------------------
gi|22792271|gb|BU496077.1|BU496 ------------------------------------------------
gi|21254857|gb|BQ451745.1|BQ451 ------------------------------------------------

MAL13P1.175                     ATTTTGATGAAAATAGTTTTCCTTTTATATAATTCTTATTTTATTTTT
MAL13|MAL13P1.175               ------------------------------------------------
su_gi_contig_4216               ------------------------------------------------
gi|22792271|gb|BU496077.1|BU496 ------------------------------------------------
gi|21254857|gb|BQ451745.1|BQ451 ------------------------------------------------

MAL13P1.175                     TTACATCGTTAAAATTTATACTTGGAAAAAAAAAAAAATATGTATATA
MAL13|MAL13P1.175               ------------------------------------------------
su_gi_contig_4216               ------------------------------------------------
gi|22792271|gb|BU496077.1|BU496 ------------------------------------------------
gi|21254857|gb|BQ451745.1|BQ451 ------------------------------------------------

MAL13P1.175                     TTGTGTGTGCATACATATATTAGGATGTACGTTTATTTTAGTTATTTT
MAL13|MAL13P1.175               ------------------------------------------------
su_gi_contig_4216               ------------------------------------------------
gi|22792271|gb|BU496077.1|BU496 ------------------------------------------------
gi|21254857|gb|BQ451745.1|BQ451 ------------------------------------------------

MAL13P1.175                     TTTCATTTATTGCACTTTTTCCTATATATTTTTTATATATTTATTAGA
MAL13|MAL13P1.175               ------------------------------------------------
su_gi_contig_4216               ------------------------------------------------
gi|22792271|gb|BU496077.1|BU496 ------------------------------------------------
gi|21254857|gb|BQ451745.1|BQ451 ------------------------------------------------

MAL13P1.175                     ATATTCATTGAATTATGCACAAAACAATATAAAATTATATATATATAT
MAL13|MAL13P1.175               ------------------------------------------------
su_gi_contig_4216               ------------------------------------------------
gi|22792271|gb|BU496077.1|BU496 ------------------------------------------------
gi|21254857|gb|BQ451745.1|BQ451 ------------------------------------------------

MAL13P1.175                     ATTTTATTTTTAGTAGTTTTCTTATATTCTGGTTTTCCTTCAAGTAGG
MAL13|MAL13P1.175               ------------------------------------------------
su_gi_contig_4216               ------------------------------------------------
gi|22792271|gb|BU496077.1|BU496 ------------------------------------------------
gi|21254857|gb|BQ451745.1|BQ451 ------------------------------------------------

MAL13P1.175                     GAAAAAAGAAACCAGATAATAAATATTAAACAATTAAATGATTATATA
MAL13|MAL13P1.175               ------------------------------------------------
su_gi_contig_4216               ------------------------------------------------
gi|22792271|gb|BU496077.1|BU496 ------------------------------------------------
gi|21254857|gb|BQ451745.1|BQ451 ------------------------------------------------

MAL13P1.175                     TATATATATATATATATATAACTAAATTCTCTTTTTTTTTTTTTTTTT
MAL13|MAL13P1.175               ------------------------------------------------
su_gi_contig_4216               ------------------------------------------------
gi|22792271|gb|BU496077.1|BU496 ------------------------------------------------
gi|21254857|gb|BQ451745.1|BQ451 ------------------------------------------------

MAL13P1.175                     TTTTTTTTCTTTCTTTCAAAATTTTTCGTTTATATATAAATCCATTTT
MAL13|MAL13P1.175               ------------------------------------------------
su_gi_contig_4216               ------------------------------------------------
gi|22792271|gb|BU496077.1|BU496 ------------------------------------------------
gi|21254857|gb|BQ451745.1|BQ451 ------------------------------------------------

MAL13P1.175                     TAAGAAAAAAAACAATTCAAAAGATTAAACCTGCTAAATTGAAATATA
MAL13|MAL13P1.175               ------------------------------------------------
su_gi_contig_4216               ------------------------------------------------
gi|22792271|gb|BU496077.1|BU496 ------------------------------------------------
gi|21254857|gb|BQ451745.1|BQ451 ------------------------------------------------

MAL13P1.175                     TTTTTAAAATATTTTCTTTTATTTTTAGAAGACACCATAATATACATT
MAL13|MAL13P1.175               ------------------------------------------------
su_gi_contig_4216               ------------------------------------------------
gi|22792271|gb|BU496077.1|BU496 ------------------------------------------------
gi|21254857|gb|BQ451745.1|BQ451 ------------------------------------------------

MAL13P1.175                     TATAATTATAAAAAAAAACATATTTTTTCAAATATTAACAAAATGAAA
MAL13|MAL13P1.175               ------------------------------------------------
su_gi_contig_4216               ------------------------------------------------
gi|22792271|gb|BU496077.1|BU496 ------------------------------------------------
gi|21254857|gb|BQ451745.1|BQ451 ------------------------------------------------

MAL13P1.175                     GTATACTATTATATATGTAATTTCTTTTTTTTTTATTTTATGTATGAA
MAL13|MAL13P1.175               ------------------------------------------------
su_gi_contig_4216               ------------------------------------------------
gi|22792271|gb|BU496077.1|BU496 ------------------------------------------------
gi|21254857|gb|BQ451745.1|BQ451 ------------------------------------------------

MAL13P1.175                     GAGAACACGTTTTCCCCTAGTACAGCATTTTTGAATGATAATAATATA
MAL13|MAL13P1.175               ------------------------------------------------
su_gi_contig_4216               ------------------------------------------------
gi|22792271|gb|BU496077.1|BU496 ------------------------------------------------
gi|21254857|gb|BQ451745.1|BQ451 ------------------------------------------------

MAL13P1.175                     AATATTGAAATAGAATATTCTAATAATGTTAATAAGAATAATTTCTTT
MAL13|MAL13P1.175               ------------------------------------------------
su_gi_contig_4216               ------------------------------------------------
gi|22792271|gb|BU496077.1|BU496 ------------------------------------------------
gi|21254857|gb|BQ451745.1|BQ451 ------------------------------------------------

MAL13P1.175                     GAAATTTTAAAAGAACAAAGCTAGGAAAAGAAAAATAATGAATTGTTA
MAL13|MAL13P1.175               ------------------------------------------------
su_gi_contig_4216               ------------------------------------------------
gi|22792271|gb|BU496077.1|BU496 ------------------------------------------------
gi|21254857|gb|BQ451745.1|BQ451 ------------------------------------------------

MAL13P1.175                     TTTAAAAATGAATATGATATAACGTATTAAAAAAAGATCCAGACAATG
MAL13|MAL13P1.175               ------------------------------------------------
su_gi_contig_4216               ------------------------------------------------
gi|22792271|gb|BU496077.1|BU496 ------------------------------------------------
gi|21254857|gb|BQ451745.1|BQ451 ------------------------------------------------

MAL13P1.175                     TGGAAGAAAAGAAATATAAAATTGTTGATGTTGATTATGATGAATACA
MAL13|MAL13P1.175               ------------------------------------------------
su_gi_contig_4216               ------------------------------------------------
gi|22792271|gb|BU496077.1|BU496 ------------------------------------------------
gi|21254857|gb|BQ451745.1|BQ451 ------------------------------------------------

MAL13P1.175                     ATAATAAAGAATGTATTATTTGTAATGATGAAAAAATTATAAACAACA
MAL13|MAL13P1.175               ------------------------------------------------
su_gi_contig_4216               ------------------------------------------------
gi|22792271|gb|BU496077.1|BU496 ------------------------------------------------
gi|21254857|gb|BQ451745.1|BQ451 ------------------------------------------------

MAL13P1.175                     AGATGAATCTCAAGATTTACATAAAAATCCTAAAGTAATAATTAAACC
MAL13|MAL13P1.175               ------------------------------------------------
su_gi_contig_4216               ------------------------------------------------
gi|22792271|gb|BU496077.1|BU496 ------------------------------------------------
gi|21254857|gb|BQ451745.1|BQ451 ------------------------------------------------

MAL13P1.175                     ATATGGTGATTAATAAATCAACGGTGTTGATAAAAAAAGGTCAAAAAA
MAL13|MAL13P1.175               ------------------------------------------------
su_gi_contig_4216               ------------------------------------------------
gi|22792271|gb|BU496077.1|BU496 ------------------------------------------------
gi|21254857|gb|BQ451745.1|BQ451 ------------------------------------------------

MAL13P1.175                     TAGATTCCAAAAAAAAAAAAAAAAAAAAAAAAAAAAAAAAAAACTGCA
MAL13|MAL13P1.175               ------------------------------------------------
su_gi_contig_4216               ------------------------------------------------
gi|22792271|gb|BU496077.1|BU496 ------------------------------------------------
gi|21254857|gb|BQ451745.1|BQ451 ------------------------------------------------

MAL13P1.175                     AAAGATATACAAGCGTCTGATCAAACTAAGGAAAATGACGTAACCTCA
MAL13|MAL13P1.175               ------------------------------------------------
su_gi_contig_4216               --AGATATACAAGCGTCTGATCAAACTAAGGAAAATGACGTAACCTCA
gi|22792271|gb|BU496077.1|BU496 --AGATATACAAGCGTCTGATCAAACTAAGGAAAATGACGTAACCTCA
gi|21254857|gb|BQ451745.1|BQ451 ------------------------------------------------

MAL13P1.175                     AAATCTCAACAACTAGATAATATATATGATGATATATTAAAATATAAA
MAL13|MAL13P1.175               ------------------------------------------------
su_gi_contig_4216               AAATCTCAACAACTAGATAATATATATGATGATATATTAAAATATAAA
gi|22792271|gb|BU496077.1|BU496 AAATCTCAACAACTAGATAATATATATGATGATATATTAAAATATAAA
gi|21254857|gb|BQ451745.1|BQ451 -------------------------ATGATGATATATTAAAATATAAA

MAL13P1.175                     AGAAAAAGTAGCTATTTGGTACTGATCAGAGTAAATATGATAATTTAA
MAL13|MAL13P1.175               -----------CTATTTGGTACTGATCAGAGTAAATATGATAATTTAA
su_gi_contig_4216               AGAAAAAGTAGCTATTTGGTACTGATCAGAGTAAATATGATAATTTAA
gi|22792271|gb|BU496077.1|BU496 AGAAAAAGTAGCTATTTGGTACTGATCAGAGTAAATATGATAATTTAA
gi|21254857|gb|BQ451745.1|BQ451 AGAAAAAGTAGCTATTTGGTACTGATCAGAGTAAATATGATAATTTAA

MAL13P1.175                     ATAAAAAAATGGATAATTTTACCATGAACGAAAATGAATACGAAATAG
MAL13|MAL13P1.175               ATAAAAAAATGGATAATTTTACCATGAACGAAAATGAATACGAAATAG
su_gi_contig_4216               ATAAAAAAATGGATAATTTTACCATGAACGAAAATGAATACGAAATAG
gi|22792271|gb|BU496077.1|BU496 ATAAAAAAATGGATAATTTTACCATGAACGAAAATGAATACGAAATAG
gi|21254857|gb|BQ451745.1|BQ451 ATAAAAAAATGGATAATTTTACCATGAACGAAAATGAATACGAAATAG

MAL13P1.175                     TTAAAAAGTTGGTTAATATGGTTTTTCCTAAAGAGATTATTGATACAA
MAL13|MAL13P1.175               TTAAAAAGTTGGTTAATATGGTTTTTCCTAAAGAGATTATTGATACAA
su_gi_contig_4216               TTAAAAAGTTGGTTAATATGGTTTTTCCTAAAGAGATTATTGATACAA
gi|22792271|gb|BU496077.1|BU496 TTAAAAAGTTGGTTAATATGGTTTTTCCTAAAGAGATTATTGATACAA
gi|21254857|gb|BQ451745.1|BQ451 TTAAAAAGTTGGTTAATATGGTTTTTCCTAAAGAGATTATTGATACAA

MAL13P1.175                     ATAAATAGAATGAAATAAATGATATGTTTAAAAAGATTTTATCAGATG
MAL13|MAL13P1.175               ATAAATAG----------------------------------------
su_gi_contig_4216               ATAAATAGAATGAAATAAATGATATGTTTAAAAAGATTTTATCAGATG
gi|22792271|gb|BU496077.1|BU496 ATAAATAGAATGAAATAAATGATATGTTTAAAAAGATTTTATCAGATG
gi|21254857|gb|BQ451745.1|BQ451 ATAAATAGAATGAAATAAATGATATGTTTAAAAAGATTTTATCAGATG

MAL13P1.175                     ATCAATATATGAACGATTTCAAAATTTTCTTTATTTTATATCTCTATA
MAL13|MAL13P1.175               ------------------------------------------------
su_gi_contig_4216               ATCAATATATGAACGATTTCAAAATTTTCTTTATTTTATATCTCTATA
gi|22792271|gb|BU496077.1|BU496 ATCAATATATGAACGATTTCAAAATTTTCTTTATTTTATATCTCTATA
gi|21254857|gb|BQ451745.1|BQ451 ATCAATATATGAACGATTTCAAAATTTTCTTTATTTTATATCTCTATA

MAL13P1.175                     GTTATGCTAAAAAATATAGCTATTTAAAGGATGCTGAAAATAGTAGAG
MAL13|MAL13P1.175               ------------------------------------------------
su_gi_contig_4216               GTTATGCTAAAAAATATAGCTATTTAAAGGATGCTGAAAATAGTAGAG
gi|22792271|gb|BU496077.1|BU496 GTTATGCTAAAAAATATAGCTATTTAAAGGATGCTGAAAATAGTAGAG
gi|21254857|gb|BQ451745.1|BQ451 GTTATGCTAAAAAATATAGCTATTTAAAGGATGCTGAAAATAGTAGAG

MAL13P1.175                     AATTATACAAAAATGTATATAAAAATACTATTGGTTGGTTACATATTA
MAL13|MAL13P1.175               ------------------------------------------------
su_gi_contig_4216               AATTATACAAAAATGTATATAAAAATACTATTGGTTGGTTACATATTA
gi|22792271|gb|BU496077.1|BU496 AATTATACAAAAATGTATATAAAAATACTATTGGTTGGTTACATATTA
gi|21254857|gb|BQ451745.1|BQ451 AATTATACAAAAATGTATATAAAAATACTATTGGTTGGTTACATATTA

MAL13P1.175                     TGTGAAATTAAAACAAAATAATCATATGAATGATTATAAAAATTATTT
MAL13|MAL13P1.175               ------------------------------------------------
su_gi_contig_4216               TGTGAAATTAAAACAAAATAATCATATGAATGATTATAAAAATTATTT
gi|22792271|gb|BU496077.1|BU496 T-----------------------------------------------
gi|21254857|gb|BQ451745.1|BQ451 TGTGAAATTAAAACAAAATAATCATATGAATGATTATAAAAATTATTT

MAL13P1.175                     TTTTTCTTTTGCGTATTTTATATATATAAAATATTATATATATATATA
MAL13|MAL13P1.175               ------------------------------------------------
su_gi_contig_4216               TTTTTCTTTTGCGTA---------------------------------
gi|22792271|gb|BU496077.1|BU496 ------------------------------------------------
gi|21254857|gb|BQ451745.1|BQ451 TTTTTCTTTTGCGTA---------------------------------

MAL13P1.175                     TATATATATATATACATATATATTATTTAATTTATATTTGGTCTTTTT
MAL13|MAL13P1.175               ------------------------------------------------
su_gi_contig_4216               ------------------------------------------------
gi|22792271|gb|BU496077.1|BU496 ------------------------------------------------
gi|21254857|gb|BQ451745.1|BQ451 ------------------------------------------------

MAL13P1.175                     ATAATTTGTAATTATATTGATATTAAATATATATGTCAATATATATTA
MAL13|MAL13P1.175               ------------------------------------------------
su_gi_contig_4216               ------------------------------------------------
gi|22792271|gb|BU496077.1|BU496 ------------------------------------------------
gi|21254857|gb|BQ451745.1|BQ451 ------------------------------------------------

MAL13P1.175                     AAAATAACCTAAATATTAAAAATATAATATAATATAATATTTTATCTT
MAL13|MAL13P1.175               ------------------------------------------------
su_gi_contig_4216               ------------------------------------------------
gi|22792271|gb|BU496077.1|BU496 ------------------------------------------------
gi|21254857|gb|BQ451745.1|BQ451 ------------------------------------------------

MAL13P1.175                     ATTAAACTAAATATAAATAATTCTAATATATTGTAAATGTATATTATA
MAL13|MAL13P1.175               ------------------------------------------------
su_gi_contig_4216               ------------------------------------------------
gi|22792271|gb|BU496077.1|BU496 ------------------------------------------------
gi|21254857|gb|BQ451745.1|BQ451 ------------------------------------------------

MAL13P1.175                     TACATATACATATATTTTTTTTTTTTTTTGTAATAATATAAATAATTA
MAL13|MAL13P1.175               ------------------------------------------------
su_gi_contig_4216               ------------------------------------------------
gi|22792271|gb|BU496077.1|BU496 ------------------------------------------------
gi|21254857|gb|BQ451745.1|BQ451 ------------------------------------------------

MAL13P1.175                     AATGATTAAAAAATTCATATTGTGTTAAGTAATCTAATAAGAATTTAA
MAL13|MAL13P1.175               ------------------------------------------------
su_gi_contig_4216               ------------------------------------------------
gi|22792271|gb|BU496077.1|BU496 ------------------------------------------------
gi|21254857|gb|BQ451745.1|BQ451 ------------------------------------------------

MAL13P1.175                     CGACCCAAAAATTTTGTTTCGTCAATTTTATCTAGGCGGGTTATTTAA
MAL13|MAL13P1.175               ------------------------------------------------
su_gi_contig_4216               ------------------------------------------------
gi|22792271|gb|BU496077.1|BU496 ------------------------------------------------
gi|21254857|gb|BQ451745.1|BQ451 ------------------------------------------------

MAL13P1.175                     AAATTATTAGCTTGTACATTTGACAATAATAATTATTTTAAATATATA
MAL13|MAL13P1.175               ------------------------------------------------
su_gi_contig_4216               ------------------------------------------------
gi|22792271|gb|BU496077.1|BU496 ------------------------------------------------
gi|21254857|gb|BQ451745.1|BQ451 ------------------------------------------------

MAL13P1.175                     TATATATATATATATATGTATACATTTTGTGAAATTATATTATATAAT
MAL13|MAL13P1.175               ------------------------------------------------
su_gi_contig_4216               ------------------------------------------------
gi|22792271|gb|BU496077.1|BU496 ------------------------------------------------
gi|21254857|gb|BQ451745.1|BQ451 ------------------------------------------------

MAL13P1.175                     TAAAAATGTCTCAGTAATATTTTAGTATAAGTATAATAATTATATAAG
MAL13|MAL13P1.175               ------------------------------------------------
su_gi_contig_4216               ------------------------------------------------
gi|22792271|gb|BU496077.1|BU496 ------------------------------------------------
gi|21254857|gb|BQ451745.1|BQ451 ------------------------------------------------

MAL13P1.175                     TTATTTTTAGAAATAAATTAATTTTTATATCAAAACAATATTTGAATA
MAL13|MAL13P1.175               ------------------------------------------------
su_gi_contig_4216               ------------------------------------------------
gi|22792271|gb|BU496077.1|BU496 ------------------------------------------------
gi|21254857|gb|BQ451745.1|BQ451 ------------------------------------------------

MAL13P1.175                     AAAAAGAAAATAACAAATTTCTTTTTCTTATTAAGTAATATTATTTTA
MAL13|MAL13P1.175               ------------------------------------------------
su_gi_contig_4216               ------------------------------------------------
gi|22792271|gb|BU496077.1|BU496 ------------------------------------------------
gi|21254857|gb|BQ451745.1|BQ451 ------------------------------------------------

MAL13P1.175                     TTTATATACTGTTTTTAATATATACAATATATATATATATATATATAT
MAL13|MAL13P1.175               ------------------------------------------------
su_gi_contig_4216               ------------------------------------------------
gi|22792271|gb|BU496077.1|BU496 ------------------------------------------------
gi|21254857|gb|BQ451745.1|BQ451 ------------------------------------------------

MAL13P1.175                     ATATATATATACAAATATATTTTAAAATGAAGGGACAAGCAATTTATT
MAL13|MAL13P1.175               ------------------------------------------------
su_gi_contig_4216               ------------------------------------------------
gi|22792271|gb|BU496077.1|BU496 ------------------------------------------------
gi|21254857|gb|BQ451745.1|BQ451 ------------------------------------------------

MAL13P1.175                     TCGTTTTTGTTTTCTTATATTTTCTCAATTGTGTGGGGTGCAATTCAA
MAL13|MAL13P1.175               ------------------------------------------------
su_gi_contig_4216               ------------------------------------------------
gi|22792271|gb|BU496077.1|BU496 ------------------------------------------------
gi|21254857|gb|BQ451745.1|BQ451 ------------------------------------------------

MAL13P1.175                     AGAATAATAATAAGCGAACAAGTTATAATAAGAAAAAAGAAAACTTAA
MAL13|MAL13P1.175               ------------------------------------------------
su_gi_contig_4216               ------------------------------------------------
gi|22792271|gb|BU496077.1|BU496 ------------------------------------------------
gi|21254857|gb|BQ451745.1|BQ451 ------------------------------------------------

MAL13P1.175                     AAAATTTCGATAATATTGTTCTTGATGATTTTTATTCAGCGTTTGATT
MAL13|MAL13P1.175               ------------------------------------------------
su_gi_contig_4216               ------------------------------------------------
gi|22792271|gb|BU496077.1|BU496 ------------------------------------------------
gi|21254857|gb|BQ451745.1|BQ451 ------------------------------------------------

MAL13P1.175                     CCCAAGATAATTATGAAAGTAAATTAAAAAAAAATGAGGATGATATTA
MAL13|MAL13P1.175               ------------------------------------------------
su_gi_contig_4216               ------------------------------------------------
gi|22792271|gb|BU496077.1|BU496 ------------------------------------------------
gi|21254857|gb|BQ451745.1|BQ451 ------------------------------------------------

MAL13P1.175                     TCGGACAAGGTATCTTTTCTCTTATAAGTAAAAAGAATCAAGAAAAGG
MAL13|MAL13P1.175               ------------------------------------------------
su_gi_contig_4216               ------------------------------------------------
gi|22792271|gb|BU496077.1|BU496 ------------------------------------------------
gi|21254857|gb|BQ451745.1|BQ451 ------------------------------------------------

MAL13P1.175                     AAAAGTCATTAAAAGGGGAATCAGAAGATAATACAAAACTTCAAGTAA
MAL13|MAL13P1.175               ------------------------------------------------
su_gi_contig_4216               ------------------------------------------------
gi|22792271|gb|BU496077.1|BU496 ------------------------------------------------
gi|21254857|gb|BQ451745.1|BQ451 ------------------------------------------------

MAL13P1.175                     CCAAAGTCCAAGGTGCTCAAGTTGATCAAGCGGTTGAACCATTGGAAA
MAL13|MAL13P1.175               ------------------------------------------------
su_gi_contig_4216               ------------------------------------------------
gi|22792271|gb|BU496077.1|BU496 ------------------------------------------------
gi|21254857|gb|BQ451745.1|BQ451 ------------------------------------------------

MAL13P1.175                     AATCACCAGAAGATGAAAATAAAGAAATACCAACTTTGGATTCACCAC
MAL13|MAL13P1.175               ------------------------------------------------
su_gi_contig_4216               ------------------------------------------------
gi|22792271|gb|BU496077.1|BU496 ------------------------------------------------
gi|21254857|gb|BQ451745.1|BQ451 ------------------------------------------------

MAL13P1.175                     AAAATGGAAATCCTACTTCTTATACATCAAATTTAAGTACACCACCTC
MAL13|MAL13P1.175               ------------------------------------------------
su_gi_contig_4216               ------------------------------------------------
gi|22792271|gb|BU496077.1|BU496 ------------------------------------------------
gi|21254857|gb|BQ451745.1|BQ451 ------------------------------------------------

MAL13P1.175                     TTAAACGCATGGATGAAGTTTTTGACGATGTTCTTAAACATTTAAATA
MAL13|MAL13P1.175               ------------------------------------------------
su_gi_contig_4216               ------------------------------------------------
gi|22792271|gb|BU496077.1|BU496 ------------------------------------------------
gi|21254857|gb|BQ451745.1|BQ451 ------------------------------------------------

MAL13P1.175                     AAGAAGATAAAGTTGTCACTGATGAGAATAAAAATAAATATAATGAAT
MAL13|MAL13P1.175               ------------------------------------------------
su_gi_contig_4216               ------------------------------------------------
gi|22792271|gb|BU496077.1|BU496 ------------------------------------------------
gi|21254857|gb|BQ451745.1|BQ451 ------------------------------------------------

MAL13P1.175                     TTAAAAAAGAGTTTGATATC
MAL13|MAL13P1.175               --------------------
su_gi_contig_4216               --------------------
gi|22792271|gb|BU496077.1|BU496 --------------------
gi|21254857|gb|BQ451745.1|BQ451 --------------------

;

endblock;
