# Supplementary material for: cDNA sequences reveal considerable gene prediction inaccuracy in the Plasmodium falciparum genome
Source: BMC Genomics. 2007 Jul 27;8:255. doi: 10.1186/1471-2164-8-255 (PMC1978503; doi:10.1186/1471-2164-8-255)
Supplement: Additional file 2 — Genes with predicted coding regions fully covered by EST and confirmation of predicted introns. Aligned cDNA and predicted CDS sequences can be viewed by double clicking the hyper-linked gene names in the Excel file. [file 1471-2164-8-255-S2.zip › MAL13P1.183.TXT]

#NEXUS

[!This data assembled using Sequencher, from Gene Codes Corporation.]
begin data;
   dimensions ntax=10 nchar=3748;
   format datatype=dna gap=- interleave=yes;
   matrix

MAL13P1.183                     CATAATTTTATGATAATATATAATAAATATAATATAATAATATAAAAA
MAL13|MAL13P1.183               ------------------------------------------------
037_PfLab1_S_Plate7b.ab1        ------------------------------------------------
gi|15908931|gb|BI815531.1|BI815 ------------------------------------------------
su_gi_contig_1219               ------------------------------------------------
gi|21687466|gb|BQ633313.1|BQ633 ------------------------------------------------
PfLab1_L_P7a_C06_06.ab1         ------------------------------------------------
D10_PfLab1_M_Plate20br.ab1      ------------------------------------------------
074_PfLab1_M_P20b.ab1           ------------------------------------------------
PfLab1_M_F3__P5a_G03_13.ab1     ------------------------------------------------

MAL13P1.183                     ATAATCAGATCAAGGATGACATCCTATAATTTTCATCATTCTACATTT
MAL13|MAL13P1.183               ------------------------------------------------
037_PfLab1_S_Plate7b.ab1        ------------------------------------------------
gi|15908931|gb|BI815531.1|BI815 ------------------------------------------------
su_gi_contig_1219               ------------------------------------------------
gi|21687466|gb|BQ633313.1|BQ633 ------------------------------------------------
PfLab1_L_P7a_C06_06.ab1         ------------------------------------------------
D10_PfLab1_M_Plate20br.ab1      ------------------------------------------------
074_PfLab1_M_P20b.ab1           ------------------------------------------------
PfLab1_M_F3__P5a_G03_13.ab1     ------------------------------------------------

MAL13P1.183                     AGTAGTATGAAATTTAAATGTGCGCCCATATATAATATCATCATTTTA
MAL13|MAL13P1.183               ------------------------------------------------
037_PfLab1_S_Plate7b.ab1        ------------------------------------------------
gi|15908931|gb|BI815531.1|BI815 ------------------------------------------------
su_gi_contig_1219               ------------------------------------------------
gi|21687466|gb|BQ633313.1|BQ633 ------------------------------------------------
PfLab1_L_P7a_C06_06.ab1         ------------------------------------------------
D10_PfLab1_M_Plate20br.ab1      ------------------------------------------------
074_PfLab1_M_P20b.ab1           ------------------------------------------------
PfLab1_M_F3__P5a_G03_13.ab1     ------------------------------------------------

MAL13P1.183                     TTTTATATATATTATATAATTTCTATTAATATGTTATAATATTTTATT
MAL13|MAL13P1.183               ------------------------------------------------
037_PfLab1_S_Plate7b.ab1        ------------------------------------------------
gi|15908931|gb|BI815531.1|BI815 ------------------------------------------------
su_gi_contig_1219               ------------------------------------------------
gi|21687466|gb|BQ633313.1|BQ633 ------------------------------------------------
PfLab1_L_P7a_C06_06.ab1         ------------------------------------------------
D10_PfLab1_M_Plate20br.ab1      ------------------------------------------------
074_PfLab1_M_P20b.ab1           ------------------------------------------------
PfLab1_M_F3__P5a_G03_13.ab1     ------------------------------------------------

MAL13P1.183                     TTATTATTAAATAATTATATATACGTTTAACATTGGATTCCTTTTGAA
MAL13|MAL13P1.183               ------------------------------------------------
037_PfLab1_S_Plate7b.ab1        ------------------------------------------------
gi|15908931|gb|BI815531.1|BI815 ------------------------------------------------
su_gi_contig_1219               ------------------------------------------------
gi|21687466|gb|BQ633313.1|BQ633 ------------------------------------------------
PfLab1_L_P7a_C06_06.ab1         ------------------------------------------------
D10_PfLab1_M_Plate20br.ab1      ------------------------------------------------
074_PfLab1_M_P20b.ab1           ------------------------------------------------
PfLab1_M_F3__P5a_G03_13.ab1     ------------------------------------------------

MAL13P1.183                     ATTCCTTAGCCACGTCATACATTCTATGAACACAAAAGTAGTTCATTA
MAL13|MAL13P1.183               ------------------------------------------------
037_PfLab1_S_Plate7b.ab1        ------------------------------------------------
gi|15908931|gb|BI815531.1|BI815 ------------------------------------------------
su_gi_contig_1219               ------------------------------------------------
gi|21687466|gb|BQ633313.1|BQ633 ------------------------------------------------
PfLab1_L_P7a_C06_06.ab1         ------------------------------------------------
D10_PfLab1_M_Plate20br.ab1      ------------------------------------------------
074_PfLab1_M_P20b.ab1           ------------------------------------------------
PfLab1_M_F3__P5a_G03_13.ab1     ------------------------------------------------

MAL13P1.183                     AAACTTCGTTAATATCATTTTCGTTTATTTTTGTATTTTCAAACTCTT
MAL13|MAL13P1.183               ------------------------------------------------
037_PfLab1_S_Plate7b.ab1        ------------------------------------------------
gi|15908931|gb|BI815531.1|BI815 ------------------------------------------------
su_gi_contig_1219               ------------------------------------------------
gi|21687466|gb|BQ633313.1|BQ633 ------------------------------------------------
PfLab1_L_P7a_C06_06.ab1         ------------------------------------------------
D10_PfLab1_M_Plate20br.ab1      ------------------------------------------------
074_PfLab1_M_P20b.ab1           ------------------------------------------------
PfLab1_M_F3__P5a_G03_13.ab1     ------------------------------------------------

MAL13P1.183                     TTAACCAATTTTTCCTTAAACAAAAAAATAGAAGAGAAATAAAAAAAA
MAL13|MAL13P1.183               ------------------------------------------------
037_PfLab1_S_Plate7b.ab1        ------------------------------------------------
gi|15908931|gb|BI815531.1|BI815 ------------------------------------------------
su_gi_contig_1219               ------------------------------------------------
gi|21687466|gb|BQ633313.1|BQ633 ------------------------------------------------
PfLab1_L_P7a_C06_06.ab1         ------------------------------------------------
D10_PfLab1_M_Plate20br.ab1      ------------------------------------------------
074_PfLab1_M_P20b.ab1           ------------------------------------------------
PfLab1_M_F3__P5a_G03_13.ab1     ------------------------------------------------

MAL13P1.183                     TAAGATCATATCAACATATTGATAAAATATAAATACAAAAATATGTAA
MAL13|MAL13P1.183               ------------------------------------------------
037_PfLab1_S_Plate7b.ab1        ------------------------------------------------
gi|15908931|gb|BI815531.1|BI815 ------------------------------------------------
su_gi_contig_1219               ------------------------------------------------
gi|21687466|gb|BQ633313.1|BQ633 ------------------------------------------------
PfLab1_L_P7a_C06_06.ab1         ------------------------------------------------
D10_PfLab1_M_Plate20br.ab1      ------------------------------------------------
074_PfLab1_M_P20b.ab1           ------------------------------------------------
PfLab1_M_F3__P5a_G03_13.ab1     ------------------------------------------------

MAL13P1.183                     ACATATACATATATATATATATATATATATATACATATTCACCACATA
MAL13|MAL13P1.183               ------------------------------------------------
037_PfLab1_S_Plate7b.ab1        ------------------------------------------------
gi|15908931|gb|BI815531.1|BI815 ------------------------------------------------
su_gi_contig_1219               ------------------------------------------------
gi|21687466|gb|BQ633313.1|BQ633 ------------------------------------------------
PfLab1_L_P7a_C06_06.ab1         ------------------------------------------------
D10_PfLab1_M_Plate20br.ab1      ------------------------------------------------
074_PfLab1_M_P20b.ab1           ------------------------------------------------
PfLab1_M_F3__P5a_G03_13.ab1     ------------------------------------------------

MAL13P1.183                     AAATGTATATGAAGTTTTGGTTATATAATTTCATAATGTCATACGGGT
MAL13|MAL13P1.183               ------------------------------------------------
037_PfLab1_S_Plate7b.ab1        ------------------------------------------------
gi|15908931|gb|BI815531.1|BI815 ------------------------------------------------
su_gi_contig_1219               ------------------------------------------------
gi|21687466|gb|BQ633313.1|BQ633 ------------------------------------------------
PfLab1_L_P7a_C06_06.ab1         ------------------------------------------------
D10_PfLab1_M_Plate20br.ab1      ------------------------------------------------
074_PfLab1_M_P20b.ab1           ------------------------------------------------
PfLab1_M_F3__P5a_G03_13.ab1     ------------------------------------------------

MAL13P1.183                     TCAAATATATTTGACAGTTCTCATCTATATTATCTTCAATCATTTGTT
MAL13|MAL13P1.183               ------------------------------------------------
037_PfLab1_S_Plate7b.ab1        ------------------------------------------------
gi|15908931|gb|BI815531.1|BI815 ------------------------------------------------
su_gi_contig_1219               ------------------------------------------------
gi|21687466|gb|BQ633313.1|BQ633 ------------------------------------------------
PfLab1_L_P7a_C06_06.ab1         ------------------------------------------------
D10_PfLab1_M_Plate20br.ab1      ------------------------------------------------
074_PfLab1_M_P20b.ab1           ------------------------------------------------
PfLab1_M_F3__P5a_G03_13.ab1     ------------------------------------------------

MAL13P1.183                     CAAAGAAAAAAAAAAATTTAAATAAGGAATAATATAAAACACACACAT
MAL13|MAL13P1.183               ------------------------------------------------
037_PfLab1_S_Plate7b.ab1        ------------------------------------------------
gi|15908931|gb|BI815531.1|BI815 ------------------------------------------------
su_gi_contig_1219               ------------------------------------------------
gi|21687466|gb|BQ633313.1|BQ633 ------------------------------------------------
PfLab1_L_P7a_C06_06.ab1         ------------------------------------------------
D10_PfLab1_M_Plate20br.ab1      ------------------------------------------------
074_PfLab1_M_P20b.ab1           ------------------------------------------------
PfLab1_M_F3__P5a_G03_13.ab1     ------------------------------------------------

MAL13P1.183                     AAATATAAATATATATAAATATATAAATAAATATATATATATAATATA
MAL13|MAL13P1.183               ------------------------------------------------
037_PfLab1_S_Plate7b.ab1        ------------------------------------------------
gi|15908931|gb|BI815531.1|BI815 ------------------------------------------------
su_gi_contig_1219               ------------------------------------------------
gi|21687466|gb|BQ633313.1|BQ633 ------------------------------------------------
PfLab1_L_P7a_C06_06.ab1         ------------------------------------------------
D10_PfLab1_M_Plate20br.ab1      ------------------------------------------------
074_PfLab1_M_P20b.ab1           ------------------------------------------------
PfLab1_M_F3__P5a_G03_13.ab1     ------------------------------------------------

MAL13P1.183                     TTATACAGAAATAATAATTTTTTTGACTATATATGTATAAACAACCCA
MAL13|MAL13P1.183               ------------------------------------------------
037_PfLab1_S_Plate7b.ab1        ------------------------------------------------
gi|15908931|gb|BI815531.1|BI815 ------------------------------------------------
su_gi_contig_1219               ------------------------------------------------
gi|21687466|gb|BQ633313.1|BQ633 ------------------------------------------------
PfLab1_L_P7a_C06_06.ab1         ------------------------------------------------
D10_PfLab1_M_Plate20br.ab1      ------------------------------------------------
074_PfLab1_M_P20b.ab1           ------------------------------------------------
PfLab1_M_F3__P5a_G03_13.ab1     ------------------------------------------------

MAL13P1.183                     AAAACTTTCTTAAATATGTATAAGTCTTTTTTATTAGCAAATATTTTG
MAL13|MAL13P1.183               ------------------------------------------------
037_PfLab1_S_Plate7b.ab1        ------------------------------------------------
gi|15908931|gb|BI815531.1|BI815 ------------------------------------------------
su_gi_contig_1219               ------------------------------------------------
gi|21687466|gb|BQ633313.1|BQ633 ------------------------------------------------
PfLab1_L_P7a_C06_06.ab1         ------------------------------------------------
D10_PfLab1_M_Plate20br.ab1      ------------------------------------------------
074_PfLab1_M_P20b.ab1           ------------------------------------------------
PfLab1_M_F3__P5a_G03_13.ab1     ------------------------------------------------

MAL13P1.183                     AAGTAGAGAAAAAAAGAAAAAAATACAAAAAAAAAAAATCAAATAAAT
MAL13|MAL13P1.183               ------------------------------------------------
037_PfLab1_S_Plate7b.ab1        ------------------------------------------------
gi|15908931|gb|BI815531.1|BI815 ------------------------------------------------
su_gi_contig_1219               ------------------------------------------------
gi|21687466|gb|BQ633313.1|BQ633 ------------------------------------------------
PfLab1_L_P7a_C06_06.ab1         ------------------------------------------------
D10_PfLab1_M_Plate20br.ab1      ------------------------------------------------
074_PfLab1_M_P20b.ab1           ------------------------------------------------
PfLab1_M_F3__P5a_G03_13.ab1     ------------------------------------------------

MAL13P1.183                     AATTTAAAAAAACTTTCTTAAAAATGATATAAAATATATTTATATTTA
MAL13|MAL13P1.183               ------------------------------------------------
037_PfLab1_S_Plate7b.ab1        ------------------------------------------------
gi|15908931|gb|BI815531.1|BI815 ------------------------------------------------
su_gi_contig_1219               ------------------------------------------------
gi|21687466|gb|BQ633313.1|BQ633 ------------------------------------------------
PfLab1_L_P7a_C06_06.ab1         ------------------------------------------------
D10_PfLab1_M_Plate20br.ab1      ------------------------------------------------
074_PfLab1_M_P20b.ab1           ------------------------------------------------
PfLab1_M_F3__P5a_G03_13.ab1     ------------------------------------------------

MAL13P1.183                     TTTGTTCATATGAATATATATTAACACATTTTATTTAATAATATATAT
MAL13|MAL13P1.183               ------------------------------------------------
037_PfLab1_S_Plate7b.ab1        ------------------------------------------------
gi|15908931|gb|BI815531.1|BI815 ------------------------------------------------
su_gi_contig_1219               ------------------------------------------------
gi|21687466|gb|BQ633313.1|BQ633 ------------------------------------------------
PfLab1_L_P7a_C06_06.ab1         ------------------------------------------------
D10_PfLab1_M_Plate20br.ab1      ------------------------------------------------
074_PfLab1_M_P20b.ab1           ------------------------------------------------
PfLab1_M_F3__P5a_G03_13.ab1     ------------------------------------------------

MAL13P1.183                     AAGTATTTATAATAATTACAAGACGATTAATAAAAATAAGCAAAAATA
MAL13|MAL13P1.183               ------------------------------------------------
037_PfLab1_S_Plate7b.ab1        ------------------------------------------------
gi|15908931|gb|BI815531.1|BI815 ------------------------------------------------
su_gi_contig_1219               ------------------------------------------------
gi|21687466|gb|BQ633313.1|BQ633 ------------------------------------------------
PfLab1_L_P7a_C06_06.ab1         ------------------------------------------------
D10_PfLab1_M_Plate20br.ab1      ------------------------------------------------
074_PfLab1_M_P20b.ab1           ------------------------------------------------
PfLab1_M_F3__P5a_G03_13.ab1     ------------------------------------------------

MAL13P1.183                     ATTACACACAAATTTATAAAAAATTATAAATATATTATATACTTAAAA
MAL13|MAL13P1.183               ------------------------------------------------
037_PfLab1_S_Plate7b.ab1        ------------------------------------------------
gi|15908931|gb|BI815531.1|BI815 ------------------------------------------------
su_gi_contig_1219               ------------------------------------------------
gi|21687466|gb|BQ633313.1|BQ633 ------------------------------------------------
PfLab1_L_P7a_C06_06.ab1         ------------------------------------------------
D10_PfLab1_M_Plate20br.ab1      ------------------------------------------------
074_PfLab1_M_P20b.ab1           ------------------------------------------------
PfLab1_M_F3__P5a_G03_13.ab1     ------------------------------------------------

MAL13P1.183                     TTTTACATTAAAAAAAAAAAAAAAAAAAAAAGAAAATGAGCTTAATTC
MAL13|MAL13P1.183               ------------------------------------------------
037_PfLab1_S_Plate7b.ab1        ------------------------------------------------
gi|15908931|gb|BI815531.1|BI815 ------------------------------------------------
su_gi_contig_1219               ------------------------------------------------
gi|21687466|gb|BQ633313.1|BQ633 ------------------------------------------------
PfLab1_L_P7a_C06_06.ab1         ------------------------------------------------
D10_PfLab1_M_Plate20br.ab1      ------------------------------------------------
074_PfLab1_M_P20b.ab1           ------------------------------------------------
PfLab1_M_F3__P5a_G03_13.ab1     ------------------------------------------------

MAL13P1.183                     TTATCATATTTTCATTTGAAAATATAATAAAGTAAATCATAAAATTAA
MAL13|MAL13P1.183               ------------------------------------------------
037_PfLab1_S_Plate7b.ab1        ---------------TTGAAAATATAATAAAGTAAATCATAAAATTAA
gi|15908931|gb|BI815531.1|BI815 ------------------------------------------------
su_gi_contig_1219               ---------------TTGAAAATATAATAAAGTAAATCATAAAATTAA
gi|21687466|gb|BQ633313.1|BQ633 ------------------------------------------------
PfLab1_L_P7a_C06_06.ab1         ------------------------------------------------
D10_PfLab1_M_Plate20br.ab1      ------------------------------------------------
074_PfLab1_M_P20b.ab1           ------------------------------------------------
PfLab1_M_F3__P5a_G03_13.ab1     ------------------------------------------------

MAL13P1.183                     TTAAAAATATTATATAAAGTCGAAATAAAACACAAATATATATATTTT
MAL13|MAL13P1.183               ------------------------------------------------
037_PfLab1_S_Plate7b.ab1        TTAAAAATATTATATAAAGTCGAAATAAAACACAAATATATATATTTT
gi|15908931|gb|BI815531.1|BI815 ------------------------------------------------
su_gi_contig_1219               TTAAAAATATTATATAAAGTCGAAATAAAACACAAATATATATATTTT
gi|21687466|gb|BQ633313.1|BQ633 ------------------------------------------------
PfLab1_L_P7a_C06_06.ab1         -------------ATAAAGTCGAAATAAAACACAAATATATATATTTT
D10_PfLab1_M_Plate20br.ab1      ------------------------------------------------
074_PfLab1_M_P20b.ab1           ------------------------------------------------
PfLab1_M_F3__P5a_G03_13.ab1     ------------------------------------------------

MAL13P1.183                     ATCAATAAATATGGTATATATTTCAAATATTTTATATACTTAATATTA
MAL13|MAL13P1.183               ------------------------------------------------
037_PfLab1_S_Plate7b.ab1        ATCAATAAATATGGTATATATTTCAAATATTTTATATACTTAATATTA
gi|15908931|gb|BI815531.1|BI815 ------------------------------------------------
su_gi_contig_1219               ATCAATAAATATGGTATATATTTCAAATATTTTATATACTTAATATTA
gi|21687466|gb|BQ633313.1|BQ633 ------------------------------------------------
PfLab1_L_P7a_C06_06.ab1         ATCAATAAATATGGTATATATTTCAAATATTTTATATACTTAATATTA
D10_PfLab1_M_Plate20br.ab1      ------------------------------------------------
074_PfLab1_M_P20b.ab1           ------------------------------------------------
PfLab1_M_F3__P5a_G03_13.ab1     ------------------------------------------------

MAL13P1.183                     CATGTAAATAAAAAAAAATATATATACAAAAACAAAAATAATAGTAGA
MAL13|MAL13P1.183               ------------------------------------------------
037_PfLab1_S_Plate7b.ab1        CATGTAAATAAAAAAAAATATATATACAAAAACAAAAATAATAGTAGA
gi|15908931|gb|BI815531.1|BI815 ------------------------------------------------
su_gi_contig_1219               CATGTAAATAAAAAAAAATATATATACAAAAACAAAAATAATAGTAGA
gi|21687466|gb|BQ633313.1|BQ633 ------------------------------------------------
PfLab1_L_P7a_C06_06.ab1         CATGTAAATAAAAAAAAA------------------------------
D10_PfLab1_M_Plate20br.ab1      ------------------------------------------------
074_PfLab1_M_P20b.ab1           ------------------------------------------------
PfLab1_M_F3__P5a_G03_13.ab1     ------------------------------------------------

MAL13P1.183                     ATAAAAAAAATAAGAATTAATATAATAAAATATAAAGGAATAAAACAA
MAL13|MAL13P1.183               ------------------------------------------------
037_PfLab1_S_Plate7b.ab1        ATAAAAAAAATAAGAATTAATATAATAAAATATAAAGGAATAAAACAA
gi|15908931|gb|BI815531.1|BI815 ------------------------------------------------
su_gi_contig_1219               ATAAAAAAAATAAGAATTAATATAATAAAATATAAAGGAATAAAACAA
gi|21687466|gb|BQ633313.1|BQ633 ------------------------------------------------
PfLab1_L_P7a_C06_06.ab1         ------------------------------------------------
D10_PfLab1_M_Plate20br.ab1      ------------------------ATAAAATATAAAGGAATAAAACAA
074_PfLab1_M_P20b.ab1           ------------------------ATAAAATATAAAGGAATAAAACAA
PfLab1_M_F3__P5a_G03_13.ab1     ------------------------------------------------

MAL13P1.183                     ATGAATTCTTAATATTTCATAAGAACGTATTATAAACTACATAACAAT
MAL13|MAL13P1.183               ------------------------------------------------
037_PfLab1_S_Plate7b.ab1        ATGAATTCTTAATATTTCATAAGAACGTATTATAAACTACATAACAAT
gi|15908931|gb|BI815531.1|BI815 ------------------------------------------------
su_gi_contig_1219               ATGAATTCTTAATATTTCATAAGAACGTATTATAAACTACATAACAAT
gi|21687466|gb|BQ633313.1|BQ633 ------------------------------------------------
PfLab1_L_P7a_C06_06.ab1         ------------------------------------------------
D10_PfLab1_M_Plate20br.ab1      ATGAATTCTTAATATTTCATAAGAACGTATTATAAACTACATAACAAT
074_PfLab1_M_P20b.ab1           ATGAATTCTTAATATTTCATAAGAACGTATTATAAACTACATAACAAT
PfLab1_M_F3__P5a_G03_13.ab1     --------------------AAGAACGTATTATAAACTACATAACAAT

MAL13P1.183                     TTTGTAATGTTTTAAAAAAAGAAAAGAAAAAAAATTAAATTAATATGA
MAL13|MAL13P1.183               ------------------------------------------------
037_PfLab1_S_Plate7b.ab1        TTTGTAATGTTTTAAAAAAAGAAAAGAAAAAAAATTAAATTAATATGA
gi|15908931|gb|BI815531.1|BI815 ------------------------------------------------
su_gi_contig_1219               TTTGTAATGTTTTAAAAAAAGAAAAGAAAAAAAATTAAATTAATATGA
gi|21687466|gb|BQ633313.1|BQ633 ------------------------------------------------
PfLab1_L_P7a_C06_06.ab1         ------------------------------------------------
D10_PfLab1_M_Plate20br.ab1      TTTGTAATGTTTTAAAAAAAGAAAAGAAAAAAAATTAAATTAATATGA
074_PfLab1_M_P20b.ab1           TTTGTAATGTTTTAAAAAAAGAAAAGAAAAAAAATTAAATTAATATGA
PfLab1_M_F3__P5a_G03_13.ab1     TTTGTAATGTTTTAAAAAAAGAAAAGAAAAAAAATTAAATTAATATGA

MAL13P1.183                     TAAATAAAGTAACAAGAACCAATATCAAAATATCTACTCTCCATAAAT
MAL13|MAL13P1.183               ------------------------------------------------
037_PfLab1_S_Plate7b.ab1        TAAATAAAGTAACAAGAACCAATATCAAAATATCTACTCTCCATAAAT
gi|15908931|gb|BI815531.1|BI815 ----TAAAGTAACAAGAACCAATATCAAAATATCTACTCTCCATAAAT
su_gi_contig_1219               TAAATAAAGTAACAAGAACCAATATCAAAATATCTACTCTCCATAAAT
gi|21687466|gb|BQ633313.1|BQ633 ------------------------------------------------
PfLab1_L_P7a_C06_06.ab1         ------------------------------------------------
D10_PfLab1_M_Plate20br.ab1      TAAATAAAGTAACAAGAACCAATATCAAAATATCTACTCTCCATAAAT
074_PfLab1_M_P20b.ab1           TAAATAAAGTAACAAGAACCAATATCAAAATATCTACTCTCCATAAAT
PfLab1_M_F3__P5a_G03_13.ab1     TAAATAAAGTAACAAGAACCAATATCAAAATATCTACTCTCCATAAAT

MAL13P1.183                     GCTATTTATTTTTTTAATGAAAACATTAACATTTAAAAAGAAATAATT
MAL13|MAL13P1.183               ------------------------------------------------
037_PfLab1_S_Plate7b.ab1        GCTATTTATTTTTTTAATGAAAACATTAACATTTAAAAAGAAATAATT
gi|15908931|gb|BI815531.1|BI815 GCTATTTATTTTTTTAATGAAAACATTAACATTTAAAAAGAAATAATT
su_gi_contig_1219               GCTATTTATTTTTTTAATGAAAACATTAACATTTAAAAAGAAATAATT
gi|21687466|gb|BQ633313.1|BQ633 ------------TTTAATGAAAACATTAACATTTAAAAAGAAATAATT
PfLab1_L_P7a_C06_06.ab1         ------------------------------------------------
D10_PfLab1_M_Plate20br.ab1      GCTATTTATTTTTTTAATGAAAACATTAACATTTAAAAAGAAATAATT
074_PfLab1_M_P20b.ab1           GCTATTTATTTTTTTAATGAAAACATTAACATTTAAAAAGAAATAATT
PfLab1_M_F3__P5a_G03_13.ab1     GCTATTTATTTTTTTAATGAAAACATTAACATTTAAAAAGAAATAATT

MAL13P1.183                     AAATCATGTAAAATGTGGCATCGAGGTATAAACATATATATGTTATAT
MAL13|MAL13P1.183               ------------ATGTGGCATCGAG-----------------------
037_PfLab1_S_Plate7b.ab1        AAATCATGTAAAATGTGGCATCGAG-----------------------
gi|15908931|gb|BI815531.1|BI815 AAATCATGTAAAATGTGGCATCGAG-----------------------
su_gi_contig_1219               AAATCATGTAAAATGTGGCATCGAG-----------------------
gi|21687466|gb|BQ633313.1|BQ633 AAATCATGTAAAATGTGGCATCGAG-----------------------
PfLab1_L_P7a_C06_06.ab1         ------------------------------------------------
D10_PfLab1_M_Plate20br.ab1      AAATCATGTAAAATGTGGCATCGAG-----------------------
074_PfLab1_M_P20b.ab1           AAATCATGTAAAATGTGGCATCGAG-----------------------
PfLab1_M_F3__P5a_G03_13.ab1     AAATCATGTAAAATGTGGCATCGAG-----------------------

MAL13P1.183                     GGAACCTATATATATATATATATATATATATATATATATATATATTCA
MAL13|MAL13P1.183               ------------------------------------------------
037_PfLab1_S_Plate7b.ab1        ------------------------------------------------
gi|15908931|gb|BI815531.1|BI815 ------------------------------------------------
su_gi_contig_1219               ------------------------------------------------
gi|21687466|gb|BQ633313.1|BQ633 ------------------------------------------------
PfLab1_L_P7a_C06_06.ab1         ------------------------------------------------
D10_PfLab1_M_Plate20br.ab1      ------------------------------------------------
074_PfLab1_M_P20b.ab1           ------------------------------------------------
PfLab1_M_F3__P5a_G03_13.ab1     ------------------------------------------------

MAL13P1.183                     TAATTATTTCACATTCTTACCTTATTCATTATAGTGATATTGTTTATC
MAL13|MAL13P1.183               ------------------------------------------------
037_PfLab1_S_Plate7b.ab1        ------------------------------------------------
gi|15908931|gb|BI815531.1|BI815 ------------------------------------------------
su_gi_contig_1219               ------------------------------------------------
gi|21687466|gb|BQ633313.1|BQ633 ------------------------------------------------
PfLab1_L_P7a_C06_06.ab1         ------------------------------------------------
D10_PfLab1_M_Plate20br.ab1      ------------------------------------------------
074_PfLab1_M_P20b.ab1           ------------------------------------------------
PfLab1_M_F3__P5a_G03_13.ab1     ------------------------------------------------

MAL13P1.183                     TGAACATTTGCAGGGGTGTTAAGCTTATTGTGTAATTCGTGTAGATAT
MAL13|MAL13P1.183               -------------GGGTGTTAAGCTTATTGTGTAATTCGTGTAGATAT
037_PfLab1_S_Plate7b.ab1        -------------GGGTGTTAAGCTTATTGTGTAATTCGTGTAGATAT
gi|15908931|gb|BI815531.1|BI815 -------------GGGTGTTAAGCTTATTGTGTAATTCGTGTAGATAT
su_gi_contig_1219               -------------GGGTGTTAAGCTTATTGTGTAATTCGTGTAGATAT
gi|21687466|gb|BQ633313.1|BQ633 -------------GGGTGTTAAGCTTATTGTGTAATTCGTGTAGATAT
PfLab1_L_P7a_C06_06.ab1         ------------------------------------------------
D10_PfLab1_M_Plate20br.ab1      -------------GGGTGTTAAGCTTATTGTGTAATTCGTGTAGATAT
074_PfLab1_M_P20b.ab1           -------------GGGTGTTAAGCTTATTGTGTAATTCGTGTAGATAT
PfLab1_M_F3__P5a_G03_13.ab1     -------------GGGTGTTAAGCTTATTGTGTAATTCGTGTAGATAT

MAL13P1.183                     GTAATACATAAATGGCATGTTCCATTACTAGGTACAATTATAAAGGAC
MAL13|MAL13P1.183               GTAATACATAAATGGCATGTTCCATTACTAGGT---------------
037_PfLab1_S_Plate7b.ab1        GTAATACATAAATGGCATGTTCCATTACTAGGT---------------
gi|15908931|gb|BI815531.1|BI815 GTAATACATAAATGGCATGTTCCATTACTAGGT---------------
su_gi_contig_1219               GTAATACATAAATGGCATGTTCCATTACTAGGT---------------
gi|21687466|gb|BQ633313.1|BQ633 GTAATACATAAATGGCATGTTCCATTACTAGGT---------------
PfLab1_L_P7a_C06_06.ab1         ------------------------------------------------
D10_PfLab1_M_Plate20br.ab1      GTAATACATAAATGGCATGTTCCATTACTAGGT---------------
074_PfLab1_M_P20b.ab1           GTAATACATAAATGGCATGTTCCATTACTAGGT---------------
PfLab1_M_F3__P5a_G03_13.ab1     GTAATACATAAATGGCATGTTCCATTACTAGGT---------------

MAL13P1.183                     CTATATTAAATCAAAAAAAATTCTGAATATAAGGGTATATTAATATAT
MAL13|MAL13P1.183               ------------------------------------------------
037_PfLab1_S_Plate7b.ab1        ------------------------------------------------
gi|15908931|gb|BI815531.1|BI815 ------------------------------------------------
su_gi_contig_1219               ------------------------------------------------
gi|21687466|gb|BQ633313.1|BQ633 ------------------------------------------------
PfLab1_L_P7a_C06_06.ab1         ------------------------------------------------
D10_PfLab1_M_Plate20br.ab1      ------------------------------------------------
074_PfLab1_M_P20b.ab1           ------------------------------------------------
PfLab1_M_F3__P5a_G03_13.ab1     ------------------------------------------------

MAL13P1.183                     ATATATATATATATATTGATAGATAATATGTTAATTTTTAATATTTGA
MAL13|MAL13P1.183               ------------------------------------------------
037_PfLab1_S_Plate7b.ab1        ------------------------------------------------
gi|15908931|gb|BI815531.1|BI815 ------------------------------------------------
su_gi_contig_1219               ------------------------------------------------
gi|21687466|gb|BQ633313.1|BQ633 ------------------------------------------------
PfLab1_L_P7a_C06_06.ab1         ------------------------------------------------
D10_PfLab1_M_Plate20br.ab1      ------------------------------------------------
074_PfLab1_M_P20b.ab1           ------------------------------------------------
PfLab1_M_F3__P5a_G03_13.ab1     ------------------------------------------------

MAL13P1.183                     TTAGGTGTTGATTGTAATGCCAACCCAAGACATAAACAAGTTTTATCA
MAL13|MAL13P1.183               ------GTTGATTGTAATGCCAACCCAAGACATAAACAAGTTTTATCA
037_PfLab1_S_Plate7b.ab1        ------GTTGATTGTAATGCCAACCCAAGACATAAACAAGTTTTATCA
gi|15908931|gb|BI815531.1|BI815 ------GTTGATTGTAATGCCAACCCAAGACATAAACAAGTTTTATCA
su_gi_contig_1219               ------GTTGATTGTAATGCCAACCCAAGACATAAACAAGTTTTATCA
gi|21687466|gb|BQ633313.1|BQ633 ------GTTGATTGTAATGCCAACCCAAGACATAAACAAGTTTTATCA
PfLab1_L_P7a_C06_06.ab1         ------------------------------------------------
D10_PfLab1_M_Plate20br.ab1      ------GTTGATTGTAATGCCAACCCAAGACATAAACAAGTTTTATCA
074_PfLab1_M_P20b.ab1           ------GTTGATTGTAATGCCAACCCAAGACATAAACAAGTTTTATCA
PfLab1_M_F3__P5a_G03_13.ab1     ------GTTGATTGTAATGCCAACCCAAGACATAAACAAGTTTTATCA

MAL13P1.183                     AATCCACCACCCAGATCTAGAGGGATACCAAAATATTTAGAAAAATAT
MAL13|MAL13P1.183               AATCCACCACCCAGATCTAGAGGGATACCAAAATATTTAGAAAAATAT
037_PfLab1_S_Plate7b.ab1        AATCCACCACCCAGATCTAGAGGGATACCAAAATATTTAGAAAAATAT
gi|15908931|gb|BI815531.1|BI815 AATCCACCACCCAGATCTAGAGGGATACCAAAATATTTAGAAAAATAT
su_gi_contig_1219               AATCCACCACCCAGATCTAGAGGGATACCAAAATATTTAGAAAAATAT
gi|21687466|gb|BQ633313.1|BQ633 AATCCACCACCCAGATCTAGAGGGATACCAAAATATTTAGAAAAATAT
PfLab1_L_P7a_C06_06.ab1         ------------------------------------------------
D10_PfLab1_M_Plate20br.ab1      AATCCACCACCCAGATCTAGAGGGATACCAAAATATTTAGAAAAATAT
074_PfLab1_M_P20b.ab1           AATCCACCACCCAGATCTAGAGGGATACCAAAATATTTAGAAAAATAT
PfLab1_M_F3__P5a_G03_13.ab1     AATCCACCACCCAGATCTAGAGGGATACCAAAATATTTAGAAAAATAT

MAL13P1.183                     ATTTTTTATAAGCAAGCTCCTAGAAATCCTAGATATAAATCTCAATTC
MAL13|MAL13P1.183               ATTTTTTATAAGCAAGCTCCTAGAAATCCTAGATATAAATCTCAATTC
037_PfLab1_S_Plate7b.ab1        ATTTTTTATAAGCAAGCTCCTAGAAATCCTAGATATAAATCTCAATTC
gi|15908931|gb|BI815531.1|BI815 ATTTTTTATAAGCAAGCTCCTAGAAATCCTAGATATAAATCTCAATTC
su_gi_contig_1219               ATTTTTTATAAGCAAGCTCCTAGAAATCCTAGATATAAATCTCAATTC
gi|21687466|gb|BQ633313.1|BQ633 ATTTTTTATAAGCAAGCTCCTAGAAATCCTAGATATAAATCTCAATTC
PfLab1_L_P7a_C06_06.ab1         ------------------------------------------------
D10_PfLab1_M_Plate20br.ab1      ATTTTTTATAAGCAAGCTCCTAGAAATCCTAGATATAAATCTCAATTC
074_PfLab1_M_P20b.ab1           ATTTTTTATAAGCAAGCTCCTAGAAATCCTAGATATAAATCTCAATTC
PfLab1_M_F3__P5a_G03_13.ab1     ATTTTTTATAAGCAAGCTCCT---------------------------

MAL13P1.183                     ATTACTATGTACACAGCAGGTAAATGAAAAAAGAAAATAATAATACTT
MAL13|MAL13P1.183               ATTACTATGTACACAGCAG-----------------------------
037_PfLab1_S_Plate7b.ab1        ATTACTATGTACACAGCAG-----------------------------
gi|15908931|gb|BI815531.1|BI815 ATTACTATGTACACAGCAG-----------------------------
su_gi_contig_1219               ATTACTATGTACACAGCAG-----------------------------
gi|21687466|gb|BQ633313.1|BQ633 ATTACTATGTACACAGCAG-----------------------------
PfLab1_L_P7a_C06_06.ab1         ------------------------------------------------
D10_PfLab1_M_Plate20br.ab1      ATTACTATGTACACAGCAG-----------------------------
074_PfLab1_M_P20b.ab1           ATTACTATGTACACAGCAG-----------------------------
PfLab1_M_F3__P5a_G03_13.ab1     ------------------------------------------------

MAL13P1.183                     TATTAATCAAATTAAAAGGAGACAGAAGAAAAAAAAAAAAGAAAAAAA
MAL13|MAL13P1.183               ------------------------------------------------
037_PfLab1_S_Plate7b.ab1        ------------------------------------------------
gi|15908931|gb|BI815531.1|BI815 ------------------------------------------------
su_gi_contig_1219               ------------------------------------------------
gi|21687466|gb|BQ633313.1|BQ633 ------------------------------------------------
PfLab1_L_P7a_C06_06.ab1         ------------------------------------------------
D10_PfLab1_M_Plate20br.ab1      ------------------------------------------------
074_PfLab1_M_P20b.ab1           ------------------------------------------------
PfLab1_M_F3__P5a_G03_13.ab1     ------------------------------------------------

MAL13P1.183                     AAAAAAAAGAAAATGAATAAATACTGTCTATATATATATATATATATA
MAL13|MAL13P1.183               ------------------------------------------------
037_PfLab1_S_Plate7b.ab1        ------------------------------------------------
gi|15908931|gb|BI815531.1|BI815 ------------------------------------------------
su_gi_contig_1219               ------------------------------------------------
gi|21687466|gb|BQ633313.1|BQ633 ------------------------------------------------
PfLab1_L_P7a_C06_06.ab1         ------------------------------------------------
D10_PfLab1_M_Plate20br.ab1      ------------------------------------------------
074_PfLab1_M_P20b.ab1           ------------------------------------------------
PfLab1_M_F3__P5a_G03_13.ab1     ------------------------------------------------

MAL13P1.183                     TATATATATATATATGTAATTATAGCTTTAACTTATTAGTCATATATA
MAL13|MAL13P1.183               ------------------------------------------------
037_PfLab1_S_Plate7b.ab1        ------------------------------------------------
gi|15908931|gb|BI815531.1|BI815 ------------------------------------------------
su_gi_contig_1219               ------------------------------------------------
gi|21687466|gb|BQ633313.1|BQ633 ------------------------------------------------
PfLab1_L_P7a_C06_06.ab1         ------------------------------------------------
D10_PfLab1_M_Plate20br.ab1      ------------------------------------------------
074_PfLab1_M_P20b.ab1           ------------------------------------------------
PfLab1_M_F3__P5a_G03_13.ab1     ------------------------------------------------

MAL13P1.183                     AGAAAAATTTTCTTTTCAACATTTTTTTTTTCTTTTTTATATTTTACC
MAL13|MAL13P1.183               ------------------------------------------------
037_PfLab1_S_Plate7b.ab1        ------------------------------------------------
gi|15908931|gb|BI815531.1|BI815 ------------------------------------------------
su_gi_contig_1219               ------------------------------------------------
gi|21687466|gb|BQ633313.1|BQ633 ------------------------------------------------
PfLab1_L_P7a_C06_06.ab1         ------------------------------------------------
D10_PfLab1_M_Plate20br.ab1      ------------------------------------------------
074_PfLab1_M_P20b.ab1           ------------------------------------------------
PfLab1_M_F3__P5a_G03_13.ab1     ------------------------------------------------

MAL13P1.183                     TAGGAAGGAAATATAGACAACAGATAAAAAAAACTGCATAGTCTTAAA
MAL13|MAL13P1.183               ---GAAGGAAATATAGACAACAGATAAAAAAAACTGCATAG-------
037_PfLab1_S_Plate7b.ab1        ---GAAGGAAATATAGACAACAGATAAAAAAAACTGCATAGTCTTAAA
gi|15908931|gb|BI815531.1|BI815 ---GAAGGAAATATAGACAACAGATAAAAAAAACTGCATAGTCTTAAA
su_gi_contig_1219               ---GAAGGAAATATAGACAACAGATAAAAAAAACTGCATAGTCTTAAA
gi|21687466|gb|BQ633313.1|BQ633 ---GAAGGAAATATAGACAACAGATAAAAAAAACTGCATAGTCTTAAA
PfLab1_L_P7a_C06_06.ab1         ------------------------------------------------
D10_PfLab1_M_Plate20br.ab1      -------GAAATATAGACAACAGATAAAAAAAACTGCATAGTCTTAAA
074_PfLab1_M_P20b.ab1           -------GAAATATAGACAACAGATAAAAAAAACTGCATAGTCTTAAA
PfLab1_M_F3__P5a_G03_13.ab1     ------------------------------------------------

MAL13P1.183                     AAAATTTATAAATATTTTATTAATATATTTACCTCAAGAAAGAATATT
MAL13|MAL13P1.183               ------------------------------------------------
037_PfLab1_S_Plate7b.ab1        AAAATTTATAAATATTTTATTAATATATTTA-----------------
gi|15908931|gb|BI815531.1|BI815 AAAATTTATAAATATTTTATTAATATATTTACCTCAAGAAAGAATATT
su_gi_contig_1219               AAAATTTATAAATATTTTATTAATATATTTACCTCAAGAAAGAATATT
gi|21687466|gb|BQ633313.1|BQ633 AAAATTTATAAATATTTTATTAATATATTTACCTCAAGAAAGAATATT
PfLab1_L_P7a_C06_06.ab1         ------------------------------------------------
D10_PfLab1_M_Plate20br.ab1      AAAATTTATAAATATTTTATTAATATATTTACCTCAAGAAAGAATATT
074_PfLab1_M_P20b.ab1           AAAATTTATAAATATTTTATTAATATATTTACCTCAAGAAAGAATATT
PfLab1_M_F3__P5a_G03_13.ab1     ------------------------------------------------

MAL13P1.183                     TTATTAAATTGGTTATATTTTTTATGGTAATCTCTTTTTCGTTATATA
MAL13|MAL13P1.183               ------------------------------------------------
037_PfLab1_S_Plate7b.ab1        ------------------------------------------------
gi|15908931|gb|BI815531.1|BI815 TTATTAAATTGGTTATATTTTTTATGGTAATCTCTTTTTCGTTATATA
su_gi_contig_1219               TTATTAAATTGGTTATATTTTTTATGGTAATCTCTTTTTCGTTATATA
gi|21687466|gb|BQ633313.1|BQ633 TTATTAAATTGGTTATATTTTTTATGGTAATCTCTTTTTCGTTATATA
PfLab1_L_P7a_C06_06.ab1         ------------------------------------------------
D10_PfLab1_M_Plate20br.ab1      TTATTAAATTGGTTATATTTTTTATGGTAATCTCTTTTTCGTTATATA
074_PfLab1_M_P20b.ab1           TTATTAAATTGGTTATATTTTTTATGGTAATCTCTTTTTCGTTATATA
PfLab1_M_F3__P5a_G03_13.ab1     ------------------------------------------------

MAL13P1.183                     TAAAAATTTTTGAATTATATTATATTAACACAAAGAAAAAATAAAATA
MAL13|MAL13P1.183               ------------------------------------------------
037_PfLab1_S_Plate7b.ab1        ------------------------------------------------
gi|15908931|gb|BI815531.1|BI815 TAAAAATTTTTGAATTATATTATATTAAC-------------------
su_gi_contig_1219               TAAAAATTTTTGAATTATATTATATTAACACAAAGAAAAAATAAAATA
gi|21687466|gb|BQ633313.1|BQ633 TAAAAATTTTTGAATTATATTATATTAACACAAAGAAAAAATAAAATA
PfLab1_L_P7a_C06_06.ab1         ------------------------------------------------
D10_PfLab1_M_Plate20br.ab1      TAAAAATTTTTGAATTATATTATATTAACACAAAGAAAAAATAAAATA
074_PfLab1_M_P20b.ab1           TAAAAATTTTTGAATTATATTATATTAACACAAAGAAAAAATAAAATA
PfLab1_M_F3__P5a_G03_13.ab1     ------------------------------------------------

MAL13P1.183                     AAAGTTATTTTGGACTACATAAATATTTATATACGTATTGATTTTTTA
MAL13|MAL13P1.183               ------------------------------------------------
037_PfLab1_S_Plate7b.ab1        ------------------------------------------------
gi|15908931|gb|BI815531.1|BI815 ------------------------------------------------
su_gi_contig_1219               AAAGTTATTTTGGACTACATAAATATTTATATACGTATTGAAAAAAAA
gi|21687466|gb|BQ633313.1|BQ633 AAAGTTATTTTGGACTACATAAATATTTATATACGTATTGAAAAAAAA
PfLab1_L_P7a_C06_06.ab1         ------------------------------------------------
D10_PfLab1_M_Plate20br.ab1      AAAGTTATTTTGGACTACATAAATATTTATATACGTATTGATTTTTTA
074_PfLab1_M_P20b.ab1           AAAGTTATTTTGGACTACATAAATATTTATATACGTATTGATTTTTTA
PfLab1_M_F3__P5a_G03_13.ab1     ------------------------------------------------

MAL13P1.183                     TTTATAAAAAAAAAAAAAAAAAAAAGAAAAAAAAAGAAAAATCAAAAA
MAL13|MAL13P1.183               ------------------------------------------------
037_PfLab1_S_Plate7b.ab1        ------------------------------------------------
gi|15908931|gb|BI815531.1|BI815 ------------------------------------------------
su_gi_contig_1219               AAAAAAAAAAA-------------------------------------
gi|21687466|gb|BQ633313.1|BQ633 AAAAAAAAAAA-------------------------------------
PfLab1_L_P7a_C06_06.ab1         ------------------------------------------------
D10_PfLab1_M_Plate20br.ab1      TT----------------------------------------------
074_PfLab1_M_P20b.ab1           TTTAC-------------------------------------------
PfLab1_M_F3__P5a_G03_13.ab1     ------------------------------------------------

MAL13P1.183                     TCAAAAACGAAAAAAGAAAAAAAAAAAGAAAAATCAAAAATGAAAAAA
MAL13|MAL13P1.183               ------------------------------------------------
037_PfLab1_S_Plate7b.ab1        ------------------------------------------------
gi|15908931|gb|BI815531.1|BI815 ------------------------------------------------
su_gi_contig_1219               ------------------------------------------------
gi|21687466|gb|BQ633313.1|BQ633 ------------------------------------------------
PfLab1_L_P7a_C06_06.ab1         ------------------------------------------------
D10_PfLab1_M_Plate20br.ab1      ------------------------------------------------
074_PfLab1_M_P20b.ab1           ------------------------------------------------
PfLab1_M_F3__P5a_G03_13.ab1     ------------------------------------------------

MAL13P1.183                     AATTGGGTTATAAAAATATAAGGTATCTATCATAACAGTATATATTAT
MAL13|MAL13P1.183               ------------------------------------------------
037_PfLab1_S_Plate7b.ab1        ------------------------------------------------
gi|15908931|gb|BI815531.1|BI815 ------------------------------------------------
su_gi_contig_1219               ------------------------------------------------
gi|21687466|gb|BQ633313.1|BQ633 ------------------------------------------------
PfLab1_L_P7a_C06_06.ab1         ------------------------------------------------
D10_PfLab1_M_Plate20br.ab1      ------------------------------------------------
074_PfLab1_M_P20b.ab1           ------------------------------------------------
PfLab1_M_F3__P5a_G03_13.ab1     ------------------------------------------------

MAL13P1.183                     CTTTTAAATATTGAAAAACATATTTTTAAATAATATATATATTATAAA
MAL13|MAL13P1.183               ------------------------------------------------
037_PfLab1_S_Plate7b.ab1        ------------------------------------------------
gi|15908931|gb|BI815531.1|BI815 ------------------------------------------------
su_gi_contig_1219               ------------------------------------------------
gi|21687466|gb|BQ633313.1|BQ633 ------------------------------------------------
PfLab1_L_P7a_C06_06.ab1         ------------------------------------------------
D10_PfLab1_M_Plate20br.ab1      ------------------------------------------------
074_PfLab1_M_P20b.ab1           ------------------------------------------------
PfLab1_M_F3__P5a_G03_13.ab1     ------------------------------------------------

MAL13P1.183                     TATAAAATTATTTTATCAAAATATGAATATATTTTTGTTTATTCTTTA
MAL13|MAL13P1.183               ------------------------------------------------
037_PfLab1_S_Plate7b.ab1        ------------------------------------------------
gi|15908931|gb|BI815531.1|BI815 ------------------------------------------------
su_gi_contig_1219               ------------------------------------------------
gi|21687466|gb|BQ633313.1|BQ633 ------------------------------------------------
PfLab1_L_P7a_C06_06.ab1         ------------------------------------------------
D10_PfLab1_M_Plate20br.ab1      ------------------------------------------------
074_PfLab1_M_P20b.ab1           ------------------------------------------------
PfLab1_M_F3__P5a_G03_13.ab1     ------------------------------------------------

MAL13P1.183                     TACCTATAGATTTCTATTAAAATAATTAAATTTGAATTTCTTAATTTA
MAL13|MAL13P1.183               ------------------------------------------------
037_PfLab1_S_Plate7b.ab1        ------------------------------------------------
gi|15908931|gb|BI815531.1|BI815 ------------------------------------------------
su_gi_contig_1219               ------------------------------------------------
gi|21687466|gb|BQ633313.1|BQ633 ------------------------------------------------
PfLab1_L_P7a_C06_06.ab1         ------------------------------------------------
D10_PfLab1_M_Plate20br.ab1      ------------------------------------------------
074_PfLab1_M_P20b.ab1           ------------------------------------------------
PfLab1_M_F3__P5a_G03_13.ab1     ------------------------------------------------

MAL13P1.183                     AAATTTTTTTTTATTTCATTTAATTAAATAAATGAACAAAAAAAAAAA
MAL13|MAL13P1.183               ------------------------------------------------
037_PfLab1_S_Plate7b.ab1        ------------------------------------------------
gi|15908931|gb|BI815531.1|BI815 ------------------------------------------------
su_gi_contig_1219               ------------------------------------------------
gi|21687466|gb|BQ633313.1|BQ633 ------------------------------------------------
PfLab1_L_P7a_C06_06.ab1         ------------------------------------------------
D10_PfLab1_M_Plate20br.ab1      ------------------------------------------------
074_PfLab1_M_P20b.ab1           ------------------------------------------------
PfLab1_M_F3__P5a_G03_13.ab1     ------------------------------------------------

MAL13P1.183                     AAAAAAAAAAAAAAAAATTACCAAATATTTGTTATTTATAATTGCTAT
MAL13|MAL13P1.183               ------------------------------------------------
037_PfLab1_S_Plate7b.ab1        ------------------------------------------------
gi|15908931|gb|BI815531.1|BI815 ------------------------------------------------
su_gi_contig_1219               ------------------------------------------------
gi|21687466|gb|BQ633313.1|BQ633 ------------------------------------------------
PfLab1_L_P7a_C06_06.ab1         ------------------------------------------------
D10_PfLab1_M_Plate20br.ab1      ------------------------------------------------
074_PfLab1_M_P20b.ab1           ------------------------------------------------
PfLab1_M_F3__P5a_G03_13.ab1     ------------------------------------------------

MAL13P1.183                     ATTAAAGCAATAATTTAATATAAATTTGGTTTATACTTAAAGAGACAT
MAL13|MAL13P1.183               ------------------------------------------------
037_PfLab1_S_Plate7b.ab1        ------------------------------------------------
gi|15908931|gb|BI815531.1|BI815 ------------------------------------------------
su_gi_contig_1219               ------------------------------------------------
gi|21687466|gb|BQ633313.1|BQ633 ------------------------------------------------
PfLab1_L_P7a_C06_06.ab1         ------------------------------------------------
D10_PfLab1_M_Plate20br.ab1      ------------------------------------------------
074_PfLab1_M_P20b.ab1           ------------------------------------------------
PfLab1_M_F3__P5a_G03_13.ab1     ------------------------------------------------

MAL13P1.183                     ATATAAAATATAAATAACTAACTTAATTTAAAAATGAATTGGTTTCTT
MAL13|MAL13P1.183               ------------------------------------------------
037_PfLab1_S_Plate7b.ab1        ------------------------------------------------
gi|15908931|gb|BI815531.1|BI815 ------------------------------------------------
su_gi_contig_1219               ------------------------------------------------
gi|21687466|gb|BQ633313.1|BQ633 ------------------------------------------------
PfLab1_L_P7a_C06_06.ab1         ------------------------------------------------
D10_PfLab1_M_Plate20br.ab1      ------------------------------------------------
074_PfLab1_M_P20b.ab1           ------------------------------------------------
PfLab1_M_F3__P5a_G03_13.ab1     ------------------------------------------------

MAL13P1.183                     TTTTCTTGGTTTCTTTTTTTTATTTCCTGGTTTACGCTTATTTATTTC
MAL13|MAL13P1.183               ------------------------------------------------
037_PfLab1_S_Plate7b.ab1        ------------------------------------------------
gi|15908931|gb|BI815531.1|BI815 ------------------------------------------------
su_gi_contig_1219               ------------------------------------------------
gi|21687466|gb|BQ633313.1|BQ633 ------------------------------------------------
PfLab1_L_P7a_C06_06.ab1         ------------------------------------------------
D10_PfLab1_M_Plate20br.ab1      ------------------------------------------------
074_PfLab1_M_P20b.ab1           ------------------------------------------------
PfLab1_M_F3__P5a_G03_13.ab1     ------------------------------------------------

MAL13P1.183                     ATCTTCATCATCATCGTCATCATCATCGTCGTCATCATCATCATCATC
MAL13|MAL13P1.183               ------------------------------------------------
037_PfLab1_S_Plate7b.ab1        ------------------------------------------------
gi|15908931|gb|BI815531.1|BI815 ------------------------------------------------
su_gi_contig_1219               ------------------------------------------------
gi|21687466|gb|BQ633313.1|BQ633 ------------------------------------------------
PfLab1_L_P7a_C06_06.ab1         ------------------------------------------------
D10_PfLab1_M_Plate20br.ab1      ------------------------------------------------
074_PfLab1_M_P20b.ab1           ------------------------------------------------
PfLab1_M_F3__P5a_G03_13.ab1     ------------------------------------------------

MAL13P1.183                     ATCATCGTCATCATCATCATCATTATCATCATTATCATTATTTGTTGT
MAL13|MAL13P1.183               ------------------------------------------------
037_PfLab1_S_Plate7b.ab1        ------------------------------------------------
gi|15908931|gb|BI815531.1|BI815 ------------------------------------------------
su_gi_contig_1219               ------------------------------------------------
gi|21687466|gb|BQ633313.1|BQ633 ------------------------------------------------
PfLab1_L_P7a_C06_06.ab1         ------------------------------------------------
D10_PfLab1_M_Plate20br.ab1      ------------------------------------------------
074_PfLab1_M_P20b.ab1           ------------------------------------------------
PfLab1_M_F3__P5a_G03_13.ab1     ------------------------------------------------

MAL13P1.183                     ATCTATGGATTCATCATCATCATCGTCGTCGTCATCGTCATCATCATC
MAL13|MAL13P1.183               ------------------------------------------------
037_PfLab1_S_Plate7b.ab1        ------------------------------------------------
gi|15908931|gb|BI815531.1|BI815 ------------------------------------------------
su_gi_contig_1219               ------------------------------------------------
gi|21687466|gb|BQ633313.1|BQ633 ------------------------------------------------
PfLab1_L_P7a_C06_06.ab1         ------------------------------------------------
D10_PfLab1_M_Plate20br.ab1      ------------------------------------------------
074_PfLab1_M_P20b.ab1           ------------------------------------------------
PfLab1_M_F3__P5a_G03_13.ab1     ------------------------------------------------

MAL13P1.183                     ATCTCCACCATTAAAGTTATAATTATTGAAAAAATCAAAATTTCCATT
MAL13|MAL13P1.183               ------------------------------------------------
037_PfLab1_S_Plate7b.ab1        ------------------------------------------------
gi|15908931|gb|BI815531.1|BI815 ------------------------------------------------
su_gi_contig_1219               ------------------------------------------------
gi|21687466|gb|BQ633313.1|BQ633 ------------------------------------------------
PfLab1_L_P7a_C06_06.ab1         ------------------------------------------------
D10_PfLab1_M_Plate20br.ab1      ------------------------------------------------
074_PfLab1_M_P20b.ab1           ------------------------------------------------
PfLab1_M_F3__P5a_G03_13.ab1     ------------------------------------------------

MAL13P1.183                     ATTATTATTATTATTATTTATATTACCATCATCAGCTTTAGGTTCAGG
MAL13|MAL13P1.183               ------------------------------------------------
037_PfLab1_S_Plate7b.ab1        ------------------------------------------------
gi|15908931|gb|BI815531.1|BI815 ------------------------------------------------
su_gi_contig_1219               ------------------------------------------------
gi|21687466|gb|BQ633313.1|BQ633 ------------------------------------------------
PfLab1_L_P7a_C06_06.ab1         ------------------------------------------------
D10_PfLab1_M_Plate20br.ab1      ------------------------------------------------
074_PfLab1_M_P20b.ab1           ------------------------------------------------
PfLab1_M_F3__P5a_G03_13.ab1     ------------------------------------------------

MAL13P1.183                     AGCTGCTTGTTTTTCTAATATTGTGGGAGAAGGATCGTCCATGTGTTC
MAL13|MAL13P1.183               ------------------------------------------------
037_PfLab1_S_Plate7b.ab1        ------------------------------------------------
gi|15908931|gb|BI815531.1|BI815 ------------------------------------------------
su_gi_contig_1219               ------------------------------------------------
gi|21687466|gb|BQ633313.1|BQ633 ------------------------------------------------
PfLab1_L_P7a_C06_06.ab1         ------------------------------------------------
D10_PfLab1_M_Plate20br.ab1      ------------------------------------------------
074_PfLab1_M_P20b.ab1           ------------------------------------------------
PfLab1_M_F3__P5a_G03_13.ab1     ------------------------------------------------

MAL13P1.183                     ATCTTCATGTTCCCCTTCTGGTTGATCAGTAAATTGACAGAAACATTT
MAL13|MAL13P1.183               ------------------------------------------------
037_PfLab1_S_Plate7b.ab1        ------------------------------------------------
gi|15908931|gb|BI815531.1|BI815 ------------------------------------------------
su_gi_contig_1219               ------------------------------------------------
gi|21687466|gb|BQ633313.1|BQ633 ------------------------------------------------
PfLab1_L_P7a_C06_06.ab1         ------------------------------------------------
D10_PfLab1_M_Plate20br.ab1      ------------------------------------------------
074_PfLab1_M_P20b.ab1           ------------------------------------------------
PfLab1_M_F3__P5a_G03_13.ab1     ------------------------------------------------

MAL13P1.183                     ATTCTCATTCTTTAAATATCCAATAAGGTGAAAAAGAATAACGAAAAT
MAL13|MAL13P1.183               ------------------------------------------------
037_PfLab1_S_Plate7b.ab1        ------------------------------------------------
gi|15908931|gb|BI815531.1|BI815 ------------------------------------------------
su_gi_contig_1219               ------------------------------------------------
gi|21687466|gb|BQ633313.1|BQ633 ------------------------------------------------
PfLab1_L_P7a_C06_06.ab1         ------------------------------------------------
D10_PfLab1_M_Plate20br.ab1      ------------------------------------------------
074_PfLab1_M_P20b.ab1           ------------------------------------------------
PfLab1_M_F3__P5a_G03_13.ab1     ------------------------------------------------

MAL13P1.183                     GAACAATATATTTTTTGGAACCATCTTGTAAATATATTTATGAATAAA
MAL13|MAL13P1.183               ------------------------------------------------
037_PfLab1_S_Plate7b.ab1        ------------------------------------------------
gi|15908931|gb|BI815531.1|BI815 ------------------------------------------------
su_gi_contig_1219               ------------------------------------------------
gi|21687466|gb|BQ633313.1|BQ633 ------------------------------------------------
PfLab1_L_P7a_C06_06.ab1         ------------------------------------------------
D10_PfLab1_M_Plate20br.ab1      ------------------------------------------------
074_PfLab1_M_P20b.ab1           ------------------------------------------------
PfLab1_M_F3__P5a_G03_13.ab1     ------------------------------------------------

MAL13P1.183                     TATATATATTATATATTTATTATATGAACAAAATGGGTCCAATATATA
MAL13|MAL13P1.183               ------------------------------------------------
037_PfLab1_S_Plate7b.ab1        ------------------------------------------------
gi|15908931|gb|BI815531.1|BI815 ------------------------------------------------
su_gi_contig_1219               ------------------------------------------------
gi|21687466|gb|BQ633313.1|BQ633 ------------------------------------------------
PfLab1_L_P7a_C06_06.ab1         ------------------------------------------------
D10_PfLab1_M_Plate20br.ab1      ------------------------------------------------
074_PfLab1_M_P20b.ab1           ------------------------------------------------
PfLab1_M_F3__P5a_G03_13.ab1     ------------------------------------------------

MAL13P1.183                     TATATATATTTATATTTATATTTATATTTATTATATAAACAAAATAGG
MAL13|MAL13P1.183               ------------------------------------------------
037_PfLab1_S_Plate7b.ab1        ------------------------------------------------
gi|15908931|gb|BI815531.1|BI815 ------------------------------------------------
su_gi_contig_1219               ------------------------------------------------
gi|21687466|gb|BQ633313.1|BQ633 ------------------------------------------------
PfLab1_L_P7a_C06_06.ab1         ------------------------------------------------
D10_PfLab1_M_Plate20br.ab1      ------------------------------------------------
074_PfLab1_M_P20b.ab1           ------------------------------------------------
PfLab1_M_F3__P5a_G03_13.ab1     ------------------------------------------------

MAL13P1.183                     TTCAATATATATATATATATATTTTTCCTCAAACTCTTAAAATATCAA
MAL13|MAL13P1.183               ------------------------------------------------
037_PfLab1_S_Plate7b.ab1        ------------------------------------------------
gi|15908931|gb|BI815531.1|BI815 ------------------------------------------------
su_gi_contig_1219               ------------------------------------------------
gi|21687466|gb|BQ633313.1|BQ633 ------------------------------------------------
PfLab1_L_P7a_C06_06.ab1         ------------------------------------------------
D10_PfLab1_M_Plate20br.ab1      ------------------------------------------------
074_PfLab1_M_P20b.ab1           ------------------------------------------------
PfLab1_M_F3__P5a_G03_13.ab1     ------------------------------------------------

MAL13P1.183                     CAAATGCTTATATTAATAAATATATTTTTACAATATAATAAATTACGT
MAL13|MAL13P1.183               ------------------------------------------------
037_PfLab1_S_Plate7b.ab1        ------------------------------------------------
gi|15908931|gb|BI815531.1|BI815 ------------------------------------------------
su_gi_contig_1219               ------------------------------------------------
gi|21687466|gb|BQ633313.1|BQ633 ------------------------------------------------
PfLab1_L_P7a_C06_06.ab1         ------------------------------------------------
D10_PfLab1_M_Plate20br.ab1      ------------------------------------------------
074_PfLab1_M_P20b.ab1           ------------------------------------------------
PfLab1_M_F3__P5a_G03_13.ab1     ------------------------------------------------

MAL13P1.183                     ATACAAAAGTCCAAGATTCTTTCTTATAATTGTAAGGTAGTACATATA
MAL13|MAL13P1.183               ------------------------------------------------
037_PfLab1_S_Plate7b.ab1        ------------------------------------------------
gi|15908931|gb|BI815531.1|BI815 ------------------------------------------------
su_gi_contig_1219               ------------------------------------------------
gi|21687466|gb|BQ633313.1|BQ633 ------------------------------------------------
PfLab1_L_P7a_C06_06.ab1         ------------------------------------------------
D10_PfLab1_M_Plate20br.ab1      ------------------------------------------------
074_PfLab1_M_P20b.ab1           ------------------------------------------------
PfLab1_M_F3__P5a_G03_13.ab1     ------------------------------------------------

MAL13P1.183                     AATCAAATAATATTTTTTCTTTATTCTTCTCACAAATAAATATAAAAA
MAL13|MAL13P1.183               ------------------------------------------------
037_PfLab1_S_Plate7b.ab1        ------------------------------------------------
gi|15908931|gb|BI815531.1|BI815 ------------------------------------------------
su_gi_contig_1219               ------------------------------------------------
gi|21687466|gb|BQ633313.1|BQ633 ------------------------------------------------
PfLab1_L_P7a_C06_06.ab1         ------------------------------------------------
D10_PfLab1_M_Plate20br.ab1      ------------------------------------------------
074_PfLab1_M_P20b.ab1           ------------------------------------------------
PfLab1_M_F3__P5a_G03_13.ab1     ------------------------------------------------

MAL13P1.183                     TGTATATATATATATATATATTAAAAATAAGTTATATGTATAATATTC
MAL13|MAL13P1.183               ------------------------------------------------
037_PfLab1_S_Plate7b.ab1        ------------------------------------------------
gi|15908931|gb|BI815531.1|BI815 ------------------------------------------------
su_gi_contig_1219               ------------------------------------------------
gi|21687466|gb|BQ633313.1|BQ633 ------------------------------------------------
PfLab1_L_P7a_C06_06.ab1         ------------------------------------------------
D10_PfLab1_M_Plate20br.ab1      ------------------------------------------------
074_PfLab1_M_P20b.ab1           ------------------------------------------------
PfLab1_M_F3__P5a_G03_13.ab1     ------------------------------------------------

MAL13P1.183                     CCCA
MAL13|MAL13P1.183               ----
037_PfLab1_S_Plate7b.ab1        ----
gi|15908931|gb|BI815531.1|BI815 ----
su_gi_contig_1219               ----
gi|21687466|gb|BQ633313.1|BQ633 ----
PfLab1_L_P7a_C06_06.ab1         ----
D10_PfLab1_M_Plate20br.ab1      ----
074_PfLab1_M_P20b.ab1           ----
PfLab1_M_F3__P5a_G03_13.ab1     ----

;

endblock;
