# Supplementary material for: cDNA sequences reveal considerable gene prediction inaccuracy in the Plasmodium falciparum genome
Source: BMC Genomics. 2007 Jul 27;8:255. doi: 10.1186/1471-2164-8-255 (PMC1978503; doi:10.1186/1471-2164-8-255)
Supplement: Additional file 2 — Genes with predicted coding regions fully covered by EST and confirmation of predicted introns. Aligned cDNA and predicted CDS sequences can be viewed by double clicking the hyper-linked gene names in the Excel file. [file 1471-2164-8-255-S2.zip › MAL13P1.185.TXT]

#NEXUS

[!This data assembled using Sequencher, from Gene Codes Corporation.]
begin data;
   dimensions ntax=3 nchar=4981;
   format datatype=dna gap=- interleave=yes;
   matrix

MAL13P1.185       ATAACTCTAATACATCTCCTAATTTACATAAATTATTTGAAACAGTAT
MAL13|MAL13P1.185 ------------------------------------------------
su_gi_contig_1638 ------------------------------------------------

MAL13P1.185       CAACCATATTTATAATTTTAAATATATTCTCTTCTTTACATATTTTAC
MAL13|MAL13P1.185 ------------------------------------------------
su_gi_contig_1638 ------------------------------------------------

MAL13P1.185       TTAATATATTATCACAACTCCGTATGCATGCATAACTACATTTTATAA
MAL13|MAL13P1.185 ------------------------------------------------
su_gi_contig_1638 ------------------------------------------------

MAL13P1.185       TACCATCTCCATTATTTTTTATACCATTTAATTCTAATAAATATCCTC
MAL13|MAL13P1.185 ------------------------------------------------
su_gi_contig_1638 ------------------------------------------------

MAL13P1.185       CTATTTCTTTATTTCGTCTATTTATATCTTCTAATATTTTATCAATTT
MAL13|MAL13P1.185 ------------------------------------------------
su_gi_contig_1638 ------------------------------------------------

MAL13P1.185       TATTTTTTTCATCATCATTTAAAATATCTGTGGAACCAACATAATCAT
MAL13|MAL13P1.185 ------------------------------------------------
su_gi_contig_1638 ------------------------------------------------

MAL13P1.185       AAAAACACGATGAAGGAATATTCTCATTTATAATATTATTATTATTAT
MAL13|MAL13P1.185 ------------------------------------------------
su_gi_contig_1638 ------------------------------------------------

MAL13P1.185       TATTATTATTGTATATTTTTTCTTTTTTGTCATGAATTATTAATTTGT
MAL13|MAL13P1.185 ------------------------------------------------
su_gi_contig_1638 ------------------------------------------------

MAL13P1.185       TACAACTTTTTTTCACAAGGTTTTTCAAATTTAATTTATTCCATATTT
MAL13|MAL13P1.185 ------------------------------------------------
su_gi_contig_1638 ------------------------------------------------

MAL13P1.185       TATATAAACCACTTTCCCTATTTACCTTTTCCCAAAAATAGTTTCGCT
MAL13|MAL13P1.185 ------------------------------------------------
su_gi_contig_1638 ------------------------------------------------

MAL13P1.185       TAAAAATGGTTCCCCTCAAATGTGTTCTATAACATTTTATACCTCTCA
MAL13|MAL13P1.185 ------------------------------------------------
su_gi_contig_1638 ------------------------------------------------

MAL13P1.185       GTTTGTAGGATATATGATTCATTTTTCTTTTTATTTTAAGCATAAAGA
MAL13|MAL13P1.185 ------------------------------------------------
su_gi_contig_1638 ------------------------------------------------

MAL13P1.185       AGGTATGAATATAAATATGAATATATATATATATATATATATATATAT
MAL13|MAL13P1.185 ------------------------------------------------
su_gi_contig_1638 ------------------------------------------------

MAL13P1.185       ATATTTCAATATTGTTATGAACAATTAGTGTGTCATATAAATGTCCTT
MAL13|MAL13P1.185 ------------------------------------------------
su_gi_contig_1638 ------------------------------------------------

MAL13P1.185       AATTTACACATATATTAAATATATTATATAGATAAATAAATAAATATA
MAL13|MAL13P1.185 ------------------------------------------------
su_gi_contig_1638 ------------------------------------------------

MAL13P1.185       TATATATATATATATTTTATTTCTTCTCTCTTTTCGTTATAAGGTCCT
MAL13|MAL13P1.185 ------------------------------------------------
su_gi_contig_1638 ------------------------------------------------

MAL13P1.185       TTTCAACAAAGTAAATATATTGGAGAATATAAATACAATAAAATCCGT
MAL13|MAL13P1.185 ------------------------------------------------
su_gi_contig_1638 ------------------------------------------------

MAL13P1.185       GAAAAAAACAATGGTAAAAATATTATCTACATTTTCATAAACCCATAA
MAL13|MAL13P1.185 ------------------------------------------------
su_gi_contig_1638 ------------------------------------------------

MAL13P1.185       TATAAATATAAAATTTTTGGTTTTACTTATACTTTCTTTTTTTCTTTT
MAL13|MAL13P1.185 ------------------------------------------------
su_gi_contig_1638 ------------------------------------------------

MAL13P1.185       TTAATATATACTGACTTTTGTTGTATATCTTATATTTTCTTTTTTTTT
MAL13|MAL13P1.185 ------------------------------------------------
su_gi_contig_1638 ------------------------------------------------

MAL13P1.185       TTTTTCTCCTTCACATTTTAAATTCTCATATAGTACTGCAGTTATTAA
MAL13|MAL13P1.185 ------------------------------------------------
su_gi_contig_1638 ------------------------------------------------

MAL13P1.185       TACCAGGAAAATATATATAATAAAATAATCACGTATATATTGAAAACA
MAL13|MAL13P1.185 ------------------------------------------------
su_gi_contig_1638 ------------------------------------------------

MAL13P1.185       AGAACAATAAAAATAAATTTAAAAAGAATTAAACAAAATTGAAAAAAA
MAL13|MAL13P1.185 ------------------------------------------------
su_gi_contig_1638 ------------------------------------------------

MAL13P1.185       AATTGTGTATAAAATATTATAATATATAATATATTATTTGTATAAAAA
MAL13|MAL13P1.185 ------------------------------------------------
su_gi_contig_1638 ------------------------------------------------

MAL13P1.185       ACTAAATTCAAAATAAATTTTTTTTTTTTTTTTTTTTAAATTCACCCA
MAL13|MAL13P1.185 ------------------------------------------------
su_gi_contig_1638 ------------------------------------------------

MAL13P1.185       AGTCCTATAACAAGGTAAGGAAAAGTTCAAAATAAAATATATCTATAT
MAL13|MAL13P1.185 ------------------------------------------------
su_gi_contig_1638 ------------------------------------------------

MAL13P1.185       CTATATATATATATGTAATATTAATTTATGTATATATATATATATATA
MAL13|MAL13P1.185 ------------------------------------------------
su_gi_contig_1638 ------------------------------------------------

MAL13P1.185       TATATATAATAAAATATAAAAATTATAATTATTGTAAAAAACTTCATT
MAL13|MAL13P1.185 ------------------------------------------------
su_gi_contig_1638 ------------------------------------------------

MAL13P1.185       TACTAATTTTATTTATTTATTATTATTATTTAGTTATTTATTTTATCT
MAL13|MAL13P1.185 ------------------------------------------------
su_gi_contig_1638 ------------------------------------------------

MAL13P1.185       TATTATTTATGAATTTATTTTTGTTATCCTAATAAAAATATATATTAT
MAL13|MAL13P1.185 ------------------------------------------------
su_gi_contig_1638 TATTATTTATGAATTTATTTTTGTTATCCTAATAAAAATATATATTAT

MAL13P1.185       ATTTATAAGGAAAATGGTTCTTGGATATATTTTAAAATAAAAAATTTA
MAL13|MAL13P1.185 ------------------------------------------------
su_gi_contig_1638 ATTTATAAGGAAAATGGTTCTTGGATATATTTTAAAATAAAAAATTTA

MAL13P1.185       TATAATGTCCAAATGAATAGAATTGATATATCGAATTTTGATTTTCTA
MAL13|MAL13P1.185 ------------ATGAATAGAATTGATATATCGAATTTTGATTTTCTA
su_gi_contig_1638 TATAATGTCCAAATGAATAGAATTGATATATCGAATTTTGATTTTCTA

MAL13P1.185       TATGTAATAGGAAAAGGAACTTATGGTAATTTAATTACACATATCATA
MAL13|MAL13P1.185 TATGTAATAGGAAAAGGAACTTATG-----------------------
su_gi_contig_1638 TATGTAATAGGAAAAGGAACTTATG-----------------------

MAL13P1.185       AGTATATACCTAAGAACATTTATAACATCGAATATGCATATATAAATA
MAL13|MAL13P1.185 ------------------------------------------------
su_gi_contig_1638 ------------------------------------------------

MAL13P1.185       AATAAATAAATATATATATATATATATATATATATATATATATATATA
MAL13|MAL13P1.185 ------------------------------------------------
su_gi_contig_1638 ------------------------------------------------

MAL13P1.185       TATATATATATATTTTAATTCGTAGGAATAGTATATAAGGCCTTAGAT
MAL13|MAL13P1.185 -------------------------GAATAGTATATAAGGCCTTAGAT
su_gi_contig_1638 -------------------------GAATAGTATATAAGGCCTTAGAT

MAL13P1.185       AAAAAAGAAAATAACTTTGTTGCAATAAAAAAAATTATAAATCTTTGT
MAL13|MAL13P1.185 AAAAAAGAAAATAACTTTGTTGCAATAAAAAAAATTATAAATCTTTGT
su_gi_contig_1638 AAAAAAGAAAATAACTTTGTTGCAATAAAAAAAATTATAAATCTTTGT

MAL13P1.185       GATGAAAATTATGGAATAAGCAAATGTATATTAAGAGAGTTGACCATA
MAL13|MAL13P1.185 GATGAAAATTATGGAATAAGCAAATGTATATTAAGAGAGTTGACCATA
su_gi_contig_1638 GATGAAAATTATGGAATAAGCAAATGTATATTAAGAGAGTTGACCATA

MAL13P1.185       CTACAAAAAATCAAACACAAAAATATAATAAGTATGTAAACTTTTTAA
MAL13|MAL13P1.185 CTACAAAAAATCAAACACAAAAATATAATAA-----------------
su_gi_contig_1638 CTACAAAAAATCAAACACAAAAATATAATAA-----------------

MAL13P1.185       GAATAACGCAGAAAAAAAAAAATAAAATAAAATAATAAAATAATACAT
MAL13|MAL13P1.185 ------------------------------------------------
su_gi_contig_1638 ------------------------------------------------

MAL13P1.185       CAATTGTGATATGGAAGTCTTGCAATAAATTAATACATATATAAATAT
MAL13|MAL13P1.185 ------------------------------------------------
su_gi_contig_1638 ------------------------------------------------

MAL13P1.185       ATTATTTTATTTTATTTTTTCCCATCTTTTCAGATTTAAAATACGTTT
MAL13|MAL13P1.185 ---------------------------------ATTTAAAATACGTTT
su_gi_contig_1638 ---------------------------------ATTTAAAATACGTTT

MAL13P1.185       TTTATGGAAAAGACATAGAAGATAAATTGAAAGGAGAAAACCTGGAAA
MAL13|MAL13P1.185 TTTATGGAAAAGACATAGAAGATAAATTGAAAGGAGAAAACCTGGAAA
su_gi_contig_1638 TTTATGGAAAAGACATAGAAGATAAATTGAAAGGAGAAAACCTGGAAA

MAL13P1.185       ATTCATGTTTATATTTGGTAATAAAAAGAAAAGAAAATGGAAAGAATT
MAL13|MAL13P1.185 ATTCATGTTTATATTTG-------------------------------
su_gi_contig_1638 ATTCATGTTTATATTTG-------------------------------

MAL13P1.185       TATCCTATATAAAAATATGAATATAAATATAAAAATATATATATATAT
MAL13|MAL13P1.185 ------------------------------------------------
su_gi_contig_1638 ------------------------------------------------

MAL13P1.185       ATATATATATATATATATTTATTTTTCATATATTAGGCCTTCGAATAT
MAL13|MAL13P1.185 ------------------------------------GCCTTCGAATAT
su_gi_contig_1638 ------------------------------------GCCTTCGAATAT

MAL13P1.185       TGCGATATAGATTTATTTAATTTAATTAAAAAGCATAATTTGAATATT
MAL13|MAL13P1.185 TGCGATATAGATTTATTTAATTTAATTAAAAAGCATAATTTGAATATT
su_gi_contig_1638 TGCGATATAGATTTATTTAATTTAATTAAAAAGCATAATTTGAATATT

MAL13P1.185       AAAGAAATAAAGTATATAATTTTTGAATTATTATTGGCGTTAAGTTAT
MAL13|MAL13P1.185 AAAGAAATAAAGTATATAATTTTTGAATTATTATTGGCGTTAAGTTAT
su_gi_contig_1638 AAAGAAATAAAGTATATAATTTTTGAATTATTATTGGCGTTAAGTTAT

MAL13P1.185       TTTCATTCAAATAATTATATACATAGGGATATAAAACCAGAAAACATT
MAL13|MAL13P1.185 TTTCATTCAAATAATTATATACATAGGGATATAAAACCAGAAAACATT
su_gi_contig_1638 TTTCATTCAAATAATTATATACATAGGGATATAAAACCAGAAAACATT

MAL13P1.185       TTTATTACGTCTGAAGGGGAAATAAAATTAGGAGACTTAGGTATGTCT
MAL13|MAL13P1.185 TTTATTACGTCTGAAGGGGAAATAAAATTAGGAGACTTAGGTATGTCT
su_gi_contig_1638 TTTATTACGTCTGAAGGGGAAATAAAATTAGGAGACTTAGGTATGTCT

MAL13P1.185       GTTGAAAAAAGTGACCACATGACACCTACTGTTGTAACCTTATGGTAT
MAL13|MAL13P1.185 GTTGAAAAAAGTGACCACATGACACCTACTGTTGTAACCTTATGGTAT
su_gi_contig_1638 GTTGAAAAAAGTGACCACATGACACCTACTGTTGTAACCTTATGGTAT

MAL13P1.185       AGAGCTCCAGAAATTTTATTGAAATCAACTAATTATGACCAGAAGGTT
MAL13|MAL13P1.185 AGAGCTCCAGAAATTTTATTGAAATCAACTAATTATGACCAGAAGGTT
su_gi_contig_1638 AGAGCTCCAGAAATTTTATTGAAATCAACTAATTATGACCAGAAGGTT

MAL13P1.185       GATATATGGAGTTTGGGTTGTTTATTCATGGAATTAATACAGGGAAGG
MAL13|MAL13P1.185 GATATATGGAGTTTGGGTTGTTTATTCATGGAATTAATACAGGGAAG-
su_gi_contig_1638 GATATATGGAGTTTGGGTTGTTTATTCATGGAATTAATACAGGGGAG-

MAL13P1.185       TATGATAACAAATATTATAAAAACAATCACACACACATATATATATAT
MAL13|MAL13P1.185 ------------------------------------------------
su_gi_contig_1638 ------------------------------------------------

MAL13P1.185       ATATATATATATATATATATATATAATTGTTCTGCATAATGAAATGAC
MAL13|MAL13P1.185 ------------------------------------------------
su_gi_contig_1638 ------------------------------------------------

MAL13P1.185       ATTATTGATATTCATTTTTTATTTATTTTTTAAGACCTTTATTTCCAG
MAL13|MAL13P1.185 ----------------------------------ACCTTTATTTCCAG
su_gi_contig_1638 ----------------------------------ACCTTTATTTCCAG

MAL13P1.185       GAAAAAATGACTGCACTCAGGTATAATCCAAATGGGCAATATATATAT
MAL13|MAL13P1.185 GAAAAAATGACTGCACTCAG----------------------------
su_gi_contig_1638 GAAAAAATGACTGCACTCAG----------------------------

MAL13P1.185       ATATATATATATATATATATATATATATATATATTTTTATGTGTATAA
MAL13|MAL13P1.185 ------------------------------------------------
su_gi_contig_1638 ------------------------------------------------

MAL13P1.185       TATAAAGTTGTATATATTTTTAAAAATATGTATATATGTAATATATAT
MAL13|MAL13P1.185 ------------------------------------------------
su_gi_contig_1638 ------------------------------------------------

MAL13P1.185       TTATATATTTATATATGTCAGCTAGAACTGATTTATTTATTACTTGGT
MAL13|MAL13P1.185 ---------------------CTAGAACTGATTTATTTATTACTTGGT
su_gi_contig_1638 ---------------------CTAGAACTGATTTATTTATTACTTGGT

MAL13P1.185       GATAAGGATAAATTAACAACTGTTGACAAAGAAAGAAAGGATATGTTT
MAL13|MAL13P1.185 GATAAGGATAAATTAACAACTGTTGACAAAGAAAGAAAGGATATGTTT
su_gi_contig_1638 GATGAGGATAAATTAACAACTGTTGACAAAGAAAGAAAGGATATGTTT

MAL13P1.185       CCATATTTTGAGGTACGTAGAAATATTTCGAGAAATAAAAAAAATATA
MAL13|MAL13P1.185 CCATATTTTGAG------------------------------------
su_gi_contig_1638 CCATATTTTGAG------------------------------------

MAL13P1.185       AAATGAAAAGATAAAATATAAAAACTCAAATTGATATAATATTAATTA
MAL13|MAL13P1.185 ------------------------------------------------
su_gi_contig_1638 ------------------------------------------------

MAL13P1.185       AAAAATATATATATATATATATTTATATGTGTGTAATTAAATAAAAAT
MAL13|MAL13P1.185 ------------------------------------------------
su_gi_contig_1638 ------------------------------------------------

MAL13P1.185       CTATACCTTATTGTGAATACAGATATTTATTACTTCCTGACCTTTTAT
MAL13|MAL13P1.185 ------------------------------------------------
su_gi_contig_1638 ------------------------------------------------

MAL13P1.185       TTTTTTTTTAGATAAATATGTTAAAAGATGCTATAGATGATGAACATA
MAL13|MAL13P1.185 -----------ATAAATATGTTAAAAGATGCTATAGATGATGAACATA
su_gi_contig_1638 -----------ATAAATATGTTAAAAGATGCTATAGATGATGAACATA

MAL13P1.185       CATTAGATTTAATTTCTAAAATGTTAATATATGACCCTAACTACAGAA
MAL13|MAL13P1.185 CATTAGATTTAATTTCTAAAATGTTAATATATGACCCTAACTACAGAA
su_gi_contig_1638 CATTAGATTTAATTTCTAAAATGTTAATATATGACCCTAACTACAGAA

MAL13P1.185       TATCATCAAAAGAAGGTTAGTTCATGATGTGTAATTTATGAGATTATA
MAL13|MAL13P1.185 TATCATCAAAAGAAG---------------------------------
su_gi_contig_1638 TATCATCAAAAGAAG---------------------------------

MAL13P1.185       TATAAATATATTTCTCATTATTTATTTGCACACTTATATCATTATATA
MAL13|MAL13P1.185 ------------------------------------------------
su_gi_contig_1638 ------------------------------------------------

MAL13P1.185       TATATATATATATATTTATTTATTATTTATTTTTTATTGTGATTATAT
MAL13|MAL13P1.185 ------------------------------------------------
su_gi_contig_1638 ------------------------------------------------

MAL13P1.185       TTCATTTAACTACTTTTTTCATATGTAATTATAATAATTACGTTTTTG
MAL13|MAL13P1.185 ------------------------------------------------
su_gi_contig_1638 ------------------------------------------------

MAL13P1.185       TTATTTTTATGGTAGCTTTGAAGCATCCTTGTTTCCAGGACATTGAGC
MAL13|MAL13P1.185 ---------------CTTTGAAGCATCCTTGTTTCCAGGACATTGAGC
su_gi_contig_1638 ---------------CTTTGAAGCATCCTTGTTTCCAGGACATTGAGC

MAL13P1.185       AAGTAAAATTCTCTTATAATTTTTAAAGCACAAATTAAAATAAAAAAA
MAL13|MAL13P1.185 AAGTAAAATTCTCTTATAATTTTTAA----------------------
su_gi_contig_1638 AAGTAAAATTCTCTTATAATTTTTAAAGCAC-----------------

MAL13P1.185       AAAAAAAAAGGAAAAAAAATTGAAAAAAAAGATAGAGAACATAAGAGA
MAL13|MAL13P1.185 ------------------------------------------------
su_gi_contig_1638 ------------------------------------------------

MAL13P1.185       AATATATATATATATATAATAAAATATATATCTTTTCTTATTATTATT
MAL13|MAL13P1.185 ------------------------------------------------
su_gi_contig_1638 ------------------------------------------------

MAL13P1.185       CTTTTTTTTTATTATTTTTTTTTATTGTATTGTATTTTTAAATAACTA
MAL13|MAL13P1.185 ------------------------------------------------
su_gi_contig_1638 ------------------------------------------------

MAL13P1.185       TTCATATATTAGGATTGTTATCCTATATAAAAAAATATATATACCTTA
MAL13|MAL13P1.185 ------------------------------------------------
su_gi_contig_1638 ------------------------------------------------

MAL13P1.185       TGAAACATAATAAACTTATAAATTTTATAATATTCTTAATATTTACAT
MAL13|MAL13P1.185 ------------------------------------------------
su_gi_contig_1638 ------------------------------------------------

MAL13P1.185       TTTTTATATTATACCTATTAATGATGTTCATAAATATAGTTACCATAA
MAL13|MAL13P1.185 ------------------------------------------------
su_gi_contig_1638 ------------------------------------------------

MAL13P1.185       TATTTTATATCTTTATATATGAATTTAAAATATAATATATATATATAT
MAL13|MAL13P1.185 ------------------------------------------------
su_gi_contig_1638 ------------------------------------------------

MAL13P1.185       ATATATATATATATATATATATATATATCTAATTTGTATATAATTATT
MAL13|MAL13P1.185 ------------------------------------------------
su_gi_contig_1638 ------------------------------------------------

MAL13P1.185       TTGTAAATTATTTAAATTTTTTTTTTTTTTTAAATAATATGAATATTT
MAL13|MAL13P1.185 ------------------------------------------------
su_gi_contig_1638 ------------------------------------------------

MAL13P1.185       GTTAATAGTACTTATACATAATATATATAAAAAAAAAAAAAAAAAAAA
MAL13|MAL13P1.185 ------------------------------------------------
su_gi_contig_1638 ------------------------------------------------

MAL13P1.185       AAAAAAAAAGGTAATATACGTATAATATATATATAATATATTCTTACG
MAL13|MAL13P1.185 ------------------------------------------------
su_gi_contig_1638 ------------------------------------------------

MAL13P1.185       TATGTATCATTTATGAATCATAATAATATTCTAAATTTACCTTCCGTT
MAL13|MAL13P1.185 ------------------------------------------------
su_gi_contig_1638 ------------------------------------------------

MAL13P1.185       TTTGCTCGATCTTCTCATTTTCGTTTCAGCTTTTATCAATGATTTTTA
MAL13|MAL13P1.185 ------------------------------------------------
su_gi_contig_1638 ------------------------------------------------

MAL13P1.185       ATTATGTGTTTTTTAAGAACTTTGTACCAGTTGTTCTATACATTCTCC
MAL13|MAL13P1.185 ------------------------------------------------
su_gi_contig_1638 ------------------------------------------------

MAL13P1.185       TTATAATATATATTAACTTAAATGGCATGAATAATAAAAATCAAATAA
MAL13|MAL13P1.185 ------------------------------------------------
su_gi_contig_1638 ------------------------------------------------

MAL13P1.185       AAACAGAAAAAATTTATATAAAGAAATTGAATAGGTTGTCAAGGAAAA
MAL13|MAL13P1.185 ------------------------------------------------
su_gi_contig_1638 ------------------------------------------------

MAL13P1.185       ATTCGTTATGTAGTTCTAAAAATAAAATAGCATGCTTGTTCGATATAG
MAL13|MAL13P1.185 ------------------------------------------------
su_gi_contig_1638 ------------------------------------------------

MAL13P1.185       GAAATGATGATAATAGAAATACGACATATGGCTATAATGTGAATGTTA
MAL13|MAL13P1.185 ------------------------------------------------
su_gi_contig_1638 ------------------------------------------------

MAL13P1.185       AAAATGATGATATTAATTCCTTACTAAAAAATAATTATAGTAATAAAT
MAL13|MAL13P1.185 ------------------------------------------------
su_gi_contig_1638 ------------------------------------------------

MAL13P1.185       TGTACATGGATAAGAGGAAAAATATTAATAATGTAATTAGTACTAATA
MAL13|MAL13P1.185 ------------------------------------------------
su_gi_contig_1638 ------------------------------------------------

MAL13P1.185       AAATATCTGGGTCCATTTCAAATATTTGTAGTAGAAATCAAAAAGAAA
MAL13|MAL13P1.185 ------------------------------------------------
su_gi_contig_1638 ------------------------------------------------

MAL13P1.185       ATGAACAAAAAAGAAATAAACAAAGATGTTTAACTCAATGTCACACTT
MAL13|MAL13P1.185 ------------------------------------------------
su_gi_contig_1638 ------------------------------------------------

MAL13P1.185       ATAATATGTCACATGAACAGGACAAACTAGCTAATGATAATAATAGGA
MAL13|MAL13P1.185 ------------------------------------------------
su_gi_contig_1638 ------------------------------------------------

MAL13P1.185       ATAATAAAAAGAATTTTAATTTATTATTTATAAATTATTTTAATTTGA
MAL13|MAL13P1.185 ------------------------------------------------
su_gi_contig_1638 ------------------------------------------------

MAL13P1.185       AACGAATGAAAAATTCTCTTCTAAATAAAGACAATTTCTTTTACTGTA
MAL13|MAL13P1.185 ------------------------------------------------
su_gi_contig_1638 ------------------------------------------------

MAL13P1.185       AAGAAAAAAAATTGTCATTTCTGCATAAGGCCTATAAAAAAAAAAATT
MAL13|MAL13P1.185 ------------------------------------------------
su_gi_contig_1638 ------------------------------------------------

MAL13P1.185       GCACTTTTCAAAATTATAGTTTAAAAAGAAAATCTAATCGTGATTCAC
MAL13|MAL13P1.185 ------------------------------------------------
su_gi_contig_1638 ------------------------------------------------

MAL13P1.185       ATAAATTGTTTTCTGGAGAATTTGACGATTATACAAATAATAATGCTT
MAL13|MAL13P1.185 ------------------------------------------------
su_gi_contig_1638 ------------------------------------------------

MAL13P1.185       TATATGAATCCGAAAAAAAAGAATACATTACACTAAATAATAATAATA
MAL13|MAL13P1.185 ------------------------------------------------
su_gi_contig_1638 ------------------------------------------------

MAL13P1.185       AAAATAATAATAATAAAAATAATGATAATAAAAATAATGATAATAATG
MAL13|MAL13P1.185 ------------------------------------------------
su_gi_contig_1638 ------------------------------------------------

MAL13P1.185       ATTATAATAATAATAATAGTTGTAATAATTTAGGAGA
MAL13|MAL13P1.185 -------------------------------------
su_gi_contig_1638 -------------------------------------

;

endblock;
