# Supplementary material for: cDNA sequences reveal considerable gene prediction inaccuracy in the Plasmodium falciparum genome
Source: BMC Genomics. 2007 Jul 27;8:255. doi: 10.1186/1471-2164-8-255 (PMC1978503; doi:10.1186/1471-2164-8-255)
Supplement: Additional file 2 — Genes with predicted coding regions fully covered by EST and confirmation of predicted introns. Aligned cDNA and predicted CDS sequences can be viewed by double clicking the hyper-linked gene names in the Excel file. [file 1471-2164-8-255-S2.zip › MAL13P1.190.TXT]

#NEXUS

[!This data assembled using Sequencher, from Gene Codes Corporation.]
begin data;
   dimensions ntax=22 nchar=4870;
   format datatype=dna gap=- interleave=yes;
   matrix

MAL13P1.190                     TAATATTTTAAATCATTTTTTGTATTTATCACAAAGGGGGAAATAATA
MAL13|MAL13P1.190               ------------------------------------------------
su_gi_contig_112                ------------------------------------------------
gi|1674765|gb|N97747.1|N97747   ------------------------------------------------
D03_Pf_Sau3A_T3_M_P38.ab1       ------------------------------------------------
D03_Pf_Sau3A_T3_M_P38_d.ab1     ------------------------------------------------
D08_Pf_Sau3A_T3_M_P24_d.ab1     ------------------------------------------------
D08_Pf_Sau3A_T3_M_P24.ab1       ------------------------------------------------
PfLab1_M_P1a_G10_14.ab1         ------------------------------------------------
gi|12389316|gb|AU087175.1|AU087 ------------------------------------------------
D02_PfBamHI_M_T3_Plate26a.ab1   ------------------------------------------------
gi|17968969|gb|BM275633.1|BM275 ------------------------------------------------
E02_PfLab1_Large_Plate12b.ab1   ------------------------------------------------
F01_Pf_Sau3A_T3_M_P17.ab1       ------------------------------------------------
F01_Pf_Sau3A_T3_M_P17_d.ab1     ------------------------------------------------
H12_473_603.ab1                 ------------------------------------------------
G09_Pf_Sau3A_T3_M_P25_d.ab1     ------------------------------------------------
G09_Pf_Sau3A_T3_M_P25.ab1       ------------------------------------------------
gi|21255441|gb|BQ452329.1|BQ452 ------------------------------------------------
gi|21543657|gb|BQ596931.1|BQ596 ------------------------------------------------
gi|1675129|gb|N98079.1|N98079   ------------------------------------------------
gi|21884494|gb|BQ739481.1|BQ739 ------------------------------------------------

MAL13P1.190                     ACAATTACATCAATGGTTTATTCCTTTTTGAATATTTCCTTCTTTCTT
MAL13|MAL13P1.190               ------------------------------------------------
su_gi_contig_112                ------------------------------------------------
gi|1674765|gb|N97747.1|N97747   ------------------------------------------------
D03_Pf_Sau3A_T3_M_P38.ab1       ------------------------------------------------
D03_Pf_Sau3A_T3_M_P38_d.ab1     ------------------------------------------------
D08_Pf_Sau3A_T3_M_P24_d.ab1     ------------------------------------------------
D08_Pf_Sau3A_T3_M_P24.ab1       ------------------------------------------------
PfLab1_M_P1a_G10_14.ab1         ------------------------------------------------
gi|12389316|gb|AU087175.1|AU087 ------------------------------------------------
D02_PfBamHI_M_T3_Plate26a.ab1   ------------------------------------------------
gi|17968969|gb|BM275633.1|BM275 ------------------------------------------------
E02_PfLab1_Large_Plate12b.ab1   ------------------------------------------------
F01_Pf_Sau3A_T3_M_P17.ab1       ------------------------------------------------
F01_Pf_Sau3A_T3_M_P17_d.ab1     ------------------------------------------------
H12_473_603.ab1                 ------------------------------------------------
G09_Pf_Sau3A_T3_M_P25_d.ab1     ------------------------------------------------
G09_Pf_Sau3A_T3_M_P25.ab1       ------------------------------------------------
gi|21255441|gb|BQ452329.1|BQ452 ------------------------------------------------
gi|21543657|gb|BQ596931.1|BQ596 ------------------------------------------------
gi|1675129|gb|N98079.1|N98079   ------------------------------------------------
gi|21884494|gb|BQ739481.1|BQ739 ------------------------------------------------

MAL13P1.190                     TTTTTTTTTTTTTGTATCCCTATTTAATATACACAGAAGGTGATATAA
MAL13|MAL13P1.190               ------------------------------------------------
su_gi_contig_112                ------------------------------------------------
gi|1674765|gb|N97747.1|N97747   ------------------------------------------------
D03_Pf_Sau3A_T3_M_P38.ab1       ------------------------------------------------
D03_Pf_Sau3A_T3_M_P38_d.ab1     ------------------------------------------------
D08_Pf_Sau3A_T3_M_P24_d.ab1     ------------------------------------------------
D08_Pf_Sau3A_T3_M_P24.ab1       ------------------------------------------------
PfLab1_M_P1a_G10_14.ab1         ------------------------------------------------
gi|12389316|gb|AU087175.1|AU087 ------------------------------------------------
D02_PfBamHI_M_T3_Plate26a.ab1   ------------------------------------------------
gi|17968969|gb|BM275633.1|BM275 ------------------------------------------------
E02_PfLab1_Large_Plate12b.ab1   ------------------------------------------------
F01_Pf_Sau3A_T3_M_P17.ab1       ------------------------------------------------
F01_Pf_Sau3A_T3_M_P17_d.ab1     ------------------------------------------------
H12_473_603.ab1                 ------------------------------------------------
G09_Pf_Sau3A_T3_M_P25_d.ab1     ------------------------------------------------
G09_Pf_Sau3A_T3_M_P25.ab1       ------------------------------------------------
gi|21255441|gb|BQ452329.1|BQ452 ------------------------------------------------
gi|21543657|gb|BQ596931.1|BQ596 ------------------------------------------------
gi|1675129|gb|N98079.1|N98079   ------------------------------------------------
gi|21884494|gb|BQ739481.1|BQ739 ------------------------------------------------

MAL13P1.190                     ATAAATATATATATATATATATAATAAAAACTTCATTTTATTTTTTTT
MAL13|MAL13P1.190               ------------------------------------------------
su_gi_contig_112                ------------------------------------------------
gi|1674765|gb|N97747.1|N97747   ------------------------------------------------
D03_Pf_Sau3A_T3_M_P38.ab1       ------------------------------------------------
D03_Pf_Sau3A_T3_M_P38_d.ab1     ------------------------------------------------
D08_Pf_Sau3A_T3_M_P24_d.ab1     ------------------------------------------------
D08_Pf_Sau3A_T3_M_P24.ab1       ------------------------------------------------
PfLab1_M_P1a_G10_14.ab1         ------------------------------------------------
gi|12389316|gb|AU087175.1|AU087 ------------------------------------------------
D02_PfBamHI_M_T3_Plate26a.ab1   ------------------------------------------------
gi|17968969|gb|BM275633.1|BM275 ------------------------------------------------
E02_PfLab1_Large_Plate12b.ab1   ------------------------------------------------
F01_Pf_Sau3A_T3_M_P17.ab1       ------------------------------------------------
F01_Pf_Sau3A_T3_M_P17_d.ab1     ------------------------------------------------
H12_473_603.ab1                 ------------------------------------------------
G09_Pf_Sau3A_T3_M_P25_d.ab1     ------------------------------------------------
G09_Pf_Sau3A_T3_M_P25.ab1       ------------------------------------------------
gi|21255441|gb|BQ452329.1|BQ452 ------------------------------------------------
gi|21543657|gb|BQ596931.1|BQ596 ------------------------------------------------
gi|1675129|gb|N98079.1|N98079   ------------------------------------------------
gi|21884494|gb|BQ739481.1|BQ739 ------------------------------------------------

MAL13P1.190                     TTTGGTTTTATTTATAATTTCCACTTGTTGAATATTTTGTATTTTTCA
MAL13|MAL13P1.190               ------------------------------------------------
su_gi_contig_112                ------------------------------------------------
gi|1674765|gb|N97747.1|N97747   ------------------------------------------------
D03_Pf_Sau3A_T3_M_P38.ab1       ------------------------------------------------
D03_Pf_Sau3A_T3_M_P38_d.ab1     ------------------------------------------------
D08_Pf_Sau3A_T3_M_P24_d.ab1     ------------------------------------------------
D08_Pf_Sau3A_T3_M_P24.ab1       ------------------------------------------------
PfLab1_M_P1a_G10_14.ab1         ------------------------------------------------
gi|12389316|gb|AU087175.1|AU087 ------------------------------------------------
D02_PfBamHI_M_T3_Plate26a.ab1   ------------------------------------------------
gi|17968969|gb|BM275633.1|BM275 ------------------------------------------------
E02_PfLab1_Large_Plate12b.ab1   ------------------------------------------------
F01_Pf_Sau3A_T3_M_P17.ab1       ------------------------------------------------
F01_Pf_Sau3A_T3_M_P17_d.ab1     ------------------------------------------------
H12_473_603.ab1                 ------------------------------------------------
G09_Pf_Sau3A_T3_M_P25_d.ab1     ------------------------------------------------
G09_Pf_Sau3A_T3_M_P25.ab1       ------------------------------------------------
gi|21255441|gb|BQ452329.1|BQ452 ------------------------------------------------
gi|21543657|gb|BQ596931.1|BQ596 ------------------------------------------------
gi|1675129|gb|N98079.1|N98079   ------------------------------------------------
gi|21884494|gb|BQ739481.1|BQ739 ------------------------------------------------

MAL13P1.190                     ATTTCATAGTGTTAAACGATACAAAAATAAATAAATAAATAAATATAT
MAL13|MAL13P1.190               ------------------------------------------------
su_gi_contig_112                ------------------------------------------------
gi|1674765|gb|N97747.1|N97747   ------------------------------------------------
D03_Pf_Sau3A_T3_M_P38.ab1       ------------------------------------------------
D03_Pf_Sau3A_T3_M_P38_d.ab1     ------------------------------------------------
D08_Pf_Sau3A_T3_M_P24_d.ab1     ------------------------------------------------
D08_Pf_Sau3A_T3_M_P24.ab1       ------------------------------------------------
PfLab1_M_P1a_G10_14.ab1         ------------------------------------------------
gi|12389316|gb|AU087175.1|AU087 ------------------------------------------------
D02_PfBamHI_M_T3_Plate26a.ab1   ------------------------------------------------
gi|17968969|gb|BM275633.1|BM275 ------------------------------------------------
E02_PfLab1_Large_Plate12b.ab1   ------------------------------------------------
F01_Pf_Sau3A_T3_M_P17.ab1       ------------------------------------------------
F01_Pf_Sau3A_T3_M_P17_d.ab1     ------------------------------------------------
H12_473_603.ab1                 ------------------------------------------------
G09_Pf_Sau3A_T3_M_P25_d.ab1     ------------------------------------------------
G09_Pf_Sau3A_T3_M_P25.ab1       ------------------------------------------------
gi|21255441|gb|BQ452329.1|BQ452 ------------------------------------------------
gi|21543657|gb|BQ596931.1|BQ596 ------------------------------------------------
gi|1675129|gb|N98079.1|N98079   ------------------------------------------------
gi|21884494|gb|BQ739481.1|BQ739 ------------------------------------------------

MAL13P1.190                     ATATATATATATATATATATATATTTTTATTATAAAAAACATTTACGT
MAL13|MAL13P1.190               ------------------------------------------------
su_gi_contig_112                ------------------------------------------------
gi|1674765|gb|N97747.1|N97747   ------------------------------------------------
D03_Pf_Sau3A_T3_M_P38.ab1       ------------------------------------------------
D03_Pf_Sau3A_T3_M_P38_d.ab1     ------------------------------------------------
D08_Pf_Sau3A_T3_M_P24_d.ab1     ------------------------------------------------
D08_Pf_Sau3A_T3_M_P24.ab1       ------------------------------------------------
PfLab1_M_P1a_G10_14.ab1         ------------------------------------------------
gi|12389316|gb|AU087175.1|AU087 ------------------------------------------------
D02_PfBamHI_M_T3_Plate26a.ab1   ------------------------------------------------
gi|17968969|gb|BM275633.1|BM275 ------------------------------------------------
E02_PfLab1_Large_Plate12b.ab1   ------------------------------------------------
F01_Pf_Sau3A_T3_M_P17.ab1       ------------------------------------------------
F01_Pf_Sau3A_T3_M_P17_d.ab1     ------------------------------------------------
H12_473_603.ab1                 ------------------------------------------------
G09_Pf_Sau3A_T3_M_P25_d.ab1     ------------------------------------------------
G09_Pf_Sau3A_T3_M_P25.ab1       ------------------------------------------------
gi|21255441|gb|BQ452329.1|BQ452 ------------------------------------------------
gi|21543657|gb|BQ596931.1|BQ596 ------------------------------------------------
gi|1675129|gb|N98079.1|N98079   ------------------------------------------------
gi|21884494|gb|BQ739481.1|BQ739 ------------------------------------------------

MAL13P1.190                     ATATAATATGTTTTTATTTTAATTTAAAAAAAAAAAGAAAATTGAATT
MAL13|MAL13P1.190               ------------------------------------------------
su_gi_contig_112                ------------------------------------------------
gi|1674765|gb|N97747.1|N97747   ------------------------------------------------
D03_Pf_Sau3A_T3_M_P38.ab1       ------------------------------------------------
D03_Pf_Sau3A_T3_M_P38_d.ab1     ------------------------------------------------
D08_Pf_Sau3A_T3_M_P24_d.ab1     ------------------------------------------------
D08_Pf_Sau3A_T3_M_P24.ab1       ------------------------------------------------
PfLab1_M_P1a_G10_14.ab1         ------------------------------------------------
gi|12389316|gb|AU087175.1|AU087 ------------------------------------------------
D02_PfBamHI_M_T3_Plate26a.ab1   ------------------------------------------------
gi|17968969|gb|BM275633.1|BM275 ------------------------------------------------
E02_PfLab1_Large_Plate12b.ab1   ------------------------------------------------
F01_Pf_Sau3A_T3_M_P17.ab1       ------------------------------------------------
F01_Pf_Sau3A_T3_M_P17_d.ab1     ------------------------------------------------
H12_473_603.ab1                 ------------------------------------------------
G09_Pf_Sau3A_T3_M_P25_d.ab1     ------------------------------------------------
G09_Pf_Sau3A_T3_M_P25.ab1       ------------------------------------------------
gi|21255441|gb|BQ452329.1|BQ452 ------------------------------------------------
gi|21543657|gb|BQ596931.1|BQ596 ------------------------------------------------
gi|1675129|gb|N98079.1|N98079   ------------------------------------------------
gi|21884494|gb|BQ739481.1|BQ739 ------------------------------------------------

MAL13P1.190                     TTTATTTTATTATTACAATTCACGAAAATTTTGTTCACTTCATATATT
MAL13|MAL13P1.190               ------------------------------------------------
su_gi_contig_112                ------------------------------------------------
gi|1674765|gb|N97747.1|N97747   ------------------------------------------------
D03_Pf_Sau3A_T3_M_P38.ab1       ------------------------------------------------
D03_Pf_Sau3A_T3_M_P38_d.ab1     ------------------------------------------------
D08_Pf_Sau3A_T3_M_P24_d.ab1     ------------------------------------------------
D08_Pf_Sau3A_T3_M_P24.ab1       ------------------------------------------------
PfLab1_M_P1a_G10_14.ab1         ------------------------------------------------
gi|12389316|gb|AU087175.1|AU087 ------------------------------------------------
D02_PfBamHI_M_T3_Plate26a.ab1   ------------------------------------------------
gi|17968969|gb|BM275633.1|BM275 ------------------------------------------------
E02_PfLab1_Large_Plate12b.ab1   ------------------------------------------------
F01_Pf_Sau3A_T3_M_P17.ab1       ------------------------------------------------
F01_Pf_Sau3A_T3_M_P17_d.ab1     ------------------------------------------------
H12_473_603.ab1                 ------------------------------------------------
G09_Pf_Sau3A_T3_M_P25_d.ab1     ------------------------------------------------
G09_Pf_Sau3A_T3_M_P25.ab1       ------------------------------------------------
gi|21255441|gb|BQ452329.1|BQ452 ------------------------------------------------
gi|21543657|gb|BQ596931.1|BQ596 ------------------------------------------------
gi|1675129|gb|N98079.1|N98079   ------------------------------------------------
gi|21884494|gb|BQ739481.1|BQ739 ------------------------------------------------

MAL13P1.190                     ATGCAAACGGTAATATATGAAATATATATAATAAAATATATAATGCCT
MAL13|MAL13P1.190               ------------------------------------------------
su_gi_contig_112                ------------------------------------------------
gi|1674765|gb|N97747.1|N97747   ------------------------------------------------
D03_Pf_Sau3A_T3_M_P38.ab1       ------------------------------------------------
D03_Pf_Sau3A_T3_M_P38_d.ab1     ------------------------------------------------
D08_Pf_Sau3A_T3_M_P24_d.ab1     ------------------------------------------------
D08_Pf_Sau3A_T3_M_P24.ab1       ------------------------------------------------
PfLab1_M_P1a_G10_14.ab1         ------------------------------------------------
gi|12389316|gb|AU087175.1|AU087 ------------------------------------------------
D02_PfBamHI_M_T3_Plate26a.ab1   ------------------------------------------------
gi|17968969|gb|BM275633.1|BM275 ------------------------------------------------
E02_PfLab1_Large_Plate12b.ab1   ------------------------------------------------
F01_Pf_Sau3A_T3_M_P17.ab1       ------------------------------------------------
F01_Pf_Sau3A_T3_M_P17_d.ab1     ------------------------------------------------
H12_473_603.ab1                 ------------------------------------------------
G09_Pf_Sau3A_T3_M_P25_d.ab1     ------------------------------------------------
G09_Pf_Sau3A_T3_M_P25.ab1       ------------------------------------------------
gi|21255441|gb|BQ452329.1|BQ452 ------------------------------------------------
gi|21543657|gb|BQ596931.1|BQ596 ------------------------------------------------
gi|1675129|gb|N98079.1|N98079   ------------------------------------------------
gi|21884494|gb|BQ739481.1|BQ739 ------------------------------------------------

MAL13P1.190                     AATATAATATATTAAAAAAAAAATAACAAAATAAAAAAATATAGTGTA
MAL13|MAL13P1.190               ------------------------------------------------
su_gi_contig_112                ------------------------------------------------
gi|1674765|gb|N97747.1|N97747   ------------------------------------------------
D03_Pf_Sau3A_T3_M_P38.ab1       ------------------------------------------------
D03_Pf_Sau3A_T3_M_P38_d.ab1     ------------------------------------------------
D08_Pf_Sau3A_T3_M_P24_d.ab1     ------------------------------------------------
D08_Pf_Sau3A_T3_M_P24.ab1       ------------------------------------------------
PfLab1_M_P1a_G10_14.ab1         ------------------------------------------------
gi|12389316|gb|AU087175.1|AU087 ------------------------------------------------
D02_PfBamHI_M_T3_Plate26a.ab1   ------------------------------------------------
gi|17968969|gb|BM275633.1|BM275 ------------------------------------------------
E02_PfLab1_Large_Plate12b.ab1   ------------------------------------------------
F01_Pf_Sau3A_T3_M_P17.ab1       ------------------------------------------------
F01_Pf_Sau3A_T3_M_P17_d.ab1     ------------------------------------------------
H12_473_603.ab1                 ------------------------------------------------
G09_Pf_Sau3A_T3_M_P25_d.ab1     ------------------------------------------------
G09_Pf_Sau3A_T3_M_P25.ab1       ------------------------------------------------
gi|21255441|gb|BQ452329.1|BQ452 ------------------------------------------------
gi|21543657|gb|BQ596931.1|BQ596 ------------------------------------------------
gi|1675129|gb|N98079.1|N98079   ------------------------------------------------
gi|21884494|gb|BQ739481.1|BQ739 ------------------------------------------------

MAL13P1.190                     TATAATATATATAATAATATATACAATACATACATACATACATATATA
MAL13|MAL13P1.190               ------------------------------------------------
su_gi_contig_112                ------------------------------------------------
gi|1674765|gb|N97747.1|N97747   ------------------------------------------------
D03_Pf_Sau3A_T3_M_P38.ab1       ------------------------------------------------
D03_Pf_Sau3A_T3_M_P38_d.ab1     ------------------------------------------------
D08_Pf_Sau3A_T3_M_P24_d.ab1     ------------------------------------------------
D08_Pf_Sau3A_T3_M_P24.ab1       ------------------------------------------------
PfLab1_M_P1a_G10_14.ab1         ------------------------------------------------
gi|12389316|gb|AU087175.1|AU087 ------------------------------------------------
D02_PfBamHI_M_T3_Plate26a.ab1   ------------------------------------------------
gi|17968969|gb|BM275633.1|BM275 ------------------------------------------------
E02_PfLab1_Large_Plate12b.ab1   ------------------------------------------------
F01_Pf_Sau3A_T3_M_P17.ab1       ------------------------------------------------
F01_Pf_Sau3A_T3_M_P17_d.ab1     ------------------------------------------------
H12_473_603.ab1                 ------------------------------------------------
G09_Pf_Sau3A_T3_M_P25_d.ab1     ------------------------------------------------
G09_Pf_Sau3A_T3_M_P25.ab1       ------------------------------------------------
gi|21255441|gb|BQ452329.1|BQ452 ------------------------------------------------
gi|21543657|gb|BQ596931.1|BQ596 ------------------------------------------------
gi|1675129|gb|N98079.1|N98079   ------------------------------------------------
gi|21884494|gb|BQ739481.1|BQ739 ------------------------------------------------

MAL13P1.190                     CAATATATATATATTTTTACATGTATTTATTTATATATATATATATAT
MAL13|MAL13P1.190               ------------------------------------------------
su_gi_contig_112                ------------------------------------------------
gi|1674765|gb|N97747.1|N97747   ------------------------------------------------
D03_Pf_Sau3A_T3_M_P38.ab1       ------------------------------------------------
D03_Pf_Sau3A_T3_M_P38_d.ab1     ------------------------------------------------
D08_Pf_Sau3A_T3_M_P24_d.ab1     ------------------------------------------------
D08_Pf_Sau3A_T3_M_P24.ab1       ------------------------------------------------
PfLab1_M_P1a_G10_14.ab1         ------------------------------------------------
gi|12389316|gb|AU087175.1|AU087 ------------------------------------------------
D02_PfBamHI_M_T3_Plate26a.ab1   ------------------------------------------------
gi|17968969|gb|BM275633.1|BM275 ------------------------------------------------
E02_PfLab1_Large_Plate12b.ab1   ------------------------------------------------
F01_Pf_Sau3A_T3_M_P17.ab1       ------------------------------------------------
F01_Pf_Sau3A_T3_M_P17_d.ab1     ------------------------------------------------
H12_473_603.ab1                 ------------------------------------------------
G09_Pf_Sau3A_T3_M_P25_d.ab1     ------------------------------------------------
G09_Pf_Sau3A_T3_M_P25.ab1       ------------------------------------------------
gi|21255441|gb|BQ452329.1|BQ452 ------------------------------------------------
gi|21543657|gb|BQ596931.1|BQ596 ------------------------------------------------
gi|1675129|gb|N98079.1|N98079   ------------------------------------------------
gi|21884494|gb|BQ739481.1|BQ739 ------------------------------------------------

MAL13P1.190                     TGTCAATATATATAATAAAATGAATATATATTTTTAAAAATAATAACT
MAL13|MAL13P1.190               ------------------------------------------------
su_gi_contig_112                ------------------------------------------------
gi|1674765|gb|N97747.1|N97747   ------------------------------------------------
D03_Pf_Sau3A_T3_M_P38.ab1       ------------------------------------------------
D03_Pf_Sau3A_T3_M_P38_d.ab1     ------------------------------------------------
D08_Pf_Sau3A_T3_M_P24_d.ab1     ------------------------------------------------
D08_Pf_Sau3A_T3_M_P24.ab1       ------------------------------------------------
PfLab1_M_P1a_G10_14.ab1         ------------------------------------------------
gi|12389316|gb|AU087175.1|AU087 ------------------------------------------------
D02_PfBamHI_M_T3_Plate26a.ab1   ------------------------------------------------
gi|17968969|gb|BM275633.1|BM275 ------------------------------------------------
E02_PfLab1_Large_Plate12b.ab1   ------------------------------------------------
F01_Pf_Sau3A_T3_M_P17.ab1       ------------------------------------------------
F01_Pf_Sau3A_T3_M_P17_d.ab1     ------------------------------------------------
H12_473_603.ab1                 ------------------------------------------------
G09_Pf_Sau3A_T3_M_P25_d.ab1     ------------------------------------------------
G09_Pf_Sau3A_T3_M_P25.ab1       ------------------------------------------------
gi|21255441|gb|BQ452329.1|BQ452 ------------------------------------------------
gi|21543657|gb|BQ596931.1|BQ596 ------------------------------------------------
gi|1675129|gb|N98079.1|N98079   ------------------------------------------------
gi|21884494|gb|BQ739481.1|BQ739 ------------------------------------------------

MAL13P1.190                     TTCTCTTTTTTAATTCAATTAATAAAAAGAAAAAAAAAAAAAAAAAAA
MAL13|MAL13P1.190               ------------------------------------------------
su_gi_contig_112                ------------------------------------------------
gi|1674765|gb|N97747.1|N97747   ------------------------------------------------
D03_Pf_Sau3A_T3_M_P38.ab1       ------------------------------------------------
D03_Pf_Sau3A_T3_M_P38_d.ab1     ------------------------------------------------
D08_Pf_Sau3A_T3_M_P24_d.ab1     ------------------------------------------------
D08_Pf_Sau3A_T3_M_P24.ab1       ------------------------------------------------
PfLab1_M_P1a_G10_14.ab1         ------------------------------------------------
gi|12389316|gb|AU087175.1|AU087 ------------------------------------------------
D02_PfBamHI_M_T3_Plate26a.ab1   ------------------------------------------------
gi|17968969|gb|BM275633.1|BM275 ------------------------------------------------
E02_PfLab1_Large_Plate12b.ab1   ------------------------------------------------
F01_Pf_Sau3A_T3_M_P17.ab1       ------------------------------------------------
F01_Pf_Sau3A_T3_M_P17_d.ab1     ------------------------------------------------
H12_473_603.ab1                 ------------------------------------------------
G09_Pf_Sau3A_T3_M_P25_d.ab1     ------------------------------------------------
G09_Pf_Sau3A_T3_M_P25.ab1       ------------------------------------------------
gi|21255441|gb|BQ452329.1|BQ452 ------------------------------------------------
gi|21543657|gb|BQ596931.1|BQ596 ------------------------------------------------
gi|1675129|gb|N98079.1|N98079   ------------------------------------------------
gi|21884494|gb|BQ739481.1|BQ739 ------------------------------------------------

MAL13P1.190                     AAAAAAAAAGAATTATACGAATATTATACATATATATAATATATAATA
MAL13|MAL13P1.190               ------------------------------------------------
su_gi_contig_112                ------------------------------------------------
gi|1674765|gb|N97747.1|N97747   ------------------------------------------------
D03_Pf_Sau3A_T3_M_P38.ab1       ------------------------------------------------
D03_Pf_Sau3A_T3_M_P38_d.ab1     ------------------------------------------------
D08_Pf_Sau3A_T3_M_P24_d.ab1     ------------------------------------------------
D08_Pf_Sau3A_T3_M_P24.ab1       ------------------------------------------------
PfLab1_M_P1a_G10_14.ab1         ------------------------------------------------
gi|12389316|gb|AU087175.1|AU087 ------------------------------------------------
D02_PfBamHI_M_T3_Plate26a.ab1   ------------------------------------------------
gi|17968969|gb|BM275633.1|BM275 ------------------------------------------------
E02_PfLab1_Large_Plate12b.ab1   ------------------------------------------------
F01_Pf_Sau3A_T3_M_P17.ab1       ------------------------------------------------
F01_Pf_Sau3A_T3_M_P17_d.ab1     ------------------------------------------------
H12_473_603.ab1                 ------------------------------------------------
G09_Pf_Sau3A_T3_M_P25_d.ab1     ------------------------------------------------
G09_Pf_Sau3A_T3_M_P25.ab1       ------------------------------------------------
gi|21255441|gb|BQ452329.1|BQ452 ------------------------------------------------
gi|21543657|gb|BQ596931.1|BQ596 ------------------------------------------------
gi|1675129|gb|N98079.1|N98079   ------------------------------------------------
gi|21884494|gb|BQ739481.1|BQ739 ------------------------------------------------

MAL13P1.190                     TATGTATGTATAAAGTGAAGAAACCATCAAATAAACAAAAAATATTAT
MAL13|MAL13P1.190               ------------------------------------------------
su_gi_contig_112                ------------------------------------------------
gi|1674765|gb|N97747.1|N97747   ------------------------------------------------
D03_Pf_Sau3A_T3_M_P38.ab1       ------------------------------------------------
D03_Pf_Sau3A_T3_M_P38_d.ab1     ------------------------------------------------
D08_Pf_Sau3A_T3_M_P24_d.ab1     ------------------------------------------------
D08_Pf_Sau3A_T3_M_P24.ab1       ------------------------------------------------
PfLab1_M_P1a_G10_14.ab1         ------------------------------------------------
gi|12389316|gb|AU087175.1|AU087 ------------------------------------------------
D02_PfBamHI_M_T3_Plate26a.ab1   ------------------------------------------------
gi|17968969|gb|BM275633.1|BM275 ------------------------------------------------
E02_PfLab1_Large_Plate12b.ab1   ------------------------------------------------
F01_Pf_Sau3A_T3_M_P17.ab1       ------------------------------------------------
F01_Pf_Sau3A_T3_M_P17_d.ab1     ------------------------------------------------
H12_473_603.ab1                 ------------------------------------------------
G09_Pf_Sau3A_T3_M_P25_d.ab1     ------------------------------------------------
G09_Pf_Sau3A_T3_M_P25.ab1       ------------------------------------------------
gi|21255441|gb|BQ452329.1|BQ452 ------------------------------------------------
gi|21543657|gb|BQ596931.1|BQ596 ------------------------------------------------
gi|1675129|gb|N98079.1|N98079   ------------------------------------------------
gi|21884494|gb|BQ739481.1|BQ739 ------------------------------------------------

MAL13P1.190                     ATATATATATATATAATATTATTTTATAAATTAAAAAAAAAAAAAAAA
MAL13|MAL13P1.190               ------------------------------------------------
su_gi_contig_112                ------------------------------------------------
gi|1674765|gb|N97747.1|N97747   ------------------------------------------------
D03_Pf_Sau3A_T3_M_P38.ab1       ------------------------------------------------
D03_Pf_Sau3A_T3_M_P38_d.ab1     ------------------------------------------------
D08_Pf_Sau3A_T3_M_P24_d.ab1     ------------------------------------------------
D08_Pf_Sau3A_T3_M_P24.ab1       ------------------------------------------------
PfLab1_M_P1a_G10_14.ab1         ------------------------------------------------
gi|12389316|gb|AU087175.1|AU087 ------------------------------------------------
D02_PfBamHI_M_T3_Plate26a.ab1   ------------------------------------------------
gi|17968969|gb|BM275633.1|BM275 ------------------------------------------------
E02_PfLab1_Large_Plate12b.ab1   ------------------------------------------------
F01_Pf_Sau3A_T3_M_P17.ab1       ------------------------------------------------
F01_Pf_Sau3A_T3_M_P17_d.ab1     ------------------------------------------------
H12_473_603.ab1                 ------------------------------------------------
G09_Pf_Sau3A_T3_M_P25_d.ab1     ------------------------------------------------
G09_Pf_Sau3A_T3_M_P25.ab1       ------------------------------------------------
gi|21255441|gb|BQ452329.1|BQ452 ------------------------------------------------
gi|21543657|gb|BQ596931.1|BQ596 ------------------------------------------------
gi|1675129|gb|N98079.1|N98079   ------------------------------------------------
gi|21884494|gb|BQ739481.1|BQ739 ------------------------------------------------

MAL13P1.190                     AATTTGTTTATAAAAAGTTTTATATATATTATATATATGTGTATTTTT
MAL13|MAL13P1.190               ------------------------------------------------
su_gi_contig_112                ------------------------------------------------
gi|1674765|gb|N97747.1|N97747   ------------------------------------------------
D03_Pf_Sau3A_T3_M_P38.ab1       ------------------------------------------------
D03_Pf_Sau3A_T3_M_P38_d.ab1     ------------------------------------------------
D08_Pf_Sau3A_T3_M_P24_d.ab1     ------------------------------------------------
D08_Pf_Sau3A_T3_M_P24.ab1       ------------------------------------------------
PfLab1_M_P1a_G10_14.ab1         ------------------------------------------------
gi|12389316|gb|AU087175.1|AU087 ------------------------------------------------
D02_PfBamHI_M_T3_Plate26a.ab1   ------------------------------------------------
gi|17968969|gb|BM275633.1|BM275 ------------------------------------------------
E02_PfLab1_Large_Plate12b.ab1   ------------------------------------------------
F01_Pf_Sau3A_T3_M_P17.ab1       ------------------------------------------------
F01_Pf_Sau3A_T3_M_P17_d.ab1     ------------------------------------------------
H12_473_603.ab1                 ------------------------------------------------
G09_Pf_Sau3A_T3_M_P25_d.ab1     ------------------------------------------------
G09_Pf_Sau3A_T3_M_P25.ab1       ------------------------------------------------
gi|21255441|gb|BQ452329.1|BQ452 ------------------------------------------------
gi|21543657|gb|BQ596931.1|BQ596 ------------------------------------------------
gi|1675129|gb|N98079.1|N98079   ------------------------------------------------
gi|21884494|gb|BQ739481.1|BQ739 ------------------------------------------------

MAL13P1.190                     AATTATATATATTATATACATATTTTTTTTTTTTATATTTTTTTTTAC
MAL13|MAL13P1.190               ------------------------------------------------
su_gi_contig_112                ------------------------------------------------
gi|1674765|gb|N97747.1|N97747   ------------------------------------------------
D03_Pf_Sau3A_T3_M_P38.ab1       ------------------------------------------------
D03_Pf_Sau3A_T3_M_P38_d.ab1     ------------------------------------------------
D08_Pf_Sau3A_T3_M_P24_d.ab1     ------------------------------------------------
D08_Pf_Sau3A_T3_M_P24.ab1       ------------------------------------------------
PfLab1_M_P1a_G10_14.ab1         ------------------------------------------------
gi|12389316|gb|AU087175.1|AU087 ------------------------------------------------
D02_PfBamHI_M_T3_Plate26a.ab1   ------------------------------------------------
gi|17968969|gb|BM275633.1|BM275 ------------------------------------------------
E02_PfLab1_Large_Plate12b.ab1   ------------------------------------------------
F01_Pf_Sau3A_T3_M_P17.ab1       ------------------------------------------------
F01_Pf_Sau3A_T3_M_P17_d.ab1     ------------------------------------------------
H12_473_603.ab1                 ------------------------------------------------
G09_Pf_Sau3A_T3_M_P25_d.ab1     ------------------------------------------------
G09_Pf_Sau3A_T3_M_P25.ab1       ------------------------------------------------
gi|21255441|gb|BQ452329.1|BQ452 ------------------------------------------------
gi|21543657|gb|BQ596931.1|BQ596 ------------------------------------------------
gi|1675129|gb|N98079.1|N98079   ------------------------------------------------
gi|21884494|gb|BQ739481.1|BQ739 ------------------------------------------------

MAL13P1.190                     AATTAGAAAAATATGTATTATAAATGATTGTAAAAAAAAAGGAAAGGC
MAL13|MAL13P1.190               ------------------------------------------------
su_gi_contig_112                ------------------------------------------------
gi|1674765|gb|N97747.1|N97747   ------------------------------------------------
D03_Pf_Sau3A_T3_M_P38.ab1       ------------------------------------------------
D03_Pf_Sau3A_T3_M_P38_d.ab1     ------------------------------------------------
D08_Pf_Sau3A_T3_M_P24_d.ab1     ------------------------------------------------
D08_Pf_Sau3A_T3_M_P24.ab1       ------------------------------------------------
PfLab1_M_P1a_G10_14.ab1         ------------------------------------------------
gi|12389316|gb|AU087175.1|AU087 ------------------------------------------------
D02_PfBamHI_M_T3_Plate26a.ab1   ------------------------------------------------
gi|17968969|gb|BM275633.1|BM275 ------------------------------------------------
E02_PfLab1_Large_Plate12b.ab1   ------------------------------------------------
F01_Pf_Sau3A_T3_M_P17.ab1       ------------------------------------------------
F01_Pf_Sau3A_T3_M_P17_d.ab1     ------------------------------------------------
H12_473_603.ab1                 ------------------------------------------------
G09_Pf_Sau3A_T3_M_P25_d.ab1     ------------------------------------------------
G09_Pf_Sau3A_T3_M_P25.ab1       ------------------------------------------------
gi|21255441|gb|BQ452329.1|BQ452 ------------------------------------------------
gi|21543657|gb|BQ596931.1|BQ596 ------------------------------------------------
gi|1675129|gb|N98079.1|N98079   ------------------------------------------------
gi|21884494|gb|BQ739481.1|BQ739 ------------------------------------------------

MAL13P1.190                     TTTGAACATATATTATTAAAAAGTAAAAAGTTAATATATATATTATAT
MAL13|MAL13P1.190               ------------------------------------------------
su_gi_contig_112                ------------------------------------------------
gi|1674765|gb|N97747.1|N97747   ------------------------------------------------
D03_Pf_Sau3A_T3_M_P38.ab1       ------------------------------------------------
D03_Pf_Sau3A_T3_M_P38_d.ab1     ------------------------------------------------
D08_Pf_Sau3A_T3_M_P24_d.ab1     ------------------------------------------------
D08_Pf_Sau3A_T3_M_P24.ab1       ------------------------------------------------
PfLab1_M_P1a_G10_14.ab1         ------------------------------------------------
gi|12389316|gb|AU087175.1|AU087 ------------------------------------------------
D02_PfBamHI_M_T3_Plate26a.ab1   ------------------------------------------------
gi|17968969|gb|BM275633.1|BM275 ------------------------------------------------
E02_PfLab1_Large_Plate12b.ab1   ------------------------------------------------
F01_Pf_Sau3A_T3_M_P17.ab1       ------------------------------------------------
F01_Pf_Sau3A_T3_M_P17_d.ab1     ------------------------------------------------
H12_473_603.ab1                 ------------------------------------------------
G09_Pf_Sau3A_T3_M_P25_d.ab1     ------------------------------------------------
G09_Pf_Sau3A_T3_M_P25.ab1       ------------------------------------------------
gi|21255441|gb|BQ452329.1|BQ452 ------------------------------------------------
gi|21543657|gb|BQ596931.1|BQ596 ------------------------------------------------
gi|1675129|gb|N98079.1|N98079   ------------------------------------------------
gi|21884494|gb|BQ739481.1|BQ739 ------------------------------------------------

MAL13P1.190                     GTATTCATATTCTTAATATGGATAAAAATTTTTATTTTGAGACTACAC
MAL13|MAL13P1.190               ------------------------------------------------
su_gi_contig_112                ------------------------------------------------
gi|1674765|gb|N97747.1|N97747   ------------------------------------------------
D03_Pf_Sau3A_T3_M_P38.ab1       ------------------------------------------------
D03_Pf_Sau3A_T3_M_P38_d.ab1     ------------------------------------------------
D08_Pf_Sau3A_T3_M_P24_d.ab1     ------------------------------------------------
D08_Pf_Sau3A_T3_M_P24.ab1       ------------------------------------------------
PfLab1_M_P1a_G10_14.ab1         ------------------------------------------------
gi|12389316|gb|AU087175.1|AU087 ------------------------------------------------
D02_PfBamHI_M_T3_Plate26a.ab1   ------------------------------------------------
gi|17968969|gb|BM275633.1|BM275 ------------------------------------------------
E02_PfLab1_Large_Plate12b.ab1   ------------------------------------------------
F01_Pf_Sau3A_T3_M_P17.ab1       ------------------------------------------------
F01_Pf_Sau3A_T3_M_P17_d.ab1     ------------------------------------------------
H12_473_603.ab1                 ------------------------------------------------
G09_Pf_Sau3A_T3_M_P25_d.ab1     ------------------------------------------------
G09_Pf_Sau3A_T3_M_P25.ab1       ------------------------------------------------
gi|21255441|gb|BQ452329.1|BQ452 ------------------------------------------------
gi|21543657|gb|BQ596931.1|BQ596 ------------------------------------------------
gi|1675129|gb|N98079.1|N98079   ------------------------------------------------
gi|21884494|gb|BQ739481.1|BQ739 ------------------------------------------------

MAL13P1.190                     AAGAATAAAAATCAGAACTTTAAAAGGAAAAAATTATTAGTATATCAT
MAL13|MAL13P1.190               ------------------------------------------------
su_gi_contig_112                ------------------------------------------------
gi|1674765|gb|N97747.1|N97747   ------------------------------------------------
D03_Pf_Sau3A_T3_M_P38.ab1       ------------------------------------------------
D03_Pf_Sau3A_T3_M_P38_d.ab1     ------------------------------------------------
D08_Pf_Sau3A_T3_M_P24_d.ab1     ------------------------------------------------
D08_Pf_Sau3A_T3_M_P24.ab1       ------------------------------------------------
PfLab1_M_P1a_G10_14.ab1         ------------------------------------------------
gi|12389316|gb|AU087175.1|AU087 ------------------------------------------------
D02_PfBamHI_M_T3_Plate26a.ab1   ------------------------------------------------
gi|17968969|gb|BM275633.1|BM275 ------------------------------------------------
E02_PfLab1_Large_Plate12b.ab1   ------------------------------------------------
F01_Pf_Sau3A_T3_M_P17.ab1       ------------------------------------------------
F01_Pf_Sau3A_T3_M_P17_d.ab1     ------------------------------------------------
H12_473_603.ab1                 ------------------------------------------------
G09_Pf_Sau3A_T3_M_P25_d.ab1     ------------------------------------------------
G09_Pf_Sau3A_T3_M_P25.ab1       ------------------------------------------------
gi|21255441|gb|BQ452329.1|BQ452 ------------------------------------------------
gi|21543657|gb|BQ596931.1|BQ596 ------------------------------------------------
gi|1675129|gb|N98079.1|N98079   ------------------------------------------------
gi|21884494|gb|BQ739481.1|BQ739 ------------------------------------------------

MAL13P1.190                     AAAATTGTATTATATATATATATATATATATATAATATATTTTTTTTT
MAL13|MAL13P1.190               ------------------------------------------------
su_gi_contig_112                -------------------------------------------TTTTT
gi|1674765|gb|N97747.1|N97747   -------------------------------------------TTTTT
D03_Pf_Sau3A_T3_M_P38.ab1       ------------------------------------------------
D03_Pf_Sau3A_T3_M_P38_d.ab1     ------------------------------------------------
D08_Pf_Sau3A_T3_M_P24_d.ab1     ------------------------------------------------
D08_Pf_Sau3A_T3_M_P24.ab1       ------------------------------------------------
PfLab1_M_P1a_G10_14.ab1         ------------------------------------------------
gi|12389316|gb|AU087175.1|AU087 ------------------------------------------------
D02_PfBamHI_M_T3_Plate26a.ab1   ------------------------------------------------
gi|17968969|gb|BM275633.1|BM275 ------------------------------------------------
E02_PfLab1_Large_Plate12b.ab1   ------------------------------------------------
F01_Pf_Sau3A_T3_M_P17.ab1       ------------------------------------------------
F01_Pf_Sau3A_T3_M_P17_d.ab1     ------------------------------------------------
H12_473_603.ab1                 ------------------------------------------------
G09_Pf_Sau3A_T3_M_P25_d.ab1     ------------------------------------------------
G09_Pf_Sau3A_T3_M_P25.ab1       ------------------------------------------------
gi|21255441|gb|BQ452329.1|BQ452 ------------------------------------------------
gi|21543657|gb|BQ596931.1|BQ596 ------------------------------------------------
gi|1675129|gb|N98079.1|N98079   ------------------------------------------------
gi|21884494|gb|BQ739481.1|BQ739 ------------------------------------------------

MAL13P1.190                     TTTTTTTTTTTTTTTATATTTACACTTTGTATGGTTGACACCTCATTT
MAL13|MAL13P1.190               ------------------------------------------------
su_gi_contig_112                TTTTTTTTTTTTTTTATATTTACACTTTGTATGGTTGACACCTCATTT
gi|1674765|gb|N97747.1|N97747   TTTTTTTTTTTTTTTATATTTACACTTTGTATGGTTGACACCTCATTT
D03_Pf_Sau3A_T3_M_P38.ab1       ------------------------------------------------
D03_Pf_Sau3A_T3_M_P38_d.ab1     ------------------------------------------------
D08_Pf_Sau3A_T3_M_P24_d.ab1     ------------------------------------------------
D08_Pf_Sau3A_T3_M_P24.ab1       ------------------------------------------------
PfLab1_M_P1a_G10_14.ab1         ------------------------------------------------
gi|12389316|gb|AU087175.1|AU087 ------------------------------------------------
D02_PfBamHI_M_T3_Plate26a.ab1   ------------------------------------------------
gi|17968969|gb|BM275633.1|BM275 ------------------------------------------------
E02_PfLab1_Large_Plate12b.ab1   ------------------------------------------------
F01_Pf_Sau3A_T3_M_P17.ab1       ------------------------------------------------
F01_Pf_Sau3A_T3_M_P17_d.ab1     ------------------------------------------------
H12_473_603.ab1                 ------------------------------------------------
G09_Pf_Sau3A_T3_M_P25_d.ab1     ------------------------------------------------
G09_Pf_Sau3A_T3_M_P25.ab1       ------------------------------------------------
gi|21255441|gb|BQ452329.1|BQ452 ------------------------------------------------
gi|21543657|gb|BQ596931.1|BQ596 ------------------------------------------------
gi|1675129|gb|N98079.1|N98079   ------------------------------------------------
gi|21884494|gb|BQ739481.1|BQ739 ------------------------------------------------

MAL13P1.190                     GTCGTCTTATAAAAAAAAAATATTTATATATATATATATATTTATTTA
MAL13|MAL13P1.190               ------------------------------------------------
su_gi_contig_112                GTCGTCTTATAAAAAAAAAATATTTATATATATATATATATATATTTA
gi|1674765|gb|N97747.1|N97747   GTCGTCTTATAAAAAAAAAATATTTATATATATATATATATATATTTA
D03_Pf_Sau3A_T3_M_P38.ab1       ------------------------------------------------
D03_Pf_Sau3A_T3_M_P38_d.ab1     ------------------------------------------------
D08_Pf_Sau3A_T3_M_P24_d.ab1     ------------------------------------------------
D08_Pf_Sau3A_T3_M_P24.ab1       ------------------------------------------------
PfLab1_M_P1a_G10_14.ab1         ------------------------------------------------
gi|12389316|gb|AU087175.1|AU087 ------------------------------------------------
D02_PfBamHI_M_T3_Plate26a.ab1   ------------------------------------------------
gi|17968969|gb|BM275633.1|BM275 ------------------------------------------------
E02_PfLab1_Large_Plate12b.ab1   ------------------------------------------------
F01_Pf_Sau3A_T3_M_P17.ab1       ------------------------------------------------
F01_Pf_Sau3A_T3_M_P17_d.ab1     ------------------------------------------------
H12_473_603.ab1                 ------------------------------------------------
G09_Pf_Sau3A_T3_M_P25_d.ab1     ------------------------------------------------
G09_Pf_Sau3A_T3_M_P25.ab1       ------------------------------------------------
gi|21255441|gb|BQ452329.1|BQ452 ------------------------------------------------
gi|21543657|gb|BQ596931.1|BQ596 ------------------------------------------------
gi|1675129|gb|N98079.1|N98079   ------------------------------------------------
gi|21884494|gb|BQ739481.1|BQ739 ------------------------------------------------

MAL13P1.190                     TTTATTTATTTAT----ATATTCCTAATTTTGTGAGATAATATTGTGG
MAL13|MAL13P1.190               ------------------------------------------------
su_gi_contig_112                TTTATTTATTTATTTATATATTCCTAATTTTGTGAGATAATATTGTGG
gi|1674765|gb|N97747.1|N97747   TTTATTTATTTATTTATATATTCCTAATTTTGTGAGATAATATTGTGG
D03_Pf_Sau3A_T3_M_P38.ab1       ------------------------------------------------
D03_Pf_Sau3A_T3_M_P38_d.ab1     ------------------------------------------------
D08_Pf_Sau3A_T3_M_P24_d.ab1     ------------------------------------------------
D08_Pf_Sau3A_T3_M_P24.ab1       ------------------------------------------------
PfLab1_M_P1a_G10_14.ab1         ------------------------------------------------
gi|12389316|gb|AU087175.1|AU087 ------------------------------------------------
D02_PfBamHI_M_T3_Plate26a.ab1   ------------------------------------------------
gi|17968969|gb|BM275633.1|BM275 ------------------------------------------------
E02_PfLab1_Large_Plate12b.ab1   ------------------------------------------------
F01_Pf_Sau3A_T3_M_P17.ab1       ------------------------------------------------
F01_Pf_Sau3A_T3_M_P17_d.ab1     ------------------------------------------------
H12_473_603.ab1                 ------------------------------------------------
G09_Pf_Sau3A_T3_M_P25_d.ab1     ------------------------------------------------
G09_Pf_Sau3A_T3_M_P25.ab1       ------------------------------------------------
gi|21255441|gb|BQ452329.1|BQ452 ------------------------------------------------
gi|21543657|gb|BQ596931.1|BQ596 ------------------------------------------------
gi|1675129|gb|N98079.1|N98079   ------------------------------------------------
gi|21884494|gb|BQ739481.1|BQ739 ------------------------------------------------

MAL13P1.190                     ATCTAAAATACCAAAGGTGTAATATAAGTAAATTTTTATTTATATCCA
MAL13|MAL13P1.190               ------------------------------------------------
su_gi_contig_112                ATCTAAAATACCAAAGGTGTAATATAAGTAAATTTTTATTTATATCCA
gi|1674765|gb|N97747.1|N97747   ATCTAAAATACCAAAGGTGTAATATAAGTAAATTTTTATTTATATCCA
D03_Pf_Sau3A_T3_M_P38.ab1       ---------------GGTGTAATATAAGTAAATTTTTATTTATATCCA
D03_Pf_Sau3A_T3_M_P38_d.ab1     ---------------GGTGTAATATAAGTAAATTTTTATTTATATCCA
D08_Pf_Sau3A_T3_M_P24_d.ab1     ------------------GTAATATAAGTAAATTTTTATTTATATCCA
D08_Pf_Sau3A_T3_M_P24.ab1       ------------------GTAATATAAGTAAATTTTTATTTATATCCA
PfLab1_M_P1a_G10_14.ab1         ------------------------------------------------
gi|12389316|gb|AU087175.1|AU087 ------------------------------------------------
D02_PfBamHI_M_T3_Plate26a.ab1   ------------------------------------------------
gi|17968969|gb|BM275633.1|BM275 ------------------------------------------------
E02_PfLab1_Large_Plate12b.ab1   ------------------------------------------------
F01_Pf_Sau3A_T3_M_P17.ab1       ------------------------------------------------
F01_Pf_Sau3A_T3_M_P17_d.ab1     ------------------------------------------------
H12_473_603.ab1                 ------------------------------------------------
G09_Pf_Sau3A_T3_M_P25_d.ab1     ------------------------------------------------
G09_Pf_Sau3A_T3_M_P25.ab1       ------------------------------------------------
gi|21255441|gb|BQ452329.1|BQ452 ------------------------------------------------
gi|21543657|gb|BQ596931.1|BQ596 ------------------------------------------------
gi|1675129|gb|N98079.1|N98079   ------------------------------------------------
gi|21884494|gb|BQ739481.1|BQ739 ------------------------------------------------

MAL13P1.190                     CTGAGTATATTATTTTAATTTATTTTATTTTATTTTATTTTATTTTTG
MAL13|MAL13P1.190               ------------------------------------------------
su_gi_contig_112                CTGAGTATATTATTTTAATTTATTTTATTTTATTTTATTTTATTTTTG
gi|1674765|gb|N97747.1|N97747   CTGAGTATATTATTTTAATTTATTTTATTTTATTTTATTTTATTTTTG
D03_Pf_Sau3A_T3_M_P38.ab1       CTGAGTATATTATTTTAATTTATTTTATTTTATTTTATTTTATTTTTG
D03_Pf_Sau3A_T3_M_P38_d.ab1     CTGAGTATATTATTTTAATTTATTTTATTTTATTTTATTTTATTTTTG
D08_Pf_Sau3A_T3_M_P24_d.ab1     CTGAGTATATTATTTTAATTTATTTTATTTTATTTTATTTTATTTTTG
D08_Pf_Sau3A_T3_M_P24.ab1       CTGAGTATATTATTTTAATTTATTTTATTTTATTTTATTTTATTTTTG
PfLab1_M_P1a_G10_14.ab1         ------------------------------------------------
gi|12389316|gb|AU087175.1|AU087 ------------------------------------------------
D02_PfBamHI_M_T3_Plate26a.ab1   ------------------------------------------------
gi|17968969|gb|BM275633.1|BM275 ------------------------------------------------
E02_PfLab1_Large_Plate12b.ab1   ------------------------------------------------
F01_Pf_Sau3A_T3_M_P17.ab1       ------------------------------------------------
F01_Pf_Sau3A_T3_M_P17_d.ab1     ------------------------------------------------
H12_473_603.ab1                 ------------------------------------------------
G09_Pf_Sau3A_T3_M_P25_d.ab1     ------------------------------------------------
G09_Pf_Sau3A_T3_M_P25.ab1       ------------------------------------------------
gi|21255441|gb|BQ452329.1|BQ452 ------------------------------------------------
gi|21543657|gb|BQ596931.1|BQ596 ------------------------------------------------
gi|1675129|gb|N98079.1|N98079   ------------------------------------------------
gi|21884494|gb|BQ739481.1|BQ739 ------------------------------------------------

MAL13P1.190                     GTATATATATTTTTTCTTTTTTTTTTAATATGAAAGATAAACATAAAA
MAL13|MAL13P1.190               -----------------------------ATGAAAGATAAACATAAAA
su_gi_contig_112                GTATATATATTTTTTCTTTTTTTTTTAATATGAAAGATAAACATAAAA
gi|1674765|gb|N97747.1|N97747   GTATATATATTTTTTCT-------------------------------
D03_Pf_Sau3A_T3_M_P38.ab1       GTATATATATTTTTTCTTTTTTTTTTAATATGAAAGATAAACATAAAA
D03_Pf_Sau3A_T3_M_P38_d.ab1     GTATATATATTTTTTCTTTTTTTTTTAATATGAAAGATAAACATAAAA
D08_Pf_Sau3A_T3_M_P24_d.ab1     GTATATATATTTTTTCTTTTTTTTTTAATATGAAAGATAAACATAAAA
D08_Pf_Sau3A_T3_M_P24.ab1       GTATATATATTTTTTCTTTTTTTTTTAATATGAAAGATAAACATAAAA
PfLab1_M_P1a_G10_14.ab1         ------------------------------------------------
gi|12389316|gb|AU087175.1|AU087 ------------------------------------------------
D02_PfBamHI_M_T3_Plate26a.ab1   ------------------------------------------------
gi|17968969|gb|BM275633.1|BM275 ------------------------------------------------
E02_PfLab1_Large_Plate12b.ab1   ------------------------------------------------
F01_Pf_Sau3A_T3_M_P17.ab1       ------------------------------------------------
F01_Pf_Sau3A_T3_M_P17_d.ab1     ------------------------------------------------
H12_473_603.ab1                 ------------------------------------------------
G09_Pf_Sau3A_T3_M_P25_d.ab1     ------------------------------------------------
G09_Pf_Sau3A_T3_M_P25.ab1       ------------------------------------------------
gi|21255441|gb|BQ452329.1|BQ452 ------------------------------------------------
gi|21543657|gb|BQ596931.1|BQ596 ------------------------------------------------
gi|1675129|gb|N98079.1|N98079   ------------------------------------------------
gi|21884494|gb|BQ739481.1|BQ739 ------------------------------------------------

MAL13P1.190                     AAGTAGAATATGCCGAGAAGGATGTTGAAATAAAAGAAATTGAGAAAG
MAL13|MAL13P1.190               AAGTAGAATATGCCGAGAAGGATGTTGAAATAAAAGAAATTGAGAAAG
su_gi_contig_112                AAGTAGAATATGCCGAGAAGGATGTTGAAATAAAAGAAATTGAGAAAG
gi|1674765|gb|N97747.1|N97747   ------------------------------------------------
D03_Pf_Sau3A_T3_M_P38.ab1       AAGTAGAATATGCCGAGAAGGATGTTGAAATAAAAGAAATTGAGAAAG
D03_Pf_Sau3A_T3_M_P38_d.ab1     AAGTAGAATATGCCGAGAAGGATGTTGAAATAAAAGAAATTGAGAAAG
D08_Pf_Sau3A_T3_M_P24_d.ab1     AAGTAGAATATGCCGAGAAGGATGTTGAAATAAAAGAAATTGAGAAAG
D08_Pf_Sau3A_T3_M_P24.ab1       AAGTAGAATATGCCGAGAAGGATGTTGAAATAAAAGAAATTGAGAAAG
PfLab1_M_P1a_G10_14.ab1         ------------------------------------------------
gi|12389316|gb|AU087175.1|AU087 ------------------------------------------------
D02_PfBamHI_M_T3_Plate26a.ab1   ------------------------------------------------
gi|17968969|gb|BM275633.1|BM275 ------------------------------------------------
E02_PfLab1_Large_Plate12b.ab1   ------------------------------------------------
F01_Pf_Sau3A_T3_M_P17.ab1       ------------------------------------------------
F01_Pf_Sau3A_T3_M_P17_d.ab1     ------------------------------------------------
H12_473_603.ab1                 ------------------------------------------------
G09_Pf_Sau3A_T3_M_P25_d.ab1     ------------------------------------------------
G09_Pf_Sau3A_T3_M_P25.ab1       ------------------------------------------------
gi|21255441|gb|BQ452329.1|BQ452 ------------------------------------------------
gi|21543657|gb|BQ596931.1|BQ596 ------------------------------------------------
gi|1675129|gb|N98079.1|N98079   ------------------------------------------------
gi|21884494|gb|BQ739481.1|BQ739 ------------------------------------------------

MAL13P1.190                     ATGATGGAGATAATAAAGTATTTGTAAACAATTTGTTGACGAGCGTAA
MAL13|MAL13P1.190               ATGATGGAGATAATAAAGTATTTGTAAACAATTTGTTGACGAGCGTAA
su_gi_contig_112                ATGATGGAGATAATAAAGTATTTGTAAACAATTTGTTGACGAGCGTAA
gi|1674765|gb|N97747.1|N97747   ------------------------------------------------
D03_Pf_Sau3A_T3_M_P38.ab1       ATGATGGAGATAATAAAGTATTTGTAAACAATTTGTTGACGAGCGTAA
D03_Pf_Sau3A_T3_M_P38_d.ab1     ATGATGGAGATAATAAAGTATTTGTAAACAATTTGTTGACGAGCGTAA
D08_Pf_Sau3A_T3_M_P24_d.ab1     ATGATGGAGATAATAAAGTATTTGTAAACAATTTGTTGACGAGCGTAA
D08_Pf_Sau3A_T3_M_P24.ab1       ATGATGGAGATAATAAAGTATTTGTAAACAATTTGTTGACGAGCGTAA
PfLab1_M_P1a_G10_14.ab1         ----------------------------------------------AA
gi|12389316|gb|AU087175.1|AU087 ------------------------------------------------
D02_PfBamHI_M_T3_Plate26a.ab1   ------------------------------------------------
gi|17968969|gb|BM275633.1|BM275 ------------------------------------------------
E02_PfLab1_Large_Plate12b.ab1   ------------------------------------------------
F01_Pf_Sau3A_T3_M_P17.ab1       ------------------------------------------------
F01_Pf_Sau3A_T3_M_P17_d.ab1     ------------------------------------------------
H12_473_603.ab1                 ------------------------------------------------
G09_Pf_Sau3A_T3_M_P25_d.ab1     ------------------------------------------------
G09_Pf_Sau3A_T3_M_P25.ab1       ------------------------------------------------
gi|21255441|gb|BQ452329.1|BQ452 ------------------------------------------------
gi|21543657|gb|BQ596931.1|BQ596 ------------------------------------------------
gi|1675129|gb|N98079.1|N98079   ------------------------------------------------
gi|21884494|gb|BQ739481.1|BQ739 ------------------------------------------------

MAL13P1.190                     ATTATATTAACAATGCTATAGTACATAAAGATAATAGGCATATGTTAC
MAL13|MAL13P1.190               ATTATATTAACAATGCTATAGTACATAAAGATAATAGGCATATGTTAC
su_gi_contig_112                ATTATATTAACAATGCTATAGTACATAAAGATAATAGGCATATGTTAC
gi|1674765|gb|N97747.1|N97747   ------------------------------------------------
D03_Pf_Sau3A_T3_M_P38.ab1       ATTATATTAACAATGCTATAGTACATAAAGATAATAGGCATATGTTAC
D03_Pf_Sau3A_T3_M_P38_d.ab1     ATTATATTAACAATGCTATAGTACATAAAGATAATAGGCATATGTTAC
D08_Pf_Sau3A_T3_M_P24_d.ab1     ATTATATTAACAATGCTATAGTACATAAAGATAATAGGCATATGTTAC
D08_Pf_Sau3A_T3_M_P24.ab1       ATTATATTAACAATGCTATAGTACATAAAGATAATAGGCATATGTTAC
PfLab1_M_P1a_G10_14.ab1         ATTATATTAACAATGCTATAGTACATAAAGATAATAGGCATATGTTAC
gi|12389316|gb|AU087175.1|AU087 ------------------------------------------------
D02_PfBamHI_M_T3_Plate26a.ab1   ------------------------------------------------
gi|17968969|gb|BM275633.1|BM275 ------------------------------------------------
E02_PfLab1_Large_Plate12b.ab1   ------------------------------------------------
F01_Pf_Sau3A_T3_M_P17.ab1       ------------------------------------------------
F01_Pf_Sau3A_T3_M_P17_d.ab1     ------------------------------------------------
H12_473_603.ab1                 ------------------------------------------------
G09_Pf_Sau3A_T3_M_P25_d.ab1     ------------------------------------------------
G09_Pf_Sau3A_T3_M_P25.ab1       ------------------------------------------------
gi|21255441|gb|BQ452329.1|BQ452 ------------------------------------------------
gi|21543657|gb|BQ596931.1|BQ596 ------------------------------------------------
gi|1675129|gb|N98079.1|N98079   ------------------------------------------------
gi|21884494|gb|BQ739481.1|BQ739 ------------------------------------------------

MAL13P1.190                     GTATGTTGAAATATATTAAAAATATTCGATTAAGTATTAAGAATGATA
MAL13|MAL13P1.190               GTATGTTGAAATATATTAAAAATATTCGATTAAGTATTAAGAATGATA
su_gi_contig_112                GTATGTTGAAATATATTAAAAATATTCGATTAAGTATTAAGAATGATA
gi|1674765|gb|N97747.1|N97747   ------------------------------------------------
D03_Pf_Sau3A_T3_M_P38.ab1       GTATGTTGAAATATATTAAAAATATTCGATTAAGTATTAAGAATGATA
D03_Pf_Sau3A_T3_M_P38_d.ab1     GTATGTTGAAATATATTAAAAATATTCGATTAAGTATTAAGAATGATA
D08_Pf_Sau3A_T3_M_P24_d.ab1     GTATGTTGAAATATATTAAAAATATTCGATTAAGTATTAAGAATGATA
D08_Pf_Sau3A_T3_M_P24.ab1       GTATGTTGAAATATATTAAAAATATTCGATTAAGTATTAAGAATGATA
PfLab1_M_P1a_G10_14.ab1         GTATGTTGAAATATATTAAAAATATTCGATTAAGTATTAAGAATGATA
gi|12389316|gb|AU087175.1|AU087 ------------------------------------------------
D02_PfBamHI_M_T3_Plate26a.ab1   ------------------------------------------------
gi|17968969|gb|BM275633.1|BM275 ------------------------------------------------
E02_PfLab1_Large_Plate12b.ab1   ------------------------------------------------
F01_Pf_Sau3A_T3_M_P17.ab1       ------------------------------------------------
F01_Pf_Sau3A_T3_M_P17_d.ab1     ------------------------------------------------
H12_473_603.ab1                 ------------------------------------------------
G09_Pf_Sau3A_T3_M_P25_d.ab1     ------------------------------------------------
G09_Pf_Sau3A_T3_M_P25.ab1       ------------------------------------------------
gi|21255441|gb|BQ452329.1|BQ452 ------------------------------------------------
gi|21543657|gb|BQ596931.1|BQ596 ------------------------------------------------
gi|1675129|gb|N98079.1|N98079   ------------------------------------------------
gi|21884494|gb|BQ739481.1|BQ739 ------------------------------------------------

MAL13P1.190                     AGAATATGTCGATGCCAATAATTATTTATTTAATAAAAAGAATTTTTA
MAL13|MAL13P1.190               AGAATATGTCGATGCCAATAATTATTTATTTAATAAAAAGAATTTTTA
su_gi_contig_112                AGAATATGTCGATGCCAATAATTATTTATTTAATAAAAAGAATTTTTA
gi|1674765|gb|N97747.1|N97747   ------------------------------------------------
D03_Pf_Sau3A_T3_M_P38.ab1       AGAATATGTCGATGCCAATAATTATTTATTTAATAAAAA---------
D03_Pf_Sau3A_T3_M_P38_d.ab1     AGAATATGTCGATGCCAATAATTATTTATTTAATAAAAA---------
D08_Pf_Sau3A_T3_M_P24_d.ab1     AGAATATGTCGATGCCAATAATTATTTATTTAATAAAAAGAATTTTTA
D08_Pf_Sau3A_T3_M_P24.ab1       AGAATATGTCGATGCCAATAATTATTTATTTAATAAAAAGAATTTTTA
PfLab1_M_P1a_G10_14.ab1         AGAATATGTCGATGCCAATAATTATTTATTTAATAAAAAGAATTTTTA
gi|12389316|gb|AU087175.1|AU087 ------------------------------TAATAAAAAGAATTTTTA
D02_PfBamHI_M_T3_Plate26a.ab1   ------------------------------------------------
gi|17968969|gb|BM275633.1|BM275 ------------------------------------------------
E02_PfLab1_Large_Plate12b.ab1   ------------------------------------------------
F01_Pf_Sau3A_T3_M_P17.ab1       ------------------------------------------------
F01_Pf_Sau3A_T3_M_P17_d.ab1     ------------------------------------------------
H12_473_603.ab1                 ------------------------------------------------
G09_Pf_Sau3A_T3_M_P25_d.ab1     ------------------------------------------------
G09_Pf_Sau3A_T3_M_P25.ab1       ------------------------------------------------
gi|21255441|gb|BQ452329.1|BQ452 ------------------------------------------------
gi|21543657|gb|BQ596931.1|BQ596 ------------------------------------------------
gi|1675129|gb|N98079.1|N98079   ------------------------------------------------
gi|21884494|gb|BQ739481.1|BQ739 ------------------------------------------------

MAL13P1.190                     AAGAAAATTATCCTATATATAATATATTAAATAAATATATGAATATAT
MAL13|MAL13P1.190               AAGAAAATTATCCTATATATAATATATTAAATAAATATATGAATATAT
su_gi_contig_112                AAGAAAATTATCCTATATATAATATATTAAATAAATATATGAATATAT
gi|1674765|gb|N97747.1|N97747   ------------------------------------------------
D03_Pf_Sau3A_T3_M_P38.ab1       ------------------------------------------------
D03_Pf_Sau3A_T3_M_P38_d.ab1     ------------------------------------------------
D08_Pf_Sau3A_T3_M_P24_d.ab1     AAGAAAATTATCCTATATATAATATATTAAATAAATATATGAATATAT
D08_Pf_Sau3A_T3_M_P24.ab1       AAGAAAATTATCCTATATATAATATATTAAATAAATATATGAATATAT
PfLab1_M_P1a_G10_14.ab1         AAGAAAATTATCCTATATATAATATATTAAATAAATATATGAATATAT
gi|12389316|gb|AU087175.1|AU087 AAGAAAATTATCCTATATATAATATATTAAATAAATATATGAATATAT
D02_PfBamHI_M_T3_Plate26a.ab1   ------------------------------------------------
gi|17968969|gb|BM275633.1|BM275 ------------------------------------------------
E02_PfLab1_Large_Plate12b.ab1   ------------------------------------------------
F01_Pf_Sau3A_T3_M_P17.ab1       ------------------------------------------------
F01_Pf_Sau3A_T3_M_P17_d.ab1     ------------------------------------------------
H12_473_603.ab1                 ------------------------------------------------
G09_Pf_Sau3A_T3_M_P25_d.ab1     ------------------------------------------------
G09_Pf_Sau3A_T3_M_P25.ab1       ------------------------------------------------
gi|21255441|gb|BQ452329.1|BQ452 ------------------------------------------------
gi|21543657|gb|BQ596931.1|BQ596 ------------------------------------------------
gi|1675129|gb|N98079.1|N98079   ------------------------------------------------
gi|21884494|gb|BQ739481.1|BQ739 ------------------------------------------------

MAL13P1.190                     ATGAGGAAGGGTTATATAAAGAAATTAGTGATTTTTATAATATAAACG
MAL13|MAL13P1.190               ATGAGGAAGGGTTATATAAAGAAATTAGTGATTTTTATAATATAAACG
su_gi_contig_112                ATGAGGAAGGGTTATATAAAGAAATTAGTGATTTTTATAATATAAACG
gi|1674765|gb|N97747.1|N97747   ------------------------------------------------
D03_Pf_Sau3A_T3_M_P38.ab1       ------------------------------------------------
D03_Pf_Sau3A_T3_M_P38_d.ab1     ------------------------------------------------
D08_Pf_Sau3A_T3_M_P24_d.ab1     ATGAGGAAGGGTTATATAAAGAAATTAGTGATTTTTATAATATAAACG
D08_Pf_Sau3A_T3_M_P24.ab1       ATGAGGAAGGGTTATATAAAGAAATTAGTGATTTTTATAATATAAACG
PfLab1_M_P1a_G10_14.ab1         ATGAGGAAGGGTTATATAAAGAAATTAGTGATTTTTATAATATAAACG
gi|12389316|gb|AU087175.1|AU087 ATGAGGAAGGGTTATATAAAGAAATTAGTGATTTTTATAATATAAACG
D02_PfBamHI_M_T3_Plate26a.ab1   ----------------TAAAGAAATTAGTGATTTTTATAATATAAACG
gi|17968969|gb|BM275633.1|BM275 ------------------------------------------------
E02_PfLab1_Large_Plate12b.ab1   ------------------------------------------------
F01_Pf_Sau3A_T3_M_P17.ab1       ------------------------------------------------
F01_Pf_Sau3A_T3_M_P17_d.ab1     ------------------------------------------------
H12_473_603.ab1                 ------------------------------------------------
G09_Pf_Sau3A_T3_M_P25_d.ab1     ------------------------------------------------
G09_Pf_Sau3A_T3_M_P25.ab1       ------------------------------------------------
gi|21255441|gb|BQ452329.1|BQ452 ------------------------------------------------
gi|21543657|gb|BQ596931.1|BQ596 ------------------------------------------------
gi|1675129|gb|N98079.1|N98079   ------------------------------------------------
gi|21884494|gb|BQ739481.1|BQ739 ------------------------------------------------

MAL13P1.190                     AAAAAACATATATGAATTGTTTACCAGAGTTAGAAGTTTTTTTTTATT
MAL13|MAL13P1.190               AAAAAACATATATGAATTGTTTACCAGAGTTAGAAGTTTTTTTTTATT
su_gi_contig_112                AAAAAACATATATGAATTGTTTACCAGAGTTAGAAGTTTTTTTTTATT
gi|1674765|gb|N97747.1|N97747   ------------------------------------------------
D03_Pf_Sau3A_T3_M_P38.ab1       ------------------------------------------------
D03_Pf_Sau3A_T3_M_P38_d.ab1     ------------------------------------------------
D08_Pf_Sau3A_T3_M_P24_d.ab1     AAAAAACATATATGAATTGTTTACCAGAGTTAGAAGTTTTTTTTTATT
D08_Pf_Sau3A_T3_M_P24.ab1       AAAAAACATATATGAATTGTTTACCAGAGTTAGAAGTTTTTTTTTATT
PfLab1_M_P1a_G10_14.ab1         AAAAAACATATATGAATTGTTTACCAGAGTTAGAAGTTTTTTTTTATT
gi|12389316|gb|AU087175.1|AU087 AAAAAACATATATGAATTGTTTACCAGAGTTAGAAGTTTTTTTTTATT
D02_PfBamHI_M_T3_Plate26a.ab1   AAAAAACATATATGAATTGTTTACCAGAGTTAGAAGTTTTTTTTTATT
gi|17968969|gb|BM275633.1|BM275 ------------------------------------------------
E02_PfLab1_Large_Plate12b.ab1   ------------------------------------------------
F01_Pf_Sau3A_T3_M_P17.ab1       ------------------------------------------------
F01_Pf_Sau3A_T3_M_P17_d.ab1     ------------------------------------------------
H12_473_603.ab1                 ------------------------------------------------
G09_Pf_Sau3A_T3_M_P25_d.ab1     ------------------------------------------------
G09_Pf_Sau3A_T3_M_P25.ab1       ------------------------------------------------
gi|21255441|gb|BQ452329.1|BQ452 ------------------------------------------------
gi|21543657|gb|BQ596931.1|BQ596 ------------------------------------------------
gi|1675129|gb|N98079.1|N98079   ------------------------------------------------
gi|21884494|gb|BQ739481.1|BQ739 ------------------------------------------------

MAL13P1.190                     TATTAATATTATTATATTTACTTGATGAAAAATGTTATGATGAAGGTA
MAL13|MAL13P1.190               TATTAATATTATTATATTTACTTGATGAAAAATGTTATGATGAAGGTA
su_gi_contig_112                TATTAATATTATTATATTTACTTGATGAAAAATGTTATGATGAAGGTA
gi|1674765|gb|N97747.1|N97747   ------------------------------------------------
D03_Pf_Sau3A_T3_M_P38.ab1       ------------------------------------------------
D03_Pf_Sau3A_T3_M_P38_d.ab1     ------------------------------------------------
D08_Pf_Sau3A_T3_M_P24_d.ab1     TATTAATATTATTATATTTACTTGATGAAAAATGTTATGATGAAGGTA
D08_Pf_Sau3A_T3_M_P24.ab1       TATTAATATTATTATATTTACTTGATGAAAAATGTTATGATGAAGGTA
PfLab1_M_P1a_G10_14.ab1         TATTAATATTATTATATTTACTTGATGAAAAATGTTATGATGAAGGTA
gi|12389316|gb|AU087175.1|AU087 TATTAATATTATTATATTTACTTGATGAAAAATGTTATGATGAAGGTA
D02_PfBamHI_M_T3_Plate26a.ab1   TATTAATATTATTATATTTACTTGATGAAAAATGTTATGATGAAGGTA
gi|17968969|gb|BM275633.1|BM275 ------------------------------------------------
E02_PfLab1_Large_Plate12b.ab1   ------------------------------------------------
F01_Pf_Sau3A_T3_M_P17.ab1       ------------------------------------------------
F01_Pf_Sau3A_T3_M_P17_d.ab1     ------------------------------------------------
H12_473_603.ab1                 ------------------------------------------------
G09_Pf_Sau3A_T3_M_P25_d.ab1     ------------------------------------------------
G09_Pf_Sau3A_T3_M_P25.ab1       ------------------------------------------------
gi|21255441|gb|BQ452329.1|BQ452 ------------------------------------------------
gi|21543657|gb|BQ596931.1|BQ596 ------------------------------------------------
gi|1675129|gb|N98079.1|N98079   ------------------------------------------------
gi|21884494|gb|BQ739481.1|BQ739 ------------------------------------------------

MAL13P1.190                     TGGAATTATCAACCATAATAATAAATAGAATAAATAAAATAAACAGAA
MAL13|MAL13P1.190               TGGAATTATCAACCATAATAATAAATAGAATAAATAAAATAAACAGAA
su_gi_contig_112                TGGAATTATCAACCATAATAATAAATAGAATAAATAAAATAAACAGAA
gi|1674765|gb|N97747.1|N97747   ------------------------------------------------
D03_Pf_Sau3A_T3_M_P38.ab1       ------------------------------------------------
D03_Pf_Sau3A_T3_M_P38_d.ab1     ------------------------------------------------
D08_Pf_Sau3A_T3_M_P24_d.ab1     TGGAATTATCAACCATAATAATAAATAGAATAAATAAAATAAAC----
D08_Pf_Sau3A_T3_M_P24.ab1       TGGAATTATCAACCATAATAATAAATAGAATAAATAAAATAAAC----
PfLab1_M_P1a_G10_14.ab1         TGGAATTATCAACCATAATAATAA------------------------
gi|12389316|gb|AU087175.1|AU087 TGGAATTATCAACCATAATAATAAATAGAATAAATAAAATAAACAGAA
D02_PfBamHI_M_T3_Plate26a.ab1   TGGAATTATCAACCATAATAATAAATAGAATAAATAAAATAAACAGAA
gi|17968969|gb|BM275633.1|BM275 ------------------------------------------------
E02_PfLab1_Large_Plate12b.ab1   ------------------------------------------------
F01_Pf_Sau3A_T3_M_P17.ab1       ------------------------------------------------
F01_Pf_Sau3A_T3_M_P17_d.ab1     ------------------------------------------------
H12_473_603.ab1                 ------------------------------------------------
G09_Pf_Sau3A_T3_M_P25_d.ab1     ------------------------------------------------
G09_Pf_Sau3A_T3_M_P25.ab1       ------------------------------------------------
gi|21255441|gb|BQ452329.1|BQ452 ------------------------------------------------
gi|21543657|gb|BQ596931.1|BQ596 ------------------------------------------------
gi|1675129|gb|N98079.1|N98079   ------------------------------------------------
gi|21884494|gb|BQ739481.1|BQ739 ------------------------------------------------

MAL13P1.190                     GATCATTAGATTATATTAATGCGAAAGTATATTTTTATTATTCTTGGA
MAL13|MAL13P1.190               GATCATTAGATTATATTAATGCGAAAGTATATTTTTATTATTCTTGGA
su_gi_contig_112                GATCATTAGATTATATTAATGCGAAAGTATATTTTTATTATTCTTGGA
gi|1674765|gb|N97747.1|N97747   ------------------------------------------------
D03_Pf_Sau3A_T3_M_P38.ab1       ------------------------------------------------
D03_Pf_Sau3A_T3_M_P38_d.ab1     ------------------------------------------------
D08_Pf_Sau3A_T3_M_P24_d.ab1     ------------------------------------------------
D08_Pf_Sau3A_T3_M_P24.ab1       ------------------------------------------------
PfLab1_M_P1a_G10_14.ab1         ------------------------------------------------
gi|12389316|gb|AU087175.1|AU087 GATCATTAGATTATATTAATGCGAAAGTATATTTTTATTATTCTTGGA
D02_PfBamHI_M_T3_Plate26a.ab1   GATCATTAGATTATATTAATGCGAAAGTATATTTTTATTATTCTTGGA
gi|17968969|gb|BM275633.1|BM275 ------------------------------------------------
E02_PfLab1_Large_Plate12b.ab1   ------------------------------------------------
F01_Pf_Sau3A_T3_M_P17.ab1       ------------------------------------------------
F01_Pf_Sau3A_T3_M_P17_d.ab1     ------------------------------------------------
H12_473_603.ab1                 ------------------------------------------------
G09_Pf_Sau3A_T3_M_P25_d.ab1     ------------------------------------------------
G09_Pf_Sau3A_T3_M_P25.ab1       ------------------------------------------------
gi|21255441|gb|BQ452329.1|BQ452 ------------------------------------------------
gi|21543657|gb|BQ596931.1|BQ596 ------------------------------------------------
gi|1675129|gb|N98079.1|N98079   ------------------------------------------------
gi|21884494|gb|BQ739481.1|BQ739 ------------------------------------------------

MAL13P1.190                     TACATGAGCTAGGAGGTAAATTATCACAAGTTCGACAGAAATTATTAT
MAL13|MAL13P1.190               TACATGAGCTAGGAGGTAAATTATCACAAGTTCGACAGAAATTATTAT
su_gi_contig_112                TACATGAGCTAGGAGGTAAATTATCACAAGTTCGACAGAAATTATTAT
gi|1674765|gb|N97747.1|N97747   ------------------------------------------------
D03_Pf_Sau3A_T3_M_P38.ab1       ------------------------------------------------
D03_Pf_Sau3A_T3_M_P38_d.ab1     ------------------------------------------------
D08_Pf_Sau3A_T3_M_P24_d.ab1     ------------------------------------------------
D08_Pf_Sau3A_T3_M_P24.ab1       ------------------------------------------------
PfLab1_M_P1a_G10_14.ab1         ------------------------------------------------
gi|12389316|gb|AU087175.1|AU087 TACATGAGCTAGGAGGTAAATTATCACAAGTTCGACAGAAATTATTAT
D02_PfBamHI_M_T3_Plate26a.ab1   TACATGAGCTAGGAGGTAAATTATCACAAGTTCGACAGAAATTATTAT
gi|17968969|gb|BM275633.1|BM275 ------------------------------------------------
E02_PfLab1_Large_Plate12b.ab1   ------------------------------------------------
F01_Pf_Sau3A_T3_M_P17.ab1       ------------------------------------------------
F01_Pf_Sau3A_T3_M_P17_d.ab1     ------------------------------------------------
H12_473_603.ab1                 ------------------------------------------------
G09_Pf_Sau3A_T3_M_P25_d.ab1     ------------------------------------------------
G09_Pf_Sau3A_T3_M_P25.ab1       ------------------------------------------------
gi|21255441|gb|BQ452329.1|BQ452 ------------------------------------------------
gi|21543657|gb|BQ596931.1|BQ596 ------------------------------------------------
gi|1675129|gb|N98079.1|N98079   ------------------------------------------------
gi|21884494|gb|BQ739481.1|BQ739 ------------------------------------------------

MAL13P1.190                     TTATATATAGAAATGCATGCTTACATAGGGATATTATGACACAAACAG
MAL13|MAL13P1.190               TTATATATAGAAATGCATGCTTACATAGGGATATTATGACACAAACAG
su_gi_contig_112                TTATATATAGAAATGCATGCTTACATAGGGATATTATGACACAAACAG
gi|1674765|gb|N97747.1|N97747   ------------------------------------------------
D03_Pf_Sau3A_T3_M_P38.ab1       ------------------------------------------------
D03_Pf_Sau3A_T3_M_P38_d.ab1     ------------------------------------------------
D08_Pf_Sau3A_T3_M_P24_d.ab1     ------------------------------------------------
D08_Pf_Sau3A_T3_M_P24.ab1       ------------------------------------------------
PfLab1_M_P1a_G10_14.ab1         ------------------------------------------------
gi|12389316|gb|AU087175.1|AU087 TTATATATAGAAATGCATGCTTACATAGGGATATTATGACACAAACAG
D02_PfBamHI_M_T3_Plate26a.ab1   TTATATATAGAAATGCATGCTTACATAGGGATATTATGACACAAACAG
gi|17968969|gb|BM275633.1|BM275 -----------AATGCATGCTTACATAGGGATATTATGACACAAACAG
E02_PfLab1_Large_Plate12b.ab1   --------------------TTACATAGGGATATTATGACACAAACAG
F01_Pf_Sau3A_T3_M_P17.ab1       ------------------------------------------------
F01_Pf_Sau3A_T3_M_P17_d.ab1     ------------------------------------------------
H12_473_603.ab1                 ------------------------------------------------
G09_Pf_Sau3A_T3_M_P25_d.ab1     ------------------------------------------------
G09_Pf_Sau3A_T3_M_P25.ab1       ------------------------------------------------
gi|21255441|gb|BQ452329.1|BQ452 ------------------------------------------------
gi|21543657|gb|BQ596931.1|BQ596 ------------------------------------------------
gi|1675129|gb|N98079.1|N98079   ------------------------------------------------
gi|21884494|gb|BQ739481.1|BQ739 ------------------------------------------------

MAL13P1.190                     TTGTTGTAAATTTAATATTAAGAGATTATATTAAACATAATTTATATG
MAL13|MAL13P1.190               TTGTTGTAAATTTAATATTAAGAGATTATATTAAACATAATTTATATG
su_gi_contig_112                TTGTTGTAAATTTAATATTAAGAGATTATATTAAACATAATTTATATG
gi|1674765|gb|N97747.1|N97747   ------------------------------------------------
D03_Pf_Sau3A_T3_M_P38.ab1       ------------------------------------------------
D03_Pf_Sau3A_T3_M_P38_d.ab1     ------------------------------------------------
D08_Pf_Sau3A_T3_M_P24_d.ab1     ------------------------------------------------
D08_Pf_Sau3A_T3_M_P24.ab1       ------------------------------------------------
PfLab1_M_P1a_G10_14.ab1         ------------------------------------------------
gi|12389316|gb|AU087175.1|AU087 TTGTTGTAAATTTAATATTAAGAGATTATATTAAACATAATTTATAT-
D02_PfBamHI_M_T3_Plate26a.ab1   TTGTTGTAAATTTAATATTAAGAGATTATATTAAACATAATTTATATG
gi|17968969|gb|BM275633.1|BM275 TTGTTGTAAATTTAATATTAAGAGATTATATTAAACATAATTTATATG
E02_PfLab1_Large_Plate12b.ab1   TTGTTGTAAATTTAATATTAAGAGATTATATTAAACATAATTTATATG
F01_Pf_Sau3A_T3_M_P17.ab1       ------------------------------------------------
F01_Pf_Sau3A_T3_M_P17_d.ab1     ------------------------------------------------
H12_473_603.ab1                 ------------------------------------------------
G09_Pf_Sau3A_T3_M_P25_d.ab1     ------------------------------------------------
G09_Pf_Sau3A_T3_M_P25.ab1       ------------------------------------------------
gi|21255441|gb|BQ452329.1|BQ452 ------------------------------------------------
gi|21543657|gb|BQ596931.1|BQ596 ------------------------------------------------
gi|1675129|gb|N98079.1|N98079   ------------------------------------------------
gi|21884494|gb|BQ739481.1|BQ739 ------------------------------------------------

MAL13P1.190                     ATCTAGCTGTCAGATTTATAAGTAAAACTTCCTTTCCAGAAAATTTAT
MAL13|MAL13P1.190               ATCTAGCTGTCAGATTTATAAGTAAAACTTCCTTTCCAGAAAATTTAT
su_gi_contig_112                ATCTAGCTGTCAGATTTATAAGTAAAACTTCCTTTCCAGAAAATTTAT
gi|1674765|gb|N97747.1|N97747   ------------------------------------------------
D03_Pf_Sau3A_T3_M_P38.ab1       ------------------------------------------------
D03_Pf_Sau3A_T3_M_P38_d.ab1     ------------------------------------------------
D08_Pf_Sau3A_T3_M_P24_d.ab1     ------------------------------------------------
D08_Pf_Sau3A_T3_M_P24.ab1       ------------------------------------------------
PfLab1_M_P1a_G10_14.ab1         ------------------------------------------------
gi|12389316|gb|AU087175.1|AU087 ------------------------------------------------
D02_PfBamHI_M_T3_Plate26a.ab1   ATCTAGCTGTCAGATTTATAAGTAAAACTTCCTTTCCAGAAAATTTAT
gi|17968969|gb|BM275633.1|BM275 ATCTAGCTGTCAGATTTATAAGTAAAACTTCCTTTCCAGAAAATTTAT
E02_PfLab1_Large_Plate12b.ab1   ATCTAGCTGTCAGATTTATAAGTAAAACTTCCTTTCCAGAAAATTTAT
F01_Pf_Sau3A_T3_M_P17.ab1       ------------------------------CCTTTCCAGAAAATTTAT
F01_Pf_Sau3A_T3_M_P17_d.ab1     ------------------------------CCTTTCCAGAAAATTTAT
H12_473_603.ab1                 ------------------------------------------------
G09_Pf_Sau3A_T3_M_P25_d.ab1     ------------------------------------------------
G09_Pf_Sau3A_T3_M_P25.ab1       ------------------------------------------------
gi|21255441|gb|BQ452329.1|BQ452 ------------------------------------------------
gi|21543657|gb|BQ596931.1|BQ596 ------------------------------------------------
gi|1675129|gb|N98079.1|N98079   ------------------------------------------------
gi|21884494|gb|BQ739481.1|BQ739 ------------------------------------------------

MAL13P1.190                     CATCAAATGCACAGTATGCTAGATATTTATATTATATAGGGAAAATAT
MAL13|MAL13P1.190               CATCAAATGCACAGTATGCTAGATATTTATATTATATAGGGAAAATAT
su_gi_contig_112                CATCAAATGCACAGTATGCTAGATATTTATATTATATAGGGAAAATAT
gi|1674765|gb|N97747.1|N97747   ------------------------------------------------
D03_Pf_Sau3A_T3_M_P38.ab1       ------------------------------------------------
D03_Pf_Sau3A_T3_M_P38_d.ab1     ------------------------------------------------
D08_Pf_Sau3A_T3_M_P24_d.ab1     ------------------------------------------------
D08_Pf_Sau3A_T3_M_P24.ab1       ------------------------------------------------
PfLab1_M_P1a_G10_14.ab1         ------------------------------------------------
gi|12389316|gb|AU087175.1|AU087 ------------------------------------------------
D02_PfBamHI_M_T3_Plate26a.ab1   CATCAAATGCACAGTATGCTAGATATTTATATTATATAGGGAAAATAT
gi|17968969|gb|BM275633.1|BM275 CATCAAATGCACAGTATGCTAGATATTTATATTATATAGGGAAAATAT
E02_PfLab1_Large_Plate12b.ab1   CATCAAATGCACAGTATGCTAGATATTTATATTATATAGGGAAAATAT
F01_Pf_Sau3A_T3_M_P17.ab1       CATCAAATGCACAGTATGCTAGATATTTATATTATATAGGGAAAATAT
F01_Pf_Sau3A_T3_M_P17_d.ab1     CATCAAATGCACAGTATGCTAGATATTTATATTATATAGGGAAAATAT
H12_473_603.ab1                 ------------------------------------------------
G09_Pf_Sau3A_T3_M_P25_d.ab1     ------------------------------------------------
G09_Pf_Sau3A_T3_M_P25.ab1       ------------------------------------------------
gi|21255441|gb|BQ452329.1|BQ452 ------------------------------------------------
gi|21543657|gb|BQ596931.1|BQ596 ------------------------------------------------
gi|1675129|gb|N98079.1|N98079   ------------------------------------------------
gi|21884494|gb|BQ739481.1|BQ739 ------------------------------------------------

MAL13P1.190                     TAGCTGTACAATTAGATTATAGTGAAGCACACAGAAAAATAACACAAG
MAL13|MAL13P1.190               TAGCTGTACAATTAGATTATAGTGAAGCACACAGAAAAATAACACAAG
su_gi_contig_112                TAGCTGTACAATTAGATTATAGTGAAGCACACAGAAAAATAACACAAG
gi|1674765|gb|N97747.1|N97747   ------------------------------------------------
D03_Pf_Sau3A_T3_M_P38.ab1       ------------------------------------------------
D03_Pf_Sau3A_T3_M_P38_d.ab1     ------------------------------------------------
D08_Pf_Sau3A_T3_M_P24_d.ab1     ------------------------------------------------
D08_Pf_Sau3A_T3_M_P24.ab1       ------------------------------------------------
PfLab1_M_P1a_G10_14.ab1         ------------------------------------------------
gi|12389316|gb|AU087175.1|AU087 ------------------------------------------------
D02_PfBamHI_M_T3_Plate26a.ab1   TAGCTGTACAATTAGATTATAGTGAAGCACACAGAAAAATAACACAAG
gi|17968969|gb|BM275633.1|BM275 TAGCTGTACAATTAGATTATAGTGAAGCACACAGAAAAATAACACAAG
E02_PfLab1_Large_Plate12b.ab1   TAGCTGTACAATTAGATTATAGTGAAGCACACAGAAAAATAACACAAG
F01_Pf_Sau3A_T3_M_P17.ab1       TAGCTGTACAATTAGATTATAGTGAAGCACACAGAAAAATAACACAAG
F01_Pf_Sau3A_T3_M_P17_d.ab1     TAGCTGTACAATTAGATTATAGTGAAGCACACAGAAAAATAACACAAG
H12_473_603.ab1                 ------------------------------------------------
G09_Pf_Sau3A_T3_M_P25_d.ab1     ------------------------------------------------
G09_Pf_Sau3A_T3_M_P25.ab1       ------------------------------------------------
gi|21255441|gb|BQ452329.1|BQ452 ------------------------------------------------
gi|21543657|gb|BQ596931.1|BQ596 ------------------------------------------------
gi|1675129|gb|N98079.1|N98079   ------------------------------------------------
gi|21884494|gb|BQ739481.1|BQ739 ------------------------------------------------

MAL13P1.190                     CCTTAAGAAAAGCTCCACAACATACACAAAGCGCAAAAGGATTCAAAC
MAL13|MAL13P1.190               CCTTAAGAAAAGCTCCACAACATACACAAAGCGCAAAAGGATTCAAAC
su_gi_contig_112                CCTTAAGAAAAGCTCCACAACATACACAAAGCGCAAAAGGATTCAAAC
gi|1674765|gb|N97747.1|N97747   ------------------------------------------------
D03_Pf_Sau3A_T3_M_P38.ab1       ------------------------------------------------
D03_Pf_Sau3A_T3_M_P38_d.ab1     ------------------------------------------------
D08_Pf_Sau3A_T3_M_P24_d.ab1     ------------------------------------------------
D08_Pf_Sau3A_T3_M_P24.ab1       ------------------------------------------------
PfLab1_M_P1a_G10_14.ab1         ------------------------------------------------
gi|12389316|gb|AU087175.1|AU087 ------------------------------------------------
D02_PfBamHI_M_T3_Plate26a.ab1   CCTTAAGAAAAGCTCCACAACATACACAAAGCGCAAAAGGATTCAAAC
gi|17968969|gb|BM275633.1|BM275 CCTTAAGAAAAGCTCCACAACATACACAAAGCGCAAAAGGATTCAAAC
E02_PfLab1_Large_Plate12b.ab1   CCTTAAGAAAAGCTCCACAACATACACAAAGCGCAAAAGGATTCAAAC
F01_Pf_Sau3A_T3_M_P17.ab1       CCTTAAGAAAAGCTCCACAACATACACAAAGCGCAAAAGGATTCAAAC
F01_Pf_Sau3A_T3_M_P17_d.ab1     CCTTAAGAAAAGCTCCACAACATACACAAAGCGCAAAAGGATTCAAAC
H12_473_603.ab1                 ------------------------------------------------
G09_Pf_Sau3A_T3_M_P25_d.ab1     ------------------------------------------------
G09_Pf_Sau3A_T3_M_P25.ab1       ------------------------------------------------
gi|21255441|gb|BQ452329.1|BQ452 ------------------------------------------------
gi|21543657|gb|BQ596931.1|BQ596 ------------------------------------------------
gi|1675129|gb|N98079.1|N98079   ------------------------------------------------
gi|21884494|gb|BQ739481.1|BQ739 ------------------------------------------------

MAL13P1.190                     TTGCAGCTACCAAAATGGAAATCGTTGTTGAATTATTAATGGGAGATA
MAL13|MAL13P1.190               TTGCAGCTACCAAAATGGAAATCGTTGTTGAATTATTAATGGGAGATA
su_gi_contig_112                TTGCAGCTACCAAAATGGAAATCGTTGTTGAATTATTAATGGGAGATA
gi|1674765|gb|N97747.1|N97747   ------------------------------------------------
D03_Pf_Sau3A_T3_M_P38.ab1       ------------------------------------------------
D03_Pf_Sau3A_T3_M_P38_d.ab1     ------------------------------------------------
D08_Pf_Sau3A_T3_M_P24_d.ab1     ------------------------------------------------
D08_Pf_Sau3A_T3_M_P24.ab1       ------------------------------------------------
PfLab1_M_P1a_G10_14.ab1         ------------------------------------------------
gi|12389316|gb|AU087175.1|AU087 ------------------------------------------------
D02_PfBamHI_M_T3_Plate26a.ab1   TTGCAGCTACCAAAATGGAAATCGTTGTTGAATTATTAATGGGAGATA
gi|17968969|gb|BM275633.1|BM275 TTGCAGCTACCAAAATGGAAATCGTTGTTGAATTATTAATGGGAGATA
E02_PfLab1_Large_Plate12b.ab1   TTGCAGCTACCAAAATGGAAATCGTTGTTGAATTATTAATGGGAGATA
F01_Pf_Sau3A_T3_M_P17.ab1       TTGCAGCTACCAAAATGGAAATCGTTGTTGAATTATTAATGGGAGATA
F01_Pf_Sau3A_T3_M_P17_d.ab1     TTGCAGCTACCAAAATGGAAATCGTTGTTGAATTATTAATGGGAGATA
H12_473_603.ab1                 ------------------------------------------------
G09_Pf_Sau3A_T3_M_P25_d.ab1     ------------------------------------------------
G09_Pf_Sau3A_T3_M_P25.ab1       ------------------------------------------------
gi|21255441|gb|BQ452329.1|BQ452 ------------------------------------------------
gi|21543657|gb|BQ596931.1|BQ596 ------------------------------------------------
gi|1675129|gb|N98079.1|N98079   ------------------------------------------------
gi|21884494|gb|BQ739481.1|BQ739 ------------------------------------------------

MAL13P1.190                     TACCTGACCGTTCCATATTTAGTAATAAAATCATGTATAAAAAATTAA
MAL13|MAL13P1.190               TACCTGACCGTTCCATATTTAGTAATAAAATCATGTATAAAAAATTAA
su_gi_contig_112                TACCTGACCGTTCCATATTTAGTAATAAAATCATGTATAAAAAATTAA
gi|1674765|gb|N97747.1|N97747   ------------------------------------------------
D03_Pf_Sau3A_T3_M_P38.ab1       ------------------------------------------------
D03_Pf_Sau3A_T3_M_P38_d.ab1     ------------------------------------------------
D08_Pf_Sau3A_T3_M_P24_d.ab1     ------------------------------------------------
D08_Pf_Sau3A_T3_M_P24.ab1       ------------------------------------------------
PfLab1_M_P1a_G10_14.ab1         ------------------------------------------------
gi|12389316|gb|AU087175.1|AU087 ------------------------------------------------
D02_PfBamHI_M_T3_Plate26a.ab1   TACCTGACCGTTCCATATTTAGTAATAAAATCATGTATAAAAAATTAA
gi|17968969|gb|BM275633.1|BM275 TACCTGACCGTTCCATATTTAGTAATAAAATCATGTATAAAAAATTAA
E02_PfLab1_Large_Plate12b.ab1   TACCTGACCGTTCCATATTTAGTAATAAAATCATGTATAAAAAATTAA
F01_Pf_Sau3A_T3_M_P17.ab1       TACCTGACCGTTCCATATTTAGTAATAAAATCATGTATAAAAAATTAA
F01_Pf_Sau3A_T3_M_P17_d.ab1     TACCTGACCGTTCCATATTTAGTAATAAAATCATGTATAAAAAATTAA
H12_473_603.ab1                 ------------------------------------------------
G09_Pf_Sau3A_T3_M_P25_d.ab1     ------------------------------------------------
G09_Pf_Sau3A_T3_M_P25.ab1       ------------------------------------------------
gi|21255441|gb|BQ452329.1|BQ452 ------------------------------------------------
gi|21543657|gb|BQ596931.1|BQ596 ------------------------------------------------
gi|1675129|gb|N98079.1|N98079   ------------------------------------------------
gi|21884494|gb|BQ739481.1|BQ739 ------------------------------------------------

MAL13P1.190                     TTCCATACAAACATGTTGTATCAGCTGTACGAAATGGAGATATCAACA
MAL13|MAL13P1.190               TTCCATACAAACATGTTGTATCAGCTGTACGAAATGGAGATATCAACA
su_gi_contig_112                TTCCATACAAACATGTTGTATCAGCTGTACGAAATGGAGATATCAACA
gi|1674765|gb|N97747.1|N97747   ------------------------------------------------
D03_Pf_Sau3A_T3_M_P38.ab1       ------------------------------------------------
D03_Pf_Sau3A_T3_M_P38_d.ab1     ------------------------------------------------
D08_Pf_Sau3A_T3_M_P24_d.ab1     ------------------------------------------------
D08_Pf_Sau3A_T3_M_P24.ab1       ------------------------------------------------
PfLab1_M_P1a_G10_14.ab1         ------------------------------------------------
gi|12389316|gb|AU087175.1|AU087 ------------------------------------------------
D02_PfBamHI_M_T3_Plate26a.ab1   TTCCATACAAACATGTTGTATCAGCTGTACGAAATGGAGATATCAACA
gi|17968969|gb|BM275633.1|BM275 TTCCATACAAACATGTTGTATCAGCTGTACGAAATGGAGATATCAACA
E02_PfLab1_Large_Plate12b.ab1   TTCCATACAAACATGTTGTATCAGCTGTACGAAATGGAGATATCAACA
F01_Pf_Sau3A_T3_M_P17.ab1       TTCCATACAAACATGTTGTATCAGCTGTACGAAATGGAGATATCAACA
F01_Pf_Sau3A_T3_M_P17_d.ab1     TTCCATACAAACATGTTGTATCAGCTGTACGAAATGGAGATATCAACA
H12_473_603.ab1                 --------------------------------------------AACA
G09_Pf_Sau3A_T3_M_P25_d.ab1     ------------------------------------------------
G09_Pf_Sau3A_T3_M_P25.ab1       ------------------------------------------------
gi|21255441|gb|BQ452329.1|BQ452 ------------------------------------------------
gi|21543657|gb|BQ596931.1|BQ596 ------------------------------------------------
gi|1675129|gb|N98079.1|N98079   ------------------------------------------------
gi|21884494|gb|BQ739481.1|BQ739 ------------------------------------------------

MAL13P1.190                     AATTTGCTCAAGTTATGAATAATTACACAGACTTATTTATTCATGATG
MAL13|MAL13P1.190               AATTTGCTCAAGTTATGAATAATTACACAGACTTATTTATTCATGATG
su_gi_contig_112                AATTTGCTCAAGTTATGAATAATTACACAGACTTATTTATTCATGATG
gi|1674765|gb|N97747.1|N97747   ------------------------------------------------
D03_Pf_Sau3A_T3_M_P38.ab1       ------------------------------------------------
D03_Pf_Sau3A_T3_M_P38_d.ab1     ------------------------------------------------
D08_Pf_Sau3A_T3_M_P24_d.ab1     ------------------------------------------------
D08_Pf_Sau3A_T3_M_P24.ab1       ------------------------------------------------
PfLab1_M_P1a_G10_14.ab1         ------------------------------------------------
gi|12389316|gb|AU087175.1|AU087 ------------------------------------------------
D02_PfBamHI_M_T3_Plate26a.ab1   AATTTGCTCAAGTTATGAATAATTACACAGACTTATTTATTCATGATG
gi|17968969|gb|BM275633.1|BM275 AATTTGCTCAAGTTATGAATAATTACACAGACTTATTTATTCATGATG
E02_PfLab1_Large_Plate12b.ab1   AATTTGCTCAAGTTATGAATAATTACACAGACTTATTTATTCATGATG
F01_Pf_Sau3A_T3_M_P17.ab1       AATTTGCTCAAGTTATGAATAATTACACAGACTTATTTATTCATGATG
F01_Pf_Sau3A_T3_M_P17_d.ab1     AATTTGCTCAAGTTATGAATAATTACACAGACTTATTTATTCATGATG
H12_473_603.ab1                 AATTTGCTCAAGTTATGAATAATTACACAGACTTATTTATTCATGATG
G09_Pf_Sau3A_T3_M_P25_d.ab1     ------------------------------------------------
G09_Pf_Sau3A_T3_M_P25.ab1       ------------------------------------------------
gi|21255441|gb|BQ452329.1|BQ452 ------------------------------------------------
gi|21543657|gb|BQ596931.1|BQ596 ------------------------------------------------
gi|1675129|gb|N98079.1|N98079   ------------------------------------------------
gi|21884494|gb|BQ739481.1|BQ739 ------------------------------------------------

MAL13P1.190                     GTGTGTACTTATTGATTAAGAGAATTCACCACAATGTTATCAAAACGG
MAL13|MAL13P1.190               GTGTGTACTTATTGATTAAGAGAATTCACCACAATGTTATCAAAACGG
su_gi_contig_112                GTGTGTACTTATTGATTAAGAGAATTCACCACAATGTTATCAAAACGG
gi|1674765|gb|N97747.1|N97747   ------------------------------------------------
D03_Pf_Sau3A_T3_M_P38.ab1       ------------------------------------------------
D03_Pf_Sau3A_T3_M_P38_d.ab1     ------------------------------------------------
D08_Pf_Sau3A_T3_M_P24_d.ab1     ------------------------------------------------
D08_Pf_Sau3A_T3_M_P24.ab1       ------------------------------------------------
PfLab1_M_P1a_G10_14.ab1         ------------------------------------------------
gi|12389316|gb|AU087175.1|AU087 ------------------------------------------------
D02_PfBamHI_M_T3_Plate26a.ab1   GTGTGTACTTATTGATTAAG----------------------------
gi|17968969|gb|BM275633.1|BM275 GTGTGTACTTATTGATTAAGAGAATTCACCACAATGTTATCAAAACGG
E02_PfLab1_Large_Plate12b.ab1   GTGTGTACTTATTGATTAAGAGAATTCACCACAATGTTATCAAAACGG
F01_Pf_Sau3A_T3_M_P17.ab1       GTGTGTACTTATTGATTAAGAGAATTCACCACAATGTTATCAAAACGG
F01_Pf_Sau3A_T3_M_P17_d.ab1     GTGTGTACTTATTGATTAAGAGAATTCACCACAATGTTATCAAAACGG
H12_473_603.ab1                 GTGTGTACTTATTGATTAAGAGAATTCACCACAATGTTATCAAAACGG
G09_Pf_Sau3A_T3_M_P25_d.ab1     ------------------------------------------------
G09_Pf_Sau3A_T3_M_P25.ab1       ------------------------------------------------
gi|21255441|gb|BQ452329.1|BQ452 ------------------------------------------------
gi|21543657|gb|BQ596931.1|BQ596 ------------------------------------------------
gi|1675129|gb|N98079.1|N98079   ------------------------------------------------
gi|21884494|gb|BQ739481.1|BQ739 ------------------------------------------------

MAL13P1.190                     CCTTAAGAATAATTAACCTTTCTTATTCAAGAATTTCGATCGTAAGAA
MAL13|MAL13P1.190               CCTTAAGAATAATTAACCTTTCTTATTCAAGAATTTCGATC-------
su_gi_contig_112                CCTTAAGAATAATTAACCTTTCTTATTCAAGAATTTCGATC-------
gi|1674765|gb|N97747.1|N97747   ------------------------------------------------
D03_Pf_Sau3A_T3_M_P38.ab1       ------------------------------------------------
D03_Pf_Sau3A_T3_M_P38_d.ab1     ------------------------------------------------
D08_Pf_Sau3A_T3_M_P24_d.ab1     ------------------------------------------------
D08_Pf_Sau3A_T3_M_P24.ab1       ------------------------------------------------
PfLab1_M_P1a_G10_14.ab1         ------------------------------------------------
gi|12389316|gb|AU087175.1|AU087 ------------------------------------------------
D02_PfBamHI_M_T3_Plate26a.ab1   ------------------------------------------------
gi|17968969|gb|BM275633.1|BM275 CCTTAAGAATAATTAACCTTTCTTATTCAAGAATTTCGATC-------
E02_PfLab1_Large_Plate12b.ab1   CCTTAAGAATAATTAACCTTTCTTATTCAAGAATTTCGATC-------
F01_Pf_Sau3A_T3_M_P17.ab1       CCTTAAGAATAATTAACC------------------------------
F01_Pf_Sau3A_T3_M_P17_d.ab1     CCTTAAGAATAATTAACC------------------------------
H12_473_603.ab1                 CCTTAAGAATAATTAACCTTTCTTATTCAAGAATTTCGATC-------
G09_Pf_Sau3A_T3_M_P25_d.ab1     CCTTAAGAATAATTAACCTTTCTTATTCAAGAATTTCGATC-------
G09_Pf_Sau3A_T3_M_P25.ab1       CCTTAAGAATAATTAACCTTTCTTATTCAAGAATTTCGATC-------
gi|21255441|gb|BQ452329.1|BQ452 ------------------TTTCTTATTCAAGAATTTCGATC-------
gi|21543657|gb|BQ596931.1|BQ596 ------------------------------------------------
gi|1675129|gb|N98079.1|N98079   ------------------------------------------------
gi|21884494|gb|BQ739481.1|BQ739 ------------------------------------------------

MAL13P1.190                     AGAAAAAATAATAAAAATAAAACAAAAATAAAATAAAATAAAATAAAA
MAL13|MAL13P1.190               ------------------------------------------------
su_gi_contig_112                ------------------------------------------------
gi|1674765|gb|N97747.1|N97747   ------------------------------------------------
D03_Pf_Sau3A_T3_M_P38.ab1       ------------------------------------------------
D03_Pf_Sau3A_T3_M_P38_d.ab1     ------------------------------------------------
D08_Pf_Sau3A_T3_M_P24_d.ab1     ------------------------------------------------
D08_Pf_Sau3A_T3_M_P24.ab1       ------------------------------------------------
PfLab1_M_P1a_G10_14.ab1         ------------------------------------------------
gi|12389316|gb|AU087175.1|AU087 ------------------------------------------------
D02_PfBamHI_M_T3_Plate26a.ab1   ------------------------------------------------
gi|17968969|gb|BM275633.1|BM275 ------------------------------------------------
E02_PfLab1_Large_Plate12b.ab1   ------------------------------------------------
F01_Pf_Sau3A_T3_M_P17.ab1       ------------------------------------------------
F01_Pf_Sau3A_T3_M_P17_d.ab1     ------------------------------------------------
H12_473_603.ab1                 ------------------------------------------------
G09_Pf_Sau3A_T3_M_P25_d.ab1     ------------------------------------------------
G09_Pf_Sau3A_T3_M_P25.ab1       ------------------------------------------------
gi|21255441|gb|BQ452329.1|BQ452 ------------------------------------------------
gi|21543657|gb|BQ596931.1|BQ596 ------------------------------------------------
gi|1675129|gb|N98079.1|N98079   ------------------------------------------------
gi|21884494|gb|BQ739481.1|BQ739 ------------------------------------------------

MAL13P1.190                     CAAAAAAAAAAAAATAATAAATTAATGTATGTGTGTTAAAAATTATAT
MAL13|MAL13P1.190               ------------------------------------------------
su_gi_contig_112                ------------------------------------------------
gi|1674765|gb|N97747.1|N97747   ------------------------------------------------
D03_Pf_Sau3A_T3_M_P38.ab1       ------------------------------------------------
D03_Pf_Sau3A_T3_M_P38_d.ab1     ------------------------------------------------
D08_Pf_Sau3A_T3_M_P24_d.ab1     ------------------------------------------------
D08_Pf_Sau3A_T3_M_P24.ab1       ------------------------------------------------
PfLab1_M_P1a_G10_14.ab1         ------------------------------------------------
gi|12389316|gb|AU087175.1|AU087 ------------------------------------------------
D02_PfBamHI_M_T3_Plate26a.ab1   ------------------------------------------------
gi|17968969|gb|BM275633.1|BM275 ------------------------------------------------
E02_PfLab1_Large_Plate12b.ab1   ------------------------------------------------
F01_Pf_Sau3A_T3_M_P17.ab1       ------------------------------------------------
F01_Pf_Sau3A_T3_M_P17_d.ab1     ------------------------------------------------
H12_473_603.ab1                 ------------------------------------------------
G09_Pf_Sau3A_T3_M_P25_d.ab1     ------------------------------------------------
G09_Pf_Sau3A_T3_M_P25.ab1       ------------------------------------------------
gi|21255441|gb|BQ452329.1|BQ452 ------------------------------------------------
gi|21543657|gb|BQ596931.1|BQ596 ------------------------------------------------
gi|1675129|gb|N98079.1|N98079   ------------------------------------------------
gi|21884494|gb|BQ739481.1|BQ739 ------------------------------------------------

MAL13P1.190                     GTTATTTAATAATATTTTTGATTAATTTTTTTTTTTTACCTGAACGGT
MAL13|MAL13P1.190               ------------------------------------------------
su_gi_contig_112                ------------------------------------------------
gi|1674765|gb|N97747.1|N97747   ------------------------------------------------
D03_Pf_Sau3A_T3_M_P38.ab1       ------------------------------------------------
D03_Pf_Sau3A_T3_M_P38_d.ab1     ------------------------------------------------
D08_Pf_Sau3A_T3_M_P24_d.ab1     ------------------------------------------------
D08_Pf_Sau3A_T3_M_P24.ab1       ------------------------------------------------
PfLab1_M_P1a_G10_14.ab1         ------------------------------------------------
gi|12389316|gb|AU087175.1|AU087 ------------------------------------------------
D02_PfBamHI_M_T3_Plate26a.ab1   ------------------------------------------------
gi|17968969|gb|BM275633.1|BM275 ------------------------------------------------
E02_PfLab1_Large_Plate12b.ab1   ------------------------------------------------
F01_Pf_Sau3A_T3_M_P17.ab1       ------------------------------------------------
F01_Pf_Sau3A_T3_M_P17_d.ab1     ------------------------------------------------
H12_473_603.ab1                 ------------------------------------------------
G09_Pf_Sau3A_T3_M_P25_d.ab1     ------------------------------------------------
G09_Pf_Sau3A_T3_M_P25.ab1       ------------------------------------------------
gi|21255441|gb|BQ452329.1|BQ452 ------------------------------------------------
gi|21543657|gb|BQ596931.1|BQ596 ------------------------------------------------
gi|1675129|gb|N98079.1|N98079   ------------------------------------------------
gi|21884494|gb|BQ739481.1|BQ739 ------------------------------------------------

MAL13P1.190                     TCAGAATATTTTGTGCATTTGCACAAGAATATATAATGCATAATATAT
MAL13|MAL13P1.190               ------------------------------------------------
su_gi_contig_112                ------------------------------------------------
gi|1674765|gb|N97747.1|N97747   ------------------------------------------------
D03_Pf_Sau3A_T3_M_P38.ab1       ------------------------------------------------
D03_Pf_Sau3A_T3_M_P38_d.ab1     ------------------------------------------------
D08_Pf_Sau3A_T3_M_P24_d.ab1     ------------------------------------------------
D08_Pf_Sau3A_T3_M_P24.ab1       ------------------------------------------------
PfLab1_M_P1a_G10_14.ab1         ------------------------------------------------
gi|12389316|gb|AU087175.1|AU087 ------------------------------------------------
D02_PfBamHI_M_T3_Plate26a.ab1   ------------------------------------------------
gi|17968969|gb|BM275633.1|BM275 ------------------------------------------------
E02_PfLab1_Large_Plate12b.ab1   ------------------------------------------------
F01_Pf_Sau3A_T3_M_P17.ab1       ------------------------------------------------
F01_Pf_Sau3A_T3_M_P17_d.ab1     ------------------------------------------------
H12_473_603.ab1                 ------------------------------------------------
G09_Pf_Sau3A_T3_M_P25_d.ab1     ------------------------------------------------
G09_Pf_Sau3A_T3_M_P25.ab1       ------------------------------------------------
gi|21255441|gb|BQ452329.1|BQ452 ------------------------------------------------
gi|21543657|gb|BQ596931.1|BQ596 ------------------------------------------------
gi|1675129|gb|N98079.1|N98079   ------------------------------------------------
gi|21884494|gb|BQ739481.1|BQ739 ------------------------------------------------

MAL13P1.190                     ATATATATATATATATATATGTATATTTGTAATATTTTGAAATAAAAT
MAL13|MAL13P1.190               ------------------------------------------------
su_gi_contig_112                ------------------------------------------------
gi|1674765|gb|N97747.1|N97747   ------------------------------------------------
D03_Pf_Sau3A_T3_M_P38.ab1       ------------------------------------------------
D03_Pf_Sau3A_T3_M_P38_d.ab1     ------------------------------------------------
D08_Pf_Sau3A_T3_M_P24_d.ab1     ------------------------------------------------
D08_Pf_Sau3A_T3_M_P24.ab1       ------------------------------------------------
PfLab1_M_P1a_G10_14.ab1         ------------------------------------------------
gi|12389316|gb|AU087175.1|AU087 ------------------------------------------------
D02_PfBamHI_M_T3_Plate26a.ab1   ------------------------------------------------
gi|17968969|gb|BM275633.1|BM275 ------------------------------------------------
E02_PfLab1_Large_Plate12b.ab1   ------------------------------------------------
F01_Pf_Sau3A_T3_M_P17.ab1       ------------------------------------------------
F01_Pf_Sau3A_T3_M_P17_d.ab1     ------------------------------------------------
H12_473_603.ab1                 ------------------------------------------------
G09_Pf_Sau3A_T3_M_P25_d.ab1     ------------------------------------------------
G09_Pf_Sau3A_T3_M_P25.ab1       ------------------------------------------------
gi|21255441|gb|BQ452329.1|BQ452 ------------------------------------------------
gi|21543657|gb|BQ596931.1|BQ596 ------------------------------------------------
gi|1675129|gb|N98079.1|N98079   ------------------------------------------------
gi|21884494|gb|BQ739481.1|BQ739 ------------------------------------------------

MAL13P1.190                     TTATTTTACCTGAACTGTTCAGAATATTTTGTAAAATTGTTTATAAAT
MAL13|MAL13P1.190               ------------------------------------------------
su_gi_contig_112                ------------------------------------------------
gi|1674765|gb|N97747.1|N97747   ------------------------------------------------
D03_Pf_Sau3A_T3_M_P38.ab1       ------------------------------------------------
D03_Pf_Sau3A_T3_M_P38_d.ab1     ------------------------------------------------
D08_Pf_Sau3A_T3_M_P24_d.ab1     ------------------------------------------------
D08_Pf_Sau3A_T3_M_P24.ab1       ------------------------------------------------
PfLab1_M_P1a_G10_14.ab1         ------------------------------------------------
gi|12389316|gb|AU087175.1|AU087 ------------------------------------------------
D02_PfBamHI_M_T3_Plate26a.ab1   ------------------------------------------------
gi|17968969|gb|BM275633.1|BM275 ------------------------------------------------
E02_PfLab1_Large_Plate12b.ab1   ------------------------------------------------
F01_Pf_Sau3A_T3_M_P17.ab1       ------------------------------------------------
F01_Pf_Sau3A_T3_M_P17_d.ab1     ------------------------------------------------
H12_473_603.ab1                 ------------------------------------------------
G09_Pf_Sau3A_T3_M_P25_d.ab1     ------------------------------------------------
G09_Pf_Sau3A_T3_M_P25.ab1       ------------------------------------------------
gi|21255441|gb|BQ452329.1|BQ452 ------------------------------------------------
gi|21543657|gb|BQ596931.1|BQ596 ------------------------------------------------
gi|1675129|gb|N98079.1|N98079   ------------------------------------------------
gi|21884494|gb|BQ739481.1|BQ739 ------------------------------------------------

MAL13P1.190                     AAATGTCTATGTATATGTCTGTGTTAATATATATGTATATATATATAT
MAL13|MAL13P1.190               ------------------------------------------------
su_gi_contig_112                ------------------------------------------------
gi|1674765|gb|N97747.1|N97747   ------------------------------------------------
D03_Pf_Sau3A_T3_M_P38.ab1       ------------------------------------------------
D03_Pf_Sau3A_T3_M_P38_d.ab1     ------------------------------------------------
D08_Pf_Sau3A_T3_M_P24_d.ab1     ------------------------------------------------
D08_Pf_Sau3A_T3_M_P24.ab1       ------------------------------------------------
PfLab1_M_P1a_G10_14.ab1         ------------------------------------------------
gi|12389316|gb|AU087175.1|AU087 ------------------------------------------------
D02_PfBamHI_M_T3_Plate26a.ab1   ------------------------------------------------
gi|17968969|gb|BM275633.1|BM275 ------------------------------------------------
E02_PfLab1_Large_Plate12b.ab1   ------------------------------------------------
F01_Pf_Sau3A_T3_M_P17.ab1       ------------------------------------------------
F01_Pf_Sau3A_T3_M_P17_d.ab1     ------------------------------------------------
H12_473_603.ab1                 ------------------------------------------------
G09_Pf_Sau3A_T3_M_P25_d.ab1     ------------------------------------------------
G09_Pf_Sau3A_T3_M_P25.ab1       ------------------------------------------------
gi|21255441|gb|BQ452329.1|BQ452 ------------------------------------------------
gi|21543657|gb|BQ596931.1|BQ596 ------------------------------------------------
gi|1675129|gb|N98079.1|N98079   ------------------------------------------------
gi|21884494|gb|BQ739481.1|BQ739 ------------------------------------------------

MAL13P1.190                     ATATATTTATTTATTTACGTGGTGTTTTATTTTTATCCCTTTTTTAGA
MAL13|MAL13P1.190               -----------------------------------------------A
su_gi_contig_112                -----------------------------------------------A
gi|1674765|gb|N97747.1|N97747   ------------------------------------------------
D03_Pf_Sau3A_T3_M_P38.ab1       ------------------------------------------------
D03_Pf_Sau3A_T3_M_P38_d.ab1     ------------------------------------------------
D08_Pf_Sau3A_T3_M_P24_d.ab1     ------------------------------------------------
D08_Pf_Sau3A_T3_M_P24.ab1       ------------------------------------------------
PfLab1_M_P1a_G10_14.ab1         ------------------------------------------------
gi|12389316|gb|AU087175.1|AU087 ------------------------------------------------
D02_PfBamHI_M_T3_Plate26a.ab1   ------------------------------------------------
gi|17968969|gb|BM275633.1|BM275 -----------------------------------------------A
E02_PfLab1_Large_Plate12b.ab1   -----------------------------------------------A
F01_Pf_Sau3A_T3_M_P17.ab1       ------------------------------------------------
F01_Pf_Sau3A_T3_M_P17_d.ab1     ------------------------------------------------
H12_473_603.ab1                 -----------------------------------------------A
G09_Pf_Sau3A_T3_M_P25_d.ab1     -----------------------------------------------A
G09_Pf_Sau3A_T3_M_P25.ab1       -----------------------------------------------A
gi|21255441|gb|BQ452329.1|BQ452 -----------------------------------------------A
gi|21543657|gb|BQ596931.1|BQ596 ------------------------------------------------
gi|1675129|gb|N98079.1|N98079   ------------------------------------------------
gi|21884494|gb|BQ739481.1|BQ739 ------------------------------------------------

MAL13P1.190                     ACGATATTGGCAAAAAGATTGGCATTGAGTCGTCCCTCGATGTGGTGG
MAL13|MAL13P1.190               ACGATATTGGCAAAAAGATTGGCATTGAGTCGTCCCTCGATGTGGTGG
su_gi_contig_112                ACGATATTGGCAAAAAGATTGGCATTGAGTCGTCCCTCGATGTGGTGG
gi|1674765|gb|N97747.1|N97747   ------------------------------------------------
D03_Pf_Sau3A_T3_M_P38.ab1       ------------------------------------------------
D03_Pf_Sau3A_T3_M_P38_d.ab1     ------------------------------------------------
D08_Pf_Sau3A_T3_M_P24_d.ab1     ------------------------------------------------
D08_Pf_Sau3A_T3_M_P24.ab1       ------------------------------------------------
PfLab1_M_P1a_G10_14.ab1         ------------------------------------------------
gi|12389316|gb|AU087175.1|AU087 ------------------------------------------------
D02_PfBamHI_M_T3_Plate26a.ab1   ------------------------------------------------
gi|17968969|gb|BM275633.1|BM275 ACGATATTGGC-------------------------------------
E02_PfLab1_Large_Plate12b.ab1   ACGATATTGGCAAAAAGATTGGCATTGAGTCGTCCCTCGATGTGGTGG
F01_Pf_Sau3A_T3_M_P17.ab1       ------------------------------------------------
F01_Pf_Sau3A_T3_M_P17_d.ab1     ------------------------------------------------
H12_473_603.ab1                 ACGATATTGGCAAAAAGATTGGCATTGAGTCGTCCCTCGATGTGGTGG
G09_Pf_Sau3A_T3_M_P25_d.ab1     ACGATATTGGCAAAAAGATTGGCATTGAGTCGTCCCTCGATGTGGTGG
G09_Pf_Sau3A_T3_M_P25.ab1       ACGATATTGGCAAAAAGATTGGCATTGAGTCGTCCCTCGATGTGGTGG
gi|21255441|gb|BQ452329.1|BQ452 ACGATATTGGCAAAAAGATTGGCATTGAGTCGTCCCTCGATGTGGTGG
gi|21543657|gb|BQ596931.1|BQ596 ------------------------------------------------
gi|1675129|gb|N98079.1|N98079   ------------------------------------------------
gi|21884494|gb|BQ739481.1|BQ739 ------------------------------------------------

MAL13P1.190                     GAATAACTGCAAAAGCCATTCACGACGGTGTGATTGAAGGAACTATTG
MAL13|MAL13P1.190               GAATAACTGCAAAAGCCATTCACGACGGTGTGATTGAAGGAACTATTG
su_gi_contig_112                GAATAACTGCAAAAGCCATTCACGACGGTGTGATTGAAGGAACTATTG
gi|1674765|gb|N97747.1|N97747   ------------------------------------------------
D03_Pf_Sau3A_T3_M_P38.ab1       ------------------------------------------------
D03_Pf_Sau3A_T3_M_P38_d.ab1     ------------------------------------------------
D08_Pf_Sau3A_T3_M_P24_d.ab1     ------------------------------------------------
D08_Pf_Sau3A_T3_M_P24.ab1       ------------------------------------------------
PfLab1_M_P1a_G10_14.ab1         ------------------------------------------------
gi|12389316|gb|AU087175.1|AU087 ------------------------------------------------
D02_PfBamHI_M_T3_Plate26a.ab1   ------------------------------------------------
gi|17968969|gb|BM275633.1|BM275 ------------------------------------------------
E02_PfLab1_Large_Plate12b.ab1   GAATAACTGCAAAAGCCATTCACGACGGTGTGATTGAAGGAACTATTG
F01_Pf_Sau3A_T3_M_P17.ab1       ------------------------------------------------
F01_Pf_Sau3A_T3_M_P17_d.ab1     ------------------------------------------------
H12_473_603.ab1                 GAATAACTGCAAAAGCCATTCACGACGGTGTGATTGAAGGAACTATTG
G09_Pf_Sau3A_T3_M_P25_d.ab1     GAATAACTGCAAAAGCCATTCACGACGGTGTGATTGAAGGAACTATTG
G09_Pf_Sau3A_T3_M_P25.ab1       GAATAACTGCAAAAGCCATTCACGACGGTGTGATTGAAGGAACTATTG
gi|21255441|gb|BQ452329.1|BQ452 GAATAACTGCAAAAGCCATTCACGACGGTGTGATTGAAGGAACTATTG
gi|21543657|gb|BQ596931.1|BQ596 -------TGCAAAAGCCATTCACGACGGTGTGATTGAAGGAACTATTG
gi|1675129|gb|N98079.1|N98079   ------------------------------------------------
gi|21884494|gb|BQ739481.1|BQ739 ------------------------------------------------

MAL13P1.190                     ATTATGAAAATCAATATGTAGAGTCCAAATCTAATAGTGATATATATA
MAL13|MAL13P1.190               ATTATGAAAATCAATATGTAGAGTCCAAATCTAATAGTGATATATATA
su_gi_contig_112                ATTATGAAAATCAATATGTAGAGTCCAAATCTAATAGTGATATATATA
gi|1674765|gb|N97747.1|N97747   ------------------------------------------------
D03_Pf_Sau3A_T3_M_P38.ab1       ------------------------------------------------
D03_Pf_Sau3A_T3_M_P38_d.ab1     ------------------------------------------------
D08_Pf_Sau3A_T3_M_P24_d.ab1     ------------------------------------------------
D08_Pf_Sau3A_T3_M_P24.ab1       ------------------------------------------------
PfLab1_M_P1a_G10_14.ab1         ------------------------------------------------
gi|12389316|gb|AU087175.1|AU087 ------------------------------------------------
D02_PfBamHI_M_T3_Plate26a.ab1   ------------------------------------------------
gi|17968969|gb|BM275633.1|BM275 ------------------------------------------------
E02_PfLab1_Large_Plate12b.ab1   ATTATGAAAATCAATATGTAGAGTCCAAATCTAATAGTGATATATATA
F01_Pf_Sau3A_T3_M_P17.ab1       ------------------------------------------------
F01_Pf_Sau3A_T3_M_P17_d.ab1     ------------------------------------------------
H12_473_603.ab1                 ATTATGAAAATCAATATGTAGAGTCCAAATCTAATAGTGATATATATA
G09_Pf_Sau3A_T3_M_P25_d.ab1     ATTATGAAAATCAATATGTAGAGTCCAAATCTAATAGTGATATATATA
G09_Pf_Sau3A_T3_M_P25.ab1       ATTATGAAAATCAATATGTAGAGTCCAAATCTAATAGTGATATATATA
gi|21255441|gb|BQ452329.1|BQ452 ATTATGAAAATCAATATGTAGAGTCCAAATCTAATAGTGATATATATA
gi|21543657|gb|BQ596931.1|BQ596 ATTATGAAAATCAATATGTAGAGTCCAAATCTAATAGTGATATATATA
gi|1675129|gb|N98079.1|N98079   ------------------------------------------------
gi|21884494|gb|BQ739481.1|BQ739 ------------------------------------------------

MAL13P1.190                     TAACAGGGGACCCTATGAAAACATTTCACAAGAGAATAGCTTTTTGTT
MAL13|MAL13P1.190               TAACAGGGGACCCTATGAAAACATTTCACAAGAGAATAGCTTTTTGTT
su_gi_contig_112                TAACAGGGGACCCTATGAAAACATTTCACAAGAGAATAGCTTTTTGTT
gi|1674765|gb|N97747.1|N97747   ------------------------------------------------
D03_Pf_Sau3A_T3_M_P38.ab1       ------------------------------------------------
D03_Pf_Sau3A_T3_M_P38_d.ab1     ------------------------------------------------
D08_Pf_Sau3A_T3_M_P24_d.ab1     ------------------------------------------------
D08_Pf_Sau3A_T3_M_P24.ab1       ------------------------------------------------
PfLab1_M_P1a_G10_14.ab1         ------------------------------------------------
gi|12389316|gb|AU087175.1|AU087 ------------------------------------------------
D02_PfBamHI_M_T3_Plate26a.ab1   ------------------------------------------------
gi|17968969|gb|BM275633.1|BM275 ------------------------------------------------
E02_PfLab1_Large_Plate12b.ab1   TAACAGGGGACCCTATGAAAACATTTCACAAGAGAATAGC--------
F01_Pf_Sau3A_T3_M_P17.ab1       ------------------------------------------------
F01_Pf_Sau3A_T3_M_P17_d.ab1     ------------------------------------------------
H12_473_603.ab1                 TAACAGGGGACCCTATGAAAACATTTCACAAGAGAATAGCTTTTTGTT
G09_Pf_Sau3A_T3_M_P25_d.ab1     TAACAGGGGACCCTATGAAAACATTTCACAAGAGAATAGCTTTTTGTT
G09_Pf_Sau3A_T3_M_P25.ab1       TAACAGGGGACCCTATGAAAACATTTCACAAGAGAATAGCTTTTTGTT
gi|21255441|gb|BQ452329.1|BQ452 TAACAGGGGACCCTATGAAAACATTTCACAAGAGAATAGCTTTTTGTT
gi|21543657|gb|BQ596931.1|BQ596 TAACAGGGGACCCTATGAAAACATTTCACAAGAGAATAGCTTTTTGTT
gi|1675129|gb|N98079.1|N98079   ------------------------------------------------
gi|21884494|gb|BQ739481.1|BQ739 ------------------------------------------------

MAL13P1.190                     TACAGTTATATTCGGATGCTATAAAAGCAATGCAATATCCAGATGAAA
MAL13|MAL13P1.190               TACAGTTATATTCGGATGCTATAAAAGCAATGCAATATCCAGATGAAA
su_gi_contig_112                TACAGTTATATTCGGATGCTATAAAAGCAATGCAATATCCAGATGAAA
gi|1674765|gb|N97747.1|N97747   ------------------------------------------------
D03_Pf_Sau3A_T3_M_P38.ab1       ------------------------------------------------
D03_Pf_Sau3A_T3_M_P38_d.ab1     ------------------------------------------------
D08_Pf_Sau3A_T3_M_P24_d.ab1     ------------------------------------------------
D08_Pf_Sau3A_T3_M_P24.ab1       ------------------------------------------------
PfLab1_M_P1a_G10_14.ab1         ------------------------------------------------
gi|12389316|gb|AU087175.1|AU087 ------------------------------------------------
D02_PfBamHI_M_T3_Plate26a.ab1   ------------------------------------------------
gi|17968969|gb|BM275633.1|BM275 ------------------------------------------------
E02_PfLab1_Large_Plate12b.ab1   ------------------------------------------------
F01_Pf_Sau3A_T3_M_P17.ab1       ------------------------------------------------
F01_Pf_Sau3A_T3_M_P17_d.ab1     ------------------------------------------------
H12_473_603.ab1                 TACAGTTATATTCGGATGCTATAAAAGCAATGCAATATCCAGATGAAA
G09_Pf_Sau3A_T3_M_P25_d.ab1     TACAGTTATATTCGGATGCTATAAAAGCAATGCAATATCCAGATGAAA
G09_Pf_Sau3A_T3_M_P25.ab1       TACAGTTATATTCGGATGCTATAAAAGCAATGCAATATCCAGATGAAA
gi|21255441|gb|BQ452329.1|BQ452 TACAGTTATATTCGGATGCTATAAAAGCAATGCAATATCCAGATGAAA
gi|21543657|gb|BQ596931.1|BQ596 TACAGTTATATTCGGATGCTATAAAAGCAATGCAATATCCAGATGAAA
gi|1675129|gb|N98079.1|N98079   ----GTTATATTCGGATGCTATAAAAGCAATGCAATATCCAGATGAAA
gi|21884494|gb|BQ739481.1|BQ739 ------------------------------------------------

MAL13P1.190                     ATGAAAAAAAAGAAAATGAGGAAGCAAAAGAGAGAAAAATGAGACAAC
MAL13|MAL13P1.190               ATGAAAAAAAAGAAAATGAGGAAGCAAAAGAGAGAAAAATGAGACAAC
su_gi_contig_112                ATGAAAAAAAAGAAAATGAGGAAGCAAAAGAGAGAAAAATGAGACAAC
gi|1674765|gb|N97747.1|N97747   ------------------------------------------------
D03_Pf_Sau3A_T3_M_P38.ab1       ------------------------------------------------
D03_Pf_Sau3A_T3_M_P38_d.ab1     ------------------------------------------------
D08_Pf_Sau3A_T3_M_P24_d.ab1     ------------------------------------------------
D08_Pf_Sau3A_T3_M_P24.ab1       ------------------------------------------------
PfLab1_M_P1a_G10_14.ab1         ------------------------------------------------
gi|12389316|gb|AU087175.1|AU087 ------------------------------------------------
D02_PfBamHI_M_T3_Plate26a.ab1   ------------------------------------------------
gi|17968969|gb|BM275633.1|BM275 ------------------------------------------------
E02_PfLab1_Large_Plate12b.ab1   ------------------------------------------------
F01_Pf_Sau3A_T3_M_P17.ab1       ------------------------------------------------
F01_Pf_Sau3A_T3_M_P17_d.ab1     ------------------------------------------------
H12_473_603.ab1                 ATGAAAAAAAAGAAAATGAGGA--------------------------
G09_Pf_Sau3A_T3_M_P25_d.ab1     ------------------------------------------------
G09_Pf_Sau3A_T3_M_P25.ab1       ------------------------------------------------
gi|21255441|gb|BQ452329.1|BQ452 ATGAAAAAAAAGAAAATGAGGAAGCAAAAGAGAGAAAAATGAGACAAC
gi|21543657|gb|BQ596931.1|BQ596 ATGAAAAAAAAGAAAATGAGGAAGCAAAAGAGAGAAAAATGAGACAAC
gi|1675129|gb|N98079.1|N98079   ATGAAAAAAAAGAAAATGAGGAAGCAAAAGAGAGAAAAATGAGACAAC
gi|21884494|gb|BQ739481.1|BQ739 -----------------GAGGAAGCAAAAGAGAGAAAAATGAGACAAC

MAL13P1.190                     AAGAGGAATTAGCTCAAGCCGAGGAAGGAGATCTGGGCGATGATAATG
MAL13|MAL13P1.190               AAGAGGAATTAGCTCAAGCCGAGGAAGGAGATCTGGGCGATGATAATG
su_gi_contig_112                AAGAGGAATTAGCTCAAGCCGAGGAAGGAGATCTGGGCGATGATAATG
gi|1674765|gb|N97747.1|N97747   ------------------------------------------------
D03_Pf_Sau3A_T3_M_P38.ab1       ------------------------------------------------
D03_Pf_Sau3A_T3_M_P38_d.ab1     ------------------------------------------------
D08_Pf_Sau3A_T3_M_P24_d.ab1     ------------------------------------------------
D08_Pf_Sau3A_T3_M_P24.ab1       ------------------------------------------------
PfLab1_M_P1a_G10_14.ab1         ------------------------------------------------
gi|12389316|gb|AU087175.1|AU087 ------------------------------------------------
D02_PfBamHI_M_T3_Plate26a.ab1   ------------------------------------------------
gi|17968969|gb|BM275633.1|BM275 ------------------------------------------------
E02_PfLab1_Large_Plate12b.ab1   ------------------------------------------------
F01_Pf_Sau3A_T3_M_P17.ab1       ------------------------------------------------
F01_Pf_Sau3A_T3_M_P17_d.ab1     ------------------------------------------------
H12_473_603.ab1                 ------------------------------------------------
G09_Pf_Sau3A_T3_M_P25_d.ab1     ------------------------------------------------
G09_Pf_Sau3A_T3_M_P25.ab1       ------------------------------------------------
gi|21255441|gb|BQ452329.1|BQ452 AAGAGGAATTAGCTCAAGCCGAGGAAGGAGATCTGGGCGATGATAATG
gi|21543657|gb|BQ596931.1|BQ596 AAGAGGAATTAGCTCAAGCCGAGGAAGGAGATCTGGGCGATGATAATG
gi|1675129|gb|N98079.1|N98079   AAGAGGAATTAGCTCAAGCCGAGGAAGGAGATCTGGGCGATGATAATG
gi|21884494|gb|BQ739481.1|BQ739 AAGAGGAATTAGCTCAAGCCGAGGAAGGAGATCTGGGCGATGATAATG

MAL13P1.190                     ATTTGTTATAAGAAAGGATATAAGCGTAGCTATATCATAAAAAATGGA
MAL13|MAL13P1.190               ATTTGTTATAA-------------------------------------
su_gi_contig_112                ATTTGTTATAAGAAAGGATATAAGCGTAGCTATATCATAAAAAATGGA
gi|1674765|gb|N97747.1|N97747   ------------------------------------------------
D03_Pf_Sau3A_T3_M_P38.ab1       ------------------------------------------------
D03_Pf_Sau3A_T3_M_P38_d.ab1     ------------------------------------------------
D08_Pf_Sau3A_T3_M_P24_d.ab1     ------------------------------------------------
D08_Pf_Sau3A_T3_M_P24.ab1       ------------------------------------------------
PfLab1_M_P1a_G10_14.ab1         ------------------------------------------------
gi|12389316|gb|AU087175.1|AU087 ------------------------------------------------
D02_PfBamHI_M_T3_Plate26a.ab1   ------------------------------------------------
gi|17968969|gb|BM275633.1|BM275 ------------------------------------------------
E02_PfLab1_Large_Plate12b.ab1   ------------------------------------------------
F01_Pf_Sau3A_T3_M_P17.ab1       ------------------------------------------------
F01_Pf_Sau3A_T3_M_P17_d.ab1     ------------------------------------------------
H12_473_603.ab1                 ------------------------------------------------
G09_Pf_Sau3A_T3_M_P25_d.ab1     ------------------------------------------------
G09_Pf_Sau3A_T3_M_P25.ab1       ------------------------------------------------
gi|21255441|gb|BQ452329.1|BQ452 ATTTGTTATAAGAAAGGATATAAGCGTAGCTATATCATAAAAAATGGA
gi|21543657|gb|BQ596931.1|BQ596 ATTTGTTATAAGAAAGGATATAAGCGTAGCTATATCATAAAAAATGGA
gi|1675129|gb|N98079.1|N98079   ATTTGTTATAAGAAAGGATATAAGCGTAGCTATATCATAAAAAATGGA
gi|21884494|gb|BQ739481.1|BQ739 ATTTGTTATAAGAAAGGATATAAGCGTAGCTATATCATAAAAAATGGA

MAL13P1.190                     GTTTTTATAATCAATTCGAATAAATAAAAAAATATATATAATATGCAC
MAL13|MAL13P1.190               ------------------------------------------------
su_gi_contig_112                GTTTTTATAATCAATTCGAATAAATAAAAAAATATATATAATATGCAC
gi|1674765|gb|N97747.1|N97747   ------------------------------------------------
D03_Pf_Sau3A_T3_M_P38.ab1       ------------------------------------------------
D03_Pf_Sau3A_T3_M_P38_d.ab1     ------------------------------------------------
D08_Pf_Sau3A_T3_M_P24_d.ab1     ------------------------------------------------
D08_Pf_Sau3A_T3_M_P24.ab1       ------------------------------------------------
PfLab1_M_P1a_G10_14.ab1         ------------------------------------------------
gi|12389316|gb|AU087175.1|AU087 ------------------------------------------------
D02_PfBamHI_M_T3_Plate26a.ab1   ------------------------------------------------
gi|17968969|gb|BM275633.1|BM275 ------------------------------------------------
E02_PfLab1_Large_Plate12b.ab1   ------------------------------------------------
F01_Pf_Sau3A_T3_M_P17.ab1       ------------------------------------------------
F01_Pf_Sau3A_T3_M_P17_d.ab1     ------------------------------------------------
H12_473_603.ab1                 ------------------------------------------------
G09_Pf_Sau3A_T3_M_P25_d.ab1     ------------------------------------------------
G09_Pf_Sau3A_T3_M_P25.ab1       ------------------------------------------------
gi|21255441|gb|BQ452329.1|BQ452 GTTTTTATAATCAATTCGAATAAATAAAAAAATATATATAATATGCAC
gi|21543657|gb|BQ596931.1|BQ596 GTTTTTATAATCAATTCGAATAAATAAAAAAATATATATAATATGCAC
gi|1675129|gb|N98079.1|N98079   GTTTTTATAATCAATTCGAATAAATAAAAAAATATATATAATATGCAC
gi|21884494|gb|BQ739481.1|BQ739 GTTTTTATAATCAATTCGAATAAATAAAAAAATATATATAATATGCAC

MAL13P1.190                     ATATACACATATATATATATAAATATATATGTATATATATTTTTCCTT
MAL13|MAL13P1.190               ------------------------------------------------
su_gi_contig_112                ATATACACATATATATATATAAATATATATGTATATATATTTTTCCTT
gi|1674765|gb|N97747.1|N97747   ------------------------------------------------
D03_Pf_Sau3A_T3_M_P38.ab1       ------------------------------------------------
D03_Pf_Sau3A_T3_M_P38_d.ab1     ------------------------------------------------
D08_Pf_Sau3A_T3_M_P24_d.ab1     ------------------------------------------------
D08_Pf_Sau3A_T3_M_P24.ab1       ------------------------------------------------
PfLab1_M_P1a_G10_14.ab1         ------------------------------------------------
gi|12389316|gb|AU087175.1|AU087 ------------------------------------------------
D02_PfBamHI_M_T3_Plate26a.ab1   ------------------------------------------------
gi|17968969|gb|BM275633.1|BM275 ------------------------------------------------
E02_PfLab1_Large_Plate12b.ab1   ------------------------------------------------
F01_Pf_Sau3A_T3_M_P17.ab1       ------------------------------------------------
F01_Pf_Sau3A_T3_M_P17_d.ab1     ------------------------------------------------
H12_473_603.ab1                 ------------------------------------------------
G09_Pf_Sau3A_T3_M_P25_d.ab1     ------------------------------------------------
G09_Pf_Sau3A_T3_M_P25.ab1       ------------------------------------------------
gi|21255441|gb|BQ452329.1|BQ452 ATATACACATATATATATATAAATATATATGTATATATATTTTTCCTT
gi|21543657|gb|BQ596931.1|BQ596 ATATACACATATATATATATAAATATATATGTATATATATTTTTCCTT
gi|1675129|gb|N98079.1|N98079   ATATACACATATATATATATAAATATATATGTATATATATTT------
gi|21884494|gb|BQ739481.1|BQ739 ATATACACATATATATATATAAATATATATGTATATATATTTTTCCTT

MAL13P1.190                     TTAAACTTTCTGCTCATTTTCTTTTTTATTTTTTTCATATTTTTTCAT
MAL13|MAL13P1.190               ------------------------------------------------
su_gi_contig_112                TTAAACTTTCTGCTCATTTTCTTTTTTATTTTTTTCATATTTTTTCAT
gi|1674765|gb|N97747.1|N97747   ------------------------------------------------
D03_Pf_Sau3A_T3_M_P38.ab1       ------------------------------------------------
D03_Pf_Sau3A_T3_M_P38_d.ab1     ------------------------------------------------
D08_Pf_Sau3A_T3_M_P24_d.ab1     ------------------------------------------------
D08_Pf_Sau3A_T3_M_P24.ab1       ------------------------------------------------
PfLab1_M_P1a_G10_14.ab1         ------------------------------------------------
gi|12389316|gb|AU087175.1|AU087 ------------------------------------------------
D02_PfBamHI_M_T3_Plate26a.ab1   ------------------------------------------------
gi|17968969|gb|BM275633.1|BM275 ------------------------------------------------
E02_PfLab1_Large_Plate12b.ab1   ------------------------------------------------
F01_Pf_Sau3A_T3_M_P17.ab1       ------------------------------------------------
F01_Pf_Sau3A_T3_M_P17_d.ab1     ------------------------------------------------
H12_473_603.ab1                 ------------------------------------------------
G09_Pf_Sau3A_T3_M_P25_d.ab1     ------------------------------------------------
G09_Pf_Sau3A_T3_M_P25.ab1       ------------------------------------------------
gi|21255441|gb|BQ452329.1|BQ452 TTAAACTTTCTGCTCATTTTCTTTTTTATTTTTTTCATATTTTTTCAT
gi|21543657|gb|BQ596931.1|BQ596 TTAAACTTTCTGCTCATTTTCTTTTTTATTTTTTTCATATTTTTTCAT
gi|1675129|gb|N98079.1|N98079   ------------------------------------------------
gi|21884494|gb|BQ739481.1|BQ739 TTAAACTTTCTGCTCATTTTCTTTTTTATTTTTTTCATATTTTTTCAT

MAL13P1.190                     ATATTTTCATATTTTTCATATTTTTTCATATTTTTTCATATTTTTTCA
MAL13|MAL13P1.190               ------------------------------------------------
su_gi_contig_112                ATATTTTCATATTTTTCATATTTTTTCATATTTTTTCATATTTTTTCA
gi|1674765|gb|N97747.1|N97747   ------------------------------------------------
D03_Pf_Sau3A_T3_M_P38.ab1       ------------------------------------------------
D03_Pf_Sau3A_T3_M_P38_d.ab1     ------------------------------------------------
D08_Pf_Sau3A_T3_M_P24_d.ab1     ------------------------------------------------
D08_Pf_Sau3A_T3_M_P24.ab1       ------------------------------------------------
PfLab1_M_P1a_G10_14.ab1         ------------------------------------------------
gi|12389316|gb|AU087175.1|AU087 ------------------------------------------------
D02_PfBamHI_M_T3_Plate26a.ab1   ------------------------------------------------
gi|17968969|gb|BM275633.1|BM275 ------------------------------------------------
E02_PfLab1_Large_Plate12b.ab1   ------------------------------------------------
F01_Pf_Sau3A_T3_M_P17.ab1       ------------------------------------------------
F01_Pf_Sau3A_T3_M_P17_d.ab1     ------------------------------------------------
H12_473_603.ab1                 ------------------------------------------------
G09_Pf_Sau3A_T3_M_P25_d.ab1     ------------------------------------------------
G09_Pf_Sau3A_T3_M_P25.ab1       ------------------------------------------------
gi|21255441|gb|BQ452329.1|BQ452 ATATTTTCATATTTTTCATATTTTTTCATATTTTTTCATATTTTT---
gi|21543657|gb|BQ596931.1|BQ596 ATATTTTCATATTTTTCATATTTTTTCATATTTTTTCATATTTTTTC-
gi|1675129|gb|N98079.1|N98079   ------------------------------------------------
gi|21884494|gb|BQ739481.1|BQ739 ATATTTTCATATTTTTCATATTTTTTCATATTTTTTCATATTTTTTCA

MAL13P1.190                     TATTTTTTAAGTTGAAACCATCAAAAAAAAAAAAGATAGATACATAGA
MAL13|MAL13P1.190               ------------------------------------------------
su_gi_contig_112                TATTTTTTAAGTTGAAACCATCAAAAAAAAAAAAGATAGATACATAGA
gi|1674765|gb|N97747.1|N97747   ------------------------------------------------
D03_Pf_Sau3A_T3_M_P38.ab1       ------------------------------------------------
D03_Pf_Sau3A_T3_M_P38_d.ab1     ------------------------------------------------
D08_Pf_Sau3A_T3_M_P24_d.ab1     ------------------------------------------------
D08_Pf_Sau3A_T3_M_P24.ab1       ------------------------------------------------
PfLab1_M_P1a_G10_14.ab1         ------------------------------------------------
gi|12389316|gb|AU087175.1|AU087 ------------------------------------------------
D02_PfBamHI_M_T3_Plate26a.ab1   ------------------------------------------------
gi|17968969|gb|BM275633.1|BM275 ------------------------------------------------
E02_PfLab1_Large_Plate12b.ab1   ------------------------------------------------
F01_Pf_Sau3A_T3_M_P17.ab1       ------------------------------------------------
F01_Pf_Sau3A_T3_M_P17_d.ab1     ------------------------------------------------
H12_473_603.ab1                 ------------------------------------------------
G09_Pf_Sau3A_T3_M_P25_d.ab1     ------------------------------------------------
G09_Pf_Sau3A_T3_M_P25.ab1       ------------------------------------------------
gi|21255441|gb|BQ452329.1|BQ452 ------------------------------------------------
gi|21543657|gb|BQ596931.1|BQ596 ------------------------------------------------
gi|1675129|gb|N98079.1|N98079   ------------------------------------------------
gi|21884494|gb|BQ739481.1|BQ739 TATTTTTTAAGTTGAAACCATC-AAAAAAAAAAAGATAGATACATAGA

MAL13P1.190                     TGGATAAATAAATAAATAAATAAATAATATAAAATAAAAACATACATA
MAL13|MAL13P1.190               ------------------------------------------------
su_gi_contig_112                TGGATAAATAAATAAATAAATAAATAATATAAAATAAAAACATACATA
gi|1674765|gb|N97747.1|N97747   ------------------------------------------------
D03_Pf_Sau3A_T3_M_P38.ab1       ------------------------------------------------
D03_Pf_Sau3A_T3_M_P38_d.ab1     ------------------------------------------------
D08_Pf_Sau3A_T3_M_P24_d.ab1     ------------------------------------------------
D08_Pf_Sau3A_T3_M_P24.ab1       ------------------------------------------------
PfLab1_M_P1a_G10_14.ab1         ------------------------------------------------
gi|12389316|gb|AU087175.1|AU087 ------------------------------------------------
D02_PfBamHI_M_T3_Plate26a.ab1   ------------------------------------------------
gi|17968969|gb|BM275633.1|BM275 ------------------------------------------------
E02_PfLab1_Large_Plate12b.ab1   ------------------------------------------------
F01_Pf_Sau3A_T3_M_P17.ab1       ------------------------------------------------
F01_Pf_Sau3A_T3_M_P17_d.ab1     ------------------------------------------------
H12_473_603.ab1                 ------------------------------------------------
G09_Pf_Sau3A_T3_M_P25_d.ab1     ------------------------------------------------
G09_Pf_Sau3A_T3_M_P25.ab1       ------------------------------------------------
gi|21255441|gb|BQ452329.1|BQ452 ------------------------------------------------
gi|21543657|gb|BQ596931.1|BQ596 ------------------------------------------------
gi|1675129|gb|N98079.1|N98079   ------------------------------------------------
gi|21884494|gb|BQ739481.1|BQ739 TGGATAAATAAATAAATAAATAAATAATATAAAATAAAAACATACATA

MAL13P1.190                     AAATATATAAAACAATATAATTATAAATTGTAATCATTTTAAAGAAAA
MAL13|MAL13P1.190               ------------------------------------------------
su_gi_contig_112                AAATATATAAAACAATATAATTATAAATTGTAATCATTTTAANGAAAA
gi|1674765|gb|N97747.1|N97747   ------------------------------------------------
D03_Pf_Sau3A_T3_M_P38.ab1       ------------------------------------------------
D03_Pf_Sau3A_T3_M_P38_d.ab1     ------------------------------------------------
D08_Pf_Sau3A_T3_M_P24_d.ab1     ------------------------------------------------
D08_Pf_Sau3A_T3_M_P24.ab1       ------------------------------------------------
PfLab1_M_P1a_G10_14.ab1         ------------------------------------------------
gi|12389316|gb|AU087175.1|AU087 ------------------------------------------------
D02_PfBamHI_M_T3_Plate26a.ab1   ------------------------------------------------
gi|17968969|gb|BM275633.1|BM275 ------------------------------------------------
E02_PfLab1_Large_Plate12b.ab1   ------------------------------------------------
F01_Pf_Sau3A_T3_M_P17.ab1       ------------------------------------------------
F01_Pf_Sau3A_T3_M_P17_d.ab1     ------------------------------------------------
H12_473_603.ab1                 ------------------------------------------------
G09_Pf_Sau3A_T3_M_P25_d.ab1     ------------------------------------------------
G09_Pf_Sau3A_T3_M_P25.ab1       ------------------------------------------------
gi|21255441|gb|BQ452329.1|BQ452 ------------------------------------------------
gi|21543657|gb|BQ596931.1|BQ596 ------------------------------------------------
gi|1675129|gb|N98079.1|N98079   ------------------------------------------------
gi|21884494|gb|BQ739481.1|BQ739 AAATATATAAAACAATATAATTATAAATTGTAATCATTTTAANGAAAA

MAL13P1.190                     ATATGTTTTATTTTTTTATGTTCATATAAAAAAAATTATTATATGCTT
MAL13|MAL13P1.190               ------------------------------------------------
su_gi_contig_112                AAAAAAAAAAAAAAAA--------------------------------
gi|1674765|gb|N97747.1|N97747   ------------------------------------------------
D03_Pf_Sau3A_T3_M_P38.ab1       ------------------------------------------------
D03_Pf_Sau3A_T3_M_P38_d.ab1     ------------------------------------------------
D08_Pf_Sau3A_T3_M_P24_d.ab1     ------------------------------------------------
D08_Pf_Sau3A_T3_M_P24.ab1       ------------------------------------------------
PfLab1_M_P1a_G10_14.ab1         ------------------------------------------------
gi|12389316|gb|AU087175.1|AU087 ------------------------------------------------
D02_PfBamHI_M_T3_Plate26a.ab1   ------------------------------------------------
gi|17968969|gb|BM275633.1|BM275 ------------------------------------------------
E02_PfLab1_Large_Plate12b.ab1   ------------------------------------------------
F01_Pf_Sau3A_T3_M_P17.ab1       ------------------------------------------------
F01_Pf_Sau3A_T3_M_P17_d.ab1     ------------------------------------------------
H12_473_603.ab1                 ------------------------------------------------
G09_Pf_Sau3A_T3_M_P25_d.ab1     ------------------------------------------------
G09_Pf_Sau3A_T3_M_P25.ab1       ------------------------------------------------
gi|21255441|gb|BQ452329.1|BQ452 ------------------------------------------------
gi|21543657|gb|BQ596931.1|BQ596 ------------------------------------------------
gi|1675129|gb|N98079.1|N98079   ------------------------------------------------
gi|21884494|gb|BQ739481.1|BQ739 AAAAAAAAAAAAAAAA--------------------------------

MAL13P1.190                     TAATGAGATTTTATTATTAAAAAAAAAAATCACTTTTTAAGTGTACTT
MAL13|MAL13P1.190               ------------------------------------------------
su_gi_contig_112                ------------------------------------------------
gi|1674765|gb|N97747.1|N97747   ------------------------------------------------
D03_Pf_Sau3A_T3_M_P38.ab1       ------------------------------------------------
D03_Pf_Sau3A_T3_M_P38_d.ab1     ------------------------------------------------
D08_Pf_Sau3A_T3_M_P24_d.ab1     ------------------------------------------------
D08_Pf_Sau3A_T3_M_P24.ab1       ------------------------------------------------
PfLab1_M_P1a_G10_14.ab1         ------------------------------------------------
gi|12389316|gb|AU087175.1|AU087 ------------------------------------------------
D02_PfBamHI_M_T3_Plate26a.ab1   ------------------------------------------------
gi|17968969|gb|BM275633.1|BM275 ------------------------------------------------
E02_PfLab1_Large_Plate12b.ab1   ------------------------------------------------
F01_Pf_Sau3A_T3_M_P17.ab1       ------------------------------------------------
F01_Pf_Sau3A_T3_M_P17_d.ab1     ------------------------------------------------
H12_473_603.ab1                 ------------------------------------------------
G09_Pf_Sau3A_T3_M_P25_d.ab1     ------------------------------------------------
G09_Pf_Sau3A_T3_M_P25.ab1       ------------------------------------------------
gi|21255441|gb|BQ452329.1|BQ452 ------------------------------------------------
gi|21543657|gb|BQ596931.1|BQ596 ------------------------------------------------
gi|1675129|gb|N98079.1|N98079   ------------------------------------------------
gi|21884494|gb|BQ739481.1|BQ739 ------------------------------------------------

MAL13P1.190                     GGTCTTTCTCATTTGCATAAATAAAGAAAAATTTTGTTATTAATATAA
MAL13|MAL13P1.190               ------------------------------------------------
su_gi_contig_112                ------------------------------------------------
gi|1674765|gb|N97747.1|N97747   ------------------------------------------------
D03_Pf_Sau3A_T3_M_P38.ab1       ------------------------------------------------
D03_Pf_Sau3A_T3_M_P38_d.ab1     ------------------------------------------------
D08_Pf_Sau3A_T3_M_P24_d.ab1     ------------------------------------------------
D08_Pf_Sau3A_T3_M_P24.ab1       ------------------------------------------------
PfLab1_M_P1a_G10_14.ab1         ------------------------------------------------
gi|12389316|gb|AU087175.1|AU087 ------------------------------------------------
D02_PfBamHI_M_T3_Plate26a.ab1   ------------------------------------------------
gi|17968969|gb|BM275633.1|BM275 ------------------------------------------------
E02_PfLab1_Large_Plate12b.ab1   ------------------------------------------------
F01_Pf_Sau3A_T3_M_P17.ab1       ------------------------------------------------
F01_Pf_Sau3A_T3_M_P17_d.ab1     ------------------------------------------------
H12_473_603.ab1                 ------------------------------------------------
G09_Pf_Sau3A_T3_M_P25_d.ab1     ------------------------------------------------
G09_Pf_Sau3A_T3_M_P25.ab1       ------------------------------------------------
gi|21255441|gb|BQ452329.1|BQ452 ------------------------------------------------
gi|21543657|gb|BQ596931.1|BQ596 ------------------------------------------------
gi|1675129|gb|N98079.1|N98079   ------------------------------------------------
gi|21884494|gb|BQ739481.1|BQ739 ------------------------------------------------

MAL13P1.190                     TTAATTTAGTGAACATCTCCATAATTATTATATATGAAGACAATACAT
MAL13|MAL13P1.190               ------------------------------------------------
su_gi_contig_112                ------------------------------------------------
gi|1674765|gb|N97747.1|N97747   ------------------------------------------------
D03_Pf_Sau3A_T3_M_P38.ab1       ------------------------------------------------
D03_Pf_Sau3A_T3_M_P38_d.ab1     ------------------------------------------------
D08_Pf_Sau3A_T3_M_P24_d.ab1     ------------------------------------------------
D08_Pf_Sau3A_T3_M_P24.ab1       ------------------------------------------------
PfLab1_M_P1a_G10_14.ab1         ------------------------------------------------
gi|12389316|gb|AU087175.1|AU087 ------------------------------------------------
D02_PfBamHI_M_T3_Plate26a.ab1   ------------------------------------------------
gi|17968969|gb|BM275633.1|BM275 ------------------------------------------------
E02_PfLab1_Large_Plate12b.ab1   ------------------------------------------------
F01_Pf_Sau3A_T3_M_P17.ab1       ------------------------------------------------
F01_Pf_Sau3A_T3_M_P17_d.ab1     ------------------------------------------------
H12_473_603.ab1                 ------------------------------------------------
G09_Pf_Sau3A_T3_M_P25_d.ab1     ------------------------------------------------
G09_Pf_Sau3A_T3_M_P25.ab1       ------------------------------------------------
gi|21255441|gb|BQ452329.1|BQ452 ------------------------------------------------
gi|21543657|gb|BQ596931.1|BQ596 ------------------------------------------------
gi|1675129|gb|N98079.1|N98079   ------------------------------------------------
gi|21884494|gb|BQ739481.1|BQ739 ------------------------------------------------

MAL13P1.190                     TTCATTTATTATGTGACTTATTTATATACGAACAAAGAACAGAATTAA
MAL13|MAL13P1.190               ------------------------------------------------
su_gi_contig_112                ------------------------------------------------
gi|1674765|gb|N97747.1|N97747   ------------------------------------------------
D03_Pf_Sau3A_T3_M_P38.ab1       ------------------------------------------------
D03_Pf_Sau3A_T3_M_P38_d.ab1     ------------------------------------------------
D08_Pf_Sau3A_T3_M_P24_d.ab1     ------------------------------------------------
D08_Pf_Sau3A_T3_M_P24.ab1       ------------------------------------------------
PfLab1_M_P1a_G10_14.ab1         ------------------------------------------------
gi|12389316|gb|AU087175.1|AU087 ------------------------------------------------
D02_PfBamHI_M_T3_Plate26a.ab1   ------------------------------------------------
gi|17968969|gb|BM275633.1|BM275 ------------------------------------------------
E02_PfLab1_Large_Plate12b.ab1   ------------------------------------------------
F01_Pf_Sau3A_T3_M_P17.ab1       ------------------------------------------------
F01_Pf_Sau3A_T3_M_P17_d.ab1     ------------------------------------------------
H12_473_603.ab1                 ------------------------------------------------
G09_Pf_Sau3A_T3_M_P25_d.ab1     ------------------------------------------------
G09_Pf_Sau3A_T3_M_P25.ab1       ------------------------------------------------
gi|21255441|gb|BQ452329.1|BQ452 ------------------------------------------------
gi|21543657|gb|BQ596931.1|BQ596 ------------------------------------------------
gi|1675129|gb|N98079.1|N98079   ------------------------------------------------
gi|21884494|gb|BQ739481.1|BQ739 ------------------------------------------------

MAL13P1.190                     GAGAATATGTTTATGTCTTAAAAATTAAAACACACGTTCACTTTCATA
MAL13|MAL13P1.190               ------------------------------------------------
su_gi_contig_112                ------------------------------------------------
gi|1674765|gb|N97747.1|N97747   ------------------------------------------------
D03_Pf_Sau3A_T3_M_P38.ab1       ------------------------------------------------
D03_Pf_Sau3A_T3_M_P38_d.ab1     ------------------------------------------------
D08_Pf_Sau3A_T3_M_P24_d.ab1     ------------------------------------------------
D08_Pf_Sau3A_T3_M_P24.ab1       ------------------------------------------------
PfLab1_M_P1a_G10_14.ab1         ------------------------------------------------
gi|12389316|gb|AU087175.1|AU087 ------------------------------------------------
D02_PfBamHI_M_T3_Plate26a.ab1   ------------------------------------------------
gi|17968969|gb|BM275633.1|BM275 ------------------------------------------------
E02_PfLab1_Large_Plate12b.ab1   ------------------------------------------------
F01_Pf_Sau3A_T3_M_P17.ab1       ------------------------------------------------
F01_Pf_Sau3A_T3_M_P17_d.ab1     ------------------------------------------------
H12_473_603.ab1                 ------------------------------------------------
G09_Pf_Sau3A_T3_M_P25_d.ab1     ------------------------------------------------
G09_Pf_Sau3A_T3_M_P25.ab1       ------------------------------------------------
gi|21255441|gb|BQ452329.1|BQ452 ------------------------------------------------
gi|21543657|gb|BQ596931.1|BQ596 ------------------------------------------------
gi|1675129|gb|N98079.1|N98079   ------------------------------------------------
gi|21884494|gb|BQ739481.1|BQ739 ------------------------------------------------

MAL13P1.190                     TTTTATATTATCATAAATGGCACCTTATTTTCAAGGGTGATACGAAAA
MAL13|MAL13P1.190               ------------------------------------------------
su_gi_contig_112                ------------------------------------------------
gi|1674765|gb|N97747.1|N97747   ------------------------------------------------
D03_Pf_Sau3A_T3_M_P38.ab1       ------------------------------------------------
D03_Pf_Sau3A_T3_M_P38_d.ab1     ------------------------------------------------
D08_Pf_Sau3A_T3_M_P24_d.ab1     ------------------------------------------------
D08_Pf_Sau3A_T3_M_P24.ab1       ------------------------------------------------
PfLab1_M_P1a_G10_14.ab1         ------------------------------------------------
gi|12389316|gb|AU087175.1|AU087 ------------------------------------------------
D02_PfBamHI_M_T3_Plate26a.ab1   ------------------------------------------------
gi|17968969|gb|BM275633.1|BM275 ------------------------------------------------
E02_PfLab1_Large_Plate12b.ab1   ------------------------------------------------
F01_Pf_Sau3A_T3_M_P17.ab1       ------------------------------------------------
F01_Pf_Sau3A_T3_M_P17_d.ab1     ------------------------------------------------
H12_473_603.ab1                 ------------------------------------------------
G09_Pf_Sau3A_T3_M_P25_d.ab1     ------------------------------------------------
G09_Pf_Sau3A_T3_M_P25.ab1       ------------------------------------------------
gi|21255441|gb|BQ452329.1|BQ452 ------------------------------------------------
gi|21543657|gb|BQ596931.1|BQ596 ------------------------------------------------
gi|1675129|gb|N98079.1|N98079   ------------------------------------------------
gi|21884494|gb|BQ739481.1|BQ739 ------------------------------------------------

MAL13P1.190                     AAATAAAGATCAAAAGCATATATAATAAAATATGTTTTTTTTTTTTTT
MAL13|MAL13P1.190               ------------------------------------------------
su_gi_contig_112                ------------------------------------------------
gi|1674765|gb|N97747.1|N97747   ------------------------------------------------
D03_Pf_Sau3A_T3_M_P38.ab1       ------------------------------------------------
D03_Pf_Sau3A_T3_M_P38_d.ab1     ------------------------------------------------
D08_Pf_Sau3A_T3_M_P24_d.ab1     ------------------------------------------------
D08_Pf_Sau3A_T3_M_P24.ab1       ------------------------------------------------
PfLab1_M_P1a_G10_14.ab1         ------------------------------------------------
gi|12389316|gb|AU087175.1|AU087 ------------------------------------------------
D02_PfBamHI_M_T3_Plate26a.ab1   ------------------------------------------------
gi|17968969|gb|BM275633.1|BM275 ------------------------------------------------
E02_PfLab1_Large_Plate12b.ab1   ------------------------------------------------
F01_Pf_Sau3A_T3_M_P17.ab1       ------------------------------------------------
F01_Pf_Sau3A_T3_M_P17_d.ab1     ------------------------------------------------
H12_473_603.ab1                 ------------------------------------------------
G09_Pf_Sau3A_T3_M_P25_d.ab1     ------------------------------------------------
G09_Pf_Sau3A_T3_M_P25.ab1       ------------------------------------------------
gi|21255441|gb|BQ452329.1|BQ452 ------------------------------------------------
gi|21543657|gb|BQ596931.1|BQ596 ------------------------------------------------
gi|1675129|gb|N98079.1|N98079   ------------------------------------------------
gi|21884494|gb|BQ739481.1|BQ739 ------------------------------------------------

MAL13P1.190                     TAAATATAATTTTTTTGAAATATTCTTTTTTTTTCTTATTTTTTTTGT
MAL13|MAL13P1.190               ------------------------------------------------
su_gi_contig_112                ------------------------------------------------
gi|1674765|gb|N97747.1|N97747   ------------------------------------------------
D03_Pf_Sau3A_T3_M_P38.ab1       ------------------------------------------------
D03_Pf_Sau3A_T3_M_P38_d.ab1     ------------------------------------------------
D08_Pf_Sau3A_T3_M_P24_d.ab1     ------------------------------------------------
D08_Pf_Sau3A_T3_M_P24.ab1       ------------------------------------------------
PfLab1_M_P1a_G10_14.ab1         ------------------------------------------------
gi|12389316|gb|AU087175.1|AU087 ------------------------------------------------
D02_PfBamHI_M_T3_Plate26a.ab1   ------------------------------------------------
gi|17968969|gb|BM275633.1|BM275 ------------------------------------------------
E02_PfLab1_Large_Plate12b.ab1   ------------------------------------------------
F01_Pf_Sau3A_T3_M_P17.ab1       ------------------------------------------------
F01_Pf_Sau3A_T3_M_P17_d.ab1     ------------------------------------------------
H12_473_603.ab1                 ------------------------------------------------
G09_Pf_Sau3A_T3_M_P25_d.ab1     ------------------------------------------------
G09_Pf_Sau3A_T3_M_P25.ab1       ------------------------------------------------
gi|21255441|gb|BQ452329.1|BQ452 ------------------------------------------------
gi|21543657|gb|BQ596931.1|BQ596 ------------------------------------------------
gi|1675129|gb|N98079.1|N98079   ------------------------------------------------
gi|21884494|gb|BQ739481.1|BQ739 ------------------------------------------------

MAL13P1.190                     TTTTTTTTTTTTTTTTTTTTTTGGTAAGTTAGTATTATAGTTGTTATA
MAL13|MAL13P1.190               ------------------------------------------------
su_gi_contig_112                ------------------------------------------------
gi|1674765|gb|N97747.1|N97747   ------------------------------------------------
D03_Pf_Sau3A_T3_M_P38.ab1       ------------------------------------------------
D03_Pf_Sau3A_T3_M_P38_d.ab1     ------------------------------------------------
D08_Pf_Sau3A_T3_M_P24_d.ab1     ------------------------------------------------
D08_Pf_Sau3A_T3_M_P24.ab1       ------------------------------------------------
PfLab1_M_P1a_G10_14.ab1         ------------------------------------------------
gi|12389316|gb|AU087175.1|AU087 ------------------------------------------------
D02_PfBamHI_M_T3_Plate26a.ab1   ------------------------------------------------
gi|17968969|gb|BM275633.1|BM275 ------------------------------------------------
E02_PfLab1_Large_Plate12b.ab1   ------------------------------------------------
F01_Pf_Sau3A_T3_M_P17.ab1       ------------------------------------------------
F01_Pf_Sau3A_T3_M_P17_d.ab1     ------------------------------------------------
H12_473_603.ab1                 ------------------------------------------------
G09_Pf_Sau3A_T3_M_P25_d.ab1     ------------------------------------------------
G09_Pf_Sau3A_T3_M_P25.ab1       ------------------------------------------------
gi|21255441|gb|BQ452329.1|BQ452 ------------------------------------------------
gi|21543657|gb|BQ596931.1|BQ596 ------------------------------------------------
gi|1675129|gb|N98079.1|N98079   ------------------------------------------------
gi|21884494|gb|BQ739481.1|BQ739 ------------------------------------------------

MAL13P1.190                     CATAAGGTATGTATAGAACAATATAATTTAATTCAAGAATAAAAATAT
MAL13|MAL13P1.190               ------------------------------------------------
su_gi_contig_112                ------------------------------------------------
gi|1674765|gb|N97747.1|N97747   ------------------------------------------------
D03_Pf_Sau3A_T3_M_P38.ab1       ------------------------------------------------
D03_Pf_Sau3A_T3_M_P38_d.ab1     ------------------------------------------------
D08_Pf_Sau3A_T3_M_P24_d.ab1     ------------------------------------------------
D08_Pf_Sau3A_T3_M_P24.ab1       ------------------------------------------------
PfLab1_M_P1a_G10_14.ab1         ------------------------------------------------
gi|12389316|gb|AU087175.1|AU087 ------------------------------------------------
D02_PfBamHI_M_T3_Plate26a.ab1   ------------------------------------------------
gi|17968969|gb|BM275633.1|BM275 ------------------------------------------------
E02_PfLab1_Large_Plate12b.ab1   ------------------------------------------------
F01_Pf_Sau3A_T3_M_P17.ab1       ------------------------------------------------
F01_Pf_Sau3A_T3_M_P17_d.ab1     ------------------------------------------------
H12_473_603.ab1                 ------------------------------------------------
G09_Pf_Sau3A_T3_M_P25_d.ab1     ------------------------------------------------
G09_Pf_Sau3A_T3_M_P25.ab1       ------------------------------------------------
gi|21255441|gb|BQ452329.1|BQ452 ------------------------------------------------
gi|21543657|gb|BQ596931.1|BQ596 ------------------------------------------------
gi|1675129|gb|N98079.1|N98079   ------------------------------------------------
gi|21884494|gb|BQ739481.1|BQ739 ------------------------------------------------

MAL13P1.190                     AAAGTTATATAATTTCAAAAGGATTATATTGGTATATATAAAAATGAT
MAL13|MAL13P1.190               ------------------------------------------------
su_gi_contig_112                ------------------------------------------------
gi|1674765|gb|N97747.1|N97747   ------------------------------------------------
D03_Pf_Sau3A_T3_M_P38.ab1       ------------------------------------------------
D03_Pf_Sau3A_T3_M_P38_d.ab1     ------------------------------------------------
D08_Pf_Sau3A_T3_M_P24_d.ab1     ------------------------------------------------
D08_Pf_Sau3A_T3_M_P24.ab1       ------------------------------------------------
PfLab1_M_P1a_G10_14.ab1         ------------------------------------------------
gi|12389316|gb|AU087175.1|AU087 ------------------------------------------------
D02_PfBamHI_M_T3_Plate26a.ab1   ------------------------------------------------
gi|17968969|gb|BM275633.1|BM275 ------------------------------------------------
E02_PfLab1_Large_Plate12b.ab1   ------------------------------------------------
F01_Pf_Sau3A_T3_M_P17.ab1       ------------------------------------------------
F01_Pf_Sau3A_T3_M_P17_d.ab1     ------------------------------------------------
H12_473_603.ab1                 ------------------------------------------------
G09_Pf_Sau3A_T3_M_P25_d.ab1     ------------------------------------------------
G09_Pf_Sau3A_T3_M_P25.ab1       ------------------------------------------------
gi|21255441|gb|BQ452329.1|BQ452 ------------------------------------------------
gi|21543657|gb|BQ596931.1|BQ596 ------------------------------------------------
gi|1675129|gb|N98079.1|N98079   ------------------------------------------------
gi|21884494|gb|BQ739481.1|BQ739 ------------------------------------------------

MAL13P1.190                     GTGGAAAAAAAAAAAAAAAAAAAAAAAATTTTAATGAAAAATAAAAAT
MAL13|MAL13P1.190               ------------------------------------------------
su_gi_contig_112                ------------------------------------------------
gi|1674765|gb|N97747.1|N97747   ------------------------------------------------
D03_Pf_Sau3A_T3_M_P38.ab1       ------------------------------------------------
D03_Pf_Sau3A_T3_M_P38_d.ab1     ------------------------------------------------
D08_Pf_Sau3A_T3_M_P24_d.ab1     ------------------------------------------------
D08_Pf_Sau3A_T3_M_P24.ab1       ------------------------------------------------
PfLab1_M_P1a_G10_14.ab1         ------------------------------------------------
gi|12389316|gb|AU087175.1|AU087 ------------------------------------------------
D02_PfBamHI_M_T3_Plate26a.ab1   ------------------------------------------------
gi|17968969|gb|BM275633.1|BM275 ------------------------------------------------
E02_PfLab1_Large_Plate12b.ab1   ------------------------------------------------
F01_Pf_Sau3A_T3_M_P17.ab1       ------------------------------------------------
F01_Pf_Sau3A_T3_M_P17_d.ab1     ------------------------------------------------
H12_473_603.ab1                 ------------------------------------------------
G09_Pf_Sau3A_T3_M_P25_d.ab1     ------------------------------------------------
G09_Pf_Sau3A_T3_M_P25.ab1       ------------------------------------------------
gi|21255441|gb|BQ452329.1|BQ452 ------------------------------------------------
gi|21543657|gb|BQ596931.1|BQ596 ------------------------------------------------
gi|1675129|gb|N98079.1|N98079   ------------------------------------------------
gi|21884494|gb|BQ739481.1|BQ739 ------------------------------------------------

MAL13P1.190                     AAGATATATATATATATATATATATAAATATACACATATATAAATTTA
MAL13|MAL13P1.190               ------------------------------------------------
su_gi_contig_112                ------------------------------------------------
gi|1674765|gb|N97747.1|N97747   ------------------------------------------------
D03_Pf_Sau3A_T3_M_P38.ab1       ------------------------------------------------
D03_Pf_Sau3A_T3_M_P38_d.ab1     ------------------------------------------------
D08_Pf_Sau3A_T3_M_P24_d.ab1     ------------------------------------------------
D08_Pf_Sau3A_T3_M_P24.ab1       ------------------------------------------------
PfLab1_M_P1a_G10_14.ab1         ------------------------------------------------
gi|12389316|gb|AU087175.1|AU087 ------------------------------------------------
D02_PfBamHI_M_T3_Plate26a.ab1   ------------------------------------------------
gi|17968969|gb|BM275633.1|BM275 ------------------------------------------------
E02_PfLab1_Large_Plate12b.ab1   ------------------------------------------------
F01_Pf_Sau3A_T3_M_P17.ab1       ------------------------------------------------
F01_Pf_Sau3A_T3_M_P17_d.ab1     ------------------------------------------------
H12_473_603.ab1                 ------------------------------------------------
G09_Pf_Sau3A_T3_M_P25_d.ab1     ------------------------------------------------
G09_Pf_Sau3A_T3_M_P25.ab1       ------------------------------------------------
gi|21255441|gb|BQ452329.1|BQ452 ------------------------------------------------
gi|21543657|gb|BQ596931.1|BQ596 ------------------------------------------------
gi|1675129|gb|N98079.1|N98079   ------------------------------------------------
gi|21884494|gb|BQ739481.1|BQ739 ------------------------------------------------

MAL13P1.190                     TATATATATATATATACATCCATTTATGTATTAATGGGGAGCTTTAAA
MAL13|MAL13P1.190               ------------------------------------------------
su_gi_contig_112                ------------------------------------------------
gi|1674765|gb|N97747.1|N97747   ------------------------------------------------
D03_Pf_Sau3A_T3_M_P38.ab1       ------------------------------------------------
D03_Pf_Sau3A_T3_M_P38_d.ab1     ------------------------------------------------
D08_Pf_Sau3A_T3_M_P24_d.ab1     ------------------------------------------------
D08_Pf_Sau3A_T3_M_P24.ab1       ------------------------------------------------
PfLab1_M_P1a_G10_14.ab1         ------------------------------------------------
gi|12389316|gb|AU087175.1|AU087 ------------------------------------------------
D02_PfBamHI_M_T3_Plate26a.ab1   ------------------------------------------------
gi|17968969|gb|BM275633.1|BM275 ------------------------------------------------
E02_PfLab1_Large_Plate12b.ab1   ------------------------------------------------
F01_Pf_Sau3A_T3_M_P17.ab1       ------------------------------------------------
F01_Pf_Sau3A_T3_M_P17_d.ab1     ------------------------------------------------
H12_473_603.ab1                 ------------------------------------------------
G09_Pf_Sau3A_T3_M_P25_d.ab1     ------------------------------------------------
G09_Pf_Sau3A_T3_M_P25.ab1       ------------------------------------------------
gi|21255441|gb|BQ452329.1|BQ452 ------------------------------------------------
gi|21543657|gb|BQ596931.1|BQ596 ------------------------------------------------
gi|1675129|gb|N98079.1|N98079   ------------------------------------------------
gi|21884494|gb|BQ739481.1|BQ739 ------------------------------------------------

MAL13P1.190                     ACTTCATTTTGTGTAAAACCATATCATTTCTTAAGGTAAATTTAGATT
MAL13|MAL13P1.190               ------------------------------------------------
su_gi_contig_112                ------------------------------------------------
gi|1674765|gb|N97747.1|N97747   ------------------------------------------------
D03_Pf_Sau3A_T3_M_P38.ab1       ------------------------------------------------
D03_Pf_Sau3A_T3_M_P38_d.ab1     ------------------------------------------------
D08_Pf_Sau3A_T3_M_P24_d.ab1     ------------------------------------------------
D08_Pf_Sau3A_T3_M_P24.ab1       ------------------------------------------------
PfLab1_M_P1a_G10_14.ab1         ------------------------------------------------
gi|12389316|gb|AU087175.1|AU087 ------------------------------------------------
D02_PfBamHI_M_T3_Plate26a.ab1   ------------------------------------------------
gi|17968969|gb|BM275633.1|BM275 ------------------------------------------------
E02_PfLab1_Large_Plate12b.ab1   ------------------------------------------------
F01_Pf_Sau3A_T3_M_P17.ab1       ------------------------------------------------
F01_Pf_Sau3A_T3_M_P17_d.ab1     ------------------------------------------------
H12_473_603.ab1                 ------------------------------------------------
G09_Pf_Sau3A_T3_M_P25_d.ab1     ------------------------------------------------
G09_Pf_Sau3A_T3_M_P25.ab1       ------------------------------------------------
gi|21255441|gb|BQ452329.1|BQ452 ------------------------------------------------
gi|21543657|gb|BQ596931.1|BQ596 ------------------------------------------------
gi|1675129|gb|N98079.1|N98079   ------------------------------------------------
gi|21884494|gb|BQ739481.1|BQ739 ------------------------------------------------

MAL13P1.190                     TTAAGTAATGAGCGAAGACTTTATTTTTTAAAATTTCTGGTTTTAACA
MAL13|MAL13P1.190               ------------------------------------------------
su_gi_contig_112                ------------------------------------------------
gi|1674765|gb|N97747.1|N97747   ------------------------------------------------
D03_Pf_Sau3A_T3_M_P38.ab1       ------------------------------------------------
D03_Pf_Sau3A_T3_M_P38_d.ab1     ------------------------------------------------
D08_Pf_Sau3A_T3_M_P24_d.ab1     ------------------------------------------------
D08_Pf_Sau3A_T3_M_P24.ab1       ------------------------------------------------
PfLab1_M_P1a_G10_14.ab1         ------------------------------------------------
gi|12389316|gb|AU087175.1|AU087 ------------------------------------------------
D02_PfBamHI_M_T3_Plate26a.ab1   ------------------------------------------------
gi|17968969|gb|BM275633.1|BM275 ------------------------------------------------
E02_PfLab1_Large_Plate12b.ab1   ------------------------------------------------
F01_Pf_Sau3A_T3_M_P17.ab1       ------------------------------------------------
F01_Pf_Sau3A_T3_M_P17_d.ab1     ------------------------------------------------
H12_473_603.ab1                 ------------------------------------------------
G09_Pf_Sau3A_T3_M_P25_d.ab1     ------------------------------------------------
G09_Pf_Sau3A_T3_M_P25.ab1       ------------------------------------------------
gi|21255441|gb|BQ452329.1|BQ452 ------------------------------------------------
gi|21543657|gb|BQ596931.1|BQ596 ------------------------------------------------
gi|1675129|gb|N98079.1|N98079   ------------------------------------------------
gi|21884494|gb|BQ739481.1|BQ739 ------------------------------------------------

MAL13P1.190                     AACTTCCAATATCTTTTTGTATACCTTCTAATTTCTGAACCTTTGGAT
MAL13|MAL13P1.190               ------------------------------------------------
su_gi_contig_112                ------------------------------------------------
gi|1674765|gb|N97747.1|N97747   ------------------------------------------------
D03_Pf_Sau3A_T3_M_P38.ab1       ------------------------------------------------
D03_Pf_Sau3A_T3_M_P38_d.ab1     ------------------------------------------------
D08_Pf_Sau3A_T3_M_P24_d.ab1     ------------------------------------------------
D08_Pf_Sau3A_T3_M_P24.ab1       ------------------------------------------------
PfLab1_M_P1a_G10_14.ab1         ------------------------------------------------
gi|12389316|gb|AU087175.1|AU087 ------------------------------------------------
D02_PfBamHI_M_T3_Plate26a.ab1   ------------------------------------------------
gi|17968969|gb|BM275633.1|BM275 ------------------------------------------------
E02_PfLab1_Large_Plate12b.ab1   ------------------------------------------------
F01_Pf_Sau3A_T3_M_P17.ab1       ------------------------------------------------
F01_Pf_Sau3A_T3_M_P17_d.ab1     ------------------------------------------------
H12_473_603.ab1                 ------------------------------------------------
G09_Pf_Sau3A_T3_M_P25_d.ab1     ------------------------------------------------
G09_Pf_Sau3A_T3_M_P25.ab1       ------------------------------------------------
gi|21255441|gb|BQ452329.1|BQ452 ------------------------------------------------
gi|21543657|gb|BQ596931.1|BQ596 ------------------------------------------------
gi|1675129|gb|N98079.1|N98079   ------------------------------------------------
gi|21884494|gb|BQ739481.1|BQ739 ------------------------------------------------

MAL13P1.190                     CTTCTTTTCTGATTTCTTTAATTTTGTCAATAACATTATTCATAAAGA
MAL13|MAL13P1.190               ------------------------------------------------
su_gi_contig_112                ------------------------------------------------
gi|1674765|gb|N97747.1|N97747   ------------------------------------------------
D03_Pf_Sau3A_T3_M_P38.ab1       ------------------------------------------------
D03_Pf_Sau3A_T3_M_P38_d.ab1     ------------------------------------------------
D08_Pf_Sau3A_T3_M_P24_d.ab1     ------------------------------------------------
D08_Pf_Sau3A_T3_M_P24.ab1       ------------------------------------------------
PfLab1_M_P1a_G10_14.ab1         ------------------------------------------------
gi|12389316|gb|AU087175.1|AU087 ------------------------------------------------
D02_PfBamHI_M_T3_Plate26a.ab1   ------------------------------------------------
gi|17968969|gb|BM275633.1|BM275 ------------------------------------------------
E02_PfLab1_Large_Plate12b.ab1   ------------------------------------------------
F01_Pf_Sau3A_T3_M_P17.ab1       ------------------------------------------------
F01_Pf_Sau3A_T3_M_P17_d.ab1     ------------------------------------------------
H12_473_603.ab1                 ------------------------------------------------
G09_Pf_Sau3A_T3_M_P25_d.ab1     ------------------------------------------------
G09_Pf_Sau3A_T3_M_P25.ab1       ------------------------------------------------
gi|21255441|gb|BQ452329.1|BQ452 ------------------------------------------------
gi|21543657|gb|BQ596931.1|BQ596 ------------------------------------------------
gi|1675129|gb|N98079.1|N98079   ------------------------------------------------
gi|21884494|gb|BQ739481.1|BQ739 ------------------------------------------------

MAL13P1.190                     GGGCTTCATTTTTATTTTTTAAGAGTTTCTTTTGTTTTTTTTTAATTT
MAL13|MAL13P1.190               ------------------------------------------------
su_gi_contig_112                ------------------------------------------------
gi|1674765|gb|N97747.1|N97747   ------------------------------------------------
D03_Pf_Sau3A_T3_M_P38.ab1       ------------------------------------------------
D03_Pf_Sau3A_T3_M_P38_d.ab1     ------------------------------------------------
D08_Pf_Sau3A_T3_M_P24_d.ab1     ------------------------------------------------
D08_Pf_Sau3A_T3_M_P24.ab1       ------------------------------------------------
PfLab1_M_P1a_G10_14.ab1         ------------------------------------------------
gi|12389316|gb|AU087175.1|AU087 ------------------------------------------------
D02_PfBamHI_M_T3_Plate26a.ab1   ------------------------------------------------
gi|17968969|gb|BM275633.1|BM275 ------------------------------------------------
E02_PfLab1_Large_Plate12b.ab1   ------------------------------------------------
F01_Pf_Sau3A_T3_M_P17.ab1       ------------------------------------------------
F01_Pf_Sau3A_T3_M_P17_d.ab1     ------------------------------------------------
H12_473_603.ab1                 ------------------------------------------------
G09_Pf_Sau3A_T3_M_P25_d.ab1     ------------------------------------------------
G09_Pf_Sau3A_T3_M_P25.ab1       ------------------------------------------------
gi|21255441|gb|BQ452329.1|BQ452 ------------------------------------------------
gi|21543657|gb|BQ596931.1|BQ596 ------------------------------------------------
gi|1675129|gb|N98079.1|N98079   ------------------------------------------------
gi|21884494|gb|BQ739481.1|BQ739 ------------------------------------------------

MAL13P1.190                     CTAAGGTTTTAATAAAAGAATCATCATCAATATCTTGAGCATAGTTAA
MAL13|MAL13P1.190               ------------------------------------------------
su_gi_contig_112                ------------------------------------------------
gi|1674765|gb|N97747.1|N97747   ------------------------------------------------
D03_Pf_Sau3A_T3_M_P38.ab1       ------------------------------------------------
D03_Pf_Sau3A_T3_M_P38_d.ab1     ------------------------------------------------
D08_Pf_Sau3A_T3_M_P24_d.ab1     ------------------------------------------------
D08_Pf_Sau3A_T3_M_P24.ab1       ------------------------------------------------
PfLab1_M_P1a_G10_14.ab1         ------------------------------------------------
gi|12389316|gb|AU087175.1|AU087 ------------------------------------------------
D02_PfBamHI_M_T3_Plate26a.ab1   ------------------------------------------------
gi|17968969|gb|BM275633.1|BM275 ------------------------------------------------
E02_PfLab1_Large_Plate12b.ab1   ------------------------------------------------
F01_Pf_Sau3A_T3_M_P17.ab1       ------------------------------------------------
F01_Pf_Sau3A_T3_M_P17_d.ab1     ------------------------------------------------
H12_473_603.ab1                 ------------------------------------------------
G09_Pf_Sau3A_T3_M_P25_d.ab1     ------------------------------------------------
G09_Pf_Sau3A_T3_M_P25.ab1       ------------------------------------------------
gi|21255441|gb|BQ452329.1|BQ452 ------------------------------------------------
gi|21543657|gb|BQ596931.1|BQ596 ------------------------------------------------
gi|1675129|gb|N98079.1|N98079   ------------------------------------------------
gi|21884494|gb|BQ739481.1|BQ739 ------------------------------------------------

MAL13P1.190                     GGAAGTCATCTTTTAACTTGGCTATATTTTCAAAGTTAAAAATATTAG
MAL13|MAL13P1.190               ------------------------------------------------
su_gi_contig_112                ------------------------------------------------
gi|1674765|gb|N97747.1|N97747   ------------------------------------------------
D03_Pf_Sau3A_T3_M_P38.ab1       ------------------------------------------------
D03_Pf_Sau3A_T3_M_P38_d.ab1     ------------------------------------------------
D08_Pf_Sau3A_T3_M_P24_d.ab1     ------------------------------------------------
D08_Pf_Sau3A_T3_M_P24.ab1       ------------------------------------------------
PfLab1_M_P1a_G10_14.ab1         ------------------------------------------------
gi|12389316|gb|AU087175.1|AU087 ------------------------------------------------
D02_PfBamHI_M_T3_Plate26a.ab1   ------------------------------------------------
gi|17968969|gb|BM275633.1|BM275 ------------------------------------------------
E02_PfLab1_Large_Plate12b.ab1   ------------------------------------------------
F01_Pf_Sau3A_T3_M_P17.ab1       ------------------------------------------------
F01_Pf_Sau3A_T3_M_P17_d.ab1     ------------------------------------------------
H12_473_603.ab1                 ------------------------------------------------
G09_Pf_Sau3A_T3_M_P25_d.ab1     ------------------------------------------------
G09_Pf_Sau3A_T3_M_P25.ab1       ------------------------------------------------
gi|21255441|gb|BQ452329.1|BQ452 ------------------------------------------------
gi|21543657|gb|BQ596931.1|BQ596 ------------------------------------------------
gi|1675129|gb|N98079.1|N98079   ------------------------------------------------
gi|21884494|gb|BQ739481.1|BQ739 ------------------------------------------------

MAL13P1.190                     TAGATGTAACAACTAAATATCTTGAATCAACTCTTTTTAAAGGAACCC
MAL13|MAL13P1.190               ------------------------------------------------
su_gi_contig_112                ------------------------------------------------
gi|1674765|gb|N97747.1|N97747   ------------------------------------------------
D03_Pf_Sau3A_T3_M_P38.ab1       ------------------------------------------------
D03_Pf_Sau3A_T3_M_P38_d.ab1     ------------------------------------------------
D08_Pf_Sau3A_T3_M_P24_d.ab1     ------------------------------------------------
D08_Pf_Sau3A_T3_M_P24.ab1       ------------------------------------------------
PfLab1_M_P1a_G10_14.ab1         ------------------------------------------------
gi|12389316|gb|AU087175.1|AU087 ------------------------------------------------
D02_PfBamHI_M_T3_Plate26a.ab1   ------------------------------------------------
gi|17968969|gb|BM275633.1|BM275 ------------------------------------------------
E02_PfLab1_Large_Plate12b.ab1   ------------------------------------------------
F01_Pf_Sau3A_T3_M_P17.ab1       ------------------------------------------------
F01_Pf_Sau3A_T3_M_P17_d.ab1     ------------------------------------------------
H12_473_603.ab1                 ------------------------------------------------
G09_Pf_Sau3A_T3_M_P25_d.ab1     ------------------------------------------------
G09_Pf_Sau3A_T3_M_P25.ab1       ------------------------------------------------
gi|21255441|gb|BQ452329.1|BQ452 ------------------------------------------------
gi|21543657|gb|BQ596931.1|BQ596 ------------------------------------------------
gi|1675129|gb|N98079.1|N98079   ------------------------------------------------
gi|21884494|gb|BQ739481.1|BQ739 ------------------------------------------------

MAL13P1.190                     CATTAATTTCATATGGACCTAC
MAL13|MAL13P1.190               ----------------------
su_gi_contig_112                ----------------------
gi|1674765|gb|N97747.1|N97747   ----------------------
D03_Pf_Sau3A_T3_M_P38.ab1       ----------------------
D03_Pf_Sau3A_T3_M_P38_d.ab1     ----------------------
D08_Pf_Sau3A_T3_M_P24_d.ab1     ----------------------
D08_Pf_Sau3A_T3_M_P24.ab1       ----------------------
PfLab1_M_P1a_G10_14.ab1         ----------------------
gi|12389316|gb|AU087175.1|AU087 ----------------------
D02_PfBamHI_M_T3_Plate26a.ab1   ----------------------
gi|17968969|gb|BM275633.1|BM275 ----------------------
E02_PfLab1_Large_Plate12b.ab1   ----------------------
F01_Pf_Sau3A_T3_M_P17.ab1       ----------------------
F01_Pf_Sau3A_T3_M_P17_d.ab1     ----------------------
H12_473_603.ab1                 ----------------------
G09_Pf_Sau3A_T3_M_P25_d.ab1     ----------------------
G09_Pf_Sau3A_T3_M_P25.ab1       ----------------------
gi|21255441|gb|BQ452329.1|BQ452 ----------------------
gi|21543657|gb|BQ596931.1|BQ596 ----------------------
gi|1675129|gb|N98079.1|N98079   ----------------------
gi|21884494|gb|BQ739481.1|BQ739 ----------------------

;

endblock;
