# Supplementary material for: cDNA sequences reveal considerable gene prediction inaccuracy in the Plasmodium falciparum genome
Source: BMC Genomics. 2007 Jul 27;8:255. doi: 10.1186/1471-2164-8-255 (PMC1978503; doi:10.1186/1471-2164-8-255)
Supplement: Additional file 2 — Genes with predicted coding regions fully covered by EST and confirmation of predicted introns. Aligned cDNA and predicted CDS sequences can be viewed by double clicking the hyper-linked gene names in the Excel file. [file 1471-2164-8-255-S2.zip › MAL13P1.209.TXT]

#NEXUS

[!This data assembled using Sequencher, from Gene Codes Corporation.]
begin data;
   dimensions ntax=18 nchar=3987;
   format datatype=dna gap=- interleave=yes;
   matrix

MAL13P1.209                     TATAATAATATATGATTTGTTATAAATATATTATACGTTTTTTTTTTA
MAL13|MAL13P1.209               ------------------------------------------------
su_gi_contig_234                ------------------------------------------------
B09_PfBamHI_M_T7_Plate4a.ab1    ------------------------------------------------
C02_Pf_Sau3A_T3_M_P1.ab1        ------------------------------------------------
B07_PfLab1_Large_Plate8b.ab1    ------------------------------------------------
C09_PfLab1_Large_Plate9b.ab1    ------------------------------------------------
C02_Pf_Sau3A_T7_M_P1.ab1        ------------------------------------------------
gi|1674883|gb|N97865.1|N97865   ------------------------------------------------
gi|15910478|gb|BI816364.1|BI816 ------------------------------------------------
gi|17967367|gb|BM274064.1|BM274 ------------------------------------------------
gi|22791678|gb|BU495484.1|BU495 ------------------------------------------------
gi|27157439|gb|CA855519.1|CA855 ------------------------------------------------
gi|22794589|gb|BU498395.1|BU498 ------------------------------------------------
gi|22791041|gb|BU494847.1|BU494 ------------------------------------------------
gi|16250534|gb|BI936062.1|BI936 ------------------------------------------------
B12_PfBamHI_M_T7_Plate32a.ab1   ------------------------------------------------
gi|15910401|gb|BI816323.1|BI816 ------------------------------------------------

MAL13P1.209                     TATTAAACAAATTTCTATATAATTTTTTTTTTTTTATAATTTATAATA
MAL13|MAL13P1.209               ------------------------------------------------
su_gi_contig_234                ------------------------------------------------
B09_PfBamHI_M_T7_Plate4a.ab1    ------------------------------------------------
C02_Pf_Sau3A_T3_M_P1.ab1        ------------------------------------------------
B07_PfLab1_Large_Plate8b.ab1    ------------------------------------------------
C09_PfLab1_Large_Plate9b.ab1    ------------------------------------------------
C02_Pf_Sau3A_T7_M_P1.ab1        ------------------------------------------------
gi|1674883|gb|N97865.1|N97865   ------------------------------------------------
gi|15910478|gb|BI816364.1|BI816 ------------------------------------------------
gi|17967367|gb|BM274064.1|BM274 ------------------------------------------------
gi|22791678|gb|BU495484.1|BU495 ------------------------------------------------
gi|27157439|gb|CA855519.1|CA855 ------------------------------------------------
gi|22794589|gb|BU498395.1|BU498 ------------------------------------------------
gi|22791041|gb|BU494847.1|BU494 ------------------------------------------------
gi|16250534|gb|BI936062.1|BI936 ------------------------------------------------
B12_PfBamHI_M_T7_Plate32a.ab1   ------------------------------------------------
gi|15910401|gb|BI816323.1|BI816 ------------------------------------------------

MAL13P1.209                     TATATATATATATTATTATACATATATAAATAACATATATATTTTTTA
MAL13|MAL13P1.209               ------------------------------------------------
su_gi_contig_234                ------------------------------------------------
B09_PfBamHI_M_T7_Plate4a.ab1    ------------------------------------------------
C02_Pf_Sau3A_T3_M_P1.ab1        ------------------------------------------------
B07_PfLab1_Large_Plate8b.ab1    ------------------------------------------------
C09_PfLab1_Large_Plate9b.ab1    ------------------------------------------------
C02_Pf_Sau3A_T7_M_P1.ab1        ------------------------------------------------
gi|1674883|gb|N97865.1|N97865   ------------------------------------------------
gi|15910478|gb|BI816364.1|BI816 ------------------------------------------------
gi|17967367|gb|BM274064.1|BM274 ------------------------------------------------
gi|22791678|gb|BU495484.1|BU495 ------------------------------------------------
gi|27157439|gb|CA855519.1|CA855 ------------------------------------------------
gi|22794589|gb|BU498395.1|BU498 ------------------------------------------------
gi|22791041|gb|BU494847.1|BU494 ------------------------------------------------
gi|16250534|gb|BI936062.1|BI936 ------------------------------------------------
B12_PfBamHI_M_T7_Plate32a.ab1   ------------------------------------------------
gi|15910401|gb|BI816323.1|BI816 ------------------------------------------------

MAL13P1.209                     ATATATATTATTATAATATATATATATATATATATATTGCGTATTAAA
MAL13|MAL13P1.209               ------------------------------------------------
su_gi_contig_234                ------------------------------------------------
B09_PfBamHI_M_T7_Plate4a.ab1    ------------------------------------------------
C02_Pf_Sau3A_T3_M_P1.ab1        ------------------------------------------------
B07_PfLab1_Large_Plate8b.ab1    ------------------------------------------------
C09_PfLab1_Large_Plate9b.ab1    ------------------------------------------------
C02_Pf_Sau3A_T7_M_P1.ab1        ------------------------------------------------
gi|1674883|gb|N97865.1|N97865   ------------------------------------------------
gi|15910478|gb|BI816364.1|BI816 ------------------------------------------------
gi|17967367|gb|BM274064.1|BM274 ------------------------------------------------
gi|22791678|gb|BU495484.1|BU495 ------------------------------------------------
gi|27157439|gb|CA855519.1|CA855 ------------------------------------------------
gi|22794589|gb|BU498395.1|BU498 ------------------------------------------------
gi|22791041|gb|BU494847.1|BU494 ------------------------------------------------
gi|16250534|gb|BI936062.1|BI936 ------------------------------------------------
B12_PfBamHI_M_T7_Plate32a.ab1   ------------------------------------------------
gi|15910401|gb|BI816323.1|BI816 ------------------------------------------------

MAL13P1.209                     CCTTAGAAATAATAAAATAATATATTTATTATATAATAAATAATTAAT
MAL13|MAL13P1.209               ------------------------------------------------
su_gi_contig_234                ------------------------------------------------
B09_PfBamHI_M_T7_Plate4a.ab1    ------------------------------------------------
C02_Pf_Sau3A_T3_M_P1.ab1        ------------------------------------------------
B07_PfLab1_Large_Plate8b.ab1    ------------------------------------------------
C09_PfLab1_Large_Plate9b.ab1    ------------------------------------------------
C02_Pf_Sau3A_T7_M_P1.ab1        ------------------------------------------------
gi|1674883|gb|N97865.1|N97865   ------------------------------------------------
gi|15910478|gb|BI816364.1|BI816 ------------------------------------------------
gi|17967367|gb|BM274064.1|BM274 ------------------------------------------------
gi|22791678|gb|BU495484.1|BU495 ------------------------------------------------
gi|27157439|gb|CA855519.1|CA855 ------------------------------------------------
gi|22794589|gb|BU498395.1|BU498 ------------------------------------------------
gi|22791041|gb|BU494847.1|BU494 ------------------------------------------------
gi|16250534|gb|BI936062.1|BI936 ------------------------------------------------
B12_PfBamHI_M_T7_Plate32a.ab1   ------------------------------------------------
gi|15910401|gb|BI816323.1|BI816 ------------------------------------------------

MAL13P1.209                     GTATATATTATATTTTTATATGTAGTGTTTTAAGGGATTTCATATATA
MAL13|MAL13P1.209               ------------------------------------------------
su_gi_contig_234                ------------------------------------------------
B09_PfBamHI_M_T7_Plate4a.ab1    ------------------------------------------------
C02_Pf_Sau3A_T3_M_P1.ab1        ------------------------------------------------
B07_PfLab1_Large_Plate8b.ab1    ------------------------------------------------
C09_PfLab1_Large_Plate9b.ab1    ------------------------------------------------
C02_Pf_Sau3A_T7_M_P1.ab1        ------------------------------------------------
gi|1674883|gb|N97865.1|N97865   ------------------------------------------------
gi|15910478|gb|BI816364.1|BI816 ------------------------------------------------
gi|17967367|gb|BM274064.1|BM274 ------------------------------------------------
gi|22791678|gb|BU495484.1|BU495 ------------------------------------------------
gi|27157439|gb|CA855519.1|CA855 ------------------------------------------------
gi|22794589|gb|BU498395.1|BU498 ------------------------------------------------
gi|22791041|gb|BU494847.1|BU494 ------------------------------------------------
gi|16250534|gb|BI936062.1|BI936 ------------------------------------------------
B12_PfBamHI_M_T7_Plate32a.ab1   ------------------------------------------------
gi|15910401|gb|BI816323.1|BI816 ------------------------------------------------

MAL13P1.209                     ATATATATATATATATATATATATTATAATATTTATTATATAAGTTGT
MAL13|MAL13P1.209               ------------------------------------------------
su_gi_contig_234                ------------------------------------------------
B09_PfBamHI_M_T7_Plate4a.ab1    ------------------------------------------------
C02_Pf_Sau3A_T3_M_P1.ab1        ------------------------------------------------
B07_PfLab1_Large_Plate8b.ab1    ------------------------------------------------
C09_PfLab1_Large_Plate9b.ab1    ------------------------------------------------
C02_Pf_Sau3A_T7_M_P1.ab1        ------------------------------------------------
gi|1674883|gb|N97865.1|N97865   ------------------------------------------------
gi|15910478|gb|BI816364.1|BI816 ------------------------------------------------
gi|17967367|gb|BM274064.1|BM274 ------------------------------------------------
gi|22791678|gb|BU495484.1|BU495 ------------------------------------------------
gi|27157439|gb|CA855519.1|CA855 ------------------------------------------------
gi|22794589|gb|BU498395.1|BU498 ------------------------------------------------
gi|22791041|gb|BU494847.1|BU494 ------------------------------------------------
gi|16250534|gb|BI936062.1|BI936 ------------------------------------------------
B12_PfBamHI_M_T7_Plate32a.ab1   ------------------------------------------------
gi|15910401|gb|BI816323.1|BI816 ------------------------------------------------

MAL13P1.209                     ATTATAAAAGGGGTGTTATATAGTAGCTTATGGTATATGAAATTAATT
MAL13|MAL13P1.209               ------------------------------------------------
su_gi_contig_234                ------------------------------------------------
B09_PfBamHI_M_T7_Plate4a.ab1    ------------------------------------------------
C02_Pf_Sau3A_T3_M_P1.ab1        ------------------------------------------------
B07_PfLab1_Large_Plate8b.ab1    ------------------------------------------------
C09_PfLab1_Large_Plate9b.ab1    ------------------------------------------------
C02_Pf_Sau3A_T7_M_P1.ab1        ------------------------------------------------
gi|1674883|gb|N97865.1|N97865   ------------------------------------------------
gi|15910478|gb|BI816364.1|BI816 ------------------------------------------------
gi|17967367|gb|BM274064.1|BM274 ------------------------------------------------
gi|22791678|gb|BU495484.1|BU495 ------------------------------------------------
gi|27157439|gb|CA855519.1|CA855 ------------------------------------------------
gi|22794589|gb|BU498395.1|BU498 ------------------------------------------------
gi|22791041|gb|BU494847.1|BU494 ------------------------------------------------
gi|16250534|gb|BI936062.1|BI936 ------------------------------------------------
B12_PfBamHI_M_T7_Plate32a.ab1   ------------------------------------------------
gi|15910401|gb|BI816323.1|BI816 ------------------------------------------------

MAL13P1.209                     TTTACCCAAGGTATTTATTTGCTTTATTATTTATATACATTATATAAT
MAL13|MAL13P1.209               ------------------------------------------------
su_gi_contig_234                ------------------------------------------------
B09_PfBamHI_M_T7_Plate4a.ab1    ------------------------------------------------
C02_Pf_Sau3A_T3_M_P1.ab1        ------------------------------------------------
B07_PfLab1_Large_Plate8b.ab1    ------------------------------------------------
C09_PfLab1_Large_Plate9b.ab1    ------------------------------------------------
C02_Pf_Sau3A_T7_M_P1.ab1        ------------------------------------------------
gi|1674883|gb|N97865.1|N97865   ------------------------------------------------
gi|15910478|gb|BI816364.1|BI816 ------------------------------------------------
gi|17967367|gb|BM274064.1|BM274 ------------------------------------------------
gi|22791678|gb|BU495484.1|BU495 ------------------------------------------------
gi|27157439|gb|CA855519.1|CA855 ------------------------------------------------
gi|22794589|gb|BU498395.1|BU498 ------------------------------------------------
gi|22791041|gb|BU494847.1|BU494 ------------------------------------------------
gi|16250534|gb|BI936062.1|BI936 ------------------------------------------------
B12_PfBamHI_M_T7_Plate32a.ab1   ------------------------------------------------
gi|15910401|gb|BI816323.1|BI816 ------------------------------------------------

MAL13P1.209                     ATTATATATATATATATATATATATATATATATATATATGTATTAAAT
MAL13|MAL13P1.209               ------------------------------------------------
su_gi_contig_234                ------------------------------------------------
B09_PfBamHI_M_T7_Plate4a.ab1    ------------------------------------------------
C02_Pf_Sau3A_T3_M_P1.ab1        ------------------------------------------------
B07_PfLab1_Large_Plate8b.ab1    ------------------------------------------------
C09_PfLab1_Large_Plate9b.ab1    ------------------------------------------------
C02_Pf_Sau3A_T7_M_P1.ab1        ------------------------------------------------
gi|1674883|gb|N97865.1|N97865   ------------------------------------------------
gi|15910478|gb|BI816364.1|BI816 ------------------------------------------------
gi|17967367|gb|BM274064.1|BM274 ------------------------------------------------
gi|22791678|gb|BU495484.1|BU495 ------------------------------------------------
gi|27157439|gb|CA855519.1|CA855 ------------------------------------------------
gi|22794589|gb|BU498395.1|BU498 ------------------------------------------------
gi|22791041|gb|BU494847.1|BU494 ------------------------------------------------
gi|16250534|gb|BI936062.1|BI936 ------------------------------------------------
B12_PfBamHI_M_T7_Plate32a.ab1   ------------------------------------------------
gi|15910401|gb|BI816323.1|BI816 ------------------------------------------------

MAL13P1.209                     ATATAAATAAAAAAAAAATGAAGGTATTATAAAATATTCCTTTATATA
MAL13|MAL13P1.209               ------------------------------------------------
su_gi_contig_234                ------------------------------------------------
B09_PfBamHI_M_T7_Plate4a.ab1    ------------------------------------------------
C02_Pf_Sau3A_T3_M_P1.ab1        ------------------------------------------------
B07_PfLab1_Large_Plate8b.ab1    ------------------------------------------------
C09_PfLab1_Large_Plate9b.ab1    ------------------------------------------------
C02_Pf_Sau3A_T7_M_P1.ab1        ------------------------------------------------
gi|1674883|gb|N97865.1|N97865   ------------------------------------------------
gi|15910478|gb|BI816364.1|BI816 ------------------------------------------------
gi|17967367|gb|BM274064.1|BM274 ------------------------------------------------
gi|22791678|gb|BU495484.1|BU495 ------------------------------------------------
gi|27157439|gb|CA855519.1|CA855 ------------------------------------------------
gi|22794589|gb|BU498395.1|BU498 ------------------------------------------------
gi|22791041|gb|BU494847.1|BU494 ------------------------------------------------
gi|16250534|gb|BI936062.1|BI936 ------------------------------------------------
B12_PfBamHI_M_T7_Plate32a.ab1   ------------------------------------------------
gi|15910401|gb|BI816323.1|BI816 ------------------------------------------------

MAL13P1.209                     ATAATTACATACATAATACATATATATATAATATAAGTATAAAACAAA
MAL13|MAL13P1.209               ------------------------------------------------
su_gi_contig_234                ------------------------------------------------
B09_PfBamHI_M_T7_Plate4a.ab1    ------------------------------------------------
C02_Pf_Sau3A_T3_M_P1.ab1        ------------------------------------------------
B07_PfLab1_Large_Plate8b.ab1    ------------------------------------------------
C09_PfLab1_Large_Plate9b.ab1    ------------------------------------------------
C02_Pf_Sau3A_T7_M_P1.ab1        ------------------------------------------------
gi|1674883|gb|N97865.1|N97865   ------------------------------------------------
gi|15910478|gb|BI816364.1|BI816 ------------------------------------------------
gi|17967367|gb|BM274064.1|BM274 ------------------------------------------------
gi|22791678|gb|BU495484.1|BU495 ------------------------------------------------
gi|27157439|gb|CA855519.1|CA855 ------------------------------------------------
gi|22794589|gb|BU498395.1|BU498 ------------------------------------------------
gi|22791041|gb|BU494847.1|BU494 ------------------------------------------------
gi|16250534|gb|BI936062.1|BI936 ------------------------------------------------
B12_PfBamHI_M_T7_Plate32a.ab1   ------------------------------------------------
gi|15910401|gb|BI816323.1|BI816 ------------------------------------------------

MAL13P1.209                     AAAACTTAAAAATTATTATAATATATTTATATATATATTATATATATA
MAL13|MAL13P1.209               ------------------------------------------------
su_gi_contig_234                ------------------------------------------------
B09_PfBamHI_M_T7_Plate4a.ab1    ------------------------------------------------
C02_Pf_Sau3A_T3_M_P1.ab1        ------------------------------------------------
B07_PfLab1_Large_Plate8b.ab1    ------------------------------------------------
C09_PfLab1_Large_Plate9b.ab1    ------------------------------------------------
C02_Pf_Sau3A_T7_M_P1.ab1        ------------------------------------------------
gi|1674883|gb|N97865.1|N97865   ------------------------------------------------
gi|15910478|gb|BI816364.1|BI816 ------------------------------------------------
gi|17967367|gb|BM274064.1|BM274 ------------------------------------------------
gi|22791678|gb|BU495484.1|BU495 ------------------------------------------------
gi|27157439|gb|CA855519.1|CA855 ------------------------------------------------
gi|22794589|gb|BU498395.1|BU498 ------------------------------------------------
gi|22791041|gb|BU494847.1|BU494 ------------------------------------------------
gi|16250534|gb|BI936062.1|BI936 ------------------------------------------------
B12_PfBamHI_M_T7_Plate32a.ab1   ------------------------------------------------
gi|15910401|gb|BI816323.1|BI816 ------------------------------------------------

MAL13P1.209                     TATTAATTTACCTACTTTGTAGGCTTATACATAATAATAATATTAATA
MAL13|MAL13P1.209               ------------------------------------------------
su_gi_contig_234                ------------------------------------------------
B09_PfBamHI_M_T7_Plate4a.ab1    ------------------------------------------------
C02_Pf_Sau3A_T3_M_P1.ab1        ------------------------------------------------
B07_PfLab1_Large_Plate8b.ab1    ------------------------------------------------
C09_PfLab1_Large_Plate9b.ab1    ------------------------------------------------
C02_Pf_Sau3A_T7_M_P1.ab1        ------------------------------------------------
gi|1674883|gb|N97865.1|N97865   ------------------------------------------------
gi|15910478|gb|BI816364.1|BI816 ------------------------------------------------
gi|17967367|gb|BM274064.1|BM274 ------------------------------------------------
gi|22791678|gb|BU495484.1|BU495 ------------------------------------------------
gi|27157439|gb|CA855519.1|CA855 ------------------------------------------------
gi|22794589|gb|BU498395.1|BU498 ------------------------------------------------
gi|22791041|gb|BU494847.1|BU494 ------------------------------------------------
gi|16250534|gb|BI936062.1|BI936 ------------------------------------------------
B12_PfBamHI_M_T7_Plate32a.ab1   ------------------------------------------------
gi|15910401|gb|BI816323.1|BI816 ------------------------------------------------

MAL13P1.209                     TATATATATATATATATAATAAAAAATTTACAACTTTATAGGGGAAAA
MAL13|MAL13P1.209               ------------------------------------------------
su_gi_contig_234                ------------------------------------------------
B09_PfBamHI_M_T7_Plate4a.ab1    ------------------------------------------------
C02_Pf_Sau3A_T3_M_P1.ab1        ------------------------------------------------
B07_PfLab1_Large_Plate8b.ab1    ------------------------------------------------
C09_PfLab1_Large_Plate9b.ab1    ------------------------------------------------
C02_Pf_Sau3A_T7_M_P1.ab1        ------------------------------------------------
gi|1674883|gb|N97865.1|N97865   ------------------------------------------------
gi|15910478|gb|BI816364.1|BI816 ------------------------------------------------
gi|17967367|gb|BM274064.1|BM274 ------------------------------------------------
gi|22791678|gb|BU495484.1|BU495 ------------------------------------------------
gi|27157439|gb|CA855519.1|CA855 ------------------------------------------------
gi|22794589|gb|BU498395.1|BU498 ------------------------------------------------
gi|22791041|gb|BU494847.1|BU494 ------------------------------------------------
gi|16250534|gb|BI936062.1|BI936 ------------------------------------------------
B12_PfBamHI_M_T7_Plate32a.ab1   ------------------------------------------------
gi|15910401|gb|BI816323.1|BI816 ------------------------------------------------

MAL13P1.209                     AAAAAAATAACTTATTAAATAAATAAAAAAGTATAAAAAAATATTATT
MAL13|MAL13P1.209               ------------------------------------------------
su_gi_contig_234                ------------------------------------------------
B09_PfBamHI_M_T7_Plate4a.ab1    ------------------------------------------------
C02_Pf_Sau3A_T3_M_P1.ab1        ------------------------------------------------
B07_PfLab1_Large_Plate8b.ab1    ------------------------------------------------
C09_PfLab1_Large_Plate9b.ab1    ------------------------------------------------
C02_Pf_Sau3A_T7_M_P1.ab1        ------------------------------------------------
gi|1674883|gb|N97865.1|N97865   ------------------------------------------------
gi|15910478|gb|BI816364.1|BI816 ------------------------------------------------
gi|17967367|gb|BM274064.1|BM274 ------------------------------------------------
gi|22791678|gb|BU495484.1|BU495 ------------------------------------------------
gi|27157439|gb|CA855519.1|CA855 ------------------------------------------------
gi|22794589|gb|BU498395.1|BU498 ------------------------------------------------
gi|22791041|gb|BU494847.1|BU494 ------------------------------------------------
gi|16250534|gb|BI936062.1|BI936 ------------------------------------------------
B12_PfBamHI_M_T7_Plate32a.ab1   ------------------------------------------------
gi|15910401|gb|BI816323.1|BI816 ------------------------------------------------

MAL13P1.209                     ATATAAGCTTTTGTAGTTTTATTATATGTTATAATATGTAATATATAT
MAL13|MAL13P1.209               ------------------------------------------------
su_gi_contig_234                ------------------------------------------------
B09_PfBamHI_M_T7_Plate4a.ab1    ------------------------------------------------
C02_Pf_Sau3A_T3_M_P1.ab1        ------------------------------------------------
B07_PfLab1_Large_Plate8b.ab1    ------------------------------------------------
C09_PfLab1_Large_Plate9b.ab1    ------------------------------------------------
C02_Pf_Sau3A_T7_M_P1.ab1        ------------------------------------------------
gi|1674883|gb|N97865.1|N97865   ------------------------------------------------
gi|15910478|gb|BI816364.1|BI816 ------------------------------------------------
gi|17967367|gb|BM274064.1|BM274 ------------------------------------------------
gi|22791678|gb|BU495484.1|BU495 ------------------------------------------------
gi|27157439|gb|CA855519.1|CA855 ------------------------------------------------
gi|22794589|gb|BU498395.1|BU498 ------------------------------------------------
gi|22791041|gb|BU494847.1|BU494 ------------------------------------------------
gi|16250534|gb|BI936062.1|BI936 ------------------------------------------------
B12_PfBamHI_M_T7_Plate32a.ab1   ------------------------------------------------
gi|15910401|gb|BI816323.1|BI816 ------------------------------------------------

MAL13P1.209                     ATATATATATATATATAATTATATACATATAAAATATATCCATCTTTG
MAL13|MAL13P1.209               ------------------------------------------------
su_gi_contig_234                ------------------------------------------------
B09_PfBamHI_M_T7_Plate4a.ab1    ------------------------------------------------
C02_Pf_Sau3A_T3_M_P1.ab1        ------------------------------------------------
B07_PfLab1_Large_Plate8b.ab1    ------------------------------------------------
C09_PfLab1_Large_Plate9b.ab1    ------------------------------------------------
C02_Pf_Sau3A_T7_M_P1.ab1        ------------------------------------------------
gi|1674883|gb|N97865.1|N97865   ------------------------------------------------
gi|15910478|gb|BI816364.1|BI816 ------------------------------------------------
gi|17967367|gb|BM274064.1|BM274 ------------------------------------------------
gi|22791678|gb|BU495484.1|BU495 ------------------------------------------------
gi|27157439|gb|CA855519.1|CA855 ------------------------------------------------
gi|22794589|gb|BU498395.1|BU498 ------------------------------------------------
gi|22791041|gb|BU494847.1|BU494 ------------------------------------------------
gi|16250534|gb|BI936062.1|BI936 ------------------------------------------------
B12_PfBamHI_M_T7_Plate32a.ab1   ------------------------------------------------
gi|15910401|gb|BI816323.1|BI816 ------------------------------------------------

MAL13P1.209                     ATTAAAAAAAAAATTTTTTTTTTTTTTTTTTTAATTTGTAACACAAAA
MAL13|MAL13P1.209               ------------------------------------------------
su_gi_contig_234                -------------------------------------GTAACACAAAA
B09_PfBamHI_M_T7_Plate4a.ab1    -------------------------------------GTAACACAAAA
C02_Pf_Sau3A_T3_M_P1.ab1        ------------------------------------------------
B07_PfLab1_Large_Plate8b.ab1    ------------------------------------------------
C09_PfLab1_Large_Plate9b.ab1    ------------------------------------------------
C02_Pf_Sau3A_T7_M_P1.ab1        ------------------------------------------------
gi|1674883|gb|N97865.1|N97865   ------------------------------------------------
gi|15910478|gb|BI816364.1|BI816 ------------------------------------------------
gi|17967367|gb|BM274064.1|BM274 ------------------------------------------------
gi|22791678|gb|BU495484.1|BU495 ------------------------------------------------
gi|27157439|gb|CA855519.1|CA855 ------------------------------------------------
gi|22794589|gb|BU498395.1|BU498 ------------------------------------------------
gi|22791041|gb|BU494847.1|BU494 ------------------------------------------------
gi|16250534|gb|BI936062.1|BI936 ------------------------------------------------
B12_PfBamHI_M_T7_Plate32a.ab1   ------------------------------------------------
gi|15910401|gb|BI816323.1|BI816 ------------------------------------------------

MAL13P1.209                     CGATATTTACATAATCCATTTCGAGGATTTTCATTTTTATATATATTT
MAL13|MAL13P1.209               ------------------------------------------------
su_gi_contig_234                CGATATTTACATAATCCATTTCGAGGATTTTCATTTTTATATATATTT
B09_PfBamHI_M_T7_Plate4a.ab1    CGATATTTACATAATCCATTTCGAGGATTTTCATTTTTATATATATTT
C02_Pf_Sau3A_T3_M_P1.ab1        -----------------------------------------TATATTT
B07_PfLab1_Large_Plate8b.ab1    ------------------------------------------------
C09_PfLab1_Large_Plate9b.ab1    ------------------------------------------------
C02_Pf_Sau3A_T7_M_P1.ab1        ------------------------------------------------
gi|1674883|gb|N97865.1|N97865   -------------------------GATTTTCATTTTTATATATATTT
gi|15910478|gb|BI816364.1|BI816 -------------------------GATTTTCATTTTTATATATATTT
gi|17967367|gb|BM274064.1|BM274 ------------------------------------------------
gi|22791678|gb|BU495484.1|BU495 ------------------------------------------------
gi|27157439|gb|CA855519.1|CA855 ------------------------------------------------
gi|22794589|gb|BU498395.1|BU498 ------------------------------------------------
gi|22791041|gb|BU494847.1|BU494 ------------------------------------------------
gi|16250534|gb|BI936062.1|BI936 ------------------------------------------------
B12_PfBamHI_M_T7_Plate32a.ab1   ------------------------------------------------
gi|15910401|gb|BI816323.1|BI816 ------------------------------------------------

MAL13P1.209                     TTTTATTTTTAATATTTAAGAAGATAAAAGAAAAATATATATATATTT
MAL13|MAL13P1.209               ------------------------------------------------
su_gi_contig_234                TTTTATTTTTAATATTTAAGAAGATAAAAGAAAAATATATATATATTT
B09_PfBamHI_M_T7_Plate4a.ab1    TTTTATTTTTAATATTTAAGAAGATAAAAGAAAAATATATATATATTT
C02_Pf_Sau3A_T3_M_P1.ab1        TTTTATTTTTAATATTTAAGAAGATAAAAGAAAAATATATATATATTT
B07_PfLab1_Large_Plate8b.ab1    ----------AATATTTAAGAAGATAAAAGAAAAATATATATATATTT
C09_PfLab1_Large_Plate9b.ab1    ----------------------------------ATATATATATATTT
C02_Pf_Sau3A_T7_M_P1.ab1        ------------------------------------------------
gi|1674883|gb|N97865.1|N97865   TTTTATTTTTAATATTTAAGAAGATAAAAGAAAAATATATATATATTT
gi|15910478|gb|BI816364.1|BI816 TTTTATTTTTAATATTTAAGAAGATAAAAGAAAAATATATATATATTT
gi|17967367|gb|BM274064.1|BM274 ------------------------------------------------
gi|22791678|gb|BU495484.1|BU495 ------------------------------------------------
gi|27157439|gb|CA855519.1|CA855 ------------------------------------------------
gi|22794589|gb|BU498395.1|BU498 ------------------------------------------------
gi|22791041|gb|BU494847.1|BU494 ------------------------------------------------
gi|16250534|gb|BI936062.1|BI936 ------------------------------------------------
B12_PfBamHI_M_T7_Plate32a.ab1   ------------------------------------------------
gi|15910401|gb|BI816323.1|BI816 ------------------------------------------------

MAL13P1.209                     ATTTTATGTTACAATTAAGTAGATAATTTTCGTTTCTTTTTAATTTTA
MAL13|MAL13P1.209               ------------------------------------------------
su_gi_contig_234                ATTTTATGTTACAATTAAGTAGATAATTTTCGTTTCTTTTTAATTTTA
B09_PfBamHI_M_T7_Plate4a.ab1    ATTTTATGTTACAATTAAGTAGATAATTTTCGTTTCTTTTTAATTTTA
C02_Pf_Sau3A_T3_M_P1.ab1        ATTTTATGTTACAATTAAGTAGATAATTTTCGTTTCTTTTTAATTTTA
B07_PfLab1_Large_Plate8b.ab1    ATTTTATGTTACAATTAAGTAGATAATTTTCGTTTCTTTTTAATTTTA
C09_PfLab1_Large_Plate9b.ab1    ATTTTATGTTACAATTAAGTAGATAATTTTCGTTTCTTTTTAATTTTA
C02_Pf_Sau3A_T7_M_P1.ab1        --------TTACAATTAAGTAGATAATTTTCGTTTCTTTTTAATTTTA
gi|1674883|gb|N97865.1|N97865   ATTTTATGTTACAATTAAGTAGATAATTTTCGTTTCTTTTTAATTTTA
gi|15910478|gb|BI816364.1|BI816 ATTTTATGTTACAATTAAGTAGATAATTTTCGTTTCTTTTTAATTTTA
gi|17967367|gb|BM274064.1|BM274 ------------------------AATTTTCGTTTCTTTTTAATTTTA
gi|22791678|gb|BU495484.1|BU495 ------------------------------------------------
gi|27157439|gb|CA855519.1|CA855 ------------------------------------------------
gi|22794589|gb|BU498395.1|BU498 ------------------------------------------------
gi|22791041|gb|BU494847.1|BU494 ------------------------------------------------
gi|16250534|gb|BI936062.1|BI936 ------------------------------------------------
B12_PfBamHI_M_T7_Plate32a.ab1   ------------------------------------------------
gi|15910401|gb|BI816323.1|BI816 ------------------------------------------------

MAL13P1.209                     ATATAATATTATATAAATATATTTATAATATTATATTGATATTAAATA
MAL13|MAL13P1.209               ------------------------------------------------
su_gi_contig_234                ATATAATATTATATAAATATATTTATAATATTATATTGATATTAAATA
B09_PfBamHI_M_T7_Plate4a.ab1    ATATAATATTATATAAATATATTTATAATATTATATTGATATTAAATA
C02_Pf_Sau3A_T3_M_P1.ab1        ATATAATATTATATAAATATATTTATAATATTATATTGATATTAAATA
B07_PfLab1_Large_Plate8b.ab1    ATATAATATTATATAAATATATTTATAATATTATATTGATATTAAATA
C09_PfLab1_Large_Plate9b.ab1    ATATAATATTATATAAATATATTTATAATATTATATTGATATTAAATA
C02_Pf_Sau3A_T7_M_P1.ab1        ATATAATATTATATAAATATATTTATAATATTATATTGATATTAAATA
gi|1674883|gb|N97865.1|N97865   ATATAATATTATATAAATATATTTATAATATTATATTGATATTAAATA
gi|15910478|gb|BI816364.1|BI816 ATATAATATTATATAAATATATTTATAATATTATATTGATATTAAATA
gi|17967367|gb|BM274064.1|BM274 ATATAATATTATATAAATATATTTATAATATTATATTGATATTAAATA
gi|22791678|gb|BU495484.1|BU495 ----------------ATATATTTATAATATTATATTGATATTAAATA
gi|27157439|gb|CA855519.1|CA855 ------------------------------------------------
gi|22794589|gb|BU498395.1|BU498 ------------------------------------------------
gi|22791041|gb|BU494847.1|BU494 ------------------------------------------------
gi|16250534|gb|BI936062.1|BI936 ------------------------------------------------
B12_PfBamHI_M_T7_Plate32a.ab1   ------------------------------------------------
gi|15910401|gb|BI816323.1|BI816 ------------------------------------------------

MAL13P1.209                     ATTAATTTTATTTTTATTTGTAATTTCATTTTAATATAAAGAAATACC
MAL13|MAL13P1.209               ------------------------------------------------
su_gi_contig_234                ATTAATTTTATTTTTATTTGTAATTTCATTTTAATATAAAGAAATACC
B09_PfBamHI_M_T7_Plate4a.ab1    ATTAATTTTATTTTTATTTGTAATTTCATTTTAATATAAAGAAATACC
C02_Pf_Sau3A_T3_M_P1.ab1        ATTAATTTTATTTTTATTTGTAATTTCATTTTAATATAAAGAAATACC
B07_PfLab1_Large_Plate8b.ab1    ATTAATTTTATTTTTATTTGTAATTTCATTTTAATATAAAGAAATACC
C09_PfLab1_Large_Plate9b.ab1    ATTAATTTTATTTTTATTTGTAATTTCATTTTAATATAAAGAAATACC
C02_Pf_Sau3A_T7_M_P1.ab1        ATTAATTTTATTTTTATTTGTAATTTCATTTTAATATAAAGAAATACC
gi|1674883|gb|N97865.1|N97865   ATTAATTTTATTTTTATTTGTAATTTCATTTTAATATAAAGAAATACC
gi|15910478|gb|BI816364.1|BI816 ATTAATTTTATTTTTATTTGTAATTTCATTTTAATATAAAGAAATACC
gi|17967367|gb|BM274064.1|BM274 ATTAATTTTATTTTTATTTGTAATTTCATTTTAATATAAAGAAATACC
gi|22791678|gb|BU495484.1|BU495 ATTAATTTTATTTTTATTTGTAATTTCATTTTAATATAAAGAAATACC
gi|27157439|gb|CA855519.1|CA855 ------------------------------------------------
gi|22794589|gb|BU498395.1|BU498 ------------------------------------------------
gi|22791041|gb|BU494847.1|BU494 ------------------------------------------------
gi|16250534|gb|BI936062.1|BI936 ------------------------------------------------
B12_PfBamHI_M_T7_Plate32a.ab1   ------------------------------------------------
gi|15910401|gb|BI816323.1|BI816 ------------------------------------------------

MAL13P1.209                     ATACGTTATTTTATTTTTTTTCATCTTTTATTTAACATTATAATTAAC
MAL13|MAL13P1.209               ------------------------------------------------
su_gi_contig_234                ATACGTTATTTTATTTTTTTTCATCTTTTATTTAACATTATAATTAAC
B09_PfBamHI_M_T7_Plate4a.ab1    ATACGTTATTTTATTTTTTTTCATCTTTTATTTAACATTATAATTAAC
C02_Pf_Sau3A_T3_M_P1.ab1        ATACGTTATTTTATTTTTTTTCATCTTTTATTTAACATTATAATTAAC
B07_PfLab1_Large_Plate8b.ab1    ATACGTTATTTTATTTTTTTTCATCTTTTATTTAACATTATAATTAAC
C09_PfLab1_Large_Plate9b.ab1    ATACGTTATTTTATTTTTTTTCATCTTTTATTTAACATTATAATTAAC
C02_Pf_Sau3A_T7_M_P1.ab1        ATACGTTATTTTATTTTTTTTCATCTTTTATTTAACATTATAATTAAC
gi|1674883|gb|N97865.1|N97865   ATACGTTATTTTATT---------------------------------
gi|15910478|gb|BI816364.1|BI816 ATACGTTATTTTATTTTTTTTCATCTTTTATTTAACATTATAATTAAC
gi|17967367|gb|BM274064.1|BM274 ATACGTTATTTTATTTTTTTTCATCTTTTATTTAACATTATAATTAAC
gi|22791678|gb|BU495484.1|BU495 ATACGTTATTTTATTTTTTTTCATCTTTTATTTAACATTATAATTAAC
gi|27157439|gb|CA855519.1|CA855 ------------------------------------------------
gi|22794589|gb|BU498395.1|BU498 ------------------------------------------------
gi|22791041|gb|BU494847.1|BU494 ------------------------------------------------
gi|16250534|gb|BI936062.1|BI936 ------------------------------------------------
B12_PfBamHI_M_T7_Plate32a.ab1   ------------------------------------------------
gi|15910401|gb|BI816323.1|BI816 ------------------------------------------------

MAL13P1.209                     TTTATAAAATATGGTAAGAATAAAAACAAAAATGAAATGATGAATGAA
MAL13|MAL13P1.209               ------------------------------------------------
su_gi_contig_234                TTTATAAAATATGG----------------------------------
B09_PfBamHI_M_T7_Plate4a.ab1    TTTATAAAATATGG----------------------------------
C02_Pf_Sau3A_T3_M_P1.ab1        TTTATAAAATATGG----------------------------------
B07_PfLab1_Large_Plate8b.ab1    TTTATAAAATATGG----------------------------------
C09_PfLab1_Large_Plate9b.ab1    TTTATAAAATATGG----------------------------------
C02_Pf_Sau3A_T7_M_P1.ab1        TTTATAAAAT--------------------------------------
gi|1674883|gb|N97865.1|N97865   ------------------------------------------------
gi|15910478|gb|BI816364.1|BI816 TTTATAAAATATGG----------------------------------
gi|17967367|gb|BM274064.1|BM274 TTTATAAAATATGG----------------------------------
gi|22791678|gb|BU495484.1|BU495 TTTATAAAATATGG----------------------------------
gi|27157439|gb|CA855519.1|CA855 ------------------------------------------------
gi|22794589|gb|BU498395.1|BU498 ------------------------------------------------
gi|22791041|gb|BU494847.1|BU494 ------------------------------------------------
gi|16250534|gb|BI936062.1|BI936 ------------------------------------------------
B12_PfBamHI_M_T7_Plate32a.ab1   ------------------------------------------------
gi|15910401|gb|BI816323.1|BI816 ------------------------------------------------

MAL13P1.209                     ATATTTAATGAATCATTATATAATATATTATAATAATATAAAAGAAGA
MAL13|MAL13P1.209               ------------------------------------------------
su_gi_contig_234                ------------------------------------------------
B09_PfBamHI_M_T7_Plate4a.ab1    ------------------------------------------------
C02_Pf_Sau3A_T3_M_P1.ab1        ------------------------------------------------
B07_PfLab1_Large_Plate8b.ab1    ------------------------------------------------
C09_PfLab1_Large_Plate9b.ab1    ------------------------------------------------
C02_Pf_Sau3A_T7_M_P1.ab1        ------------------------------------------------
gi|1674883|gb|N97865.1|N97865   ------------------------------------------------
gi|15910478|gb|BI816364.1|BI816 ------------------------------------------------
gi|17967367|gb|BM274064.1|BM274 ------------------------------------------------
gi|22791678|gb|BU495484.1|BU495 ------------------------------------------------
gi|27157439|gb|CA855519.1|CA855 ------------------------------------------------
gi|22794589|gb|BU498395.1|BU498 ------------------------------------------------
gi|22791041|gb|BU494847.1|BU494 ------------------------------------------------
gi|16250534|gb|BI936062.1|BI936 ------------------------------------------------
B12_PfBamHI_M_T7_Plate32a.ab1   ------------------------------------------------
gi|15910401|gb|BI816323.1|BI816 ------------------------------------------------

MAL13P1.209                     ATATTACATATAAATAAATAAATATATATATATATATATATATATTAA
MAL13|MAL13P1.209               ------------------------------------------------
su_gi_contig_234                ------------------------------------------------
B09_PfBamHI_M_T7_Plate4a.ab1    ------------------------------------------------
C02_Pf_Sau3A_T3_M_P1.ab1        ------------------------------------------------
B07_PfLab1_Large_Plate8b.ab1    ------------------------------------------------
C09_PfLab1_Large_Plate9b.ab1    ------------------------------------------------
C02_Pf_Sau3A_T7_M_P1.ab1        ------------------------------------------------
gi|1674883|gb|N97865.1|N97865   ------------------------------------------------
gi|15910478|gb|BI816364.1|BI816 ------------------------------------------------
gi|17967367|gb|BM274064.1|BM274 ------------------------------------------------
gi|22791678|gb|BU495484.1|BU495 ------------------------------------------------
gi|27157439|gb|CA855519.1|CA855 ------------------------------------------------
gi|22794589|gb|BU498395.1|BU498 ------------------------------------------------
gi|22791041|gb|BU494847.1|BU494 ------------------------------------------------
gi|16250534|gb|BI936062.1|BI936 ------------------------------------------------
B12_PfBamHI_M_T7_Plate32a.ab1   ------------------------------------------------
gi|15910401|gb|BI816323.1|BI816 ------------------------------------------------

MAL13P1.209                     GATATATTAGTTTTGTTTATATTATTTTTCATTTATAAGTATATATAA
MAL13|MAL13P1.209               ------------------------------------------------
su_gi_contig_234                ------------------------------------------------
B09_PfBamHI_M_T7_Plate4a.ab1    ------------------------------------------------
C02_Pf_Sau3A_T3_M_P1.ab1        ------------------------------------------------
B07_PfLab1_Large_Plate8b.ab1    ------------------------------------------------
C09_PfLab1_Large_Plate9b.ab1    ------------------------------------------------
C02_Pf_Sau3A_T7_M_P1.ab1        ------------------------------------------------
gi|1674883|gb|N97865.1|N97865   ------------------------------------------------
gi|15910478|gb|BI816364.1|BI816 ------------------------------------------------
gi|17967367|gb|BM274064.1|BM274 ------------------------------------------------
gi|22791678|gb|BU495484.1|BU495 ------------------------------------------------
gi|27157439|gb|CA855519.1|CA855 ------------------------------------------------
gi|22794589|gb|BU498395.1|BU498 ------------------------------------------------
gi|22791041|gb|BU494847.1|BU494 ------------------------------------------------
gi|16250534|gb|BI936062.1|BI936 ------------------------------------------------
B12_PfBamHI_M_T7_Plate32a.ab1   ------------------------------------------------
gi|15910401|gb|BI816323.1|BI816 ------------------------------------------------

MAL13P1.209                     ATATTTTATTGTATAAATATATATATATATATATATATATATATATAT
MAL13|MAL13P1.209               ------------------------------------------------
su_gi_contig_234                ------------------------------------------------
B09_PfBamHI_M_T7_Plate4a.ab1    ------------------------------------------------
C02_Pf_Sau3A_T3_M_P1.ab1        ------------------------------------------------
B07_PfLab1_Large_Plate8b.ab1    ------------------------------------------------
C09_PfLab1_Large_Plate9b.ab1    ------------------------------------------------
C02_Pf_Sau3A_T7_M_P1.ab1        ------------------------------------------------
gi|1674883|gb|N97865.1|N97865   ------------------------------------------------
gi|15910478|gb|BI816364.1|BI816 ------------------------------------------------
gi|17967367|gb|BM274064.1|BM274 ------------------------------------------------
gi|22791678|gb|BU495484.1|BU495 ------------------------------------------------
gi|27157439|gb|CA855519.1|CA855 ------------------------------------------------
gi|22794589|gb|BU498395.1|BU498 ------------------------------------------------
gi|22791041|gb|BU494847.1|BU494 ------------------------------------------------
gi|16250534|gb|BI936062.1|BI936 ------------------------------------------------
B12_PfBamHI_M_T7_Plate32a.ab1   ------------------------------------------------
gi|15910401|gb|BI816323.1|BI816 ------------------------------------------------

MAL13P1.209                     ATATATGACCAAATTAAGCTTATGTGAATAAATAATTGTAATCGAATA
MAL13|MAL13P1.209               ------------------------------------------------
su_gi_contig_234                ------------------------------------------------
B09_PfBamHI_M_T7_Plate4a.ab1    ------------------------------------------------
C02_Pf_Sau3A_T3_M_P1.ab1        ------------------------------------------------
B07_PfLab1_Large_Plate8b.ab1    ------------------------------------------------
C09_PfLab1_Large_Plate9b.ab1    ------------------------------------------------
C02_Pf_Sau3A_T7_M_P1.ab1        ------------------------------------------------
gi|1674883|gb|N97865.1|N97865   ------------------------------------------------
gi|15910478|gb|BI816364.1|BI816 ------------------------------------------------
gi|17967367|gb|BM274064.1|BM274 ------------------------------------------------
gi|22791678|gb|BU495484.1|BU495 ------------------------------------------------
gi|27157439|gb|CA855519.1|CA855 ------------------------------------------------
gi|22794589|gb|BU498395.1|BU498 ------------------------------------------------
gi|22791041|gb|BU494847.1|BU494 ------------------------------------------------
gi|16250534|gb|BI936062.1|BI936 ------------------------------------------------
B12_PfBamHI_M_T7_Plate32a.ab1   ------------------------------------------------
gi|15910401|gb|BI816323.1|BI816 ------------------------------------------------

MAL13P1.209                     TATTATGACCACATGTATGTATATATATATATATATTATTTTTTATTT
MAL13|MAL13P1.209               ------------ATGTAT------------------------------
su_gi_contig_234                ------------------------------------------------
B09_PfBamHI_M_T7_Plate4a.ab1    ------------------------------------------------
C02_Pf_Sau3A_T3_M_P1.ab1        ------------------------------------------------
B07_PfLab1_Large_Plate8b.ab1    ------------------------------------------------
C09_PfLab1_Large_Plate9b.ab1    ------------------------------------------------
C02_Pf_Sau3A_T7_M_P1.ab1        ------------------------------------------------
gi|1674883|gb|N97865.1|N97865   ------------------------------------------------
gi|15910478|gb|BI816364.1|BI816 ------------------------------------------------
gi|17967367|gb|BM274064.1|BM274 ------------------------------------------------
gi|22791678|gb|BU495484.1|BU495 ------------------------------------------------
gi|27157439|gb|CA855519.1|CA855 ------------------------------------------------
gi|22794589|gb|BU498395.1|BU498 ------------------------------------------------
gi|22791041|gb|BU494847.1|BU494 ------------------------------------------------
gi|16250534|gb|BI936062.1|BI936 ------------------------------------------------
B12_PfBamHI_M_T7_Plate32a.ab1   ------------------------------------------------
gi|15910401|gb|BI816323.1|BI816 ------------------------------------------------

MAL13P1.209                     TATTTTTTTTTTTTTTTTGTAGGGTATCGCACTTAAAAATGTCGGTAG
MAL13|MAL13P1.209               ----------------------GGTATCGCACTTAAAAATGTCGGTAG
su_gi_contig_234                -----------------------GTATCGCACTTAAAAATGTCGGTAG
B09_PfBamHI_M_T7_Plate4a.ab1    -----------------------GTATCGCACTTA-------------
C02_Pf_Sau3A_T3_M_P1.ab1        -----------------------GTATCGCACTTAAAAATGTCGGTAG
B07_PfLab1_Large_Plate8b.ab1    -----------------------GTATCGCACTTAAAAATGTCGGTAG
C09_PfLab1_Large_Plate9b.ab1    -----------------------GTATCGCACTTAAAAATGTCGGTAG
C02_Pf_Sau3A_T7_M_P1.ab1        ------------------------------------------------
gi|1674883|gb|N97865.1|N97865   ------------------------------------------------
gi|15910478|gb|BI816364.1|BI816 -----------------------GTATCGCACTTAAAAATGTCGGTAG
gi|17967367|gb|BM274064.1|BM274 -----------------------GTATCGCACTTAAAAATGTCGGTAG
gi|22791678|gb|BU495484.1|BU495 -----------------------GTATCGCACTTAAAAATGTCGGTAG
gi|27157439|gb|CA855519.1|CA855 ----------------------GGTATCGCACTTAAAAATGTCGGTAG
gi|22794589|gb|BU498395.1|BU498 ------------------------------------------------
gi|22791041|gb|BU494847.1|BU494 ------------------------------------------------
gi|16250534|gb|BI936062.1|BI936 ------------------------------------------------
B12_PfBamHI_M_T7_Plate32a.ab1   ------------------------------------------------
gi|15910401|gb|BI816323.1|BI816 ------------------------------------------------

MAL13P1.209                     AATAAAAAAACATGGAAGGAAACACTTGGTTTCTAAAAACCCTTATCT
MAL13|MAL13P1.209               AATAAAAAAACATGGAAGGAAACACTTGGTTTCTAAAAACCCTTATCT
su_gi_contig_234                AATAAAAAAACATGGAAGGAAACACTTGGTTTCTAAAAACCCTTATCT
B09_PfBamHI_M_T7_Plate4a.ab1    ------------------------------------------------
C02_Pf_Sau3A_T3_M_P1.ab1        AATAAAAAAACATGGAAGGAAACACTTGGTTTCTAAAAACCCTTATCT
B07_PfLab1_Large_Plate8b.ab1    AATAAAAAAACATGGAAGGAAACACTTGGTTTCTAAAAACCCTTATCT
C09_PfLab1_Large_Plate9b.ab1    AATAAAAAAACATGGAAGGAAACACTTGGTTTCTAAAAACCCTTATCT
C02_Pf_Sau3A_T7_M_P1.ab1        ------------------------------------------------
gi|1674883|gb|N97865.1|N97865   ------------------------------------------------
gi|15910478|gb|BI816364.1|BI816 AATAAAAAAACATGGAAGGAAACACTTGGTTTCTAAAAACCCTTATCT
gi|17967367|gb|BM274064.1|BM274 AATAAAAAAACATGGAAGGAAACACTTGGTTTCTAAAAACCCTTATCT
gi|22791678|gb|BU495484.1|BU495 AATAAAAAAACATGGAAGGAAACACTTGGTTTCTAAAAACCCTTATCT
gi|27157439|gb|CA855519.1|CA855 AATAAAAAAACATGGAAGGAAACACTTGGTTTCTAAAAACCCTTATCT
gi|22794589|gb|BU498395.1|BU498 ----AAAAAACATGGAAGGAAACACTTGGTTTCTAAAAACCCTTATCT
gi|22791041|gb|BU494847.1|BU494 ----AAAAAACATGGAAGGAAACACTTGGTTTCTAAAAACCCTTATCT
gi|16250534|gb|BI936062.1|BI936 ------------------------------------------------
B12_PfBamHI_M_T7_Plate32a.ab1   ------------------------------------------------
gi|15910401|gb|BI816323.1|BI816 ------------------------------------------------

MAL13P1.209                     AAGATTATTAGTAAAATTATACAATTTCTTAGCTAGAAGAACCAATGC
MAL13|MAL13P1.209               AAGATTATTAGTAAAATTATACAATTTCTTAGCTAGAAGAACCAATGC
su_gi_contig_234                AAGATTATTAGTAAAATTATACAATTTCTTAGCTAGAAGAACCAATGC
B09_PfBamHI_M_T7_Plate4a.ab1    ------------------------------------------------
C02_Pf_Sau3A_T3_M_P1.ab1        AAGATTATTAGTAAAATTATACAATTTCTTAGCTAGAAGAACCAATGC
B07_PfLab1_Large_Plate8b.ab1    AAGATTATTAGTAAAATTATACAATTTCTTAGCTAGAAGAACCAATGC
C09_PfLab1_Large_Plate9b.ab1    AAGATTATTAGTAAAATTATACAATTTCTTAGCTAGAAGAACCAATGC
C02_Pf_Sau3A_T7_M_P1.ab1        ------------------------------------------------
gi|1674883|gb|N97865.1|N97865   ------------------------------------------------
gi|15910478|gb|BI816364.1|BI816 AAGATTATTAGTAAAATTATACAATTTCTTAGCTAGAAGAACCAATGC
gi|17967367|gb|BM274064.1|BM274 AAGATTATTAGTAAAATTATACAATTTCTTAGCTAGAAGAACCAATGC
gi|22791678|gb|BU495484.1|BU495 AAGATTATTAGTAAAATTATACAATTTCTTAGCTAGAAGAACCAATGC
gi|27157439|gb|CA855519.1|CA855 AAGATTATTAGTAAAATTATACAATTTCTTAGCTAGAAGAACCAATGC
gi|22794589|gb|BU498395.1|BU498 AAGATTATTAGTAAAATTATACAATTTCTTAGCTAGAAGAACCAATGC
gi|22791041|gb|BU494847.1|BU494 AAGATTATTAGTAAAATTATACAATTTCTTAGCTAGAAGAACCAATGC
gi|16250534|gb|BI936062.1|BI936 ------------------------------------------------
B12_PfBamHI_M_T7_Plate32a.ab1   ------------------------------------------------
gi|15910401|gb|BI816323.1|BI816 ------------------------------------------------

MAL13P1.209                     TAATTTCAATAAAATAATAGCTAAAAGACTTATCATGCCCAAACGTTA
MAL13|MAL13P1.209               TAATTTCAATAAAATAATAGCTAAAAGACTTATCATGCCCAAACGTTA
su_gi_contig_234                TAATTTCAATAAAATAATAGCTAAAAGACTTATCATGCCCAAACGTTA
B09_PfBamHI_M_T7_Plate4a.ab1    ------------------------------------------------
C02_Pf_Sau3A_T3_M_P1.ab1        TAATTTCAATAAAATAATAGCTAAAAGACTTATCATGCCCAAACGTTA
B07_PfLab1_Large_Plate8b.ab1    TAATTTCAATAAAATAATAGCTAAAAGACTTATCATGCCCAAACGTTA
C09_PfLab1_Large_Plate9b.ab1    TAATTTCAATAAAATAATAGCTAAAAGACTTATCATGCCCAAACGTTA
C02_Pf_Sau3A_T7_M_P1.ab1        ------------------------------------------------
gi|1674883|gb|N97865.1|N97865   ------------------------------------------------
gi|15910478|gb|BI816364.1|BI816 TAATTTCAATAAAATAATAGCTAAAAGACTTATCATGCCCAAACGTTA
gi|17967367|gb|BM274064.1|BM274 TAATTTCAATAAAATAATAGCTAAAAGACTTATCATGCCCAAACGTTA
gi|22791678|gb|BU495484.1|BU495 TAATTTCAATAAAATAATAGCTAAAAGACTTATCATGCCCAAACGTTA
gi|27157439|gb|CA855519.1|CA855 TAATTTCAATAAAATAATAGCTAAAAGACTTATCATGCCCAAACGTTA
gi|22794589|gb|BU498395.1|BU498 TAATTTCAATAAAATAATAGCTAAAAGACTTATCATGCCCAAACGTTA
gi|22791041|gb|BU494847.1|BU494 TAATTTCAATAAAATAATAGCTAAAAGACTTATCATGCCCAAACGTTA
gi|16250534|gb|BI936062.1|BI936 --------------------------------------CCAAACGTTA
B12_PfBamHI_M_T7_Plate32a.ab1   ------------------------------------------------
gi|15910401|gb|BI816323.1|BI816 ------------------------------------------------

MAL13P1.209                     TAGACCCCCTTTATCTTTATCTAAATTACAATATCACATGGCCAATCA
MAL13|MAL13P1.209               TAGACCCCCTTTATCTTTATCTAAATTACAATATCACATGGCCAATCA
su_gi_contig_234                TAGACCCCCTTTATCTTTATCTAAATTACAATATCACATGGCCAATCA
B09_PfBamHI_M_T7_Plate4a.ab1    ------------------------------------------------
C02_Pf_Sau3A_T3_M_P1.ab1        TAGACCCCCTTTATCTTTATCTAA------------------------
B07_PfLab1_Large_Plate8b.ab1    TAGACCCCCTTTATCTTTATCTAAATTACAATATCACATGGCCAATCA
C09_PfLab1_Large_Plate9b.ab1    TAGACCCCCTTTATCTTTATCTAAATTACAATATCACATGGCCAATCA
C02_Pf_Sau3A_T7_M_P1.ab1        ------------------------------------------------
gi|1674883|gb|N97865.1|N97865   ------------------------------------------------
gi|15910478|gb|BI816364.1|BI816 TAGACCCCCTTTATCTTTATCTAAATTACAATATCACATGGCCAATCA
gi|17967367|gb|BM274064.1|BM274 TAGACCCCCTTTATCTTTATCTAAATTACAATATCACATGGCCAATCA
gi|22791678|gb|BU495484.1|BU495 TAGACCCCCTTTATCTTTATCTAAATTACAATATCACATGGCCAATCA
gi|27157439|gb|CA855519.1|CA855 TAGACCCCCTTTATCTTTATCTAAATTACAATATCACATGGCCAATCA
gi|22794589|gb|BU498395.1|BU498 TAGACCCCCTTTATCTTTATCTAAATTACAATATCACATGGCCAATCA
gi|22791041|gb|BU494847.1|BU494 TAGACCCCCTTTATCTTTATCTAAATTACAATATCACATGGCCAATCA
gi|16250534|gb|BI936062.1|BI936 TAGACCCCCTTTATCTTTATCTAAATTACAATATCACATGGCCAATCA
B12_PfBamHI_M_T7_Plate32a.ab1   ------------------------------------------------
gi|15910401|gb|BI816323.1|BI816 ------------------------------------------------

MAL13P1.209                     CCCAAATGATATAGCCGTAGTAGTTGGATCAATAACAGGTAACATGAA
MAL13|MAL13P1.209               CCCAAATGATATAGCCGTAGTAGTTGGATCAATAACAG----------
su_gi_contig_234                CCCAAATGATATAGCCGTAGTAGTTGGATCAATAACAG----------
B09_PfBamHI_M_T7_Plate4a.ab1    ------------------------------------------------
C02_Pf_Sau3A_T3_M_P1.ab1        ------------------------------------------------
B07_PfLab1_Large_Plate8b.ab1    CCCAAATGATATAGCCGTAGTAGTTGGATCAATAACAG----------
C09_PfLab1_Large_Plate9b.ab1    CCCAAATGATATAGCCGTAGTAGTTGGATCAATAACAG----------
C02_Pf_Sau3A_T7_M_P1.ab1        ------------------------------------------------
gi|1674883|gb|N97865.1|N97865   ------------------------------------------------
gi|15910478|gb|BI816364.1|BI816 CCCAAATGATATAGCCGTAGTAGTTGGATCAATAACAG----------
gi|17967367|gb|BM274064.1|BM274 CCCAAATGATATAGCCGTAGTAGTTGGATCAATAACAG----------
gi|22791678|gb|BU495484.1|BU495 CCCAAATGATATAGCCGTAGTAGTTGGATCAATAACAG----------
gi|27157439|gb|CA855519.1|CA855 CCCAAATGATATAGCCGTAGTAGTTGGATCAATAACAG----------
gi|22794589|gb|BU498395.1|BU498 CCCAAATGATATAGCCGTAGTAGTTGGATCAATAACAG----------
gi|22791041|gb|BU494847.1|BU494 CCCAAATGATATAGCCGTAGTAGTTGGATCAATAACAG----------
gi|16250534|gb|BI936062.1|BI936 CCCAAATGATATAGCCGTAGTAGTTGGATCAATAACAG----------
B12_PfBamHI_M_T7_Plate32a.ab1   -------------------------GGATCAATAACAG----------
gi|15910401|gb|BI816323.1|BI816 ------------------------------------------------

MAL13P1.209                     AAAGAAAGAAAAATATATATATATATATATATATATATATATATATAT
MAL13|MAL13P1.209               ------------------------------------------------
su_gi_contig_234                ------------------------------------------------
B09_PfBamHI_M_T7_Plate4a.ab1    ------------------------------------------------
C02_Pf_Sau3A_T3_M_P1.ab1        ------------------------------------------------
B07_PfLab1_Large_Plate8b.ab1    ------------------------------------------------
C09_PfLab1_Large_Plate9b.ab1    ------------------------------------------------
C02_Pf_Sau3A_T7_M_P1.ab1        ------------------------------------------------
gi|1674883|gb|N97865.1|N97865   ------------------------------------------------
gi|15910478|gb|BI816364.1|BI816 ------------------------------------------------
gi|17967367|gb|BM274064.1|BM274 ------------------------------------------------
gi|22791678|gb|BU495484.1|BU495 ------------------------------------------------
gi|27157439|gb|CA855519.1|CA855 ------------------------------------------------
gi|22794589|gb|BU498395.1|BU498 ------------------------------------------------
gi|22791041|gb|BU494847.1|BU494 ------------------------------------------------
gi|16250534|gb|BI936062.1|BI936 ------------------------------------------------
B12_PfBamHI_M_T7_Plate32a.ab1   ------------------------------------------------
gi|15910401|gb|BI816323.1|BI816 ------------------------------------------------

MAL13P1.209                     ATATACGTATTATATGTACATGAATTATGTATTATTTATATTACATAA
MAL13|MAL13P1.209               ------------------------------------------------
su_gi_contig_234                ------------------------------------------------
B09_PfBamHI_M_T7_Plate4a.ab1    ------------------------------------------------
C02_Pf_Sau3A_T3_M_P1.ab1        ------------------------------------------------
B07_PfLab1_Large_Plate8b.ab1    ------------------------------------------------
C09_PfLab1_Large_Plate9b.ab1    ------------------------------------------------
C02_Pf_Sau3A_T7_M_P1.ab1        ------------------------------------------------
gi|1674883|gb|N97865.1|N97865   ------------------------------------------------
gi|15910478|gb|BI816364.1|BI816 ------------------------------------------------
gi|17967367|gb|BM274064.1|BM274 ------------------------------------------------
gi|22791678|gb|BU495484.1|BU495 ------------------------------------------------
gi|27157439|gb|CA855519.1|CA855 ------------------------------------------------
gi|22794589|gb|BU498395.1|BU498 ------------------------------------------------
gi|22791041|gb|BU494847.1|BU494 ------------------------------------------------
gi|16250534|gb|BI936062.1|BI936 ------------------------------------------------
B12_PfBamHI_M_T7_Plate32a.ab1   ------------------------------------------------
gi|15910401|gb|BI816323.1|BI816 ------------------------------------------------

MAL13P1.209                     TATATTACATGATGAATAAGCTTCTACGAATCACGACGGTCTTCTGAC
MAL13|MAL13P1.209               ------------------------------------------------
su_gi_contig_234                ------------------------------------------------
B09_PfBamHI_M_T7_Plate4a.ab1    ------------------------------------------------
C02_Pf_Sau3A_T3_M_P1.ab1        ------------------------------------------------
B07_PfLab1_Large_Plate8b.ab1    ------------------------------------------------
C09_PfLab1_Large_Plate9b.ab1    ------------------------------------------------
C02_Pf_Sau3A_T7_M_P1.ab1        ------------------------------------------------
gi|1674883|gb|N97865.1|N97865   ------------------------------------------------
gi|15910478|gb|BI816364.1|BI816 ------------------------------------------------
gi|17967367|gb|BM274064.1|BM274 ------------------------------------------------
gi|22791678|gb|BU495484.1|BU495 ------------------------------------------------
gi|27157439|gb|CA855519.1|CA855 ------------------------------------------------
gi|22794589|gb|BU498395.1|BU498 ------------------------------------------------
gi|22791041|gb|BU494847.1|BU494 ------------------------------------------------
gi|16250534|gb|BI936062.1|BI936 ------------------------------------------------
B12_PfBamHI_M_T7_Plate32a.ab1   ------------------------------------------------
gi|15910401|gb|BI816323.1|BI816 ------------------------------------------------

MAL13P1.209                     ATTATCAATGGAGATGGTAGAACGTTCTGATCTCTACACACATATAAA
MAL13|MAL13P1.209               ------------------------------------------------
su_gi_contig_234                ------------------------------------------------
B09_PfBamHI_M_T7_Plate4a.ab1    ------------------------------------------------
C02_Pf_Sau3A_T3_M_P1.ab1        ------------------------------------------------
B07_PfLab1_Large_Plate8b.ab1    ------------------------------------------------
C09_PfLab1_Large_Plate9b.ab1    ------------------------------------------------
C02_Pf_Sau3A_T7_M_P1.ab1        ------------------------------------------------
gi|1674883|gb|N97865.1|N97865   ------------------------------------------------
gi|15910478|gb|BI816364.1|BI816 ------------------------------------------------
gi|17967367|gb|BM274064.1|BM274 ------------------------------------------------
gi|22791678|gb|BU495484.1|BU495 ------------------------------------------------
gi|27157439|gb|CA855519.1|CA855 ------------------------------------------------
gi|22794589|gb|BU498395.1|BU498 ------------------------------------------------
gi|22791041|gb|BU494847.1|BU494 ------------------------------------------------
gi|16250534|gb|BI936062.1|BI936 ------------------------------------------------
B12_PfBamHI_M_T7_Plate32a.ab1   ------------------------------------------------
gi|15910401|gb|BI816323.1|BI816 ------------------------------------------------

MAL13P1.209                     TATATAATATTATTATATAAATGTTATGTAAATTGTGTATATTTTCTT
MAL13|MAL13P1.209               ------------------------------------------------
su_gi_contig_234                ------------------------------------------------
B09_PfBamHI_M_T7_Plate4a.ab1    ------------------------------------------------
C02_Pf_Sau3A_T3_M_P1.ab1        ------------------------------------------------
B07_PfLab1_Large_Plate8b.ab1    ------------------------------------------------
C09_PfLab1_Large_Plate9b.ab1    ------------------------------------------------
C02_Pf_Sau3A_T7_M_P1.ab1        ------------------------------------------------
gi|1674883|gb|N97865.1|N97865   ------------------------------------------------
gi|15910478|gb|BI816364.1|BI816 ------------------------------------------------
gi|17967367|gb|BM274064.1|BM274 ------------------------------------------------
gi|22791678|gb|BU495484.1|BU495 ------------------------------------------------
gi|27157439|gb|CA855519.1|CA855 ------------------------------------------------
gi|22794589|gb|BU498395.1|BU498 ------------------------------------------------
gi|22791041|gb|BU494847.1|BU494 ------------------------------------------------
gi|16250534|gb|BI936062.1|BI936 ------------------------------------------------
B12_PfBamHI_M_T7_Plate32a.ab1   ------------------------------------------------
gi|15910401|gb|BI816323.1|BI816 ------------------------------------------------

MAL13P1.209                     TCTTTTGCAAAAAAAAAACATATATATATATATACTTAAATATTTATT
MAL13|MAL13P1.209               ------------------------------------------------
su_gi_contig_234                ------------------------------------------------
B09_PfBamHI_M_T7_Plate4a.ab1    ------------------------------------------------
C02_Pf_Sau3A_T3_M_P1.ab1        ------------------------------------------------
B07_PfLab1_Large_Plate8b.ab1    ------------------------------------------------
C09_PfLab1_Large_Plate9b.ab1    ------------------------------------------------
C02_Pf_Sau3A_T7_M_P1.ab1        ------------------------------------------------
gi|1674883|gb|N97865.1|N97865   ------------------------------------------------
gi|15910478|gb|BI816364.1|BI816 ------------------------------------------------
gi|17967367|gb|BM274064.1|BM274 ------------------------------------------------
gi|22791678|gb|BU495484.1|BU495 ------------------------------------------------
gi|27157439|gb|CA855519.1|CA855 ------------------------------------------------
gi|22794589|gb|BU498395.1|BU498 ------------------------------------------------
gi|22791041|gb|BU494847.1|BU494 ------------------------------------------------
gi|16250534|gb|BI936062.1|BI936 ------------------------------------------------
B12_PfBamHI_M_T7_Plate32a.ab1   ------------------------------------------------
gi|15910401|gb|BI816323.1|BI816 ------------------------------------------------

MAL13P1.209                     ATATATTTATAATATATATCTTCATATTATCATATCGTGAACATATTA
MAL13|MAL13P1.209               ------------------------------------------------
su_gi_contig_234                ------------------------------------------------
B09_PfBamHI_M_T7_Plate4a.ab1    ------------------------------------------------
C02_Pf_Sau3A_T3_M_P1.ab1        ------------------------------------------------
B07_PfLab1_Large_Plate8b.ab1    ------------------------------------------------
C09_PfLab1_Large_Plate9b.ab1    ------------------------------------------------
C02_Pf_Sau3A_T7_M_P1.ab1        ------------------------------------------------
gi|1674883|gb|N97865.1|N97865   ------------------------------------------------
gi|15910478|gb|BI816364.1|BI816 ------------------------------------------------
gi|17967367|gb|BM274064.1|BM274 ------------------------------------------------
gi|22791678|gb|BU495484.1|BU495 ------------------------------------------------
gi|27157439|gb|CA855519.1|CA855 ------------------------------------------------
gi|22794589|gb|BU498395.1|BU498 ------------------------------------------------
gi|22791041|gb|BU494847.1|BU494 ------------------------------------------------
gi|16250534|gb|BI936062.1|BI936 ------------------------------------------------
B12_PfBamHI_M_T7_Plate32a.ab1   ------------------------------------------------
gi|15910401|gb|BI816323.1|BI816 ------------------------------------------------

MAL13P1.209                     ATTTATTTTTTATTTTTTATTAGATGATAAGAGATTGTTTAGTTTGAA
MAL13|MAL13P1.209               -----------------------ATGATAAGAGATTGTTTAGTTTGAA
su_gi_contig_234                -----------------------ATGATAAGAGATTGTTTAGTTTGAA
B09_PfBamHI_M_T7_Plate4a.ab1    ------------------------------------------------
C02_Pf_Sau3A_T3_M_P1.ab1        ------------------------------------------------
B07_PfLab1_Large_Plate8b.ab1    -----------------------ATGATAAGAGATTGTTTAGTTTGAA
C09_PfLab1_Large_Plate9b.ab1    -----------------------ATGATAAGAGATTGTTTAGTTTGAA
C02_Pf_Sau3A_T7_M_P1.ab1        ------------------------------------------------
gi|1674883|gb|N97865.1|N97865   ------------------------------------------------
gi|15910478|gb|BI816364.1|BI816 -----------------------ATGATAAGAGATTGTTT--------
gi|17967367|gb|BM274064.1|BM274 -----------------------ATGATAAGAGATTGTTTAGTTTGAA
gi|22791678|gb|BU495484.1|BU495 -----------------------ATGATAAGAGATTGTTTAGTT----
gi|27157439|gb|CA855519.1|CA855 -----------------------ATGATAAGAGATTGTTTAGTTTGAA
gi|22794589|gb|BU498395.1|BU498 -----------------------ATGATAAGAGATTGTTTAGTTTGAA
gi|22791041|gb|BU494847.1|BU494 -----------------------ATGATAAGAGATTGTTTAGTTTGAA
gi|16250534|gb|BI936062.1|BI936 -----------------------ATGATAAGAGATTGTTTAGTTTGAA
B12_PfBamHI_M_T7_Plate32a.ab1   -----------------------ATGATAAGAGATTGTTTAGTTTGAA
gi|15910401|gb|BI816323.1|BI816 ------------------------------------------------

MAL13P1.209                     ACAACTTAAAGTATGTGCTTTAAGATTTACCGAAACCGCAAGAAAAAG
MAL13|MAL13P1.209               ACAACTTAAAGTATGTGCTTTAAGATTTACCGAAACCGCAAGAAAAAG
su_gi_contig_234                ACAACTTAAAGTATGTGCTTTAAGATTTACCGAAACCGCAAGAAAAAG
B09_PfBamHI_M_T7_Plate4a.ab1    ------------------------------------------------
C02_Pf_Sau3A_T3_M_P1.ab1        ------------------------------------------------
B07_PfLab1_Large_Plate8b.ab1    ACAACTTAAAGTATGTGCTTTAAGATTTACCGAAACCGCAAGAAAAAG
C09_PfLab1_Large_Plate9b.ab1    ACAACTTAAAGTATGTGCTTTAAGATTTACCGAAACCGCAAGAAAAAG
C02_Pf_Sau3A_T7_M_P1.ab1        ------------------------------------------------
gi|1674883|gb|N97865.1|N97865   ------------------------------------------------
gi|15910478|gb|BI816364.1|BI816 ------------------------------------------------
gi|17967367|gb|BM274064.1|BM274 ACAACTTAAAGTATGTGCTTTAAGATTTACCGAAACCGCAAGAAAAAG
gi|22791678|gb|BU495484.1|BU495 ------------------------------------------------
gi|27157439|gb|CA855519.1|CA855 ACAACTTAAAGTATGTGCTTTAAGATTTACCGAAACCGCAAGAAAAAG
gi|22794589|gb|BU498395.1|BU498 ACAACTTAAAGTATGTGCTTTAAGATTTACCGAAACCGCAAGAAAAAG
gi|22791041|gb|BU494847.1|BU494 ACAACTTAAAGTATGTGCTTTAAGATTTACCGAAACCGCAAGAAAAAG
gi|16250534|gb|BI936062.1|BI936 ACAACTTAAAGTATGTGCTTTAAGATTTACCGAAACCGCAAGAAAAAG
B12_PfBamHI_M_T7_Plate32a.ab1   ACAACTTAAAGTATGTGCTTTAAGATTTACCGAAACCGCAAGAAAAAG
gi|15910401|gb|BI816323.1|BI816 --AACTTAAAGTATGTGCTTTAAGATTTACCGAAACCGCAAGAAAAAG

MAL13P1.209                     AATTGAAGATGCCGGTGGAGAATGCTTGACATTTGATCAATTAGCTTT
MAL13|MAL13P1.209               AATTGAAGATGCCGGTGGAGAATGCTTGACATTTGATCAATTAGCTTT
su_gi_contig_234                AATTGAAGATGCCGGTGGAGAATGCTTGACATTTGATCAATTAGCTTT
B09_PfBamHI_M_T7_Plate4a.ab1    ------------------------------------------------
C02_Pf_Sau3A_T3_M_P1.ab1        ------------------------------------------------
B07_PfLab1_Large_Plate8b.ab1    AATTGAAGATGCCGGTGGAGAATGCTTGACATTTGATCAATTAGCTTT
C09_PfLab1_Large_Plate9b.ab1    AATTGAAGATGCCGGTGGAGAATGCTTGACATTTGATCAATTAGCTTT
C02_Pf_Sau3A_T7_M_P1.ab1        ------------------------------------------------
gi|1674883|gb|N97865.1|N97865   ------------------------------------------------
gi|15910478|gb|BI816364.1|BI816 ------------------------------------------------
gi|17967367|gb|BM274064.1|BM274 AATTGAAGATGCCGGTGGAGAATGCTTGACATTTGATCAATTAGCTTT
gi|22791678|gb|BU495484.1|BU495 ------------------------------------------------
gi|27157439|gb|CA855519.1|CA855 AATTGAAGATACCGGTGGAGAATGCTTGACATTTGATCAATTAGCTTT
gi|22794589|gb|BU498395.1|BU498 AATTGAAGATGCCGGTGGAGAATGCTTGACATTTGATCAATTAGCTTT
gi|22791041|gb|BU494847.1|BU494 AATTGAAGATGCCGGTGGAGAATGCTTGACATTTGATCAATTAGCTTT
gi|16250534|gb|BI936062.1|BI936 AATTGAAGATGCCGGTGGAGAATGCTTGACATTTGATCAATTAGCTTT
B12_PfBamHI_M_T7_Plate32a.ab1   AATTGAAGATGCCGGTGGAGAATGCTTGACATTTGATCAATTAGCTTT
gi|15910401|gb|BI816323.1|BI816 AATTGAAGATGCCGGTGGAGAATGCTTGACATTTGATCAATTAGCTTT

MAL13P1.209                     GAAATATCCAACAGGAAAAAAATGTGTACTTTTAAGAGGACCAACCAA
MAL13|MAL13P1.209               GAAATATCCAACAGGAAAAAAATGTGTACTTTTAAGAGGACCAACCAA
su_gi_contig_234                GAAATATCCAACAGGAAAAAAATGTGTACTTTTAAGAGGACCAACCAA
B09_PfBamHI_M_T7_Plate4a.ab1    ------------------------------------------------
C02_Pf_Sau3A_T3_M_P1.ab1        ------------------------------------------------
B07_PfLab1_Large_Plate8b.ab1    GAAATATCCAACAGGAAAAAAGTGTGTACTTTTAAGAG----------
C09_PfLab1_Large_Plate9b.ab1    GAAATATCCAACAGGAAAAAAATGTGTACTTTTAAGAGGACCAACCAA
C02_Pf_Sau3A_T7_M_P1.ab1        ------------------------------------------------
gi|1674883|gb|N97865.1|N97865   ------------------------------------------------
gi|15910478|gb|BI816364.1|BI816 ------------------------------------------------
gi|17967367|gb|BM274064.1|BM274 GAAATATCCAACAGGAA-------------------------------
gi|22791678|gb|BU495484.1|BU495 ------------------------------------------------
gi|27157439|gb|CA855519.1|CA855 GAAATATCCAACAGGAAAAAAATGTGTACTTTTAAGAGGACCAACCAA
gi|22794589|gb|BU498395.1|BU498 GAAATATCCAACAGGAAAAAAATGTGTACTTTTAAGAGGACCAACCAA
gi|22791041|gb|BU494847.1|BU494 GAAATATCCAACAGGAAAAAAATGTGTACTTTTAAGAGGACCAACCAA
gi|16250534|gb|BI936062.1|BI936 GAAATATCCAACAGGAAAAAAATGTGTACTTTTAAGAGGACCAACCAA
B12_PfBamHI_M_T7_Plate32a.ab1   GAAATATCCAACAGGAAAAAAATGTGTACTTTTAAGAGGACCAACCAA
gi|15910401|gb|BI816323.1|BI816 GAAATATCCAACAGGAAAAAAATGTGTACTTTTAAGAGGACCAACCAA

MAL13P1.209                     AGCAAGAACTGCTGAGAAACACTTTGGAAAAGCTCCAGGTAAACCTAA
MAL13|MAL13P1.209               AGCAAGAACTGCTGAGAAACACTTTGGAAAAGCTCCAGGTAAACCTAA
su_gi_contig_234                AGCAAGAACTGCTGAGAAACACTTTGGAAAAGCTCCAGGTAAACCTAA
B09_PfBamHI_M_T7_Plate4a.ab1    ------------------------------------------------
C02_Pf_Sau3A_T3_M_P1.ab1        ------------------------------------------------
B07_PfLab1_Large_Plate8b.ab1    ------------------------------------------------
C09_PfLab1_Large_Plate9b.ab1    AGCAAGAACTGCTGAGAAAC----------------------------
C02_Pf_Sau3A_T7_M_P1.ab1        ------------------------------------------------
gi|1674883|gb|N97865.1|N97865   ------------------------------------------------
gi|15910478|gb|BI816364.1|BI816 ------------------------------------------------
gi|17967367|gb|BM274064.1|BM274 ------------------------------------------------
gi|22791678|gb|BU495484.1|BU495 ------------------------------------------------
gi|27157439|gb|CA855519.1|CA855 AGCAAGAACTGCTGAGAAACACTTTGGAAAAGCTCCAGGTAAACCTAA
gi|22794589|gb|BU498395.1|BU498 AGCAAGAACTGCTGAGAAACACTTTGGAAAAGCTCCAGGTAAACCTAA
gi|22791041|gb|BU494847.1|BU494 AGCAAGAACTGCTGAGAAACACTTTGGAAAAGCTCCAGGTAAACCTAA
gi|16250534|gb|BI936062.1|BI936 AGCAAGAACTGCTGAGAAACACTTTGGAAAAGCTCCAGGTAAACCTAA
B12_PfBamHI_M_T7_Plate32a.ab1   AGCAAGAACTGCTGAGAAACACTTTGGAAAAGCTCCAGGTAAACCTAA
gi|15910401|gb|BI816323.1|BI816 AGCAAGAACTGCTGAGAAACACTTTGGAAAAGCTCCAGGTAAACCTAA

MAL13P1.209                     ATCTAAAGCAAGACCTTATGTACGTTCAAAGGGAAGAAAATTTGAAAA
MAL13|MAL13P1.209               ATCTAAAGCAAGACCTTATGTACGTTCAAAGGGAAGAAAATTTGAAAA
su_gi_contig_234                ATCTAAAGCAAGACCTTATGTACGTTCAAAGGGAAGAAAATTTGAAAA
B09_PfBamHI_M_T7_Plate4a.ab1    ------------------------------------------------
C02_Pf_Sau3A_T3_M_P1.ab1        ------------------------------------------------
B07_PfLab1_Large_Plate8b.ab1    ------------------------------------------------
C09_PfLab1_Large_Plate9b.ab1    ------------------------------------------------
C02_Pf_Sau3A_T7_M_P1.ab1        ------------------------------------------------
gi|1674883|gb|N97865.1|N97865   ------------------------------------------------
gi|15910478|gb|BI816364.1|BI816 ------------------------------------------------
gi|17967367|gb|BM274064.1|BM274 ------------------------------------------------
gi|22791678|gb|BU495484.1|BU495 ------------------------------------------------
gi|27157439|gb|CA855519.1|CA855 ATCTAAAGCAAGACCTTATGTACGTTCAAAGGGAAGAAAATTTGAAAA
gi|22794589|gb|BU498395.1|BU498 ATCTAAAGCAAGACCTTATGTACGTTCAAAGGGAAGAAAATTTGAAAA
gi|22791041|gb|BU494847.1|BU494 ATCTAAAGCAAGACCTTATGTACGTTCAAAGGGAAGAAAATTTGAAAA
gi|16250534|gb|BI936062.1|BI936 ATCTAAAGCAAGACCTTATGTACGTTCAAAGGGAAGAAAATTTGAAAA
B12_PfBamHI_M_T7_Plate32a.ab1   ATCTAAAGCAA-------------------------------------
gi|15910401|gb|BI816323.1|BI816 ATCTAAAGCAAGACCTTATGTACGTTCAAAGGGAAGAAAATTTGAAAA

MAL13P1.209                     AGCAAGAGGAAGAAGAAAGTCAAGAGCATATAAGAAATAAGCTAATAT
MAL13|MAL13P1.209               AGCAAGAGGAAGAAGAAAGTCAAGAGCATATAAGAAATAA--------
su_gi_contig_234                AGCAAGAGGAAGAAGAAAGTCAAGAGCATATAAGAAATAAGCTAATAT
B09_PfBamHI_M_T7_Plate4a.ab1    ------------------------------------------------
C02_Pf_Sau3A_T3_M_P1.ab1        ------------------------------------------------
B07_PfLab1_Large_Plate8b.ab1    ------------------------------------------------
C09_PfLab1_Large_Plate9b.ab1    ------------------------------------------------
C02_Pf_Sau3A_T7_M_P1.ab1        ------------------------------------------------
gi|1674883|gb|N97865.1|N97865   ------------------------------------------------
gi|15910478|gb|BI816364.1|BI816 ------------------------------------------------
gi|17967367|gb|BM274064.1|BM274 ------------------------------------------------
gi|22791678|gb|BU495484.1|BU495 ------------------------------------------------
gi|27157439|gb|CA855519.1|CA855 AGCAAGAGGAAGAAGAAAGTCAAGAGCATATAAGAAATAAGCTAATAT
gi|22794589|gb|BU498395.1|BU498 AGCAAGAGGAAGAAGAAAGTCAAGAGCATATAAGAAATAAGCTAATAT
gi|22791041|gb|BU494847.1|BU494 AGCAAGAGGAAGAAGAAAGTCAAGAGCATATAAGAAATAAGCTAATAT
gi|16250534|gb|BI936062.1|BI936 AGCAAGAGGAAGAAGAAAGTCAAGAGCATATAAGAAATAAGCTAATAT
B12_PfBamHI_M_T7_Plate32a.ab1   ------------------------------------------------
gi|15910401|gb|BI816323.1|BI816 AGCAAGAGGAAGAAGAAAGTCAAGAGCATATAAGAAATAAGCTAATAT

MAL13P1.209                     ATCTTATATTCATATAAAAAAATATATAAATAAATATTTTCATTTTTC
MAL13|MAL13P1.209               ------------------------------------------------
su_gi_contig_234                ATCTTATATTCATATAAAAAAATATATAAATAAATATTTTCATTTTTC
B09_PfBamHI_M_T7_Plate4a.ab1    ------------------------------------------------
C02_Pf_Sau3A_T3_M_P1.ab1        ------------------------------------------------
B07_PfLab1_Large_Plate8b.ab1    ------------------------------------------------
C09_PfLab1_Large_Plate9b.ab1    ------------------------------------------------
C02_Pf_Sau3A_T7_M_P1.ab1        ------------------------------------------------
gi|1674883|gb|N97865.1|N97865   ------------------------------------------------
gi|15910478|gb|BI816364.1|BI816 ------------------------------------------------
gi|17967367|gb|BM274064.1|BM274 ------------------------------------------------
gi|22791678|gb|BU495484.1|BU495 ------------------------------------------------
gi|27157439|gb|CA855519.1|CA855 ATCTTATATTCATATAAAAAAATATATAAATAAATATTTTCATTTTTC
gi|22794589|gb|BU498395.1|BU498 ATCTTATATTCATATAAAAAAATATATAAATAAAT-------------
gi|22791041|gb|BU494847.1|BU494 ATCTTATATTCATATAAAAAAATATATAAATAAATATTTTCATTTTTC
gi|16250534|gb|BI936062.1|BI936 ATCTTATATTCAT-----------------------------------
B12_PfBamHI_M_T7_Plate32a.ab1   ------------------------------------------------
gi|15910401|gb|BI816323.1|BI816 ATCTTATATTCATATAAAAAAATATATAAATAAATATTTTCATTTTTC

MAL13P1.209                     TGTGATGTATAAAAAAAAACAAAAAAAATTTTATAAATATATATACAA
MAL13|MAL13P1.209               ------------------------------------------------
su_gi_contig_234                TGTGATGTATAAAAAAAAAA----------------------------
B09_PfBamHI_M_T7_Plate4a.ab1    ------------------------------------------------
C02_Pf_Sau3A_T3_M_P1.ab1        ------------------------------------------------
B07_PfLab1_Large_Plate8b.ab1    ------------------------------------------------
C09_PfLab1_Large_Plate9b.ab1    ------------------------------------------------
C02_Pf_Sau3A_T7_M_P1.ab1        ------------------------------------------------
gi|1674883|gb|N97865.1|N97865   ------------------------------------------------
gi|15910478|gb|BI816364.1|BI816 ------------------------------------------------
gi|17967367|gb|BM274064.1|BM274 ------------------------------------------------
gi|22791678|gb|BU495484.1|BU495 ------------------------------------------------
gi|27157439|gb|CA855519.1|CA855 TGTGATGTATAAAAAAAAAA----------------------------
gi|22794589|gb|BU498395.1|BU498 ------------------------------------------------
gi|22791041|gb|BU494847.1|BU494 TGTGAT------------------------------------------
gi|16250534|gb|BI936062.1|BI936 ------------------------------------------------
B12_PfBamHI_M_T7_Plate32a.ab1   ------------------------------------------------
gi|15910401|gb|BI816323.1|BI816 TGTGATGTATAAAAAAAAAA----------------------------

MAL13P1.209                     TATAAAAATGTATATATTATATATATATATATATATATATATGTGTGT
MAL13|MAL13P1.209               ------------------------------------------------
su_gi_contig_234                ------------------------------------------------
B09_PfBamHI_M_T7_Plate4a.ab1    ------------------------------------------------
C02_Pf_Sau3A_T3_M_P1.ab1        ------------------------------------------------
B07_PfLab1_Large_Plate8b.ab1    ------------------------------------------------
C09_PfLab1_Large_Plate9b.ab1    ------------------------------------------------
C02_Pf_Sau3A_T7_M_P1.ab1        ------------------------------------------------
gi|1674883|gb|N97865.1|N97865   ------------------------------------------------
gi|15910478|gb|BI816364.1|BI816 ------------------------------------------------
gi|17967367|gb|BM274064.1|BM274 ------------------------------------------------
gi|22791678|gb|BU495484.1|BU495 ------------------------------------------------
gi|27157439|gb|CA855519.1|CA855 ------------------------------------------------
gi|22794589|gb|BU498395.1|BU498 ------------------------------------------------
gi|22791041|gb|BU494847.1|BU494 ------------------------------------------------
gi|16250534|gb|BI936062.1|BI936 ------------------------------------------------
B12_PfBamHI_M_T7_Plate32a.ab1   ------------------------------------------------
gi|15910401|gb|BI816323.1|BI816 ------------------------------------------------

MAL13P1.209                     GTATATATGTGTATATATATGTATATACCGTAGGTTTTATATATATTT
MAL13|MAL13P1.209               ------------------------------------------------
su_gi_contig_234                ------------------------------------------------
B09_PfBamHI_M_T7_Plate4a.ab1    ------------------------------------------------
C02_Pf_Sau3A_T3_M_P1.ab1        ------------------------------------------------
B07_PfLab1_Large_Plate8b.ab1    ------------------------------------------------
C09_PfLab1_Large_Plate9b.ab1    ------------------------------------------------
C02_Pf_Sau3A_T7_M_P1.ab1        ------------------------------------------------
gi|1674883|gb|N97865.1|N97865   ------------------------------------------------
gi|15910478|gb|BI816364.1|BI816 ------------------------------------------------
gi|17967367|gb|BM274064.1|BM274 ------------------------------------------------
gi|22791678|gb|BU495484.1|BU495 ------------------------------------------------
gi|27157439|gb|CA855519.1|CA855 ------------------------------------------------
gi|22794589|gb|BU498395.1|BU498 ------------------------------------------------
gi|22791041|gb|BU494847.1|BU494 ------------------------------------------------
gi|16250534|gb|BI936062.1|BI936 ------------------------------------------------
B12_PfBamHI_M_T7_Plate32a.ab1   ------------------------------------------------
gi|15910401|gb|BI816323.1|BI816 ------------------------------------------------

MAL13P1.209                     ATATGTATATAATTAGTTCAATTTTTTTTTTTTTTTTTTTTTTTTTTT
MAL13|MAL13P1.209               ------------------------------------------------
su_gi_contig_234                ------------------------------------------------
B09_PfBamHI_M_T7_Plate4a.ab1    ------------------------------------------------
C02_Pf_Sau3A_T3_M_P1.ab1        ------------------------------------------------
B07_PfLab1_Large_Plate8b.ab1    ------------------------------------------------
C09_PfLab1_Large_Plate9b.ab1    ------------------------------------------------
C02_Pf_Sau3A_T7_M_P1.ab1        ------------------------------------------------
gi|1674883|gb|N97865.1|N97865   ------------------------------------------------
gi|15910478|gb|BI816364.1|BI816 ------------------------------------------------
gi|17967367|gb|BM274064.1|BM274 ------------------------------------------------
gi|22791678|gb|BU495484.1|BU495 ------------------------------------------------
gi|27157439|gb|CA855519.1|CA855 ------------------------------------------------
gi|22794589|gb|BU498395.1|BU498 ------------------------------------------------
gi|22791041|gb|BU494847.1|BU494 ------------------------------------------------
gi|16250534|gb|BI936062.1|BI936 ------------------------------------------------
B12_PfBamHI_M_T7_Plate32a.ab1   ------------------------------------------------
gi|15910401|gb|BI816323.1|BI816 ------------------------------------------------

MAL13P1.209                     TTTACATATATATAATATATATTTACGAAAAGTTGAGCATTATATGTG
MAL13|MAL13P1.209               ------------------------------------------------
su_gi_contig_234                ------------------------------------------------
B09_PfBamHI_M_T7_Plate4a.ab1    ------------------------------------------------
C02_Pf_Sau3A_T3_M_P1.ab1        ------------------------------------------------
B07_PfLab1_Large_Plate8b.ab1    ------------------------------------------------
C09_PfLab1_Large_Plate9b.ab1    ------------------------------------------------
C02_Pf_Sau3A_T7_M_P1.ab1        ------------------------------------------------
gi|1674883|gb|N97865.1|N97865   ------------------------------------------------
gi|15910478|gb|BI816364.1|BI816 ------------------------------------------------
gi|17967367|gb|BM274064.1|BM274 ------------------------------------------------
gi|22791678|gb|BU495484.1|BU495 ------------------------------------------------
gi|27157439|gb|CA855519.1|CA855 ------------------------------------------------
gi|22794589|gb|BU498395.1|BU498 ------------------------------------------------
gi|22791041|gb|BU494847.1|BU494 ------------------------------------------------
gi|16250534|gb|BI936062.1|BI936 ------------------------------------------------
B12_PfBamHI_M_T7_Plate32a.ab1   ------------------------------------------------
gi|15910401|gb|BI816323.1|BI816 ------------------------------------------------

MAL13P1.209                     TATATATGTGTATATATATGTATATGTAAATATATATATATATATATA
MAL13|MAL13P1.209               ------------------------------------------------
su_gi_contig_234                ------------------------------------------------
B09_PfBamHI_M_T7_Plate4a.ab1    ------------------------------------------------
C02_Pf_Sau3A_T3_M_P1.ab1        ------------------------------------------------
B07_PfLab1_Large_Plate8b.ab1    ------------------------------------------------
C09_PfLab1_Large_Plate9b.ab1    ------------------------------------------------
C02_Pf_Sau3A_T7_M_P1.ab1        ------------------------------------------------
gi|1674883|gb|N97865.1|N97865   ------------------------------------------------
gi|15910478|gb|BI816364.1|BI816 ------------------------------------------------
gi|17967367|gb|BM274064.1|BM274 ------------------------------------------------
gi|22791678|gb|BU495484.1|BU495 ------------------------------------------------
gi|27157439|gb|CA855519.1|CA855 ------------------------------------------------
gi|22794589|gb|BU498395.1|BU498 ------------------------------------------------
gi|22791041|gb|BU494847.1|BU494 ------------------------------------------------
gi|16250534|gb|BI936062.1|BI936 ------------------------------------------------
B12_PfBamHI_M_T7_Plate32a.ab1   ------------------------------------------------
gi|15910401|gb|BI816323.1|BI816 ------------------------------------------------

MAL13P1.209                     TATATATATATGCATATATAAAAACTTATTAAGCTTTTAAAATTAATA
MAL13|MAL13P1.209               ------------------------------------------------
su_gi_contig_234                ------------------------------------------------
B09_PfBamHI_M_T7_Plate4a.ab1    ------------------------------------------------
C02_Pf_Sau3A_T3_M_P1.ab1        ------------------------------------------------
B07_PfLab1_Large_Plate8b.ab1    ------------------------------------------------
C09_PfLab1_Large_Plate9b.ab1    ------------------------------------------------
C02_Pf_Sau3A_T7_M_P1.ab1        ------------------------------------------------
gi|1674883|gb|N97865.1|N97865   ------------------------------------------------
gi|15910478|gb|BI816364.1|BI816 ------------------------------------------------
gi|17967367|gb|BM274064.1|BM274 ------------------------------------------------
gi|22791678|gb|BU495484.1|BU495 ------------------------------------------------
gi|27157439|gb|CA855519.1|CA855 ------------------------------------------------
gi|22794589|gb|BU498395.1|BU498 ------------------------------------------------
gi|22791041|gb|BU494847.1|BU494 ------------------------------------------------
gi|16250534|gb|BI936062.1|BI936 ------------------------------------------------
B12_PfBamHI_M_T7_Plate32a.ab1   ------------------------------------------------
gi|15910401|gb|BI816323.1|BI816 ------------------------------------------------

MAL13P1.209                     TTTTTATATTTAATAAAATAAAAATTAATGATAATTTCTTGCACGACC
MAL13|MAL13P1.209               ------------------------------------------------
su_gi_contig_234                ------------------------------------------------
B09_PfBamHI_M_T7_Plate4a.ab1    ------------------------------------------------
C02_Pf_Sau3A_T3_M_P1.ab1        ------------------------------------------------
B07_PfLab1_Large_Plate8b.ab1    ------------------------------------------------
C09_PfLab1_Large_Plate9b.ab1    ------------------------------------------------
C02_Pf_Sau3A_T7_M_P1.ab1        ------------------------------------------------
gi|1674883|gb|N97865.1|N97865   ------------------------------------------------
gi|15910478|gb|BI816364.1|BI816 ------------------------------------------------
gi|17967367|gb|BM274064.1|BM274 ------------------------------------------------
gi|22791678|gb|BU495484.1|BU495 ------------------------------------------------
gi|27157439|gb|CA855519.1|CA855 ------------------------------------------------
gi|22794589|gb|BU498395.1|BU498 ------------------------------------------------
gi|22791041|gb|BU494847.1|BU494 ------------------------------------------------
gi|16250534|gb|BI936062.1|BI936 ------------------------------------------------
B12_PfBamHI_M_T7_Plate32a.ab1   ------------------------------------------------
gi|15910401|gb|BI816323.1|BI816 ------------------------------------------------

MAL13P1.209                     ATGTGAAATAATATTTTTGAATATCTATCAATATTTTTTGAGGATATA
MAL13|MAL13P1.209               ------------------------------------------------
su_gi_contig_234                ------------------------------------------------
B09_PfBamHI_M_T7_Plate4a.ab1    ------------------------------------------------
C02_Pf_Sau3A_T3_M_P1.ab1        ------------------------------------------------
B07_PfLab1_Large_Plate8b.ab1    ------------------------------------------------
C09_PfLab1_Large_Plate9b.ab1    ------------------------------------------------
C02_Pf_Sau3A_T7_M_P1.ab1        ------------------------------------------------
gi|1674883|gb|N97865.1|N97865   ------------------------------------------------
gi|15910478|gb|BI816364.1|BI816 ------------------------------------------------
gi|17967367|gb|BM274064.1|BM274 ------------------------------------------------
gi|22791678|gb|BU495484.1|BU495 ------------------------------------------------
gi|27157439|gb|CA855519.1|CA855 ------------------------------------------------
gi|22794589|gb|BU498395.1|BU498 ------------------------------------------------
gi|22791041|gb|BU494847.1|BU494 ------------------------------------------------
gi|16250534|gb|BI936062.1|BI936 ------------------------------------------------
B12_PfBamHI_M_T7_Plate32a.ab1   ------------------------------------------------
gi|15910401|gb|BI816323.1|BI816 ------------------------------------------------

MAL13P1.209                     CAAAAAAAAGAAAATATATATATATATAACAACTTACACTGTAAATAT
MAL13|MAL13P1.209               ------------------------------------------------
su_gi_contig_234                ------------------------------------------------
B09_PfBamHI_M_T7_Plate4a.ab1    ------------------------------------------------
C02_Pf_Sau3A_T3_M_P1.ab1        ------------------------------------------------
B07_PfLab1_Large_Plate8b.ab1    ------------------------------------------------
C09_PfLab1_Large_Plate9b.ab1    ------------------------------------------------
C02_Pf_Sau3A_T7_M_P1.ab1        ------------------------------------------------
gi|1674883|gb|N97865.1|N97865   ------------------------------------------------
gi|15910478|gb|BI816364.1|BI816 ------------------------------------------------
gi|17967367|gb|BM274064.1|BM274 ------------------------------------------------
gi|22791678|gb|BU495484.1|BU495 ------------------------------------------------
gi|27157439|gb|CA855519.1|CA855 ------------------------------------------------
gi|22794589|gb|BU498395.1|BU498 ------------------------------------------------
gi|22791041|gb|BU494847.1|BU494 ------------------------------------------------
gi|16250534|gb|BI936062.1|BI936 ------------------------------------------------
B12_PfBamHI_M_T7_Plate32a.ab1   ------------------------------------------------
gi|15910401|gb|BI816323.1|BI816 ------------------------------------------------

MAL13P1.209                     ATTCCAAAAGAAAAAAAGTTTTCTAGAAAAAATAATTTTTTTTTTTTT
MAL13|MAL13P1.209               ------------------------------------------------
su_gi_contig_234                ------------------------------------------------
B09_PfBamHI_M_T7_Plate4a.ab1    ------------------------------------------------
C02_Pf_Sau3A_T3_M_P1.ab1        ------------------------------------------------
B07_PfLab1_Large_Plate8b.ab1    ------------------------------------------------
C09_PfLab1_Large_Plate9b.ab1    ------------------------------------------------
C02_Pf_Sau3A_T7_M_P1.ab1        ------------------------------------------------
gi|1674883|gb|N97865.1|N97865   ------------------------------------------------
gi|15910478|gb|BI816364.1|BI816 ------------------------------------------------
gi|17967367|gb|BM274064.1|BM274 ------------------------------------------------
gi|22791678|gb|BU495484.1|BU495 ------------------------------------------------
gi|27157439|gb|CA855519.1|CA855 ------------------------------------------------
gi|22794589|gb|BU498395.1|BU498 ------------------------------------------------
gi|22791041|gb|BU494847.1|BU494 ------------------------------------------------
gi|16250534|gb|BI936062.1|BI936 ------------------------------------------------
B12_PfBamHI_M_T7_Plate32a.ab1   ------------------------------------------------
gi|15910401|gb|BI816323.1|BI816 ------------------------------------------------

MAL13P1.209                     TTTTTCCTTTTAAAATGTTCATATGCATTAAAGTAATGTTTAAAAAAA
MAL13|MAL13P1.209               ------------------------------------------------
su_gi_contig_234                ------------------------------------------------
B09_PfBamHI_M_T7_Plate4a.ab1    ------------------------------------------------
C02_Pf_Sau3A_T3_M_P1.ab1        ------------------------------------------------
B07_PfLab1_Large_Plate8b.ab1    ------------------------------------------------
C09_PfLab1_Large_Plate9b.ab1    ------------------------------------------------
C02_Pf_Sau3A_T7_M_P1.ab1        ------------------------------------------------
gi|1674883|gb|N97865.1|N97865   ------------------------------------------------
gi|15910478|gb|BI816364.1|BI816 ------------------------------------------------
gi|17967367|gb|BM274064.1|BM274 ------------------------------------------------
gi|22791678|gb|BU495484.1|BU495 ------------------------------------------------
gi|27157439|gb|CA855519.1|CA855 ------------------------------------------------
gi|22794589|gb|BU498395.1|BU498 ------------------------------------------------
gi|22791041|gb|BU494847.1|BU494 ------------------------------------------------
gi|16250534|gb|BI936062.1|BI936 ------------------------------------------------
B12_PfBamHI_M_T7_Plate32a.ab1   ------------------------------------------------
gi|15910401|gb|BI816323.1|BI816 ------------------------------------------------

MAL13P1.209                     ATTAACTTTTAGACAATTTATAATAAAGATAAAATTTATATGAAAAAC
MAL13|MAL13P1.209               ------------------------------------------------
su_gi_contig_234                ------------------------------------------------
B09_PfBamHI_M_T7_Plate4a.ab1    ------------------------------------------------
C02_Pf_Sau3A_T3_M_P1.ab1        ------------------------------------------------
B07_PfLab1_Large_Plate8b.ab1    ------------------------------------------------
C09_PfLab1_Large_Plate9b.ab1    ------------------------------------------------
C02_Pf_Sau3A_T7_M_P1.ab1        ------------------------------------------------
gi|1674883|gb|N97865.1|N97865   ------------------------------------------------
gi|15910478|gb|BI816364.1|BI816 ------------------------------------------------
gi|17967367|gb|BM274064.1|BM274 ------------------------------------------------
gi|22791678|gb|BU495484.1|BU495 ------------------------------------------------
gi|27157439|gb|CA855519.1|CA855 ------------------------------------------------
gi|22794589|gb|BU498395.1|BU498 ------------------------------------------------
gi|22791041|gb|BU494847.1|BU494 ------------------------------------------------
gi|16250534|gb|BI936062.1|BI936 ------------------------------------------------
B12_PfBamHI_M_T7_Plate32a.ab1   ------------------------------------------------
gi|15910401|gb|BI816323.1|BI816 ------------------------------------------------

MAL13P1.209                     AGTCAAATCGTAAATCGTGTTATACTGTAGTATTTTCATGATTTTTTT
MAL13|MAL13P1.209               ------------------------------------------------
su_gi_contig_234                ------------------------------------------------
B09_PfBamHI_M_T7_Plate4a.ab1    ------------------------------------------------
C02_Pf_Sau3A_T3_M_P1.ab1        ------------------------------------------------
B07_PfLab1_Large_Plate8b.ab1    ------------------------------------------------
C09_PfLab1_Large_Plate9b.ab1    ------------------------------------------------
C02_Pf_Sau3A_T7_M_P1.ab1        ------------------------------------------------
gi|1674883|gb|N97865.1|N97865   ------------------------------------------------
gi|15910478|gb|BI816364.1|BI816 ------------------------------------------------
gi|17967367|gb|BM274064.1|BM274 ------------------------------------------------
gi|22791678|gb|BU495484.1|BU495 ------------------------------------------------
gi|27157439|gb|CA855519.1|CA855 ------------------------------------------------
gi|22794589|gb|BU498395.1|BU498 ------------------------------------------------
gi|22791041|gb|BU494847.1|BU494 ------------------------------------------------
gi|16250534|gb|BI936062.1|BI936 ------------------------------------------------
B12_PfBamHI_M_T7_Plate32a.ab1   ------------------------------------------------
gi|15910401|gb|BI816323.1|BI816 ------------------------------------------------

MAL13P1.209                     TTTTTTTTATTAAAATAAGAATAATATGTTTATATATATATAGAGAGA
MAL13|MAL13P1.209               ------------------------------------------------
su_gi_contig_234                ------------------------------------------------
B09_PfBamHI_M_T7_Plate4a.ab1    ------------------------------------------------
C02_Pf_Sau3A_T3_M_P1.ab1        ------------------------------------------------
B07_PfLab1_Large_Plate8b.ab1    ------------------------------------------------
C09_PfLab1_Large_Plate9b.ab1    ------------------------------------------------
C02_Pf_Sau3A_T7_M_P1.ab1        ------------------------------------------------
gi|1674883|gb|N97865.1|N97865   ------------------------------------------------
gi|15910478|gb|BI816364.1|BI816 ------------------------------------------------
gi|17967367|gb|BM274064.1|BM274 ------------------------------------------------
gi|22791678|gb|BU495484.1|BU495 ------------------------------------------------
gi|27157439|gb|CA855519.1|CA855 ------------------------------------------------
gi|22794589|gb|BU498395.1|BU498 ------------------------------------------------
gi|22791041|gb|BU494847.1|BU494 ------------------------------------------------
gi|16250534|gb|BI936062.1|BI936 ------------------------------------------------
B12_PfBamHI_M_T7_Plate32a.ab1   ------------------------------------------------
gi|15910401|gb|BI816323.1|BI816 ------------------------------------------------

MAL13P1.209                     GAGAAAGAGAAATATTAATAGCAGATGAATTTATAGATTTTAAAATAT
MAL13|MAL13P1.209               ------------------------------------------------
su_gi_contig_234                ------------------------------------------------
B09_PfBamHI_M_T7_Plate4a.ab1    ------------------------------------------------
C02_Pf_Sau3A_T3_M_P1.ab1        ------------------------------------------------
B07_PfLab1_Large_Plate8b.ab1    ------------------------------------------------
C09_PfLab1_Large_Plate9b.ab1    ------------------------------------------------
C02_Pf_Sau3A_T7_M_P1.ab1        ------------------------------------------------
gi|1674883|gb|N97865.1|N97865   ------------------------------------------------
gi|15910478|gb|BI816364.1|BI816 ------------------------------------------------
gi|17967367|gb|BM274064.1|BM274 ------------------------------------------------
gi|22791678|gb|BU495484.1|BU495 ------------------------------------------------
gi|27157439|gb|CA855519.1|CA855 ------------------------------------------------
gi|22794589|gb|BU498395.1|BU498 ------------------------------------------------
gi|22791041|gb|BU494847.1|BU494 ------------------------------------------------
gi|16250534|gb|BI936062.1|BI936 ------------------------------------------------
B12_PfBamHI_M_T7_Plate32a.ab1   ------------------------------------------------
gi|15910401|gb|BI816323.1|BI816 ------------------------------------------------

MAL13P1.209                     GTGTTATTTAATTTTTGTTTAATTTTTTCCTTGTACTTTTTTCACATA
MAL13|MAL13P1.209               ------------------------------------------------
su_gi_contig_234                ------------------------------------------------
B09_PfBamHI_M_T7_Plate4a.ab1    ------------------------------------------------
C02_Pf_Sau3A_T3_M_P1.ab1        ------------------------------------------------
B07_PfLab1_Large_Plate8b.ab1    ------------------------------------------------
C09_PfLab1_Large_Plate9b.ab1    ------------------------------------------------
C02_Pf_Sau3A_T7_M_P1.ab1        ------------------------------------------------
gi|1674883|gb|N97865.1|N97865   ------------------------------------------------
gi|15910478|gb|BI816364.1|BI816 ------------------------------------------------
gi|17967367|gb|BM274064.1|BM274 ------------------------------------------------
gi|22791678|gb|BU495484.1|BU495 ------------------------------------------------
gi|27157439|gb|CA855519.1|CA855 ------------------------------------------------
gi|22794589|gb|BU498395.1|BU498 ------------------------------------------------
gi|22791041|gb|BU494847.1|BU494 ------------------------------------------------
gi|16250534|gb|BI936062.1|BI936 ------------------------------------------------
B12_PfBamHI_M_T7_Plate32a.ab1   ------------------------------------------------
gi|15910401|gb|BI816323.1|BI816 ------------------------------------------------

MAL13P1.209                     TAAAAACTACAATTATTTTAAACAACCATTTTGTATATATGCAAAATG
MAL13|MAL13P1.209               ------------------------------------------------
su_gi_contig_234                ------------------------------------------------
B09_PfBamHI_M_T7_Plate4a.ab1    ------------------------------------------------
C02_Pf_Sau3A_T3_M_P1.ab1        ------------------------------------------------
B07_PfLab1_Large_Plate8b.ab1    ------------------------------------------------
C09_PfLab1_Large_Plate9b.ab1    ------------------------------------------------
C02_Pf_Sau3A_T7_M_P1.ab1        ------------------------------------------------
gi|1674883|gb|N97865.1|N97865   ------------------------------------------------
gi|15910478|gb|BI816364.1|BI816 ------------------------------------------------
gi|17967367|gb|BM274064.1|BM274 ------------------------------------------------
gi|22791678|gb|BU495484.1|BU495 ------------------------------------------------
gi|27157439|gb|CA855519.1|CA855 ------------------------------------------------
gi|22794589|gb|BU498395.1|BU498 ------------------------------------------------
gi|22791041|gb|BU494847.1|BU494 ------------------------------------------------
gi|16250534|gb|BI936062.1|BI936 ------------------------------------------------
B12_PfBamHI_M_T7_Plate32a.ab1   ------------------------------------------------
gi|15910401|gb|BI816323.1|BI816 ------------------------------------------------

MAL13P1.209                     TATAGAACATATATATGTTATTATGGTTATATTTTTTTAACATTATAT
MAL13|MAL13P1.209               ------------------------------------------------
su_gi_contig_234                ------------------------------------------------
B09_PfBamHI_M_T7_Plate4a.ab1    ------------------------------------------------
C02_Pf_Sau3A_T3_M_P1.ab1        ------------------------------------------------
B07_PfLab1_Large_Plate8b.ab1    ------------------------------------------------
C09_PfLab1_Large_Plate9b.ab1    ------------------------------------------------
C02_Pf_Sau3A_T7_M_P1.ab1        ------------------------------------------------
gi|1674883|gb|N97865.1|N97865   ------------------------------------------------
gi|15910478|gb|BI816364.1|BI816 ------------------------------------------------
gi|17967367|gb|BM274064.1|BM274 ------------------------------------------------
gi|22791678|gb|BU495484.1|BU495 ------------------------------------------------
gi|27157439|gb|CA855519.1|CA855 ------------------------------------------------
gi|22794589|gb|BU498395.1|BU498 ------------------------------------------------
gi|22791041|gb|BU494847.1|BU494 ------------------------------------------------
gi|16250534|gb|BI936062.1|BI936 ------------------------------------------------
B12_PfBamHI_M_T7_Plate32a.ab1   ------------------------------------------------
gi|15910401|gb|BI816323.1|BI816 ------------------------------------------------

MAL13P1.209                     TTTTTTATTATTTTGTTATTTTATTTTATTTTATTTTTTTTTTTTTTT
MAL13|MAL13P1.209               ------------------------------------------------
su_gi_contig_234                ------------------------------------------------
B09_PfBamHI_M_T7_Plate4a.ab1    ------------------------------------------------
C02_Pf_Sau3A_T3_M_P1.ab1        ------------------------------------------------
B07_PfLab1_Large_Plate8b.ab1    ------------------------------------------------
C09_PfLab1_Large_Plate9b.ab1    ------------------------------------------------
C02_Pf_Sau3A_T7_M_P1.ab1        ------------------------------------------------
gi|1674883|gb|N97865.1|N97865   ------------------------------------------------
gi|15910478|gb|BI816364.1|BI816 ------------------------------------------------
gi|17967367|gb|BM274064.1|BM274 ------------------------------------------------
gi|22791678|gb|BU495484.1|BU495 ------------------------------------------------
gi|27157439|gb|CA855519.1|CA855 ------------------------------------------------
gi|22794589|gb|BU498395.1|BU498 ------------------------------------------------
gi|22791041|gb|BU494847.1|BU494 ------------------------------------------------
gi|16250534|gb|BI936062.1|BI936 ------------------------------------------------
B12_PfBamHI_M_T7_Plate32a.ab1   ------------------------------------------------
gi|15910401|gb|BI816323.1|BI816 ------------------------------------------------

MAL13P1.209                     TTTTGGGTATACATTAAATGGTGATTTGAATAGCCAAAAAAAAAAAAA
MAL13|MAL13P1.209               ------------------------------------------------
su_gi_contig_234                ------------------------------------------------
B09_PfBamHI_M_T7_Plate4a.ab1    ------------------------------------------------
C02_Pf_Sau3A_T3_M_P1.ab1        ------------------------------------------------
B07_PfLab1_Large_Plate8b.ab1    ------------------------------------------------
C09_PfLab1_Large_Plate9b.ab1    ------------------------------------------------
C02_Pf_Sau3A_T7_M_P1.ab1        ------------------------------------------------
gi|1674883|gb|N97865.1|N97865   ------------------------------------------------
gi|15910478|gb|BI816364.1|BI816 ------------------------------------------------
gi|17967367|gb|BM274064.1|BM274 ------------------------------------------------
gi|22791678|gb|BU495484.1|BU495 ------------------------------------------------
gi|27157439|gb|CA855519.1|CA855 ------------------------------------------------
gi|22794589|gb|BU498395.1|BU498 ------------------------------------------------
gi|22791041|gb|BU494847.1|BU494 ------------------------------------------------
gi|16250534|gb|BI936062.1|BI936 ------------------------------------------------
B12_PfBamHI_M_T7_Plate32a.ab1   ------------------------------------------------
gi|15910401|gb|BI816323.1|BI816 ------------------------------------------------

MAL13P1.209                     AATAAAAAAAAATAAAATAAAATAATATAATATATATATATATATATA
MAL13|MAL13P1.209               ------------------------------------------------
su_gi_contig_234                ------------------------------------------------
B09_PfBamHI_M_T7_Plate4a.ab1    ------------------------------------------------
C02_Pf_Sau3A_T3_M_P1.ab1        ------------------------------------------------
B07_PfLab1_Large_Plate8b.ab1    ------------------------------------------------
C09_PfLab1_Large_Plate9b.ab1    ------------------------------------------------
C02_Pf_Sau3A_T7_M_P1.ab1        ------------------------------------------------
gi|1674883|gb|N97865.1|N97865   ------------------------------------------------
gi|15910478|gb|BI816364.1|BI816 ------------------------------------------------
gi|17967367|gb|BM274064.1|BM274 ------------------------------------------------
gi|22791678|gb|BU495484.1|BU495 ------------------------------------------------
gi|27157439|gb|CA855519.1|CA855 ------------------------------------------------
gi|22794589|gb|BU498395.1|BU498 ------------------------------------------------
gi|22791041|gb|BU494847.1|BU494 ------------------------------------------------
gi|16250534|gb|BI936062.1|BI936 ------------------------------------------------
B12_PfBamHI_M_T7_Plate32a.ab1   ------------------------------------------------
gi|15910401|gb|BI816323.1|BI816 ------------------------------------------------

MAL13P1.209                     TATATATAATATTTTTATATTATGCATTGTACAAAAAAAAAAAAAAAA
MAL13|MAL13P1.209               ------------------------------------------------
su_gi_contig_234                ------------------------------------------------
B09_PfBamHI_M_T7_Plate4a.ab1    ------------------------------------------------
C02_Pf_Sau3A_T3_M_P1.ab1        ------------------------------------------------
B07_PfLab1_Large_Plate8b.ab1    ------------------------------------------------
C09_PfLab1_Large_Plate9b.ab1    ------------------------------------------------
C02_Pf_Sau3A_T7_M_P1.ab1        ------------------------------------------------
gi|1674883|gb|N97865.1|N97865   ------------------------------------------------
gi|15910478|gb|BI816364.1|BI816 ------------------------------------------------
gi|17967367|gb|BM274064.1|BM274 ------------------------------------------------
gi|22791678|gb|BU495484.1|BU495 ------------------------------------------------
gi|27157439|gb|CA855519.1|CA855 ------------------------------------------------
gi|22794589|gb|BU498395.1|BU498 ------------------------------------------------
gi|22791041|gb|BU494847.1|BU494 ------------------------------------------------
gi|16250534|gb|BI936062.1|BI936 ------------------------------------------------
B12_PfBamHI_M_T7_Plate32a.ab1   ------------------------------------------------
gi|15910401|gb|BI816323.1|BI816 ------------------------------------------------

MAL13P1.209                     AAAATTCATTTTTTTCGTGTGTAATTTTTTAGTGTGCAATTTTTATTT
MAL13|MAL13P1.209               ------------------------------------------------
su_gi_contig_234                ------------------------------------------------
B09_PfBamHI_M_T7_Plate4a.ab1    ------------------------------------------------
C02_Pf_Sau3A_T3_M_P1.ab1        ------------------------------------------------
B07_PfLab1_Large_Plate8b.ab1    ------------------------------------------------
C09_PfLab1_Large_Plate9b.ab1    ------------------------------------------------
C02_Pf_Sau3A_T7_M_P1.ab1        ------------------------------------------------
gi|1674883|gb|N97865.1|N97865   ------------------------------------------------
gi|15910478|gb|BI816364.1|BI816 ------------------------------------------------
gi|17967367|gb|BM274064.1|BM274 ------------------------------------------------
gi|22791678|gb|BU495484.1|BU495 ------------------------------------------------
gi|27157439|gb|CA855519.1|CA855 ------------------------------------------------
gi|22794589|gb|BU498395.1|BU498 ------------------------------------------------
gi|22791041|gb|BU494847.1|BU494 ------------------------------------------------
gi|16250534|gb|BI936062.1|BI936 ------------------------------------------------
B12_PfBamHI_M_T7_Plate32a.ab1   ------------------------------------------------
gi|15910401|gb|BI816323.1|BI816 ------------------------------------------------

MAL13P1.209                     TTTAGTTTTACTATCATCTATAACACAATTTATTTATTCATATATCAT
MAL13|MAL13P1.209               ------------------------------------------------
su_gi_contig_234                ------------------------------------------------
B09_PfBamHI_M_T7_Plate4a.ab1    ------------------------------------------------
C02_Pf_Sau3A_T3_M_P1.ab1        ------------------------------------------------
B07_PfLab1_Large_Plate8b.ab1    ------------------------------------------------
C09_PfLab1_Large_Plate9b.ab1    ------------------------------------------------
C02_Pf_Sau3A_T7_M_P1.ab1        ------------------------------------------------
gi|1674883|gb|N97865.1|N97865   ------------------------------------------------
gi|15910478|gb|BI816364.1|BI816 ------------------------------------------------
gi|17967367|gb|BM274064.1|BM274 ------------------------------------------------
gi|22791678|gb|BU495484.1|BU495 ------------------------------------------------
gi|27157439|gb|CA855519.1|CA855 ------------------------------------------------
gi|22794589|gb|BU498395.1|BU498 ------------------------------------------------
gi|22791041|gb|BU494847.1|BU494 ------------------------------------------------
gi|16250534|gb|BI936062.1|BI936 ------------------------------------------------
B12_PfBamHI_M_T7_Plate32a.ab1   ------------------------------------------------
gi|15910401|gb|BI816323.1|BI816 ------------------------------------------------

MAL13P1.209                     TTAGAAGAATATTAAAATATAAACAATATAAAATATGCAAAAAAAAAA
MAL13|MAL13P1.209               ------------------------------------------------
su_gi_contig_234                ------------------------------------------------
B09_PfBamHI_M_T7_Plate4a.ab1    ------------------------------------------------
C02_Pf_Sau3A_T3_M_P1.ab1        ------------------------------------------------
B07_PfLab1_Large_Plate8b.ab1    ------------------------------------------------
C09_PfLab1_Large_Plate9b.ab1    ------------------------------------------------
C02_Pf_Sau3A_T7_M_P1.ab1        ------------------------------------------------
gi|1674883|gb|N97865.1|N97865   ------------------------------------------------
gi|15910478|gb|BI816364.1|BI816 ------------------------------------------------
gi|17967367|gb|BM274064.1|BM274 ------------------------------------------------
gi|22791678|gb|BU495484.1|BU495 ------------------------------------------------
gi|27157439|gb|CA855519.1|CA855 ------------------------------------------------
gi|22794589|gb|BU498395.1|BU498 ------------------------------------------------
gi|22791041|gb|BU494847.1|BU494 ------------------------------------------------
gi|16250534|gb|BI936062.1|BI936 ------------------------------------------------
B12_PfBamHI_M_T7_Plate32a.ab1   ------------------------------------------------
gi|15910401|gb|BI816323.1|BI816 ------------------------------------------------

MAL13P1.209                     AAAAAAAAAAATAAAGAACAGGCAATTAACATTTTAAAATAGACAGCC
MAL13|MAL13P1.209               ------------------------------------------------
su_gi_contig_234                ------------------------------------------------
B09_PfBamHI_M_T7_Plate4a.ab1    ------------------------------------------------
C02_Pf_Sau3A_T3_M_P1.ab1        ------------------------------------------------
B07_PfLab1_Large_Plate8b.ab1    ------------------------------------------------
C09_PfLab1_Large_Plate9b.ab1    ------------------------------------------------
C02_Pf_Sau3A_T7_M_P1.ab1        ------------------------------------------------
gi|1674883|gb|N97865.1|N97865   ------------------------------------------------
gi|15910478|gb|BI816364.1|BI816 ------------------------------------------------
gi|17967367|gb|BM274064.1|BM274 ------------------------------------------------
gi|22791678|gb|BU495484.1|BU495 ------------------------------------------------
gi|27157439|gb|CA855519.1|CA855 ------------------------------------------------
gi|22794589|gb|BU498395.1|BU498 ------------------------------------------------
gi|22791041|gb|BU494847.1|BU494 ------------------------------------------------
gi|16250534|gb|BI936062.1|BI936 ------------------------------------------------
B12_PfBamHI_M_T7_Plate32a.ab1   ------------------------------------------------
gi|15910401|gb|BI816323.1|BI816 ------------------------------------------------

MAL13P1.209                     AAAAAAATTATGGCTACCTATACCATTCCATATTTTTAAAATATATCT
MAL13|MAL13P1.209               ------------------------------------------------
su_gi_contig_234                ------------------------------------------------
B09_PfBamHI_M_T7_Plate4a.ab1    ------------------------------------------------
C02_Pf_Sau3A_T3_M_P1.ab1        ------------------------------------------------
B07_PfLab1_Large_Plate8b.ab1    ------------------------------------------------
C09_PfLab1_Large_Plate9b.ab1    ------------------------------------------------
C02_Pf_Sau3A_T7_M_P1.ab1        ------------------------------------------------
gi|1674883|gb|N97865.1|N97865   ------------------------------------------------
gi|15910478|gb|BI816364.1|BI816 ------------------------------------------------
gi|17967367|gb|BM274064.1|BM274 ------------------------------------------------
gi|22791678|gb|BU495484.1|BU495 ------------------------------------------------
gi|27157439|gb|CA855519.1|CA855 ------------------------------------------------
gi|22794589|gb|BU498395.1|BU498 ------------------------------------------------
gi|22791041|gb|BU494847.1|BU494 ------------------------------------------------
gi|16250534|gb|BI936062.1|BI936 ------------------------------------------------
B12_PfBamHI_M_T7_Plate32a.ab1   ------------------------------------------------
gi|15910401|gb|BI816323.1|BI816 ------------------------------------------------

MAL13P1.209                     CTTTATTTTTATTTTTCTGTTGTGAAGAAATATATAAAAAAATATAAT
MAL13|MAL13P1.209               ------------------------------------------------
su_gi_contig_234                ------------------------------------------------
B09_PfBamHI_M_T7_Plate4a.ab1    ------------------------------------------------
C02_Pf_Sau3A_T3_M_P1.ab1        ------------------------------------------------
B07_PfLab1_Large_Plate8b.ab1    ------------------------------------------------
C09_PfLab1_Large_Plate9b.ab1    ------------------------------------------------
C02_Pf_Sau3A_T7_M_P1.ab1        ------------------------------------------------
gi|1674883|gb|N97865.1|N97865   ------------------------------------------------
gi|15910478|gb|BI816364.1|BI816 ------------------------------------------------
gi|17967367|gb|BM274064.1|BM274 ------------------------------------------------
gi|22791678|gb|BU495484.1|BU495 ------------------------------------------------
gi|27157439|gb|CA855519.1|CA855 ------------------------------------------------
gi|22794589|gb|BU498395.1|BU498 ------------------------------------------------
gi|22791041|gb|BU494847.1|BU494 ------------------------------------------------
gi|16250534|gb|BI936062.1|BI936 ------------------------------------------------
B12_PfBamHI_M_T7_Plate32a.ab1   ------------------------------------------------
gi|15910401|gb|BI816323.1|BI816 ------------------------------------------------

MAL13P1.209                     ATATATATATATAATATGGATGTTTTATAATAATTATTCATTATAATA
MAL13|MAL13P1.209               ------------------------------------------------
su_gi_contig_234                ------------------------------------------------
B09_PfBamHI_M_T7_Plate4a.ab1    ------------------------------------------------
C02_Pf_Sau3A_T3_M_P1.ab1        ------------------------------------------------
B07_PfLab1_Large_Plate8b.ab1    ------------------------------------------------
C09_PfLab1_Large_Plate9b.ab1    ------------------------------------------------
C02_Pf_Sau3A_T7_M_P1.ab1        ------------------------------------------------
gi|1674883|gb|N97865.1|N97865   ------------------------------------------------
gi|15910478|gb|BI816364.1|BI816 ------------------------------------------------
gi|17967367|gb|BM274064.1|BM274 ------------------------------------------------
gi|22791678|gb|BU495484.1|BU495 ------------------------------------------------
gi|27157439|gb|CA855519.1|CA855 ------------------------------------------------
gi|22794589|gb|BU498395.1|BU498 ------------------------------------------------
gi|22791041|gb|BU494847.1|BU494 ------------------------------------------------
gi|16250534|gb|BI936062.1|BI936 ------------------------------------------------
B12_PfBamHI_M_T7_Plate32a.ab1   ------------------------------------------------
gi|15910401|gb|BI816323.1|BI816 ------------------------------------------------

MAL13P1.209                     AAT
MAL13|MAL13P1.209               ---
su_gi_contig_234                ---
B09_PfBamHI_M_T7_Plate4a.ab1    ---
C02_Pf_Sau3A_T3_M_P1.ab1        ---
B07_PfLab1_Large_Plate8b.ab1    ---
C09_PfLab1_Large_Plate9b.ab1    ---
C02_Pf_Sau3A_T7_M_P1.ab1        ---
gi|1674883|gb|N97865.1|N97865   ---
gi|15910478|gb|BI816364.1|BI816 ---
gi|17967367|gb|BM274064.1|BM274 ---
gi|22791678|gb|BU495484.1|BU495 ---
gi|27157439|gb|CA855519.1|CA855 ---
gi|22794589|gb|BU498395.1|BU498 ---
gi|22791041|gb|BU494847.1|BU494 ---
gi|16250534|gb|BI936062.1|BI936 ---
B12_PfBamHI_M_T7_Plate32a.ab1   ---
gi|15910401|gb|BI816323.1|BI816 ---

;

endblock;
