# Supplementary material for: cDNA sequences reveal considerable gene prediction inaccuracy in the Plasmodium falciparum genome
Source: BMC Genomics. 2007 Jul 27;8:255. doi: 10.1186/1471-2164-8-255 (PMC1978503; doi:10.1186/1471-2164-8-255)
Supplement: Additional file 2 — Genes with predicted coding regions fully covered by EST and confirmation of predicted introns. Aligned cDNA and predicted CDS sequences can be viewed by double clicking the hyper-linked gene names in the Excel file. [file 1471-2164-8-255-S2.zip › MAL13P1.214.TXT]

#NEXUS

[!This data assembled using Sequencher, from Gene Codes Corporation.]
begin data;
   dimensions ntax=56 nchar=4248;
   format datatype=dna gap=- interleave=yes;
   matrix

MAL13P1.214                     ATATAATTAATTAAAAACATTATATATATATATATATTATAATATATA
MAL13|MAL13P1.214               ------------------------------------------------
su_gi_contig_85                 ------------------------------------------------
gi|12389457|gb|AU087316.1|AU087 ------------------------------------------------
gi|12389247|gb|AU087106.1|AU087 ------------------------------------------------
gi|55828471|gb|AU087300.2|AU087 ------------------------------------------------
gi|12389242|gb|AU087101.1|AU087 ------------------------------------------------
gi|271401|gb|T02547.1|T02547    ------------------------------------------------
gi|1674761|gb|N97743.1|N97743   ------------------------------------------------
gi|267603|gb|T02485.1|T02485    ------------------------------------------------
gi|462830|gb|T18044.1|T18044    ------------------------------------------------
gi|22792194|gb|BU496000.1|BU496 ------------------------------------------------
gi|271436|gb|T02582.1|T02582    ------------------------------------------------
gi|462796|gb|T18010.1|T18010    ------------------------------------------------
gi|16250519|gb|BI936047.1|BI936 ------------------------------------------------
gi|22794151|gb|BU497957.1|BU497 ------------------------------------------------
gi|15906527|gb|BI814170.1|BI814 ------------------------------------------------
gi|22794047|gb|BU497853.1|BU497 ------------------------------------------------
gi|22791118|gb|BU494924.1|BU494 ------------------------------------------------
gi|12390658|gb|AU088517.1|AU088 ------------------------------------------------
gi|15907876|gb|BI814980.1|BI814 ------------------------------------------------
gi|21542711|gb|BQ595985.1|BQ595 ------------------------------------------------
gi|22794758|gb|BU498564.1|BU498 ------------------------------------------------
gi|21543200|gb|BQ596474.1|BQ596 ------------------------------------------------
gi|15906993|gb|BI814423.1|BI814 ------------------------------------------------
gi|22794726|gb|BU498532.1|BU498 ------------------------------------------------
gi|21254474|gb|BQ451362.1|BQ451 ------------------------------------------------
gi|21543981|gb|BQ597255.1|BQ597 ------------------------------------------------
gi|15585956|gb|BI670572.1|BI670 ------------------------------------------------
gi|15909193|gb|BI815683.1|BI815 ------------------------------------------------
gi|21254487|gb|BQ451375.1|BQ451 ------------------------------------------------
gi|21687283|gb|BQ633130.1|BQ633 ------------------------------------------------
gi|21884744|gb|BQ739731.1|BQ739 ------------------------------------------------
gi|22794575|gb|BU498381.1|BU498 ------------------------------------------------
gi|15907290|gb|BI814666.1|BI814 ------------------------------------------------
gi|22794685|gb|BU498491.1|BU498 ------------------------------------------------
gi|462791|gb|T18005.1|T18005    ------------------------------------------------
gi|15908322|gb|BI815213.1|BI815 ------------------------------------------------
gi|15910117|gb|BI816175.1|BI816 ------------------------------------------------
gi|22792504|gb|BU496310.1|BU496 ------------------------------------------------
gi|22791187|gb|BU494993.1|BU494 ------------------------------------------------
gi|15909688|gb|BI815939.1|BI815 ------------------------------------------------
gi|15908920|gb|BI815525.1|BI815 ------------------------------------------------
gi|22791893|gb|BU495699.1|BU495 ------------------------------------------------
gi|15909887|gb|BI816043.1|BI816 ------------------------------------------------
gi|21542882|gb|BQ596156.1|BQ596 ------------------------------------------------
gi|22794278|gb|BU498084.1|BU498 ------------------------------------------------
gi|21543492|gb|BQ596766.1|BQ596 ------------------------------------------------
gi|22793921|gb|BU497727.1|BU497 ------------------------------------------------
gi|21255231|gb|BQ452119.1|BQ452 ------------------------------------------------
gi|22792183|gb|BU495989.1|BU495 ------------------------------------------------
gi|22791145|gb|BU494951.1|BU494 ------------------------------------------------
gi|21255105|gb|BQ451993.1|BQ451 ------------------------------------------------
gi|21543184|gb|BQ596458.1|BQ596 ------------------------------------------------
gi|21543884|gb|BQ597158.1|BQ597 ------------------------------------------------
gi|22794911|gb|BU498717.1|BU498 ------------------------------------------------

MAL13P1.214                     TTTATTTATACACATGCATATTTTAAGGGCTCCAAAATTGTAAATACG
MAL13|MAL13P1.214               ------------------------------------------------
su_gi_contig_85                 ------------------------------------------------
gi|12389457|gb|AU087316.1|AU087 ------------------------------------------------
gi|12389247|gb|AU087106.1|AU087 ------------------------------------------------
gi|55828471|gb|AU087300.2|AU087 ------------------------------------------------
gi|12389242|gb|AU087101.1|AU087 ------------------------------------------------
gi|271401|gb|T02547.1|T02547    ------------------------------------------------
gi|1674761|gb|N97743.1|N97743   ------------------------------------------------
gi|267603|gb|T02485.1|T02485    ------------------------------------------------
gi|462830|gb|T18044.1|T18044    ------------------------------------------------
gi|22792194|gb|BU496000.1|BU496 ------------------------------------------------
gi|271436|gb|T02582.1|T02582    ------------------------------------------------
gi|462796|gb|T18010.1|T18010    ------------------------------------------------
gi|16250519|gb|BI936047.1|BI936 ------------------------------------------------
gi|22794151|gb|BU497957.1|BU497 ------------------------------------------------
gi|15906527|gb|BI814170.1|BI814 ------------------------------------------------
gi|22794047|gb|BU497853.1|BU497 ------------------------------------------------
gi|22791118|gb|BU494924.1|BU494 ------------------------------------------------
gi|12390658|gb|AU088517.1|AU088 ------------------------------------------------
gi|15907876|gb|BI814980.1|BI814 ------------------------------------------------
gi|21542711|gb|BQ595985.1|BQ595 ------------------------------------------------
gi|22794758|gb|BU498564.1|BU498 ------------------------------------------------
gi|21543200|gb|BQ596474.1|BQ596 ------------------------------------------------
gi|15906993|gb|BI814423.1|BI814 ------------------------------------------------
gi|22794726|gb|BU498532.1|BU498 ------------------------------------------------
gi|21254474|gb|BQ451362.1|BQ451 ------------------------------------------------
gi|21543981|gb|BQ597255.1|BQ597 ------------------------------------------------
gi|15585956|gb|BI670572.1|BI670 ------------------------------------------------
gi|15909193|gb|BI815683.1|BI815 ------------------------------------------------
gi|21254487|gb|BQ451375.1|BQ451 ------------------------------------------------
gi|21687283|gb|BQ633130.1|BQ633 ------------------------------------------------
gi|21884744|gb|BQ739731.1|BQ739 ------------------------------------------------
gi|22794575|gb|BU498381.1|BU498 ------------------------------------------------
gi|15907290|gb|BI814666.1|BI814 ------------------------------------------------
gi|22794685|gb|BU498491.1|BU498 ------------------------------------------------
gi|462791|gb|T18005.1|T18005    ------------------------------------------------
gi|15908322|gb|BI815213.1|BI815 ------------------------------------------------
gi|15910117|gb|BI816175.1|BI816 ------------------------------------------------
gi|22792504|gb|BU496310.1|BU496 ------------------------------------------------
gi|22791187|gb|BU494993.1|BU494 ------------------------------------------------
gi|15909688|gb|BI815939.1|BI815 ------------------------------------------------
gi|15908920|gb|BI815525.1|BI815 ------------------------------------------------
gi|22791893|gb|BU495699.1|BU495 ------------------------------------------------
gi|15909887|gb|BI816043.1|BI816 ------------------------------------------------
gi|21542882|gb|BQ596156.1|BQ596 ------------------------------------------------
gi|22794278|gb|BU498084.1|BU498 ------------------------------------------------
gi|21543492|gb|BQ596766.1|BQ596 ------------------------------------------------
gi|22793921|gb|BU497727.1|BU497 ------------------------------------------------
gi|21255231|gb|BQ452119.1|BQ452 ------------------------------------------------
gi|22792183|gb|BU495989.1|BU495 ------------------------------------------------
gi|22791145|gb|BU494951.1|BU494 ------------------------------------------------
gi|21255105|gb|BQ451993.1|BQ451 ------------------------------------------------
gi|21543184|gb|BQ596458.1|BQ596 ------------------------------------------------
gi|21543884|gb|BQ597158.1|BQ597 ------------------------------------------------
gi|22794911|gb|BU498717.1|BU498 ------------------------------------------------

MAL13P1.214                     AGGACATTAAAAATAATTTTATTTGAATATAAAAAAATAAATATAAAA
MAL13|MAL13P1.214               ------------------------------------------------
su_gi_contig_85                 ------------------------------------------------
gi|12389457|gb|AU087316.1|AU087 ------------------------------------------------
gi|12389247|gb|AU087106.1|AU087 ------------------------------------------------
gi|55828471|gb|AU087300.2|AU087 ------------------------------------------------
gi|12389242|gb|AU087101.1|AU087 ------------------------------------------------
gi|271401|gb|T02547.1|T02547    ------------------------------------------------
gi|1674761|gb|N97743.1|N97743   ------------------------------------------------
gi|267603|gb|T02485.1|T02485    ------------------------------------------------
gi|462830|gb|T18044.1|T18044    ------------------------------------------------
gi|22792194|gb|BU496000.1|BU496 ------------------------------------------------
gi|271436|gb|T02582.1|T02582    ------------------------------------------------
gi|462796|gb|T18010.1|T18010    ------------------------------------------------
gi|16250519|gb|BI936047.1|BI936 ------------------------------------------------
gi|22794151|gb|BU497957.1|BU497 ------------------------------------------------
gi|15906527|gb|BI814170.1|BI814 ------------------------------------------------
gi|22794047|gb|BU497853.1|BU497 ------------------------------------------------
gi|22791118|gb|BU494924.1|BU494 ------------------------------------------------
gi|12390658|gb|AU088517.1|AU088 ------------------------------------------------
gi|15907876|gb|BI814980.1|BI814 ------------------------------------------------
gi|21542711|gb|BQ595985.1|BQ595 ------------------------------------------------
gi|22794758|gb|BU498564.1|BU498 ------------------------------------------------
gi|21543200|gb|BQ596474.1|BQ596 ------------------------------------------------
gi|15906993|gb|BI814423.1|BI814 ------------------------------------------------
gi|22794726|gb|BU498532.1|BU498 ------------------------------------------------
gi|21254474|gb|BQ451362.1|BQ451 ------------------------------------------------
gi|21543981|gb|BQ597255.1|BQ597 ------------------------------------------------
gi|15585956|gb|BI670572.1|BI670 ------------------------------------------------
gi|15909193|gb|BI815683.1|BI815 ------------------------------------------------
gi|21254487|gb|BQ451375.1|BQ451 ------------------------------------------------
gi|21687283|gb|BQ633130.1|BQ633 ------------------------------------------------
gi|21884744|gb|BQ739731.1|BQ739 ------------------------------------------------
gi|22794575|gb|BU498381.1|BU498 ------------------------------------------------
gi|15907290|gb|BI814666.1|BI814 ------------------------------------------------
gi|22794685|gb|BU498491.1|BU498 ------------------------------------------------
gi|462791|gb|T18005.1|T18005    ------------------------------------------------
gi|15908322|gb|BI815213.1|BI815 ------------------------------------------------
gi|15910117|gb|BI816175.1|BI816 ------------------------------------------------
gi|22792504|gb|BU496310.1|BU496 ------------------------------------------------
gi|22791187|gb|BU494993.1|BU494 ------------------------------------------------
gi|15909688|gb|BI815939.1|BI815 ------------------------------------------------
gi|15908920|gb|BI815525.1|BI815 ------------------------------------------------
gi|22791893|gb|BU495699.1|BU495 ------------------------------------------------
gi|15909887|gb|BI816043.1|BI816 ------------------------------------------------
gi|21542882|gb|BQ596156.1|BQ596 ------------------------------------------------
gi|22794278|gb|BU498084.1|BU498 ------------------------------------------------
gi|21543492|gb|BQ596766.1|BQ596 ------------------------------------------------
gi|22793921|gb|BU497727.1|BU497 ------------------------------------------------
gi|21255231|gb|BQ452119.1|BQ452 ------------------------------------------------
gi|22792183|gb|BU495989.1|BU495 ------------------------------------------------
gi|22791145|gb|BU494951.1|BU494 ------------------------------------------------
gi|21255105|gb|BQ451993.1|BQ451 ------------------------------------------------
gi|21543184|gb|BQ596458.1|BQ596 ------------------------------------------------
gi|21543884|gb|BQ597158.1|BQ597 ------------------------------------------------
gi|22794911|gb|BU498717.1|BU498 ------------------------------------------------

MAL13P1.214                     AAAAAATATTTATTATATATCCTAGATTATACTTAAGGATAATGTTTG
MAL13|MAL13P1.214               ------------------------------------------------
su_gi_contig_85                 ------------------------------------------------
gi|12389457|gb|AU087316.1|AU087 ------------------------------------------------
gi|12389247|gb|AU087106.1|AU087 ------------------------------------------------
gi|55828471|gb|AU087300.2|AU087 ------------------------------------------------
gi|12389242|gb|AU087101.1|AU087 ------------------------------------------------
gi|271401|gb|T02547.1|T02547    ------------------------------------------------
gi|1674761|gb|N97743.1|N97743   ------------------------------------------------
gi|267603|gb|T02485.1|T02485    ------------------------------------------------
gi|462830|gb|T18044.1|T18044    ------------------------------------------------
gi|22792194|gb|BU496000.1|BU496 ------------------------------------------------
gi|271436|gb|T02582.1|T02582    ------------------------------------------------
gi|462796|gb|T18010.1|T18010    ------------------------------------------------
gi|16250519|gb|BI936047.1|BI936 ------------------------------------------------
gi|22794151|gb|BU497957.1|BU497 ------------------------------------------------
gi|15906527|gb|BI814170.1|BI814 ------------------------------------------------
gi|22794047|gb|BU497853.1|BU497 ------------------------------------------------
gi|22791118|gb|BU494924.1|BU494 ------------------------------------------------
gi|12390658|gb|AU088517.1|AU088 ------------------------------------------------
gi|15907876|gb|BI814980.1|BI814 ------------------------------------------------
gi|21542711|gb|BQ595985.1|BQ595 ------------------------------------------------
gi|22794758|gb|BU498564.1|BU498 ------------------------------------------------
gi|21543200|gb|BQ596474.1|BQ596 ------------------------------------------------
gi|15906993|gb|BI814423.1|BI814 ------------------------------------------------
gi|22794726|gb|BU498532.1|BU498 ------------------------------------------------
gi|21254474|gb|BQ451362.1|BQ451 ------------------------------------------------
gi|21543981|gb|BQ597255.1|BQ597 ------------------------------------------------
gi|15585956|gb|BI670572.1|BI670 ------------------------------------------------
gi|15909193|gb|BI815683.1|BI815 ------------------------------------------------
gi|21254487|gb|BQ451375.1|BQ451 ------------------------------------------------
gi|21687283|gb|BQ633130.1|BQ633 ------------------------------------------------
gi|21884744|gb|BQ739731.1|BQ739 ------------------------------------------------
gi|22794575|gb|BU498381.1|BU498 ------------------------------------------------
gi|15907290|gb|BI814666.1|BI814 ------------------------------------------------
gi|22794685|gb|BU498491.1|BU498 ------------------------------------------------
gi|462791|gb|T18005.1|T18005    ------------------------------------------------
gi|15908322|gb|BI815213.1|BI815 ------------------------------------------------
gi|15910117|gb|BI816175.1|BI816 ------------------------------------------------
gi|22792504|gb|BU496310.1|BU496 ------------------------------------------------
gi|22791187|gb|BU494993.1|BU494 ------------------------------------------------
gi|15909688|gb|BI815939.1|BI815 ------------------------------------------------
gi|15908920|gb|BI815525.1|BI815 ------------------------------------------------
gi|22791893|gb|BU495699.1|BU495 ------------------------------------------------
gi|15909887|gb|BI816043.1|BI816 ------------------------------------------------
gi|21542882|gb|BQ596156.1|BQ596 ------------------------------------------------
gi|22794278|gb|BU498084.1|BU498 ------------------------------------------------
gi|21543492|gb|BQ596766.1|BQ596 ------------------------------------------------
gi|22793921|gb|BU497727.1|BU497 ------------------------------------------------
gi|21255231|gb|BQ452119.1|BQ452 ------------------------------------------------
gi|22792183|gb|BU495989.1|BU495 ------------------------------------------------
gi|22791145|gb|BU494951.1|BU494 ------------------------------------------------
gi|21255105|gb|BQ451993.1|BQ451 ------------------------------------------------
gi|21543184|gb|BQ596458.1|BQ596 ------------------------------------------------
gi|21543884|gb|BQ597158.1|BQ597 ------------------------------------------------
gi|22794911|gb|BU498717.1|BU498 ------------------------------------------------

MAL13P1.214                     TATTATATTATATTATATTATATTTTTATTTATATATATATAATATAT
MAL13|MAL13P1.214               ------------------------------------------------
su_gi_contig_85                 ------------------------------------------------
gi|12389457|gb|AU087316.1|AU087 ------------------------------------------------
gi|12389247|gb|AU087106.1|AU087 ------------------------------------------------
gi|55828471|gb|AU087300.2|AU087 ------------------------------------------------
gi|12389242|gb|AU087101.1|AU087 ------------------------------------------------
gi|271401|gb|T02547.1|T02547    ------------------------------------------------
gi|1674761|gb|N97743.1|N97743   ------------------------------------------------
gi|267603|gb|T02485.1|T02485    ------------------------------------------------
gi|462830|gb|T18044.1|T18044    ------------------------------------------------
gi|22792194|gb|BU496000.1|BU496 ------------------------------------------------
gi|271436|gb|T02582.1|T02582    ------------------------------------------------
gi|462796|gb|T18010.1|T18010    ------------------------------------------------
gi|16250519|gb|BI936047.1|BI936 ------------------------------------------------
gi|22794151|gb|BU497957.1|BU497 ------------------------------------------------
gi|15906527|gb|BI814170.1|BI814 ------------------------------------------------
gi|22794047|gb|BU497853.1|BU497 ------------------------------------------------
gi|22791118|gb|BU494924.1|BU494 ------------------------------------------------
gi|12390658|gb|AU088517.1|AU088 ------------------------------------------------
gi|15907876|gb|BI814980.1|BI814 ------------------------------------------------
gi|21542711|gb|BQ595985.1|BQ595 ------------------------------------------------
gi|22794758|gb|BU498564.1|BU498 ------------------------------------------------
gi|21543200|gb|BQ596474.1|BQ596 ------------------------------------------------
gi|15906993|gb|BI814423.1|BI814 ------------------------------------------------
gi|22794726|gb|BU498532.1|BU498 ------------------------------------------------
gi|21254474|gb|BQ451362.1|BQ451 ------------------------------------------------
gi|21543981|gb|BQ597255.1|BQ597 ------------------------------------------------
gi|15585956|gb|BI670572.1|BI670 ------------------------------------------------
gi|15909193|gb|BI815683.1|BI815 ------------------------------------------------
gi|21254487|gb|BQ451375.1|BQ451 ------------------------------------------------
gi|21687283|gb|BQ633130.1|BQ633 ------------------------------------------------
gi|21884744|gb|BQ739731.1|BQ739 ------------------------------------------------
gi|22794575|gb|BU498381.1|BU498 ------------------------------------------------
gi|15907290|gb|BI814666.1|BI814 ------------------------------------------------
gi|22794685|gb|BU498491.1|BU498 ------------------------------------------------
gi|462791|gb|T18005.1|T18005    ------------------------------------------------
gi|15908322|gb|BI815213.1|BI815 ------------------------------------------------
gi|15910117|gb|BI816175.1|BI816 ------------------------------------------------
gi|22792504|gb|BU496310.1|BU496 ------------------------------------------------
gi|22791187|gb|BU494993.1|BU494 ------------------------------------------------
gi|15909688|gb|BI815939.1|BI815 ------------------------------------------------
gi|15908920|gb|BI815525.1|BI815 ------------------------------------------------
gi|22791893|gb|BU495699.1|BU495 ------------------------------------------------
gi|15909887|gb|BI816043.1|BI816 ------------------------------------------------
gi|21542882|gb|BQ596156.1|BQ596 ------------------------------------------------
gi|22794278|gb|BU498084.1|BU498 ------------------------------------------------
gi|21543492|gb|BQ596766.1|BQ596 ------------------------------------------------
gi|22793921|gb|BU497727.1|BU497 ------------------------------------------------
gi|21255231|gb|BQ452119.1|BQ452 ------------------------------------------------
gi|22792183|gb|BU495989.1|BU495 ------------------------------------------------
gi|22791145|gb|BU494951.1|BU494 ------------------------------------------------
gi|21255105|gb|BQ451993.1|BQ451 ------------------------------------------------
gi|21543184|gb|BQ596458.1|BQ596 ------------------------------------------------
gi|21543884|gb|BQ597158.1|BQ597 ------------------------------------------------
gi|22794911|gb|BU498717.1|BU498 ------------------------------------------------

MAL13P1.214                     AATTATAAATATGTATTTTTTGCTCTTCTCCTAAAAAAAAATATAATT
MAL13|MAL13P1.214               ------------------------------------------------
su_gi_contig_85                 ------------------------------------------------
gi|12389457|gb|AU087316.1|AU087 ------------------------------------------------
gi|12389247|gb|AU087106.1|AU087 ------------------------------------------------
gi|55828471|gb|AU087300.2|AU087 ------------------------------------------------
gi|12389242|gb|AU087101.1|AU087 ------------------------------------------------
gi|271401|gb|T02547.1|T02547    ------------------------------------------------
gi|1674761|gb|N97743.1|N97743   ------------------------------------------------
gi|267603|gb|T02485.1|T02485    ------------------------------------------------
gi|462830|gb|T18044.1|T18044    ------------------------------------------------
gi|22792194|gb|BU496000.1|BU496 ------------------------------------------------
gi|271436|gb|T02582.1|T02582    ------------------------------------------------
gi|462796|gb|T18010.1|T18010    ------------------------------------------------
gi|16250519|gb|BI936047.1|BI936 ------------------------------------------------
gi|22794151|gb|BU497957.1|BU497 ------------------------------------------------
gi|15906527|gb|BI814170.1|BI814 ------------------------------------------------
gi|22794047|gb|BU497853.1|BU497 ------------------------------------------------
gi|22791118|gb|BU494924.1|BU494 ------------------------------------------------
gi|12390658|gb|AU088517.1|AU088 ------------------------------------------------
gi|15907876|gb|BI814980.1|BI814 ------------------------------------------------
gi|21542711|gb|BQ595985.1|BQ595 ------------------------------------------------
gi|22794758|gb|BU498564.1|BU498 ------------------------------------------------
gi|21543200|gb|BQ596474.1|BQ596 ------------------------------------------------
gi|15906993|gb|BI814423.1|BI814 ------------------------------------------------
gi|22794726|gb|BU498532.1|BU498 ------------------------------------------------
gi|21254474|gb|BQ451362.1|BQ451 ------------------------------------------------
gi|21543981|gb|BQ597255.1|BQ597 ------------------------------------------------
gi|15585956|gb|BI670572.1|BI670 ------------------------------------------------
gi|15909193|gb|BI815683.1|BI815 ------------------------------------------------
gi|21254487|gb|BQ451375.1|BQ451 ------------------------------------------------
gi|21687283|gb|BQ633130.1|BQ633 ------------------------------------------------
gi|21884744|gb|BQ739731.1|BQ739 ------------------------------------------------
gi|22794575|gb|BU498381.1|BU498 ------------------------------------------------
gi|15907290|gb|BI814666.1|BI814 ------------------------------------------------
gi|22794685|gb|BU498491.1|BU498 ------------------------------------------------
gi|462791|gb|T18005.1|T18005    ------------------------------------------------
gi|15908322|gb|BI815213.1|BI815 ------------------------------------------------
gi|15910117|gb|BI816175.1|BI816 ------------------------------------------------
gi|22792504|gb|BU496310.1|BU496 ------------------------------------------------
gi|22791187|gb|BU494993.1|BU494 ------------------------------------------------
gi|15909688|gb|BI815939.1|BI815 ------------------------------------------------
gi|15908920|gb|BI815525.1|BI815 ------------------------------------------------
gi|22791893|gb|BU495699.1|BU495 ------------------------------------------------
gi|15909887|gb|BI816043.1|BI816 ------------------------------------------------
gi|21542882|gb|BQ596156.1|BQ596 ------------------------------------------------
gi|22794278|gb|BU498084.1|BU498 ------------------------------------------------
gi|21543492|gb|BQ596766.1|BQ596 ------------------------------------------------
gi|22793921|gb|BU497727.1|BU497 ------------------------------------------------
gi|21255231|gb|BQ452119.1|BQ452 ------------------------------------------------
gi|22792183|gb|BU495989.1|BU495 ------------------------------------------------
gi|22791145|gb|BU494951.1|BU494 ------------------------------------------------
gi|21255105|gb|BQ451993.1|BQ451 ------------------------------------------------
gi|21543184|gb|BQ596458.1|BQ596 ------------------------------------------------
gi|21543884|gb|BQ597158.1|BQ597 ------------------------------------------------
gi|22794911|gb|BU498717.1|BU498 ------------------------------------------------

MAL13P1.214                     CGATTTAATTAAAATTTTCTATTATTTTTGTGGTTATATGTACTTTAA
MAL13|MAL13P1.214               ------------------------------------------------
su_gi_contig_85                 ------------------------------------------------
gi|12389457|gb|AU087316.1|AU087 ------------------------------------------------
gi|12389247|gb|AU087106.1|AU087 ------------------------------------------------
gi|55828471|gb|AU087300.2|AU087 ------------------------------------------------
gi|12389242|gb|AU087101.1|AU087 ------------------------------------------------
gi|271401|gb|T02547.1|T02547    ------------------------------------------------
gi|1674761|gb|N97743.1|N97743   ------------------------------------------------
gi|267603|gb|T02485.1|T02485    ------------------------------------------------
gi|462830|gb|T18044.1|T18044    ------------------------------------------------
gi|22792194|gb|BU496000.1|BU496 ------------------------------------------------
gi|271436|gb|T02582.1|T02582    ------------------------------------------------
gi|462796|gb|T18010.1|T18010    ------------------------------------------------
gi|16250519|gb|BI936047.1|BI936 ------------------------------------------------
gi|22794151|gb|BU497957.1|BU497 ------------------------------------------------
gi|15906527|gb|BI814170.1|BI814 ------------------------------------------------
gi|22794047|gb|BU497853.1|BU497 ------------------------------------------------
gi|22791118|gb|BU494924.1|BU494 ------------------------------------------------
gi|12390658|gb|AU088517.1|AU088 ------------------------------------------------
gi|15907876|gb|BI814980.1|BI814 ------------------------------------------------
gi|21542711|gb|BQ595985.1|BQ595 ------------------------------------------------
gi|22794758|gb|BU498564.1|BU498 ------------------------------------------------
gi|21543200|gb|BQ596474.1|BQ596 ------------------------------------------------
gi|15906993|gb|BI814423.1|BI814 ------------------------------------------------
gi|22794726|gb|BU498532.1|BU498 ------------------------------------------------
gi|21254474|gb|BQ451362.1|BQ451 ------------------------------------------------
gi|21543981|gb|BQ597255.1|BQ597 ------------------------------------------------
gi|15585956|gb|BI670572.1|BI670 ------------------------------------------------
gi|15909193|gb|BI815683.1|BI815 ------------------------------------------------
gi|21254487|gb|BQ451375.1|BQ451 ------------------------------------------------
gi|21687283|gb|BQ633130.1|BQ633 ------------------------------------------------
gi|21884744|gb|BQ739731.1|BQ739 ------------------------------------------------
gi|22794575|gb|BU498381.1|BU498 ------------------------------------------------
gi|15907290|gb|BI814666.1|BI814 ------------------------------------------------
gi|22794685|gb|BU498491.1|BU498 ------------------------------------------------
gi|462791|gb|T18005.1|T18005    ------------------------------------------------
gi|15908322|gb|BI815213.1|BI815 ------------------------------------------------
gi|15910117|gb|BI816175.1|BI816 ------------------------------------------------
gi|22792504|gb|BU496310.1|BU496 ------------------------------------------------
gi|22791187|gb|BU494993.1|BU494 ------------------------------------------------
gi|15909688|gb|BI815939.1|BI815 ------------------------------------------------
gi|15908920|gb|BI815525.1|BI815 ------------------------------------------------
gi|22791893|gb|BU495699.1|BU495 ------------------------------------------------
gi|15909887|gb|BI816043.1|BI816 ------------------------------------------------
gi|21542882|gb|BQ596156.1|BQ596 ------------------------------------------------
gi|22794278|gb|BU498084.1|BU498 ------------------------------------------------
gi|21543492|gb|BQ596766.1|BQ596 ------------------------------------------------
gi|22793921|gb|BU497727.1|BU497 ------------------------------------------------
gi|21255231|gb|BQ452119.1|BQ452 ------------------------------------------------
gi|22792183|gb|BU495989.1|BU495 ------------------------------------------------
gi|22791145|gb|BU494951.1|BU494 ------------------------------------------------
gi|21255105|gb|BQ451993.1|BQ451 ------------------------------------------------
gi|21543184|gb|BQ596458.1|BQ596 ------------------------------------------------
gi|21543884|gb|BQ597158.1|BQ597 ------------------------------------------------
gi|22794911|gb|BU498717.1|BU498 ------------------------------------------------

MAL13P1.214                     TTATATATATATATGATATATAGAGCCAAAAAAAAAAAAAAAAAAATT
MAL13|MAL13P1.214               ------------------------------------------------
su_gi_contig_85                 ------------------------------------------------
gi|12389457|gb|AU087316.1|AU087 ------------------------------------------------
gi|12389247|gb|AU087106.1|AU087 ------------------------------------------------
gi|55828471|gb|AU087300.2|AU087 ------------------------------------------------
gi|12389242|gb|AU087101.1|AU087 ------------------------------------------------
gi|271401|gb|T02547.1|T02547    ------------------------------------------------
gi|1674761|gb|N97743.1|N97743   ------------------------------------------------
gi|267603|gb|T02485.1|T02485    ------------------------------------------------
gi|462830|gb|T18044.1|T18044    ------------------------------------------------
gi|22792194|gb|BU496000.1|BU496 ------------------------------------------------
gi|271436|gb|T02582.1|T02582    ------------------------------------------------
gi|462796|gb|T18010.1|T18010    ------------------------------------------------
gi|16250519|gb|BI936047.1|BI936 ------------------------------------------------
gi|22794151|gb|BU497957.1|BU497 ------------------------------------------------
gi|15906527|gb|BI814170.1|BI814 ------------------------------------------------
gi|22794047|gb|BU497853.1|BU497 ------------------------------------------------
gi|22791118|gb|BU494924.1|BU494 ------------------------------------------------
gi|12390658|gb|AU088517.1|AU088 ------------------------------------------------
gi|15907876|gb|BI814980.1|BI814 ------------------------------------------------
gi|21542711|gb|BQ595985.1|BQ595 ------------------------------------------------
gi|22794758|gb|BU498564.1|BU498 ------------------------------------------------
gi|21543200|gb|BQ596474.1|BQ596 ------------------------------------------------
gi|15906993|gb|BI814423.1|BI814 ------------------------------------------------
gi|22794726|gb|BU498532.1|BU498 ------------------------------------------------
gi|21254474|gb|BQ451362.1|BQ451 ------------------------------------------------
gi|21543981|gb|BQ597255.1|BQ597 ------------------------------------------------
gi|15585956|gb|BI670572.1|BI670 ------------------------------------------------
gi|15909193|gb|BI815683.1|BI815 ------------------------------------------------
gi|21254487|gb|BQ451375.1|BQ451 ------------------------------------------------
gi|21687283|gb|BQ633130.1|BQ633 ------------------------------------------------
gi|21884744|gb|BQ739731.1|BQ739 ------------------------------------------------
gi|22794575|gb|BU498381.1|BU498 ------------------------------------------------
gi|15907290|gb|BI814666.1|BI814 ------------------------------------------------
gi|22794685|gb|BU498491.1|BU498 ------------------------------------------------
gi|462791|gb|T18005.1|T18005    ------------------------------------------------
gi|15908322|gb|BI815213.1|BI815 ------------------------------------------------
gi|15910117|gb|BI816175.1|BI816 ------------------------------------------------
gi|22792504|gb|BU496310.1|BU496 ------------------------------------------------
gi|22791187|gb|BU494993.1|BU494 ------------------------------------------------
gi|15909688|gb|BI815939.1|BI815 ------------------------------------------------
gi|15908920|gb|BI815525.1|BI815 ------------------------------------------------
gi|22791893|gb|BU495699.1|BU495 ------------------------------------------------
gi|15909887|gb|BI816043.1|BI816 ------------------------------------------------
gi|21542882|gb|BQ596156.1|BQ596 ------------------------------------------------
gi|22794278|gb|BU498084.1|BU498 ------------------------------------------------
gi|21543492|gb|BQ596766.1|BQ596 ------------------------------------------------
gi|22793921|gb|BU497727.1|BU497 ------------------------------------------------
gi|21255231|gb|BQ452119.1|BQ452 ------------------------------------------------
gi|22792183|gb|BU495989.1|BU495 ------------------------------------------------
gi|22791145|gb|BU494951.1|BU494 ------------------------------------------------
gi|21255105|gb|BQ451993.1|BQ451 ------------------------------------------------
gi|21543184|gb|BQ596458.1|BQ596 ------------------------------------------------
gi|21543884|gb|BQ597158.1|BQ597 ------------------------------------------------
gi|22794911|gb|BU498717.1|BU498 ------------------------------------------------

MAL13P1.214                     AATAATAATAATAAAATACAAGATTATTGATCAAATAATGCACTAATA
MAL13|MAL13P1.214               ------------------------------------------------
su_gi_contig_85                 ------------------------------------------------
gi|12389457|gb|AU087316.1|AU087 ------------------------------------------------
gi|12389247|gb|AU087106.1|AU087 ------------------------------------------------
gi|55828471|gb|AU087300.2|AU087 ------------------------------------------------
gi|12389242|gb|AU087101.1|AU087 ------------------------------------------------
gi|271401|gb|T02547.1|T02547    ------------------------------------------------
gi|1674761|gb|N97743.1|N97743   ------------------------------------------------
gi|267603|gb|T02485.1|T02485    ------------------------------------------------
gi|462830|gb|T18044.1|T18044    ------------------------------------------------
gi|22792194|gb|BU496000.1|BU496 ------------------------------------------------
gi|271436|gb|T02582.1|T02582    ------------------------------------------------
gi|462796|gb|T18010.1|T18010    ------------------------------------------------
gi|16250519|gb|BI936047.1|BI936 ------------------------------------------------
gi|22794151|gb|BU497957.1|BU497 ------------------------------------------------
gi|15906527|gb|BI814170.1|BI814 ------------------------------------------------
gi|22794047|gb|BU497853.1|BU497 ------------------------------------------------
gi|22791118|gb|BU494924.1|BU494 ------------------------------------------------
gi|12390658|gb|AU088517.1|AU088 ------------------------------------------------
gi|15907876|gb|BI814980.1|BI814 ------------------------------------------------
gi|21542711|gb|BQ595985.1|BQ595 ------------------------------------------------
gi|22794758|gb|BU498564.1|BU498 ------------------------------------------------
gi|21543200|gb|BQ596474.1|BQ596 ------------------------------------------------
gi|15906993|gb|BI814423.1|BI814 ------------------------------------------------
gi|22794726|gb|BU498532.1|BU498 ------------------------------------------------
gi|21254474|gb|BQ451362.1|BQ451 ------------------------------------------------
gi|21543981|gb|BQ597255.1|BQ597 ------------------------------------------------
gi|15585956|gb|BI670572.1|BI670 ------------------------------------------------
gi|15909193|gb|BI815683.1|BI815 ------------------------------------------------
gi|21254487|gb|BQ451375.1|BQ451 ------------------------------------------------
gi|21687283|gb|BQ633130.1|BQ633 ------------------------------------------------
gi|21884744|gb|BQ739731.1|BQ739 ------------------------------------------------
gi|22794575|gb|BU498381.1|BU498 ------------------------------------------------
gi|15907290|gb|BI814666.1|BI814 ------------------------------------------------
gi|22794685|gb|BU498491.1|BU498 ------------------------------------------------
gi|462791|gb|T18005.1|T18005    ------------------------------------------------
gi|15908322|gb|BI815213.1|BI815 ------------------------------------------------
gi|15910117|gb|BI816175.1|BI816 ------------------------------------------------
gi|22792504|gb|BU496310.1|BU496 ------------------------------------------------
gi|22791187|gb|BU494993.1|BU494 ------------------------------------------------
gi|15909688|gb|BI815939.1|BI815 ------------------------------------------------
gi|15908920|gb|BI815525.1|BI815 ------------------------------------------------
gi|22791893|gb|BU495699.1|BU495 ------------------------------------------------
gi|15909887|gb|BI816043.1|BI816 ------------------------------------------------
gi|21542882|gb|BQ596156.1|BQ596 ------------------------------------------------
gi|22794278|gb|BU498084.1|BU498 ------------------------------------------------
gi|21543492|gb|BQ596766.1|BQ596 ------------------------------------------------
gi|22793921|gb|BU497727.1|BU497 ------------------------------------------------
gi|21255231|gb|BQ452119.1|BQ452 ------------------------------------------------
gi|22792183|gb|BU495989.1|BU495 ------------------------------------------------
gi|22791145|gb|BU494951.1|BU494 ------------------------------------------------
gi|21255105|gb|BQ451993.1|BQ451 ------------------------------------------------
gi|21543184|gb|BQ596458.1|BQ596 ------------------------------------------------
gi|21543884|gb|BQ597158.1|BQ597 ------------------------------------------------
gi|22794911|gb|BU498717.1|BU498 ------------------------------------------------

MAL13P1.214                     TTTTATTTTCATTACTATTTATTTTTATTTCCTTAATTATAAAAAATA
MAL13|MAL13P1.214               ------------------------------------------------
su_gi_contig_85                 ------------------------------------------------
gi|12389457|gb|AU087316.1|AU087 ------------------------------------------------
gi|12389247|gb|AU087106.1|AU087 ------------------------------------------------
gi|55828471|gb|AU087300.2|AU087 ------------------------------------------------
gi|12389242|gb|AU087101.1|AU087 ------------------------------------------------
gi|271401|gb|T02547.1|T02547    ------------------------------------------------
gi|1674761|gb|N97743.1|N97743   ------------------------------------------------
gi|267603|gb|T02485.1|T02485    ------------------------------------------------
gi|462830|gb|T18044.1|T18044    ------------------------------------------------
gi|22792194|gb|BU496000.1|BU496 ------------------------------------------------
gi|271436|gb|T02582.1|T02582    ------------------------------------------------
gi|462796|gb|T18010.1|T18010    ------------------------------------------------
gi|16250519|gb|BI936047.1|BI936 ------------------------------------------------
gi|22794151|gb|BU497957.1|BU497 ------------------------------------------------
gi|15906527|gb|BI814170.1|BI814 ------------------------------------------------
gi|22794047|gb|BU497853.1|BU497 ------------------------------------------------
gi|22791118|gb|BU494924.1|BU494 ------------------------------------------------
gi|12390658|gb|AU088517.1|AU088 ------------------------------------------------
gi|15907876|gb|BI814980.1|BI814 ------------------------------------------------
gi|21542711|gb|BQ595985.1|BQ595 ------------------------------------------------
gi|22794758|gb|BU498564.1|BU498 ------------------------------------------------
gi|21543200|gb|BQ596474.1|BQ596 ------------------------------------------------
gi|15906993|gb|BI814423.1|BI814 ------------------------------------------------
gi|22794726|gb|BU498532.1|BU498 ------------------------------------------------
gi|21254474|gb|BQ451362.1|BQ451 ------------------------------------------------
gi|21543981|gb|BQ597255.1|BQ597 ------------------------------------------------
gi|15585956|gb|BI670572.1|BI670 ------------------------------------------------
gi|15909193|gb|BI815683.1|BI815 ------------------------------------------------
gi|21254487|gb|BQ451375.1|BQ451 ------------------------------------------------
gi|21687283|gb|BQ633130.1|BQ633 ------------------------------------------------
gi|21884744|gb|BQ739731.1|BQ739 ------------------------------------------------
gi|22794575|gb|BU498381.1|BU498 ------------------------------------------------
gi|15907290|gb|BI814666.1|BI814 ------------------------------------------------
gi|22794685|gb|BU498491.1|BU498 ------------------------------------------------
gi|462791|gb|T18005.1|T18005    ------------------------------------------------
gi|15908322|gb|BI815213.1|BI815 ------------------------------------------------
gi|15910117|gb|BI816175.1|BI816 ------------------------------------------------
gi|22792504|gb|BU496310.1|BU496 ------------------------------------------------
gi|22791187|gb|BU494993.1|BU494 ------------------------------------------------
gi|15909688|gb|BI815939.1|BI815 ------------------------------------------------
gi|15908920|gb|BI815525.1|BI815 ------------------------------------------------
gi|22791893|gb|BU495699.1|BU495 ------------------------------------------------
gi|15909887|gb|BI816043.1|BI816 ------------------------------------------------
gi|21542882|gb|BQ596156.1|BQ596 ------------------------------------------------
gi|22794278|gb|BU498084.1|BU498 ------------------------------------------------
gi|21543492|gb|BQ596766.1|BQ596 ------------------------------------------------
gi|22793921|gb|BU497727.1|BU497 ------------------------------------------------
gi|21255231|gb|BQ452119.1|BQ452 ------------------------------------------------
gi|22792183|gb|BU495989.1|BU495 ------------------------------------------------
gi|22791145|gb|BU494951.1|BU494 ------------------------------------------------
gi|21255105|gb|BQ451993.1|BQ451 ------------------------------------------------
gi|21543184|gb|BQ596458.1|BQ596 ------------------------------------------------
gi|21543884|gb|BQ597158.1|BQ597 ------------------------------------------------
gi|22794911|gb|BU498717.1|BU498 ------------------------------------------------

MAL13P1.214                     TATATTAAAAAATATGAAAATATTATATGAATTAAAGTTATATTAACA
MAL13|MAL13P1.214               ------------------------------------------------
su_gi_contig_85                 ------------------------------------------------
gi|12389457|gb|AU087316.1|AU087 ------------------------------------------------
gi|12389247|gb|AU087106.1|AU087 ------------------------------------------------
gi|55828471|gb|AU087300.2|AU087 ------------------------------------------------
gi|12389242|gb|AU087101.1|AU087 ------------------------------------------------
gi|271401|gb|T02547.1|T02547    ------------------------------------------------
gi|1674761|gb|N97743.1|N97743   ------------------------------------------------
gi|267603|gb|T02485.1|T02485    ------------------------------------------------
gi|462830|gb|T18044.1|T18044    ------------------------------------------------
gi|22792194|gb|BU496000.1|BU496 ------------------------------------------------
gi|271436|gb|T02582.1|T02582    ------------------------------------------------
gi|462796|gb|T18010.1|T18010    ------------------------------------------------
gi|16250519|gb|BI936047.1|BI936 ------------------------------------------------
gi|22794151|gb|BU497957.1|BU497 ------------------------------------------------
gi|15906527|gb|BI814170.1|BI814 ------------------------------------------------
gi|22794047|gb|BU497853.1|BU497 ------------------------------------------------
gi|22791118|gb|BU494924.1|BU494 ------------------------------------------------
gi|12390658|gb|AU088517.1|AU088 ------------------------------------------------
gi|15907876|gb|BI814980.1|BI814 ------------------------------------------------
gi|21542711|gb|BQ595985.1|BQ595 ------------------------------------------------
gi|22794758|gb|BU498564.1|BU498 ------------------------------------------------
gi|21543200|gb|BQ596474.1|BQ596 ------------------------------------------------
gi|15906993|gb|BI814423.1|BI814 ------------------------------------------------
gi|22794726|gb|BU498532.1|BU498 ------------------------------------------------
gi|21254474|gb|BQ451362.1|BQ451 ------------------------------------------------
gi|21543981|gb|BQ597255.1|BQ597 ------------------------------------------------
gi|15585956|gb|BI670572.1|BI670 ------------------------------------------------
gi|15909193|gb|BI815683.1|BI815 ------------------------------------------------
gi|21254487|gb|BQ451375.1|BQ451 ------------------------------------------------
gi|21687283|gb|BQ633130.1|BQ633 ------------------------------------------------
gi|21884744|gb|BQ739731.1|BQ739 ------------------------------------------------
gi|22794575|gb|BU498381.1|BU498 ------------------------------------------------
gi|15907290|gb|BI814666.1|BI814 ------------------------------------------------
gi|22794685|gb|BU498491.1|BU498 ------------------------------------------------
gi|462791|gb|T18005.1|T18005    ------------------------------------------------
gi|15908322|gb|BI815213.1|BI815 ------------------------------------------------
gi|15910117|gb|BI816175.1|BI816 ------------------------------------------------
gi|22792504|gb|BU496310.1|BU496 ------------------------------------------------
gi|22791187|gb|BU494993.1|BU494 ------------------------------------------------
gi|15909688|gb|BI815939.1|BI815 ------------------------------------------------
gi|15908920|gb|BI815525.1|BI815 ------------------------------------------------
gi|22791893|gb|BU495699.1|BU495 ------------------------------------------------
gi|15909887|gb|BI816043.1|BI816 ------------------------------------------------
gi|21542882|gb|BQ596156.1|BQ596 ------------------------------------------------
gi|22794278|gb|BU498084.1|BU498 ------------------------------------------------
gi|21543492|gb|BQ596766.1|BQ596 ------------------------------------------------
gi|22793921|gb|BU497727.1|BU497 ------------------------------------------------
gi|21255231|gb|BQ452119.1|BQ452 ------------------------------------------------
gi|22792183|gb|BU495989.1|BU495 ------------------------------------------------
gi|22791145|gb|BU494951.1|BU494 ------------------------------------------------
gi|21255105|gb|BQ451993.1|BQ451 ------------------------------------------------
gi|21543184|gb|BQ596458.1|BQ596 ------------------------------------------------
gi|21543884|gb|BQ597158.1|BQ597 ------------------------------------------------
gi|22794911|gb|BU498717.1|BU498 ------------------------------------------------

MAL13P1.214                     ATAATAAATATACATATATTTTAACTACATACATAAATACATGCTACT
MAL13|MAL13P1.214               ------------------------------------------------
su_gi_contig_85                 ------------------------------------------------
gi|12389457|gb|AU087316.1|AU087 ------------------------------------------------
gi|12389247|gb|AU087106.1|AU087 ------------------------------------------------
gi|55828471|gb|AU087300.2|AU087 ------------------------------------------------
gi|12389242|gb|AU087101.1|AU087 ------------------------------------------------
gi|271401|gb|T02547.1|T02547    ------------------------------------------------
gi|1674761|gb|N97743.1|N97743   ------------------------------------------------
gi|267603|gb|T02485.1|T02485    ------------------------------------------------
gi|462830|gb|T18044.1|T18044    ------------------------------------------------
gi|22792194|gb|BU496000.1|BU496 ------------------------------------------------
gi|271436|gb|T02582.1|T02582    ------------------------------------------------
gi|462796|gb|T18010.1|T18010    ------------------------------------------------
gi|16250519|gb|BI936047.1|BI936 ------------------------------------------------
gi|22794151|gb|BU497957.1|BU497 ------------------------------------------------
gi|15906527|gb|BI814170.1|BI814 ------------------------------------------------
gi|22794047|gb|BU497853.1|BU497 ------------------------------------------------
gi|22791118|gb|BU494924.1|BU494 ------------------------------------------------
gi|12390658|gb|AU088517.1|AU088 ------------------------------------------------
gi|15907876|gb|BI814980.1|BI814 ------------------------------------------------
gi|21542711|gb|BQ595985.1|BQ595 ------------------------------------------------
gi|22794758|gb|BU498564.1|BU498 ------------------------------------------------
gi|21543200|gb|BQ596474.1|BQ596 ------------------------------------------------
gi|15906993|gb|BI814423.1|BI814 ------------------------------------------------
gi|22794726|gb|BU498532.1|BU498 ------------------------------------------------
gi|21254474|gb|BQ451362.1|BQ451 ------------------------------------------------
gi|21543981|gb|BQ597255.1|BQ597 ------------------------------------------------
gi|15585956|gb|BI670572.1|BI670 ------------------------------------------------
gi|15909193|gb|BI815683.1|BI815 ------------------------------------------------
gi|21254487|gb|BQ451375.1|BQ451 ------------------------------------------------
gi|21687283|gb|BQ633130.1|BQ633 ------------------------------------------------
gi|21884744|gb|BQ739731.1|BQ739 ------------------------------------------------
gi|22794575|gb|BU498381.1|BU498 ------------------------------------------------
gi|15907290|gb|BI814666.1|BI814 ------------------------------------------------
gi|22794685|gb|BU498491.1|BU498 ------------------------------------------------
gi|462791|gb|T18005.1|T18005    ------------------------------------------------
gi|15908322|gb|BI815213.1|BI815 ------------------------------------------------
gi|15910117|gb|BI816175.1|BI816 ------------------------------------------------
gi|22792504|gb|BU496310.1|BU496 ------------------------------------------------
gi|22791187|gb|BU494993.1|BU494 ------------------------------------------------
gi|15909688|gb|BI815939.1|BI815 ------------------------------------------------
gi|15908920|gb|BI815525.1|BI815 ------------------------------------------------
gi|22791893|gb|BU495699.1|BU495 ------------------------------------------------
gi|15909887|gb|BI816043.1|BI816 ------------------------------------------------
gi|21542882|gb|BQ596156.1|BQ596 ------------------------------------------------
gi|22794278|gb|BU498084.1|BU498 ------------------------------------------------
gi|21543492|gb|BQ596766.1|BQ596 ------------------------------------------------
gi|22793921|gb|BU497727.1|BU497 ------------------------------------------------
gi|21255231|gb|BQ452119.1|BQ452 ------------------------------------------------
gi|22792183|gb|BU495989.1|BU495 ------------------------------------------------
gi|22791145|gb|BU494951.1|BU494 ------------------------------------------------
gi|21255105|gb|BQ451993.1|BQ451 ------------------------------------------------
gi|21543184|gb|BQ596458.1|BQ596 ------------------------------------------------
gi|21543884|gb|BQ597158.1|BQ597 ------------------------------------------------
gi|22794911|gb|BU498717.1|BU498 ------------------------------------------------

MAL13P1.214                     TAAGATTGACGATATATAAATCATACATGAATAATAAATAAATAATAC
MAL13|MAL13P1.214               ------------------------------------------------
su_gi_contig_85                 ------------------------------------------------
gi|12389457|gb|AU087316.1|AU087 ------------------------------------------------
gi|12389247|gb|AU087106.1|AU087 ------------------------------------------------
gi|55828471|gb|AU087300.2|AU087 ------------------------------------------------
gi|12389242|gb|AU087101.1|AU087 ------------------------------------------------
gi|271401|gb|T02547.1|T02547    ------------------------------------------------
gi|1674761|gb|N97743.1|N97743   ------------------------------------------------
gi|267603|gb|T02485.1|T02485    ------------------------------------------------
gi|462830|gb|T18044.1|T18044    ------------------------------------------------
gi|22792194|gb|BU496000.1|BU496 ------------------------------------------------
gi|271436|gb|T02582.1|T02582    ------------------------------------------------
gi|462796|gb|T18010.1|T18010    ------------------------------------------------
gi|16250519|gb|BI936047.1|BI936 ------------------------------------------------
gi|22794151|gb|BU497957.1|BU497 ------------------------------------------------
gi|15906527|gb|BI814170.1|BI814 ------------------------------------------------
gi|22794047|gb|BU497853.1|BU497 ------------------------------------------------
gi|22791118|gb|BU494924.1|BU494 ------------------------------------------------
gi|12390658|gb|AU088517.1|AU088 ------------------------------------------------
gi|15907876|gb|BI814980.1|BI814 ------------------------------------------------
gi|21542711|gb|BQ595985.1|BQ595 ------------------------------------------------
gi|22794758|gb|BU498564.1|BU498 ------------------------------------------------
gi|21543200|gb|BQ596474.1|BQ596 ------------------------------------------------
gi|15906993|gb|BI814423.1|BI814 ------------------------------------------------
gi|22794726|gb|BU498532.1|BU498 ------------------------------------------------
gi|21254474|gb|BQ451362.1|BQ451 ------------------------------------------------
gi|21543981|gb|BQ597255.1|BQ597 ------------------------------------------------
gi|15585956|gb|BI670572.1|BI670 ------------------------------------------------
gi|15909193|gb|BI815683.1|BI815 ------------------------------------------------
gi|21254487|gb|BQ451375.1|BQ451 ------------------------------------------------
gi|21687283|gb|BQ633130.1|BQ633 ------------------------------------------------
gi|21884744|gb|BQ739731.1|BQ739 ------------------------------------------------
gi|22794575|gb|BU498381.1|BU498 ------------------------------------------------
gi|15907290|gb|BI814666.1|BI814 ------------------------------------------------
gi|22794685|gb|BU498491.1|BU498 ------------------------------------------------
gi|462791|gb|T18005.1|T18005    ------------------------------------------------
gi|15908322|gb|BI815213.1|BI815 ------------------------------------------------
gi|15910117|gb|BI816175.1|BI816 ------------------------------------------------
gi|22792504|gb|BU496310.1|BU496 ------------------------------------------------
gi|22791187|gb|BU494993.1|BU494 ------------------------------------------------
gi|15909688|gb|BI815939.1|BI815 ------------------------------------------------
gi|15908920|gb|BI815525.1|BI815 ------------------------------------------------
gi|22791893|gb|BU495699.1|BU495 ------------------------------------------------
gi|15909887|gb|BI816043.1|BI816 ------------------------------------------------
gi|21542882|gb|BQ596156.1|BQ596 ------------------------------------------------
gi|22794278|gb|BU498084.1|BU498 ------------------------------------------------
gi|21543492|gb|BQ596766.1|BQ596 ------------------------------------------------
gi|22793921|gb|BU497727.1|BU497 ------------------------------------------------
gi|21255231|gb|BQ452119.1|BQ452 ------------------------------------------------
gi|22792183|gb|BU495989.1|BU495 ------------------------------------------------
gi|22791145|gb|BU494951.1|BU494 ------------------------------------------------
gi|21255105|gb|BQ451993.1|BQ451 ------------------------------------------------
gi|21543184|gb|BQ596458.1|BQ596 ------------------------------------------------
gi|21543884|gb|BQ597158.1|BQ597 ------------------------------------------------
gi|22794911|gb|BU498717.1|BU498 ------------------------------------------------

MAL13P1.214                     AATAAATACTACATACAAACATACATAAATATACATACTGCATACATA
MAL13|MAL13P1.214               ------------------------------------------------
su_gi_contig_85                 ------------------------------------------------
gi|12389457|gb|AU087316.1|AU087 ------------------------------------------------
gi|12389247|gb|AU087106.1|AU087 ------------------------------------------------
gi|55828471|gb|AU087300.2|AU087 ------------------------------------------------
gi|12389242|gb|AU087101.1|AU087 ------------------------------------------------
gi|271401|gb|T02547.1|T02547    ------------------------------------------------
gi|1674761|gb|N97743.1|N97743   ------------------------------------------------
gi|267603|gb|T02485.1|T02485    ------------------------------------------------
gi|462830|gb|T18044.1|T18044    ------------------------------------------------
gi|22792194|gb|BU496000.1|BU496 ------------------------------------------------
gi|271436|gb|T02582.1|T02582    ------------------------------------------------
gi|462796|gb|T18010.1|T18010    ------------------------------------------------
gi|16250519|gb|BI936047.1|BI936 ------------------------------------------------
gi|22794151|gb|BU497957.1|BU497 ------------------------------------------------
gi|15906527|gb|BI814170.1|BI814 ------------------------------------------------
gi|22794047|gb|BU497853.1|BU497 ------------------------------------------------
gi|22791118|gb|BU494924.1|BU494 ------------------------------------------------
gi|12390658|gb|AU088517.1|AU088 ------------------------------------------------
gi|15907876|gb|BI814980.1|BI814 ------------------------------------------------
gi|21542711|gb|BQ595985.1|BQ595 ------------------------------------------------
gi|22794758|gb|BU498564.1|BU498 ------------------------------------------------
gi|21543200|gb|BQ596474.1|BQ596 ------------------------------------------------
gi|15906993|gb|BI814423.1|BI814 ------------------------------------------------
gi|22794726|gb|BU498532.1|BU498 ------------------------------------------------
gi|21254474|gb|BQ451362.1|BQ451 ------------------------------------------------
gi|21543981|gb|BQ597255.1|BQ597 ------------------------------------------------
gi|15585956|gb|BI670572.1|BI670 ------------------------------------------------
gi|15909193|gb|BI815683.1|BI815 ------------------------------------------------
gi|21254487|gb|BQ451375.1|BQ451 ------------------------------------------------
gi|21687283|gb|BQ633130.1|BQ633 ------------------------------------------------
gi|21884744|gb|BQ739731.1|BQ739 ------------------------------------------------
gi|22794575|gb|BU498381.1|BU498 ------------------------------------------------
gi|15907290|gb|BI814666.1|BI814 ------------------------------------------------
gi|22794685|gb|BU498491.1|BU498 ------------------------------------------------
gi|462791|gb|T18005.1|T18005    ------------------------------------------------
gi|15908322|gb|BI815213.1|BI815 ------------------------------------------------
gi|15910117|gb|BI816175.1|BI816 ------------------------------------------------
gi|22792504|gb|BU496310.1|BU496 ------------------------------------------------
gi|22791187|gb|BU494993.1|BU494 ------------------------------------------------
gi|15909688|gb|BI815939.1|BI815 ------------------------------------------------
gi|15908920|gb|BI815525.1|BI815 ------------------------------------------------
gi|22791893|gb|BU495699.1|BU495 ------------------------------------------------
gi|15909887|gb|BI816043.1|BI816 ------------------------------------------------
gi|21542882|gb|BQ596156.1|BQ596 ------------------------------------------------
gi|22794278|gb|BU498084.1|BU498 ------------------------------------------------
gi|21543492|gb|BQ596766.1|BQ596 ------------------------------------------------
gi|22793921|gb|BU497727.1|BU497 ------------------------------------------------
gi|21255231|gb|BQ452119.1|BQ452 ------------------------------------------------
gi|22792183|gb|BU495989.1|BU495 ------------------------------------------------
gi|22791145|gb|BU494951.1|BU494 ------------------------------------------------
gi|21255105|gb|BQ451993.1|BQ451 ------------------------------------------------
gi|21543184|gb|BQ596458.1|BQ596 ------------------------------------------------
gi|21543884|gb|BQ597158.1|BQ597 ------------------------------------------------
gi|22794911|gb|BU498717.1|BU498 ------------------------------------------------

MAL13P1.214                     TATAATATCATATTATTTTTTTTATTATTAAATATATAACTTGAATAA
MAL13|MAL13P1.214               ------------------------------------------------
su_gi_contig_85                 ------------------------------------------------
gi|12389457|gb|AU087316.1|AU087 ------------------------------------------------
gi|12389247|gb|AU087106.1|AU087 ------------------------------------------------
gi|55828471|gb|AU087300.2|AU087 ------------------------------------------------
gi|12389242|gb|AU087101.1|AU087 ------------------------------------------------
gi|271401|gb|T02547.1|T02547    ------------------------------------------------
gi|1674761|gb|N97743.1|N97743   ------------------------------------------------
gi|267603|gb|T02485.1|T02485    ------------------------------------------------
gi|462830|gb|T18044.1|T18044    ------------------------------------------------
gi|22792194|gb|BU496000.1|BU496 ------------------------------------------------
gi|271436|gb|T02582.1|T02582    ------------------------------------------------
gi|462796|gb|T18010.1|T18010    ------------------------------------------------
gi|16250519|gb|BI936047.1|BI936 ------------------------------------------------
gi|22794151|gb|BU497957.1|BU497 ------------------------------------------------
gi|15906527|gb|BI814170.1|BI814 ------------------------------------------------
gi|22794047|gb|BU497853.1|BU497 ------------------------------------------------
gi|22791118|gb|BU494924.1|BU494 ------------------------------------------------
gi|12390658|gb|AU088517.1|AU088 ------------------------------------------------
gi|15907876|gb|BI814980.1|BI814 ------------------------------------------------
gi|21542711|gb|BQ595985.1|BQ595 ------------------------------------------------
gi|22794758|gb|BU498564.1|BU498 ------------------------------------------------
gi|21543200|gb|BQ596474.1|BQ596 ------------------------------------------------
gi|15906993|gb|BI814423.1|BI814 ------------------------------------------------
gi|22794726|gb|BU498532.1|BU498 ------------------------------------------------
gi|21254474|gb|BQ451362.1|BQ451 ------------------------------------------------
gi|21543981|gb|BQ597255.1|BQ597 ------------------------------------------------
gi|15585956|gb|BI670572.1|BI670 ------------------------------------------------
gi|15909193|gb|BI815683.1|BI815 ------------------------------------------------
gi|21254487|gb|BQ451375.1|BQ451 ------------------------------------------------
gi|21687283|gb|BQ633130.1|BQ633 ------------------------------------------------
gi|21884744|gb|BQ739731.1|BQ739 ------------------------------------------------
gi|22794575|gb|BU498381.1|BU498 ------------------------------------------------
gi|15907290|gb|BI814666.1|BI814 ------------------------------------------------
gi|22794685|gb|BU498491.1|BU498 ------------------------------------------------
gi|462791|gb|T18005.1|T18005    ------------------------------------------------
gi|15908322|gb|BI815213.1|BI815 ------------------------------------------------
gi|15910117|gb|BI816175.1|BI816 ------------------------------------------------
gi|22792504|gb|BU496310.1|BU496 ------------------------------------------------
gi|22791187|gb|BU494993.1|BU494 ------------------------------------------------
gi|15909688|gb|BI815939.1|BI815 ------------------------------------------------
gi|15908920|gb|BI815525.1|BI815 ------------------------------------------------
gi|22791893|gb|BU495699.1|BU495 ------------------------------------------------
gi|15909887|gb|BI816043.1|BI816 ------------------------------------------------
gi|21542882|gb|BQ596156.1|BQ596 ------------------------------------------------
gi|22794278|gb|BU498084.1|BU498 ------------------------------------------------
gi|21543492|gb|BQ596766.1|BQ596 ------------------------------------------------
gi|22793921|gb|BU497727.1|BU497 ------------------------------------------------
gi|21255231|gb|BQ452119.1|BQ452 ------------------------------------------------
gi|22792183|gb|BU495989.1|BU495 ------------------------------------------------
gi|22791145|gb|BU494951.1|BU494 ------------------------------------------------
gi|21255105|gb|BQ451993.1|BQ451 ------------------------------------------------
gi|21543184|gb|BQ596458.1|BQ596 ------------------------------------------------
gi|21543884|gb|BQ597158.1|BQ597 ------------------------------------------------
gi|22794911|gb|BU498717.1|BU498 ------------------------------------------------

MAL13P1.214                     AATAAATAAAATTATATATATATATATAATAGCATGCTATATTATATA
MAL13|MAL13P1.214               ------------------------------------------------
su_gi_contig_85                 ------------------------------------------------
gi|12389457|gb|AU087316.1|AU087 ------------------------------------------------
gi|12389247|gb|AU087106.1|AU087 ------------------------------------------------
gi|55828471|gb|AU087300.2|AU087 ------------------------------------------------
gi|12389242|gb|AU087101.1|AU087 ------------------------------------------------
gi|271401|gb|T02547.1|T02547    ------------------------------------------------
gi|1674761|gb|N97743.1|N97743   ------------------------------------------------
gi|267603|gb|T02485.1|T02485    ------------------------------------------------
gi|462830|gb|T18044.1|T18044    ------------------------------------------------
gi|22792194|gb|BU496000.1|BU496 ------------------------------------------------
gi|271436|gb|T02582.1|T02582    ------------------------------------------------
gi|462796|gb|T18010.1|T18010    ------------------------------------------------
gi|16250519|gb|BI936047.1|BI936 ------------------------------------------------
gi|22794151|gb|BU497957.1|BU497 ------------------------------------------------
gi|15906527|gb|BI814170.1|BI814 ------------------------------------------------
gi|22794047|gb|BU497853.1|BU497 ------------------------------------------------
gi|22791118|gb|BU494924.1|BU494 ------------------------------------------------
gi|12390658|gb|AU088517.1|AU088 ------------------------------------------------
gi|15907876|gb|BI814980.1|BI814 ------------------------------------------------
gi|21542711|gb|BQ595985.1|BQ595 ------------------------------------------------
gi|22794758|gb|BU498564.1|BU498 ------------------------------------------------
gi|21543200|gb|BQ596474.1|BQ596 ------------------------------------------------
gi|15906993|gb|BI814423.1|BI814 ------------------------------------------------
gi|22794726|gb|BU498532.1|BU498 ------------------------------------------------
gi|21254474|gb|BQ451362.1|BQ451 ------------------------------------------------
gi|21543981|gb|BQ597255.1|BQ597 ------------------------------------------------
gi|15585956|gb|BI670572.1|BI670 ------------------------------------------------
gi|15909193|gb|BI815683.1|BI815 ------------------------------------------------
gi|21254487|gb|BQ451375.1|BQ451 ------------------------------------------------
gi|21687283|gb|BQ633130.1|BQ633 ------------------------------------------------
gi|21884744|gb|BQ739731.1|BQ739 ------------------------------------------------
gi|22794575|gb|BU498381.1|BU498 ------------------------------------------------
gi|15907290|gb|BI814666.1|BI814 ------------------------------------------------
gi|22794685|gb|BU498491.1|BU498 ------------------------------------------------
gi|462791|gb|T18005.1|T18005    ------------------------------------------------
gi|15908322|gb|BI815213.1|BI815 ------------------------------------------------
gi|15910117|gb|BI816175.1|BI816 ------------------------------------------------
gi|22792504|gb|BU496310.1|BU496 ------------------------------------------------
gi|22791187|gb|BU494993.1|BU494 ------------------------------------------------
gi|15909688|gb|BI815939.1|BI815 ------------------------------------------------
gi|15908920|gb|BI815525.1|BI815 ------------------------------------------------
gi|22791893|gb|BU495699.1|BU495 ------------------------------------------------
gi|15909887|gb|BI816043.1|BI816 ------------------------------------------------
gi|21542882|gb|BQ596156.1|BQ596 ------------------------------------------------
gi|22794278|gb|BU498084.1|BU498 ------------------------------------------------
gi|21543492|gb|BQ596766.1|BQ596 ------------------------------------------------
gi|22793921|gb|BU497727.1|BU497 ------------------------------------------------
gi|21255231|gb|BQ452119.1|BQ452 ------------------------------------------------
gi|22792183|gb|BU495989.1|BU495 ------------------------------------------------
gi|22791145|gb|BU494951.1|BU494 ------------------------------------------------
gi|21255105|gb|BQ451993.1|BQ451 ------------------------------------------------
gi|21543184|gb|BQ596458.1|BQ596 ------------------------------------------------
gi|21543884|gb|BQ597158.1|BQ597 ------------------------------------------------
gi|22794911|gb|BU498717.1|BU498 ------------------------------------------------

MAL13P1.214                     TATATAATATAATATATTAATATATAAAGAATATACAAGATATATAAA
MAL13|MAL13P1.214               ------------------------------------------------
su_gi_contig_85                 ------------------------------------------------
gi|12389457|gb|AU087316.1|AU087 ------------------------------------------------
gi|12389247|gb|AU087106.1|AU087 ------------------------------------------------
gi|55828471|gb|AU087300.2|AU087 ------------------------------------------------
gi|12389242|gb|AU087101.1|AU087 ------------------------------------------------
gi|271401|gb|T02547.1|T02547    ------------------------------------------------
gi|1674761|gb|N97743.1|N97743   ------------------------------------------------
gi|267603|gb|T02485.1|T02485    ------------------------------------------------
gi|462830|gb|T18044.1|T18044    ------------------------------------------------
gi|22792194|gb|BU496000.1|BU496 ------------------------------------------------
gi|271436|gb|T02582.1|T02582    ------------------------------------------------
gi|462796|gb|T18010.1|T18010    ------------------------------------------------
gi|16250519|gb|BI936047.1|BI936 ------------------------------------------------
gi|22794151|gb|BU497957.1|BU497 ------------------------------------------------
gi|15906527|gb|BI814170.1|BI814 ------------------------------------------------
gi|22794047|gb|BU497853.1|BU497 ------------------------------------------------
gi|22791118|gb|BU494924.1|BU494 ------------------------------------------------
gi|12390658|gb|AU088517.1|AU088 ------------------------------------------------
gi|15907876|gb|BI814980.1|BI814 ------------------------------------------------
gi|21542711|gb|BQ595985.1|BQ595 ------------------------------------------------
gi|22794758|gb|BU498564.1|BU498 ------------------------------------------------
gi|21543200|gb|BQ596474.1|BQ596 ------------------------------------------------
gi|15906993|gb|BI814423.1|BI814 ------------------------------------------------
gi|22794726|gb|BU498532.1|BU498 ------------------------------------------------
gi|21254474|gb|BQ451362.1|BQ451 ------------------------------------------------
gi|21543981|gb|BQ597255.1|BQ597 ------------------------------------------------
gi|15585956|gb|BI670572.1|BI670 ------------------------------------------------
gi|15909193|gb|BI815683.1|BI815 ------------------------------------------------
gi|21254487|gb|BQ451375.1|BQ451 ------------------------------------------------
gi|21687283|gb|BQ633130.1|BQ633 ------------------------------------------------
gi|21884744|gb|BQ739731.1|BQ739 ------------------------------------------------
gi|22794575|gb|BU498381.1|BU498 ------------------------------------------------
gi|15907290|gb|BI814666.1|BI814 ------------------------------------------------
gi|22794685|gb|BU498491.1|BU498 ------------------------------------------------
gi|462791|gb|T18005.1|T18005    ------------------------------------------------
gi|15908322|gb|BI815213.1|BI815 ------------------------------------------------
gi|15910117|gb|BI816175.1|BI816 ------------------------------------------------
gi|22792504|gb|BU496310.1|BU496 ------------------------------------------------
gi|22791187|gb|BU494993.1|BU494 ------------------------------------------------
gi|15909688|gb|BI815939.1|BI815 ------------------------------------------------
gi|15908920|gb|BI815525.1|BI815 ------------------------------------------------
gi|22791893|gb|BU495699.1|BU495 ------------------------------------------------
gi|15909887|gb|BI816043.1|BI816 ------------------------------------------------
gi|21542882|gb|BQ596156.1|BQ596 ------------------------------------------------
gi|22794278|gb|BU498084.1|BU498 ------------------------------------------------
gi|21543492|gb|BQ596766.1|BQ596 ------------------------------------------------
gi|22793921|gb|BU497727.1|BU497 ------------------------------------------------
gi|21255231|gb|BQ452119.1|BQ452 ------------------------------------------------
gi|22792183|gb|BU495989.1|BU495 ------------------------------------------------
gi|22791145|gb|BU494951.1|BU494 ------------------------------------------------
gi|21255105|gb|BQ451993.1|BQ451 ------------------------------------------------
gi|21543184|gb|BQ596458.1|BQ596 ------------------------------------------------
gi|21543884|gb|BQ597158.1|BQ597 ------------------------------------------------
gi|22794911|gb|BU498717.1|BU498 ------------------------------------------------

MAL13P1.214                     ATAATTGAATTATATAATAATAAGATACAAAAATAAAATAATAAATTA
MAL13|MAL13P1.214               ------------------------------------------------
su_gi_contig_85                 ------------------------------------------------
gi|12389457|gb|AU087316.1|AU087 ------------------------------------------------
gi|12389247|gb|AU087106.1|AU087 ------------------------------------------------
gi|55828471|gb|AU087300.2|AU087 ------------------------------------------------
gi|12389242|gb|AU087101.1|AU087 ------------------------------------------------
gi|271401|gb|T02547.1|T02547    ------------------------------------------------
gi|1674761|gb|N97743.1|N97743   ------------------------------------------------
gi|267603|gb|T02485.1|T02485    ------------------------------------------------
gi|462830|gb|T18044.1|T18044    ------------------------------------------------
gi|22792194|gb|BU496000.1|BU496 ------------------------------------------------
gi|271436|gb|T02582.1|T02582    ------------------------------------------------
gi|462796|gb|T18010.1|T18010    ------------------------------------------------
gi|16250519|gb|BI936047.1|BI936 ------------------------------------------------
gi|22794151|gb|BU497957.1|BU497 ------------------------------------------------
gi|15906527|gb|BI814170.1|BI814 ------------------------------------------------
gi|22794047|gb|BU497853.1|BU497 ------------------------------------------------
gi|22791118|gb|BU494924.1|BU494 ------------------------------------------------
gi|12390658|gb|AU088517.1|AU088 ------------------------------------------------
gi|15907876|gb|BI814980.1|BI814 ------------------------------------------------
gi|21542711|gb|BQ595985.1|BQ595 ------------------------------------------------
gi|22794758|gb|BU498564.1|BU498 ------------------------------------------------
gi|21543200|gb|BQ596474.1|BQ596 ------------------------------------------------
gi|15906993|gb|BI814423.1|BI814 ------------------------------------------------
gi|22794726|gb|BU498532.1|BU498 ------------------------------------------------
gi|21254474|gb|BQ451362.1|BQ451 ------------------------------------------------
gi|21543981|gb|BQ597255.1|BQ597 ------------------------------------------------
gi|15585956|gb|BI670572.1|BI670 ------------------------------------------------
gi|15909193|gb|BI815683.1|BI815 ------------------------------------------------
gi|21254487|gb|BQ451375.1|BQ451 ------------------------------------------------
gi|21687283|gb|BQ633130.1|BQ633 ------------------------------------------------
gi|21884744|gb|BQ739731.1|BQ739 ------------------------------------------------
gi|22794575|gb|BU498381.1|BU498 ------------------------------------------------
gi|15907290|gb|BI814666.1|BI814 ------------------------------------------------
gi|22794685|gb|BU498491.1|BU498 ------------------------------------------------
gi|462791|gb|T18005.1|T18005    ------------------------------------------------
gi|15908322|gb|BI815213.1|BI815 ------------------------------------------------
gi|15910117|gb|BI816175.1|BI816 ------------------------------------------------
gi|22792504|gb|BU496310.1|BU496 ------------------------------------------------
gi|22791187|gb|BU494993.1|BU494 ------------------------------------------------
gi|15909688|gb|BI815939.1|BI815 ------------------------------------------------
gi|15908920|gb|BI815525.1|BI815 ------------------------------------------------
gi|22791893|gb|BU495699.1|BU495 ------------------------------------------------
gi|15909887|gb|BI816043.1|BI816 ------------------------------------------------
gi|21542882|gb|BQ596156.1|BQ596 ------------------------------------------------
gi|22794278|gb|BU498084.1|BU498 ------------------------------------------------
gi|21543492|gb|BQ596766.1|BQ596 ------------------------------------------------
gi|22793921|gb|BU497727.1|BU497 ------------------------------------------------
gi|21255231|gb|BQ452119.1|BQ452 ------------------------------------------------
gi|22792183|gb|BU495989.1|BU495 ------------------------------------------------
gi|22791145|gb|BU494951.1|BU494 ------------------------------------------------
gi|21255105|gb|BQ451993.1|BQ451 ------------------------------------------------
gi|21543184|gb|BQ596458.1|BQ596 ------------------------------------------------
gi|21543884|gb|BQ597158.1|BQ597 ------------------------------------------------
gi|22794911|gb|BU498717.1|BU498 ------------------------------------------------

MAL13P1.214                     TTATTAGATTATAATAATAGATTATATTTCATATGCTCTAGCATAGTA
MAL13|MAL13P1.214               ------------------------------------------------
su_gi_contig_85                 ------------------------------------------------
gi|12389457|gb|AU087316.1|AU087 ------------------------------------------------
gi|12389247|gb|AU087106.1|AU087 ------------------------------------------------
gi|55828471|gb|AU087300.2|AU087 ------------------------------------------------
gi|12389242|gb|AU087101.1|AU087 ------------------------------------------------
gi|271401|gb|T02547.1|T02547    ------------------------------------------------
gi|1674761|gb|N97743.1|N97743   ------------------------------------------------
gi|267603|gb|T02485.1|T02485    ------------------------------------------------
gi|462830|gb|T18044.1|T18044    ------------------------------------------------
gi|22792194|gb|BU496000.1|BU496 ------------------------------------------------
gi|271436|gb|T02582.1|T02582    ------------------------------------------------
gi|462796|gb|T18010.1|T18010    ------------------------------------------------
gi|16250519|gb|BI936047.1|BI936 ------------------------------------------------
gi|22794151|gb|BU497957.1|BU497 ------------------------------------------------
gi|15906527|gb|BI814170.1|BI814 ------------------------------------------------
gi|22794047|gb|BU497853.1|BU497 ------------------------------------------------
gi|22791118|gb|BU494924.1|BU494 ------------------------------------------------
gi|12390658|gb|AU088517.1|AU088 ------------------------------------------------
gi|15907876|gb|BI814980.1|BI814 ------------------------------------------------
gi|21542711|gb|BQ595985.1|BQ595 ------------------------------------------------
gi|22794758|gb|BU498564.1|BU498 ------------------------------------------------
gi|21543200|gb|BQ596474.1|BQ596 ------------------------------------------------
gi|15906993|gb|BI814423.1|BI814 ------------------------------------------------
gi|22794726|gb|BU498532.1|BU498 ------------------------------------------------
gi|21254474|gb|BQ451362.1|BQ451 ------------------------------------------------
gi|21543981|gb|BQ597255.1|BQ597 ------------------------------------------------
gi|15585956|gb|BI670572.1|BI670 ------------------------------------------------
gi|15909193|gb|BI815683.1|BI815 ------------------------------------------------
gi|21254487|gb|BQ451375.1|BQ451 ------------------------------------------------
gi|21687283|gb|BQ633130.1|BQ633 ------------------------------------------------
gi|21884744|gb|BQ739731.1|BQ739 ------------------------------------------------
gi|22794575|gb|BU498381.1|BU498 ------------------------------------------------
gi|15907290|gb|BI814666.1|BI814 ------------------------------------------------
gi|22794685|gb|BU498491.1|BU498 ------------------------------------------------
gi|462791|gb|T18005.1|T18005    ------------------------------------------------
gi|15908322|gb|BI815213.1|BI815 ------------------------------------------------
gi|15910117|gb|BI816175.1|BI816 ------------------------------------------------
gi|22792504|gb|BU496310.1|BU496 ------------------------------------------------
gi|22791187|gb|BU494993.1|BU494 ------------------------------------------------
gi|15909688|gb|BI815939.1|BI815 ------------------------------------------------
gi|15908920|gb|BI815525.1|BI815 ------------------------------------------------
gi|22791893|gb|BU495699.1|BU495 ------------------------------------------------
gi|15909887|gb|BI816043.1|BI816 ------------------------------------------------
gi|21542882|gb|BQ596156.1|BQ596 ------------------------------------------------
gi|22794278|gb|BU498084.1|BU498 ------------------------------------------------
gi|21543492|gb|BQ596766.1|BQ596 ------------------------------------------------
gi|22793921|gb|BU497727.1|BU497 ------------------------------------------------
gi|21255231|gb|BQ452119.1|BQ452 ------------------------------------------------
gi|22792183|gb|BU495989.1|BU495 ------------------------------------------------
gi|22791145|gb|BU494951.1|BU494 ------------------------------------------------
gi|21255105|gb|BQ451993.1|BQ451 ------------------------------------------------
gi|21543184|gb|BQ596458.1|BQ596 ------------------------------------------------
gi|21543884|gb|BQ597158.1|BQ597 ------------------------------------------------
gi|22794911|gb|BU498717.1|BU498 ------------------------------------------------

MAL13P1.214                     TTTCTTTTTATTTTATATAACATTTCAATCAATATATATTTATTCAAA
MAL13|MAL13P1.214               ------------------------------------------------
su_gi_contig_85                 ------------------------------------------------
gi|12389457|gb|AU087316.1|AU087 ------------------------------------------------
gi|12389247|gb|AU087106.1|AU087 ------------------------------------------------
gi|55828471|gb|AU087300.2|AU087 ------------------------------------------------
gi|12389242|gb|AU087101.1|AU087 ------------------------------------------------
gi|271401|gb|T02547.1|T02547    ------------------------------------------------
gi|1674761|gb|N97743.1|N97743   ------------------------------------------------
gi|267603|gb|T02485.1|T02485    ------------------------------------------------
gi|462830|gb|T18044.1|T18044    ------------------------------------------------
gi|22792194|gb|BU496000.1|BU496 ------------------------------------------------
gi|271436|gb|T02582.1|T02582    ------------------------------------------------
gi|462796|gb|T18010.1|T18010    ------------------------------------------------
gi|16250519|gb|BI936047.1|BI936 ------------------------------------------------
gi|22794151|gb|BU497957.1|BU497 ------------------------------------------------
gi|15906527|gb|BI814170.1|BI814 ------------------------------------------------
gi|22794047|gb|BU497853.1|BU497 ------------------------------------------------
gi|22791118|gb|BU494924.1|BU494 ------------------------------------------------
gi|12390658|gb|AU088517.1|AU088 ------------------------------------------------
gi|15907876|gb|BI814980.1|BI814 ------------------------------------------------
gi|21542711|gb|BQ595985.1|BQ595 ------------------------------------------------
gi|22794758|gb|BU498564.1|BU498 ------------------------------------------------
gi|21543200|gb|BQ596474.1|BQ596 ------------------------------------------------
gi|15906993|gb|BI814423.1|BI814 ------------------------------------------------
gi|22794726|gb|BU498532.1|BU498 ------------------------------------------------
gi|21254474|gb|BQ451362.1|BQ451 ------------------------------------------------
gi|21543981|gb|BQ597255.1|BQ597 ------------------------------------------------
gi|15585956|gb|BI670572.1|BI670 ------------------------------------------------
gi|15909193|gb|BI815683.1|BI815 ------------------------------------------------
gi|21254487|gb|BQ451375.1|BQ451 ------------------------------------------------
gi|21687283|gb|BQ633130.1|BQ633 ------------------------------------------------
gi|21884744|gb|BQ739731.1|BQ739 ------------------------------------------------
gi|22794575|gb|BU498381.1|BU498 ------------------------------------------------
gi|15907290|gb|BI814666.1|BI814 ------------------------------------------------
gi|22794685|gb|BU498491.1|BU498 ------------------------------------------------
gi|462791|gb|T18005.1|T18005    ------------------------------------------------
gi|15908322|gb|BI815213.1|BI815 ------------------------------------------------
gi|15910117|gb|BI816175.1|BI816 ------------------------------------------------
gi|22792504|gb|BU496310.1|BU496 ------------------------------------------------
gi|22791187|gb|BU494993.1|BU494 ------------------------------------------------
gi|15909688|gb|BI815939.1|BI815 ------------------------------------------------
gi|15908920|gb|BI815525.1|BI815 ------------------------------------------------
gi|22791893|gb|BU495699.1|BU495 ------------------------------------------------
gi|15909887|gb|BI816043.1|BI816 ------------------------------------------------
gi|21542882|gb|BQ596156.1|BQ596 ------------------------------------------------
gi|22794278|gb|BU498084.1|BU498 ------------------------------------------------
gi|21543492|gb|BQ596766.1|BQ596 ------------------------------------------------
gi|22793921|gb|BU497727.1|BU497 ------------------------------------------------
gi|21255231|gb|BQ452119.1|BQ452 ------------------------------------------------
gi|22792183|gb|BU495989.1|BU495 ------------------------------------------------
gi|22791145|gb|BU494951.1|BU494 ------------------------------------------------
gi|21255105|gb|BQ451993.1|BQ451 ------------------------------------------------
gi|21543184|gb|BQ596458.1|BQ596 ------------------------------------------------
gi|21543884|gb|BQ597158.1|BQ597 ------------------------------------------------
gi|22794911|gb|BU498717.1|BU498 ------------------------------------------------

MAL13P1.214                     AAAATATATTTATAATATATATATATTTTTTTATTTTATTGTTATCTT
MAL13|MAL13P1.214               ------------------------------------------------
su_gi_contig_85                 ------------------------------------------------
gi|12389457|gb|AU087316.1|AU087 ------------------------------------------------
gi|12389247|gb|AU087106.1|AU087 ------------------------------------------------
gi|55828471|gb|AU087300.2|AU087 ------------------------------------------------
gi|12389242|gb|AU087101.1|AU087 ------------------------------------------------
gi|271401|gb|T02547.1|T02547    ------------------------------------------------
gi|1674761|gb|N97743.1|N97743   ------------------------------------------------
gi|267603|gb|T02485.1|T02485    ------------------------------------------------
gi|462830|gb|T18044.1|T18044    ------------------------------------------------
gi|22792194|gb|BU496000.1|BU496 ------------------------------------------------
gi|271436|gb|T02582.1|T02582    ------------------------------------------------
gi|462796|gb|T18010.1|T18010    ------------------------------------------------
gi|16250519|gb|BI936047.1|BI936 ------------------------------------------------
gi|22794151|gb|BU497957.1|BU497 ------------------------------------------------
gi|15906527|gb|BI814170.1|BI814 ------------------------------------------------
gi|22794047|gb|BU497853.1|BU497 ------------------------------------------------
gi|22791118|gb|BU494924.1|BU494 ------------------------------------------------
gi|12390658|gb|AU088517.1|AU088 ------------------------------------------------
gi|15907876|gb|BI814980.1|BI814 ------------------------------------------------
gi|21542711|gb|BQ595985.1|BQ595 ------------------------------------------------
gi|22794758|gb|BU498564.1|BU498 ------------------------------------------------
gi|21543200|gb|BQ596474.1|BQ596 ------------------------------------------------
gi|15906993|gb|BI814423.1|BI814 ------------------------------------------------
gi|22794726|gb|BU498532.1|BU498 ------------------------------------------------
gi|21254474|gb|BQ451362.1|BQ451 ------------------------------------------------
gi|21543981|gb|BQ597255.1|BQ597 ------------------------------------------------
gi|15585956|gb|BI670572.1|BI670 ------------------------------------------------
gi|15909193|gb|BI815683.1|BI815 ------------------------------------------------
gi|21254487|gb|BQ451375.1|BQ451 ------------------------------------------------
gi|21687283|gb|BQ633130.1|BQ633 ------------------------------------------------
gi|21884744|gb|BQ739731.1|BQ739 ------------------------------------------------
gi|22794575|gb|BU498381.1|BU498 ------------------------------------------------
gi|15907290|gb|BI814666.1|BI814 ------------------------------------------------
gi|22794685|gb|BU498491.1|BU498 ------------------------------------------------
gi|462791|gb|T18005.1|T18005    ------------------------------------------------
gi|15908322|gb|BI815213.1|BI815 ------------------------------------------------
gi|15910117|gb|BI816175.1|BI816 ------------------------------------------------
gi|22792504|gb|BU496310.1|BU496 ------------------------------------------------
gi|22791187|gb|BU494993.1|BU494 ------------------------------------------------
gi|15909688|gb|BI815939.1|BI815 ------------------------------------------------
gi|15908920|gb|BI815525.1|BI815 ------------------------------------------------
gi|22791893|gb|BU495699.1|BU495 ------------------------------------------------
gi|15909887|gb|BI816043.1|BI816 ------------------------------------------------
gi|21542882|gb|BQ596156.1|BQ596 ------------------------------------------------
gi|22794278|gb|BU498084.1|BU498 ------------------------------------------------
gi|21543492|gb|BQ596766.1|BQ596 ------------------------------------------------
gi|22793921|gb|BU497727.1|BU497 ------------------------------------------------
gi|21255231|gb|BQ452119.1|BQ452 ------------------------------------------------
gi|22792183|gb|BU495989.1|BU495 ------------------------------------------------
gi|22791145|gb|BU494951.1|BU494 ------------------------------------------------
gi|21255105|gb|BQ451993.1|BQ451 ------------------------------------------------
gi|21543184|gb|BQ596458.1|BQ596 ------------------------------------------------
gi|21543884|gb|BQ597158.1|BQ597 ------------------------------------------------
gi|22794911|gb|BU498717.1|BU498 ------------------------------------------------

MAL13P1.214                     TCTTAAAATTTTTTTTCATTAAAATTGTTGAATGGTATTTGTTATTTT
MAL13|MAL13P1.214               ------------------------------------------------
su_gi_contig_85                 ------------------------------------------------
gi|12389457|gb|AU087316.1|AU087 ------------------------------------------------
gi|12389247|gb|AU087106.1|AU087 ------------------------------------------------
gi|55828471|gb|AU087300.2|AU087 ------------------------------------------------
gi|12389242|gb|AU087101.1|AU087 ------------------------------------------------
gi|271401|gb|T02547.1|T02547    ------------------------------------------------
gi|1674761|gb|N97743.1|N97743   ------------------------------------------------
gi|267603|gb|T02485.1|T02485    ------------------------------------------------
gi|462830|gb|T18044.1|T18044    ------------------------------------------------
gi|22792194|gb|BU496000.1|BU496 ------------------------------------------------
gi|271436|gb|T02582.1|T02582    ------------------------------------------------
gi|462796|gb|T18010.1|T18010    ------------------------------------------------
gi|16250519|gb|BI936047.1|BI936 ------------------------------------------------
gi|22794151|gb|BU497957.1|BU497 ------------------------------------------------
gi|15906527|gb|BI814170.1|BI814 ------------------------------------------------
gi|22794047|gb|BU497853.1|BU497 ------------------------------------------------
gi|22791118|gb|BU494924.1|BU494 ------------------------------------------------
gi|12390658|gb|AU088517.1|AU088 ------------------------------------------------
gi|15907876|gb|BI814980.1|BI814 ------------------------------------------------
gi|21542711|gb|BQ595985.1|BQ595 ------------------------------------------------
gi|22794758|gb|BU498564.1|BU498 ------------------------------------------------
gi|21543200|gb|BQ596474.1|BQ596 ------------------------------------------------
gi|15906993|gb|BI814423.1|BI814 ------------------------------------------------
gi|22794726|gb|BU498532.1|BU498 ------------------------------------------------
gi|21254474|gb|BQ451362.1|BQ451 ------------------------------------------------
gi|21543981|gb|BQ597255.1|BQ597 ------------------------------------------------
gi|15585956|gb|BI670572.1|BI670 ------------------------------------------------
gi|15909193|gb|BI815683.1|BI815 ------------------------------------------------
gi|21254487|gb|BQ451375.1|BQ451 ------------------------------------------------
gi|21687283|gb|BQ633130.1|BQ633 ------------------------------------------------
gi|21884744|gb|BQ739731.1|BQ739 ------------------------------------------------
gi|22794575|gb|BU498381.1|BU498 ------------------------------------------------
gi|15907290|gb|BI814666.1|BI814 ------------------------------------------------
gi|22794685|gb|BU498491.1|BU498 ------------------------------------------------
gi|462791|gb|T18005.1|T18005    ------------------------------------------------
gi|15908322|gb|BI815213.1|BI815 ------------------------------------------------
gi|15910117|gb|BI816175.1|BI816 ------------------------------------------------
gi|22792504|gb|BU496310.1|BU496 ------------------------------------------------
gi|22791187|gb|BU494993.1|BU494 ------------------------------------------------
gi|15909688|gb|BI815939.1|BI815 ------------------------------------------------
gi|15908920|gb|BI815525.1|BI815 ------------------------------------------------
gi|22791893|gb|BU495699.1|BU495 ------------------------------------------------
gi|15909887|gb|BI816043.1|BI816 ------------------------------------------------
gi|21542882|gb|BQ596156.1|BQ596 ------------------------------------------------
gi|22794278|gb|BU498084.1|BU498 ------------------------------------------------
gi|21543492|gb|BQ596766.1|BQ596 ------------------------------------------------
gi|22793921|gb|BU497727.1|BU497 ------------------------------------------------
gi|21255231|gb|BQ452119.1|BQ452 ------------------------------------------------
gi|22792183|gb|BU495989.1|BU495 ------------------------------------------------
gi|22791145|gb|BU494951.1|BU494 ------------------------------------------------
gi|21255105|gb|BQ451993.1|BQ451 ------------------------------------------------
gi|21543184|gb|BQ596458.1|BQ596 ------------------------------------------------
gi|21543884|gb|BQ597158.1|BQ597 ------------------------------------------------
gi|22794911|gb|BU498717.1|BU498 ------------------------------------------------

MAL13P1.214                     TATAATTTTTTTTTTTTTCATTAATAATATATTTATTTAATTATAAAG
MAL13|MAL13P1.214               ------------------------------------------------
su_gi_contig_85                 ----------------------------------ATTTCATTATAAAG
gi|12389457|gb|AU087316.1|AU087 ----------------------------------ATTTCATTATAAAG
gi|12389247|gb|AU087106.1|AU087 ------------------------------------------------
gi|55828471|gb|AU087300.2|AU087 ------------------------------------------------
gi|12389242|gb|AU087101.1|AU087 ------------------------------------------------
gi|271401|gb|T02547.1|T02547    ------------------------------------------------
gi|1674761|gb|N97743.1|N97743   ------------------------------------------------
gi|267603|gb|T02485.1|T02485    ------------------------------------------------
gi|462830|gb|T18044.1|T18044    ------------------------------------------------
gi|22792194|gb|BU496000.1|BU496 ------------------------------------------------
gi|271436|gb|T02582.1|T02582    ------------------------------------------------
gi|462796|gb|T18010.1|T18010    ------------------------------------------------
gi|16250519|gb|BI936047.1|BI936 ------------------------------------------------
gi|22794151|gb|BU497957.1|BU497 ------------------------------------------------
gi|15906527|gb|BI814170.1|BI814 ------------------------------------------------
gi|22794047|gb|BU497853.1|BU497 ------------------------------------------------
gi|22791118|gb|BU494924.1|BU494 ------------------------------------------------
gi|12390658|gb|AU088517.1|AU088 ------------------------------------------------
gi|15907876|gb|BI814980.1|BI814 ------------------------------------------------
gi|21542711|gb|BQ595985.1|BQ595 ------------------------------------------------
gi|22794758|gb|BU498564.1|BU498 ------------------------------------------------
gi|21543200|gb|BQ596474.1|BQ596 ------------------------------------------------
gi|15906993|gb|BI814423.1|BI814 ------------------------------------------------
gi|22794726|gb|BU498532.1|BU498 ------------------------------------------------
gi|21254474|gb|BQ451362.1|BQ451 ------------------------------------------------
gi|21543981|gb|BQ597255.1|BQ597 ------------------------------------------------
gi|15585956|gb|BI670572.1|BI670 ------------------------------------------------
gi|15909193|gb|BI815683.1|BI815 ------------------------------------------------
gi|21254487|gb|BQ451375.1|BQ451 ------------------------------------------------
gi|21687283|gb|BQ633130.1|BQ633 ------------------------------------------------
gi|21884744|gb|BQ739731.1|BQ739 ------------------------------------------------
gi|22794575|gb|BU498381.1|BU498 ------------------------------------------------
gi|15907290|gb|BI814666.1|BI814 ------------------------------------------------
gi|22794685|gb|BU498491.1|BU498 ------------------------------------------------
gi|462791|gb|T18005.1|T18005    ------------------------------------------------
gi|15908322|gb|BI815213.1|BI815 ------------------------------------------------
gi|15910117|gb|BI816175.1|BI816 ------------------------------------------------
gi|22792504|gb|BU496310.1|BU496 ------------------------------------------------
gi|22791187|gb|BU494993.1|BU494 ------------------------------------------------
gi|15909688|gb|BI815939.1|BI815 ------------------------------------------------
gi|15908920|gb|BI815525.1|BI815 ------------------------------------------------
gi|22791893|gb|BU495699.1|BU495 ------------------------------------------------
gi|15909887|gb|BI816043.1|BI816 ------------------------------------------------
gi|21542882|gb|BQ596156.1|BQ596 ------------------------------------------------
gi|22794278|gb|BU498084.1|BU498 ------------------------------------------------
gi|21543492|gb|BQ596766.1|BQ596 ------------------------------------------------
gi|22793921|gb|BU497727.1|BU497 ------------------------------------------------
gi|21255231|gb|BQ452119.1|BQ452 ------------------------------------------------
gi|22792183|gb|BU495989.1|BU495 ------------------------------------------------
gi|22791145|gb|BU494951.1|BU494 ------------------------------------------------
gi|21255105|gb|BQ451993.1|BQ451 ------------------------------------------------
gi|21543184|gb|BQ596458.1|BQ596 ------------------------------------------------
gi|21543884|gb|BQ597158.1|BQ597 ------------------------------------------------
gi|22794911|gb|BU498717.1|BU498 ------------------------------------------------

MAL13P1.214                     TTTTTTTAACATATAAAAAAAAAAAATAAAAATATTAAATATATATAT
MAL13|MAL13P1.214               ------------------------------------------------
su_gi_contig_85                 TTTTTTTAACATATAAAAAAAAAAAATAAAAATATTAAATATATATAT
gi|12389457|gb|AU087316.1|AU087 TTTTTTTAACATATAAAAAAAAAAAATAAAAATATTAAATATATATAT
gi|12389247|gb|AU087106.1|AU087 -------AACATATAAAAAAAAAAAATAAAAATATTAAATATATATAT
gi|55828471|gb|AU087300.2|AU087 ------------------------------------------------
gi|12389242|gb|AU087101.1|AU087 ------------------------------------------------
gi|271401|gb|T02547.1|T02547    ------------------------------------------------
gi|1674761|gb|N97743.1|N97743   ------------------------------------------------
gi|267603|gb|T02485.1|T02485    ------------------------------------------------
gi|462830|gb|T18044.1|T18044    ------------------------------------------------
gi|22792194|gb|BU496000.1|BU496 ------------------------------------------------
gi|271436|gb|T02582.1|T02582    ------------------------------------------------
gi|462796|gb|T18010.1|T18010    ------------------------------------------------
gi|16250519|gb|BI936047.1|BI936 ------------------------------------------------
gi|22794151|gb|BU497957.1|BU497 ------------------------------------------------
gi|15906527|gb|BI814170.1|BI814 ------------------------------------------------
gi|22794047|gb|BU497853.1|BU497 ------------------------------------------------
gi|22791118|gb|BU494924.1|BU494 ------------------------------------------------
gi|12390658|gb|AU088517.1|AU088 ------------------------------------------------
gi|15907876|gb|BI814980.1|BI814 ------------------------------------------------
gi|21542711|gb|BQ595985.1|BQ595 ------------------------------------------------
gi|22794758|gb|BU498564.1|BU498 ------------------------------------------------
gi|21543200|gb|BQ596474.1|BQ596 ------------------------------------------------
gi|15906993|gb|BI814423.1|BI814 ------------------------------------------------
gi|22794726|gb|BU498532.1|BU498 ------------------------------------------------
gi|21254474|gb|BQ451362.1|BQ451 ------------------------------------------------
gi|21543981|gb|BQ597255.1|BQ597 ------------------------------------------------
gi|15585956|gb|BI670572.1|BI670 ------------------------------------------------
gi|15909193|gb|BI815683.1|BI815 ------------------------------------------------
gi|21254487|gb|BQ451375.1|BQ451 ------------------------------------------------
gi|21687283|gb|BQ633130.1|BQ633 ------------------------------------------------
gi|21884744|gb|BQ739731.1|BQ739 ------------------------------------------------
gi|22794575|gb|BU498381.1|BU498 ------------------------------------------------
gi|15907290|gb|BI814666.1|BI814 ------------------------------------------------
gi|22794685|gb|BU498491.1|BU498 ------------------------------------------------
gi|462791|gb|T18005.1|T18005    ------------------------------------------------
gi|15908322|gb|BI815213.1|BI815 ------------------------------------------------
gi|15910117|gb|BI816175.1|BI816 ------------------------------------------------
gi|22792504|gb|BU496310.1|BU496 ------------------------------------------------
gi|22791187|gb|BU494993.1|BU494 ------------------------------------------------
gi|15909688|gb|BI815939.1|BI815 ------------------------------------------------
gi|15908920|gb|BI815525.1|BI815 ------------------------------------------------
gi|22791893|gb|BU495699.1|BU495 ------------------------------------------------
gi|15909887|gb|BI816043.1|BI816 ------------------------------------------------
gi|21542882|gb|BQ596156.1|BQ596 ------------------------------------------------
gi|22794278|gb|BU498084.1|BU498 ------------------------------------------------
gi|21543492|gb|BQ596766.1|BQ596 ------------------------------------------------
gi|22793921|gb|BU497727.1|BU497 ------------------------------------------------
gi|21255231|gb|BQ452119.1|BQ452 ------------------------------------------------
gi|22792183|gb|BU495989.1|BU495 ------------------------------------------------
gi|22791145|gb|BU494951.1|BU494 ------------------------------------------------
gi|21255105|gb|BQ451993.1|BQ451 ------------------------------------------------
gi|21543184|gb|BQ596458.1|BQ596 ------------------------------------------------
gi|21543884|gb|BQ597158.1|BQ597 ------------------------------------------------
gi|22794911|gb|BU498717.1|BU498 ------------------------------------------------

MAL13P1.214                     ATATATTTATATTAAAATATAATATAATATAATATAATATAATAAAAA
MAL13|MAL13P1.214               ------------------------------------------------
su_gi_contig_85                 ATATATTTATATTAAAATATAATATAATATAATATAATATAATAAAAA
gi|12389457|gb|AU087316.1|AU087 ATATATTTATATTAAAATATAATATAATATAATATAATATAATAAAAA
gi|12389247|gb|AU087106.1|AU087 ATATATTTATATTAAAATATAATATAATATAATATAATATAATAAAAA
gi|55828471|gb|AU087300.2|AU087 ATATATTTATATTAAAATATAATATAATATAATATAATATAATAAAAA
gi|12389242|gb|AU087101.1|AU087 ------------------------------------------------
gi|271401|gb|T02547.1|T02547    ------------------------------------------------
gi|1674761|gb|N97743.1|N97743   ------------------------------------------------
gi|267603|gb|T02485.1|T02485    ------------------------------------------------
gi|462830|gb|T18044.1|T18044    ------------------------------------------------
gi|22792194|gb|BU496000.1|BU496 ------------------------------------------------
gi|271436|gb|T02582.1|T02582    ------------------------------------------------
gi|462796|gb|T18010.1|T18010    ------------------------------------------------
gi|16250519|gb|BI936047.1|BI936 ------------------------------------------------
gi|22794151|gb|BU497957.1|BU497 ------------------------------------------------
gi|15906527|gb|BI814170.1|BI814 ------------------------------------------------
gi|22794047|gb|BU497853.1|BU497 ------------------------------------------------
gi|22791118|gb|BU494924.1|BU494 ------------------------------------------------
gi|12390658|gb|AU088517.1|AU088 ------------------------------------------------
gi|15907876|gb|BI814980.1|BI814 ------------------------------------------------
gi|21542711|gb|BQ595985.1|BQ595 ------------------------------------------------
gi|22794758|gb|BU498564.1|BU498 ------------------------------------------------
gi|21543200|gb|BQ596474.1|BQ596 ------------------------------------------------
gi|15906993|gb|BI814423.1|BI814 ------------------------------------------------
gi|22794726|gb|BU498532.1|BU498 ------------------------------------------------
gi|21254474|gb|BQ451362.1|BQ451 ------------------------------------------------
gi|21543981|gb|BQ597255.1|BQ597 ------------------------------------------------
gi|15585956|gb|BI670572.1|BI670 ------------------------------------------------
gi|15909193|gb|BI815683.1|BI815 ------------------------------------------------
gi|21254487|gb|BQ451375.1|BQ451 ------------------------------------------------
gi|21687283|gb|BQ633130.1|BQ633 ------------------------------------------------
gi|21884744|gb|BQ739731.1|BQ739 ------------------------------------------------
gi|22794575|gb|BU498381.1|BU498 ------------------------------------------------
gi|15907290|gb|BI814666.1|BI814 ------------------------------------------------
gi|22794685|gb|BU498491.1|BU498 ------------------------------------------------
gi|462791|gb|T18005.1|T18005    ------------------------------------------------
gi|15908322|gb|BI815213.1|BI815 ------------------------------------------------
gi|15910117|gb|BI816175.1|BI816 ------------------------------------------------
gi|22792504|gb|BU496310.1|BU496 ------------------------------------------------
gi|22791187|gb|BU494993.1|BU494 ------------------------------------------------
gi|15909688|gb|BI815939.1|BI815 ------------------------------------------------
gi|15908920|gb|BI815525.1|BI815 ------------------------------------------------
gi|22791893|gb|BU495699.1|BU495 ------------------------------------------------
gi|15909887|gb|BI816043.1|BI816 ------------------------------------------------
gi|21542882|gb|BQ596156.1|BQ596 ------------------------------------------------
gi|22794278|gb|BU498084.1|BU498 ------------------------------------------------
gi|21543492|gb|BQ596766.1|BQ596 ------------------------------------------------
gi|22793921|gb|BU497727.1|BU497 ------------------------------------------------
gi|21255231|gb|BQ452119.1|BQ452 ------------------------------------------------
gi|22792183|gb|BU495989.1|BU495 ------------------------------------------------
gi|22791145|gb|BU494951.1|BU494 ------------------------------------------------
gi|21255105|gb|BQ451993.1|BQ451 ------------------------------------------------
gi|21543184|gb|BQ596458.1|BQ596 ------------------------------------------------
gi|21543884|gb|BQ597158.1|BQ597 ------------------------------------------------
gi|22794911|gb|BU498717.1|BU498 ------------------------------------------------

MAL13P1.214                     GAAATAAAATTTAAAACAAAATTATCAAAATATATAAATGCTTTTATA
MAL13|MAL13P1.214               ------------------------------------------------
su_gi_contig_85                 GAAATAAAATTTAAAACAAAATTATCAAAATATATAAATGCTTTTATA
gi|12389457|gb|AU087316.1|AU087 GAAATAAAATTTAAAACAAAATTATCAAAATATATAAATGCTTTTATA
gi|12389247|gb|AU087106.1|AU087 GAAATAAAATTTAAAACAAAATTATCAAAATATATAAATGCTTTTATA
gi|55828471|gb|AU087300.2|AU087 GAAATAAAATTTAAAACAAAATTATCAAAATATATAAATGCTTTTATA
gi|12389242|gb|AU087101.1|AU087 --------------------------------------TGCTTTTATA
gi|271401|gb|T02547.1|T02547    ------------------------------------------------
gi|1674761|gb|N97743.1|N97743   ------------------------------------------------
gi|267603|gb|T02485.1|T02485    ------------------------------------------------
gi|462830|gb|T18044.1|T18044    ------------------------------------------------
gi|22792194|gb|BU496000.1|BU496 ------------------------------------------------
gi|271436|gb|T02582.1|T02582    ------------------------------------------------
gi|462796|gb|T18010.1|T18010    ------------------------------------------------
gi|16250519|gb|BI936047.1|BI936 ------------------------------------------------
gi|22794151|gb|BU497957.1|BU497 ------------------------------------------------
gi|15906527|gb|BI814170.1|BI814 ------------------------------------------------
gi|22794047|gb|BU497853.1|BU497 ------------------------------------------------
gi|22791118|gb|BU494924.1|BU494 ------------------------------------------------
gi|12390658|gb|AU088517.1|AU088 ------------------------------------------------
gi|15907876|gb|BI814980.1|BI814 ------------------------------------------------
gi|21542711|gb|BQ595985.1|BQ595 ------------------------------------------------
gi|22794758|gb|BU498564.1|BU498 ------------------------------------------------
gi|21543200|gb|BQ596474.1|BQ596 ------------------------------------------------
gi|15906993|gb|BI814423.1|BI814 ------------------------------------------------
gi|22794726|gb|BU498532.1|BU498 ------------------------------------------------
gi|21254474|gb|BQ451362.1|BQ451 ------------------------------------------------
gi|21543981|gb|BQ597255.1|BQ597 ------------------------------------------------
gi|15585956|gb|BI670572.1|BI670 ------------------------------------------------
gi|15909193|gb|BI815683.1|BI815 ------------------------------------------------
gi|21254487|gb|BQ451375.1|BQ451 ------------------------------------------------
gi|21687283|gb|BQ633130.1|BQ633 ------------------------------------------------
gi|21884744|gb|BQ739731.1|BQ739 ------------------------------------------------
gi|22794575|gb|BU498381.1|BU498 ------------------------------------------------
gi|15907290|gb|BI814666.1|BI814 ------------------------------------------------
gi|22794685|gb|BU498491.1|BU498 ------------------------------------------------
gi|462791|gb|T18005.1|T18005    ------------------------------------------------
gi|15908322|gb|BI815213.1|BI815 ------------------------------------------------
gi|15910117|gb|BI816175.1|BI816 ------------------------------------------------
gi|22792504|gb|BU496310.1|BU496 ------------------------------------------------
gi|22791187|gb|BU494993.1|BU494 ------------------------------------------------
gi|15909688|gb|BI815939.1|BI815 ------------------------------------------------
gi|15908920|gb|BI815525.1|BI815 ------------------------------------------------
gi|22791893|gb|BU495699.1|BU495 ------------------------------------------------
gi|15909887|gb|BI816043.1|BI816 ------------------------------------------------
gi|21542882|gb|BQ596156.1|BQ596 ------------------------------------------------
gi|22794278|gb|BU498084.1|BU498 ------------------------------------------------
gi|21543492|gb|BQ596766.1|BQ596 ------------------------------------------------
gi|22793921|gb|BU497727.1|BU497 ------------------------------------------------
gi|21255231|gb|BQ452119.1|BQ452 ------------------------------------------------
gi|22792183|gb|BU495989.1|BU495 ------------------------------------------------
gi|22791145|gb|BU494951.1|BU494 ------------------------------------------------
gi|21255105|gb|BQ451993.1|BQ451 ------------------------------------------------
gi|21543184|gb|BQ596458.1|BQ596 ------------------------------------------------
gi|21543884|gb|BQ597158.1|BQ597 ------------------------------------------------
gi|22794911|gb|BU498717.1|BU498 ------------------------------------------------

MAL13P1.214                     TCTTTTAAAAAAAGAAAAGAATAAGGATATATATAATAATATTTATTA
MAL13|MAL13P1.214               ------------------------------------------------
su_gi_contig_85                 TCTTTTAAAAAAAGAAAAGAATAAGGATATATATAATAATATTTATTA
gi|12389457|gb|AU087316.1|AU087 TCTTTTAAAAAAAGAAAAGAATAAGGATATATATAATAATATTTATTA
gi|12389247|gb|AU087106.1|AU087 TCTTTTAAAAAAAGAAAAGAATAAGGATATATATAATAATATTTATTA
gi|55828471|gb|AU087300.2|AU087 TCTTTTAAAAAAAGAAAAGAATAAGGATATATATAATAATATTTATTA
gi|12389242|gb|AU087101.1|AU087 TCTTTTAAAAAAAGAAAAGAATAAGGATATATATAATAATATTTATTA
gi|271401|gb|T02547.1|T02547    ------------------------------------------------
gi|1674761|gb|N97743.1|N97743   ------------------------------------------------
gi|267603|gb|T02485.1|T02485    ------------------------------------------------
gi|462830|gb|T18044.1|T18044    ------------------------------------------------
gi|22792194|gb|BU496000.1|BU496 ------------------------------------------------
gi|271436|gb|T02582.1|T02582    ------------------------------------------------
gi|462796|gb|T18010.1|T18010    ------------------------------------------------
gi|16250519|gb|BI936047.1|BI936 ------------------------------------------------
gi|22794151|gb|BU497957.1|BU497 ------------------------------------------------
gi|15906527|gb|BI814170.1|BI814 ------------------------------------------------
gi|22794047|gb|BU497853.1|BU497 ------------------------------------------------
gi|22791118|gb|BU494924.1|BU494 ------------------------------------------------
gi|12390658|gb|AU088517.1|AU088 ------------------------------------------------
gi|15907876|gb|BI814980.1|BI814 ------------------------------------------------
gi|21542711|gb|BQ595985.1|BQ595 ------------------------------------------------
gi|22794758|gb|BU498564.1|BU498 ------------------------------------------------
gi|21543200|gb|BQ596474.1|BQ596 ------------------------------------------------
gi|15906993|gb|BI814423.1|BI814 ------------------------------------------------
gi|22794726|gb|BU498532.1|BU498 ------------------------------------------------
gi|21254474|gb|BQ451362.1|BQ451 ------------------------------------------------
gi|21543981|gb|BQ597255.1|BQ597 ------------------------------------------------
gi|15585956|gb|BI670572.1|BI670 ------------------------------------------------
gi|15909193|gb|BI815683.1|BI815 ------------------------------------------------
gi|21254487|gb|BQ451375.1|BQ451 ------------------------------------------------
gi|21687283|gb|BQ633130.1|BQ633 ------------------------------------------------
gi|21884744|gb|BQ739731.1|BQ739 ------------------------------------------------
gi|22794575|gb|BU498381.1|BU498 ------------------------------------------------
gi|15907290|gb|BI814666.1|BI814 ------------------------------------------------
gi|22794685|gb|BU498491.1|BU498 ------------------------------------------------
gi|462791|gb|T18005.1|T18005    ------------------------------------------------
gi|15908322|gb|BI815213.1|BI815 ------------------------------------------------
gi|15910117|gb|BI816175.1|BI816 ------------------------------------------------
gi|22792504|gb|BU496310.1|BU496 ------------------------------------------------
gi|22791187|gb|BU494993.1|BU494 ------------------------------------------------
gi|15909688|gb|BI815939.1|BI815 ------------------------------------------------
gi|15908920|gb|BI815525.1|BI815 ------------------------------------------------
gi|22791893|gb|BU495699.1|BU495 ------------------------------------------------
gi|15909887|gb|BI816043.1|BI816 ------------------------------------------------
gi|21542882|gb|BQ596156.1|BQ596 ------------------------------------------------
gi|22794278|gb|BU498084.1|BU498 ------------------------------------------------
gi|21543492|gb|BQ596766.1|BQ596 ------------------------------------------------
gi|22793921|gb|BU497727.1|BU497 ------------------------------------------------
gi|21255231|gb|BQ452119.1|BQ452 ------------------------------------------------
gi|22792183|gb|BU495989.1|BU495 ------------------------------------------------
gi|22791145|gb|BU494951.1|BU494 ------------------------------------------------
gi|21255105|gb|BQ451993.1|BQ451 ------------------------------------------------
gi|21543184|gb|BQ596458.1|BQ596 ------------------------------------------------
gi|21543884|gb|BQ597158.1|BQ597 ------------------------------------------------
gi|22794911|gb|BU498717.1|BU498 ------------------------------------------------

MAL13P1.214                     TTATTTTATTTTATTTTATTTTATTTTATTTATCTTGAATTGTTATTT
MAL13|MAL13P1.214               ------------------------------------------------
su_gi_contig_85                 TTATTTTATTTTATTTTATTTTATTTTATTTATCTTGAATTGTTATTT
gi|12389457|gb|AU087316.1|AU087 TTATTTTATTTTATTTTATTTTATTTTATTTATCTTGAATTGTTATTT
gi|12389247|gb|AU087106.1|AU087 TTATTTTATTTTATTTTATTTTATTTTATTTATCTTGAATTGTTATTT
gi|55828471|gb|AU087300.2|AU087 TTATTTTATTTTATTTTATTTTATTTTATTTATCTTGAATTGTTATTT
gi|12389242|gb|AU087101.1|AU087 TTATTTTATTTTATTTTATTTTATTTTATTTATCTTGAATTGTTATTT
gi|271401|gb|T02547.1|T02547    ------------------------------------------------
gi|1674761|gb|N97743.1|N97743   ------------------------------------------------
gi|267603|gb|T02485.1|T02485    ------------------------------------------------
gi|462830|gb|T18044.1|T18044    ------------------------------------------------
gi|22792194|gb|BU496000.1|BU496 ------------------------------------------------
gi|271436|gb|T02582.1|T02582    ------------------------------------------------
gi|462796|gb|T18010.1|T18010    ------------------------------------------------
gi|16250519|gb|BI936047.1|BI936 ------------------------------------------------
gi|22794151|gb|BU497957.1|BU497 ------------------------------------------------
gi|15906527|gb|BI814170.1|BI814 ------------------------------------------------
gi|22794047|gb|BU497853.1|BU497 ------------------------------------------------
gi|22791118|gb|BU494924.1|BU494 ------------------------------------------------
gi|12390658|gb|AU088517.1|AU088 ------------------------------------------------
gi|15907876|gb|BI814980.1|BI814 ------------------------------------------------
gi|21542711|gb|BQ595985.1|BQ595 ------------------------------------------------
gi|22794758|gb|BU498564.1|BU498 ------------------------------------------------
gi|21543200|gb|BQ596474.1|BQ596 ------------------------------------------------
gi|15906993|gb|BI814423.1|BI814 ------------------------------------------------
gi|22794726|gb|BU498532.1|BU498 ------------------------------------------------
gi|21254474|gb|BQ451362.1|BQ451 ------------------------------------------------
gi|21543981|gb|BQ597255.1|BQ597 ------------------------------------------------
gi|15585956|gb|BI670572.1|BI670 ------------------------------------------------
gi|15909193|gb|BI815683.1|BI815 ------------------------------------------------
gi|21254487|gb|BQ451375.1|BQ451 ------------------------------------------------
gi|21687283|gb|BQ633130.1|BQ633 ------------------------------------------------
gi|21884744|gb|BQ739731.1|BQ739 ------------------------------------------------
gi|22794575|gb|BU498381.1|BU498 ------------------------------------------------
gi|15907290|gb|BI814666.1|BI814 ------------------------------------------------
gi|22794685|gb|BU498491.1|BU498 ------------------------------------------------
gi|462791|gb|T18005.1|T18005    ------------------------------------------------
gi|15908322|gb|BI815213.1|BI815 ------------------------------------------------
gi|15910117|gb|BI816175.1|BI816 ------------------------------------------------
gi|22792504|gb|BU496310.1|BU496 ------------------------------------------------
gi|22791187|gb|BU494993.1|BU494 ------------------------------------------------
gi|15909688|gb|BI815939.1|BI815 ------------------------------------------------
gi|15908920|gb|BI815525.1|BI815 ------------------------------------------------
gi|22791893|gb|BU495699.1|BU495 ------------------------------------------------
gi|15909887|gb|BI816043.1|BI816 ------------------------------------------------
gi|21542882|gb|BQ596156.1|BQ596 ------------------------------------------------
gi|22794278|gb|BU498084.1|BU498 ------------------------------------------------
gi|21543492|gb|BQ596766.1|BQ596 ------------------------------------------------
gi|22793921|gb|BU497727.1|BU497 ------------------------------------------------
gi|21255231|gb|BQ452119.1|BQ452 ------------------------------------------------
gi|22792183|gb|BU495989.1|BU495 ------------------------------------------------
gi|22791145|gb|BU494951.1|BU494 ------------------------------------------------
gi|21255105|gb|BQ451993.1|BQ451 ------------------------------------------------
gi|21543184|gb|BQ596458.1|BQ596 ------------------------------------------------
gi|21543884|gb|BQ597158.1|BQ597 ------------------------------------------------
gi|22794911|gb|BU498717.1|BU498 ------------------------------------------------

MAL13P1.214                     ATAATTTGATTTAATTTTTTTGTTCTAATTTTAATTGTACATATATAC
MAL13|MAL13P1.214               ------------------------------------------------
su_gi_contig_85                 ATAATTTGATTTAATTTTTTTGTTCTAATTTTAATTGTACATATATAC
gi|12389457|gb|AU087316.1|AU087 ATAATTTGATTTAATTTTTTTGTTCTAATTTTAATTGTACATATATAC
gi|12389247|gb|AU087106.1|AU087 ATAATTTGATTTAATTTTTTTGTTCTAATTTTAATTGTACATATATAC
gi|55828471|gb|AU087300.2|AU087 ATAATTTGATTTAATTTTTTTGTTCTAATTTTAATTGTACATATATAC
gi|12389242|gb|AU087101.1|AU087 ATAATTTGATTTAATTTTTTTGTTCTAATTTTAATTGTACATATATAC
gi|271401|gb|T02547.1|T02547    ------------------------------------------------
gi|1674761|gb|N97743.1|N97743   ------------------------------------------------
gi|267603|gb|T02485.1|T02485    ------------------------------------------------
gi|462830|gb|T18044.1|T18044    ------------------------------------------------
gi|22792194|gb|BU496000.1|BU496 ------------------------------------------------
gi|271436|gb|T02582.1|T02582    ------------------------------------------------
gi|462796|gb|T18010.1|T18010    ------------------------------------------------
gi|16250519|gb|BI936047.1|BI936 ------------------------------------------------
gi|22794151|gb|BU497957.1|BU497 ------------------------------------------------
gi|15906527|gb|BI814170.1|BI814 ------------------------------------------------
gi|22794047|gb|BU497853.1|BU497 ------------------------------------------------
gi|22791118|gb|BU494924.1|BU494 ------------------------------------------------
gi|12390658|gb|AU088517.1|AU088 ------------------------------------------------
gi|15907876|gb|BI814980.1|BI814 ------------------------------------------------
gi|21542711|gb|BQ595985.1|BQ595 ------------------------------------------------
gi|22794758|gb|BU498564.1|BU498 ------------------------------------------------
gi|21543200|gb|BQ596474.1|BQ596 ------------------------------------------------
gi|15906993|gb|BI814423.1|BI814 ------------------------------------------------
gi|22794726|gb|BU498532.1|BU498 ------------------------------------------------
gi|21254474|gb|BQ451362.1|BQ451 ------------------------------------------------
gi|21543981|gb|BQ597255.1|BQ597 ------------------------------------------------
gi|15585956|gb|BI670572.1|BI670 ------------------------------------------------
gi|15909193|gb|BI815683.1|BI815 ------------------------------------------------
gi|21254487|gb|BQ451375.1|BQ451 ------------------------------------------------
gi|21687283|gb|BQ633130.1|BQ633 ------------------------------------------------
gi|21884744|gb|BQ739731.1|BQ739 ------------------------------------------------
gi|22794575|gb|BU498381.1|BU498 ------------------------------------------------
gi|15907290|gb|BI814666.1|BI814 ------------------------------------------------
gi|22794685|gb|BU498491.1|BU498 ------------------------------------------------
gi|462791|gb|T18005.1|T18005    ------------------------------------------------
gi|15908322|gb|BI815213.1|BI815 ------------------------------------------------
gi|15910117|gb|BI816175.1|BI816 ------------------------------------------------
gi|22792504|gb|BU496310.1|BU496 ------------------------------------------------
gi|22791187|gb|BU494993.1|BU494 ------------------------------------------------
gi|15909688|gb|BI815939.1|BI815 ------------------------------------------------
gi|15908920|gb|BI815525.1|BI815 ------------------------------------------------
gi|22791893|gb|BU495699.1|BU495 ------------------------------------------------
gi|15909887|gb|BI816043.1|BI816 ------------------------------------------------
gi|21542882|gb|BQ596156.1|BQ596 ------------------------------------------------
gi|22794278|gb|BU498084.1|BU498 ------------------------------------------------
gi|21543492|gb|BQ596766.1|BQ596 ------------------------------------------------
gi|22793921|gb|BU497727.1|BU497 ------------------------------------------------
gi|21255231|gb|BQ452119.1|BQ452 ------------------------------------------------
gi|22792183|gb|BU495989.1|BU495 ------------------------------------------------
gi|22791145|gb|BU494951.1|BU494 ------------------------------------------------
gi|21255105|gb|BQ451993.1|BQ451 ------------------------------------------------
gi|21543184|gb|BQ596458.1|BQ596 ------------------------------------------------
gi|21543884|gb|BQ597158.1|BQ597 ------------------------------------------------
gi|22794911|gb|BU498717.1|BU498 ------------------------------------------------

MAL13P1.214                     ATATATATATAATATATATATTTGTATTTTTTTTACTGTTGAATTTCC
MAL13|MAL13P1.214               ------------------------------------------------
su_gi_contig_85                 ATATATATATAATATATATATTTGTATTTTTTTTACTGTTGAATTTCC
gi|12389457|gb|AU087316.1|AU087 ATATATATATAATATATATATTTGTATTTTTTTTACTGTTGAATTTCC
gi|12389247|gb|AU087106.1|AU087 ATATATATATAATATATATATTTGTATTTTTTTTACTGTTGAATTTCC
gi|55828471|gb|AU087300.2|AU087 ATATATATATAATATATATATTTGTATTTTTTTTACTGTTGAATTTCC
gi|12389242|gb|AU087101.1|AU087 ATATATATATAATATATATATTTGTATTTTTTTTACTGTTGAATTTCC
gi|271401|gb|T02547.1|T02547    ------------------------------------------------
gi|1674761|gb|N97743.1|N97743   ------------------------------------------------
gi|267603|gb|T02485.1|T02485    ------------------------------------------------
gi|462830|gb|T18044.1|T18044    ------------------------------------------------
gi|22792194|gb|BU496000.1|BU496 ------------------------------------------------
gi|271436|gb|T02582.1|T02582    ------------------------------------------------
gi|462796|gb|T18010.1|T18010    ------------------------------------------------
gi|16250519|gb|BI936047.1|BI936 ------------------------------------------------
gi|22794151|gb|BU497957.1|BU497 ------------------------------------------------
gi|15906527|gb|BI814170.1|BI814 ------------------------------------------------
gi|22794047|gb|BU497853.1|BU497 ------------------------------------------------
gi|22791118|gb|BU494924.1|BU494 ------------------------------------------------
gi|12390658|gb|AU088517.1|AU088 ------------------------------------------------
gi|15907876|gb|BI814980.1|BI814 ------------------------------------------------
gi|21542711|gb|BQ595985.1|BQ595 ------------------------------------------------
gi|22794758|gb|BU498564.1|BU498 ------------------------------------------------
gi|21543200|gb|BQ596474.1|BQ596 ------------------------------------------------
gi|15906993|gb|BI814423.1|BI814 ------------------------------------------------
gi|22794726|gb|BU498532.1|BU498 ------------------------------------------------
gi|21254474|gb|BQ451362.1|BQ451 ------------------------------------------------
gi|21543981|gb|BQ597255.1|BQ597 ------------------------------------------------
gi|15585956|gb|BI670572.1|BI670 ------------------------------------------------
gi|15909193|gb|BI815683.1|BI815 ------------------------------------------------
gi|21254487|gb|BQ451375.1|BQ451 ------------------------------------------------
gi|21687283|gb|BQ633130.1|BQ633 ------------------------------------------------
gi|21884744|gb|BQ739731.1|BQ739 ------------------------------------------------
gi|22794575|gb|BU498381.1|BU498 ------------------------------------------------
gi|15907290|gb|BI814666.1|BI814 ------------------------------------------------
gi|22794685|gb|BU498491.1|BU498 ------------------------------------------------
gi|462791|gb|T18005.1|T18005    ------------------------------------------------
gi|15908322|gb|BI815213.1|BI815 ------------------------------------------------
gi|15910117|gb|BI816175.1|BI816 ------------------------------------------------
gi|22792504|gb|BU496310.1|BU496 ------------------------------------------------
gi|22791187|gb|BU494993.1|BU494 ------------------------------------------------
gi|15909688|gb|BI815939.1|BI815 ------------------------------------------------
gi|15908920|gb|BI815525.1|BI815 ------------------------------------------------
gi|22791893|gb|BU495699.1|BU495 ------------------------------------------------
gi|15909887|gb|BI816043.1|BI816 ------------------------------------------------
gi|21542882|gb|BQ596156.1|BQ596 ------------------------------------------------
gi|22794278|gb|BU498084.1|BU498 ------------------------------------------------
gi|21543492|gb|BQ596766.1|BQ596 ------------------------------------------------
gi|22793921|gb|BU497727.1|BU497 ------------------------------------------------
gi|21255231|gb|BQ452119.1|BQ452 ------------------------------------------------
gi|22792183|gb|BU495989.1|BU495 ------------------------------------------------
gi|22791145|gb|BU494951.1|BU494 ------------------------------------------------
gi|21255105|gb|BQ451993.1|BQ451 ------------------------------------------------
gi|21543184|gb|BQ596458.1|BQ596 ------------------------------------------------
gi|21543884|gb|BQ597158.1|BQ597 ------------------------------------------------
gi|22794911|gb|BU498717.1|BU498 ------------------------------------------------

MAL13P1.214                     TTTTGTAAAAAAAAAAAAAAAAAAACCTTAGAATCCTGTTTTGTTCCC
MAL13|MAL13P1.214               ------------------------------------------------
su_gi_contig_85                 TTTTGTAAAAAAAA---A-------CCTTAGAATCCTGTTTTGTTCCC
gi|12389457|gb|AU087316.1|AU087 TTTTGTAAAAAAAAAAAAAAAAAAACCTTAGAATCCTGTTTTGTTCCC
gi|12389247|gb|AU087106.1|AU087 TTTTGTAAAAAAAAAAAAAAAAAAACCTTAGAATCCTGTTTTGTTCCC
gi|55828471|gb|AU087300.2|AU087 TTTTGT-------------AAAAAACCTTAGAATCCTGTTTTGTTCCC
gi|12389242|gb|AU087101.1|AU087 TTTTGTAAAAAAA----A-------CCTTAGAATCCTGTTTTGTTCCC
gi|271401|gb|T02547.1|T02547    -------------------------------------GTTTTGTTCCC
gi|1674761|gb|N97743.1|N97743   ------------------------------------------------
gi|267603|gb|T02485.1|T02485    ------------------------------------------------
gi|462830|gb|T18044.1|T18044    ------------------------------------------------
gi|22792194|gb|BU496000.1|BU496 ------------------------------------------------
gi|271436|gb|T02582.1|T02582    ------------------------------------------------
gi|462796|gb|T18010.1|T18010    ------------------------------------------------
gi|16250519|gb|BI936047.1|BI936 ------------------------------------------------
gi|22794151|gb|BU497957.1|BU497 ------------------------------------------------
gi|15906527|gb|BI814170.1|BI814 ------------------------------------------------
gi|22794047|gb|BU497853.1|BU497 ------------------------------------------------
gi|22791118|gb|BU494924.1|BU494 ------------------------------------------------
gi|12390658|gb|AU088517.1|AU088 ------------------------------------------------
gi|15907876|gb|BI814980.1|BI814 ------------------------------------------------
gi|21542711|gb|BQ595985.1|BQ595 ------------------------------------------------
gi|22794758|gb|BU498564.1|BU498 ------------------------------------------------
gi|21543200|gb|BQ596474.1|BQ596 ------------------------------------------------
gi|15906993|gb|BI814423.1|BI814 ------------------------------------------------
gi|22794726|gb|BU498532.1|BU498 ------------------------------------------------
gi|21254474|gb|BQ451362.1|BQ451 ------------------------------------------------
gi|21543981|gb|BQ597255.1|BQ597 ------------------------------------------------
gi|15585956|gb|BI670572.1|BI670 ------------------------------------------------
gi|15909193|gb|BI815683.1|BI815 ------------------------------------------------
gi|21254487|gb|BQ451375.1|BQ451 ------------------------------------------------
gi|21687283|gb|BQ633130.1|BQ633 ------------------------------------------------
gi|21884744|gb|BQ739731.1|BQ739 ------------------------------------------------
gi|22794575|gb|BU498381.1|BU498 ------------------------------------------------
gi|15907290|gb|BI814666.1|BI814 ------------------------------------------------
gi|22794685|gb|BU498491.1|BU498 ------------------------------------------------
gi|462791|gb|T18005.1|T18005    ------------------------------------------------
gi|15908322|gb|BI815213.1|BI815 ------------------------------------------------
gi|15910117|gb|BI816175.1|BI816 ------------------------------------------------
gi|22792504|gb|BU496310.1|BU496 ------------------------------------------------
gi|22791187|gb|BU494993.1|BU494 ------------------------------------------------
gi|15909688|gb|BI815939.1|BI815 ------------------------------------------------
gi|15908920|gb|BI815525.1|BI815 ------------------------------------------------
gi|22791893|gb|BU495699.1|BU495 ------------------------------------------------
gi|15909887|gb|BI816043.1|BI816 ------------------------------------------------
gi|21542882|gb|BQ596156.1|BQ596 ------------------------------------------------
gi|22794278|gb|BU498084.1|BU498 ------------------------------------------------
gi|21543492|gb|BQ596766.1|BQ596 ------------------------------------------------
gi|22793921|gb|BU497727.1|BU497 ------------------------------------------------
gi|21255231|gb|BQ452119.1|BQ452 ------------------------------------------------
gi|22792183|gb|BU495989.1|BU495 ------------------------------------------------
gi|22791145|gb|BU494951.1|BU494 ------------------------------------------------
gi|21255105|gb|BQ451993.1|BQ451 ------------------------------------------------
gi|21543184|gb|BQ596458.1|BQ596 ------------------------------------------------
gi|21543884|gb|BQ597158.1|BQ597 ------------------------------------------------
gi|22794911|gb|BU498717.1|BU498 ------------------------------------------------

MAL13P1.214                     ATTTATTTAATCATGACTTTGATTGAAAACTTAAACTCTGATAAAACA
MAL13|MAL13P1.214               ------------ATGACTTTGATTGAAAACTTAAACTCTGATAAAACA
su_gi_contig_85                 ATTTATTTAATCATGACTTTGATTGAAAACTTAAACTCTGATAAAACA
gi|12389457|gb|AU087316.1|AU087 ATTTATTTAATCATGACTTTGATTGAAAACTTAAACTCTGATAAAACA
gi|12389247|gb|AU087106.1|AU087 ATTTATTTAATCATGACTTTGATTGAAAACTTAAACTCTGATAAAACA
gi|55828471|gb|AU087300.2|AU087 ATTTATTTAATCATGACTTTGATTGAAAACTTAAACTCTGATAAAACA
gi|12389242|gb|AU087101.1|AU087 ATTTATTTAATCATGACTTTGATTGAAAACTTAAACTCTGATAAAACA
gi|271401|gb|T02547.1|T02547    ATTTATTTAATCATGACTTTGATTGAAAACTTAAACTCTGATAAAACA
gi|1674761|gb|N97743.1|N97743   -------------------------------TAAACTCTGATAAAACA
gi|267603|gb|T02485.1|T02485    ------------------------------------------------
gi|462830|gb|T18044.1|T18044    ------------------------------------------------
gi|22792194|gb|BU496000.1|BU496 ------------------------------------------------
gi|271436|gb|T02582.1|T02582    ------------------------------------------------
gi|462796|gb|T18010.1|T18010    ------------------------------------------------
gi|16250519|gb|BI936047.1|BI936 ------------------------------------------------
gi|22794151|gb|BU497957.1|BU497 ------------------------------------------------
gi|15906527|gb|BI814170.1|BI814 ------------------------------------------------
gi|22794047|gb|BU497853.1|BU497 ------------------------------------------------
gi|22791118|gb|BU494924.1|BU494 ------------------------------------------------
gi|12390658|gb|AU088517.1|AU088 ------------------------------------------------
gi|15907876|gb|BI814980.1|BI814 ------------------------------------------------
gi|21542711|gb|BQ595985.1|BQ595 ------------------------------------------------
gi|22794758|gb|BU498564.1|BU498 ------------------------------------------------
gi|21543200|gb|BQ596474.1|BQ596 ------------------------------------------------
gi|15906993|gb|BI814423.1|BI814 ------------------------------------------------
gi|22794726|gb|BU498532.1|BU498 ------------------------------------------------
gi|21254474|gb|BQ451362.1|BQ451 ------------------------------------------------
gi|21543981|gb|BQ597255.1|BQ597 ------------------------------------------------
gi|15585956|gb|BI670572.1|BI670 ------------------------------------------------
gi|15909193|gb|BI815683.1|BI815 ------------------------------------------------
gi|21254487|gb|BQ451375.1|BQ451 ------------------------------------------------
gi|21687283|gb|BQ633130.1|BQ633 ------------------------------------------------
gi|21884744|gb|BQ739731.1|BQ739 ------------------------------------------------
gi|22794575|gb|BU498381.1|BU498 ------------------------------------------------
gi|15907290|gb|BI814666.1|BI814 ------------------------------------------------
gi|22794685|gb|BU498491.1|BU498 ------------------------------------------------
gi|462791|gb|T18005.1|T18005    ------------------------------------------------
gi|15908322|gb|BI815213.1|BI815 ------------------------------------------------
gi|15910117|gb|BI816175.1|BI816 ------------------------------------------------
gi|22792504|gb|BU496310.1|BU496 ------------------------------------------------
gi|22791187|gb|BU494993.1|BU494 ------------------------------------------------
gi|15909688|gb|BI815939.1|BI815 ------------------------------------------------
gi|15908920|gb|BI815525.1|BI815 ------------------------------------------------
gi|22791893|gb|BU495699.1|BU495 ------------------------------------------------
gi|15909887|gb|BI816043.1|BI816 ------------------------------------------------
gi|21542882|gb|BQ596156.1|BQ596 ------------------------------------------------
gi|22794278|gb|BU498084.1|BU498 ------------------------------------------------
gi|21543492|gb|BQ596766.1|BQ596 ------------------------------------------------
gi|22793921|gb|BU497727.1|BU497 ------------------------------------------------
gi|21255231|gb|BQ452119.1|BQ452 ------------------------------------------------
gi|22792183|gb|BU495989.1|BU495 ------------------------------------------------
gi|22791145|gb|BU494951.1|BU494 ------------------------------------------------
gi|21255105|gb|BQ451993.1|BQ451 ------------------------------------------------
gi|21543184|gb|BQ596458.1|BQ596 ------------------------------------------------
gi|21543884|gb|BQ597158.1|BQ597 ------------------------------------------------
gi|22794911|gb|BU498717.1|BU498 ------------------------------------------------

MAL13P1.214                     TTCCTGGAAAATAATCAATATACGGATGAAGGTGCTAAAAACTTTACA
MAL13|MAL13P1.214               TTCCTGGAAAATAATCAATATACGGATGAAG-----------------
su_gi_contig_85                 TTCCTGGAAAATAATCAATATACGGATGAAG-----------------
gi|12389457|gb|AU087316.1|AU087 TTCCTGGAAAATAATCAATATACGGATGAAG-----------------
gi|12389247|gb|AU087106.1|AU087 TTCCTGGAAAATAATCAATATACGGATGAAG-----------------
gi|55828471|gb|AU087300.2|AU087 TTCCTGGAAAATAATCA-------------------------------
gi|12389242|gb|AU087101.1|AU087 TTCCTGGAAAATAATCAATATACGGATGAAGGTGCTAAAAACTTTACA
gi|271401|gb|T02547.1|T02547    TTCCTGGAAAATAATCAATATACGGATGAAG-----------------
gi|1674761|gb|N97743.1|N97743   TTCCTGGAAAATAATCAATATACGGATGAAG-----------------
gi|267603|gb|T02485.1|T02485    ------------------------------------------------
gi|462830|gb|T18044.1|T18044    ------------------------------------------------
gi|22792194|gb|BU496000.1|BU496 ------------------------------------------------
gi|271436|gb|T02582.1|T02582    ------------------------------------------------
gi|462796|gb|T18010.1|T18010    ------------------------------------------------
gi|16250519|gb|BI936047.1|BI936 ------------------------------------------------
gi|22794151|gb|BU497957.1|BU497 ------------------------------------------------
gi|15906527|gb|BI814170.1|BI814 ------------------------------------------------
gi|22794047|gb|BU497853.1|BU497 ------------------------------------------------
gi|22791118|gb|BU494924.1|BU494 ------------------------------------------------
gi|12390658|gb|AU088517.1|AU088 ------------------------------------------------
gi|15907876|gb|BI814980.1|BI814 ------------------------------------------------
gi|21542711|gb|BQ595985.1|BQ595 ------------------------------------------------
gi|22794758|gb|BU498564.1|BU498 ------------------------------------------------
gi|21543200|gb|BQ596474.1|BQ596 ------------------------------------------------
gi|15906993|gb|BI814423.1|BI814 ------------------------------------------------
gi|22794726|gb|BU498532.1|BU498 ------------------------------------------------
gi|21254474|gb|BQ451362.1|BQ451 ------------------------------------------------
gi|21543981|gb|BQ597255.1|BQ597 ------------------------------------------------
gi|15585956|gb|BI670572.1|BI670 ------------------------------------------------
gi|15909193|gb|BI815683.1|BI815 ------------------------------------------------
gi|21254487|gb|BQ451375.1|BQ451 ------------------------------------------------
gi|21687283|gb|BQ633130.1|BQ633 ------------------------------------------------
gi|21884744|gb|BQ739731.1|BQ739 ------------------------------------------------
gi|22794575|gb|BU498381.1|BU498 ------------------------------------------------
gi|15907290|gb|BI814666.1|BI814 ------------------------------------------------
gi|22794685|gb|BU498491.1|BU498 ------------------------------------------------
gi|462791|gb|T18005.1|T18005    ------------------------------------------------
gi|15908322|gb|BI815213.1|BI815 ------------------------------------------------
gi|15910117|gb|BI816175.1|BI816 ------------------------------------------------
gi|22792504|gb|BU496310.1|BU496 ------------------------------------------------
gi|22791187|gb|BU494993.1|BU494 ------------------------------------------------
gi|15909688|gb|BI815939.1|BI815 ------------------------------------------------
gi|15908920|gb|BI815525.1|BI815 ------------------------------------------------
gi|22791893|gb|BU495699.1|BU495 ------------------------------------------------
gi|15909887|gb|BI816043.1|BI816 ------------------------------------------------
gi|21542882|gb|BQ596156.1|BQ596 ------------------------------------------------
gi|22794278|gb|BU498084.1|BU498 ------------------------------------------------
gi|21543492|gb|BQ596766.1|BQ596 ------------------------------------------------
gi|22793921|gb|BU497727.1|BU497 ------------------------------------------------
gi|21255231|gb|BQ452119.1|BQ452 ------------------------------------------------
gi|22792183|gb|BU495989.1|BU495 ------------------------------------------------
gi|22791145|gb|BU494951.1|BU494 ------------------------------------------------
gi|21255105|gb|BQ451993.1|BQ451 ------------------------------------------------
gi|21543184|gb|BQ596458.1|BQ596 ------------------------------------------------
gi|21543884|gb|BQ597158.1|BQ597 ------------------------------------------------
gi|22794911|gb|BU498717.1|BU498 ------------------------------------------------

MAL13P1.214                     CACATATGAAAATATAAATATGATTATATACATGTTGTATGTATTAAT
MAL13|MAL13P1.214               ------------------------------------------------
su_gi_contig_85                 ------------------------------------------------
gi|12389457|gb|AU087316.1|AU087 ------------------------------------------------
gi|12389247|gb|AU087106.1|AU087 ------------------------------------------------
gi|55828471|gb|AU087300.2|AU087 ------------------------------------------------
gi|12389242|gb|AU087101.1|AU087 CACATATGAAAATATAAATATGATTATATACATGTTGTATGTATTAAT
gi|271401|gb|T02547.1|T02547    ------------------------------------------------
gi|1674761|gb|N97743.1|N97743   ------------------------------------------------
gi|267603|gb|T02485.1|T02485    ------------------------------------------------
gi|462830|gb|T18044.1|T18044    ------------------------------------------------
gi|22792194|gb|BU496000.1|BU496 ------------------------------------------------
gi|271436|gb|T02582.1|T02582    ------------------------------------------------
gi|462796|gb|T18010.1|T18010    ------------------------------------------------
gi|16250519|gb|BI936047.1|BI936 ------------------------------------------------
gi|22794151|gb|BU497957.1|BU497 ------------------------------------------------
gi|15906527|gb|BI814170.1|BI814 ------------------------------------------------
gi|22794047|gb|BU497853.1|BU497 ------------------------------------------------
gi|22791118|gb|BU494924.1|BU494 ------------------------------------------------
gi|12390658|gb|AU088517.1|AU088 ------------------------------------------------
gi|15907876|gb|BI814980.1|BI814 ------------------------------------------------
gi|21542711|gb|BQ595985.1|BQ595 ------------------------------------------------
gi|22794758|gb|BU498564.1|BU498 ------------------------------------------------
gi|21543200|gb|BQ596474.1|BQ596 ------------------------------------------------
gi|15906993|gb|BI814423.1|BI814 ------------------------------------------------
gi|22794726|gb|BU498532.1|BU498 ------------------------------------------------
gi|21254474|gb|BQ451362.1|BQ451 ------------------------------------------------
gi|21543981|gb|BQ597255.1|BQ597 ------------------------------------------------
gi|15585956|gb|BI670572.1|BI670 ------------------------------------------------
gi|15909193|gb|BI815683.1|BI815 ------------------------------------------------
gi|21254487|gb|BQ451375.1|BQ451 ------------------------------------------------
gi|21687283|gb|BQ633130.1|BQ633 ------------------------------------------------
gi|21884744|gb|BQ739731.1|BQ739 ------------------------------------------------
gi|22794575|gb|BU498381.1|BU498 ------------------------------------------------
gi|15907290|gb|BI814666.1|BI814 ------------------------------------------------
gi|22794685|gb|BU498491.1|BU498 ------------------------------------------------
gi|462791|gb|T18005.1|T18005    ------------------------------------------------
gi|15908322|gb|BI815213.1|BI815 ------------------------------------------------
gi|15910117|gb|BI816175.1|BI816 ------------------------------------------------
gi|22792504|gb|BU496310.1|BU496 ------------------------------------------------
gi|22791187|gb|BU494993.1|BU494 ------------------------------------------------
gi|15909688|gb|BI815939.1|BI815 ------------------------------------------------
gi|15908920|gb|BI815525.1|BI815 ------------------------------------------------
gi|22791893|gb|BU495699.1|BU495 ------------------------------------------------
gi|15909887|gb|BI816043.1|BI816 ------------------------------------------------
gi|21542882|gb|BQ596156.1|BQ596 ------------------------------------------------
gi|22794278|gb|BU498084.1|BU498 ------------------------------------------------
gi|21543492|gb|BQ596766.1|BQ596 ------------------------------------------------
gi|22793921|gb|BU497727.1|BU497 ------------------------------------------------
gi|21255231|gb|BQ452119.1|BQ452 ------------------------------------------------
gi|22792183|gb|BU495989.1|BU495 ------------------------------------------------
gi|22791145|gb|BU494951.1|BU494 ------------------------------------------------
gi|21255105|gb|BQ451993.1|BQ451 ------------------------------------------------
gi|21543184|gb|BQ596458.1|BQ596 ------------------------------------------------
gi|21543884|gb|BQ597158.1|BQ597 ------------------------------------------------
gi|22794911|gb|BU498717.1|BU498 ------------------------------------------------

MAL13P1.214                     GCGATGATTATATTTTTGTATGTAAATAAATAAAACCTTTATATCATT
MAL13|MAL13P1.214               ------------------------------------------------
su_gi_contig_85                 ------------------------------------------------
gi|12389457|gb|AU087316.1|AU087 ------------------------------------------------
gi|12389247|gb|AU087106.1|AU087 ------------------------------------------------
gi|55828471|gb|AU087300.2|AU087 ------------------------------------------------
gi|12389242|gb|AU087101.1|AU087 GCGATGATTATATTTTTGTATGTAAATAAATAAAACCTTTATATCATT
gi|271401|gb|T02547.1|T02547    ------------------------------------------------
gi|1674761|gb|N97743.1|N97743   ------------------------------------------------
gi|267603|gb|T02485.1|T02485    ------------------------------------------------
gi|462830|gb|T18044.1|T18044    ------------------------------------------------
gi|22792194|gb|BU496000.1|BU496 ------------------------------------------------
gi|271436|gb|T02582.1|T02582    ------------------------------------------------
gi|462796|gb|T18010.1|T18010    ------------------------------------------------
gi|16250519|gb|BI936047.1|BI936 ------------------------------------------------
gi|22794151|gb|BU497957.1|BU497 ------------------------------------------------
gi|15906527|gb|BI814170.1|BI814 ------------------------------------------------
gi|22794047|gb|BU497853.1|BU497 ------------------------------------------------
gi|22791118|gb|BU494924.1|BU494 ------------------------------------------------
gi|12390658|gb|AU088517.1|AU088 ------------------------------------------------
gi|15907876|gb|BI814980.1|BI814 ------------------------------------------------
gi|21542711|gb|BQ595985.1|BQ595 ------------------------------------------------
gi|22794758|gb|BU498564.1|BU498 ------------------------------------------------
gi|21543200|gb|BQ596474.1|BQ596 ------------------------------------------------
gi|15906993|gb|BI814423.1|BI814 ------------------------------------------------
gi|22794726|gb|BU498532.1|BU498 ------------------------------------------------
gi|21254474|gb|BQ451362.1|BQ451 ------------------------------------------------
gi|21543981|gb|BQ597255.1|BQ597 ------------------------------------------------
gi|15585956|gb|BI670572.1|BI670 ------------------------------------------------
gi|15909193|gb|BI815683.1|BI815 ------------------------------------------------
gi|21254487|gb|BQ451375.1|BQ451 ------------------------------------------------
gi|21687283|gb|BQ633130.1|BQ633 ------------------------------------------------
gi|21884744|gb|BQ739731.1|BQ739 ------------------------------------------------
gi|22794575|gb|BU498381.1|BU498 ------------------------------------------------
gi|15907290|gb|BI814666.1|BI814 ------------------------------------------------
gi|22794685|gb|BU498491.1|BU498 ------------------------------------------------
gi|462791|gb|T18005.1|T18005    ------------------------------------------------
gi|15908322|gb|BI815213.1|BI815 ------------------------------------------------
gi|15910117|gb|BI816175.1|BI816 ------------------------------------------------
gi|22792504|gb|BU496310.1|BU496 ------------------------------------------------
gi|22791187|gb|BU494993.1|BU494 ------------------------------------------------
gi|15909688|gb|BI815939.1|BI815 ------------------------------------------------
gi|15908920|gb|BI815525.1|BI815 ------------------------------------------------
gi|22791893|gb|BU495699.1|BU495 ------------------------------------------------
gi|15909887|gb|BI816043.1|BI816 ------------------------------------------------
gi|21542882|gb|BQ596156.1|BQ596 ------------------------------------------------
gi|22794278|gb|BU498084.1|BU498 ------------------------------------------------
gi|21543492|gb|BQ596766.1|BQ596 ------------------------------------------------
gi|22793921|gb|BU497727.1|BU497 ------------------------------------------------
gi|21255231|gb|BQ452119.1|BQ452 ------------------------------------------------
gi|22792183|gb|BU495989.1|BU495 ------------------------------------------------
gi|22791145|gb|BU494951.1|BU494 ------------------------------------------------
gi|21255105|gb|BQ451993.1|BQ451 ------------------------------------------------
gi|21543184|gb|BQ596458.1|BQ596 ------------------------------------------------
gi|21543884|gb|BQ597158.1|BQ597 ------------------------------------------------
gi|22794911|gb|BU498717.1|BU498 ------------------------------------------------

MAL13P1.214                     ATTCTTAACTTTATTTTTATATTATTTTTTAGGTGTAAAGGTTTACGA
MAL13|MAL13P1.214               --------------------------------GTGTAAAGGTTTACGA
su_gi_contig_85                 --------------------------------GTGTAAAGGTTTACGA
gi|12389457|gb|AU087316.1|AU087 ------------------------------------------------
gi|12389247|gb|AU087106.1|AU087 ------------------------------------------------
gi|55828471|gb|AU087300.2|AU087 ------------------------------------------------
gi|12389242|gb|AU087101.1|AU087 ATTCTTAACTTTATTTTTATATTATTTTTTAGGTGTAAAGGTTTACGA
gi|271401|gb|T02547.1|T02547    --------------------------------GTGTAAAGGTTTACGA
gi|1674761|gb|N97743.1|N97743   --------------------------------GTGTAAAGGTTTACGA
gi|267603|gb|T02485.1|T02485    --------------------------------GTGTAAAGGTTTACGA
gi|462830|gb|T18044.1|T18044    --------------------------------GTGTAAAGGTTTACGA
gi|22792194|gb|BU496000.1|BU496 ------------------------------------------------
gi|271436|gb|T02582.1|T02582    ------------------------------------------------
gi|462796|gb|T18010.1|T18010    ------------------------------------------------
gi|16250519|gb|BI936047.1|BI936 ------------------------------------------------
gi|22794151|gb|BU497957.1|BU497 ------------------------------------------------
gi|15906527|gb|BI814170.1|BI814 ------------------------------------------------
gi|22794047|gb|BU497853.1|BU497 ------------------------------------------------
gi|22791118|gb|BU494924.1|BU494 ------------------------------------------------
gi|12390658|gb|AU088517.1|AU088 ------------------------------------------------
gi|15907876|gb|BI814980.1|BI814 ------------------------------------------------
gi|21542711|gb|BQ595985.1|BQ595 ------------------------------------------------
gi|22794758|gb|BU498564.1|BU498 ------------------------------------------------
gi|21543200|gb|BQ596474.1|BQ596 ------------------------------------------------
gi|15906993|gb|BI814423.1|BI814 ------------------------------------------------
gi|22794726|gb|BU498532.1|BU498 ------------------------------------------------
gi|21254474|gb|BQ451362.1|BQ451 ------------------------------------------------
gi|21543981|gb|BQ597255.1|BQ597 ------------------------------------------------
gi|15585956|gb|BI670572.1|BI670 ------------------------------------------------
gi|15909193|gb|BI815683.1|BI815 ------------------------------------------------
gi|21254487|gb|BQ451375.1|BQ451 ------------------------------------------------
gi|21687283|gb|BQ633130.1|BQ633 ------------------------------------------------
gi|21884744|gb|BQ739731.1|BQ739 ------------------------------------------------
gi|22794575|gb|BU498381.1|BU498 ------------------------------------------------
gi|15907290|gb|BI814666.1|BI814 ------------------------------------------------
gi|22794685|gb|BU498491.1|BU498 ------------------------------------------------
gi|462791|gb|T18005.1|T18005    ------------------------------------------------
gi|15908322|gb|BI815213.1|BI815 ------------------------------------------------
gi|15910117|gb|BI816175.1|BI816 ------------------------------------------------
gi|22792504|gb|BU496310.1|BU496 ------------------------------------------------
gi|22791187|gb|BU494993.1|BU494 ------------------------------------------------
gi|15909688|gb|BI815939.1|BI815 ------------------------------------------------
gi|15908920|gb|BI815525.1|BI815 ------------------------------------------------
gi|22791893|gb|BU495699.1|BU495 ------------------------------------------------
gi|15909887|gb|BI816043.1|BI816 ------------------------------------------------
gi|21542882|gb|BQ596156.1|BQ596 ------------------------------------------------
gi|22794278|gb|BU498084.1|BU498 ------------------------------------------------
gi|21543492|gb|BQ596766.1|BQ596 ------------------------------------------------
gi|22793921|gb|BU497727.1|BU497 ------------------------------------------------
gi|21255231|gb|BQ452119.1|BQ452 ------------------------------------------------
gi|22792183|gb|BU495989.1|BU495 ------------------------------------------------
gi|22791145|gb|BU494951.1|BU494 ------------------------------------------------
gi|21255105|gb|BQ451993.1|BQ451 ------------------------------------------------
gi|21543184|gb|BQ596458.1|BQ596 ------------------------------------------------
gi|21543884|gb|BQ597158.1|BQ597 ------------------------------------------------
gi|22794911|gb|BU498717.1|BU498 ------------------------------------------------

MAL13P1.214                     GTTCATTTTTGGAGAGTAATATTATAAGAAAAAAAAAAAAAAAAAAAA
MAL13|MAL13P1.214               GTTCATTTTTGGAGA---------------------------------
su_gi_contig_85                 GTTCATTTTTGGAGA---------------------------------
gi|12389457|gb|AU087316.1|AU087 ------------------------------------------------
gi|12389247|gb|AU087106.1|AU087 ------------------------------------------------
gi|55828471|gb|AU087300.2|AU087 ------------------------------------------------
gi|12389242|gb|AU087101.1|AU087 GTTCATTTTTGGAGAGTAATATT-------------------------
gi|271401|gb|T02547.1|T02547    GTTCATTTTTGGAGA---------------------------------
gi|1674761|gb|N97743.1|N97743   GTTCATTTTTGGAGA---------------------------------
gi|267603|gb|T02485.1|T02485    GTTCATTTTTGGAGA---------------------------------
gi|462830|gb|T18044.1|T18044    GTTCATTTTTGGAGA---------------------------------
gi|22792194|gb|BU496000.1|BU496 ------------------------------------------------
gi|271436|gb|T02582.1|T02582    ------------------------------------------------
gi|462796|gb|T18010.1|T18010    ------------------------------------------------
gi|16250519|gb|BI936047.1|BI936 ------------------------------------------------
gi|22794151|gb|BU497957.1|BU497 ------------------------------------------------
gi|15906527|gb|BI814170.1|BI814 ------------------------------------------------
gi|22794047|gb|BU497853.1|BU497 ------------------------------------------------
gi|22791118|gb|BU494924.1|BU494 ------------------------------------------------
gi|12390658|gb|AU088517.1|AU088 ------------------------------------------------
gi|15907876|gb|BI814980.1|BI814 ------------------------------------------------
gi|21542711|gb|BQ595985.1|BQ595 ------------------------------------------------
gi|22794758|gb|BU498564.1|BU498 ------------------------------------------------
gi|21543200|gb|BQ596474.1|BQ596 ------------------------------------------------
gi|15906993|gb|BI814423.1|BI814 ------------------------------------------------
gi|22794726|gb|BU498532.1|BU498 ------------------------------------------------
gi|21254474|gb|BQ451362.1|BQ451 ------------------------------------------------
gi|21543981|gb|BQ597255.1|BQ597 ------------------------------------------------
gi|15585956|gb|BI670572.1|BI670 ------------------------------------------------
gi|15909193|gb|BI815683.1|BI815 ------------------------------------------------
gi|21254487|gb|BQ451375.1|BQ451 ------------------------------------------------
gi|21687283|gb|BQ633130.1|BQ633 ------------------------------------------------
gi|21884744|gb|BQ739731.1|BQ739 ------------------------------------------------
gi|22794575|gb|BU498381.1|BU498 ------------------------------------------------
gi|15907290|gb|BI814666.1|BI814 ------------------------------------------------
gi|22794685|gb|BU498491.1|BU498 ------------------------------------------------
gi|462791|gb|T18005.1|T18005    ------------------------------------------------
gi|15908322|gb|BI815213.1|BI815 ------------------------------------------------
gi|15910117|gb|BI816175.1|BI816 ------------------------------------------------
gi|22792504|gb|BU496310.1|BU496 ------------------------------------------------
gi|22791187|gb|BU494993.1|BU494 ------------------------------------------------
gi|15909688|gb|BI815939.1|BI815 ------------------------------------------------
gi|15908920|gb|BI815525.1|BI815 ------------------------------------------------
gi|22791893|gb|BU495699.1|BU495 ------------------------------------------------
gi|15909887|gb|BI816043.1|BI816 ------------------------------------------------
gi|21542882|gb|BQ596156.1|BQ596 ------------------------------------------------
gi|22794278|gb|BU498084.1|BU498 ------------------------------------------------
gi|21543492|gb|BQ596766.1|BQ596 ------------------------------------------------
gi|22793921|gb|BU497727.1|BU497 ------------------------------------------------
gi|21255231|gb|BQ452119.1|BQ452 ------------------------------------------------
gi|22792183|gb|BU495989.1|BU495 ------------------------------------------------
gi|22791145|gb|BU494951.1|BU494 ------------------------------------------------
gi|21255105|gb|BQ451993.1|BQ451 ------------------------------------------------
gi|21543184|gb|BQ596458.1|BQ596 ------------------------------------------------
gi|21543884|gb|BQ597158.1|BQ597 ------------------------------------------------
gi|22794911|gb|BU498717.1|BU498 ------------------------------------------------

MAL13P1.214                     AAAAAAAAATACATACATATAAATATAAATATATGTATATAATATAAT
MAL13|MAL13P1.214               ------------------------------------------------
su_gi_contig_85                 ------------------------------------------------
gi|12389457|gb|AU087316.1|AU087 ------------------------------------------------
gi|12389247|gb|AU087106.1|AU087 ------------------------------------------------
gi|55828471|gb|AU087300.2|AU087 ------------------------------------------------
gi|12389242|gb|AU087101.1|AU087 ------------------------------------------------
gi|271401|gb|T02547.1|T02547    ------------------------------------------------
gi|1674761|gb|N97743.1|N97743   ------------------------------------------------
gi|267603|gb|T02485.1|T02485    ------------------------------------------------
gi|462830|gb|T18044.1|T18044    ------------------------------------------------
gi|22792194|gb|BU496000.1|BU496 ------------------------------------------------
gi|271436|gb|T02582.1|T02582    ------------------------------------------------
gi|462796|gb|T18010.1|T18010    ------------------------------------------------
gi|16250519|gb|BI936047.1|BI936 ------------------------------------------------
gi|22794151|gb|BU497957.1|BU497 ------------------------------------------------
gi|15906527|gb|BI814170.1|BI814 ------------------------------------------------
gi|22794047|gb|BU497853.1|BU497 ------------------------------------------------
gi|22791118|gb|BU494924.1|BU494 ------------------------------------------------
gi|12390658|gb|AU088517.1|AU088 ------------------------------------------------
gi|15907876|gb|BI814980.1|BI814 ------------------------------------------------
gi|21542711|gb|BQ595985.1|BQ595 ------------------------------------------------
gi|22794758|gb|BU498564.1|BU498 ------------------------------------------------
gi|21543200|gb|BQ596474.1|BQ596 ------------------------------------------------
gi|15906993|gb|BI814423.1|BI814 ------------------------------------------------
gi|22794726|gb|BU498532.1|BU498 ------------------------------------------------
gi|21254474|gb|BQ451362.1|BQ451 ------------------------------------------------
gi|21543981|gb|BQ597255.1|BQ597 ------------------------------------------------
gi|15585956|gb|BI670572.1|BI670 ------------------------------------------------
gi|15909193|gb|BI815683.1|BI815 ------------------------------------------------
gi|21254487|gb|BQ451375.1|BQ451 ------------------------------------------------
gi|21687283|gb|BQ633130.1|BQ633 ------------------------------------------------
gi|21884744|gb|BQ739731.1|BQ739 ------------------------------------------------
gi|22794575|gb|BU498381.1|BU498 ------------------------------------------------
gi|15907290|gb|BI814666.1|BI814 ------------------------------------------------
gi|22794685|gb|BU498491.1|BU498 ------------------------------------------------
gi|462791|gb|T18005.1|T18005    ------------------------------------------------
gi|15908322|gb|BI815213.1|BI815 ------------------------------------------------
gi|15910117|gb|BI816175.1|BI816 ------------------------------------------------
gi|22792504|gb|BU496310.1|BU496 ------------------------------------------------
gi|22791187|gb|BU494993.1|BU494 ------------------------------------------------
gi|15909688|gb|BI815939.1|BI815 ------------------------------------------------
gi|15908920|gb|BI815525.1|BI815 ------------------------------------------------
gi|22791893|gb|BU495699.1|BU495 ------------------------------------------------
gi|15909887|gb|BI816043.1|BI816 ------------------------------------------------
gi|21542882|gb|BQ596156.1|BQ596 ------------------------------------------------
gi|22794278|gb|BU498084.1|BU498 ------------------------------------------------
gi|21543492|gb|BQ596766.1|BQ596 ------------------------------------------------
gi|22793921|gb|BU497727.1|BU497 ------------------------------------------------
gi|21255231|gb|BQ452119.1|BQ452 ------------------------------------------------
gi|22792183|gb|BU495989.1|BU495 ------------------------------------------------
gi|22791145|gb|BU494951.1|BU494 ------------------------------------------------
gi|21255105|gb|BQ451993.1|BQ451 ------------------------------------------------
gi|21543184|gb|BQ596458.1|BQ596 ------------------------------------------------
gi|21543884|gb|BQ597158.1|BQ597 ------------------------------------------------
gi|22794911|gb|BU498717.1|BU498 ------------------------------------------------

MAL13P1.214                     TAATAATGTGCACCCCTTTATTTTTTTTATTAAATATATATATATATA
MAL13|MAL13P1.214               ------------------------------------------------
su_gi_contig_85                 ------------------------------------------------
gi|12389457|gb|AU087316.1|AU087 ------------------------------------------------
gi|12389247|gb|AU087106.1|AU087 ------------------------------------------------
gi|55828471|gb|AU087300.2|AU087 ------------------------------------------------
gi|12389242|gb|AU087101.1|AU087 ------------------------------------------------
gi|271401|gb|T02547.1|T02547    ------------------------------------------------
gi|1674761|gb|N97743.1|N97743   ------------------------------------------------
gi|267603|gb|T02485.1|T02485    ------------------------------------------------
gi|462830|gb|T18044.1|T18044    ------------------------------------------------
gi|22792194|gb|BU496000.1|BU496 ------------------------------------------------
gi|271436|gb|T02582.1|T02582    ------------------------------------------------
gi|462796|gb|T18010.1|T18010    ------------------------------------------------
gi|16250519|gb|BI936047.1|BI936 ------------------------------------------------
gi|22794151|gb|BU497957.1|BU497 ------------------------------------------------
gi|15906527|gb|BI814170.1|BI814 ------------------------------------------------
gi|22794047|gb|BU497853.1|BU497 ------------------------------------------------
gi|22791118|gb|BU494924.1|BU494 ------------------------------------------------
gi|12390658|gb|AU088517.1|AU088 ------------------------------------------------
gi|15907876|gb|BI814980.1|BI814 ------------------------------------------------
gi|21542711|gb|BQ595985.1|BQ595 ------------------------------------------------
gi|22794758|gb|BU498564.1|BU498 ------------------------------------------------
gi|21543200|gb|BQ596474.1|BQ596 ------------------------------------------------
gi|15906993|gb|BI814423.1|BI814 ------------------------------------------------
gi|22794726|gb|BU498532.1|BU498 ------------------------------------------------
gi|21254474|gb|BQ451362.1|BQ451 ------------------------------------------------
gi|21543981|gb|BQ597255.1|BQ597 ------------------------------------------------
gi|15585956|gb|BI670572.1|BI670 ------------------------------------------------
gi|15909193|gb|BI815683.1|BI815 ------------------------------------------------
gi|21254487|gb|BQ451375.1|BQ451 ------------------------------------------------
gi|21687283|gb|BQ633130.1|BQ633 ------------------------------------------------
gi|21884744|gb|BQ739731.1|BQ739 ------------------------------------------------
gi|22794575|gb|BU498381.1|BU498 ------------------------------------------------
gi|15907290|gb|BI814666.1|BI814 ------------------------------------------------
gi|22794685|gb|BU498491.1|BU498 ------------------------------------------------
gi|462791|gb|T18005.1|T18005    ------------------------------------------------
gi|15908322|gb|BI815213.1|BI815 ------------------------------------------------
gi|15910117|gb|BI816175.1|BI816 ------------------------------------------------
gi|22792504|gb|BU496310.1|BU496 ------------------------------------------------
gi|22791187|gb|BU494993.1|BU494 ------------------------------------------------
gi|15909688|gb|BI815939.1|BI815 ------------------------------------------------
gi|15908920|gb|BI815525.1|BI815 ------------------------------------------------
gi|22791893|gb|BU495699.1|BU495 ------------------------------------------------
gi|15909887|gb|BI816043.1|BI816 ------------------------------------------------
gi|21542882|gb|BQ596156.1|BQ596 ------------------------------------------------
gi|22794278|gb|BU498084.1|BU498 ------------------------------------------------
gi|21543492|gb|BQ596766.1|BQ596 ------------------------------------------------
gi|22793921|gb|BU497727.1|BU497 ------------------------------------------------
gi|21255231|gb|BQ452119.1|BQ452 ------------------------------------------------
gi|22792183|gb|BU495989.1|BU495 ------------------------------------------------
gi|22791145|gb|BU494951.1|BU494 ------------------------------------------------
gi|21255105|gb|BQ451993.1|BQ451 ------------------------------------------------
gi|21543184|gb|BQ596458.1|BQ596 ------------------------------------------------
gi|21543884|gb|BQ597158.1|BQ597 ------------------------------------------------
gi|22794911|gb|BU498717.1|BU498 ------------------------------------------------

MAL13P1.214                     TATGTGTGAATATAATATTTTGTGTTTAATTTTTATGAACAGAAATTA
MAL13|MAL13P1.214               ------------------------------------------AAATTA
su_gi_contig_85                 ------------------------------------------AAATTA
gi|12389457|gb|AU087316.1|AU087 ------------------------------------------------
gi|12389247|gb|AU087106.1|AU087 ------------------------------------------------
gi|55828471|gb|AU087300.2|AU087 ------------------------------------------------
gi|12389242|gb|AU087101.1|AU087 ------------------------------------------------
gi|271401|gb|T02547.1|T02547    ------------------------------------------AAATTA
gi|1674761|gb|N97743.1|N97743   ------------------------------------------AAATTA
gi|267603|gb|T02485.1|T02485    ------------------------------------------AAATTA
gi|462830|gb|T18044.1|T18044    ------------------------------------------AAATTA
gi|22792194|gb|BU496000.1|BU496 ------------------------------------------AAATTA
gi|271436|gb|T02582.1|T02582    ------------------------------------------------
gi|462796|gb|T18010.1|T18010    ------------------------------------------------
gi|16250519|gb|BI936047.1|BI936 ------------------------------------------------
gi|22794151|gb|BU497957.1|BU497 ------------------------------------------------
gi|15906527|gb|BI814170.1|BI814 ------------------------------------------------
gi|22794047|gb|BU497853.1|BU497 ------------------------------------------------
gi|22791118|gb|BU494924.1|BU494 ------------------------------------------------
gi|12390658|gb|AU088517.1|AU088 ------------------------------------------------
gi|15907876|gb|BI814980.1|BI814 ------------------------------------------------
gi|21542711|gb|BQ595985.1|BQ595 ------------------------------------------------
gi|22794758|gb|BU498564.1|BU498 ------------------------------------------------
gi|21543200|gb|BQ596474.1|BQ596 ------------------------------------------------
gi|15906993|gb|BI814423.1|BI814 ------------------------------------------------
gi|22794726|gb|BU498532.1|BU498 ------------------------------------------------
gi|21254474|gb|BQ451362.1|BQ451 ------------------------------------------------
gi|21543981|gb|BQ597255.1|BQ597 ------------------------------------------------
gi|15585956|gb|BI670572.1|BI670 ------------------------------------------------
gi|15909193|gb|BI815683.1|BI815 ------------------------------------------------
gi|21254487|gb|BQ451375.1|BQ451 ------------------------------------------------
gi|21687283|gb|BQ633130.1|BQ633 ------------------------------------------------
gi|21884744|gb|BQ739731.1|BQ739 ------------------------------------------------
gi|22794575|gb|BU498381.1|BU498 ------------------------------------------------
gi|15907290|gb|BI814666.1|BI814 ------------------------------------------------
gi|22794685|gb|BU498491.1|BU498 ------------------------------------------------
gi|462791|gb|T18005.1|T18005    ------------------------------------------------
gi|15908322|gb|BI815213.1|BI815 ------------------------------------------------
gi|15910117|gb|BI816175.1|BI816 ------------------------------------------------
gi|22792504|gb|BU496310.1|BU496 ------------------------------------------------
gi|22791187|gb|BU494993.1|BU494 ------------------------------------------------
gi|15909688|gb|BI815939.1|BI815 ------------------------------------------------
gi|15908920|gb|BI815525.1|BI815 ------------------------------------------------
gi|22791893|gb|BU495699.1|BU495 ------------------------------------------------
gi|15909887|gb|BI816043.1|BI816 ------------------------------------------------
gi|21542882|gb|BQ596156.1|BQ596 ------------------------------------------------
gi|22794278|gb|BU498084.1|BU498 ------------------------------------------------
gi|21543492|gb|BQ596766.1|BQ596 ------------------------------------------------
gi|22793921|gb|BU497727.1|BU497 ------------------------------------------------
gi|21255231|gb|BQ452119.1|BQ452 ------------------------------------------------
gi|22792183|gb|BU495989.1|BU495 ------------------------------------------------
gi|22791145|gb|BU494951.1|BU494 ------------------------------------------------
gi|21255105|gb|BQ451993.1|BQ451 ------------------------------------------------
gi|21543184|gb|BQ596458.1|BQ596 ------------------------------------------------
gi|21543884|gb|BQ597158.1|BQ597 ------------------------------------------------
gi|22794911|gb|BU498717.1|BU498 ------------------------------------------------

MAL13P1.214                     TATATCATCCGGAGGTTTGGAAGCTACCAAAAAAATCTTGAGCGATAT
MAL13|MAL13P1.214               TATATCATCCGGAGGTTTGGAAGCTACCAAAAAAATCTTGAGCGATAT
su_gi_contig_85                 TATATCATCCGGAGGTTTGGAAGCTACCAAAAAAATCTTGAGCGATAT
gi|12389457|gb|AU087316.1|AU087 ------------------------------------------------
gi|12389247|gb|AU087106.1|AU087 ------------------------------------------------
gi|55828471|gb|AU087300.2|AU087 ------------------------------------------------
gi|12389242|gb|AU087101.1|AU087 ------------------------------------------------
gi|271401|gb|T02547.1|T02547    TATATCATCCGGAGGTTTGGAAGCTACCAAAAAAATCTTGAGCGATAT
gi|1674761|gb|N97743.1|N97743   TATATCATCCGGAGGTTTGGAAGCTACCAAAAAAATCTTGAGCGATAT
gi|267603|gb|T02485.1|T02485    TATATCATCCGGAGGTTTGGAAGCTACCAAAAAAATCTTGAGCGATAT
gi|462830|gb|T18044.1|T18044    TATATCATCCGGAGGTTTGGAAGCTACCAAAAAAATCTTGAGCGATAT
gi|22792194|gb|BU496000.1|BU496 TATATCATCCGGAGGTTTGGAAGCTACCAAAAAAATCTTGAGCGATAT
gi|271436|gb|T02582.1|T02582    ---------CGGAGGTTTGGAAGCTACCAAAAAAATCTTGAGCGATAT
gi|462796|gb|T18010.1|T18010    -----------GAGGTTTGGAAGCTACCAAAAAAATCTTGAGCGATAT
gi|16250519|gb|BI936047.1|BI936 ------------------------------------------------
gi|22794151|gb|BU497957.1|BU497 ------------------------------------------------
gi|15906527|gb|BI814170.1|BI814 ------------------------------------------------
gi|22794047|gb|BU497853.1|BU497 ------------------------------------------------
gi|22791118|gb|BU494924.1|BU494 ------------------------------------------------
gi|12390658|gb|AU088517.1|AU088 ------------------------------------------------
gi|15907876|gb|BI814980.1|BI814 ------------------------------------------------
gi|21542711|gb|BQ595985.1|BQ595 ------------------------------------------------
gi|22794758|gb|BU498564.1|BU498 ------------------------------------------------
gi|21543200|gb|BQ596474.1|BQ596 ------------------------------------------------
gi|15906993|gb|BI814423.1|BI814 ------------------------------------------------
gi|22794726|gb|BU498532.1|BU498 ------------------------------------------------
gi|21254474|gb|BQ451362.1|BQ451 ------------------------------------------------
gi|21543981|gb|BQ597255.1|BQ597 ------------------------------------------------
gi|15585956|gb|BI670572.1|BI670 ------------------------------------------------
gi|15909193|gb|BI815683.1|BI815 ------------------------------------------------
gi|21254487|gb|BQ451375.1|BQ451 ------------------------------------------------
gi|21687283|gb|BQ633130.1|BQ633 ------------------------------------------------
gi|21884744|gb|BQ739731.1|BQ739 ------------------------------------------------
gi|22794575|gb|BU498381.1|BU498 ------------------------------------------------
gi|15907290|gb|BI814666.1|BI814 ------------------------------------------------
gi|22794685|gb|BU498491.1|BU498 ------------------------------------------------
gi|462791|gb|T18005.1|T18005    ------------------------------------------------
gi|15908322|gb|BI815213.1|BI815 ------------------------------------------------
gi|15910117|gb|BI816175.1|BI816 ------------------------------------------------
gi|22792504|gb|BU496310.1|BU496 ------------------------------------------------
gi|22791187|gb|BU494993.1|BU494 ------------------------------------------------
gi|15909688|gb|BI815939.1|BI815 ------------------------------------------------
gi|15908920|gb|BI815525.1|BI815 ------------------------------------------------
gi|22791893|gb|BU495699.1|BU495 ------------------------------------------------
gi|15909887|gb|BI816043.1|BI816 ------------------------------------------------
gi|21542882|gb|BQ596156.1|BQ596 ------------------------------------------------
gi|22794278|gb|BU498084.1|BU498 ------------------------------------------------
gi|21543492|gb|BQ596766.1|BQ596 ------------------------------------------------
gi|22793921|gb|BU497727.1|BU497 ------------------------------------------------
gi|21255231|gb|BQ452119.1|BQ452 ------------------------------------------------
gi|22792183|gb|BU495989.1|BU495 ------------------------------------------------
gi|22791145|gb|BU494951.1|BU494 ------------------------------------------------
gi|21255105|gb|BQ451993.1|BQ451 ------------------------------------------------
gi|21543184|gb|BQ596458.1|BQ596 ------------------------------------------------
gi|21543884|gb|BQ597158.1|BQ597 ------------------------------------------------
gi|22794911|gb|BU498717.1|BU498 ------------------------------------------------

MAL13P1.214                     TGAACTTAATGAAAATTCGAAAGTTTTAGGTAAATAAAAAAAAATAAG
MAL13|MAL13P1.214               TGAACTTAATGAAAATTCGAAAGTTTTAG-------------------
su_gi_contig_85                 TGAACTTAATGAAAATTCGAAAGTTTTAG-------------------
gi|12389457|gb|AU087316.1|AU087 ------------------------------------------------
gi|12389247|gb|AU087106.1|AU087 ------------------------------------------------
gi|55828471|gb|AU087300.2|AU087 ------------------------------------------------
gi|12389242|gb|AU087101.1|AU087 ------------------------------------------------
gi|271401|gb|T02547.1|T02547    TGAACTTAATGAAAATTCGAAAGTTTTAG-------------------
gi|1674761|gb|N97743.1|N97743   TGAACTTAATGAAAATTCGAAAGTTTTAG-------------------
gi|267603|gb|T02485.1|T02485    TGAACTTAATGAAAATTCGAAAGTTTTAG-------------------
gi|462830|gb|T18044.1|T18044    TGAACTTAATGAAAATTCGAAAGTTTTAG-------------------
gi|22792194|gb|BU496000.1|BU496 TGAACTTAATGAAAATTCGAAAGTTT----------------------
gi|271436|gb|T02582.1|T02582    TGAACTTAATGAAAATTCGAAAGTTTTAG-------------------
gi|462796|gb|T18010.1|T18010    TGAACTTAATGAAAATTCGAAAGTTTTAG-------------------
gi|16250519|gb|BI936047.1|BI936 ------------------------------------------------
gi|22794151|gb|BU497957.1|BU497 ------------------------------------------------
gi|15906527|gb|BI814170.1|BI814 ------------------------------------------------
gi|22794047|gb|BU497853.1|BU497 ------------------------------------------------
gi|22791118|gb|BU494924.1|BU494 ------------------------------------------------
gi|12390658|gb|AU088517.1|AU088 ------------------------------------------------
gi|15907876|gb|BI814980.1|BI814 ------------------------------------------------
gi|21542711|gb|BQ595985.1|BQ595 ------------------------------------------------
gi|22794758|gb|BU498564.1|BU498 ------------------------------------------------
gi|21543200|gb|BQ596474.1|BQ596 ------------------------------------------------
gi|15906993|gb|BI814423.1|BI814 ------------------------------------------------
gi|22794726|gb|BU498532.1|BU498 ------------------------------------------------
gi|21254474|gb|BQ451362.1|BQ451 ------------------------------------------------
gi|21543981|gb|BQ597255.1|BQ597 ------------------------------------------------
gi|15585956|gb|BI670572.1|BI670 ------------------------------------------------
gi|15909193|gb|BI815683.1|BI815 ------------------------------------------------
gi|21254487|gb|BQ451375.1|BQ451 ------------------------------------------------
gi|21687283|gb|BQ633130.1|BQ633 ------------------------------------------------
gi|21884744|gb|BQ739731.1|BQ739 ------------------------------------------------
gi|22794575|gb|BU498381.1|BU498 ------------------------------------------------
gi|15907290|gb|BI814666.1|BI814 ------------------------------------------------
gi|22794685|gb|BU498491.1|BU498 ------------------------------------------------
gi|462791|gb|T18005.1|T18005    ------------------------------------------------
gi|15908322|gb|BI815213.1|BI815 ------------------------------------------------
gi|15910117|gb|BI816175.1|BI816 ------------------------------------------------
gi|22792504|gb|BU496310.1|BU496 ------------------------------------------------
gi|22791187|gb|BU494993.1|BU494 ------------------------------------------------
gi|15909688|gb|BI815939.1|BI815 ------------------------------------------------
gi|15908920|gb|BI815525.1|BI815 ------------------------------------------------
gi|22791893|gb|BU495699.1|BU495 ------------------------------------------------
gi|15909887|gb|BI816043.1|BI816 ------------------------------------------------
gi|21542882|gb|BQ596156.1|BQ596 ------------------------------------------------
gi|22794278|gb|BU498084.1|BU498 ------------------------------------------------
gi|21543492|gb|BQ596766.1|BQ596 ------------------------------------------------
gi|22793921|gb|BU497727.1|BU497 ------------------------------------------------
gi|21255231|gb|BQ452119.1|BQ452 ------------------------------------------------
gi|22792183|gb|BU495989.1|BU495 ------------------------------------------------
gi|22791145|gb|BU494951.1|BU494 ------------------------------------------------
gi|21255105|gb|BQ451993.1|BQ451 ------------------------------------------------
gi|21543184|gb|BQ596458.1|BQ596 ------------------------------------------------
gi|21543884|gb|BQ597158.1|BQ597 ------------------------------------------------
gi|22794911|gb|BU498717.1|BU498 ------------------------------------------------

MAL13P1.214                     CAATATTATATAATATATAAATATTAATATATATATATATATTAATAT
MAL13|MAL13P1.214               ------------------------------------------------
su_gi_contig_85                 ------------------------------------------------
gi|12389457|gb|AU087316.1|AU087 ------------------------------------------------
gi|12389247|gb|AU087106.1|AU087 ------------------------------------------------
gi|55828471|gb|AU087300.2|AU087 ------------------------------------------------
gi|12389242|gb|AU087101.1|AU087 ------------------------------------------------
gi|271401|gb|T02547.1|T02547    ------------------------------------------------
gi|1674761|gb|N97743.1|N97743   ------------------------------------------------
gi|267603|gb|T02485.1|T02485    ------------------------------------------------
gi|462830|gb|T18044.1|T18044    ------------------------------------------------
gi|22792194|gb|BU496000.1|BU496 ------------------------------------------------
gi|271436|gb|T02582.1|T02582    ------------------------------------------------
gi|462796|gb|T18010.1|T18010    ------------------------------------------------
gi|16250519|gb|BI936047.1|BI936 ------------------------------------------------
gi|22794151|gb|BU497957.1|BU497 ------------------------------------------------
gi|15906527|gb|BI814170.1|BI814 ------------------------------------------------
gi|22794047|gb|BU497853.1|BU497 ------------------------------------------------
gi|22791118|gb|BU494924.1|BU494 ------------------------------------------------
gi|12390658|gb|AU088517.1|AU088 ------------------------------------------------
gi|15907876|gb|BI814980.1|BI814 ------------------------------------------------
gi|21542711|gb|BQ595985.1|BQ595 ------------------------------------------------
gi|22794758|gb|BU498564.1|BU498 ------------------------------------------------
gi|21543200|gb|BQ596474.1|BQ596 ------------------------------------------------
gi|15906993|gb|BI814423.1|BI814 ------------------------------------------------
gi|22794726|gb|BU498532.1|BU498 ------------------------------------------------
gi|21254474|gb|BQ451362.1|BQ451 ------------------------------------------------
gi|21543981|gb|BQ597255.1|BQ597 ------------------------------------------------
gi|15585956|gb|BI670572.1|BI670 ------------------------------------------------
gi|15909193|gb|BI815683.1|BI815 ------------------------------------------------
gi|21254487|gb|BQ451375.1|BQ451 ------------------------------------------------
gi|21687283|gb|BQ633130.1|BQ633 ------------------------------------------------
gi|21884744|gb|BQ739731.1|BQ739 ------------------------------------------------
gi|22794575|gb|BU498381.1|BU498 ------------------------------------------------
gi|15907290|gb|BI814666.1|BI814 ------------------------------------------------
gi|22794685|gb|BU498491.1|BU498 ------------------------------------------------
gi|462791|gb|T18005.1|T18005    ------------------------------------------------
gi|15908322|gb|BI815213.1|BI815 ------------------------------------------------
gi|15910117|gb|BI816175.1|BI816 ------------------------------------------------
gi|22792504|gb|BU496310.1|BU496 ------------------------------------------------
gi|22791187|gb|BU494993.1|BU494 ------------------------------------------------
gi|15909688|gb|BI815939.1|BI815 ------------------------------------------------
gi|15908920|gb|BI815525.1|BI815 ------------------------------------------------
gi|22791893|gb|BU495699.1|BU495 ------------------------------------------------
gi|15909887|gb|BI816043.1|BI816 ------------------------------------------------
gi|21542882|gb|BQ596156.1|BQ596 ------------------------------------------------
gi|22794278|gb|BU498084.1|BU498 ------------------------------------------------
gi|21543492|gb|BQ596766.1|BQ596 ------------------------------------------------
gi|22793921|gb|BU497727.1|BU497 ------------------------------------------------
gi|21255231|gb|BQ452119.1|BQ452 ------------------------------------------------
gi|22792183|gb|BU495989.1|BU495 ------------------------------------------------
gi|22791145|gb|BU494951.1|BU494 ------------------------------------------------
gi|21255105|gb|BQ451993.1|BQ451 ------------------------------------------------
gi|21543184|gb|BQ596458.1|BQ596 ------------------------------------------------
gi|21543884|gb|BQ597158.1|BQ597 ------------------------------------------------
gi|22794911|gb|BU498717.1|BU498 ------------------------------------------------

MAL13P1.214                     ATATATTATGTATATATTTATGTTTTGTTTATGTAGATATCGGATCTG
MAL13|MAL13P1.214               ------------------------------------ATATCGGATCTG
su_gi_contig_85                 ------------------------------------ATATCGGATCTG
gi|12389457|gb|AU087316.1|AU087 ------------------------------------------------
gi|12389247|gb|AU087106.1|AU087 ------------------------------------------------
gi|55828471|gb|AU087300.2|AU087 ------------------------------------------------
gi|12389242|gb|AU087101.1|AU087 ------------------------------------------------
gi|271401|gb|T02547.1|T02547    ------------------------------------ATATCGGATCTG
gi|1674761|gb|N97743.1|N97743   ------------------------------------ATATCGGATCTG
gi|267603|gb|T02485.1|T02485    ------------------------------------ATATCGGTTCTG
gi|462830|gb|T18044.1|T18044    ------------------------------------ATATCGGATCTG
gi|22792194|gb|BU496000.1|BU496 ---------------------------------TAGATATCGGATCTG
gi|271436|gb|T02582.1|T02582    ------------------------------------ATATCGGATCTG
gi|462796|gb|T18010.1|T18010    ------------------------------------ATATCGGATCTG
gi|16250519|gb|BI936047.1|BI936 ------------------------------------------------
gi|22794151|gb|BU497957.1|BU497 ------------------------------------------------
gi|15906527|gb|BI814170.1|BI814 ------------------------------------------------
gi|22794047|gb|BU497853.1|BU497 ------------------------------------------------
gi|22791118|gb|BU494924.1|BU494 ------------------------------------------------
gi|12390658|gb|AU088517.1|AU088 ------------------------------------------------
gi|15907876|gb|BI814980.1|BI814 ------------------------------------------------
gi|21542711|gb|BQ595985.1|BQ595 ------------------------------------------------
gi|22794758|gb|BU498564.1|BU498 ------------------------------------------------
gi|21543200|gb|BQ596474.1|BQ596 ------------------------------------------------
gi|15906993|gb|BI814423.1|BI814 ------------------------------------------------
gi|22794726|gb|BU498532.1|BU498 ------------------------------------------------
gi|21254474|gb|BQ451362.1|BQ451 ------------------------------------------------
gi|21543981|gb|BQ597255.1|BQ597 ------------------------------------------------
gi|15585956|gb|BI670572.1|BI670 ------------------------------------------------
gi|15909193|gb|BI815683.1|BI815 ------------------------------------------------
gi|21254487|gb|BQ451375.1|BQ451 ------------------------------------------------
gi|21687283|gb|BQ633130.1|BQ633 ------------------------------------------------
gi|21884744|gb|BQ739731.1|BQ739 ------------------------------------------------
gi|22794575|gb|BU498381.1|BU498 ------------------------------------------------
gi|15907290|gb|BI814666.1|BI814 ------------------------------------------------
gi|22794685|gb|BU498491.1|BU498 ------------------------------------------------
gi|462791|gb|T18005.1|T18005    ------------------------------------------------
gi|15908322|gb|BI815213.1|BI815 ------------------------------------------------
gi|15910117|gb|BI816175.1|BI816 ------------------------------------------------
gi|22792504|gb|BU496310.1|BU496 ------------------------------------------------
gi|22791187|gb|BU494993.1|BU494 ------------------------------------------------
gi|15909688|gb|BI815939.1|BI815 ------------------------------------------------
gi|15908920|gb|BI815525.1|BI815 ------------------------------------------------
gi|22791893|gb|BU495699.1|BU495 ------------------------------------------------
gi|15909887|gb|BI816043.1|BI816 ------------------------------------------------
gi|21542882|gb|BQ596156.1|BQ596 ------------------------------------------------
gi|22794278|gb|BU498084.1|BU498 ------------------------------------------------
gi|21543492|gb|BQ596766.1|BQ596 ------------------------------------------------
gi|22793921|gb|BU497727.1|BU497 ------------------------------------------------
gi|21255231|gb|BQ452119.1|BQ452 ------------------------------------------------
gi|22792183|gb|BU495989.1|BU495 ------------------------------------------------
gi|22791145|gb|BU494951.1|BU494 ------------------------------------------------
gi|21255105|gb|BQ451993.1|BQ451 ------------------------------------------------
gi|21543184|gb|BQ596458.1|BQ596 ------------------------------------------------
gi|21543884|gb|BQ597158.1|BQ597 ------------------------------------------------
gi|22794911|gb|BU498717.1|BU498 ------------------------------------------------

MAL13P1.214                     GTTTAGGAGGTGGTTGTATGTATATCAATGAGAAATACGGAGCACATA
MAL13|MAL13P1.214               GTTTAGGAGGTGGTTGTATGTATATCAATGAGAAATACGGAGCACATA
su_gi_contig_85                 GTTTAGGAGGTGGTTGTATGTATATCAATGAGAAATACGGAGCACATA
gi|12389457|gb|AU087316.1|AU087 ------------------------------------------------
gi|12389247|gb|AU087106.1|AU087 ------------------------------------------------
gi|55828471|gb|AU087300.2|AU087 ------------------------------------------------
gi|12389242|gb|AU087101.1|AU087 ------------------------------------------------
gi|271401|gb|T02547.1|T02547    GTTTAGGAGGTGGTTGTATGTATATCAATGAGAAATACGGAGCACATA
gi|1674761|gb|N97743.1|N97743   GTTTAGGAGGTGGTTGTATGTATATCAATGAGAAATACGGAGCACATA
gi|267603|gb|T02485.1|T02485    GTTTAGGAGGTGGTTGTATGTATATCANTGAGAAATACGGAGCACATA
gi|462830|gb|T18044.1|T18044    GTTTAGGAGGTGGTTGTATGTATATCAATGAGAAATACGGAGCACATA
gi|22792194|gb|BU496000.1|BU496 GTTTAGGAGGTGGTTGTATGTATATCAATGAGAAATACGGAGCACATA
gi|271436|gb|T02582.1|T02582    GTTTAGGAGGTGGTTGTATGTATATCAATGAGAAATACGGAGCACATA
gi|462796|gb|T18010.1|T18010    GTTTAGGAGGTGGTTGTATGTATATCAATGAGAAATACGGAGCACATA
gi|16250519|gb|BI936047.1|BI936 ----------------------------TGAGAAATACGGAGCACATA
gi|22794151|gb|BU497957.1|BU497 -------------------------------------------ACATA
gi|15906527|gb|BI814170.1|BI814 ------------------------------------------------
gi|22794047|gb|BU497853.1|BU497 ------------------------------------------------
gi|22791118|gb|BU494924.1|BU494 ------------------------------------------------
gi|12390658|gb|AU088517.1|AU088 ------------------------------------------------
gi|15907876|gb|BI814980.1|BI814 ------------------------------------------------
gi|21542711|gb|BQ595985.1|BQ595 ------------------------------------------------
gi|22794758|gb|BU498564.1|BU498 ------------------------------------------------
gi|21543200|gb|BQ596474.1|BQ596 ------------------------------------------------
gi|15906993|gb|BI814423.1|BI814 ------------------------------------------------
gi|22794726|gb|BU498532.1|BU498 ------------------------------------------------
gi|21254474|gb|BQ451362.1|BQ451 ------------------------------------------------
gi|21543981|gb|BQ597255.1|BQ597 ------------------------------------------------
gi|15585956|gb|BI670572.1|BI670 ------------------------------------------------
gi|15909193|gb|BI815683.1|BI815 ------------------------------------------------
gi|21254487|gb|BQ451375.1|BQ451 ------------------------------------------------
gi|21687283|gb|BQ633130.1|BQ633 ------------------------------------------------
gi|21884744|gb|BQ739731.1|BQ739 ------------------------------------------------
gi|22794575|gb|BU498381.1|BU498 ------------------------------------------------
gi|15907290|gb|BI814666.1|BI814 ------------------------------------------------
gi|22794685|gb|BU498491.1|BU498 ------------------------------------------------
gi|462791|gb|T18005.1|T18005    ------------------------------------------------
gi|15908322|gb|BI815213.1|BI815 ------------------------------------------------
gi|15910117|gb|BI816175.1|BI816 ------------------------------------------------
gi|22792504|gb|BU496310.1|BU496 ------------------------------------------------
gi|22791187|gb|BU494993.1|BU494 ------------------------------------------------
gi|15909688|gb|BI815939.1|BI815 ------------------------------------------------
gi|15908920|gb|BI815525.1|BI815 ------------------------------------------------
gi|22791893|gb|BU495699.1|BU495 ------------------------------------------------
gi|15909887|gb|BI816043.1|BI816 ------------------------------------------------
gi|21542882|gb|BQ596156.1|BQ596 ------------------------------------------------
gi|22794278|gb|BU498084.1|BU498 ------------------------------------------------
gi|21543492|gb|BQ596766.1|BQ596 ------------------------------------------------
gi|22793921|gb|BU497727.1|BU497 ------------------------------------------------
gi|21255231|gb|BQ452119.1|BQ452 ------------------------------------------------
gi|22792183|gb|BU495989.1|BU495 ------------------------------------------------
gi|22791145|gb|BU494951.1|BU494 ------------------------------------------------
gi|21255105|gb|BQ451993.1|BQ451 ------------------------------------------------
gi|21543184|gb|BQ596458.1|BQ596 ------------------------------------------------
gi|21543884|gb|BQ597158.1|BQ597 ------------------------------------------------
gi|22794911|gb|BU498717.1|BU498 ------------------------------------------------

MAL13P1.214                     CTCACGGTATAGATATATGTTCTAATATTGTAAATATGGCTAATGAAA
MAL13|MAL13P1.214               CTCACGGTATAGATATATGTTCTAATATTGTAAATATGGCTAATGAAA
su_gi_contig_85                 CTCACGGTATAGATATATGTTCTAATATTGTAAATATGGCTAATGAAA
gi|12389457|gb|AU087316.1|AU087 ------------------------------------------------
gi|12389247|gb|AU087106.1|AU087 ------------------------------------------------
gi|55828471|gb|AU087300.2|AU087 ------------------------------------------------
gi|12389242|gb|AU087101.1|AU087 ------------------------------------------------
gi|271401|gb|T02547.1|T02547    CTCACGGTATAGATATATGTTCTAATATTGTAAATATGGCTAATGAAA
gi|1674761|gb|N97743.1|N97743   CTCACGGTATAGATATATGTTCTAATATTGTAAATATGGCTAATGAAA
gi|267603|gb|T02485.1|T02485    CTCACGGTATAGATATATGTTCTAATATTGTAAATATGGCTAA-----
gi|462830|gb|T18044.1|T18044    CTCACGGTATAGATATATGTTCTAATATTGTAAATATGGCTAATGAAA
gi|22792194|gb|BU496000.1|BU496 CTCACGGTATAGATATATGTTCTAATATTGTAAATATGGCTAATGAAA
gi|271436|gb|T02582.1|T02582    CTCACGGTATAGATATATGTTCTAATATTGTAAATATGGCTAATGAAA
gi|462796|gb|T18010.1|T18010    CTCACGGTATAGATATATGTTCTAATATTGTAAATATGGCTAATGAAA
gi|16250519|gb|BI936047.1|BI936 CTCACGGTATAGATATATGTTCTAATATTGTAAATATGGCTAATGAAA
gi|22794151|gb|BU497957.1|BU497 CTCACGGTATAGATATATGTTCTAATATTGTAAATATGGCTAATGAAA
gi|15906527|gb|BI814170.1|BI814 ---------------------------------------------AAA
gi|22794047|gb|BU497853.1|BU497 -----------------------------------------------A
gi|22791118|gb|BU494924.1|BU494 ------------------------------------------------
gi|12390658|gb|AU088517.1|AU088 ------------------------------------------------
gi|15907876|gb|BI814980.1|BI814 ------------------------------------------------
gi|21542711|gb|BQ595985.1|BQ595 ------------------------------------------------
gi|22794758|gb|BU498564.1|BU498 ------------------------------------------------
gi|21543200|gb|BQ596474.1|BQ596 ------------------------------------------------
gi|15906993|gb|BI814423.1|BI814 ------------------------------------------------
gi|22794726|gb|BU498532.1|BU498 ------------------------------------------------
gi|21254474|gb|BQ451362.1|BQ451 ------------------------------------------------
gi|21543981|gb|BQ597255.1|BQ597 ------------------------------------------------
gi|15585956|gb|BI670572.1|BI670 ------------------------------------------------
gi|15909193|gb|BI815683.1|BI815 ------------------------------------------------
gi|21254487|gb|BQ451375.1|BQ451 ------------------------------------------------
gi|21687283|gb|BQ633130.1|BQ633 ------------------------------------------------
gi|21884744|gb|BQ739731.1|BQ739 ------------------------------------------------
gi|22794575|gb|BU498381.1|BU498 ------------------------------------------------
gi|15907290|gb|BI814666.1|BI814 ------------------------------------------------
gi|22794685|gb|BU498491.1|BU498 ------------------------------------------------
gi|462791|gb|T18005.1|T18005    ------------------------------------------------
gi|15908322|gb|BI815213.1|BI815 ------------------------------------------------
gi|15910117|gb|BI816175.1|BI816 ------------------------------------------------
gi|22792504|gb|BU496310.1|BU496 ------------------------------------------------
gi|22791187|gb|BU494993.1|BU494 ------------------------------------------------
gi|15909688|gb|BI815939.1|BI815 ------------------------------------------------
gi|15908920|gb|BI815525.1|BI815 ------------------------------------------------
gi|22791893|gb|BU495699.1|BU495 ------------------------------------------------
gi|15909887|gb|BI816043.1|BI816 ------------------------------------------------
gi|21542882|gb|BQ596156.1|BQ596 ------------------------------------------------
gi|22794278|gb|BU498084.1|BU498 ------------------------------------------------
gi|21543492|gb|BQ596766.1|BQ596 ------------------------------------------------
gi|22793921|gb|BU497727.1|BU497 ------------------------------------------------
gi|21255231|gb|BQ452119.1|BQ452 ------------------------------------------------
gi|22792183|gb|BU495989.1|BU495 ------------------------------------------------
gi|22791145|gb|BU494951.1|BU494 ------------------------------------------------
gi|21255105|gb|BQ451993.1|BQ451 ------------------------------------------------
gi|21543184|gb|BQ596458.1|BQ596 ------------------------------------------------
gi|21543884|gb|BQ597158.1|BQ597 ------------------------------------------------
gi|22794911|gb|BU498717.1|BU498 ------------------------------------------------

MAL13P1.214                     GAGTTAGTGGAAATAACAAAATTATTTTCGAAGCTAATGATATATTAA
MAL13|MAL13P1.214               GAGTTAGTGGAAATAACAAAATTATTTTCGAAGCTAATGATATATTAA
su_gi_contig_85                 GAGTTAGTGGAAATAACAAAATTATTTTCGAAGCTAATGATATATTAA
gi|12389457|gb|AU087316.1|AU087 ------------------------------------------------
gi|12389247|gb|AU087106.1|AU087 ------------------------------------------------
gi|55828471|gb|AU087300.2|AU087 ------------------------------------------------
gi|12389242|gb|AU087101.1|AU087 ------------------------------------------------
gi|271401|gb|T02547.1|T02547    GAGTTAGTGGAA------------------------------------
gi|1674761|gb|N97743.1|N97743   GAGTTAGTGGAAATAACAAAATTATTTTCGAAGCTAATGATATATTAA
gi|267603|gb|T02485.1|T02485    ------------------------------------------------
gi|462830|gb|T18044.1|T18044    GAGTTAGT----------------------------------------
gi|22792194|gb|BU496000.1|BU496 GAGTTAGTGGAAATAACAAAATTATTTTCGAAGCTAATGATATATTAA
gi|271436|gb|T02582.1|T02582    GAGTTAGTGGAAATAACAAAATTATTTTCGAAGCTAATGATATATTAA
gi|462796|gb|T18010.1|T18010    GAGTTAGTGGAAATAACAAAATTATTTTCGAAGCTAATGATATATTAA
gi|16250519|gb|BI936047.1|BI936 GAGTTAGTGGAAATAACAAAATTATTTTCGAAGCTAATGATATATTAA
gi|22794151|gb|BU497957.1|BU497 GAGTTAGTGGAAATAACAAAATTATTTTCGAAGCTAATGATATATTAA
gi|15906527|gb|BI814170.1|BI814 GAGTTAGTGGAAATAACAAAATTATTTTCGAAGCTAATGATATATTAA
gi|22794047|gb|BU497853.1|BU497 GAGTTAGTGGAAATAACAAAATTATTTTCGAAGCTAATGATATATTAA
gi|22791118|gb|BU494924.1|BU494 -------------------AATTATTTTCGAAGCTAATGATATATTAA
gi|12390658|gb|AU088517.1|AU088 --------------------ATTATTTTCGAAGCTAATGATATATTAA
gi|15907876|gb|BI814980.1|BI814 --------------------------------------------TTAA
gi|21542711|gb|BQ595985.1|BQ595 ------------------------------------------------
gi|22794758|gb|BU498564.1|BU498 ------------------------------------------------
gi|21543200|gb|BQ596474.1|BQ596 ------------------------------------------------
gi|15906993|gb|BI814423.1|BI814 ------------------------------------------------
gi|22794726|gb|BU498532.1|BU498 ------------------------------------------------
gi|21254474|gb|BQ451362.1|BQ451 ------------------------------------------------
gi|21543981|gb|BQ597255.1|BQ597 ------------------------------------------------
gi|15585956|gb|BI670572.1|BI670 ------------------------------------------------
gi|15909193|gb|BI815683.1|BI815 ------------------------------------------------
gi|21254487|gb|BQ451375.1|BQ451 ------------------------------------------------
gi|21687283|gb|BQ633130.1|BQ633 ------------------------------------------------
gi|21884744|gb|BQ739731.1|BQ739 ------------------------------------------------
gi|22794575|gb|BU498381.1|BU498 ------------------------------------------------
gi|15907290|gb|BI814666.1|BI814 ------------------------------------------------
gi|22794685|gb|BU498491.1|BU498 ------------------------------------------------
gi|462791|gb|T18005.1|T18005    ------------------------------------------------
gi|15908322|gb|BI815213.1|BI815 ------------------------------------------------
gi|15910117|gb|BI816175.1|BI816 ------------------------------------------------
gi|22792504|gb|BU496310.1|BU496 ------------------------------------------------
gi|22791187|gb|BU494993.1|BU494 ------------------------------------------------
gi|15909688|gb|BI815939.1|BI815 ------------------------------------------------
gi|15908920|gb|BI815525.1|BI815 ------------------------------------------------
gi|22791893|gb|BU495699.1|BU495 ------------------------------------------------
gi|15909887|gb|BI816043.1|BI816 ------------------------------------------------
gi|21542882|gb|BQ596156.1|BQ596 ------------------------------------------------
gi|22794278|gb|BU498084.1|BU498 ------------------------------------------------
gi|21543492|gb|BQ596766.1|BQ596 ------------------------------------------------
gi|22793921|gb|BU497727.1|BU497 ------------------------------------------------
gi|21255231|gb|BQ452119.1|BQ452 ------------------------------------------------
gi|22792183|gb|BU495989.1|BU495 ------------------------------------------------
gi|22791145|gb|BU494951.1|BU494 ------------------------------------------------
gi|21255105|gb|BQ451993.1|BQ451 ------------------------------------------------
gi|21543184|gb|BQ596458.1|BQ596 ------------------------------------------------
gi|21543884|gb|BQ597158.1|BQ597 ------------------------------------------------
gi|22794911|gb|BU498717.1|BU498 ------------------------------------------------

MAL13P1.214                     CAAAAGAATTTCCTGAGAATAATTTTGATTTAATTTATAGTAGAGATG
MAL13|MAL13P1.214               CAAAAGAATTTCCTGAGAATAATTTTGATTTAATTTATAGTAGAGATG
su_gi_contig_85                 CAAAAGAATTTCCTGAGAATAATTTTGATTTAATTTATAGTAGAGATG
gi|12389457|gb|AU087316.1|AU087 ------------------------------------------------
gi|12389247|gb|AU087106.1|AU087 ------------------------------------------------
gi|55828471|gb|AU087300.2|AU087 ------------------------------------------------
gi|12389242|gb|AU087101.1|AU087 ------------------------------------------------
gi|271401|gb|T02547.1|T02547    ------------------------------------------------
gi|1674761|gb|N97743.1|N97743   CAAAAGAATTTCCTGAGAATAATTTTGATTTAATTTATAGTAGAGATG
gi|267603|gb|T02485.1|T02485    ------------------------------------------------
gi|462830|gb|T18044.1|T18044    ------------------------------------------------
gi|22792194|gb|BU496000.1|BU496 CAAAAGAATTTCCTGAGAATAATTTTGATTTAATTTATAGTAGAGATG
gi|271436|gb|T02582.1|T02582    CAAAAGAATTTCCTGAGAATAATTTTGATTTAATTTATAGTAGAGATG
gi|462796|gb|T18010.1|T18010    CAAAAGAATTTCCTGAGAATAATTTTG---------------------
gi|16250519|gb|BI936047.1|BI936 CAAAAGAATTTCCTGAGAATAATTTTGATTTAATTTATAGTAGAGATG
gi|22794151|gb|BU497957.1|BU497 CAAAAGAATTTCCTGAGAATAATTTTGATTTAATTTATAGTAGAGATG
gi|15906527|gb|BI814170.1|BI814 CAAAAGAATTTCCTGAGAATAATTTTGATTTAATTTATAGTAGAGATG
gi|22794047|gb|BU497853.1|BU497 CAAAAGAATTTCCTGAGAATAATTTTGATTTAATTTATAGTAGAGATG
gi|22791118|gb|BU494924.1|BU494 CAAAAGAATTTCCTGAGAATAATTTTGATTTAATTTATAGTAGAGATG
gi|12390658|gb|AU088517.1|AU088 CAAAAGAATTTCCTGAGAATAATTTTGATTTAATTTATAGTAGAGATG
gi|15907876|gb|BI814980.1|BI814 CAAAAGAATTTCCTGAGAATAATTTTGATTTAATTTATAGTAGAGATG
gi|21542711|gb|BQ595985.1|BQ595 -----------------------------------------AGAGATG
gi|22794758|gb|BU498564.1|BU498 ------------------------------------------------
gi|21543200|gb|BQ596474.1|BQ596 ------------------------------------------------
gi|15906993|gb|BI814423.1|BI814 ------------------------------------------------
gi|22794726|gb|BU498532.1|BU498 ------------------------------------------------
gi|21254474|gb|BQ451362.1|BQ451 ------------------------------------------------
gi|21543981|gb|BQ597255.1|BQ597 ------------------------------------------------
gi|15585956|gb|BI670572.1|BI670 ------------------------------------------------
gi|15909193|gb|BI815683.1|BI815 ------------------------------------------------
gi|21254487|gb|BQ451375.1|BQ451 ------------------------------------------------
gi|21687283|gb|BQ633130.1|BQ633 ------------------------------------------------
gi|21884744|gb|BQ739731.1|BQ739 ------------------------------------------------
gi|22794575|gb|BU498381.1|BU498 ------------------------------------------------
gi|15907290|gb|BI814666.1|BI814 ------------------------------------------------
gi|22794685|gb|BU498491.1|BU498 ------------------------------------------------
gi|462791|gb|T18005.1|T18005    ------------------------------------------------
gi|15908322|gb|BI815213.1|BI815 ------------------------------------------------
gi|15910117|gb|BI816175.1|BI816 ------------------------------------------------
gi|22792504|gb|BU496310.1|BU496 ------------------------------------------------
gi|22791187|gb|BU494993.1|BU494 ------------------------------------------------
gi|15909688|gb|BI815939.1|BI815 ------------------------------------------------
gi|15908920|gb|BI815525.1|BI815 ------------------------------------------------
gi|22791893|gb|BU495699.1|BU495 ------------------------------------------------
gi|15909887|gb|BI816043.1|BI816 ------------------------------------------------
gi|21542882|gb|BQ596156.1|BQ596 ------------------------------------------------
gi|22794278|gb|BU498084.1|BU498 ------------------------------------------------
gi|21543492|gb|BQ596766.1|BQ596 ------------------------------------------------
gi|22793921|gb|BU497727.1|BU497 ------------------------------------------------
gi|21255231|gb|BQ452119.1|BQ452 ------------------------------------------------
gi|22792183|gb|BU495989.1|BU495 ------------------------------------------------
gi|22791145|gb|BU494951.1|BU494 ------------------------------------------------
gi|21255105|gb|BQ451993.1|BQ451 ------------------------------------------------
gi|21543184|gb|BQ596458.1|BQ596 ------------------------------------------------
gi|21543884|gb|BQ597158.1|BQ597 ------------------------------------------------
gi|22794911|gb|BU498717.1|BU498 ------------------------------------------------

MAL13P1.214                     CAATATTACATTTATCTCTCGAAAATAAAAATAAATTATTCCAGAAAT
MAL13|MAL13P1.214               CAATATTACATTTATCTCTCGAAAATAAAAATAAATTATTCCAGAAAT
su_gi_contig_85                 CAATATTACATTTATCTCTCGAAAATAAAAATAAATTATTCCAGAAAT
gi|12389457|gb|AU087316.1|AU087 ------------------------------------------------
gi|12389247|gb|AU087106.1|AU087 ------------------------------------------------
gi|55828471|gb|AU087300.2|AU087 ------------------------------------------------
gi|12389242|gb|AU087101.1|AU087 ------------------------------------------------
gi|271401|gb|T02547.1|T02547    ------------------------------------------------
gi|1674761|gb|N97743.1|N97743   CAATATTACATTTATCTCTCGAAAATAAAAATAAATTA----------
gi|267603|gb|T02485.1|T02485    ------------------------------------------------
gi|462830|gb|T18044.1|T18044    ------------------------------------------------
gi|22792194|gb|BU496000.1|BU496 CAATATTACATTTATCTCTCGAAAATAAAAATAAATTATTCCAGAAAT
gi|271436|gb|T02582.1|T02582    CAATATTACATTTATCTCTCGAAAA-----------------------
gi|462796|gb|T18010.1|T18010    ------------------------------------------------
gi|16250519|gb|BI936047.1|BI936 CAATATTACATTTATCTCTCGAAAATAAAAATAAATTATTCCAGAAAT
gi|22794151|gb|BU497957.1|BU497 CAATATTACATTTATCTCTCGAAAATAAAAATAAATTATTCCAGAAAT
gi|15906527|gb|BI814170.1|BI814 CAATATTACATTTATCTCTCGAAAATAAAAATAAATTATTCCAGAAAT
gi|22794047|gb|BU497853.1|BU497 CAATATTACATTTATCTCTCGAAAATAAAAATAAATTATTCCAGAAAT
gi|22791118|gb|BU494924.1|BU494 CAATATTACATTTATCTCTCGAAAATAAAAATAAATTATTCCAGAAAT
gi|12390658|gb|AU088517.1|AU088 CAATATTACATTTATCTCTCGAAAATAAAAATAAATTATTCCAGAAAT
gi|15907876|gb|BI814980.1|BI814 CAATATTACATTTATCTCTCGAAAATAAAAATAAATTATTCCAGAAAT
gi|21542711|gb|BQ595985.1|BQ595 CAATATTACATTTATCTCTCGAAAATAAAAATAAATTATTCCAGAAAT
gi|22794758|gb|BU498564.1|BU498 ------------------------------------------------
gi|21543200|gb|BQ596474.1|BQ596 ------------------------------------------------
gi|15906993|gb|BI814423.1|BI814 ------------------------------------------------
gi|22794726|gb|BU498532.1|BU498 ------------------------------------------------
gi|21254474|gb|BQ451362.1|BQ451 ------------------------------------------------
gi|21543981|gb|BQ597255.1|BQ597 ------------------------------------------------
gi|15585956|gb|BI670572.1|BI670 ------------------------------------------------
gi|15909193|gb|BI815683.1|BI815 ------------------------------------------------
gi|21254487|gb|BQ451375.1|BQ451 ------------------------------------------------
gi|21687283|gb|BQ633130.1|BQ633 ------------------------------------------------
gi|21884744|gb|BQ739731.1|BQ739 ------------------------------------------------
gi|22794575|gb|BU498381.1|BU498 ------------------------------------------------
gi|15907290|gb|BI814666.1|BI814 ------------------------------------------------
gi|22794685|gb|BU498491.1|BU498 ------------------------------------------------
gi|462791|gb|T18005.1|T18005    ------------------------------------------------
gi|15908322|gb|BI815213.1|BI815 ------------------------------------------------
gi|15910117|gb|BI816175.1|BI816 ------------------------------------------------
gi|22792504|gb|BU496310.1|BU496 ------------------------------------------------
gi|22791187|gb|BU494993.1|BU494 ------------------------------------------------
gi|15909688|gb|BI815939.1|BI815 ------------------------------------------------
gi|15908920|gb|BI815525.1|BI815 ------------------------------------------------
gi|22791893|gb|BU495699.1|BU495 ------------------------------------------------
gi|15909887|gb|BI816043.1|BI816 ------------------------------------------------
gi|21542882|gb|BQ596156.1|BQ596 ------------------------------------------------
gi|22794278|gb|BU498084.1|BU498 ------------------------------------------------
gi|21543492|gb|BQ596766.1|BQ596 ------------------------------------------------
gi|22793921|gb|BU497727.1|BU497 ------------------------------------------------
gi|21255231|gb|BQ452119.1|BQ452 ------------------------------------------------
gi|22792183|gb|BU495989.1|BU495 ------------------------------------------------
gi|22791145|gb|BU494951.1|BU494 ------------------------------------------------
gi|21255105|gb|BQ451993.1|BQ451 ------------------------------------------------
gi|21543184|gb|BQ596458.1|BQ596 ------------------------------------------------
gi|21543884|gb|BQ597158.1|BQ597 ------------------------------------------------
gi|22794911|gb|BU498717.1|BU498 ------------------------------------------------

MAL13P1.214                     GCTACAAGTGGTTAAAACCAACAGGTACCTTATTAATTACTGATTATT
MAL13|MAL13P1.214               GCTACAAGTGGTTAAAACCAACAGGTACCTTATTAATTACTGATTATT
su_gi_contig_85                 GCTACAAGTGGTTAAAACCAACAGGTACCTTATTAATTACTGATTATT
gi|12389457|gb|AU087316.1|AU087 ------------------------------------------------
gi|12389247|gb|AU087106.1|AU087 ------------------------------------------------
gi|55828471|gb|AU087300.2|AU087 ------------------------------------------------
gi|12389242|gb|AU087101.1|AU087 ------------------------------------------------
gi|271401|gb|T02547.1|T02547    ------------------------------------------------
gi|1674761|gb|N97743.1|N97743   ------------------------------------------------
gi|267603|gb|T02485.1|T02485    ------------------------------------------------
gi|462830|gb|T18044.1|T18044    ------------------------------------------------
gi|22792194|gb|BU496000.1|BU496 GCTACAAGTGGTTAAAACCAACAGGTACCTTATTAATTACTGATTATT
gi|271436|gb|T02582.1|T02582    ------------------------------------------------
gi|462796|gb|T18010.1|T18010    ------------------------------------------------
gi|16250519|gb|BI936047.1|BI936 GCTACAAGTGGTTAAAACCAACAGGTACCTTATTAATTACTGATTATT
gi|22794151|gb|BU497957.1|BU497 GCTACAAGTGGTTAAAACCAACAGGTACCTTATTAATTACTGATTATT
gi|15906527|gb|BI814170.1|BI814 GCTACAAGTGGTTAAAACCAACAGGTACCTTATTAATTACTGATTATT
gi|22794047|gb|BU497853.1|BU497 GCTACAAGTGGTTAAAACCAACAGGTACCTTATTAATTACTGATTATT
gi|22791118|gb|BU494924.1|BU494 GCTACAAGTGGTTAAAACCAACAGGTACCTTATTAATTACTGATTATT
gi|12390658|gb|AU088517.1|AU088 GCTACAAGTGGTTAAAACCAACAGGTACCTTATTAATTACTGATTATT
gi|15907876|gb|BI814980.1|BI814 GCTACAAGTGGTTAAAACCAACAGGTACCTTATTAATTACTGATTATT
gi|21542711|gb|BQ595985.1|BQ595 GCTACAAGTGGTTAAAACCAACAGGTACCTTATTAATTACTGATTATT
gi|22794758|gb|BU498564.1|BU498 -----------TTAAAACCAACAGGTACCTTATTAATTACTGATTATT
gi|21543200|gb|BQ596474.1|BQ596 -------------------AACAGGTACCTTATTAATTACTGATTATT
gi|15906993|gb|BI814423.1|BI814 -------------------------TACCTTATTAATTACTGATTATT
gi|22794726|gb|BU498532.1|BU498 ------------------------------------------------
gi|21254474|gb|BQ451362.1|BQ451 ------------------------------------------------
gi|21543981|gb|BQ597255.1|BQ597 ------------------------------------------------
gi|15585956|gb|BI670572.1|BI670 ------------------------------------------------
gi|15909193|gb|BI815683.1|BI815 ------------------------------------------------
gi|21254487|gb|BQ451375.1|BQ451 ------------------------------------------------
gi|21687283|gb|BQ633130.1|BQ633 ------------------------------------------------
gi|21884744|gb|BQ739731.1|BQ739 ------------------------------------------------
gi|22794575|gb|BU498381.1|BU498 ------------------------------------------------
gi|15907290|gb|BI814666.1|BI814 ------------------------------------------------
gi|22794685|gb|BU498491.1|BU498 ------------------------------------------------
gi|462791|gb|T18005.1|T18005    ------------------------------------------------
gi|15908322|gb|BI815213.1|BI815 ------------------------------------------------
gi|15910117|gb|BI816175.1|BI816 ------------------------------------------------
gi|22792504|gb|BU496310.1|BU496 ------------------------------------------------
gi|22791187|gb|BU494993.1|BU494 ------------------------------------------------
gi|15909688|gb|BI815939.1|BI815 ------------------------------------------------
gi|15908920|gb|BI815525.1|BI815 ------------------------------------------------
gi|22791893|gb|BU495699.1|BU495 ------------------------------------------------
gi|15909887|gb|BI816043.1|BI816 ------------------------------------------------
gi|21542882|gb|BQ596156.1|BQ596 ------------------------------------------------
gi|22794278|gb|BU498084.1|BU498 ------------------------------------------------
gi|21543492|gb|BQ596766.1|BQ596 ------------------------------------------------
gi|22793921|gb|BU497727.1|BU497 ------------------------------------------------
gi|21255231|gb|BQ452119.1|BQ452 ------------------------------------------------
gi|22792183|gb|BU495989.1|BU495 ------------------------------------------------
gi|22791145|gb|BU494951.1|BU494 ------------------------------------------------
gi|21255105|gb|BQ451993.1|BQ451 ------------------------------------------------
gi|21543184|gb|BQ596458.1|BQ596 ------------------------------------------------
gi|21543884|gb|BQ597158.1|BQ597 ------------------------------------------------
gi|22794911|gb|BU498717.1|BU498 ------------------------------------------------

MAL13P1.214                     GTGCAACAGAAAAAGAAAATTGGGATGATGAATTTAAAGAATATGTAA
MAL13|MAL13P1.214               GTGCAACAGAAAAAGAAAATTGGGATGATGAATTTAAAGAATATGTAA
su_gi_contig_85                 GTGCAACAGAAAAAGAAAATTGGGATGATGAATTTAAAGAATATGTAA
gi|12389457|gb|AU087316.1|AU087 ------------------------------------------------
gi|12389247|gb|AU087106.1|AU087 ------------------------------------------------
gi|55828471|gb|AU087300.2|AU087 ------------------------------------------------
gi|12389242|gb|AU087101.1|AU087 ------------------------------------------------
gi|271401|gb|T02547.1|T02547    ------------------------------------------------
gi|1674761|gb|N97743.1|N97743   ------------------------------------------------
gi|267603|gb|T02485.1|T02485    ------------------------------------------------
gi|462830|gb|T18044.1|T18044    ------------------------------------------------
gi|22792194|gb|BU496000.1|BU496 GTGCAACAGAAAAAGAAAATTGGGATGATGAATTTAAAGAATATGTAA
gi|271436|gb|T02582.1|T02582    ------------------------------------------------
gi|462796|gb|T18010.1|T18010    ------------------------------------------------
gi|16250519|gb|BI936047.1|BI936 GTGCAACAGAAAAAGAAAATTGGGATGATGAATTTAAAGAATATGTAA
gi|22794151|gb|BU497957.1|BU497 GTGCAACAGAAAAAGAAAATTGGGATGATGAATTTAAAGAATATGTAA
gi|15906527|gb|BI814170.1|BI814 GTGCAACAGAAAAAGAAAATTGGGATGATGAATTTAAAGAATATGTAA
gi|22794047|gb|BU497853.1|BU497 GTGCAACAGAAAAAGAAAATTGGGATGATGAATTTAAAGAATATGTAA
gi|22791118|gb|BU494924.1|BU494 GTGCAACAGAAAAAGAAAATTGGGATGATGAATTTAAAGAATATGTAA
gi|12390658|gb|AU088517.1|AU088 GTGCAACAGAAAAAGAAAATTGGGATGATGAATTTAAAGAATATGTAA
gi|15907876|gb|BI814980.1|BI814 GTGCAACAGAAAAAGAAAATTGGGATGATGAATTTAAAGAATATGTAA
gi|21542711|gb|BQ595985.1|BQ595 GTGCAACAGAAAAAGAAAATTGGGATGATGAATTTAAAGAATATGTAA
gi|22794758|gb|BU498564.1|BU498 GTGCAACAGAAAAAGAAAATTGGGATGATGAATTTAAAGAATATGTAA
gi|21543200|gb|BQ596474.1|BQ596 GTGCAACAGAAAAAGAAAATTGGGATGATGAATTTAAAGAATATGTAA
gi|15906993|gb|BI814423.1|BI814 GTGCAACAGAAAAAGAAAATTGGGATGATGAATTTAAAGAATATGTAA
gi|22794726|gb|BU498532.1|BU498 -TGCAACAGAAAAAGAAAATTGGGATGATGAATTTAAAGAATATGTAA
gi|21254474|gb|BQ451362.1|BQ451 ----AACAGAAAAAGAAAATTGGGATGATGAATTTAAAGAATATGTAA
gi|21543981|gb|BQ597255.1|BQ597 ----------AAAAGAAAATTGGGATGATGAATTTAAAGAATATGTAA
gi|15585956|gb|BI670572.1|BI670 ------------------------------------------------
gi|15909193|gb|BI815683.1|BI815 ------------------------------------------------
gi|21254487|gb|BQ451375.1|BQ451 ------------------------------------------------
gi|21687283|gb|BQ633130.1|BQ633 ------------------------------------------------
gi|21884744|gb|BQ739731.1|BQ739 ------------------------------------------------
gi|22794575|gb|BU498381.1|BU498 ------------------------------------------------
gi|15907290|gb|BI814666.1|BI814 ------------------------------------------------
gi|22794685|gb|BU498491.1|BU498 ------------------------------------------------
gi|462791|gb|T18005.1|T18005    ------------------------------------------------
gi|15908322|gb|BI815213.1|BI815 ------------------------------------------------
gi|15910117|gb|BI816175.1|BI816 ------------------------------------------------
gi|22792504|gb|BU496310.1|BU496 ------------------------------------------------
gi|22791187|gb|BU494993.1|BU494 ------------------------------------------------
gi|15909688|gb|BI815939.1|BI815 ------------------------------------------------
gi|15908920|gb|BI815525.1|BI815 ------------------------------------------------
gi|22791893|gb|BU495699.1|BU495 ------------------------------------------------
gi|15909887|gb|BI816043.1|BI816 ------------------------------------------------
gi|21542882|gb|BQ596156.1|BQ596 ------------------------------------------------
gi|22794278|gb|BU498084.1|BU498 ------------------------------------------------
gi|21543492|gb|BQ596766.1|BQ596 ------------------------------------------------
gi|22793921|gb|BU497727.1|BU497 ------------------------------------------------
gi|21255231|gb|BQ452119.1|BQ452 ------------------------------------------------
gi|22792183|gb|BU495989.1|BU495 ------------------------------------------------
gi|22791145|gb|BU494951.1|BU494 ------------------------------------------------
gi|21255105|gb|BQ451993.1|BQ451 ------------------------------------------------
gi|21543184|gb|BQ596458.1|BQ596 ------------------------------------------------
gi|21543884|gb|BQ597158.1|BQ597 ------------------------------------------------
gi|22794911|gb|BU498717.1|BU498 ------------------------------------------------

MAL13P1.214                     AACAAAGGAAATATACCTTAATAACTGTTGAAGAATATGCTGATATTC
MAL13|MAL13P1.214               AACAAAGGAAATATACCTTAATAACTGTTGAAGAATATGCTGATATTC
su_gi_contig_85                 AACAAAGGAAATATACCTTAATAACTGTTGAAGAATATGCTGATATTC
gi|12389457|gb|AU087316.1|AU087 ------------------------------------------------
gi|12389247|gb|AU087106.1|AU087 ------------------------------------------------
gi|55828471|gb|AU087300.2|AU087 ------------------------------------------------
gi|12389242|gb|AU087101.1|AU087 ------------------------------------------------
gi|271401|gb|T02547.1|T02547    ------------------------------------------------
gi|1674761|gb|N97743.1|N97743   ------------------------------------------------
gi|267603|gb|T02485.1|T02485    ------------------------------------------------
gi|462830|gb|T18044.1|T18044    ------------------------------------------------
gi|22792194|gb|BU496000.1|BU496 AACAAAGGAAATATACCTTAATAACTGTTGAAGAATATGCTGATATTC
gi|271436|gb|T02582.1|T02582    ------------------------------------------------
gi|462796|gb|T18010.1|T18010    ------------------------------------------------
gi|16250519|gb|BI936047.1|BI936 AACAAAGGAAATATACCTTAATAACTGTTGAAGAATATGCTGATATTC
gi|22794151|gb|BU497957.1|BU497 AACAAAGGAAATATACCTTAATAACTGTTGAAGAATATGCTGATATTC
gi|15906527|gb|BI814170.1|BI814 AACAAAGGAAATATACCTTAATAACTGTTGAAGAATATGCTGATATTC
gi|22794047|gb|BU497853.1|BU497 AACAAAGGAAATATACCTTAATAACTGTTGAAGAATATGCTGATATTC
gi|22791118|gb|BU494924.1|BU494 AACAAAGGAAATATACCTTAATAACTGTTGAAGAATATGCTGATATTC
gi|12390658|gb|AU088517.1|AU088 AACAAAGGAAATATACCTTAATAACTGTTGAAGAATATGCTGATATTC
gi|15907876|gb|BI814980.1|BI814 AACAAAGGAAATATACCTTAATAACTGTTGAAGAATATGCTGATATTC
gi|21542711|gb|BQ595985.1|BQ595 AACAAAGGAAATATACCTTAATAACTGTTGAAGAATATGCTGATATTC
gi|22794758|gb|BU498564.1|BU498 AACAAAGGAAATATACCTTAATAACTGTTGAAGAATATGCTGATATTC
gi|21543200|gb|BQ596474.1|BQ596 AACAAAGGAAATATACCTTAATAACTGTTGAAGAATATGCTGATATTC
gi|15906993|gb|BI814423.1|BI814 AACAAAGGAAATATACCTTAATAACTGTTGAAGAATATGCTGATATTC
gi|22794726|gb|BU498532.1|BU498 AACAAAGGAAATATACCTTAATAACTGTTGAAGAATATGCTGATATTC
gi|21254474|gb|BQ451362.1|BQ451 AACAAAGGAAATATACCTTAATAACTGTTGAAGAATATGCTGATATTC
gi|21543981|gb|BQ597255.1|BQ597 AACAAAGGAAATATACCTTAATAACTGTTGAAGAATATGCTGATATTC
gi|15585956|gb|BI670572.1|BI670 -------GAAATATACCTTAATAACTGTTGAAGAATATGCTGATATTC
gi|15909193|gb|BI815683.1|BI815 --------AAATATACCTTAATAACTGTTGAAGAATATGCTGATATTC
gi|21254487|gb|BQ451375.1|BQ451 -----------------------------GAAGAATATGCTGATATTC
gi|21687283|gb|BQ633130.1|BQ633 -----------------------------------------GATATTC
gi|21884744|gb|BQ739731.1|BQ739 ------------------------------------------------
gi|22794575|gb|BU498381.1|BU498 ------------------------------------------------
gi|15907290|gb|BI814666.1|BI814 ------------------------------------------------
gi|22794685|gb|BU498491.1|BU498 ------------------------------------------------
gi|462791|gb|T18005.1|T18005    ------------------------------------------------
gi|15908322|gb|BI815213.1|BI815 ------------------------------------------------
gi|15910117|gb|BI816175.1|BI816 ------------------------------------------------
gi|22792504|gb|BU496310.1|BU496 ------------------------------------------------
gi|22791187|gb|BU494993.1|BU494 ------------------------------------------------
gi|15909688|gb|BI815939.1|BI815 ------------------------------------------------
gi|15908920|gb|BI815525.1|BI815 ------------------------------------------------
gi|22791893|gb|BU495699.1|BU495 ------------------------------------------------
gi|15909887|gb|BI816043.1|BI816 ------------------------------------------------
gi|21542882|gb|BQ596156.1|BQ596 ------------------------------------------------
gi|22794278|gb|BU498084.1|BU498 ------------------------------------------------
gi|21543492|gb|BQ596766.1|BQ596 ------------------------------------------------
gi|22793921|gb|BU497727.1|BU497 ------------------------------------------------
gi|21255231|gb|BQ452119.1|BQ452 ------------------------------------------------
gi|22792183|gb|BU495989.1|BU495 ------------------------------------------------
gi|22791145|gb|BU494951.1|BU494 ------------------------------------------------
gi|21255105|gb|BQ451993.1|BQ451 ------------------------------------------------
gi|21543184|gb|BQ596458.1|BQ596 ------------------------------------------------
gi|21543884|gb|BQ597158.1|BQ597 ------------------------------------------------
gi|22794911|gb|BU498717.1|BU498 ------------------------------------------------

MAL13P1.214                     TTACTGCTTGCAATTTTAAAAATGTTGTATCAAAAGATTTAAGTGATT
MAL13|MAL13P1.214               TTACTGCTTGCAATTTTAAAAATGTTGTATCAAAAGATTTAAGTGATT
su_gi_contig_85                 TTACTGCTTGCAATTTTAAAAATGTTGTATCAAAAGATTTAAGTGATT
gi|12389457|gb|AU087316.1|AU087 ------------------------------------------------
gi|12389247|gb|AU087106.1|AU087 ------------------------------------------------
gi|55828471|gb|AU087300.2|AU087 ------------------------------------------------
gi|12389242|gb|AU087101.1|AU087 ------------------------------------------------
gi|271401|gb|T02547.1|T02547    ------------------------------------------------
gi|1674761|gb|N97743.1|N97743   ------------------------------------------------
gi|267603|gb|T02485.1|T02485    ------------------------------------------------
gi|462830|gb|T18044.1|T18044    ------------------------------------------------
gi|22792194|gb|BU496000.1|BU496 TTACTGCTTGCAATTTTAAAAATGTTGTATCAAAAGATTTAAGTGATT
gi|271436|gb|T02582.1|T02582    ------------------------------------------------
gi|462796|gb|T18010.1|T18010    ------------------------------------------------
gi|16250519|gb|BI936047.1|BI936 TTACTGCTTGCAATTTTAAAAATGTTGTATCAAAAGATTTAAGTGATT
gi|22794151|gb|BU497957.1|BU497 TTACTGCTTGCAATTTTAAAAATGTTGTATCAAAAGATTTAAGTGATT
gi|15906527|gb|BI814170.1|BI814 TTACTGCTTGCAATTTTAAAAATGTTGTATCAAAAGATTTAAGTGATT
gi|22794047|gb|BU497853.1|BU497 TTACTGCTTGCAATTTTAAAAATGTTGTATCAAAAGATTTAAGTGATT
gi|22791118|gb|BU494924.1|BU494 TTACTGCTTGCAATTTTAAAAATGTTGTATCAAAAGATTTAAGTGATT
gi|12390658|gb|AU088517.1|AU088 TTACTGCTTGCAATTTTAAAAATGTTGTATCAAAAGATTTAAGTGATT
gi|15907876|gb|BI814980.1|BI814 TTACTGCTTGCAATTTTAAAAATGTTGTATCAAAAGATTTAAGTGATT
gi|21542711|gb|BQ595985.1|BQ595 TTACTGCTTGCAATTTTAAAAATGTTGTATCAAAAGATTTAAGTGATT
gi|22794758|gb|BU498564.1|BU498 TTACTGCTTGCAATTTTAAAAATGTTGTATCAAAAGATTTAAGTGATT
gi|21543200|gb|BQ596474.1|BQ596 TTACTGCTTGCAATTTTAAAAATGTTGTATCAAAAGATTTAAGTGATT
gi|15906993|gb|BI814423.1|BI814 TTACTGCTTGCAATTTTAAAAATGTTGTATCAAAAGATTTAAGTGATT
gi|22794726|gb|BU498532.1|BU498 TTACTGCTTGCAATTTTAAAAATGTTGTATCAAAAGATTTAAGTGATT
gi|21254474|gb|BQ451362.1|BQ451 TTACTGCTTGCAATTTTAAAAATGTTGTATCAAAAGATTTAAGTGATT
gi|21543981|gb|BQ597255.1|BQ597 TTACTGCTTGCAATTTTAAAAATGTTGTATCAAAAGATTTAAGTGATT
gi|15585956|gb|BI670572.1|BI670 TTACTGCTTGCAATTTTAAAAATGTTGTATCAAAAGATTTAAGTGATT
gi|15909193|gb|BI815683.1|BI815 TTACTGCTTGCAATTTTAAAAATGTTGTATCAAAAGATTTAAGTGATT
gi|21254487|gb|BQ451375.1|BQ451 TTACTGCTTGCAATTTTAAAAATGTTGTATCAAAAGATTTAAGTGATT
gi|21687283|gb|BQ633130.1|BQ633 TTACTGCTTGCAATTTTAAAAATGTTGTATCAAAAGATTTAAGTGATT
gi|21884744|gb|BQ739731.1|BQ739 -------------TTTTAAAAATGTTGTATCAAAAGATTTAAGTGATT
gi|22794575|gb|BU498381.1|BU498 ------------------------------------------------
gi|15907290|gb|BI814666.1|BI814 ------------------------------------------------
gi|22794685|gb|BU498491.1|BU498 ------------------------------------------------
gi|462791|gb|T18005.1|T18005    ------------------------------------------------
gi|15908322|gb|BI815213.1|BI815 ------------------------------------------------
gi|15910117|gb|BI816175.1|BI816 ------------------------------------------------
gi|22792504|gb|BU496310.1|BU496 ------------------------------------------------
gi|22791187|gb|BU494993.1|BU494 ------------------------------------------------
gi|15909688|gb|BI815939.1|BI815 ------------------------------------------------
gi|15908920|gb|BI815525.1|BI815 ------------------------------------------------
gi|22791893|gb|BU495699.1|BU495 ------------------------------------------------
gi|15909887|gb|BI816043.1|BI816 ------------------------------------------------
gi|21542882|gb|BQ596156.1|BQ596 ------------------------------------------------
gi|22794278|gb|BU498084.1|BU498 ------------------------------------------------
gi|21543492|gb|BQ596766.1|BQ596 ------------------------------------------------
gi|22793921|gb|BU497727.1|BU497 ------------------------------------------------
gi|21255231|gb|BQ452119.1|BQ452 ------------------------------------------------
gi|22792183|gb|BU495989.1|BU495 ------------------------------------------------
gi|22791145|gb|BU494951.1|BU494 ------------------------------------------------
gi|21255105|gb|BQ451993.1|BQ451 ------------------------------------------------
gi|21543184|gb|BQ596458.1|BQ596 ------------------------------------------------
gi|21543884|gb|BQ597158.1|BQ597 ------------------------------------------------
gi|22794911|gb|BU498717.1|BU498 ------------------------------------------------

MAL13P1.214                     ATTGGAATCAATTATTAGAAGTAGAACATAAATATTTACATGAAAATA
MAL13|MAL13P1.214               ATTGGAATCAATTATTAGAAGTAGAACATAAATATTTACATGAAAATA
su_gi_contig_85                 ATTGGAATCAATTATTAGAAGTAGAACATAAATATTTACATGAAAATA
gi|12389457|gb|AU087316.1|AU087 ------------------------------------------------
gi|12389247|gb|AU087106.1|AU087 ------------------------------------------------
gi|55828471|gb|AU087300.2|AU087 ------------------------------------------------
gi|12389242|gb|AU087101.1|AU087 ------------------------------------------------
gi|271401|gb|T02547.1|T02547    ------------------------------------------------
gi|1674761|gb|N97743.1|N97743   ------------------------------------------------
gi|267603|gb|T02485.1|T02485    ------------------------------------------------
gi|462830|gb|T18044.1|T18044    ------------------------------------------------
gi|22792194|gb|BU496000.1|BU496 ATTGGAATCAATTATTAGAAGTAGAACATAAATATTTACATGAAAATA
gi|271436|gb|T02582.1|T02582    ------------------------------------------------
gi|462796|gb|T18010.1|T18010    ------------------------------------------------
gi|16250519|gb|BI936047.1|BI936 ATTGGAATCAATTATTAGAAGTAGAACATAAATATTTACATGAAAATA
gi|22794151|gb|BU497957.1|BU497 ATTGGAATCAATTATTAGAAGTAGAACATAAATATTTACATGAAAATA
gi|15906527|gb|BI814170.1|BI814 ATTGGAATCAATTATTAGAAGTAGAACATAAATATTTACATGAAAATA
gi|22794047|gb|BU497853.1|BU497 ATTGGAATCAATTATTAGAAGTAGAACATAAATATTTACATGAAAATA
gi|22791118|gb|BU494924.1|BU494 ATTGGAATCAATTATTAGAAGTAGAACATAAATATTTACATGAAAATA
gi|12390658|gb|AU088517.1|AU088 ATTGGAATCAATTATTAGAAGTAGAACATAAATATTTACATGAAAATA
gi|15907876|gb|BI814980.1|BI814 ATTGGAATCAATTATTAGAAGTAGAACATAAATATTTACATGAAAATA
gi|21542711|gb|BQ595985.1|BQ595 ATTGGAATCAATTATTAGAAGTAGAACAT-------------------
gi|22794758|gb|BU498564.1|BU498 ATTGGAATCAATTATTAGAAGTAGAACATAAATATTTACATGAAAATA
gi|21543200|gb|BQ596474.1|BQ596 ATTGGAATCAATTATTAGAAGTATAACATAAATATTTACATGAAAATA
gi|15906993|gb|BI814423.1|BI814 ATTGGAATCAATTATTAGAAGTAGAACATAAATATTTACATGAAAATA
gi|22794726|gb|BU498532.1|BU498 ATTGGAATCAATTATTAGAAGTAGAACATAAATATTTACATGAAAATA
gi|21254474|gb|BQ451362.1|BQ451 ATTGGAATCAATTATTAGAAGTAGAACATAAATATTTACATGAAAATA
gi|21543981|gb|BQ597255.1|BQ597 ATTGGAATCAATTATTAGAAGTAGAACATAAATATTTACATGAAAATA
gi|15585956|gb|BI670572.1|BI670 ATTGGAATCAATTATTAGAAGTAGAACATAAATATTTACATGAAAATA
gi|15909193|gb|BI815683.1|BI815 ATTGGAATCAATTATTAGAAGTAGAACATAAATATTTACATGAAAATA
gi|21254487|gb|BQ451375.1|BQ451 ATTGGAATCAATTATTAGAAGTAGAACATAAATATTTACATGAAAATA
gi|21687283|gb|BQ633130.1|BQ633 ATTGGAATCAATTATTAGAAGTAGAACATAAATATTTACATGAAAATA
gi|21884744|gb|BQ739731.1|BQ739 ATTGGAATCAATTATTAGAAGTAGAACATAAATATTTACATGAAAATA
gi|22794575|gb|BU498381.1|BU498 -----------TTATTAGAAGTAGAACATAAATATTTACATGAAAATA
gi|15907290|gb|BI814666.1|BI814 ------------------------------------------------
gi|22794685|gb|BU498491.1|BU498 ------------------------------------------------
gi|462791|gb|T18005.1|T18005    ------------------------------------------------
gi|15908322|gb|BI815213.1|BI815 ------------------------------------------------
gi|15910117|gb|BI816175.1|BI816 ------------------------------------------------
gi|22792504|gb|BU496310.1|BU496 ------------------------------------------------
gi|22791187|gb|BU494993.1|BU494 ------------------------------------------------
gi|15909688|gb|BI815939.1|BI815 ------------------------------------------------
gi|15908920|gb|BI815525.1|BI815 ------------------------------------------------
gi|22791893|gb|BU495699.1|BU495 ------------------------------------------------
gi|15909887|gb|BI816043.1|BI816 ------------------------------------------------
gi|21542882|gb|BQ596156.1|BQ596 ------------------------------------------------
gi|22794278|gb|BU498084.1|BU498 ------------------------------------------------
gi|21543492|gb|BQ596766.1|BQ596 ------------------------------------------------
gi|22793921|gb|BU497727.1|BU497 ------------------------------------------------
gi|21255231|gb|BQ452119.1|BQ452 ------------------------------------------------
gi|22792183|gb|BU495989.1|BU495 ------------------------------------------------
gi|22791145|gb|BU494951.1|BU494 ------------------------------------------------
gi|21255105|gb|BQ451993.1|BQ451 ------------------------------------------------
gi|21543184|gb|BQ596458.1|BQ596 ------------------------------------------------
gi|21543884|gb|BQ597158.1|BQ597 ------------------------------------------------
gi|22794911|gb|BU498717.1|BU498 ------------------------------------------------

MAL13P1.214                     AAGAAGAATTTTTAAAATTGTTTTCAGAAAAGAAATTTATTAGTCTTG
MAL13|MAL13P1.214               AAGAAGAATTTTTAAAATTGTTTTCAGAAAAGAAATTTATTAGTCTTG
su_gi_contig_85                 AAGAAGAATTTTTAAAATTGTTTTCAGAAAAGAAATTTATTAGTCTTG
gi|12389457|gb|AU087316.1|AU087 ------------------------------------------------
gi|12389247|gb|AU087106.1|AU087 ------------------------------------------------
gi|55828471|gb|AU087300.2|AU087 ------------------------------------------------
gi|12389242|gb|AU087101.1|AU087 ------------------------------------------------
gi|271401|gb|T02547.1|T02547    ------------------------------------------------
gi|1674761|gb|N97743.1|N97743   ------------------------------------------------
gi|267603|gb|T02485.1|T02485    ------------------------------------------------
gi|462830|gb|T18044.1|T18044    ------------------------------------------------
gi|22792194|gb|BU496000.1|BU496 AAGAAGAATTTTTAAAATTGTTTTCA----------------------
gi|271436|gb|T02582.1|T02582    ------------------------------------------------
gi|462796|gb|T18010.1|T18010    ------------------------------------------------
gi|16250519|gb|BI936047.1|BI936 AAGAAGAATTTTTAAAATTGTTTTCAGAAAAGAAATTTATTAGTCTTG
gi|22794151|gb|BU497957.1|BU497 AAGAAGAATTTTTAAAATTGTTTTCAGAAAAGAAATTTATTAGTCTTG
gi|15906527|gb|BI814170.1|BI814 AAGAAGAATTTTTAAAATTGTTTTCAGAAAAGAAATTTATTAGTCTTG
gi|22794047|gb|BU497853.1|BU497 AAGAAGAATTTTTAAAATTGTTTTCAGAAAAGAAATTTATTAGTCTTG
gi|22791118|gb|BU494924.1|BU494 AAGAAGAATTTTTAAAATTGTTTTCAGAAAAGAAATTTATTAGTCTTG
gi|12390658|gb|AU088517.1|AU088 AAGAAGAATTTTTAAAATTGTTTTCAGAAAAGAAATTTATTAGTCTTG
gi|15907876|gb|BI814980.1|BI814 AAGAAGAATTTTTAAAATTGTTTTCAGAAAAGAAATTTATTAGTCTTG
gi|21542711|gb|BQ595985.1|BQ595 ------------------------------------------------
gi|22794758|gb|BU498564.1|BU498 AAGAAGAATTTTTAAAATTGTTTTCAGAAAAGAAATTTATTAGTCTTG
gi|21543200|gb|BQ596474.1|BQ596 AAGAAGAATTTTTAAAATTGTTTTCAGAAAAGAAATTTATTAGTCTTG
gi|15906993|gb|BI814423.1|BI814 AAGAAGAATTTTTAAAATTGTTTTCAGAAAAGAAATTTATTAGTCTTG
gi|22794726|gb|BU498532.1|BU498 AAGAAGAATTTTTAAAATTGTTTTCAGAAAAGAAATTTATTAGTCTTG
gi|21254474|gb|BQ451362.1|BQ451 AAGAAGAATTTTTAAAATTGTTTTCAGAAAAGAAATTTATTAGTCTTG
gi|21543981|gb|BQ597255.1|BQ597 AAGAAGAATTTTTAAAATTGTTTTCAGAAAAGAAATTTATTAGTCTTG
gi|15585956|gb|BI670572.1|BI670 AAGAAGAATTTTTAAAATTGTTTTCAGAAAAGAAATTTATTAGTCTTG
gi|15909193|gb|BI815683.1|BI815 AAGAAGAATTTTTAAAATTGTTTTCAGAAAAGAAATTTATTAGTCT--
gi|21254487|gb|BQ451375.1|BQ451 AAGAAGAATTTTTAAAATTGTTTTCAGAAAAGAAATTTATTAGTCTTG
gi|21687283|gb|BQ633130.1|BQ633 AAGAAGAATTTTTAAAATTGTTTTCAGAAAAGAAATTTATTAGTCTTG
gi|21884744|gb|BQ739731.1|BQ739 AAGAAGAATTTTTAAAATTGTTTTCAGAAAAGAAATTTATTAGTCTTG
gi|22794575|gb|BU498381.1|BU498 AAGAAGAATTTTTAAAATTGTTTTCAGAAAAGAAATTTATTAGTCTTG
gi|15907290|gb|BI814666.1|BI814 -----GAATTTTTAAAATTGTTTTCAGAAAAGAAATTTATTAGTCTTG
gi|22794685|gb|BU498491.1|BU498 -----GAATTTTTAAAATTGTTTTCAGAAAAGAAATTTATTAGTCTTG
gi|462791|gb|T18005.1|T18005    ------AATTTTTAAAATTGTTTTCAGAAAAGAAATTTATTAGTCTTG
gi|15908322|gb|BI815213.1|BI815 ----------TTTAAAATTGTTTTCAGAAAAGAAATTTATTAGTCTTG
gi|15910117|gb|BI816175.1|BI816 ------------------------------------------------
gi|22792504|gb|BU496310.1|BU496 ------------------------------------------------
gi|22791187|gb|BU494993.1|BU494 ------------------------------------------------
gi|15909688|gb|BI815939.1|BI815 ------------------------------------------------
gi|15908920|gb|BI815525.1|BI815 ------------------------------------------------
gi|22791893|gb|BU495699.1|BU495 ------------------------------------------------
gi|15909887|gb|BI816043.1|BI816 ------------------------------------------------
gi|21542882|gb|BQ596156.1|BQ596 ------------------------------------------------
gi|22794278|gb|BU498084.1|BU498 ------------------------------------------------
gi|21543492|gb|BQ596766.1|BQ596 ------------------------------------------------
gi|22793921|gb|BU497727.1|BU497 ------------------------------------------------
gi|21255231|gb|BQ452119.1|BQ452 ------------------------------------------------
gi|22792183|gb|BU495989.1|BU495 ------------------------------------------------
gi|22791145|gb|BU494951.1|BU494 ------------------------------------------------
gi|21255105|gb|BQ451993.1|BQ451 ------------------------------------------------
gi|21543184|gb|BQ596458.1|BQ596 ------------------------------------------------
gi|21543884|gb|BQ597158.1|BQ597 ------------------------------------------------
gi|22794911|gb|BU498717.1|BU498 ------------------------------------------------

MAL13P1.214                     ATGATGGCTGGTCCAGAAAAATTAAAGATAGCAAGAGGAAAATGCAAA
MAL13|MAL13P1.214               ATGATGGCTGGTCCAGAAAAATTAAAGATAGCAAGAGGAAAATGCAAA
su_gi_contig_85                 ATGATGGCTGGTCCAGAAAAATTAAAGATAGCAAGAGGAAAATGCAAA
gi|12389457|gb|AU087316.1|AU087 ------------------------------------------------
gi|12389247|gb|AU087106.1|AU087 ------------------------------------------------
gi|55828471|gb|AU087300.2|AU087 ------------------------------------------------
gi|12389242|gb|AU087101.1|AU087 ------------------------------------------------
gi|271401|gb|T02547.1|T02547    ------------------------------------------------
gi|1674761|gb|N97743.1|N97743   ------------------------------------------------
gi|267603|gb|T02485.1|T02485    ------------------------------------------------
gi|462830|gb|T18044.1|T18044    ------------------------------------------------
gi|22792194|gb|BU496000.1|BU496 ------------------------------------------------
gi|271436|gb|T02582.1|T02582    ------------------------------------------------
gi|462796|gb|T18010.1|T18010    ------------------------------------------------
gi|16250519|gb|BI936047.1|BI936 ATGATGGCTGGTCCAGAAAAATTAAAGATAGCAAGAGGAAAATGCAAA
gi|22794151|gb|BU497957.1|BU497 ATGATGGCTGGTCCAGAAAAATTAAAGATAGCAAGAGGAAAATGCAAA
gi|15906527|gb|BI814170.1|BI814 ATGATGGCTGGTCCAGAAAAATTAAAGATAGCAAGAGGAAAATGCAAA
gi|22794047|gb|BU497853.1|BU497 ATGATGGCTGGTCCAGAAA-----------------------------
gi|22791118|gb|BU494924.1|BU494 ATGATGGCTGGTCCAGAAAA----------------------------
gi|12390658|gb|AU088517.1|AU088 ATGATGGCTGGTCCAGAAAAATTAAAGATAGCAAGAGGAAAATGCAAA
gi|15907876|gb|BI814980.1|BI814 ATGATGGCTGGTCCAGAAAAATTAAAGATAGCAAGAGGAAAATGCAAA
gi|21542711|gb|BQ595985.1|BQ595 ------------------------------------------------
gi|22794758|gb|BU498564.1|BU498 ATGATGGCTGGTCCAGAAAAATTAAAGATAGCAAGAGGAAAATGCAAA
gi|21543200|gb|BQ596474.1|BQ596 ATGATGGCTGGTCCAGAAAAATTAAAGATAGCAAGAGGAAAATGCAAA
gi|15906993|gb|BI814423.1|BI814 ATGATGGCTGGTCCAGAAAAATTAAAGATAGCAAGAGGAAAATGCAAA
gi|22794726|gb|BU498532.1|BU498 ATGATGGCTGGTCCAGAAAAATTAAAGATAGCAAGAGGAAAATGCAAA
gi|21254474|gb|BQ451362.1|BQ451 ATGATGGCTGGTCCAGAAAAATTAAAGATAGCAAGAGGAAAATGCAAA
gi|21543981|gb|BQ597255.1|BQ597 ATGATGGCTGGTCCAGAAAAATTAAAGATAGCAAGAGGAAAATGCAAA
gi|15585956|gb|BI670572.1|BI670 ATGATGGCTGGTCCAGAAAAATTAAAGATAGCAAGAGGAAAATGCAAA
gi|15909193|gb|BI815683.1|BI815 ------------------------------------------------
gi|21254487|gb|BQ451375.1|BQ451 ATGATGGCTGGTCCAGAAAAATTAAAGATAGCAAGAGGAAAATGCAAA
gi|21687283|gb|BQ633130.1|BQ633 ATGATGGCTGGTCCAGAAAAATTAAAGATAGCAAGAGGAAAATGCAAA
gi|21884744|gb|BQ739731.1|BQ739 ATGATGGCTGGTCCAGAAAAATTAAAGATAGCAAGAGGAAAATGCAAA
gi|22794575|gb|BU498381.1|BU498 ATGATGGCTGGTCCAGAAAAATTAAAGATAGCAAGAGGAAAATGCAAA
gi|15907290|gb|BI814666.1|BI814 ATGATGGCTGGTCCAGAAAAATTAAAGATAGCAAGAGGAAAATGCAAA
gi|22794685|gb|BU498491.1|BU498 ATGATGGCTGGTCCAGAAAAATTAAAGATAGCAAGAGGAAAATGCAAA
gi|462791|gb|T18005.1|T18005    ATGATGGCTGGTCCAGAAAAATTAAAGATAGCAAGAGGNAAATGCAAA
gi|15908322|gb|BI815213.1|BI815 ATGATGGCTGGTCCAGAAAAATTAAAGATAGCAAGAGGAAAATGCAAA
gi|15910117|gb|BI816175.1|BI816 ------------------------------------------------
gi|22792504|gb|BU496310.1|BU496 ------------------------------------------------
gi|22791187|gb|BU494993.1|BU494 ------------------------------------------------
gi|15909688|gb|BI815939.1|BI815 ------------------------------------------------
gi|15908920|gb|BI815525.1|BI815 ------------------------------------------------
gi|22791893|gb|BU495699.1|BU495 ------------------------------------------------
gi|15909887|gb|BI816043.1|BI816 ------------------------------------------------
gi|21542882|gb|BQ596156.1|BQ596 ------------------------------------------------
gi|22794278|gb|BU498084.1|BU498 ------------------------------------------------
gi|21543492|gb|BQ596766.1|BQ596 ------------------------------------------------
gi|22793921|gb|BU497727.1|BU497 ------------------------------------------------
gi|21255231|gb|BQ452119.1|BQ452 ------------------------------------------------
gi|22792183|gb|BU495989.1|BU495 ------------------------------------------------
gi|22791145|gb|BU494951.1|BU494 ------------------------------------------------
gi|21255105|gb|BQ451993.1|BQ451 ------------------------------------------------
gi|21543184|gb|BQ596458.1|BQ596 ------------------------------------------------
gi|21543884|gb|BQ597158.1|BQ597 ------------------------------------------------
gi|22794911|gb|BU498717.1|BU498 ------------------------------------------------

MAL13P1.214                     GATGGGGTTATTTTAAGGCCACCAAAAATTAAAAACAAAAAAATATAT
MAL13|MAL13P1.214               GATGGGGTTATTTTAAGGCCACCAAAAATTAA----------------
su_gi_contig_85                 GATGGGGTTATTTTAAGGCCACCAAAAATTAAAAACAAAAAAATATAT
gi|12389457|gb|AU087316.1|AU087 ------------------------------------------------
gi|12389247|gb|AU087106.1|AU087 ------------------------------------------------
gi|55828471|gb|AU087300.2|AU087 ------------------------------------------------
gi|12389242|gb|AU087101.1|AU087 ------------------------------------------------
gi|271401|gb|T02547.1|T02547    ------------------------------------------------
gi|1674761|gb|N97743.1|N97743   ------------------------------------------------
gi|267603|gb|T02485.1|T02485    ------------------------------------------------
gi|462830|gb|T18044.1|T18044    ------------------------------------------------
gi|22792194|gb|BU496000.1|BU496 ------------------------------------------------
gi|271436|gb|T02582.1|T02582    ------------------------------------------------
gi|462796|gb|T18010.1|T18010    ------------------------------------------------
gi|16250519|gb|BI936047.1|BI936 GATGGGGTTATTTTAAGGCCACCAAAAAT-------------------
gi|22794151|gb|BU497957.1|BU497 GATGGGGTTATTTTAAGGCCACCAAAAATTAAAAACAAAAAAATATAT
gi|15906527|gb|BI814170.1|BI814 GATGGGGTTATTTTAAGGCCACCAAAAATTAAAAACAAAAAAATATAT
gi|22794047|gb|BU497853.1|BU497 ------------------------------------------------
gi|22791118|gb|BU494924.1|BU494 ------------------------------------------------
gi|12390658|gb|AU088517.1|AU088 GATGGGGTTATTTTAAGGCC-CCAAAAATTAAAAACAAAAA-------
gi|15907876|gb|BI814980.1|BI814 GATGGGGTTATTTTAAGGCCACCAAAAATTAAAAACAAAAAAATATAT
gi|21542711|gb|BQ595985.1|BQ595 ------------------------------------------------
gi|22794758|gb|BU498564.1|BU498 GATGGGGTTATTTTAAGGCCACCAAAAATTAAAAACAAAAAAATATAT
gi|21543200|gb|BQ596474.1|BQ596 GATGGGGTTATTTTAAGGCCACCAAAAATTAAAAACAAAAAAATATAT
gi|15906993|gb|BI814423.1|BI814 GATGGGGTTATTTTAAGGCCACCAAAA---------------------
gi|22794726|gb|BU498532.1|BU498 GATGGGGTTATTTTAAGGCCACCAAAAATTAAAAACAAAAAAATATAT
gi|21254474|gb|BQ451362.1|BQ451 GATGGGGTTATTTTAAGGCCACCAAAAAAAAAAAAAAAAAA-------
gi|21543981|gb|BQ597255.1|BQ597 GATGGGGTTATTTTAAGGCCACCAAAAATTAAAAACAAAAAAATATAT
gi|15585956|gb|BI670572.1|BI670 GATGGGGTTATTTTAAGGCCACCAAAAATTAAAAACAAAAAAATATAT
gi|15909193|gb|BI815683.1|BI815 ------------------------------------------------
gi|21254487|gb|BQ451375.1|BQ451 GATGGGGTTATTTTAAGGCCACCATAAATTAAAAACAAAAAAATATAT
gi|21687283|gb|BQ633130.1|BQ633 GATGGGGTTATTTTAAGGCCACCAAAAATTAAAAACAAAAAAATATAT
gi|21884744|gb|BQ739731.1|BQ739 GATGGGGTTATTTTAAGGCCACCAAAAATTAAAAACAAAAAAATATAT
gi|22794575|gb|BU498381.1|BU498 GATGGGGTTATTTTAAGGCCACCAAAAATTAAAAACAAAAAAATATAT
gi|15907290|gb|BI814666.1|BI814 GATGGGGTTATTTTAAGGCCACCAAAAATTAAAAACAAAAAAATATAT
gi|22794685|gb|BU498491.1|BU498 GATGGGGTTATTTTAAGGCCACCAAAAATTAAAAACAAAAAAATATAT
gi|462791|gb|T18005.1|T18005    GATGGGGTTATTTTAAGGCCACCAAAAATTAAAAACAAAAAAATATAT
gi|15908322|gb|BI815213.1|BI815 GATGGGGTTATTTTAAGGCCACCAAAAATTAAAAACAAAAAAATATAT
gi|15910117|gb|BI816175.1|BI816 ------------------------------------------------
gi|22792504|gb|BU496310.1|BU496 ------------------------------------------------
gi|22791187|gb|BU494993.1|BU494 ------------------------------------------------
gi|15909688|gb|BI815939.1|BI815 ------------------------------------------------
gi|15908920|gb|BI815525.1|BI815 ------------------------------------------------
gi|22791893|gb|BU495699.1|BU495 ------------------------------------------------
gi|15909887|gb|BI816043.1|BI816 ------------------------------------------------
gi|21542882|gb|BQ596156.1|BQ596 ------------------------------------------------
gi|22794278|gb|BU498084.1|BU498 ------------------------------------------------
gi|21543492|gb|BQ596766.1|BQ596 ------------------------------------------------
gi|22793921|gb|BU497727.1|BU497 ------------------------------------------------
gi|21255231|gb|BQ452119.1|BQ452 ------------------------------------------------
gi|22792183|gb|BU495989.1|BU495 ------------------------------------------------
gi|22791145|gb|BU494951.1|BU494 ------------------------------------------------
gi|21255105|gb|BQ451993.1|BQ451 ------------------------------------------------
gi|21543184|gb|BQ596458.1|BQ596 ------------------------------------------------
gi|21543884|gb|BQ597158.1|BQ597 ------------------------------------------------
gi|22794911|gb|BU498717.1|BU498 ------------------------------------------------

MAL13P1.214                     GTGCATATATAGACAAAGAAATATATATCAACATATATGTATAAATAT
MAL13|MAL13P1.214               ------------------------------------------------
su_gi_contig_85                 GTGCATATATAGACAAAGAAATATATATCAACATATATGTATAAATAT
gi|12389457|gb|AU087316.1|AU087 ------------------------------------------------
gi|12389247|gb|AU087106.1|AU087 ------------------------------------------------
gi|55828471|gb|AU087300.2|AU087 ------------------------------------------------
gi|12389242|gb|AU087101.1|AU087 ------------------------------------------------
gi|271401|gb|T02547.1|T02547    ------------------------------------------------
gi|1674761|gb|N97743.1|N97743   ------------------------------------------------
gi|267603|gb|T02485.1|T02485    ------------------------------------------------
gi|462830|gb|T18044.1|T18044    ------------------------------------------------
gi|22792194|gb|BU496000.1|BU496 ------------------------------------------------
gi|271436|gb|T02582.1|T02582    ------------------------------------------------
gi|462796|gb|T18010.1|T18010    ------------------------------------------------
gi|16250519|gb|BI936047.1|BI936 ------------------------------------------------
gi|22794151|gb|BU497957.1|BU497 GTGCAT------------------------------------------
gi|15906527|gb|BI814170.1|BI814 GTGCATATATAGACAAAGAAATATATATCAACATATATGTATAAATAT
gi|22794047|gb|BU497853.1|BU497 ------------------------------------------------
gi|22791118|gb|BU494924.1|BU494 ------------------------------------------------
gi|12390658|gb|AU088517.1|AU088 ------------------------------------------------
gi|15907876|gb|BI814980.1|BI814 GTGCATATATAGACAAAGAAATATATATCAACATATATGTATAAATAT
gi|21542711|gb|BQ595985.1|BQ595 ------------------------------------------------
gi|22794758|gb|BU498564.1|BU498 GTGCATATATAGACAAAGAAATATATATCAACATATATGTATAAATAT
gi|21543200|gb|BQ596474.1|BQ596 GTGCATATATAGACAAAGAAATATATATCAACATATATGTATAAATAT
gi|15906993|gb|BI814423.1|BI814 ------------------------------------------------
gi|22794726|gb|BU498532.1|BU498 GTGCATATATAGACAAAGAAATATATATCAACATATATGTATAAATAT
gi|21254474|gb|BQ451362.1|BQ451 ------------------------------------------------
gi|21543981|gb|BQ597255.1|BQ597 GTGCATATATAGACAAAGAAATATATATCAACATATATGTATAAATAT
gi|15585956|gb|BI670572.1|BI670 GTGCATATATAGACAAAGAAATATATATCAACATATATGTATAAATAT
gi|15909193|gb|BI815683.1|BI815 ------------------------------------------------
gi|21254487|gb|BQ451375.1|BQ451 GTGCATATATAGACAAAGAAATATATATCAACATATATGTATAAATAT
gi|21687283|gb|BQ633130.1|BQ633 GTGCATATATAGACAAAGAAATATATATCAACATATATGTATAAATAT
gi|21884744|gb|BQ739731.1|BQ739 GTGCATATATAGACAAAGAAATATATATCAACATATATGTATAAATAT
gi|22794575|gb|BU498381.1|BU498 GTGCATATATAGACAAAGAAATATATATCAACATATATGTATAAATAT
gi|15907290|gb|BI814666.1|BI814 GTGCATATATAGACAAAGAAATATATATCAACATATATGTATAAATAT
gi|22794685|gb|BU498491.1|BU498 GTGCATATATAGACAAAGAAATATATATCAACATATATGTATAAATAT
gi|462791|gb|T18005.1|T18005    GTGCATATATAGACAAAGAAATATATATCAACATATATGTATAAATAT
gi|15908322|gb|BI815213.1|BI815 GTGCATATATAGACAAAGAAATATATATCAACATATATGTATAAATAT
gi|15910117|gb|BI816175.1|BI816 ----------------------ATATATCAACATATATGTATAAATAT
gi|22792504|gb|BU496310.1|BU496 ---------------------------------------TATAAATAT
gi|22791187|gb|BU494993.1|BU494 ------------------------------------------------
gi|15909688|gb|BI815939.1|BI815 ------------------------------------------------
gi|15908920|gb|BI815525.1|BI815 ------------------------------------------------
gi|22791893|gb|BU495699.1|BU495 ------------------------------------------------
gi|15909887|gb|BI816043.1|BI816 ------------------------------------------------
gi|21542882|gb|BQ596156.1|BQ596 ------------------------------------------------
gi|22794278|gb|BU498084.1|BU498 ------------------------------------------------
gi|21543492|gb|BQ596766.1|BQ596 ------------------------------------------------
gi|22793921|gb|BU497727.1|BU497 ------------------------------------------------
gi|21255231|gb|BQ452119.1|BQ452 ------------------------------------------------
gi|22792183|gb|BU495989.1|BU495 ------------------------------------------------
gi|22791145|gb|BU494951.1|BU494 ------------------------------------------------
gi|21255105|gb|BQ451993.1|BQ451 ------------------------------------------------
gi|21543184|gb|BQ596458.1|BQ596 ------------------------------------------------
gi|21543884|gb|BQ597158.1|BQ597 ------------------------------------------------
gi|22794911|gb|BU498717.1|BU498 ------------------------------------------------

MAL13P1.214                     ATATATATATATAATATATATATATATAATAATTAATTATTATTAAAT
MAL13|MAL13P1.214               ------------------------------------------------
su_gi_contig_85                 ATATATATATATAATATATATATATATAATAATTAATTATTATTAAAT
gi|12389457|gb|AU087316.1|AU087 ------------------------------------------------
gi|12389247|gb|AU087106.1|AU087 ------------------------------------------------
gi|55828471|gb|AU087300.2|AU087 ------------------------------------------------
gi|12389242|gb|AU087101.1|AU087 ------------------------------------------------
gi|271401|gb|T02547.1|T02547    ------------------------------------------------
gi|1674761|gb|N97743.1|N97743   ------------------------------------------------
gi|267603|gb|T02485.1|T02485    ------------------------------------------------
gi|462830|gb|T18044.1|T18044    ------------------------------------------------
gi|22792194|gb|BU496000.1|BU496 ------------------------------------------------
gi|271436|gb|T02582.1|T02582    ------------------------------------------------
gi|462796|gb|T18010.1|T18010    ------------------------------------------------
gi|16250519|gb|BI936047.1|BI936 ------------------------------------------------
gi|22794151|gb|BU497957.1|BU497 ------------------------------------------------
gi|15906527|gb|BI814170.1|BI814 ATATATA-----------------------------------------
gi|22794047|gb|BU497853.1|BU497 ------------------------------------------------
gi|22791118|gb|BU494924.1|BU494 ------------------------------------------------
gi|12390658|gb|AU088517.1|AU088 ------------------------------------------------
gi|15907876|gb|BI814980.1|BI814 ATATATATATATAATATATATATATATAATAATTAATTATTATT----
gi|21542711|gb|BQ595985.1|BQ595 ------------------------------------------------
gi|22794758|gb|BU498564.1|BU498 ATATATATATATAATATATATATATATAATAATTAATTATTATTAAAT
gi|21543200|gb|BQ596474.1|BQ596 ATATATATATATAATATATATATATATAATAATTAATTATTATTAAAT
gi|15906993|gb|BI814423.1|BI814 ------------------------------------------------
gi|22794726|gb|BU498532.1|BU498 ATATATATATATAATATATATATATATAATAATTAATTATTATTA---
gi|21254474|gb|BQ451362.1|BQ451 ------------------------------------------------
gi|21543981|gb|BQ597255.1|BQ597 ATATATATATATAATATATATATATATAATAATTAATTATTATTAAAT
gi|15585956|gb|BI670572.1|BI670 ATATATATATATAATATATATATATATAATAATTAATTATTATTAAAT
gi|15909193|gb|BI815683.1|BI815 ------------------------------------------------
gi|21254487|gb|BQ451375.1|BQ451 ATATATATATATAATATATATATATATAATAATTAATTATTATTAAAT
gi|21687283|gb|BQ633130.1|BQ633 ATATATATATATAATATATATATATATAATAATTAATTATTATTAAAT
gi|21884744|gb|BQ739731.1|BQ739 ATATATATATATAATATATATATATATAATAATTAATTATTATTAAAT
gi|22794575|gb|BU498381.1|BU498 ATATATATATATAATATATATATATATAATAATTAATTATTATTAAAT
gi|15907290|gb|BI814666.1|BI814 ATATATATATATAATATATATATATATAATAATTAATTATTATTAAAT
gi|22794685|gb|BU498491.1|BU498 ATATATATATATAATATATATATATATAATAATTAATTATTATTAAAT
gi|462791|gb|T18005.1|T18005    ATATATATAT--------------------------------------
gi|15908322|gb|BI815213.1|BI815 ATATATATATATAATATATATATATA-A-TAATTAATTATTATTAAAT
gi|15910117|gb|BI816175.1|BI816 ATATATATATATAATATATATATATATAATAATTAATTATTATTAAAT
gi|22792504|gb|BU496310.1|BU496 ATATATATATATAATATATATATATATAATAATTAATTATTATTAAAT
gi|22791187|gb|BU494993.1|BU494 ------------------------------------------------
gi|15909688|gb|BI815939.1|BI815 ------------------------------------------------
gi|15908920|gb|BI815525.1|BI815 ------------------------------------------------
gi|22791893|gb|BU495699.1|BU495 ------------------------------------------------
gi|15909887|gb|BI816043.1|BI816 ------------------------------------------------
gi|21542882|gb|BQ596156.1|BQ596 ------------------------------------------------
gi|22794278|gb|BU498084.1|BU498 ------------------------------------------------
gi|21543492|gb|BQ596766.1|BQ596 ------------------------------------------------
gi|22793921|gb|BU497727.1|BU497 ------------------------------------------------
gi|21255231|gb|BQ452119.1|BQ452 ------------------------------------------------
gi|22792183|gb|BU495989.1|BU495 ------------------------------------------------
gi|22791145|gb|BU494951.1|BU494 ------------------------------------------------
gi|21255105|gb|BQ451993.1|BQ451 ------------------------------------------------
gi|21543184|gb|BQ596458.1|BQ596 ------------------------------------------------
gi|21543884|gb|BQ597158.1|BQ597 ------------------------------------------------
gi|22794911|gb|BU498717.1|BU498 ------------------------------------------------

MAL13P1.214                     ACACACACATACCTCCATGTTAGTATATATTTACTGTATCCCGATGCA
MAL13|MAL13P1.214               ------------------------------------------------
su_gi_contig_85                 ACACACACATACCTCCATGTTAGTATATATTTACTGTATCCCGATGCA
gi|12389457|gb|AU087316.1|AU087 ------------------------------------------------
gi|12389247|gb|AU087106.1|AU087 ------------------------------------------------
gi|55828471|gb|AU087300.2|AU087 ------------------------------------------------
gi|12389242|gb|AU087101.1|AU087 ------------------------------------------------
gi|271401|gb|T02547.1|T02547    ------------------------------------------------
gi|1674761|gb|N97743.1|N97743   ------------------------------------------------
gi|267603|gb|T02485.1|T02485    ------------------------------------------------
gi|462830|gb|T18044.1|T18044    ------------------------------------------------
gi|22792194|gb|BU496000.1|BU496 ------------------------------------------------
gi|271436|gb|T02582.1|T02582    ------------------------------------------------
gi|462796|gb|T18010.1|T18010    ------------------------------------------------
gi|16250519|gb|BI936047.1|BI936 ------------------------------------------------
gi|22794151|gb|BU497957.1|BU497 ------------------------------------------------
gi|15906527|gb|BI814170.1|BI814 ------------------------------------------------
gi|22794047|gb|BU497853.1|BU497 ------------------------------------------------
gi|22791118|gb|BU494924.1|BU494 ------------------------------------------------
gi|12390658|gb|AU088517.1|AU088 ------------------------------------------------
gi|15907876|gb|BI814980.1|BI814 ------------------------------------------------
gi|21542711|gb|BQ595985.1|BQ595 ------------------------------------------------
gi|22794758|gb|BU498564.1|BU498 ACACACACATACCTCCATGTTAGTATATATTTACTGTATCCCGATGCA
gi|21543200|gb|BQ596474.1|BQ596 ACACACACATACCTCCATGTTAGTATATATTTACTGTATCCCGATGCA
gi|15906993|gb|BI814423.1|BI814 ------------------------------------------------
gi|22794726|gb|BU498532.1|BU498 ------------------------------------------------
gi|21254474|gb|BQ451362.1|BQ451 ------------------------------------------------
gi|21543981|gb|BQ597255.1|BQ597 ACACACACATACCTCCATGTTAGTATATATTTACTGTATCCCGATGCA
gi|15585956|gb|BI670572.1|BI670 ACACACACATACCTCCATGTTAGTATATATTTACTGTATCCCGATGCA
gi|15909193|gb|BI815683.1|BI815 ------------------------------------------------
gi|21254487|gb|BQ451375.1|BQ451 ACACACACATACCTCCATGTTAGTATATATTTACTGTATCCCGATGCA
gi|21687283|gb|BQ633130.1|BQ633 ACACACACATACCTCCATGTTAGTATATATTTACTGTATCCCGATGCA
gi|21884744|gb|BQ739731.1|BQ739 ACACACACATACCTCCATGTTAGTATATATTTACTGTATCCCGATGCA
gi|22794575|gb|BU498381.1|BU498 ACACACACATACCTCCATGTTAGTATATATTTACTGTATCCCGATGCA
gi|15907290|gb|BI814666.1|BI814 ACACACACATACCTCCATGTTAGTATATATTTACTGTATCCCGATGCA
gi|22794685|gb|BU498491.1|BU498 ACACACACATACCTCCATGTTAGTATATATTTACTGTATCCCGATGCA
gi|462791|gb|T18005.1|T18005    ------------------------------------------------
gi|15908322|gb|BI815213.1|BI815 ACACACACATACCTCCATGTTAGTATATATTTACTGTATCCCGATGCA
gi|15910117|gb|BI816175.1|BI816 ACACACACATACCTCCATGTTAGTATATATTTACTGTATCCCGATGCA
gi|22792504|gb|BU496310.1|BU496 ACACACACATACCTCCATGTTAGTATATATTTACTGTATCCCGATGCA
gi|22791187|gb|BU494993.1|BU494 ----------------------------------TGTATCCCGATGCA
gi|15909688|gb|BI815939.1|BI815 ------------------------------------------------
gi|15908920|gb|BI815525.1|BI815 ------------------------------------------------
gi|22791893|gb|BU495699.1|BU495 ------------------------------------------------
gi|15909887|gb|BI816043.1|BI816 ------------------------------------------------
gi|21542882|gb|BQ596156.1|BQ596 ------------------------------------------------
gi|22794278|gb|BU498084.1|BU498 ------------------------------------------------
gi|21543492|gb|BQ596766.1|BQ596 ------------------------------------------------
gi|22793921|gb|BU497727.1|BU497 ------------------------------------------------
gi|21255231|gb|BQ452119.1|BQ452 ------------------------------------------------
gi|22792183|gb|BU495989.1|BU495 ------------------------------------------------
gi|22791145|gb|BU494951.1|BU494 ------------------------------------------------
gi|21255105|gb|BQ451993.1|BQ451 ------------------------------------------------
gi|21543184|gb|BQ596458.1|BQ596 ------------------------------------------------
gi|21543884|gb|BQ597158.1|BQ597 ------------------------------------------------
gi|22794911|gb|BU498717.1|BU498 ------------------------------------------------

MAL13P1.214                     TAATATGCAGTTGTTGTATTATACACGTATTAGATAAATACACACACA
MAL13|MAL13P1.214               ------------------------------------------------
su_gi_contig_85                 TAATATGCAGTTGTTGTATTATACACGTATTAGATAAATACACACACA
gi|12389457|gb|AU087316.1|AU087 ------------------------------------------------
gi|12389247|gb|AU087106.1|AU087 ------------------------------------------------
gi|55828471|gb|AU087300.2|AU087 ------------------------------------------------
gi|12389242|gb|AU087101.1|AU087 ------------------------------------------------
gi|271401|gb|T02547.1|T02547    ------------------------------------------------
gi|1674761|gb|N97743.1|N97743   ------------------------------------------------
gi|267603|gb|T02485.1|T02485    ------------------------------------------------
gi|462830|gb|T18044.1|T18044    ------------------------------------------------
gi|22792194|gb|BU496000.1|BU496 ------------------------------------------------
gi|271436|gb|T02582.1|T02582    ------------------------------------------------
gi|462796|gb|T18010.1|T18010    ------------------------------------------------
gi|16250519|gb|BI936047.1|BI936 ------------------------------------------------
gi|22794151|gb|BU497957.1|BU497 ------------------------------------------------
gi|15906527|gb|BI814170.1|BI814 ------------------------------------------------
gi|22794047|gb|BU497853.1|BU497 ------------------------------------------------
gi|22791118|gb|BU494924.1|BU494 ------------------------------------------------
gi|12390658|gb|AU088517.1|AU088 ------------------------------------------------
gi|15907876|gb|BI814980.1|BI814 ------------------------------------------------
gi|21542711|gb|BQ595985.1|BQ595 ------------------------------------------------
gi|22794758|gb|BU498564.1|BU498 TAATATGCAGTTGTTGTATTATACACGTATTAGATAAATACACACACA
gi|21543200|gb|BQ596474.1|BQ596 TAATATGCAGTTGTTGTATTATACACGTATTAGATAAATAC-------
gi|15906993|gb|BI814423.1|BI814 ------------------------------------------------
gi|22794726|gb|BU498532.1|BU498 ------------------------------------------------
gi|21254474|gb|BQ451362.1|BQ451 ------------------------------------------------
gi|21543981|gb|BQ597255.1|BQ597 TAATATGCAGTTGTTGTATTATACACGTATTAGATAAATACACACACA
gi|15585956|gb|BI670572.1|BI670 TAATATGCAGTTGTTGTATTATACACGTATTAGATAAATACACACACA
gi|15909193|gb|BI815683.1|BI815 ------------------------------------------------
gi|21254487|gb|BQ451375.1|BQ451 TAATATGCAGTTGTTGTATTATACACGTATTAGATAAATACACACACA
gi|21687283|gb|BQ633130.1|BQ633 TAATATGCAGTTGTTGTATTATACACGTATTAGATAAATACACACACA
gi|21884744|gb|BQ739731.1|BQ739 TAATATGCAGTTGTTGTATTATACACGTATTAGATAAATACACACACA
gi|22794575|gb|BU498381.1|BU498 TAATATGCAGTTGTTGTATTATACACGTATTAGATAAATACACACACA
gi|15907290|gb|BI814666.1|BI814 TAATATGCAGTTGTTGTATTATACACGTATTAGATAAATACACACACA
gi|22794685|gb|BU498491.1|BU498 TAATATGCAGTTGTTGTATTATACACGTATTAGATAAATACACACACA
gi|462791|gb|T18005.1|T18005    ------------------------------------------------
gi|15908322|gb|BI815213.1|BI815 TAATATGCAGTTGTTGTATTATACACGTATTAGATAAATACACACACA
gi|15910117|gb|BI816175.1|BI816 TAATATGCAGTTGTTGTATTATACACGTATTAGATAAATACACACACA
gi|22792504|gb|BU496310.1|BU496 TAATATGCAGTTGTTGTATTATACACGTATTAGATAAATACACACACA
gi|22791187|gb|BU494993.1|BU494 TAATATGCAGTTGTTGTATTATACACGTATTAGATAAATACACACACA
gi|15909688|gb|BI815939.1|BI815 ---------GTTGTTGTATTATACACGTATTAGATAAATACACACACA
gi|15908920|gb|BI815525.1|BI815 ----------TTGTTGTATTATACACGTATTAGATAAATACACACACA
gi|22791893|gb|BU495699.1|BU495 ------------------------------------------------
gi|15909887|gb|BI816043.1|BI816 ------------------------------------------------
gi|21542882|gb|BQ596156.1|BQ596 ------------------------------------------------
gi|22794278|gb|BU498084.1|BU498 ------------------------------------------------
gi|21543492|gb|BQ596766.1|BQ596 ------------------------------------------------
gi|22793921|gb|BU497727.1|BU497 ------------------------------------------------
gi|21255231|gb|BQ452119.1|BQ452 ------------------------------------------------
gi|22792183|gb|BU495989.1|BU495 ------------------------------------------------
gi|22791145|gb|BU494951.1|BU494 ------------------------------------------------
gi|21255105|gb|BQ451993.1|BQ451 ------------------------------------------------
gi|21543184|gb|BQ596458.1|BQ596 ------------------------------------------------
gi|21543884|gb|BQ597158.1|BQ597 ------------------------------------------------
gi|22794911|gb|BU498717.1|BU498 ------------------------------------------------

MAL13P1.214                     AGCATATATTTTTAGTTGTTCAATTTTTATGTAATTCATTTTTATGTA
MAL13|MAL13P1.214               ------------------------------------------------
su_gi_contig_85                 AGCATATATTTTTAGTTGTTCAATTTTTATGTAATTCATTTTTATGTA
gi|12389457|gb|AU087316.1|AU087 ------------------------------------------------
gi|12389247|gb|AU087106.1|AU087 ------------------------------------------------
gi|55828471|gb|AU087300.2|AU087 ------------------------------------------------
gi|12389242|gb|AU087101.1|AU087 ------------------------------------------------
gi|271401|gb|T02547.1|T02547    ------------------------------------------------
gi|1674761|gb|N97743.1|N97743   ------------------------------------------------
gi|267603|gb|T02485.1|T02485    ------------------------------------------------
gi|462830|gb|T18044.1|T18044    ------------------------------------------------
gi|22792194|gb|BU496000.1|BU496 ------------------------------------------------
gi|271436|gb|T02582.1|T02582    ------------------------------------------------
gi|462796|gb|T18010.1|T18010    ------------------------------------------------
gi|16250519|gb|BI936047.1|BI936 ------------------------------------------------
gi|22794151|gb|BU497957.1|BU497 ------------------------------------------------
gi|15906527|gb|BI814170.1|BI814 ------------------------------------------------
gi|22794047|gb|BU497853.1|BU497 ------------------------------------------------
gi|22791118|gb|BU494924.1|BU494 ------------------------------------------------
gi|12390658|gb|AU088517.1|AU088 ------------------------------------------------
gi|15907876|gb|BI814980.1|BI814 ------------------------------------------------
gi|21542711|gb|BQ595985.1|BQ595 ------------------------------------------------
gi|22794758|gb|BU498564.1|BU498 AGCATATATTTTTAGTTGTTCAATTTTTATGTAATTC-----------
gi|21543200|gb|BQ596474.1|BQ596 ------------------------------------------------
gi|15906993|gb|BI814423.1|BI814 ------------------------------------------------
gi|22794726|gb|BU498532.1|BU498 ------------------------------------------------
gi|21254474|gb|BQ451362.1|BQ451 ------------------------------------------------
gi|21543981|gb|BQ597255.1|BQ597 AGCATATATTTTTAGTTGTTCAATTTTTATGTAATTCATTTTTATGTA
gi|15585956|gb|BI670572.1|BI670 AGCATATATTTTTAGTTGTTCAATTTTTATGTAATTCATTTTTATGTA
gi|15909193|gb|BI815683.1|BI815 ------------------------------------------------
gi|21254487|gb|BQ451375.1|BQ451 A-----------------------------------------------
gi|21687283|gb|BQ633130.1|BQ633 AGCATATATTTTTAGTTGTTCAATTTTTATGTAATTCATTTTTATGTA
gi|21884744|gb|BQ739731.1|BQ739 AGCATATATTTTTAGTTGTTCAATTTTTATGTAATTCATTTTTATGTA
gi|22794575|gb|BU498381.1|BU498 AGCATATATTTTTAGTTGTTCAATTTTTATGTAATTCATTTTTATGTA
gi|15907290|gb|BI814666.1|BI814 AGCATATATTTTTAGTTGTTCAATTTTTATGTAATTCATTTTTATGTA
gi|22794685|gb|BU498491.1|BU498 AGCATATATTTTTAGTTGTTCAATTTTTATGTAATTCATTTTTATGTA
gi|462791|gb|T18005.1|T18005    ------------------------------------------------
gi|15908322|gb|BI815213.1|BI815 AGCATATATTTTTAGTTGTTCAATTTTTATGTAATTCATTTTTATGTA
gi|15910117|gb|BI816175.1|BI816 AGCATATATTTTTAGTTGTTCAATTTTTATGTAATTCATTTTTATGTA
gi|22792504|gb|BU496310.1|BU496 AGCATATATTTTTAGTTGTTCAATTTTTATGTAATTCATTTTTATGTA
gi|22791187|gb|BU494993.1|BU494 AGCATATATTTTTAGTTGTTCAATTTTTATGTAATTCATTTTTATGTA
gi|15909688|gb|BI815939.1|BI815 AGCATATATTTTTAGTTGTTCAATTTTTATGTAATTCATTTTTATGTA
gi|15908920|gb|BI815525.1|BI815 AGCATATATTTTTAGTTGTTCAATTTTTATGTAATTCATTTTTATGTA
gi|22791893|gb|BU495699.1|BU495 ----------------------------------------------TA
gi|15909887|gb|BI816043.1|BI816 ------------------------------------------------
gi|21542882|gb|BQ596156.1|BQ596 ------------------------------------------------
gi|22794278|gb|BU498084.1|BU498 ------------------------------------------------
gi|21543492|gb|BQ596766.1|BQ596 ------------------------------------------------
gi|22793921|gb|BU497727.1|BU497 ------------------------------------------------
gi|21255231|gb|BQ452119.1|BQ452 ------------------------------------------------
gi|22792183|gb|BU495989.1|BU495 ------------------------------------------------
gi|22791145|gb|BU494951.1|BU494 ------------------------------------------------
gi|21255105|gb|BQ451993.1|BQ451 ------------------------------------------------
gi|21543184|gb|BQ596458.1|BQ596 ------------------------------------------------
gi|21543884|gb|BQ597158.1|BQ597 ------------------------------------------------
gi|22794911|gb|BU498717.1|BU498 ------------------------------------------------

MAL13P1.214                     GTATATGTTTATGTATATTATGCATACTTTTGTAAGTGCATAAAATCG
MAL13|MAL13P1.214               ------------------------------------------------
su_gi_contig_85                 GTATATGTTTATGTATATTATGCATACTTTTGTAAGTGCATAAAATCG
gi|12389457|gb|AU087316.1|AU087 ------------------------------------------------
gi|12389247|gb|AU087106.1|AU087 ------------------------------------------------
gi|55828471|gb|AU087300.2|AU087 ------------------------------------------------
gi|12389242|gb|AU087101.1|AU087 ------------------------------------------------
gi|271401|gb|T02547.1|T02547    ------------------------------------------------
gi|1674761|gb|N97743.1|N97743   ------------------------------------------------
gi|267603|gb|T02485.1|T02485    ------------------------------------------------
gi|462830|gb|T18044.1|T18044    ------------------------------------------------
gi|22792194|gb|BU496000.1|BU496 ------------------------------------------------
gi|271436|gb|T02582.1|T02582    ------------------------------------------------
gi|462796|gb|T18010.1|T18010    ------------------------------------------------
gi|16250519|gb|BI936047.1|BI936 ------------------------------------------------
gi|22794151|gb|BU497957.1|BU497 ------------------------------------------------
gi|15906527|gb|BI814170.1|BI814 ------------------------------------------------
gi|22794047|gb|BU497853.1|BU497 ------------------------------------------------
gi|22791118|gb|BU494924.1|BU494 ------------------------------------------------
gi|12390658|gb|AU088517.1|AU088 ------------------------------------------------
gi|15907876|gb|BI814980.1|BI814 ------------------------------------------------
gi|21542711|gb|BQ595985.1|BQ595 ------------------------------------------------
gi|22794758|gb|BU498564.1|BU498 ------------------------------------------------
gi|21543200|gb|BQ596474.1|BQ596 ------------------------------------------------
gi|15906993|gb|BI814423.1|BI814 ------------------------------------------------
gi|22794726|gb|BU498532.1|BU498 ------------------------------------------------
gi|21254474|gb|BQ451362.1|BQ451 ------------------------------------------------
gi|21543981|gb|BQ597255.1|BQ597 GTATATGTTTATGTATATTATGCATACTTTTG----------------
gi|15585956|gb|BI670572.1|BI670 GNATATGTTTATGTATATTATGCATACTTTTGTAAGTGCATAA-----
gi|15909193|gb|BI815683.1|BI815 ------------------------------------------------
gi|21254487|gb|BQ451375.1|BQ451 ------------------------------------------------
gi|21687283|gb|BQ633130.1|BQ633 GTATATGTTTATGTATATTATGCATACTTTTGTAAGTGCATAAAATCG
gi|21884744|gb|BQ739731.1|BQ739 GTATATGTTTATGTATATTATGCATACTTTTGTAAGTGCATAAAATCG
gi|22794575|gb|BU498381.1|BU498 GTATATGTTTATGTATATTATGCATACTTTTGTAAGTGCATAAAATCG
gi|15907290|gb|BI814666.1|BI814 GTATATGTTTATGTATATTATGCATACTTTTGTAAGTGCATAAAATCG
gi|22794685|gb|BU498491.1|BU498 GTATATGTTTATGTATATTATGCATACTTTTGTAAGTGCATAAAATCG
gi|462791|gb|T18005.1|T18005    ------------------------------------------------
gi|15908322|gb|BI815213.1|BI815 GTATATGTTTATGTATATTATGCATACTTTTGTAAGTGCATAAAATC-
gi|15910117|gb|BI816175.1|BI816 GTATATGTTTATGTATATTATGCATACTTTTGTAAGTGCATAAAATCG
gi|22792504|gb|BU496310.1|BU496 GTATATGTTTATGTATATTATGCATACTTTTGTAAGTGCATAAAATCG
gi|22791187|gb|BU494993.1|BU494 GTATATGTTTATGTATATTATGCATACTTTTGTAAGTGCATAAAATCG
gi|15909688|gb|BI815939.1|BI815 GTATATGTTTATGTATATTATGCATACTTTTGTAAGTGCATAAAATCG
gi|15908920|gb|BI815525.1|BI815 GTATATGTTTATGTATATTATGCATACTTTTGTAAGTGCATAAAATCG
gi|22791893|gb|BU495699.1|BU495 GTATATGTTTATGTATATTATGCATACTTTTGTAAGTGCATAAAATCG
gi|15909887|gb|BI816043.1|BI816 -------TTTATGTATATTATGCATACTTTTGTAAGTGCATAAAATCG
gi|21542882|gb|BQ596156.1|BQ596 --------------ATATTATGCATACTTTTGTAAGTGCATAAAATCG
gi|22794278|gb|BU498084.1|BU498 ---------------------------------------------TCG
gi|21543492|gb|BQ596766.1|BQ596 ------------------------------------------------
gi|22793921|gb|BU497727.1|BU497 ------------------------------------------------
gi|21255231|gb|BQ452119.1|BQ452 ------------------------------------------------
gi|22792183|gb|BU495989.1|BU495 ------------------------------------------------
gi|22791145|gb|BU494951.1|BU494 ------------------------------------------------
gi|21255105|gb|BQ451993.1|BQ451 ------------------------------------------------
gi|21543184|gb|BQ596458.1|BQ596 ------------------------------------------------
gi|21543884|gb|BQ597158.1|BQ597 ------------------------------------------------
gi|22794911|gb|BU498717.1|BU498 ------------------------------------------------

MAL13P1.214                     TACCATGCGTATGTTTGTGTATAGATATAATTTAATTCATCATAAAAA
MAL13|MAL13P1.214               ------------------------------------------------
su_gi_contig_85                 TACCATGCGTATGTTTGTGTATAGATATAATTTAATTCATCATAAAAA
gi|12389457|gb|AU087316.1|AU087 ------------------------------------------------
gi|12389247|gb|AU087106.1|AU087 ------------------------------------------------
gi|55828471|gb|AU087300.2|AU087 ------------------------------------------------
gi|12389242|gb|AU087101.1|AU087 ------------------------------------------------
gi|271401|gb|T02547.1|T02547    ------------------------------------------------
gi|1674761|gb|N97743.1|N97743   ------------------------------------------------
gi|267603|gb|T02485.1|T02485    ------------------------------------------------
gi|462830|gb|T18044.1|T18044    ------------------------------------------------
gi|22792194|gb|BU496000.1|BU496 ------------------------------------------------
gi|271436|gb|T02582.1|T02582    ------------------------------------------------
gi|462796|gb|T18010.1|T18010    ------------------------------------------------
gi|16250519|gb|BI936047.1|BI936 ------------------------------------------------
gi|22794151|gb|BU497957.1|BU497 ------------------------------------------------
gi|15906527|gb|BI814170.1|BI814 ------------------------------------------------
gi|22794047|gb|BU497853.1|BU497 ------------------------------------------------
gi|22791118|gb|BU494924.1|BU494 ------------------------------------------------
gi|12390658|gb|AU088517.1|AU088 ------------------------------------------------
gi|15907876|gb|BI814980.1|BI814 ------------------------------------------------
gi|21542711|gb|BQ595985.1|BQ595 ------------------------------------------------
gi|22794758|gb|BU498564.1|BU498 ------------------------------------------------
gi|21543200|gb|BQ596474.1|BQ596 ------------------------------------------------
gi|15906993|gb|BI814423.1|BI814 ------------------------------------------------
gi|22794726|gb|BU498532.1|BU498 ------------------------------------------------
gi|21254474|gb|BQ451362.1|BQ451 ------------------------------------------------
gi|21543981|gb|BQ597255.1|BQ597 ------------------------------------------------
gi|15585956|gb|BI670572.1|BI670 ------------------------------------------------
gi|15909193|gb|BI815683.1|BI815 ------------------------------------------------
gi|21254487|gb|BQ451375.1|BQ451 ------------------------------------------------
gi|21687283|gb|BQ633130.1|BQ633 TACCATGCGTATGTTTGTGTATAGATATAATTTAATTCATCATAA---
gi|21884744|gb|BQ739731.1|BQ739 TACCATGCGTATGTTTGTGTATAGATATAATTTAATTCATCATAA---
gi|22794575|gb|BU498381.1|BU498 TACCATGCGTATGTTTGTGTATAGATATAATTTAATTCATCATAAAAA
gi|15907290|gb|BI814666.1|BI814 TACCATGCGTATGTTTGTGTATAGATATAATTTAAT------------
gi|22794685|gb|BU498491.1|BU498 TACCATGCGTATGTTTGTGTATAGATATAATTTAATTCATCATAAAAA
gi|462791|gb|T18005.1|T18005    ------------------------------------------------
gi|15908322|gb|BI815213.1|BI815 ------------------------------------------------
gi|15910117|gb|BI816175.1|BI816 TACCATGCGTATGTTTGTGTATAGATATAATTTAATTCATCATAAAAA
gi|22792504|gb|BU496310.1|BU496 TACCATGCGTATGTTTGTGTATAGATATAATTTAATTCATCATAAAAA
gi|22791187|gb|BU494993.1|BU494 TACCATGCGTATGTTTGTGTATAGATATAATTTAATTCATCATAAAAA
gi|15909688|gb|BI815939.1|BI815 TACCATGCGTATGTTTGTGTATAGATATAATTTAATTCATCATAAAAA
gi|15908920|gb|BI815525.1|BI815 TACCATGCGTATGTTTGTGTATAGATATAATTTAATTCATCATAAAAA
gi|22791893|gb|BU495699.1|BU495 TACCATGCGTATGTTTGTGTATAGATATAATTTAATTCATCATAAAAA
gi|15909887|gb|BI816043.1|BI816 TACCATGCGTATGTTTGTGTATAGATATAATTTAATTCATCATAAAAA
gi|21542882|gb|BQ596156.1|BQ596 TACCATGCGTATGTTTGTGTATAGATATAATTTAATTCATCATAAAAA
gi|22794278|gb|BU498084.1|BU498 TACCATGCGTATGTTTGTGTATAGATATAATTTAATTCATCATAAAAA
gi|21543492|gb|BQ596766.1|BQ596 -------------TTTGTGTATAGATATAATTTAATTCATCATAAAAA
gi|22793921|gb|BU497727.1|BU497 -----------------------------ATTTAATTCATCATAAAAA
gi|21255231|gb|BQ452119.1|BQ452 -----------------------------------TTCATCATAAAAA
gi|22792183|gb|BU495989.1|BU495 ------------------------------------------------
gi|22791145|gb|BU494951.1|BU494 ------------------------------------------------
gi|21255105|gb|BQ451993.1|BQ451 ------------------------------------------------
gi|21543184|gb|BQ596458.1|BQ596 ------------------------------------------------
gi|21543884|gb|BQ597158.1|BQ597 ------------------------------------------------
gi|22794911|gb|BU498717.1|BU498 ------------------------------------------------

MAL13P1.214                     AAAAA-AAATAAATAAAGAAGAATTAGATTATATTTTTATTAAAATAA
MAL13|MAL13P1.214               ------------------------------------------------
su_gi_contig_85                 AAAAA-AAATAAATAAAGAAGAATTAGATTATATTTTTATTAAAATAA
gi|12389457|gb|AU087316.1|AU087 ------------------------------------------------
gi|12389247|gb|AU087106.1|AU087 ------------------------------------------------
gi|55828471|gb|AU087300.2|AU087 ------------------------------------------------
gi|12389242|gb|AU087101.1|AU087 ------------------------------------------------
gi|271401|gb|T02547.1|T02547    ------------------------------------------------
gi|1674761|gb|N97743.1|N97743   ------------------------------------------------
gi|267603|gb|T02485.1|T02485    ------------------------------------------------
gi|462830|gb|T18044.1|T18044    ------------------------------------------------
gi|22792194|gb|BU496000.1|BU496 ------------------------------------------------
gi|271436|gb|T02582.1|T02582    ------------------------------------------------
gi|462796|gb|T18010.1|T18010    ------------------------------------------------
gi|16250519|gb|BI936047.1|BI936 ------------------------------------------------
gi|22794151|gb|BU497957.1|BU497 ------------------------------------------------
gi|15906527|gb|BI814170.1|BI814 ------------------------------------------------
gi|22794047|gb|BU497853.1|BU497 ------------------------------------------------
gi|22791118|gb|BU494924.1|BU494 ------------------------------------------------
gi|12390658|gb|AU088517.1|AU088 ------------------------------------------------
gi|15907876|gb|BI814980.1|BI814 ------------------------------------------------
gi|21542711|gb|BQ595985.1|BQ595 ------------------------------------------------
gi|22794758|gb|BU498564.1|BU498 ------------------------------------------------
gi|21543200|gb|BQ596474.1|BQ596 ------------------------------------------------
gi|15906993|gb|BI814423.1|BI814 ------------------------------------------------
gi|22794726|gb|BU498532.1|BU498 ------------------------------------------------
gi|21254474|gb|BQ451362.1|BQ451 ------------------------------------------------
gi|21543981|gb|BQ597255.1|BQ597 ------------------------------------------------
gi|15585956|gb|BI670572.1|BI670 ------------------------------------------------
gi|15909193|gb|BI815683.1|BI815 ------------------------------------------------
gi|21254487|gb|BQ451375.1|BQ451 ------------------------------------------------
gi|21687283|gb|BQ633130.1|BQ633 ------------------------------------------------
gi|21884744|gb|BQ739731.1|BQ739 ------------------------------------------------
gi|22794575|gb|BU498381.1|BU498 AAAAA-AAATAAATAAAGAAGAATTAGATTATATTTTTATTAAAATAA
gi|15907290|gb|BI814666.1|BI814 ------------------------------------------------
gi|22794685|gb|BU498491.1|BU498 AAAAA-AAATAAATAAAGAAGAATTAGATTATATTTTTATTAAAATAA
gi|462791|gb|T18005.1|T18005    ------------------------------------------------
gi|15908322|gb|BI815213.1|BI815 ------------------------------------------------
gi|15910117|gb|BI816175.1|BI816 AAAAA-AAATAAATAAAGAAGAATTAGATTATATTTTTATTAAAATAA
gi|22792504|gb|BU496310.1|BU496 AAAAA-AAATAAATAAAGAAGAATTAGATTATATTTTTATTAAAATAA
gi|22791187|gb|BU494993.1|BU494 AAAAA-AAATAAATAAAGAAGAATTAGATTATATTTTTATTAAAATAA
gi|15909688|gb|BI815939.1|BI815 AAAAA-AAA---------------------------------------
gi|15908920|gb|BI815525.1|BI815 AAAAA-AAATAAATAAAGAAGAATTAGATTATATTTTTATTAAAATAA
gi|22791893|gb|BU495699.1|BU495 AAAAA-AAATAAATAAAGAAGAATTAGATTATATTTTTATTAAAATAA
gi|15909887|gb|BI816043.1|BI816 AAAAA-AAATAAATAAAGAAGAATTAGATTATATTTTTATTAAAATAA
gi|21542882|gb|BQ596156.1|BQ596 AAAAA-AAATAAATAAAGAAGAATTAGATTATATTTTTATTAAAATAA
gi|22794278|gb|BU498084.1|BU498 AAAAA-AAATAAATAAAGAAGAATTAGATTATATTTTTATTAAAATAA
gi|21543492|gb|BQ596766.1|BQ596 AAAAA-AAATAAATAAAGAAGAATTAGATTATATTTTTATTAAAATAA
gi|22793921|gb|BU497727.1|BU497 AAAAA-AAATAAATAAAGAAGAATTAGATTATATTTTTATTAAAATAA
gi|21255231|gb|BQ452119.1|BQ452 AAAAAAAAATAAATAAAGAAGAATTAGATTATATTTTTATTAAAATAA
gi|22792183|gb|BU495989.1|BU495 ---AAAAAATAAATAAAGAAGAATTAGATTATATTTTTATTAAAATAA
gi|22791145|gb|BU494951.1|BU494 ---------------------------------TTTTTATTAAAATAA
gi|21255105|gb|BQ451993.1|BQ451 ------------------------------------------------
gi|21543184|gb|BQ596458.1|BQ596 ------------------------------------------------
gi|21543884|gb|BQ597158.1|BQ597 ------------------------------------------------
gi|22794911|gb|BU498717.1|BU498 ------------------------------------------------

MAL13P1.214                     ATGAAATATATTTTATATTATTCAAATTAAAAGAGTAAAATTCAGTAA
MAL13|MAL13P1.214               ------------------------------------------------
su_gi_contig_85                 ATGAAATATATTTTATATTATTCAAATTAAAAGAGTAAAATTCAGTAA
gi|12389457|gb|AU087316.1|AU087 ------------------------------------------------
gi|12389247|gb|AU087106.1|AU087 ------------------------------------------------
gi|55828471|gb|AU087300.2|AU087 ------------------------------------------------
gi|12389242|gb|AU087101.1|AU087 ------------------------------------------------
gi|271401|gb|T02547.1|T02547    ------------------------------------------------
gi|1674761|gb|N97743.1|N97743   ------------------------------------------------
gi|267603|gb|T02485.1|T02485    ------------------------------------------------
gi|462830|gb|T18044.1|T18044    ------------------------------------------------
gi|22792194|gb|BU496000.1|BU496 ------------------------------------------------
gi|271436|gb|T02582.1|T02582    ------------------------------------------------
gi|462796|gb|T18010.1|T18010    ------------------------------------------------
gi|16250519|gb|BI936047.1|BI936 ------------------------------------------------
gi|22794151|gb|BU497957.1|BU497 ------------------------------------------------
gi|15906527|gb|BI814170.1|BI814 ------------------------------------------------
gi|22794047|gb|BU497853.1|BU497 ------------------------------------------------
gi|22791118|gb|BU494924.1|BU494 ------------------------------------------------
gi|12390658|gb|AU088517.1|AU088 ------------------------------------------------
gi|15907876|gb|BI814980.1|BI814 ------------------------------------------------
gi|21542711|gb|BQ595985.1|BQ595 ------------------------------------------------
gi|22794758|gb|BU498564.1|BU498 ------------------------------------------------
gi|21543200|gb|BQ596474.1|BQ596 ------------------------------------------------
gi|15906993|gb|BI814423.1|BI814 ------------------------------------------------
gi|22794726|gb|BU498532.1|BU498 ------------------------------------------------
gi|21254474|gb|BQ451362.1|BQ451 ------------------------------------------------
gi|21543981|gb|BQ597255.1|BQ597 ------------------------------------------------
gi|15585956|gb|BI670572.1|BI670 ------------------------------------------------
gi|15909193|gb|BI815683.1|BI815 ------------------------------------------------
gi|21254487|gb|BQ451375.1|BQ451 ------------------------------------------------
gi|21687283|gb|BQ633130.1|BQ633 ------------------------------------------------
gi|21884744|gb|BQ739731.1|BQ739 ------------------------------------------------
gi|22794575|gb|BU498381.1|BU498 ATGAAATATATTTTATATTA----------------------------
gi|15907290|gb|BI814666.1|BI814 ------------------------------------------------
gi|22794685|gb|BU498491.1|BU498 ATGAAATATATTTTATATTATTCAAATTAAAAGAGTAAAATTCAGTAA
gi|462791|gb|T18005.1|T18005    ------------------------------------------------
gi|15908322|gb|BI815213.1|BI815 ------------------------------------------------
gi|15910117|gb|BI816175.1|BI816 ATGAAATATATTTTATATTATTCAAATTAAAAGAGTAAAATTCAGTAA
gi|22792504|gb|BU496310.1|BU496 ATGAAATATATTTTATATTATTCAAATTAAAAGAGTAAAATTCAGTA-
gi|22791187|gb|BU494993.1|BU494 ATGAAATATATTTTATATTATTCAAATTAAAAGAGTAAAATTCAGTA-
gi|15909688|gb|BI815939.1|BI815 ------------------------------------------------
gi|15908920|gb|BI815525.1|BI815 ATGAAATATATTTTATATTATTCAAATTAAAAGAGTAAAATTCAGTAA
gi|22791893|gb|BU495699.1|BU495 ATGAAATATATTTTATATTATTCAAATTAAAAGAGTAAAATTCAGTAA
gi|15909887|gb|BI816043.1|BI816 ATGAAATATATTTTATATTATTCAAATTAAAAGAGTAAAATTCAGTAA
gi|21542882|gb|BQ596156.1|BQ596 ATGAAATATATTTTATATTATTCAAATTAAAAGAGTAAAATTCA----
gi|22794278|gb|BU498084.1|BU498 ATGAAATATATTTTATATTATTCAAATTAAAAGAGTAAAATTCAGTAA
gi|21543492|gb|BQ596766.1|BQ596 ATGAAATATATTTTATATTATTCAAATTAAAAGAGTAAAATTCAGTAA
gi|22793921|gb|BU497727.1|BU497 ATGAAATATATTTTATATTATTCAAATTAAAAGAGTAAAATTCAGTAA
gi|21255231|gb|BQ452119.1|BQ452 ATGAAATATATTTTATATTATTCAAATTAAAAGAGTAAAATTCAGTAA
gi|22792183|gb|BU495989.1|BU495 ATGAAATATATTTTATATTATTCAAATTAAAAGAGTAAAATTCAGTAA
gi|22791145|gb|BU494951.1|BU494 ATGAAATATATTTTATATTATTCAAATTAAAAGAGTAAAATTCAGTAA
gi|21255105|gb|BQ451993.1|BQ451 ------------------------------------------------
gi|21543184|gb|BQ596458.1|BQ596 ------------------------------------------------
gi|21543884|gb|BQ597158.1|BQ597 ------------------------------------------------
gi|22794911|gb|BU498717.1|BU498 ------------------------------------------------

MAL13P1.214                     TATATATATATATATATATATATTTATATTTATATATATATATTTATT
MAL13|MAL13P1.214               ------------------------------------------------
su_gi_contig_85                 TATATATATATATATATATATATTTATATTTATATATATATATTTATT
gi|12389457|gb|AU087316.1|AU087 ------------------------------------------------
gi|12389247|gb|AU087106.1|AU087 ------------------------------------------------
gi|55828471|gb|AU087300.2|AU087 ------------------------------------------------
gi|12389242|gb|AU087101.1|AU087 ------------------------------------------------
gi|271401|gb|T02547.1|T02547    ------------------------------------------------
gi|1674761|gb|N97743.1|N97743   ------------------------------------------------
gi|267603|gb|T02485.1|T02485    ------------------------------------------------
gi|462830|gb|T18044.1|T18044    ------------------------------------------------
gi|22792194|gb|BU496000.1|BU496 ------------------------------------------------
gi|271436|gb|T02582.1|T02582    ------------------------------------------------
gi|462796|gb|T18010.1|T18010    ------------------------------------------------
gi|16250519|gb|BI936047.1|BI936 ------------------------------------------------
gi|22794151|gb|BU497957.1|BU497 ------------------------------------------------
gi|15906527|gb|BI814170.1|BI814 ------------------------------------------------
gi|22794047|gb|BU497853.1|BU497 ------------------------------------------------
gi|22791118|gb|BU494924.1|BU494 ------------------------------------------------
gi|12390658|gb|AU088517.1|AU088 ------------------------------------------------
gi|15907876|gb|BI814980.1|BI814 ------------------------------------------------
gi|21542711|gb|BQ595985.1|BQ595 ------------------------------------------------
gi|22794758|gb|BU498564.1|BU498 ------------------------------------------------
gi|21543200|gb|BQ596474.1|BQ596 ------------------------------------------------
gi|15906993|gb|BI814423.1|BI814 ------------------------------------------------
gi|22794726|gb|BU498532.1|BU498 ------------------------------------------------
gi|21254474|gb|BQ451362.1|BQ451 ------------------------------------------------
gi|21543981|gb|BQ597255.1|BQ597 ------------------------------------------------
gi|15585956|gb|BI670572.1|BI670 ------------------------------------------------
gi|15909193|gb|BI815683.1|BI815 ------------------------------------------------
gi|21254487|gb|BQ451375.1|BQ451 ------------------------------------------------
gi|21687283|gb|BQ633130.1|BQ633 ------------------------------------------------
gi|21884744|gb|BQ739731.1|BQ739 ------------------------------------------------
gi|22794575|gb|BU498381.1|BU498 ------------------------------------------------
gi|15907290|gb|BI814666.1|BI814 ------------------------------------------------
gi|22794685|gb|BU498491.1|BU498 TATATATATAT-------------------------------------
gi|462791|gb|T18005.1|T18005    ------------------------------------------------
gi|15908322|gb|BI815213.1|BI815 ------------------------------------------------
gi|15910117|gb|BI816175.1|BI816 TATATATATATATATATATATATTTATATTTATATATATATATTTATT
gi|22792504|gb|BU496310.1|BU496 ------------------------------------------------
gi|22791187|gb|BU494993.1|BU494 ------------------------------------------------
gi|15909688|gb|BI815939.1|BI815 ------------------------------------------------
gi|15908920|gb|BI815525.1|BI815 TATATATATATATATATATATATTTATATTTATATATATATATTTATT
gi|22791893|gb|BU495699.1|BU495 TATATATATATATATATATATATTTATATTTATATATATATATTTATT
gi|15909887|gb|BI816043.1|BI816 TATATATATATATATATATATATTTATATTTATATATATATATTTATT
gi|21542882|gb|BQ596156.1|BQ596 ------------------------------------------------
gi|22794278|gb|BU498084.1|BU498 TATATATATATATATATATATATTTATATTTATATATATATATTTATT
gi|21543492|gb|BQ596766.1|BQ596 TATATATATATATATATATATATTTATATTTATATATATATATTTATT
gi|22793921|gb|BU497727.1|BU497 TATATATATATATATATATATATTTATATTTATATATATATATTTATT
gi|21255231|gb|BQ452119.1|BQ452 TATATATATATATATATATATATTTATATTTATATATATATATTTATT
gi|22792183|gb|BU495989.1|BU495 TATATATATATATATATATATATTTATATTTATATATATATATTTATT
gi|22791145|gb|BU494951.1|BU494 TATATATATATATATATATATATTTATATTTATATATATATATTTATT
gi|21255105|gb|BQ451993.1|BQ451 ------------------------------TATATATATATATTTATT
gi|21543184|gb|BQ596458.1|BQ596 ------------------------------TATATATATATATTTATT
gi|21543884|gb|BQ597158.1|BQ597 ------------------------------------------------
gi|22794911|gb|BU498717.1|BU498 ------------------------------------------------

MAL13P1.214                     TATTTATTTATAACGTAAAAGTAGTAAATTATATATATATTTTTTAGT
MAL13|MAL13P1.214               ------------------------------------------------
su_gi_contig_85                 TATTTATTTATAACGTAAAAGTAGTAAATTATATATATATTTTTTAGT
gi|12389457|gb|AU087316.1|AU087 ------------------------------------------------
gi|12389247|gb|AU087106.1|AU087 ------------------------------------------------
gi|55828471|gb|AU087300.2|AU087 ------------------------------------------------
gi|12389242|gb|AU087101.1|AU087 ------------------------------------------------
gi|271401|gb|T02547.1|T02547    ------------------------------------------------
gi|1674761|gb|N97743.1|N97743   ------------------------------------------------
gi|267603|gb|T02485.1|T02485    ------------------------------------------------
gi|462830|gb|T18044.1|T18044    ------------------------------------------------
gi|22792194|gb|BU496000.1|BU496 ------------------------------------------------
gi|271436|gb|T02582.1|T02582    ------------------------------------------------
gi|462796|gb|T18010.1|T18010    ------------------------------------------------
gi|16250519|gb|BI936047.1|BI936 ------------------------------------------------
gi|22794151|gb|BU497957.1|BU497 ------------------------------------------------
gi|15906527|gb|BI814170.1|BI814 ------------------------------------------------
gi|22794047|gb|BU497853.1|BU497 ------------------------------------------------
gi|22791118|gb|BU494924.1|BU494 ------------------------------------------------
gi|12390658|gb|AU088517.1|AU088 ------------------------------------------------
gi|15907876|gb|BI814980.1|BI814 ------------------------------------------------
gi|21542711|gb|BQ595985.1|BQ595 ------------------------------------------------
gi|22794758|gb|BU498564.1|BU498 ------------------------------------------------
gi|21543200|gb|BQ596474.1|BQ596 ------------------------------------------------
gi|15906993|gb|BI814423.1|BI814 ------------------------------------------------
gi|22794726|gb|BU498532.1|BU498 ------------------------------------------------
gi|21254474|gb|BQ451362.1|BQ451 ------------------------------------------------
gi|21543981|gb|BQ597255.1|BQ597 ------------------------------------------------
gi|15585956|gb|BI670572.1|BI670 ------------------------------------------------
gi|15909193|gb|BI815683.1|BI815 ------------------------------------------------
gi|21254487|gb|BQ451375.1|BQ451 ------------------------------------------------
gi|21687283|gb|BQ633130.1|BQ633 ------------------------------------------------
gi|21884744|gb|BQ739731.1|BQ739 ------------------------------------------------
gi|22794575|gb|BU498381.1|BU498 ------------------------------------------------
gi|15907290|gb|BI814666.1|BI814 ------------------------------------------------
gi|22794685|gb|BU498491.1|BU498 ------------------------------------------------
gi|462791|gb|T18005.1|T18005    ------------------------------------------------
gi|15908322|gb|BI815213.1|BI815 ------------------------------------------------
gi|15910117|gb|BI816175.1|BI816 TATTTATTTATAACGTAAAAGTAGTAAATTATATATATATTTTTTAGT
gi|22792504|gb|BU496310.1|BU496 ------------------------------------------------
gi|22791187|gb|BU494993.1|BU494 ------------------------------------------------
gi|15909688|gb|BI815939.1|BI815 ------------------------------------------------
gi|15908920|gb|BI815525.1|BI815 TATTTATTTATAACGTAAAAGTAGTAAATTATATATATATTTTTTAGT
gi|22791893|gb|BU495699.1|BU495 TATTTATTTATAACGTAAAAGTAGTAAATTATATATATATTTTTTAGT
gi|15909887|gb|BI816043.1|BI816 TATTTATTTATAACGTAAAAGTAGTAAATTATATATATATTTTTTAGT
gi|21542882|gb|BQ596156.1|BQ596 ------------------------------------------------
gi|22794278|gb|BU498084.1|BU498 TATTTATTTATAACGTAAAAGTAGTAAATTATATATATATTTTTTAGT
gi|21543492|gb|BQ596766.1|BQ596 TATTTATTTATAACGTAAAAGTAGTAAATTATATATATATTTTTTAGT
gi|22793921|gb|BU497727.1|BU497 TATTTATTTATAACGTAAAAGTAGTAAATTATATATATATTTTTTAGT
gi|21255231|gb|BQ452119.1|BQ452 TATTTATTTATAACGTAAAAGTAGTAAATTATATATATATTTTTTAGT
gi|22792183|gb|BU495989.1|BU495 TATTTATTTATAACGTAAAAGTAGTAAATTATATATATATTTTTTAGT
gi|22791145|gb|BU494951.1|BU494 TATTTATTTATAACGTAAAAGTAGTAAATTATATATATATTTTTTAGT
gi|21255105|gb|BQ451993.1|BQ451 TATTTATTTATAACGTAAAAGTAGTAAATTATATATATATTTTTTAGT
gi|21543184|gb|BQ596458.1|BQ596 TATTTATTTATAACGTAAAAGTAGTAAATTATATATATATTTTTTAGT
gi|21543884|gb|BQ597158.1|BQ597 ------TTTATAACGTAAAAGTAGTAAATTATATATATATTTTTTAGT
gi|22794911|gb|BU498717.1|BU498 ------------------------------ATATATATATTTTTTAGT

MAL13P1.214                     TGTGAGAATTGTACATATTTTCCTTTTACCTCTCATAACTATATATTA
MAL13|MAL13P1.214               ------------------------------------------------
su_gi_contig_85                 TGTGAGAATTGTACATATTTTCCTTTTACCTCTCATAACTATATATTA
gi|12389457|gb|AU087316.1|AU087 ------------------------------------------------
gi|12389247|gb|AU087106.1|AU087 ------------------------------------------------
gi|55828471|gb|AU087300.2|AU087 ------------------------------------------------
gi|12389242|gb|AU087101.1|AU087 ------------------------------------------------
gi|271401|gb|T02547.1|T02547    ------------------------------------------------
gi|1674761|gb|N97743.1|N97743   ------------------------------------------------
gi|267603|gb|T02485.1|T02485    ------------------------------------------------
gi|462830|gb|T18044.1|T18044    ------------------------------------------------
gi|22792194|gb|BU496000.1|BU496 ------------------------------------------------
gi|271436|gb|T02582.1|T02582    ------------------------------------------------
gi|462796|gb|T18010.1|T18010    ------------------------------------------------
gi|16250519|gb|BI936047.1|BI936 ------------------------------------------------
gi|22794151|gb|BU497957.1|BU497 ------------------------------------------------
gi|15906527|gb|BI814170.1|BI814 ------------------------------------------------
gi|22794047|gb|BU497853.1|BU497 ------------------------------------------------
gi|22791118|gb|BU494924.1|BU494 ------------------------------------------------
gi|12390658|gb|AU088517.1|AU088 ------------------------------------------------
gi|15907876|gb|BI814980.1|BI814 ------------------------------------------------
gi|21542711|gb|BQ595985.1|BQ595 ------------------------------------------------
gi|22794758|gb|BU498564.1|BU498 ------------------------------------------------
gi|21543200|gb|BQ596474.1|BQ596 ------------------------------------------------
gi|15906993|gb|BI814423.1|BI814 ------------------------------------------------
gi|22794726|gb|BU498532.1|BU498 ------------------------------------------------
gi|21254474|gb|BQ451362.1|BQ451 ------------------------------------------------
gi|21543981|gb|BQ597255.1|BQ597 ------------------------------------------------
gi|15585956|gb|BI670572.1|BI670 ------------------------------------------------
gi|15909193|gb|BI815683.1|BI815 ------------------------------------------------
gi|21254487|gb|BQ451375.1|BQ451 ------------------------------------------------
gi|21687283|gb|BQ633130.1|BQ633 ------------------------------------------------
gi|21884744|gb|BQ739731.1|BQ739 ------------------------------------------------
gi|22794575|gb|BU498381.1|BU498 ------------------------------------------------
gi|15907290|gb|BI814666.1|BI814 ------------------------------------------------
gi|22794685|gb|BU498491.1|BU498 ------------------------------------------------
gi|462791|gb|T18005.1|T18005    ------------------------------------------------
gi|15908322|gb|BI815213.1|BI815 ------------------------------------------------
gi|15910117|gb|BI816175.1|BI816 TGT---------------------------------------------
gi|22792504|gb|BU496310.1|BU496 ------------------------------------------------
gi|22791187|gb|BU494993.1|BU494 ------------------------------------------------
gi|15909688|gb|BI815939.1|BI815 ------------------------------------------------
gi|15908920|gb|BI815525.1|BI815 TGTGAGAATTGTACATATTTTCCTTTTACCTCTCATAACTATATATTA
gi|22791893|gb|BU495699.1|BU495 TGTGAGAATTGTACATATTTTCCTTTTACCTCTCATAACTATATATTA
gi|15909887|gb|BI816043.1|BI816 TGTGAGAATTGTACATATTTTCCTTTTACCTCTCATAACTATATATTA
gi|21542882|gb|BQ596156.1|BQ596 ------------------------------------------------
gi|22794278|gb|BU498084.1|BU498 TGTGAGAATTGTACATATTTTCCTTTTACCTCTCATAACTATATATTA
gi|21543492|gb|BQ596766.1|BQ596 TGTGAGAATTGTACATATTTTCCTTTTACCTCTCATAACTATATATTA
gi|22793921|gb|BU497727.1|BU497 TGTGAGAATTGTACATATTTTCCTTTTACCTCTCATAACTATATATTA
gi|21255231|gb|BQ452119.1|BQ452 TGTGAGAATTGTACATATTTTCCTTTTACCTCTCATAACTATATATTA
gi|22792183|gb|BU495989.1|BU495 TGTGAGAATTGTACATATTTTCCTTTTACCTCTCATAACTATATATTA
gi|22791145|gb|BU494951.1|BU494 TGTGAGAATTGTACATATTTTCCTTTTACCTCTCATAACTATATATTA
gi|21255105|gb|BQ451993.1|BQ451 TGTGAGAATTGTACATATTTTCCTTTTACCTCTCATAACTATATATTA
gi|21543184|gb|BQ596458.1|BQ596 TGTGAGAATTGTACATATTTTCCTTTTACCTCTCATAACTATATATTA
gi|21543884|gb|BQ597158.1|BQ597 TGTGAGAATTGTACATATTTTCCTTTTACCTCTCATAACTATATATTA
gi|22794911|gb|BU498717.1|BU498 TGTGAGAATTGTACATATTTTCCTTTTACCTCTCATAACTATATATTA

MAL13P1.214                     TGTATAATCTTAATATTTATATAATTGTACTTTGTTTGTAAATCCATT
MAL13|MAL13P1.214               ------------------------------------------------
su_gi_contig_85                 TGTATAATCTTAATATTTATATAATTGTACTTTGTTTGTAAATCCATT
gi|12389457|gb|AU087316.1|AU087 ------------------------------------------------
gi|12389247|gb|AU087106.1|AU087 ------------------------------------------------
gi|55828471|gb|AU087300.2|AU087 ------------------------------------------------
gi|12389242|gb|AU087101.1|AU087 ------------------------------------------------
gi|271401|gb|T02547.1|T02547    ------------------------------------------------
gi|1674761|gb|N97743.1|N97743   ------------------------------------------------
gi|267603|gb|T02485.1|T02485    ------------------------------------------------
gi|462830|gb|T18044.1|T18044    ------------------------------------------------
gi|22792194|gb|BU496000.1|BU496 ------------------------------------------------
gi|271436|gb|T02582.1|T02582    ------------------------------------------------
gi|462796|gb|T18010.1|T18010    ------------------------------------------------
gi|16250519|gb|BI936047.1|BI936 ------------------------------------------------
gi|22794151|gb|BU497957.1|BU497 ------------------------------------------------
gi|15906527|gb|BI814170.1|BI814 ------------------------------------------------
gi|22794047|gb|BU497853.1|BU497 ------------------------------------------------
gi|22791118|gb|BU494924.1|BU494 ------------------------------------------------
gi|12390658|gb|AU088517.1|AU088 ------------------------------------------------
gi|15907876|gb|BI814980.1|BI814 ------------------------------------------------
gi|21542711|gb|BQ595985.1|BQ595 ------------------------------------------------
gi|22794758|gb|BU498564.1|BU498 ------------------------------------------------
gi|21543200|gb|BQ596474.1|BQ596 ------------------------------------------------
gi|15906993|gb|BI814423.1|BI814 ------------------------------------------------
gi|22794726|gb|BU498532.1|BU498 ------------------------------------------------
gi|21254474|gb|BQ451362.1|BQ451 ------------------------------------------------
gi|21543981|gb|BQ597255.1|BQ597 ------------------------------------------------
gi|15585956|gb|BI670572.1|BI670 ------------------------------------------------
gi|15909193|gb|BI815683.1|BI815 ------------------------------------------------
gi|21254487|gb|BQ451375.1|BQ451 ------------------------------------------------
gi|21687283|gb|BQ633130.1|BQ633 ------------------------------------------------
gi|21884744|gb|BQ739731.1|BQ739 ------------------------------------------------
gi|22794575|gb|BU498381.1|BU498 ------------------------------------------------
gi|15907290|gb|BI814666.1|BI814 ------------------------------------------------
gi|22794685|gb|BU498491.1|BU498 ------------------------------------------------
gi|462791|gb|T18005.1|T18005    ------------------------------------------------
gi|15908322|gb|BI815213.1|BI815 ------------------------------------------------
gi|15910117|gb|BI816175.1|BI816 ------------------------------------------------
gi|22792504|gb|BU496310.1|BU496 ------------------------------------------------
gi|22791187|gb|BU494993.1|BU494 ------------------------------------------------
gi|15909688|gb|BI815939.1|BI815 ------------------------------------------------
gi|15908920|gb|BI815525.1|BI815 TGTATAATCTTAATATTTATATAATTGTACTTTGTTTGTAAATCCATT
gi|22791893|gb|BU495699.1|BU495 TGTATAATCTTAATATTTATATAATTGTACTTTGTTTGTAAATCCATT
gi|15909887|gb|BI816043.1|BI816 TGTATAATCTTAATATTTATATAATTGTACTTTGTTTGTAAATCCATT
gi|21542882|gb|BQ596156.1|BQ596 ------------------------------------------------
gi|22794278|gb|BU498084.1|BU498 TGTATAATCTTAATATTTATATAATTGTACTTTGTTTGTAAATCCATT
gi|21543492|gb|BQ596766.1|BQ596 TGTATAATCTTAATATTTATATAATTGTACTTTGTTTGTAAATCCATT
gi|22793921|gb|BU497727.1|BU497 TGTATAATCTTAATATTTATATAATTGTACTTTGTTTGTAAATCCATT
gi|21255231|gb|BQ452119.1|BQ452 TGTATAATCTTAATATTTATATAATTGTACTTTGTTTGTAAATCCATT
gi|22792183|gb|BU495989.1|BU495 TGTATAATCTTAATATTTATATAATTGTACTTTGTTTGTAAATCCATT
gi|22791145|gb|BU494951.1|BU494 TGTATAATCTTAATATTTATATAATTGTACTTTGTTTGTAAATCCATT
gi|21255105|gb|BQ451993.1|BQ451 TGTATAATCTTAATATTTATATAATTGTACTTTGTTTGTAAATCCATT
gi|21543184|gb|BQ596458.1|BQ596 TGTATAATCTTAATATTTATATAATTGTACTTTGTTTGTAAATCCATT
gi|21543884|gb|BQ597158.1|BQ597 TGTATAATCTTAATATTTATATAATTGTACTTTGTTTGTAAATCCATT
gi|22794911|gb|BU498717.1|BU498 TGTATAATCTTAATATTTATATAATTGTACTTTGTTTGTAAATCCATT

MAL13P1.214                     TTACTCTTTCATATAATTAATAAGGAGTTTTATACATTTATTTATTAT
MAL13|MAL13P1.214               ------------------------------------------------
su_gi_contig_85                 TTACTCTTTCATATAATTAATAAGGAGTTTTATACATTTATTTATTAT
gi|12389457|gb|AU087316.1|AU087 ------------------------------------------------
gi|12389247|gb|AU087106.1|AU087 ------------------------------------------------
gi|55828471|gb|AU087300.2|AU087 ------------------------------------------------
gi|12389242|gb|AU087101.1|AU087 ------------------------------------------------
gi|271401|gb|T02547.1|T02547    ------------------------------------------------
gi|1674761|gb|N97743.1|N97743   ------------------------------------------------
gi|267603|gb|T02485.1|T02485    ------------------------------------------------
gi|462830|gb|T18044.1|T18044    ------------------------------------------------
gi|22792194|gb|BU496000.1|BU496 ------------------------------------------------
gi|271436|gb|T02582.1|T02582    ------------------------------------------------
gi|462796|gb|T18010.1|T18010    ------------------------------------------------
gi|16250519|gb|BI936047.1|BI936 ------------------------------------------------
gi|22794151|gb|BU497957.1|BU497 ------------------------------------------------
gi|15906527|gb|BI814170.1|BI814 ------------------------------------------------
gi|22794047|gb|BU497853.1|BU497 ------------------------------------------------
gi|22791118|gb|BU494924.1|BU494 ------------------------------------------------
gi|12390658|gb|AU088517.1|AU088 ------------------------------------------------
gi|15907876|gb|BI814980.1|BI814 ------------------------------------------------
gi|21542711|gb|BQ595985.1|BQ595 ------------------------------------------------
gi|22794758|gb|BU498564.1|BU498 ------------------------------------------------
gi|21543200|gb|BQ596474.1|BQ596 ------------------------------------------------
gi|15906993|gb|BI814423.1|BI814 ------------------------------------------------
gi|22794726|gb|BU498532.1|BU498 ------------------------------------------------
gi|21254474|gb|BQ451362.1|BQ451 ------------------------------------------------
gi|21543981|gb|BQ597255.1|BQ597 ------------------------------------------------
gi|15585956|gb|BI670572.1|BI670 ------------------------------------------------
gi|15909193|gb|BI815683.1|BI815 ------------------------------------------------
gi|21254487|gb|BQ451375.1|BQ451 ------------------------------------------------
gi|21687283|gb|BQ633130.1|BQ633 ------------------------------------------------
gi|21884744|gb|BQ739731.1|BQ739 ------------------------------------------------
gi|22794575|gb|BU498381.1|BU498 ------------------------------------------------
gi|15907290|gb|BI814666.1|BI814 ------------------------------------------------
gi|22794685|gb|BU498491.1|BU498 ------------------------------------------------
gi|462791|gb|T18005.1|T18005    ------------------------------------------------
gi|15908322|gb|BI815213.1|BI815 ------------------------------------------------
gi|15910117|gb|BI816175.1|BI816 ------------------------------------------------
gi|22792504|gb|BU496310.1|BU496 ------------------------------------------------
gi|22791187|gb|BU494993.1|BU494 ------------------------------------------------
gi|15909688|gb|BI815939.1|BI815 ------------------------------------------------
gi|15908920|gb|BI815525.1|BI815 TTACTCTTTCATATAATTAATA--------------------------
gi|22791893|gb|BU495699.1|BU495 TTACTCTTTCATATAATTAATAAGGAGTTTTATACATTTATTT-----
gi|15909887|gb|BI816043.1|BI816 TTACTCTTTCATATAATTAATAAGGAGTTTTATACATTTATTTATTAT
gi|21542882|gb|BQ596156.1|BQ596 ------------------------------------------------
gi|22794278|gb|BU498084.1|BU498 TTACTCTTTCATATAATTAATAAGGAGTTTTATACATTTATTTATTAT
gi|21543492|gb|BQ596766.1|BQ596 TTACTCTTTCATATAATTAATAAGGAGTTTTATACATTTATTTATTAT
gi|22793921|gb|BU497727.1|BU497 TTACTCTTTCATATAATTAATAAGGAGTTTTATACATTTATTTATTAT
gi|21255231|gb|BQ452119.1|BQ452 TTACTCTTTCATATAATTAATAAGGAGTTTTATACATTTATTTATTAT
gi|22792183|gb|BU495989.1|BU495 TTACTCTTTCATATAATTAATAAGGAGTTTTATACA------------
gi|22791145|gb|BU494951.1|BU494 TTACTCTTTCATATAATTAATAAGGAGTTTTATACATTTATTTATTA-
gi|21255105|gb|BQ451993.1|BQ451 TTACTCTTTCATATAATTAATAAGGAGTTTTATACATTTATTTATTAT
gi|21543184|gb|BQ596458.1|BQ596 TTACTCTTTCATATAATTAATAAGGAGTTTTATACATTTATTTATTAT
gi|21543884|gb|BQ597158.1|BQ597 TTACTCTTTCATATAATTAATAAGGAGTTTTATACATTTATTTATTAT
gi|22794911|gb|BU498717.1|BU498 TTACTCTTTCATATAATTAATAAGGAGT--------------------

MAL13P1.214                     TCATAAAAGAAAAAAAAAAAAAATAAAATGCATTTTATTATTTTTTTT
MAL13|MAL13P1.214               ------------------------------------------------
su_gi_contig_85                 TCATAAAAAAAAAAAAAAAAAAAAAAAATGCATTTTATTATTTTTTTT
gi|12389457|gb|AU087316.1|AU087 ------------------------------------------------
gi|12389247|gb|AU087106.1|AU087 ------------------------------------------------
gi|55828471|gb|AU087300.2|AU087 ------------------------------------------------
gi|12389242|gb|AU087101.1|AU087 ------------------------------------------------
gi|271401|gb|T02547.1|T02547    ------------------------------------------------
gi|1674761|gb|N97743.1|N97743   ------------------------------------------------
gi|267603|gb|T02485.1|T02485    ------------------------------------------------
gi|462830|gb|T18044.1|T18044    ------------------------------------------------
gi|22792194|gb|BU496000.1|BU496 ------------------------------------------------
gi|271436|gb|T02582.1|T02582    ------------------------------------------------
gi|462796|gb|T18010.1|T18010    ------------------------------------------------
gi|16250519|gb|BI936047.1|BI936 ------------------------------------------------
gi|22794151|gb|BU497957.1|BU497 ------------------------------------------------
gi|15906527|gb|BI814170.1|BI814 ------------------------------------------------
gi|22794047|gb|BU497853.1|BU497 ------------------------------------------------
gi|22791118|gb|BU494924.1|BU494 ------------------------------------------------
gi|12390658|gb|AU088517.1|AU088 ------------------------------------------------
gi|15907876|gb|BI814980.1|BI814 ------------------------------------------------
gi|21542711|gb|BQ595985.1|BQ595 ------------------------------------------------
gi|22794758|gb|BU498564.1|BU498 ------------------------------------------------
gi|21543200|gb|BQ596474.1|BQ596 ------------------------------------------------
gi|15906993|gb|BI814423.1|BI814 ------------------------------------------------
gi|22794726|gb|BU498532.1|BU498 ------------------------------------------------
gi|21254474|gb|BQ451362.1|BQ451 ------------------------------------------------
gi|21543981|gb|BQ597255.1|BQ597 ------------------------------------------------
gi|15585956|gb|BI670572.1|BI670 ------------------------------------------------
gi|15909193|gb|BI815683.1|BI815 ------------------------------------------------
gi|21254487|gb|BQ451375.1|BQ451 ------------------------------------------------
gi|21687283|gb|BQ633130.1|BQ633 ------------------------------------------------
gi|21884744|gb|BQ739731.1|BQ739 ------------------------------------------------
gi|22794575|gb|BU498381.1|BU498 ------------------------------------------------
gi|15907290|gb|BI814666.1|BI814 ------------------------------------------------
gi|22794685|gb|BU498491.1|BU498 ------------------------------------------------
gi|462791|gb|T18005.1|T18005    ------------------------------------------------
gi|15908322|gb|BI815213.1|BI815 ------------------------------------------------
gi|15910117|gb|BI816175.1|BI816 ------------------------------------------------
gi|22792504|gb|BU496310.1|BU496 ------------------------------------------------
gi|22791187|gb|BU494993.1|BU494 ------------------------------------------------
gi|15909688|gb|BI815939.1|BI815 ------------------------------------------------
gi|15908920|gb|BI815525.1|BI815 ------------------------------------------------
gi|22791893|gb|BU495699.1|BU495 ------------------------------------------------
gi|15909887|gb|BI816043.1|BI816 TCATAAAAAA--------------------------------------
gi|21542882|gb|BQ596156.1|BQ596 ------------------------------------------------
gi|22794278|gb|BU498084.1|BU498 TCATAAAAAAAAAAAAAAAAAAAAA-----------------------
gi|21543492|gb|BQ596766.1|BQ596 TCATAAAAAAAAAAAAAAAAAAAAAAA---------------------
gi|22793921|gb|BU497727.1|BU497 TCATAAAAAAAAAAAAAAAAAAAA------------------------
gi|21255231|gb|BQ452119.1|BQ452 TCATAAAAGAAAAAAAAAAAAAATAAAATGCATTTTATTATTTTTTTT
gi|22792183|gb|BU495989.1|BU495 ------------------------------------------------
gi|22791145|gb|BU494951.1|BU494 ------------------------------------------------
gi|21255105|gb|BQ451993.1|BQ451 TC----------------------------------------------
gi|21543184|gb|BQ596458.1|BQ596 TCATAAAAGAAAAAAAAAAAAAATAAAATGCATTTTATTATTTTTTTT
gi|21543884|gb|BQ597158.1|BQ597 TCATAAAAAAAAAAAAAAAAAAAAA-----------------------
gi|22794911|gb|BU498717.1|BU498 ------------------------------------------------

MAL13P1.214                     TTTTTTATTTTAATTATAATTAAACTTCTTATTAATTAAAAACAAATC
MAL13|MAL13P1.214               ------------------------------------------------
su_gi_contig_85                 TTTTTTATTTTAATTATAATTAAACTTCTTATTAATTAAAAACAAATC
gi|12389457|gb|AU087316.1|AU087 ------------------------------------------------
gi|12389247|gb|AU087106.1|AU087 ------------------------------------------------
gi|55828471|gb|AU087300.2|AU087 ------------------------------------------------
gi|12389242|gb|AU087101.1|AU087 ------------------------------------------------
gi|271401|gb|T02547.1|T02547    ------------------------------------------------
gi|1674761|gb|N97743.1|N97743   ------------------------------------------------
gi|267603|gb|T02485.1|T02485    ------------------------------------------------
gi|462830|gb|T18044.1|T18044    ------------------------------------------------
gi|22792194|gb|BU496000.1|BU496 ------------------------------------------------
gi|271436|gb|T02582.1|T02582    ------------------------------------------------
gi|462796|gb|T18010.1|T18010    ------------------------------------------------
gi|16250519|gb|BI936047.1|BI936 ------------------------------------------------
gi|22794151|gb|BU497957.1|BU497 ------------------------------------------------
gi|15906527|gb|BI814170.1|BI814 ------------------------------------------------
gi|22794047|gb|BU497853.1|BU497 ------------------------------------------------
gi|22791118|gb|BU494924.1|BU494 ------------------------------------------------
gi|12390658|gb|AU088517.1|AU088 ------------------------------------------------
gi|15907876|gb|BI814980.1|BI814 ------------------------------------------------
gi|21542711|gb|BQ595985.1|BQ595 ------------------------------------------------
gi|22794758|gb|BU498564.1|BU498 ------------------------------------------------
gi|21543200|gb|BQ596474.1|BQ596 ------------------------------------------------
gi|15906993|gb|BI814423.1|BI814 ------------------------------------------------
gi|22794726|gb|BU498532.1|BU498 ------------------------------------------------
gi|21254474|gb|BQ451362.1|BQ451 ------------------------------------------------
gi|21543981|gb|BQ597255.1|BQ597 ------------------------------------------------
gi|15585956|gb|BI670572.1|BI670 ------------------------------------------------
gi|15909193|gb|BI815683.1|BI815 ------------------------------------------------
gi|21254487|gb|BQ451375.1|BQ451 ------------------------------------------------
gi|21687283|gb|BQ633130.1|BQ633 ------------------------------------------------
gi|21884744|gb|BQ739731.1|BQ739 ------------------------------------------------
gi|22794575|gb|BU498381.1|BU498 ------------------------------------------------
gi|15907290|gb|BI814666.1|BI814 ------------------------------------------------
gi|22794685|gb|BU498491.1|BU498 ------------------------------------------------
gi|462791|gb|T18005.1|T18005    ------------------------------------------------
gi|15908322|gb|BI815213.1|BI815 ------------------------------------------------
gi|15910117|gb|BI816175.1|BI816 ------------------------------------------------
gi|22792504|gb|BU496310.1|BU496 ------------------------------------------------
gi|22791187|gb|BU494993.1|BU494 ------------------------------------------------
gi|15909688|gb|BI815939.1|BI815 ------------------------------------------------
gi|15908920|gb|BI815525.1|BI815 ------------------------------------------------
gi|22791893|gb|BU495699.1|BU495 ------------------------------------------------
gi|15909887|gb|BI816043.1|BI816 ------------------------------------------------
gi|21542882|gb|BQ596156.1|BQ596 ------------------------------------------------
gi|22794278|gb|BU498084.1|BU498 ------------------------------------------------
gi|21543492|gb|BQ596766.1|BQ596 ------------------------------------------------
gi|22793921|gb|BU497727.1|BU497 ------------------------------------------------
gi|21255231|gb|BQ452119.1|BQ452 TTTTTTATTTTAATTATAATTAAACTTCTTATTAATTAAAAACAAATC
gi|22792183|gb|BU495989.1|BU495 ------------------------------------------------
gi|22791145|gb|BU494951.1|BU494 ------------------------------------------------
gi|21255105|gb|BQ451993.1|BQ451 ------------------------------------------------
gi|21543184|gb|BQ596458.1|BQ596 TTTTTTATTTTAATTATAATTAAACTTCTTATTAATTAAAAACAAATC
gi|21543884|gb|BQ597158.1|BQ597 ------------------------------------------------
gi|22794911|gb|BU498717.1|BU498 ------------------------------------------------

MAL13P1.214                     AAATAAATTATAAATAGAAAAATATATAAATAATAAATATGCAAACAT
MAL13|MAL13P1.214               ------------------------------------------------
su_gi_contig_85                 AAATAAATTATAAATAGAAAAAAA------------------------
gi|12389457|gb|AU087316.1|AU087 ------------------------------------------------
gi|12389247|gb|AU087106.1|AU087 ------------------------------------------------
gi|55828471|gb|AU087300.2|AU087 ------------------------------------------------
gi|12389242|gb|AU087101.1|AU087 ------------------------------------------------
gi|271401|gb|T02547.1|T02547    ------------------------------------------------
gi|1674761|gb|N97743.1|N97743   ------------------------------------------------
gi|267603|gb|T02485.1|T02485    ------------------------------------------------
gi|462830|gb|T18044.1|T18044    ------------------------------------------------
gi|22792194|gb|BU496000.1|BU496 ------------------------------------------------
gi|271436|gb|T02582.1|T02582    ------------------------------------------------
gi|462796|gb|T18010.1|T18010    ------------------------------------------------
gi|16250519|gb|BI936047.1|BI936 ------------------------------------------------
gi|22794151|gb|BU497957.1|BU497 ------------------------------------------------
gi|15906527|gb|BI814170.1|BI814 ------------------------------------------------
gi|22794047|gb|BU497853.1|BU497 ------------------------------------------------
gi|22791118|gb|BU494924.1|BU494 ------------------------------------------------
gi|12390658|gb|AU088517.1|AU088 ------------------------------------------------
gi|15907876|gb|BI814980.1|BI814 ------------------------------------------------
gi|21542711|gb|BQ595985.1|BQ595 ------------------------------------------------
gi|22794758|gb|BU498564.1|BU498 ------------------------------------------------
gi|21543200|gb|BQ596474.1|BQ596 ------------------------------------------------
gi|15906993|gb|BI814423.1|BI814 ------------------------------------------------
gi|22794726|gb|BU498532.1|BU498 ------------------------------------------------
gi|21254474|gb|BQ451362.1|BQ451 ------------------------------------------------
gi|21543981|gb|BQ597255.1|BQ597 ------------------------------------------------
gi|15585956|gb|BI670572.1|BI670 ------------------------------------------------
gi|15909193|gb|BI815683.1|BI815 ------------------------------------------------
gi|21254487|gb|BQ451375.1|BQ451 ------------------------------------------------
gi|21687283|gb|BQ633130.1|BQ633 ------------------------------------------------
gi|21884744|gb|BQ739731.1|BQ739 ------------------------------------------------
gi|22794575|gb|BU498381.1|BU498 ------------------------------------------------
gi|15907290|gb|BI814666.1|BI814 ------------------------------------------------
gi|22794685|gb|BU498491.1|BU498 ------------------------------------------------
gi|462791|gb|T18005.1|T18005    ------------------------------------------------
gi|15908322|gb|BI815213.1|BI815 ------------------------------------------------
gi|15910117|gb|BI816175.1|BI816 ------------------------------------------------
gi|22792504|gb|BU496310.1|BU496 ------------------------------------------------
gi|22791187|gb|BU494993.1|BU494 ------------------------------------------------
gi|15909688|gb|BI815939.1|BI815 ------------------------------------------------
gi|15908920|gb|BI815525.1|BI815 ------------------------------------------------
gi|22791893|gb|BU495699.1|BU495 ------------------------------------------------
gi|15909887|gb|BI816043.1|BI816 ------------------------------------------------
gi|21542882|gb|BQ596156.1|BQ596 ------------------------------------------------
gi|22794278|gb|BU498084.1|BU498 ------------------------------------------------
gi|21543492|gb|BQ596766.1|BQ596 ------------------------------------------------
gi|22793921|gb|BU497727.1|BU497 ------------------------------------------------
gi|21255231|gb|BQ452119.1|BQ452 AAATAAATTATAAATAGAAAAAAA------------------------
gi|22792183|gb|BU495989.1|BU495 ------------------------------------------------
gi|22791145|gb|BU494951.1|BU494 ------------------------------------------------
gi|21255105|gb|BQ451993.1|BQ451 ------------------------------------------------
gi|21543184|gb|BQ596458.1|BQ596 AAATAAATTATAAATAG-------------------------------
gi|21543884|gb|BQ597158.1|BQ597 ------------------------------------------------
gi|22794911|gb|BU498717.1|BU498 ------------------------------------------------

MAL13P1.214                     ATATATGTATATATATATATATATATATATATCAAAAAGATCGATGCT
MAL13|MAL13P1.214               ------------------------------------------------
su_gi_contig_85                 ------------------------------------------------
gi|12389457|gb|AU087316.1|AU087 ------------------------------------------------
gi|12389247|gb|AU087106.1|AU087 ------------------------------------------------
gi|55828471|gb|AU087300.2|AU087 ------------------------------------------------
gi|12389242|gb|AU087101.1|AU087 ------------------------------------------------
gi|271401|gb|T02547.1|T02547    ------------------------------------------------
gi|1674761|gb|N97743.1|N97743   ------------------------------------------------
gi|267603|gb|T02485.1|T02485    ------------------------------------------------
gi|462830|gb|T18044.1|T18044    ------------------------------------------------
gi|22792194|gb|BU496000.1|BU496 ------------------------------------------------
gi|271436|gb|T02582.1|T02582    ------------------------------------------------
gi|462796|gb|T18010.1|T18010    ------------------------------------------------
gi|16250519|gb|BI936047.1|BI936 ------------------------------------------------
gi|22794151|gb|BU497957.1|BU497 ------------------------------------------------
gi|15906527|gb|BI814170.1|BI814 ------------------------------------------------
gi|22794047|gb|BU497853.1|BU497 ------------------------------------------------
gi|22791118|gb|BU494924.1|BU494 ------------------------------------------------
gi|12390658|gb|AU088517.1|AU088 ------------------------------------------------
gi|15907876|gb|BI814980.1|BI814 ------------------------------------------------
gi|21542711|gb|BQ595985.1|BQ595 ------------------------------------------------
gi|22794758|gb|BU498564.1|BU498 ------------------------------------------------
gi|21543200|gb|BQ596474.1|BQ596 ------------------------------------------------
gi|15906993|gb|BI814423.1|BI814 ------------------------------------------------
gi|22794726|gb|BU498532.1|BU498 ------------------------------------------------
gi|21254474|gb|BQ451362.1|BQ451 ------------------------------------------------
gi|21543981|gb|BQ597255.1|BQ597 ------------------------------------------------
gi|15585956|gb|BI670572.1|BI670 ------------------------------------------------
gi|15909193|gb|BI815683.1|BI815 ------------------------------------------------
gi|21254487|gb|BQ451375.1|BQ451 ------------------------------------------------
gi|21687283|gb|BQ633130.1|BQ633 ------------------------------------------------
gi|21884744|gb|BQ739731.1|BQ739 ------------------------------------------------
gi|22794575|gb|BU498381.1|BU498 ------------------------------------------------
gi|15907290|gb|BI814666.1|BI814 ------------------------------------------------
gi|22794685|gb|BU498491.1|BU498 ------------------------------------------------
gi|462791|gb|T18005.1|T18005    ------------------------------------------------
gi|15908322|gb|BI815213.1|BI815 ------------------------------------------------
gi|15910117|gb|BI816175.1|BI816 ------------------------------------------------
gi|22792504|gb|BU496310.1|BU496 ------------------------------------------------
gi|22791187|gb|BU494993.1|BU494 ------------------------------------------------
gi|15909688|gb|BI815939.1|BI815 ------------------------------------------------
gi|15908920|gb|BI815525.1|BI815 ------------------------------------------------
gi|22791893|gb|BU495699.1|BU495 ------------------------------------------------
gi|15909887|gb|BI816043.1|BI816 ------------------------------------------------
gi|21542882|gb|BQ596156.1|BQ596 ------------------------------------------------
gi|22794278|gb|BU498084.1|BU498 ------------------------------------------------
gi|21543492|gb|BQ596766.1|BQ596 ------------------------------------------------
gi|22793921|gb|BU497727.1|BU497 ------------------------------------------------
gi|21255231|gb|BQ452119.1|BQ452 ------------------------------------------------
gi|22792183|gb|BU495989.1|BU495 ------------------------------------------------
gi|22791145|gb|BU494951.1|BU494 ------------------------------------------------
gi|21255105|gb|BQ451993.1|BQ451 ------------------------------------------------
gi|21543184|gb|BQ596458.1|BQ596 ------------------------------------------------
gi|21543884|gb|BQ597158.1|BQ597 ------------------------------------------------
gi|22794911|gb|BU498717.1|BU498 ------------------------------------------------

MAL13P1.214                     ATACATAGTATAATTTGAATTAAAAATTTCCCTTCTATATTTTATTAT
MAL13|MAL13P1.214               ------------------------------------------------
su_gi_contig_85                 ------------------------------------------------
gi|12389457|gb|AU087316.1|AU087 ------------------------------------------------
gi|12389247|gb|AU087106.1|AU087 ------------------------------------------------
gi|55828471|gb|AU087300.2|AU087 ------------------------------------------------
gi|12389242|gb|AU087101.1|AU087 ------------------------------------------------
gi|271401|gb|T02547.1|T02547    ------------------------------------------------
gi|1674761|gb|N97743.1|N97743   ------------------------------------------------
gi|267603|gb|T02485.1|T02485    ------------------------------------------------
gi|462830|gb|T18044.1|T18044    ------------------------------------------------
gi|22792194|gb|BU496000.1|BU496 ------------------------------------------------
gi|271436|gb|T02582.1|T02582    ------------------------------------------------
gi|462796|gb|T18010.1|T18010    ------------------------------------------------
gi|16250519|gb|BI936047.1|BI936 ------------------------------------------------
gi|22794151|gb|BU497957.1|BU497 ------------------------------------------------
gi|15906527|gb|BI814170.1|BI814 ------------------------------------------------
gi|22794047|gb|BU497853.1|BU497 ------------------------------------------------
gi|22791118|gb|BU494924.1|BU494 ------------------------------------------------
gi|12390658|gb|AU088517.1|AU088 ------------------------------------------------
gi|15907876|gb|BI814980.1|BI814 ------------------------------------------------
gi|21542711|gb|BQ595985.1|BQ595 ------------------------------------------------
gi|22794758|gb|BU498564.1|BU498 ------------------------------------------------
gi|21543200|gb|BQ596474.1|BQ596 ------------------------------------------------
gi|15906993|gb|BI814423.1|BI814 ------------------------------------------------
gi|22794726|gb|BU498532.1|BU498 ------------------------------------------------
gi|21254474|gb|BQ451362.1|BQ451 ------------------------------------------------
gi|21543981|gb|BQ597255.1|BQ597 ------------------------------------------------
gi|15585956|gb|BI670572.1|BI670 ------------------------------------------------
gi|15909193|gb|BI815683.1|BI815 ------------------------------------------------
gi|21254487|gb|BQ451375.1|BQ451 ------------------------------------------------
gi|21687283|gb|BQ633130.1|BQ633 ------------------------------------------------
gi|21884744|gb|BQ739731.1|BQ739 ------------------------------------------------
gi|22794575|gb|BU498381.1|BU498 ------------------------------------------------
gi|15907290|gb|BI814666.1|BI814 ------------------------------------------------
gi|22794685|gb|BU498491.1|BU498 ------------------------------------------------
gi|462791|gb|T18005.1|T18005    ------------------------------------------------
gi|15908322|gb|BI815213.1|BI815 ------------------------------------------------
gi|15910117|gb|BI816175.1|BI816 ------------------------------------------------
gi|22792504|gb|BU496310.1|BU496 ------------------------------------------------
gi|22791187|gb|BU494993.1|BU494 ------------------------------------------------
gi|15909688|gb|BI815939.1|BI815 ------------------------------------------------
gi|15908920|gb|BI815525.1|BI815 ------------------------------------------------
gi|22791893|gb|BU495699.1|BU495 ------------------------------------------------
gi|15909887|gb|BI816043.1|BI816 ------------------------------------------------
gi|21542882|gb|BQ596156.1|BQ596 ------------------------------------------------
gi|22794278|gb|BU498084.1|BU498 ------------------------------------------------
gi|21543492|gb|BQ596766.1|BQ596 ------------------------------------------------
gi|22793921|gb|BU497727.1|BU497 ------------------------------------------------
gi|21255231|gb|BQ452119.1|BQ452 ------------------------------------------------
gi|22792183|gb|BU495989.1|BU495 ------------------------------------------------
gi|22791145|gb|BU494951.1|BU494 ------------------------------------------------
gi|21255105|gb|BQ451993.1|BQ451 ------------------------------------------------
gi|21543184|gb|BQ596458.1|BQ596 ------------------------------------------------
gi|21543884|gb|BQ597158.1|BQ597 ------------------------------------------------
gi|22794911|gb|BU498717.1|BU498 ------------------------------------------------

MAL13P1.214                     TAATCTTCAAAATATTACATATCAAAATATATGCTTTACATTTGTTTT
MAL13|MAL13P1.214               ------------------------------------------------
su_gi_contig_85                 ------------------------------------------------
gi|12389457|gb|AU087316.1|AU087 ------------------------------------------------
gi|12389247|gb|AU087106.1|AU087 ------------------------------------------------
gi|55828471|gb|AU087300.2|AU087 ------------------------------------------------
gi|12389242|gb|AU087101.1|AU087 ------------------------------------------------
gi|271401|gb|T02547.1|T02547    ------------------------------------------------
gi|1674761|gb|N97743.1|N97743   ------------------------------------------------
gi|267603|gb|T02485.1|T02485    ------------------------------------------------
gi|462830|gb|T18044.1|T18044    ------------------------------------------------
gi|22792194|gb|BU496000.1|BU496 ------------------------------------------------
gi|271436|gb|T02582.1|T02582    ------------------------------------------------
gi|462796|gb|T18010.1|T18010    ------------------------------------------------
gi|16250519|gb|BI936047.1|BI936 ------------------------------------------------
gi|22794151|gb|BU497957.1|BU497 ------------------------------------------------
gi|15906527|gb|BI814170.1|BI814 ------------------------------------------------
gi|22794047|gb|BU497853.1|BU497 ------------------------------------------------
gi|22791118|gb|BU494924.1|BU494 ------------------------------------------------
gi|12390658|gb|AU088517.1|AU088 ------------------------------------------------
gi|15907876|gb|BI814980.1|BI814 ------------------------------------------------
gi|21542711|gb|BQ595985.1|BQ595 ------------------------------------------------
gi|22794758|gb|BU498564.1|BU498 ------------------------------------------------
gi|21543200|gb|BQ596474.1|BQ596 ------------------------------------------------
gi|15906993|gb|BI814423.1|BI814 ------------------------------------------------
gi|22794726|gb|BU498532.1|BU498 ------------------------------------------------
gi|21254474|gb|BQ451362.1|BQ451 ------------------------------------------------
gi|21543981|gb|BQ597255.1|BQ597 ------------------------------------------------
gi|15585956|gb|BI670572.1|BI670 ------------------------------------------------
gi|15909193|gb|BI815683.1|BI815 ------------------------------------------------
gi|21254487|gb|BQ451375.1|BQ451 ------------------------------------------------
gi|21687283|gb|BQ633130.1|BQ633 ------------------------------------------------
gi|21884744|gb|BQ739731.1|BQ739 ------------------------------------------------
gi|22794575|gb|BU498381.1|BU498 ------------------------------------------------
gi|15907290|gb|BI814666.1|BI814 ------------------------------------------------
gi|22794685|gb|BU498491.1|BU498 ------------------------------------------------
gi|462791|gb|T18005.1|T18005    ------------------------------------------------
gi|15908322|gb|BI815213.1|BI815 ------------------------------------------------
gi|15910117|gb|BI816175.1|BI816 ------------------------------------------------
gi|22792504|gb|BU496310.1|BU496 ------------------------------------------------
gi|22791187|gb|BU494993.1|BU494 ------------------------------------------------
gi|15909688|gb|BI815939.1|BI815 ------------------------------------------------
gi|15908920|gb|BI815525.1|BI815 ------------------------------------------------
gi|22791893|gb|BU495699.1|BU495 ------------------------------------------------
gi|15909887|gb|BI816043.1|BI816 ------------------------------------------------
gi|21542882|gb|BQ596156.1|BQ596 ------------------------------------------------
gi|22794278|gb|BU498084.1|BU498 ------------------------------------------------
gi|21543492|gb|BQ596766.1|BQ596 ------------------------------------------------
gi|22793921|gb|BU497727.1|BU497 ------------------------------------------------
gi|21255231|gb|BQ452119.1|BQ452 ------------------------------------------------
gi|22792183|gb|BU495989.1|BU495 ------------------------------------------------
gi|22791145|gb|BU494951.1|BU494 ------------------------------------------------
gi|21255105|gb|BQ451993.1|BQ451 ------------------------------------------------
gi|21543184|gb|BQ596458.1|BQ596 ------------------------------------------------
gi|21543884|gb|BQ597158.1|BQ597 ------------------------------------------------
gi|22794911|gb|BU498717.1|BU498 ------------------------------------------------

MAL13P1.214                     ATATATATTTTTTTATATATATAGAAAAAAAGAAAAAAGTCAATAAAT
MAL13|MAL13P1.214               ------------------------------------------------
su_gi_contig_85                 ------------------------------------------------
gi|12389457|gb|AU087316.1|AU087 ------------------------------------------------
gi|12389247|gb|AU087106.1|AU087 ------------------------------------------------
gi|55828471|gb|AU087300.2|AU087 ------------------------------------------------
gi|12389242|gb|AU087101.1|AU087 ------------------------------------------------
gi|271401|gb|T02547.1|T02547    ------------------------------------------------
gi|1674761|gb|N97743.1|N97743   ------------------------------------------------
gi|267603|gb|T02485.1|T02485    ------------------------------------------------
gi|462830|gb|T18044.1|T18044    ------------------------------------------------
gi|22792194|gb|BU496000.1|BU496 ------------------------------------------------
gi|271436|gb|T02582.1|T02582    ------------------------------------------------
gi|462796|gb|T18010.1|T18010    ------------------------------------------------
gi|16250519|gb|BI936047.1|BI936 ------------------------------------------------
gi|22794151|gb|BU497957.1|BU497 ------------------------------------------------
gi|15906527|gb|BI814170.1|BI814 ------------------------------------------------
gi|22794047|gb|BU497853.1|BU497 ------------------------------------------------
gi|22791118|gb|BU494924.1|BU494 ------------------------------------------------
gi|12390658|gb|AU088517.1|AU088 ------------------------------------------------
gi|15907876|gb|BI814980.1|BI814 ------------------------------------------------
gi|21542711|gb|BQ595985.1|BQ595 ------------------------------------------------
gi|22794758|gb|BU498564.1|BU498 ------------------------------------------------
gi|21543200|gb|BQ596474.1|BQ596 ------------------------------------------------
gi|15906993|gb|BI814423.1|BI814 ------------------------------------------------
gi|22794726|gb|BU498532.1|BU498 ------------------------------------------------
gi|21254474|gb|BQ451362.1|BQ451 ------------------------------------------------
gi|21543981|gb|BQ597255.1|BQ597 ------------------------------------------------
gi|15585956|gb|BI670572.1|BI670 ------------------------------------------------
gi|15909193|gb|BI815683.1|BI815 ------------------------------------------------
gi|21254487|gb|BQ451375.1|BQ451 ------------------------------------------------
gi|21687283|gb|BQ633130.1|BQ633 ------------------------------------------------
gi|21884744|gb|BQ739731.1|BQ739 ------------------------------------------------
gi|22794575|gb|BU498381.1|BU498 ------------------------------------------------
gi|15907290|gb|BI814666.1|BI814 ------------------------------------------------
gi|22794685|gb|BU498491.1|BU498 ------------------------------------------------
gi|462791|gb|T18005.1|T18005    ------------------------------------------------
gi|15908322|gb|BI815213.1|BI815 ------------------------------------------------
gi|15910117|gb|BI816175.1|BI816 ------------------------------------------------
gi|22792504|gb|BU496310.1|BU496 ------------------------------------------------
gi|22791187|gb|BU494993.1|BU494 ------------------------------------------------
gi|15909688|gb|BI815939.1|BI815 ------------------------------------------------
gi|15908920|gb|BI815525.1|BI815 ------------------------------------------------
gi|22791893|gb|BU495699.1|BU495 ------------------------------------------------
gi|15909887|gb|BI816043.1|BI816 ------------------------------------------------
gi|21542882|gb|BQ596156.1|BQ596 ------------------------------------------------
gi|22794278|gb|BU498084.1|BU498 ------------------------------------------------
gi|21543492|gb|BQ596766.1|BQ596 ------------------------------------------------
gi|22793921|gb|BU497727.1|BU497 ------------------------------------------------
gi|21255231|gb|BQ452119.1|BQ452 ------------------------------------------------
gi|22792183|gb|BU495989.1|BU495 ------------------------------------------------
gi|22791145|gb|BU494951.1|BU494 ------------------------------------------------
gi|21255105|gb|BQ451993.1|BQ451 ------------------------------------------------
gi|21543184|gb|BQ596458.1|BQ596 ------------------------------------------------
gi|21543884|gb|BQ597158.1|BQ597 ------------------------------------------------
gi|22794911|gb|BU498717.1|BU498 ------------------------------------------------

MAL13P1.214                     TATCGTAGACAAAAAAAATAAGCGTTTAATATGATAATCAAAAAAAAT
MAL13|MAL13P1.214               ------------------------------------------------
su_gi_contig_85                 ------------------------------------------------
gi|12389457|gb|AU087316.1|AU087 ------------------------------------------------
gi|12389247|gb|AU087106.1|AU087 ------------------------------------------------
gi|55828471|gb|AU087300.2|AU087 ------------------------------------------------
gi|12389242|gb|AU087101.1|AU087 ------------------------------------------------
gi|271401|gb|T02547.1|T02547    ------------------------------------------------
gi|1674761|gb|N97743.1|N97743   ------------------------------------------------
gi|267603|gb|T02485.1|T02485    ------------------------------------------------
gi|462830|gb|T18044.1|T18044    ------------------------------------------------
gi|22792194|gb|BU496000.1|BU496 ------------------------------------------------
gi|271436|gb|T02582.1|T02582    ------------------------------------------------
gi|462796|gb|T18010.1|T18010    ------------------------------------------------
gi|16250519|gb|BI936047.1|BI936 ------------------------------------------------
gi|22794151|gb|BU497957.1|BU497 ------------------------------------------------
gi|15906527|gb|BI814170.1|BI814 ------------------------------------------------
gi|22794047|gb|BU497853.1|BU497 ------------------------------------------------
gi|22791118|gb|BU494924.1|BU494 ------------------------------------------------
gi|12390658|gb|AU088517.1|AU088 ------------------------------------------------
gi|15907876|gb|BI814980.1|BI814 ------------------------------------------------
gi|21542711|gb|BQ595985.1|BQ595 ------------------------------------------------
gi|22794758|gb|BU498564.1|BU498 ------------------------------------------------
gi|21543200|gb|BQ596474.1|BQ596 ------------------------------------------------
gi|15906993|gb|BI814423.1|BI814 ------------------------------------------------
gi|22794726|gb|BU498532.1|BU498 ------------------------------------------------
gi|21254474|gb|BQ451362.1|BQ451 ------------------------------------------------
gi|21543981|gb|BQ597255.1|BQ597 ------------------------------------------------
gi|15585956|gb|BI670572.1|BI670 ------------------------------------------------
gi|15909193|gb|BI815683.1|BI815 ------------------------------------------------
gi|21254487|gb|BQ451375.1|BQ451 ------------------------------------------------
gi|21687283|gb|BQ633130.1|BQ633 ------------------------------------------------
gi|21884744|gb|BQ739731.1|BQ739 ------------------------------------------------
gi|22794575|gb|BU498381.1|BU498 ------------------------------------------------
gi|15907290|gb|BI814666.1|BI814 ------------------------------------------------
gi|22794685|gb|BU498491.1|BU498 ------------------------------------------------
gi|462791|gb|T18005.1|T18005    ------------------------------------------------
gi|15908322|gb|BI815213.1|BI815 ------------------------------------------------
gi|15910117|gb|BI816175.1|BI816 ------------------------------------------------
gi|22792504|gb|BU496310.1|BU496 ------------------------------------------------
gi|22791187|gb|BU494993.1|BU494 ------------------------------------------------
gi|15909688|gb|BI815939.1|BI815 ------------------------------------------------
gi|15908920|gb|BI815525.1|BI815 ------------------------------------------------
gi|22791893|gb|BU495699.1|BU495 ------------------------------------------------
gi|15909887|gb|BI816043.1|BI816 ------------------------------------------------
gi|21542882|gb|BQ596156.1|BQ596 ------------------------------------------------
gi|22794278|gb|BU498084.1|BU498 ------------------------------------------------
gi|21543492|gb|BQ596766.1|BQ596 ------------------------------------------------
gi|22793921|gb|BU497727.1|BU497 ------------------------------------------------
gi|21255231|gb|BQ452119.1|BQ452 ------------------------------------------------
gi|22792183|gb|BU495989.1|BU495 ------------------------------------------------
gi|22791145|gb|BU494951.1|BU494 ------------------------------------------------
gi|21255105|gb|BQ451993.1|BQ451 ------------------------------------------------
gi|21543184|gb|BQ596458.1|BQ596 ------------------------------------------------
gi|21543884|gb|BQ597158.1|BQ597 ------------------------------------------------
gi|22794911|gb|BU498717.1|BU498 ------------------------------------------------

MAL13P1.214                     TAAAATTTTTTTTTTTTTCATCTTTATTATTAAATGAACATAAGTTTC
MAL13|MAL13P1.214               ------------------------------------------------
su_gi_contig_85                 ------------------------------------------------
gi|12389457|gb|AU087316.1|AU087 ------------------------------------------------
gi|12389247|gb|AU087106.1|AU087 ------------------------------------------------
gi|55828471|gb|AU087300.2|AU087 ------------------------------------------------
gi|12389242|gb|AU087101.1|AU087 ------------------------------------------------
gi|271401|gb|T02547.1|T02547    ------------------------------------------------
gi|1674761|gb|N97743.1|N97743   ------------------------------------------------
gi|267603|gb|T02485.1|T02485    ------------------------------------------------
gi|462830|gb|T18044.1|T18044    ------------------------------------------------
gi|22792194|gb|BU496000.1|BU496 ------------------------------------------------
gi|271436|gb|T02582.1|T02582    ------------------------------------------------
gi|462796|gb|T18010.1|T18010    ------------------------------------------------
gi|16250519|gb|BI936047.1|BI936 ------------------------------------------------
gi|22794151|gb|BU497957.1|BU497 ------------------------------------------------
gi|15906527|gb|BI814170.1|BI814 ------------------------------------------------
gi|22794047|gb|BU497853.1|BU497 ------------------------------------------------
gi|22791118|gb|BU494924.1|BU494 ------------------------------------------------
gi|12390658|gb|AU088517.1|AU088 ------------------------------------------------
gi|15907876|gb|BI814980.1|BI814 ------------------------------------------------
gi|21542711|gb|BQ595985.1|BQ595 ------------------------------------------------
gi|22794758|gb|BU498564.1|BU498 ------------------------------------------------
gi|21543200|gb|BQ596474.1|BQ596 ------------------------------------------------
gi|15906993|gb|BI814423.1|BI814 ------------------------------------------------
gi|22794726|gb|BU498532.1|BU498 ------------------------------------------------
gi|21254474|gb|BQ451362.1|BQ451 ------------------------------------------------
gi|21543981|gb|BQ597255.1|BQ597 ------------------------------------------------
gi|15585956|gb|BI670572.1|BI670 ------------------------------------------------
gi|15909193|gb|BI815683.1|BI815 ------------------------------------------------
gi|21254487|gb|BQ451375.1|BQ451 ------------------------------------------------
gi|21687283|gb|BQ633130.1|BQ633 ------------------------------------------------
gi|21884744|gb|BQ739731.1|BQ739 ------------------------------------------------
gi|22794575|gb|BU498381.1|BU498 ------------------------------------------------
gi|15907290|gb|BI814666.1|BI814 ------------------------------------------------
gi|22794685|gb|BU498491.1|BU498 ------------------------------------------------
gi|462791|gb|T18005.1|T18005    ------------------------------------------------
gi|15908322|gb|BI815213.1|BI815 ------------------------------------------------
gi|15910117|gb|BI816175.1|BI816 ------------------------------------------------
gi|22792504|gb|BU496310.1|BU496 ------------------------------------------------
gi|22791187|gb|BU494993.1|BU494 ------------------------------------------------
gi|15909688|gb|BI815939.1|BI815 ------------------------------------------------
gi|15908920|gb|BI815525.1|BI815 ------------------------------------------------
gi|22791893|gb|BU495699.1|BU495 ------------------------------------------------
gi|15909887|gb|BI816043.1|BI816 ------------------------------------------------
gi|21542882|gb|BQ596156.1|BQ596 ------------------------------------------------
gi|22794278|gb|BU498084.1|BU498 ------------------------------------------------
gi|21543492|gb|BQ596766.1|BQ596 ------------------------------------------------
gi|22793921|gb|BU497727.1|BU497 ------------------------------------------------
gi|21255231|gb|BQ452119.1|BQ452 ------------------------------------------------
gi|22792183|gb|BU495989.1|BU495 ------------------------------------------------
gi|22791145|gb|BU494951.1|BU494 ------------------------------------------------
gi|21255105|gb|BQ451993.1|BQ451 ------------------------------------------------
gi|21543184|gb|BQ596458.1|BQ596 ------------------------------------------------
gi|21543884|gb|BQ597158.1|BQ597 ------------------------------------------------
gi|22794911|gb|BU498717.1|BU498 ------------------------------------------------

MAL13P1.214                     ATTAAAAAAAAAAAGAAAAAAAAGTAACAAATAATTATTATCCTAATT
MAL13|MAL13P1.214               ------------------------------------------------
su_gi_contig_85                 ------------------------------------------------
gi|12389457|gb|AU087316.1|AU087 ------------------------------------------------
gi|12389247|gb|AU087106.1|AU087 ------------------------------------------------
gi|55828471|gb|AU087300.2|AU087 ------------------------------------------------
gi|12389242|gb|AU087101.1|AU087 ------------------------------------------------
gi|271401|gb|T02547.1|T02547    ------------------------------------------------
gi|1674761|gb|N97743.1|N97743   ------------------------------------------------
gi|267603|gb|T02485.1|T02485    ------------------------------------------------
gi|462830|gb|T18044.1|T18044    ------------------------------------------------
gi|22792194|gb|BU496000.1|BU496 ------------------------------------------------
gi|271436|gb|T02582.1|T02582    ------------------------------------------------
gi|462796|gb|T18010.1|T18010    ------------------------------------------------
gi|16250519|gb|BI936047.1|BI936 ------------------------------------------------
gi|22794151|gb|BU497957.1|BU497 ------------------------------------------------
gi|15906527|gb|BI814170.1|BI814 ------------------------------------------------
gi|22794047|gb|BU497853.1|BU497 ------------------------------------------------
gi|22791118|gb|BU494924.1|BU494 ------------------------------------------------
gi|12390658|gb|AU088517.1|AU088 ------------------------------------------------
gi|15907876|gb|BI814980.1|BI814 ------------------------------------------------
gi|21542711|gb|BQ595985.1|BQ595 ------------------------------------------------
gi|22794758|gb|BU498564.1|BU498 ------------------------------------------------
gi|21543200|gb|BQ596474.1|BQ596 ------------------------------------------------
gi|15906993|gb|BI814423.1|BI814 ------------------------------------------------
gi|22794726|gb|BU498532.1|BU498 ------------------------------------------------
gi|21254474|gb|BQ451362.1|BQ451 ------------------------------------------------
gi|21543981|gb|BQ597255.1|BQ597 ------------------------------------------------
gi|15585956|gb|BI670572.1|BI670 ------------------------------------------------
gi|15909193|gb|BI815683.1|BI815 ------------------------------------------------
gi|21254487|gb|BQ451375.1|BQ451 ------------------------------------------------
gi|21687283|gb|BQ633130.1|BQ633 ------------------------------------------------
gi|21884744|gb|BQ739731.1|BQ739 ------------------------------------------------
gi|22794575|gb|BU498381.1|BU498 ------------------------------------------------
gi|15907290|gb|BI814666.1|BI814 ------------------------------------------------
gi|22794685|gb|BU498491.1|BU498 ------------------------------------------------
gi|462791|gb|T18005.1|T18005    ------------------------------------------------
gi|15908322|gb|BI815213.1|BI815 ------------------------------------------------
gi|15910117|gb|BI816175.1|BI816 ------------------------------------------------
gi|22792504|gb|BU496310.1|BU496 ------------------------------------------------
gi|22791187|gb|BU494993.1|BU494 ------------------------------------------------
gi|15909688|gb|BI815939.1|BI815 ------------------------------------------------
gi|15908920|gb|BI815525.1|BI815 ------------------------------------------------
gi|22791893|gb|BU495699.1|BU495 ------------------------------------------------
gi|15909887|gb|BI816043.1|BI816 ------------------------------------------------
gi|21542882|gb|BQ596156.1|BQ596 ------------------------------------------------
gi|22794278|gb|BU498084.1|BU498 ------------------------------------------------
gi|21543492|gb|BQ596766.1|BQ596 ------------------------------------------------
gi|22793921|gb|BU497727.1|BU497 ------------------------------------------------
gi|21255231|gb|BQ452119.1|BQ452 ------------------------------------------------
gi|22792183|gb|BU495989.1|BU495 ------------------------------------------------
gi|22791145|gb|BU494951.1|BU494 ------------------------------------------------
gi|21255105|gb|BQ451993.1|BQ451 ------------------------------------------------
gi|21543184|gb|BQ596458.1|BQ596 ------------------------------------------------
gi|21543884|gb|BQ597158.1|BQ597 ------------------------------------------------
gi|22794911|gb|BU498717.1|BU498 ------------------------------------------------

MAL13P1.214                     TAAAAAATGAGCCAAAAGAAAAAAAAAAAAAAAAAAAA----------
MAL13|MAL13P1.214               ------------------------------------------------
su_gi_contig_85                 ------------------------------------------------
gi|12389457|gb|AU087316.1|AU087 ------------------------------------------------
gi|12389247|gb|AU087106.1|AU087 ------------------------------------------------
gi|55828471|gb|AU087300.2|AU087 ------------------------------------------------
gi|12389242|gb|AU087101.1|AU087 ------------------------------------------------
gi|271401|gb|T02547.1|T02547    ------------------------------------------------
gi|1674761|gb|N97743.1|N97743   ------------------------------------------------
gi|267603|gb|T02485.1|T02485    ------------------------------------------------
gi|462830|gb|T18044.1|T18044    ------------------------------------------------
gi|22792194|gb|BU496000.1|BU496 ------------------------------------------------
gi|271436|gb|T02582.1|T02582    ------------------------------------------------
gi|462796|gb|T18010.1|T18010    ------------------------------------------------
gi|16250519|gb|BI936047.1|BI936 ------------------------------------------------
gi|22794151|gb|BU497957.1|BU497 ------------------------------------------------
gi|15906527|gb|BI814170.1|BI814 ------------------------------------------------
gi|22794047|gb|BU497853.1|BU497 ------------------------------------------------
gi|22791118|gb|BU494924.1|BU494 ------------------------------------------------
gi|12390658|gb|AU088517.1|AU088 ------------------------------------------------
gi|15907876|gb|BI814980.1|BI814 ------------------------------------------------
gi|21542711|gb|BQ595985.1|BQ595 ------------------------------------------------
gi|22794758|gb|BU498564.1|BU498 ------------------------------------------------
gi|21543200|gb|BQ596474.1|BQ596 ------------------------------------------------
gi|15906993|gb|BI814423.1|BI814 ------------------------------------------------
gi|22794726|gb|BU498532.1|BU498 ------------------------------------------------
gi|21254474|gb|BQ451362.1|BQ451 ------------------------------------------------
gi|21543981|gb|BQ597255.1|BQ597 ------------------------------------------------
gi|15585956|gb|BI670572.1|BI670 ------------------------------------------------
gi|15909193|gb|BI815683.1|BI815 ------------------------------------------------
gi|21254487|gb|BQ451375.1|BQ451 ------------------------------------------------
gi|21687283|gb|BQ633130.1|BQ633 ------------------------------------------------
gi|21884744|gb|BQ739731.1|BQ739 ------------------------------------------------
gi|22794575|gb|BU498381.1|BU498 ------------------------------------------------
gi|15907290|gb|BI814666.1|BI814 ------------------------------------------------
gi|22794685|gb|BU498491.1|BU498 ------------------------------------------------
gi|462791|gb|T18005.1|T18005    ------------------------------------------------
gi|15908322|gb|BI815213.1|BI815 ------------------------------------------------
gi|15910117|gb|BI816175.1|BI816 ------------------------------------------------
gi|22792504|gb|BU496310.1|BU496 ------------------------------------------------
gi|22791187|gb|BU494993.1|BU494 ------------------------------------------------
gi|15909688|gb|BI815939.1|BI815 ------------------------------------------------
gi|15908920|gb|BI815525.1|BI815 ------------------------------------------------
gi|22791893|gb|BU495699.1|BU495 ------------------------------------------------
gi|15909887|gb|BI816043.1|BI816 ------------------------------------------------
gi|21542882|gb|BQ596156.1|BQ596 ------------------------------------------------
gi|22794278|gb|BU498084.1|BU498 ------------------------------------------------
gi|21543492|gb|BQ596766.1|BQ596 ------------------------------------------------
gi|22793921|gb|BU497727.1|BU497 ------------------------------------------------
gi|21255231|gb|BQ452119.1|BQ452 ------------------------------------------------
gi|22792183|gb|BU495989.1|BU495 ------------------------------------------------
gi|22791145|gb|BU494951.1|BU494 ------TTCAT--AAAAGAAAAAAAAAAAAAAAAAAACTCGAGACTAG
gi|21255105|gb|BQ451993.1|BQ451 ------------------------------------------------
gi|21543184|gb|BQ596458.1|BQ596 ------------------------------------------------
gi|21543884|gb|BQ597158.1|BQ597 ------------------------------------------------
gi|22794911|gb|BU498717.1|BU498 ------------------------------------------------

MAL13P1.214                     ------------------GAAAAAAAAAAAAAAAACAATTAAGTAAAA
MAL13|MAL13P1.214               ------------------------------------------------
su_gi_contig_85                 ------------------------------------------------
gi|12389457|gb|AU087316.1|AU087 ------------------------------------------------
gi|12389247|gb|AU087106.1|AU087 ------------------------------------------------
gi|55828471|gb|AU087300.2|AU087 ------------------------------------------------
gi|12389242|gb|AU087101.1|AU087 ------------------------------------------------
gi|271401|gb|T02547.1|T02547    ------------------------------------------------
gi|1674761|gb|N97743.1|N97743   ------------------------------------------------
gi|267603|gb|T02485.1|T02485    ------------------------------------------------
gi|462830|gb|T18044.1|T18044    ------------------------------------------------
gi|22792194|gb|BU496000.1|BU496 ------------------------------------------------
gi|271436|gb|T02582.1|T02582    ------------------------------------------------
gi|462796|gb|T18010.1|T18010    ------------------------------------------------
gi|16250519|gb|BI936047.1|BI936 ------------------------------------------------
gi|22794151|gb|BU497957.1|BU497 ------------------------------------------------
gi|15906527|gb|BI814170.1|BI814 ------------------------------------------------
gi|22794047|gb|BU497853.1|BU497 ------------------------------------------------
gi|22791118|gb|BU494924.1|BU494 ------------------------------------------------
gi|12390658|gb|AU088517.1|AU088 ------------------------------------------------
gi|15907876|gb|BI814980.1|BI814 ------------------------------------------------
gi|21542711|gb|BQ595985.1|BQ595 ------------------------------------------------
gi|22794758|gb|BU498564.1|BU498 ------------------------------------------------
gi|21543200|gb|BQ596474.1|BQ596 ------------------------------------------------
gi|15906993|gb|BI814423.1|BI814 ------------------------------------------------
gi|22794726|gb|BU498532.1|BU498 ------------------------------------------------
gi|21254474|gb|BQ451362.1|BQ451 ------------------------------------------------
gi|21543981|gb|BQ597255.1|BQ597 ------------------------------------------------
gi|15585956|gb|BI670572.1|BI670 ------------------------------------------------
gi|15909193|gb|BI815683.1|BI815 ------------------------------------------------
gi|21254487|gb|BQ451375.1|BQ451 ------------------------------------------------
gi|21687283|gb|BQ633130.1|BQ633 ------------------------------------------------
gi|21884744|gb|BQ739731.1|BQ739 ------------------------------------------------
gi|22794575|gb|BU498381.1|BU498 ------------------------------------------------
gi|15907290|gb|BI814666.1|BI814 ------------------------------------------------
gi|22794685|gb|BU498491.1|BU498 ------------------------------------------------
gi|462791|gb|T18005.1|T18005    ------------------------------------------------
gi|15908322|gb|BI815213.1|BI815 ------------------------------------------------
gi|15910117|gb|BI816175.1|BI816 ------------------------------------------------
gi|22792504|gb|BU496310.1|BU496 ------------------------------------------------
gi|22791187|gb|BU494993.1|BU494 ------------------------------------------------
gi|15909688|gb|BI815939.1|BI815 ------------------------------------------------
gi|15908920|gb|BI815525.1|BI815 ------------------------------------------------
gi|22791893|gb|BU495699.1|BU495 ------------------------------------------------
gi|15909887|gb|BI816043.1|BI816 ------------------------------------------------
gi|21542882|gb|BQ596156.1|BQ596 ------------------------------------------------
gi|22794278|gb|BU498084.1|BU498 ------------------------------------------------
gi|21543492|gb|BQ596766.1|BQ596 ------------------------------------------------
gi|22793921|gb|BU497727.1|BU497 ------------------------------------------------
gi|21255231|gb|BQ452119.1|BQ452 ------------------------------------------------
gi|22792183|gb|BU495989.1|BU495 ------------------------------------------------
gi|22791145|gb|BU494951.1|BU494 TTCTCTCTCTCTCCGGCA------------------------------
gi|21255105|gb|BQ451993.1|BQ451 ------------------------------------------------
gi|21543184|gb|BQ596458.1|BQ596 ------------------------------------------------
gi|21543884|gb|BQ597158.1|BQ597 ------------------------------------------------
gi|22794911|gb|BU498717.1|BU498 ------------------------------------------------

MAL13P1.214                     TAAAATAATAAAATTAAAATAAACAATAAGAAAATAATAATAATAATA
MAL13|MAL13P1.214               ------------------------------------------------
su_gi_contig_85                 ------------------------------------------------
gi|12389457|gb|AU087316.1|AU087 ------------------------------------------------
gi|12389247|gb|AU087106.1|AU087 ------------------------------------------------
gi|55828471|gb|AU087300.2|AU087 ------------------------------------------------
gi|12389242|gb|AU087101.1|AU087 ------------------------------------------------
gi|271401|gb|T02547.1|T02547    ------------------------------------------------
gi|1674761|gb|N97743.1|N97743   ------------------------------------------------
gi|267603|gb|T02485.1|T02485    ------------------------------------------------
gi|462830|gb|T18044.1|T18044    ------------------------------------------------
gi|22792194|gb|BU496000.1|BU496 ------------------------------------------------
gi|271436|gb|T02582.1|T02582    ------------------------------------------------
gi|462796|gb|T18010.1|T18010    ------------------------------------------------
gi|16250519|gb|BI936047.1|BI936 ------------------------------------------------
gi|22794151|gb|BU497957.1|BU497 ------------------------------------------------
gi|15906527|gb|BI814170.1|BI814 ------------------------------------------------
gi|22794047|gb|BU497853.1|BU497 ------------------------------------------------
gi|22791118|gb|BU494924.1|BU494 ------------------------------------------------
gi|12390658|gb|AU088517.1|AU088 ------------------------------------------------
gi|15907876|gb|BI814980.1|BI814 ------------------------------------------------
gi|21542711|gb|BQ595985.1|BQ595 ------------------------------------------------
gi|22794758|gb|BU498564.1|BU498 ------------------------------------------------
gi|21543200|gb|BQ596474.1|BQ596 ------------------------------------------------
gi|15906993|gb|BI814423.1|BI814 ------------------------------------------------
gi|22794726|gb|BU498532.1|BU498 ------------------------------------------------
gi|21254474|gb|BQ451362.1|BQ451 ------------------------------------------------
gi|21543981|gb|BQ597255.1|BQ597 ------------------------------------------------
gi|15585956|gb|BI670572.1|BI670 ------------------------------------------------
gi|15909193|gb|BI815683.1|BI815 ------------------------------------------------
gi|21254487|gb|BQ451375.1|BQ451 ------------------------------------------------
gi|21687283|gb|BQ633130.1|BQ633 ------------------------------------------------
gi|21884744|gb|BQ739731.1|BQ739 ------------------------------------------------
gi|22794575|gb|BU498381.1|BU498 ------------------------------------------------
gi|15907290|gb|BI814666.1|BI814 ------------------------------------------------
gi|22794685|gb|BU498491.1|BU498 ------------------------------------------------
gi|462791|gb|T18005.1|T18005    ------------------------------------------------
gi|15908322|gb|BI815213.1|BI815 ------------------------------------------------
gi|15910117|gb|BI816175.1|BI816 ------------------------------------------------
gi|22792504|gb|BU496310.1|BU496 ------------------------------------------------
gi|22791187|gb|BU494993.1|BU494 ------------------------------------------------
gi|15909688|gb|BI815939.1|BI815 ------------------------------------------------
gi|15908920|gb|BI815525.1|BI815 ------------------------------------------------
gi|22791893|gb|BU495699.1|BU495 ------------------------------------------------
gi|15909887|gb|BI816043.1|BI816 ------------------------------------------------
gi|21542882|gb|BQ596156.1|BQ596 ------------------------------------------------
gi|22794278|gb|BU498084.1|BU498 ------------------------------------------------
gi|21543492|gb|BQ596766.1|BQ596 ------------------------------------------------
gi|22793921|gb|BU497727.1|BU497 ------------------------------------------------
gi|21255231|gb|BQ452119.1|BQ452 ------------------------------------------------
gi|22792183|gb|BU495989.1|BU495 ------------------------------------------------
gi|22791145|gb|BU494951.1|BU494 ------------------------------------------------
gi|21255105|gb|BQ451993.1|BQ451 ------------------------------------------------
gi|21543184|gb|BQ596458.1|BQ596 ------------------------------------------------
gi|21543884|gb|BQ597158.1|BQ597 ------------------------------------------------
gi|22794911|gb|BU498717.1|BU498 ------------------------------------------------

MAL13P1.214                     TAATAATAATTATAATAACATTTCTTATAATTTAAGAATTTGTATTAT
MAL13|MAL13P1.214               ------------------------------------------------
su_gi_contig_85                 ------------------------------------------------
gi|12389457|gb|AU087316.1|AU087 ------------------------------------------------
gi|12389247|gb|AU087106.1|AU087 ------------------------------------------------
gi|55828471|gb|AU087300.2|AU087 ------------------------------------------------
gi|12389242|gb|AU087101.1|AU087 ------------------------------------------------
gi|271401|gb|T02547.1|T02547    ------------------------------------------------
gi|1674761|gb|N97743.1|N97743   ------------------------------------------------
gi|267603|gb|T02485.1|T02485    ------------------------------------------------
gi|462830|gb|T18044.1|T18044    ------------------------------------------------
gi|22792194|gb|BU496000.1|BU496 ------------------------------------------------
gi|271436|gb|T02582.1|T02582    ------------------------------------------------
gi|462796|gb|T18010.1|T18010    ------------------------------------------------
gi|16250519|gb|BI936047.1|BI936 ------------------------------------------------
gi|22794151|gb|BU497957.1|BU497 ------------------------------------------------
gi|15906527|gb|BI814170.1|BI814 ------------------------------------------------
gi|22794047|gb|BU497853.1|BU497 ------------------------------------------------
gi|22791118|gb|BU494924.1|BU494 ------------------------------------------------
gi|12390658|gb|AU088517.1|AU088 ------------------------------------------------
gi|15907876|gb|BI814980.1|BI814 ------------------------------------------------
gi|21542711|gb|BQ595985.1|BQ595 ------------------------------------------------
gi|22794758|gb|BU498564.1|BU498 ------------------------------------------------
gi|21543200|gb|BQ596474.1|BQ596 ------------------------------------------------
gi|15906993|gb|BI814423.1|BI814 ------------------------------------------------
gi|22794726|gb|BU498532.1|BU498 ------------------------------------------------
gi|21254474|gb|BQ451362.1|BQ451 ------------------------------------------------
gi|21543981|gb|BQ597255.1|BQ597 ------------------------------------------------
gi|15585956|gb|BI670572.1|BI670 ------------------------------------------------
gi|15909193|gb|BI815683.1|BI815 ------------------------------------------------
gi|21254487|gb|BQ451375.1|BQ451 ------------------------------------------------
gi|21687283|gb|BQ633130.1|BQ633 ------------------------------------------------
gi|21884744|gb|BQ739731.1|BQ739 ------------------------------------------------
gi|22794575|gb|BU498381.1|BU498 ------------------------------------------------
gi|15907290|gb|BI814666.1|BI814 ------------------------------------------------
gi|22794685|gb|BU498491.1|BU498 ------------------------------------------------
gi|462791|gb|T18005.1|T18005    ------------------------------------------------
gi|15908322|gb|BI815213.1|BI815 ------------------------------------------------
gi|15910117|gb|BI816175.1|BI816 ------------------------------------------------
gi|22792504|gb|BU496310.1|BU496 ------------------------------------------------
gi|22791187|gb|BU494993.1|BU494 ------------------------------------------------
gi|15909688|gb|BI815939.1|BI815 ------------------------------------------------
gi|15908920|gb|BI815525.1|BI815 ------------------------------------------------
gi|22791893|gb|BU495699.1|BU495 ------------------------------------------------
gi|15909887|gb|BI816043.1|BI816 ------------------------------------------------
gi|21542882|gb|BQ596156.1|BQ596 ------------------------------------------------
gi|22794278|gb|BU498084.1|BU498 ------------------------------------------------
gi|21543492|gb|BQ596766.1|BQ596 ------------------------------------------------
gi|22793921|gb|BU497727.1|BU497 ------------------------------------------------
gi|21255231|gb|BQ452119.1|BQ452 ------------------------------------------------
gi|22792183|gb|BU495989.1|BU495 ------------------------------------------------
gi|22791145|gb|BU494951.1|BU494 ------------------------------------------------
gi|21255105|gb|BQ451993.1|BQ451 ------------------------------------------------
gi|21543184|gb|BQ596458.1|BQ596 ------------------------------------------------
gi|21543884|gb|BQ597158.1|BQ597 ------------------------------------------------
gi|22794911|gb|BU498717.1|BU498 ------------------------------------------------

MAL13P1.214                     ATTTTTAATTTTTTCAAATACATAAATAAAAAGTATACTTATATATAT
MAL13|MAL13P1.214               ------------------------------------------------
su_gi_contig_85                 ------------------------------------------------
gi|12389457|gb|AU087316.1|AU087 ------------------------------------------------
gi|12389247|gb|AU087106.1|AU087 ------------------------------------------------
gi|55828471|gb|AU087300.2|AU087 ------------------------------------------------
gi|12389242|gb|AU087101.1|AU087 ------------------------------------------------
gi|271401|gb|T02547.1|T02547    ------------------------------------------------
gi|1674761|gb|N97743.1|N97743   ------------------------------------------------
gi|267603|gb|T02485.1|T02485    ------------------------------------------------
gi|462830|gb|T18044.1|T18044    ------------------------------------------------
gi|22792194|gb|BU496000.1|BU496 ------------------------------------------------
gi|271436|gb|T02582.1|T02582    ------------------------------------------------
gi|462796|gb|T18010.1|T18010    ------------------------------------------------
gi|16250519|gb|BI936047.1|BI936 ------------------------------------------------
gi|22794151|gb|BU497957.1|BU497 ------------------------------------------------
gi|15906527|gb|BI814170.1|BI814 ------------------------------------------------
gi|22794047|gb|BU497853.1|BU497 ------------------------------------------------
gi|22791118|gb|BU494924.1|BU494 ------------------------------------------------
gi|12390658|gb|AU088517.1|AU088 ------------------------------------------------
gi|15907876|gb|BI814980.1|BI814 ------------------------------------------------
gi|21542711|gb|BQ595985.1|BQ595 ------------------------------------------------
gi|22794758|gb|BU498564.1|BU498 ------------------------------------------------
gi|21543200|gb|BQ596474.1|BQ596 ------------------------------------------------
gi|15906993|gb|BI814423.1|BI814 ------------------------------------------------
gi|22794726|gb|BU498532.1|BU498 ------------------------------------------------
gi|21254474|gb|BQ451362.1|BQ451 ------------------------------------------------
gi|21543981|gb|BQ597255.1|BQ597 ------------------------------------------------
gi|15585956|gb|BI670572.1|BI670 ------------------------------------------------
gi|15909193|gb|BI815683.1|BI815 ------------------------------------------------
gi|21254487|gb|BQ451375.1|BQ451 ------------------------------------------------
gi|21687283|gb|BQ633130.1|BQ633 ------------------------------------------------
gi|21884744|gb|BQ739731.1|BQ739 ------------------------------------------------
gi|22794575|gb|BU498381.1|BU498 ------------------------------------------------
gi|15907290|gb|BI814666.1|BI814 ------------------------------------------------
gi|22794685|gb|BU498491.1|BU498 ------------------------------------------------
gi|462791|gb|T18005.1|T18005    ------------------------------------------------
gi|15908322|gb|BI815213.1|BI815 ------------------------------------------------
gi|15910117|gb|BI816175.1|BI816 ------------------------------------------------
gi|22792504|gb|BU496310.1|BU496 ------------------------------------------------
gi|22791187|gb|BU494993.1|BU494 ------------------------------------------------
gi|15909688|gb|BI815939.1|BI815 ------------------------------------------------
gi|15908920|gb|BI815525.1|BI815 ------------------------------------------------
gi|22791893|gb|BU495699.1|BU495 ------------------------------------------------
gi|15909887|gb|BI816043.1|BI816 ------------------------------------------------
gi|21542882|gb|BQ596156.1|BQ596 ------------------------------------------------
gi|22794278|gb|BU498084.1|BU498 ------------------------------------------------
gi|21543492|gb|BQ596766.1|BQ596 ------------------------------------------------
gi|22793921|gb|BU497727.1|BU497 ------------------------------------------------
gi|21255231|gb|BQ452119.1|BQ452 ------------------------------------------------
gi|22792183|gb|BU495989.1|BU495 ------------------------------------------------
gi|22791145|gb|BU494951.1|BU494 ------------------------------------------------
gi|21255105|gb|BQ451993.1|BQ451 ------------------------------------------------
gi|21543184|gb|BQ596458.1|BQ596 ------------------------------------------------
gi|21543884|gb|BQ597158.1|BQ597 ------------------------------------------------
gi|22794911|gb|BU498717.1|BU498 ------------------------------------------------

MAL13P1.214                     ATATATATATATATATTTATATATGTACACGTTTATATTTATGTATAA
MAL13|MAL13P1.214               ------------------------------------------------
su_gi_contig_85                 ------------------------------------------------
gi|12389457|gb|AU087316.1|AU087 ------------------------------------------------
gi|12389247|gb|AU087106.1|AU087 ------------------------------------------------
gi|55828471|gb|AU087300.2|AU087 ------------------------------------------------
gi|12389242|gb|AU087101.1|AU087 ------------------------------------------------
gi|271401|gb|T02547.1|T02547    ------------------------------------------------
gi|1674761|gb|N97743.1|N97743   ------------------------------------------------
gi|267603|gb|T02485.1|T02485    ------------------------------------------------
gi|462830|gb|T18044.1|T18044    ------------------------------------------------
gi|22792194|gb|BU496000.1|BU496 ------------------------------------------------
gi|271436|gb|T02582.1|T02582    ------------------------------------------------
gi|462796|gb|T18010.1|T18010    ------------------------------------------------
gi|16250519|gb|BI936047.1|BI936 ------------------------------------------------
gi|22794151|gb|BU497957.1|BU497 ------------------------------------------------
gi|15906527|gb|BI814170.1|BI814 ------------------------------------------------
gi|22794047|gb|BU497853.1|BU497 ------------------------------------------------
gi|22791118|gb|BU494924.1|BU494 ------------------------------------------------
gi|12390658|gb|AU088517.1|AU088 ------------------------------------------------
gi|15907876|gb|BI814980.1|BI814 ------------------------------------------------
gi|21542711|gb|BQ595985.1|BQ595 ------------------------------------------------
gi|22794758|gb|BU498564.1|BU498 ------------------------------------------------
gi|21543200|gb|BQ596474.1|BQ596 ------------------------------------------------
gi|15906993|gb|BI814423.1|BI814 ------------------------------------------------
gi|22794726|gb|BU498532.1|BU498 ------------------------------------------------
gi|21254474|gb|BQ451362.1|BQ451 ------------------------------------------------
gi|21543981|gb|BQ597255.1|BQ597 ------------------------------------------------
gi|15585956|gb|BI670572.1|BI670 ------------------------------------------------
gi|15909193|gb|BI815683.1|BI815 ------------------------------------------------
gi|21254487|gb|BQ451375.1|BQ451 ------------------------------------------------
gi|21687283|gb|BQ633130.1|BQ633 ------------------------------------------------
gi|21884744|gb|BQ739731.1|BQ739 ------------------------------------------------
gi|22794575|gb|BU498381.1|BU498 ------------------------------------------------
gi|15907290|gb|BI814666.1|BI814 ------------------------------------------------
gi|22794685|gb|BU498491.1|BU498 ------------------------------------------------
gi|462791|gb|T18005.1|T18005    ------------------------------------------------
gi|15908322|gb|BI815213.1|BI815 ------------------------------------------------
gi|15910117|gb|BI816175.1|BI816 ------------------------------------------------
gi|22792504|gb|BU496310.1|BU496 ------------------------------------------------
gi|22791187|gb|BU494993.1|BU494 ------------------------------------------------
gi|15909688|gb|BI815939.1|BI815 ------------------------------------------------
gi|15908920|gb|BI815525.1|BI815 ------------------------------------------------
gi|22791893|gb|BU495699.1|BU495 ------------------------------------------------
gi|15909887|gb|BI816043.1|BI816 ------------------------------------------------
gi|21542882|gb|BQ596156.1|BQ596 ------------------------------------------------
gi|22794278|gb|BU498084.1|BU498 ------------------------------------------------
gi|21543492|gb|BQ596766.1|BQ596 ------------------------------------------------
gi|22793921|gb|BU497727.1|BU497 ------------------------------------------------
gi|21255231|gb|BQ452119.1|BQ452 ------------------------------------------------
gi|22792183|gb|BU495989.1|BU495 ------------------------------------------------
gi|22791145|gb|BU494951.1|BU494 ------------------------------------------------
gi|21255105|gb|BQ451993.1|BQ451 ------------------------------------------------
gi|21543184|gb|BQ596458.1|BQ596 ------------------------------------------------
gi|21543884|gb|BQ597158.1|BQ597 ------------------------------------------------
gi|22794911|gb|BU498717.1|BU498 ------------------------------------------------

MAL13P1.214                     TATTATTCATTAAATATATACTTGAAAAAAAAAAAAAAAAAAAAAATA
MAL13|MAL13P1.214               ------------------------------------------------
su_gi_contig_85                 ------------------------------------------------
gi|12389457|gb|AU087316.1|AU087 ------------------------------------------------
gi|12389247|gb|AU087106.1|AU087 ------------------------------------------------
gi|55828471|gb|AU087300.2|AU087 ------------------------------------------------
gi|12389242|gb|AU087101.1|AU087 ------------------------------------------------
gi|271401|gb|T02547.1|T02547    ------------------------------------------------
gi|1674761|gb|N97743.1|N97743   ------------------------------------------------
gi|267603|gb|T02485.1|T02485    ------------------------------------------------
gi|462830|gb|T18044.1|T18044    ------------------------------------------------
gi|22792194|gb|BU496000.1|BU496 ------------------------------------------------
gi|271436|gb|T02582.1|T02582    ------------------------------------------------
gi|462796|gb|T18010.1|T18010    ------------------------------------------------
gi|16250519|gb|BI936047.1|BI936 ------------------------------------------------
gi|22794151|gb|BU497957.1|BU497 ------------------------------------------------
gi|15906527|gb|BI814170.1|BI814 ------------------------------------------------
gi|22794047|gb|BU497853.1|BU497 ------------------------------------------------
gi|22791118|gb|BU494924.1|BU494 ------------------------------------------------
gi|12390658|gb|AU088517.1|AU088 ------------------------------------------------
gi|15907876|gb|BI814980.1|BI814 ------------------------------------------------
gi|21542711|gb|BQ595985.1|BQ595 ------------------------------------------------
gi|22794758|gb|BU498564.1|BU498 ------------------------------------------------
gi|21543200|gb|BQ596474.1|BQ596 ------------------------------------------------
gi|15906993|gb|BI814423.1|BI814 -------------------NNNNNAANNNAAAAAANNAAAAAAAAAAA
gi|22794726|gb|BU498532.1|BU498 ------------------------------------------------
gi|21254474|gb|BQ451362.1|BQ451 ------------------------------------------------
gi|21543981|gb|BQ597255.1|BQ597 ------------------------------------------------
gi|15585956|gb|BI670572.1|BI670 ------------------------------------------------
gi|15909193|gb|BI815683.1|BI815 ------------------------------------------------
gi|21254487|gb|BQ451375.1|BQ451 ------------------------------------------------
gi|21687283|gb|BQ633130.1|BQ633 ------------------------------------------------
gi|21884744|gb|BQ739731.1|BQ739 ------------------------------------------------
gi|22794575|gb|BU498381.1|BU498 ------------------------------------------------
gi|15907290|gb|BI814666.1|BI814 ------------------------------------------------
gi|22794685|gb|BU498491.1|BU498 ------------------------------------------------
gi|462791|gb|T18005.1|T18005    ------------------------------------------------
gi|15908322|gb|BI815213.1|BI815 ------------------------------------------------
gi|15910117|gb|BI816175.1|BI816 ------------------------------------------------
gi|22792504|gb|BU496310.1|BU496 ------------------------------------------------
gi|22791187|gb|BU494993.1|BU494 ------------------------------------------------
gi|15909688|gb|BI815939.1|BI815 ------------------------------------------------
gi|15908920|gb|BI815525.1|BI815 ------------------------------------------------
gi|22791893|gb|BU495699.1|BU495 ------------------------------------------------
gi|15909887|gb|BI816043.1|BI816 ------------------------------------------------
gi|21542882|gb|BQ596156.1|BQ596 ------------------------------------------------
gi|22794278|gb|BU498084.1|BU498 ------------------------------------------------
gi|21543492|gb|BQ596766.1|BQ596 ------------------------------------------------
gi|22793921|gb|BU497727.1|BU497 ------------------------------------------------
gi|21255231|gb|BQ452119.1|BQ452 ------------------------------------------------
gi|22792183|gb|BU495989.1|BU495 ------------------------------------------------
gi|22791145|gb|BU494951.1|BU494 ------------------------------------------------
gi|21255105|gb|BQ451993.1|BQ451 ------------------------------------------------
gi|21543184|gb|BQ596458.1|BQ596 ------------------------------------------------
gi|21543884|gb|BQ597158.1|BQ597 ------------------------------------------------
gi|22794911|gb|BU498717.1|BU498 ------------------------------------------------

MAL13P1.214                     AAAGTTCTTTTATATTTATTCTCC
MAL13|MAL13P1.214               ------------------------
su_gi_contig_85                 ------------------------
gi|12389457|gb|AU087316.1|AU087 ------------------------
gi|12389247|gb|AU087106.1|AU087 ------------------------
gi|55828471|gb|AU087300.2|AU087 ------------------------
gi|12389242|gb|AU087101.1|AU087 ------------------------
gi|271401|gb|T02547.1|T02547    ------------------------
gi|1674761|gb|N97743.1|N97743   ------------------------
[truncated: 2,694 more chars]
