# Supplementary material for: cDNA sequences reveal considerable gene prediction inaccuracy in the Plasmodium falciparum genome
Source: BMC Genomics. 2007 Jul 27;8:255. doi: 10.1186/1471-2164-8-255 (PMC1978503; doi:10.1186/1471-2164-8-255)
Supplement: Additional file 2 — Genes with predicted coding regions fully covered by EST and confirmation of predicted introns. Aligned cDNA and predicted CDS sequences can be viewed by double clicking the hyper-linked gene names in the Excel file. [file 1471-2164-8-255-S2.zip › MAL13p1.219.TXT]

#NEXUS

[!This data assembled using Sequencher, from Gene Codes Corporation.]
begin data;
   dimensions ntax=4 nchar=3015;
   format datatype=dna gap=- interleave=yes;
   matrix

MAL13P1.219g                AGTTTAATTTTTTTATATCATCTTTTAATTTATTATATTTTGCAACAG
Pfa3D7|chr13|MAL13P1.219|Pf ------------------------------------------------
SU_CLEAN_contig_665         ------------------------------------------------
SU_CLEAN_contig_9205        ------------------------------------------------

MAL13P1.219g                TAGGAGCAGCTACATGAAACCAGTCTGGTTTCTTTCCTTCAGGCATTT
Pfa3D7|chr13|MAL13P1.219|Pf ------------------------------------------------
SU_CLEAN_contig_665         ------------------------------------------------
SU_CLEAN_contig_9205        ------------------------------------------------

MAL13P1.219g                TATTTCCAACTTTTGGTGTTAATAATAATTTTTTTGTAGTGCTAGAAA
Pfa3D7|chr13|MAL13P1.219|Pf ------------------------------------------------
SU_CLEAN_contig_665         ------------------------------------------------
SU_CLEAN_contig_9205        ------------------------------------------------

MAL13P1.219g                AATTTTCATTTCCTTCATGTACATATCTGTTTGCGTATAACAATATTT
Pfa3D7|chr13|MAL13P1.219|Pf ------------------------------------------------
SU_CLEAN_contig_665         ------------------------------------------------
SU_CLEAN_contig_9205        ------------------------------------------------

MAL13P1.219g                CTACATTTCTTAATTTATATATATCTCCTTTTTTATTTTTATTTTTAT
Pfa3D7|chr13|MAL13P1.219|Pf ------------------------------------------------
SU_CLEAN_contig_665         ------------------------------------------------
SU_CLEAN_contig_9205        ------------------------------------------------

MAL13P1.219g                TTTTATTCTTTCCTCTTTTCAAATATGCAGGGTTTGGTTTTTCAATAT
Pfa3D7|chr13|MAL13P1.219|Pf ------------------------------------------------
SU_CLEAN_contig_665         ------------------------------------------------
SU_CLEAN_contig_9205        ------------------------------------------------

MAL13P1.219g                AATTTAAAATGATACCTTTTTCCATATTTCCATGAGGTATGTATGAAC
Pfa3D7|chr13|MAL13P1.219|Pf ------------------------------------------------
SU_CLEAN_contig_665         ------------------------------------------------
SU_CLEAN_contig_9205        ------------------------------------------------

MAL13P1.219g                AGGTTCGTTTCTTTGTTTTTTTCAAATTTTTCGTTATGACACATTTTA
Pfa3D7|chr13|MAL13P1.219|Pf ------------------------------------------------
SU_CLEAN_contig_665         ------------------------------------------------
SU_CLEAN_contig_9205        ------------------------------------------------

MAL13P1.219g                TCCTCATAATAATGGAAAAAAGGATATACAAGTAAAAAAGGGATGGGA
Pfa3D7|chr13|MAL13P1.219|Pf ------------------------------------------------
SU_CLEAN_contig_665         ------------------------------------------------
SU_CLEAN_contig_9205        ------------------------------------------------

MAL13P1.219g                TACCAAAATGCATATTTAAGAAATGTTGGCAAATTTTATAACATTATA
Pfa3D7|chr13|MAL13P1.219|Pf ------------------------------------------------
SU_CLEAN_contig_665         ------------------------------------------------
SU_CLEAN_contig_9205        ------------------------------------------------

MAL13P1.219g                AAAAAAAATAAAAATAAAAATAAAAAAAAAAAAACAAGTAACAGAATT
Pfa3D7|chr13|MAL13P1.219|Pf ------------------------------------------------
SU_CLEAN_contig_665         ------------------------------------------------
SU_CLEAN_contig_9205        ------------------------------------------------

MAL13P1.219g                ATTAATATGAAAACATATATATATATATATATATATATTTAATATAAC
Pfa3D7|chr13|MAL13P1.219|Pf ------------------------------------------------
SU_CLEAN_contig_665         ------------------------------------------------
SU_CLEAN_contig_9205        ------------------------------------------------

MAL13P1.219g                GGATATGTTGTATTTTTTTTGTTAATTTAATTCTTCATATGGATGATG
Pfa3D7|chr13|MAL13P1.219|Pf ------------------------------------------------
SU_CLEAN_contig_665         ------------------------------------------------
SU_CLEAN_contig_9205        ------------------------------------------------

MAL13P1.219g                CACATTTATAAATGGTCATATTGAAACATTACAGTTTATGTAGGAAAA
Pfa3D7|chr13|MAL13P1.219|Pf ------------------------------------------------
SU_CLEAN_contig_665         ------------------------------------------------
SU_CLEAN_contig_9205        ------------------------------------------------

MAL13P1.219g                ATTATAGGAACCAAATGGGAAATGTATATCTTTAAAAAATGTATCATC
Pfa3D7|chr13|MAL13P1.219|Pf ------------------------------------------------
SU_CLEAN_contig_665         ------------------------------------------------
SU_CLEAN_contig_9205        ------------------------------------------------

MAL13P1.219g                ATTTTTTTTATTCTTAAAAATTGTATGTATGTATATATATATATATAT
Pfa3D7|chr13|MAL13P1.219|Pf ------------------------------------------------
SU_CLEAN_contig_665         ------------------------------------------------
SU_CLEAN_contig_9205        ------------------------------------------------

MAL13P1.219g                ATATATATATATATATATATATAATTGTAAATATATATGTGCACAATA
Pfa3D7|chr13|MAL13P1.219|Pf ------------------------------------------------
SU_CLEAN_contig_665         ------------------------------------------------
SU_CLEAN_contig_9205        ------------------------------------------------

MAL13P1.219g                TTATGAAACGACTTGACATTATTTTTTTAATTATTATTTTTTTTTTTT
Pfa3D7|chr13|MAL13P1.219|Pf ------------------------------------------------
SU_CLEAN_contig_665         ------------------------------------------------
SU_CLEAN_contig_9205        ------------------------------------------------

MAL13P1.219g                TTTTAACATATATATATATATATATATATATATACATATATATTGTTT
Pfa3D7|chr13|MAL13P1.219|Pf ------------------------------------------------
SU_CLEAN_contig_665         ------------------------------------------------
SU_CLEAN_contig_9205        ------------------------------------------------

MAL13P1.219g                CTTTATATTTTTTTTTTTATTATTTTTTTTTATTAAATAAAAATGTAT
Pfa3D7|chr13|MAL13P1.219|Pf ------------------------------------------------
SU_CLEAN_contig_665         ----------------------------------AAATAAAAATGTAT
SU_CLEAN_contig_9205        ------------------------------------------------

MAL13P1.219g                GAATAAAAAGGAATGATTTATTATGAAAGCCTAAGTTATAATGTCTAA
Pfa3D7|chr13|MAL13P1.219|Pf ----------------------------------------ATGTCTAA
SU_CLEAN_contig_665         GAATAAAAAGGAATGATTTATTATGAAAGCCTAAGTTATAATGTCTAA
SU_CLEAN_contig_9205        ------------------------------------------------

MAL13P1.219g                TCAAGGAGATTTTAATACTTATATATATATTCCAGGTTATAATGAAAA
Pfa3D7|chr13|MAL13P1.219|Pf TCAAGGAGATTTTAATACTTATATATATATTCC---------------
SU_CLEAN_contig_665         TCAAGGAGATTTTAATACTTATATATATATTCC---------------
SU_CLEAN_contig_9205        ------------------------------------------------

MAL13P1.219g                ATATTTTAATATGATCAAAATGAATATATAAAAAAAGGAGATTAAAAA
Pfa3D7|chr13|MAL13P1.219|Pf ------------------------------------------------
SU_CLEAN_contig_665         ------------------------------------------------
SU_CLEAN_contig_9205        ------------------------------------------------

MAL13P1.219g                AAGAAAAATAATAGTAAATAAATATTTTATTAATACATTGATATATAT
Pfa3D7|chr13|MAL13P1.219|Pf ------------------------------------------------
SU_CLEAN_contig_665         ------------------------------------------------
SU_CLEAN_contig_9205        ------------------------------------------------

MAL13P1.219g                ATATATATATATATATTTTTTTTTTTTTTTTTTTTTTTACTTGTAGTA
Pfa3D7|chr13|MAL13P1.219|Pf --------------------------------------------AGTA
SU_CLEAN_contig_665         --------------------------------------------AGTA
SU_CLEAN_contig_9205        --------------------------------------------AGTA

MAL13P1.219g                AAATGTAATGAGAGTATCAAGAAAAGGTGCGAATTATGTTTTGACGTA
Pfa3D7|chr13|MAL13P1.219|Pf AAATGTAATGAGAGTATCAAGAAAAGGTGCGAATTATGTTTTGACGTA
SU_CLEAN_contig_665         AAATGTAATGAGAGTATCAAGAAAAGGTGCGAATTATGTTTTGACGTA
SU_CLEAN_contig_9205        AAATGTAATGAGAGTATCAAGAAAAGGTGCGAATTATGTTTTGACGTA

MAL13P1.219g                TTGTTCAAATTGATAGAAATGAAACACAAGGAATGCTATAACAAGTCA
Pfa3D7|chr13|MAL13P1.219|Pf TTGTTCAAATTGATAGAAATGAAACACAAGGAATGCTATAACAAGTCA
SU_CLEAN_contig_665         TTGTTCAAATTGATAGAAATGAAACACAAGGAATGCTATAACAAGTCA
SU_CLEAN_contig_9205        TTGTTCAAATTGATAGAAATGAAACACAAGGAATGCTATAACAAGTCA

MAL13P1.219g                AAAGAAAAAAATTTATTATGTCATAATGATATAAATAAAGGGGAAATA
Pfa3D7|chr13|MAL13P1.219|Pf AAAGAAAAAAATTTATTATGTCATAATGATATAAATAAAGGGGAAATA
SU_CLEAN_contig_665         AAAGAAAAAAATTTATTATGTCATAATGATATAAATAAAGGGGAAATA
SU_CLEAN_contig_9205        AAAGAAAAAAATTTATTATGTCATAATGATATAAATAAAGGGGAAATA

MAL13P1.219g                CACAAACATATATATTATCAACTATATAAATTAAATGAACATATTAAA
Pfa3D7|chr13|MAL13P1.219|Pf CACAAACATATATATTATCAACTATATAAATTAAATGAACATATTAAA
SU_CLEAN_contig_665         CACAAACATATATATTATCAACTATATAAATTAAATGAACATATTAAA
SU_CLEAN_contig_9205        CACAAACATATATATTATCAACTATATAAATTAAATGAACATATTAAA

MAL13P1.219g                GAAAATAATATTGAAAAAGATTTTAAAGAACCTTTGCATATTACTATA
Pfa3D7|chr13|MAL13P1.219|Pf GAAAATAATATTGAAAAAGATTTTAAAGAACCTTTGCATATTACTATA
SU_CLEAN_contig_665         GAAAATAATATTGAAAAAGATTTTAAAGAACCTTTGCATATTACTATA
SU_CLEAN_contig_9205        GAAAATAATATTGAAAAAGATTTTAAAGAACCTTTGCATATTACTATA

MAL13P1.219g                TCAGGTTCGCTTAATTTGAAAAGATATATGATTAATTCCTTTATTAAT
Pfa3D7|chr13|MAL13P1.219|Pf TCAGGTTCGCTTAATTTGAAAAGATATATGATTAATTCCTTTATTAAT
SU_CLEAN_contig_665         TCAGGTTCGCTTAATTTGAAAAGATATATGATTAATTCCTTTATTAAT
SU_CLEAN_contig_9205        TCAGGTTCGCTTAATTTGAAAAGATATATGATTAATTCCTTTATTAAT

MAL13P1.219g                AAAATAAAAGAGGAATTGAAAAATCAAAACAGGTAAAAAAAAAATAAA
Pfa3D7|chr13|MAL13P1.219|Pf AAAATAAAAGAGGAATTGAAAAATCAAAACAG----------------
SU_CLEAN_contig_665         AAAATAAAAGAGGAATTGAAAAATCAAAACAG----------------
SU_CLEAN_contig_9205        AAAATAAAAGAGGAATTGAAAAATCAAAACAG----------------

MAL13P1.219g                CAAATTAAACAAATATATATATATATATATATATATATTTTTTTTTTT
Pfa3D7|chr13|MAL13P1.219|Pf ------------------------------------------------
SU_CLEAN_contig_665         ------------------------------------------------
SU_CLEAN_contig_9205        ------------------------------------------------

MAL13P1.219g                TTTTAGCTTTTATTTATTTTTTCGAAATGAAGTAGACCTGTATAAAAG
Pfa3D7|chr13|MAL13P1.219|Pf ------CTTTTATTTATTTTTTCGAAATGAAGTAGACCTGTATAAAAG
SU_CLEAN_contig_665         ------CTTTTATTTATTTTTTCGAAATGAAGTAGACCTGTATAAAAG
SU_CLEAN_contig_9205        ------CTTTTATTTATTTTTTCGAAATGAAGTAGACCTGTATAAAAG

MAL13P1.219g                TCAAAAGAACACAAAATACTTTTGTTCTTATACCGTAAAAGAAGATCA
Pfa3D7|chr13|MAL13P1.219|Pf TCAAAAGAACACAAAATACTTTTGTTCTTATACCGTAAAAGAAGATCA
SU_CLEAN_contig_665         TCAAAAGAACACAAAATACTTTTGTTCTTATACCGTAAAAGAAGATCA
SU_CLEAN_contig_9205        TCAAAAGAACACAAAATACTTTTGTTCTTATACCGTAAAAGAAGATCA

MAL13P1.219g                ACAAGAACTATATTTAAATACATTAAAAGAAAAAATAAATAAGATATT
Pfa3D7|chr13|MAL13P1.219|Pf ACAAGAACTATATTTAAATACATTAAAAGAAAAAATAAATAAGATATT
SU_CLEAN_contig_665         ACAAGAACTATATTTAAATACATTAAAAGAAAAAATAAATAAGATATT
SU_CLEAN_contig_9205        ACAAG-------------------------------------------

MAL13P1.219g                AAATGAATTTGATCTTAAAGATACACATTTAAATAGGATATATCATTT
Pfa3D7|chr13|MAL13P1.219|Pf AAATGAATTTGATCTTAAAGATACACATTTAAATAGGATATATCATTT
SU_CLEAN_contig_665         AAATGAATTTGATCTTAAAGATACACATTTAAATAGGATATATCATTT
SU_CLEAN_contig_9205        ------------------------------------------------

MAL13P1.219g                ATCATTAGCTTACACTAATATAAATTTGGATGTACTTTTAGAAAAAGA
Pfa3D7|chr13|MAL13P1.219|Pf ATCATTAGCTTACACTAATATAAATTTGGATGTACTTTTAGAAAAAGA
SU_CLEAN_contig_665         ATCATTAGCTTACACTAATATAAATTTGGATGTACTTTTAGAAAAAGA
SU_CLEAN_contig_9205        ------------------------------------------------

MAL13P1.219g                AAACAAAAAATGTGTTGAAGAAGAAACCTTTTTCTGGCCGAACATAAA
Pfa3D7|chr13|MAL13P1.219|Pf AAACAAAAAATGTGTTGAAGAAGAAACCTTTTTCTGGCCGAACATAAA
SU_CLEAN_contig_665         AAACAAAAAATGTGTTGAAGAAGAAACCTTTTTCTGGCCGAACATAAA
SU_CLEAN_contig_9205        ------------------------------------------------

MAL13P1.219g                TGAATTAATATTAAACAAGGATATTAAGGAAAATAGATTGGATGACTT
Pfa3D7|chr13|MAL13P1.219|Pf TGAATTAATATTAAACAAGGATATTAAGGAAAATAGATTGGATGACTT
SU_CLEAN_contig_665         TGAATTAATATTAAACAAGGATATTAAGGAAAATAGATTGGATGACTT
SU_CLEAN_contig_9205        ------------------------------------------------

MAL13P1.219g                ATATATATATGTTAATTGTATTCACATACGTATTGGATACAAATTATA
Pfa3D7|chr13|MAL13P1.219|Pf ATATATATATGTTAATTGTATTCACATACGTATTGGATACAAATTATA
SU_CLEAN_contig_665         ATATATATATGTTAATTGTATTCACATACGTATTGGATACAAATTATA
SU_CLEAN_contig_9205        ------------------------------------------------

MAL13P1.219g                TAAAATTCCGTTCAAATCTTTTGATGATAATTTGAATGTATCAGATTC
Pfa3D7|chr13|MAL13P1.219|Pf TAAAATTCCGTTCAAATCTTTTGATGATAATTTGAATGTATCAGATTC
SU_CLEAN_contig_665         TAAAATTCCGTTCAAATCTTTTGATGATAATTTGAATGTATCAGATTC
SU_CLEAN_contig_9205        ------------------------------------------------

MAL13P1.219g                GTATGATTCATATATGAGTAGCACAGATGAATAAAAAAAAAAAAAAAA
Pfa3D7|chr13|MAL13P1.219|Pf GTATGATTCATATATGAGTAGCACAGATGAATAA--------------
SU_CLEAN_contig_665         GTATGATTCATATATGAGTAGCACAGATGAATAAAAAAAAAAAAAAAA
SU_CLEAN_contig_9205        ------------------------------------------------

MAL13P1.219g                AAAAAAAAAAAAAAAACTCATCATTATGTTTTAGGAATAAGTTTATAT
Pfa3D7|chr13|MAL13P1.219|Pf ------------------------------------------------
SU_CLEAN_contig_665         AAAA--------------------------------------------
SU_CLEAN_contig_9205        ------------------------------------------------

MAL13P1.219g                TTATATATAGAAACTTTTTTTTTTTTTTTTTTTGTGAAATAAAATAAT
Pfa3D7|chr13|MAL13P1.219|Pf ------------------------------------------------
SU_CLEAN_contig_665         ------------------------------------------------
SU_CLEAN_contig_9205        ------------------------------------------------

MAL13P1.219g                TCGTACGCAAAATACATTAAATAATGTTGAATATACAATATATTATAT
Pfa3D7|chr13|MAL13P1.219|Pf ------------------------------------------------
SU_CLEAN_contig_665         ------------------------------------------------
SU_CLEAN_contig_9205        ------------------------------------------------

MAL13P1.219g                TTTTATATTATTATACGCAATTGTGTTTATAAATATATATTTATTTTA
Pfa3D7|chr13|MAL13P1.219|Pf ------------------------------------------------
SU_CLEAN_contig_665         ------------------------------------------------
SU_CLEAN_contig_9205        ------------------------------------------------

MAL13P1.219g                ATGGCGCACAAAAAAAAAAAAAAAAAAAAAAGAGCACTTAAAATATTA
Pfa3D7|chr13|MAL13P1.219|Pf ------------------------------------------------
SU_CLEAN_contig_665         ------------------------------------------------
SU_CLEAN_contig_9205        ------------------------------------------------

MAL13P1.219g                ATAACTTTTTGATTAAAAATAAAAAACCACTATTTGTTTGTATCATTC
Pfa3D7|chr13|MAL13P1.219|Pf ------------------------------------------------
SU_CLEAN_contig_665         ------------------------------------------------
SU_CLEAN_contig_9205        ------------------------------------------------

MAL13P1.219g                CATAAAAAAAAAAAAAAAAAAAATGTACATATATATATATATTAAATA
Pfa3D7|chr13|MAL13P1.219|Pf ------------------------------------------------
SU_CLEAN_contig_665         ------------------------------------------------
SU_CLEAN_contig_9205        ------------------------------------------------

MAL13P1.219g                TATGTGTAGGTTTTTTTTTTTTTTTTTTTTTTTTTTTATCCTTCTATT
Pfa3D7|chr13|MAL13P1.219|Pf ------------------------------------------------
SU_CLEAN_contig_665         ------------------------------------------------
SU_CLEAN_contig_9205        ------------------------------------------------

MAL13P1.219g                TGTGTGAGTACAGAAAAAAGAAAAATATTAAAATTAAATCATCAATAT
Pfa3D7|chr13|MAL13P1.219|Pf ------------------------------------------------
SU_CLEAN_contig_665         ------------------------------------------------
SU_CLEAN_contig_9205        ------------------------------------------------

MAL13P1.219g                ATATATATATATATATATATATATATATATATATATTTATTTATCTTT
Pfa3D7|chr13|MAL13P1.219|Pf ------------------------------------------------
SU_CLEAN_contig_665         ------------------------------------------------
SU_CLEAN_contig_9205        ------------------------------------------------

MAL13P1.219g                TTATTTGTAAAATTAAAGAATAATATAATGTATGAATAATCTTATAAT
Pfa3D7|chr13|MAL13P1.219|Pf ------------------------------------------------
SU_CLEAN_contig_665         ------------------------------------------------
SU_CLEAN_contig_9205        ------------------------------------------------

MAL13P1.219g                AACAATAACATTATATAATATATATATTTATATTCTTTTTATATTCAG
Pfa3D7|chr13|MAL13P1.219|Pf ------------------------------------------------
SU_CLEAN_contig_665         ------------------------------------------------
SU_CLEAN_contig_9205        ------------------------------------------------

MAL13P1.219g                TGCATGCATTACAATAATTGTTACATGGGAAAATGAAGAAAGAAAAAA
Pfa3D7|chr13|MAL13P1.219|Pf ------------------------------------------------
SU_CLEAN_contig_665         ------------------------------------------------
SU_CLEAN_contig_9205        ------------------------------------------------

MAL13P1.219g                AATGTACTATATATGTATAATATAAAATATACATTTACATAAAAAATT
Pfa3D7|chr13|MAL13P1.219|Pf ------------------------------------------------
SU_CLEAN_contig_665         ------------------------------------------------
SU_CLEAN_contig_9205        ------------------------------------------------

MAL13P1.219g                ATATATTATAAATACATTGGATGAAATATAATATATGCTTTTGTATTA
Pfa3D7|chr13|MAL13P1.219|Pf ------------------------------------------------
SU_CLEAN_contig_665         ------------------------------------------------
SU_CLEAN_contig_9205        ------------------------------------------------

MAL13P1.219g                AAATAATTTAATTTGTTGAAAAAAGAATATACAAATATAAAAATATAT
Pfa3D7|chr13|MAL13P1.219|Pf ------------------------------------------------
SU_CLEAN_contig_665         ------------------------------------------------
SU_CLEAN_contig_9205        ------------------------------------------------

MAL13P1.219g                ATATATATATATATATTTATTTATATGTATATTTATTTTTTATATTTT
Pfa3D7|chr13|MAL13P1.219|Pf ------------------------------------------------
SU_CLEAN_contig_665         ------------------------------------------------
SU_CLEAN_contig_9205        ------------------------------------------------

MAL13P1.219g                ATTTTATTTTATTTTTTTTTTTTTGGGGGAAATTAAGTGTACTGCACT
Pfa3D7|chr13|MAL13P1.219|Pf ------------------------------------------------
SU_CLEAN_contig_665         ------------------------------------------------
SU_CLEAN_contig_9205        ------------------------------------------------

MAL13P1.219g                TAAAAAAATAAAAAAATAAAATAAAATTTTAATTTATATTATACATAT
Pfa3D7|chr13|MAL13P1.219|Pf ------------------------------------------------
SU_CLEAN_contig_665         ------------------------------------------------
SU_CLEAN_contig_9205        ------------------------------------------------

MAL13P1.219g                ATATATATATATATATATATATATTTATATATATATTAA
Pfa3D7|chr13|MAL13P1.219|Pf ---------------------------------------
SU_CLEAN_contig_665         ---------------------------------------
SU_CLEAN_contig_9205        ---------------------------------------

;

endblock;
