# Supplementary material for: cDNA sequences reveal considerable gene prediction inaccuracy in the Plasmodium falciparum genome
Source: BMC Genomics. 2007 Jul 27;8:255. doi: 10.1186/1471-2164-8-255 (PMC1978503; doi:10.1186/1471-2164-8-255)
Supplement: Additional file 2 — Genes with predicted coding regions fully covered by EST and confirmation of predicted introns. Aligned cDNA and predicted CDS sequences can be viewed by double clicking the hyper-linked gene names in the Excel file. [file 1471-2164-8-255-S2.zip › MAL13P1.231.TXT]

#NEXUS

[!This data assembled using Sequencher, from Gene Codes Corporation.]
begin data;
   dimensions ntax=5 nchar=3383;
   format datatype=dna gap=- interleave=yes;
   matrix

MAL13P1.231g                AAAAAAAAAAAAATTATATATATATATATATATATATATACTTGTATT
Pfa3D7|chr13|MAL13P1.231|Pf ------------------------------------------------
SU_CLEAN_contig_5661        ------------------------------------------------
SU_CLEAN_contig_520         ------------------------------------------------
SU_CLEAN_contig_8337        ------------------------------------------------

MAL13P1.231g                ATAATATATATTTTAAAAACCATACAATTTTTTTTTTTTTTTTTAGCC
Pfa3D7|chr13|MAL13P1.231|Pf ------------------------------------------------
SU_CLEAN_contig_5661        ------------------------------------------------
SU_CLEAN_contig_520         ------------------------------------------------
SU_CLEAN_contig_8337        ------------------------------------------------

MAL13P1.231g                TCTTTTTTTTTTTATTTTATTTAATTTTATTGATTTATTTTACCTTAT
Pfa3D7|chr13|MAL13P1.231|Pf ------------------------------------------------
SU_CLEAN_contig_5661        ------------------------------------------------
SU_CLEAN_contig_520         ------------------------------------------------
SU_CLEAN_contig_8337        ------------------------------------------------

MAL13P1.231g                TTTTTTTTTTTTTTTTTTTTTTTTTTTGTTGTTTGATATATTGTATTA
Pfa3D7|chr13|MAL13P1.231|Pf ------------------------------------------------
SU_CLEAN_contig_5661        ------------------------------------------------
SU_CLEAN_contig_520         ------------------------------------------------
SU_CLEAN_contig_8337        ------------------------------------------------

MAL13P1.231g                TTTATATATATTTTTATTTATTACGTAATTATTTATTATTATGTAATA
Pfa3D7|chr13|MAL13P1.231|Pf ------------------------------------------------
SU_CLEAN_contig_5661        ------------------------------------------------
SU_CLEAN_contig_520         ------------------------------------------------
SU_CLEAN_contig_8337        ------------------------------------------------

MAL13P1.231g                TTATTTTTTTATTTGTTCTTTTTTTTTTTTAATCATATTATTAATATA
Pfa3D7|chr13|MAL13P1.231|Pf ------------------------------------------------
SU_CLEAN_contig_5661        ------------------------------------------------
SU_CLEAN_contig_520         ------------------------------------------------
SU_CLEAN_contig_8337        ------------------------------------------------

MAL13P1.231g                TAATACCTTATATATGTTTAACAGCATACAAGCGTATGCGTTATATAT
Pfa3D7|chr13|MAL13P1.231|Pf ------------------------------------------------
SU_CLEAN_contig_5661        ------------------------------------------------
SU_CLEAN_contig_520         ------------------------------------------------
SU_CLEAN_contig_8337        ------------------------------------------------

MAL13P1.231g                ATAATAAAGAAATATGTCATAATAAAAATATATATAATATATAAATAT
Pfa3D7|chr13|MAL13P1.231|Pf ------------------------------------------------
SU_CLEAN_contig_5661        ------------------------------------------------
SU_CLEAN_contig_520         ------------------------------------------------
SU_CLEAN_contig_8337        ------------------------------------------------

MAL13P1.231g                ATATATAAACTTTCTTTTTTTTTTTTATTCTTTCTAATAGTAAGTTCT
Pfa3D7|chr13|MAL13P1.231|Pf ------------------------------------------------
SU_CLEAN_contig_5661        ------------------------------------------------
SU_CLEAN_contig_520         ------------------------------------------------
SU_CLEAN_contig_8337        ------------------------------------------------

MAL13P1.231g                TATTATATATATTTATATAAATATATATTTACATATATATATATATAA
Pfa3D7|chr13|MAL13P1.231|Pf ------------------------------------------------
SU_CLEAN_contig_5661        ------------------------------------------------
SU_CLEAN_contig_520         ------------------------------------------------
SU_CLEAN_contig_8337        ------------------------------------------------

MAL13P1.231g                TATAGTTCCTTATTAAGAATAAATAAATGTGTTAATATATATTCTTAA
Pfa3D7|chr13|MAL13P1.231|Pf ------------------------------------------------
SU_CLEAN_contig_5661        ------------------------------------------------
SU_CLEAN_contig_520         ------------------------------------------------
SU_CLEAN_contig_8337        ------------------------------------------------

MAL13P1.231g                AATAGCAAAGAAAGATAAAAAAAAATATATATATCATATATATATACT
Pfa3D7|chr13|MAL13P1.231|Pf ------------------------------------------------
SU_CLEAN_contig_5661        ------------------------------------------------
SU_CLEAN_contig_520         ------------------------------------------------
SU_CLEAN_contig_8337        ------------------------------------------------

MAL13P1.231g                TATATATATAGAAAGGACAAGAGGGTCAAAAAAGTAATACACTTAATT
Pfa3D7|chr13|MAL13P1.231|Pf ------------------------------------------------
SU_CLEAN_contig_5661        ------------------------------------------------
SU_CLEAN_contig_520         ------------------------------------------------
SU_CLEAN_contig_8337        ------------------------------------------------

MAL13P1.231g                ATGAAAAAAAAAAAAAAATATATTTAGATCAAGAGAAATAAACATATA
Pfa3D7|chr13|MAL13P1.231|Pf ------------------------------------------------
SU_CLEAN_contig_5661        ------------------------------------------------
SU_CLEAN_contig_520         ------------------------------------------------
SU_CLEAN_contig_8337        ------------------------------------------------

MAL13P1.231g                AGAAATATATATATATATATATATATATATATTTTTTATTTATAATAA
Pfa3D7|chr13|MAL13P1.231|Pf ------------------------------------------------
SU_CLEAN_contig_5661        ------------------------------------------------
SU_CLEAN_contig_520         ------------------------------------------------
SU_CLEAN_contig_8337        ------------------------------------------------

MAL13P1.231g                TATTATTTAATTTTTTTATTATATATATATATATTTTTTATTCAGGCT
Pfa3D7|chr13|MAL13P1.231|Pf ------------------------------------------------
SU_CLEAN_contig_5661        ------------------------------------------------
SU_CLEAN_contig_520         ------------------------------------------------
SU_CLEAN_contig_8337        ------------------------------------------------

MAL13P1.231g                TATATAAATAGCTACAAAAAAAAAAAAAAAGAAAAAAGGAAAAATATA
Pfa3D7|chr13|MAL13P1.231|Pf ------------------------------------------------
SU_CLEAN_contig_5661        ------------------------------------------------
SU_CLEAN_contig_520         ------------------------------------------------
SU_CLEAN_contig_8337        ------------------------------------------------

MAL13P1.231g                TAAACATAATATATATATATATATATTTATTTATTTATTTAAGAAAAA
Pfa3D7|chr13|MAL13P1.231|Pf ------------------------------------------------
SU_CLEAN_contig_5661        ------------------------------------------------
SU_CLEAN_contig_520         ------------------------------------------------
SU_CLEAN_contig_8337        ------------------------------------------------

MAL13P1.231g                ATGGGTAAGGCATAATAAAAAAATAAAATAAATAACCAAATAAATGAG
Pfa3D7|chr13|MAL13P1.231|Pf ------------------------------------------------
SU_CLEAN_contig_5661        ------------------------------------------------
SU_CLEAN_contig_520         ------------------------------------------------
SU_CLEAN_contig_8337        ------------------------------------------------

MAL13P1.231g                CAACTTATAATATAATATATAAAATGTACATATAATATTTATTTATTT
Pfa3D7|chr13|MAL13P1.231|Pf ------------------------------------------------
SU_CLEAN_contig_5661        ------------------------------------------------
SU_CLEAN_contig_520         ------------------------------------------------
SU_CLEAN_contig_8337        ------------------------------------------------

MAL13P1.231g                AAACTTTTTAGTGAGATTTTTGAATTTGATCAAGCCTGTTATGTTTTT
Pfa3D7|chr13|MAL13P1.231|Pf ----------------------------------------ATGTTTTT
SU_CLEAN_contig_5661        -------------------------------AAGCCTGTTATGTTTTT
SU_CLEAN_contig_520         ------------------------------------------------
SU_CLEAN_contig_8337        ------------------------------------------------

MAL13P1.231g                ATTACCAGAGGTTCAGTCTCCAGATAGAAAGTTACCATTTAAAGAGAA
Pfa3D7|chr13|MAL13P1.231|Pf ATTACCAGAGGTTCAGTCTCCAGATAGAAAGTTACCATTTAAAGAGAA
SU_CLEAN_contig_5661        ATTACCAGAGGTTCAGTCTCCAGATAGAAAGTTACCATTTAAAGAGAA
SU_CLEAN_contig_520         ------------------------------------------------
SU_CLEAN_contig_8337        ------------------------------------------------

MAL13P1.231g                ATTATTATGGACTGCTGTTTCTTTGTTTGTTTTTTTGATATGTTGTCA
Pfa3D7|chr13|MAL13P1.231|Pf ATTATTATGGACTGCTGTTTCTTTGTTTGTTTTTTTGATATGTTGTCA
SU_CLEAN_contig_5661        ATTATTATGGACTGCTGTTTCTTTGTTTGTTTTTTTGATATGTTGTCA
SU_CLEAN_contig_520         ------------------------------------------------
SU_CLEAN_contig_8337        ------------------------------------------------

MAL13P1.231g                AATACCATTATATGGTATCGTCACAAGTAAATCTAGTGATCCTTTTTA
Pfa3D7|chr13|MAL13P1.231|Pf AATACCATTATATGGTATCGTCACAAGTAAATCTAGTGATCCTTTTTA
SU_CLEAN_contig_5661        AATACCATTATATGGTATCGTCACAAGTAAATCTAGTGATCCTTTTTA
SU_CLEAN_contig_520         -------------------------------------GATCCTTTTTA
SU_CLEAN_contig_8337        ------------------------------------------------

MAL13P1.231g                TTGGATGAGAGTTATATTAGCTTCTAACAGAGGTACTTTAATGGAATT
Pfa3D7|chr13|MAL13P1.231|Pf TTGGATGAGAGTTATATTAGCTTCTAACAGAGGTACTTTAATGGAATT
SU_CLEAN_contig_5661        TTGGATGAGAGTTATATTAGCTTCTAACAGAGGTACTTTAATGGAATT
SU_CLEAN_contig_520         TTGGATGAGAGTTATATTAGCTTCTAACAGAGGTACTTTAATGGAATT
SU_CLEAN_contig_8337        ------------------------------------------------

MAL13P1.231g                AGGTATATCTCCTATTGTTACTAGTGGTATGGTTATGCAATTATTGGC
Pfa3D7|chr13|MAL13P1.231|Pf AGGTATATCTCCTATTGTTACTAGTGGTATGGTTATGCAATTATTGGC
SU_CLEAN_contig_5661        AGGTATATCTCCTATTGTTACTAGTGGTATGGTTATGCAATTATTGGC
SU_CLEAN_contig_520         AGGTATATCTCCTATTGTTACTAGTGGTATGGTTATGCAATTATTGGC
SU_CLEAN_contig_8337        ------------------------------------------------

MAL13P1.231g                CGGTTCTAAGATTATAGATGTTGATCAGAGCTTGAAAGAAGATCGTAC
Pfa3D7|chr13|MAL13P1.231|Pf CGGTTCTAAGATTATAGATGTTGATCAGAGCTTGAAAGAAGATCGTAC
SU_CLEAN_contig_5661        CGGTTCTAAGATTATAGATGTTGATCAGAGCTTGAAAGAA--------
SU_CLEAN_contig_520         CGGTTCTAAGATTATAGATGTTGATCAGAGCTTGAAAGAAGATCGTAC
SU_CLEAN_contig_8337        ----------------------------------------GATCGTAC

MAL13P1.231g                ATTATTTCAAGGAGCACAGAAGTTATTAGGATTATTGATTACCTTAGG
Pfa3D7|chr13|MAL13P1.231|Pf ATTATTTCAAGGAGCACAGAAGTTATTAGGATTATTGATTACCTTAGG
SU_CLEAN_contig_5661        ------------------------------------------------
SU_CLEAN_contig_520         ATTATTTCAAGGAGCACAGAAGTTATTAGGATTATTGATTACCTTAGG
SU_CLEAN_contig_8337        ATTATTTCAAGGAGCACAGAAGTTATTAGGATTATTGATTACCTTAGG

MAL13P1.231g                TGAAGCTATAGCATATGTGATAAGTGGAATTTATGGAAATATATCTGA
Pfa3D7|chr13|MAL13P1.231|Pf TGAAGCTATAGCATATGTGATAAGTGGAATTTATGGAAATATATCTGA
SU_CLEAN_contig_5661        ------------------------------------------------
SU_CLEAN_contig_520         TGAAGCTATAGCATATGTGATAAGTGGAATTTATGGAAATATATCTGA
SU_CLEAN_contig_8337        TGAAGCTATAGCATATGTGATAAGTGGAATTTATGGAAATATATCTGA

MAL13P1.231g                GATAGGTACAGGTCATGCTATAATAATTATACTTCAGTTATTTTTTGC
Pfa3D7|chr13|MAL13P1.231|Pf GATAGGTACAGGTCATGCTATAATAATTATACTTCAGTTATTTTTTGC
SU_CLEAN_contig_5661        ------------------------------------------------
SU_CLEAN_contig_520         GATAGGTACAGGTCATGCTATAATAATTATACTTCAGTTATTTTTTGC
SU_CLEAN_contig_8337        GATAGGTACAGGTCATGCTATAATAATTATACTTCAGTTATTTTTTGC

MAL13P1.231g                TGGTGTTGTTGTTATATTATTAGATGAATTATTACAGAAAGGATATGG
Pfa3D7|chr13|MAL13P1.231|Pf TGGTGTTGTTGTTATATTATTAGATGAATTATTACAGAAAGGATATGG
SU_CLEAN_contig_5661        ------------------------------------------------
SU_CLEAN_contig_520         TGGTGTTGTTGTTATATTATTAGATGAATTATTACAGAAAGGATATGG
SU_CLEAN_contig_8337        TGGTGTTGTTGTTATATTATTAGATGAATTATTACAGAAAGGATATGG

MAL13P1.231g                ATTAGGTTCTGGTATTTCATTATTTATAGCAACTAATATATGTGAAAC
Pfa3D7|chr13|MAL13P1.231|Pf ATTAGGTTCTGGTATTTCATTATTTATAGCAACTAATATATGTGAAAC
SU_CLEAN_contig_5661        ------------------------------------------------
SU_CLEAN_contig_520         ATTAGGTTCTGGTATTTCATTATTTATAGCAACTAATATATGTGAAAC
SU_CLEAN_contig_8337        ATTAGGTTCTGGTATTTCATTATTTATAGCAACTAATATATGTGAAAC

MAL13P1.231g                AATTATGTGGAAATCTTTTAGTCCTACAACAATAAATACAGATAAAGG
Pfa3D7|chr13|MAL13P1.231|Pf AATTATGTGGAAATCTTTTAGTCCTACAACAATAAATACAGATAAAGG
SU_CLEAN_contig_5661        ------------------------------------------------
SU_CLEAN_contig_520         AATTATGTGGAAATCTTTTAGTCCTACAACAATAAATACAGATAAAGG
SU_CLEAN_contig_8337        AATTATGTGGAAATCTTTTAGTCCTACAACAATAAATACAGATAAAGG

MAL13P1.231g                AATAGAATTTGAAGGTGCAATAATATCATTAATTTATTGTTTATTTAC
Pfa3D7|chr13|MAL13P1.231|Pf AATAGAATTTGAAGGTGCAATAATATCATTAATTTATTGTTTATTTAC
SU_CLEAN_contig_5661        ------------------------------------------------
SU_CLEAN_contig_520         AATAGAATTTGAAGGTGCAATAATATCATTAATTTATTGTTTATTTAC
SU_CLEAN_contig_8337        AATAGAATTTGAAGGTGCAATAATATCATTAATTTATTGTTTATTTAC

MAL13P1.231g                AGAATCAAACAAAATATCTGCATTGAAAAAAGCTTTTTATAGAACACA
Pfa3D7|chr13|MAL13P1.231|Pf AGAATCAAACAAAATATCTGCATTGAAAAAAGCTTTTTATAGAACACA
SU_CLEAN_contig_5661        ------------------------------------------------
SU_CLEAN_contig_520         AGAATCAAACAAAATATCTGCATTGAAAAAAGCTTTTTATAGAACACA
SU_CLEAN_contig_8337        AGAATCAAACAAAATATCTGCATTGAAAAAAGCTTTTTATAGAACACA

MAL13P1.231g                TGCACCTAATGTTACTAATTTGTTAGCTACCATATTAGTGTTTTTGAT
Pfa3D7|chr13|MAL13P1.231|Pf TGCACCTAATGTTACTAATTTGTTAGCTACCATATTAGTGTTTTTGAT
SU_CLEAN_contig_5661        ------------------------------------------------
SU_CLEAN_contig_520         TGCACCTAATGTTACTAATTTGTTAGCTACCATATTAGTGTTTTTGAT
SU_CLEAN_contig_8337        TGCACCTAATGTTACTAATTTGTTAGCTACCATATTAGTGTTTTTGAT

MAL13P1.231g                TGTTATATATTTACAAGGATTTAGAGTTGATTTATCTGTTAAATATCA
Pfa3D7|chr13|MAL13P1.231|Pf TGTTATATATTTACAAGGATTTAGAGTTGATTTATCTGTTAAATATCA
SU_CLEAN_contig_5661        ------------------------------------------------
SU_CLEAN_contig_520         TGTTATATATTTACAAGGATTTAGAGTTGATTTATCTGTTAAATATCA
SU_CLEAN_contig_8337        TGTTATATATTTACAAGGATTTAGAGTTGATTTATCTGTTAAATATCA

MAL13P1.231g                GAGCGTAAGAGGACAACAAGGAACGTATCCTATAAAATTGTTTTATAC
Pfa3D7|chr13|MAL13P1.231|Pf GAGCGTAAGAGGACAACAAGGAACGTATCCTATAAAATTGTTTTATAC
SU_CLEAN_contig_5661        ------------------------------------------------
SU_CLEAN_contig_520         GAGCGTAAGAGGACAACAAGGAACGTATCCTATAAAATTGTTTTATAC
SU_CLEAN_contig_8337        GAGCGTAAGAGGACAACAAGGAACGTATCCTATAAAATTGTTTTATAC

MAL13P1.231g                TAGTAATATACCCATTATATTACAAACAGCTTTGGTATCGAACTTATA
Pfa3D7|chr13|MAL13P1.231|Pf TAGTAATATACCCATTATATTACAAACAGCTTTGGTATCGAACTTATA
SU_CLEAN_contig_5661        ------------------------------------------------
SU_CLEAN_contig_520         TAGTAATATACCCATTATATTACAAACAGCTTTGGTATCGAACTTATA
SU_CLEAN_contig_8337        TAGTAATATACCCATTATATTACAAACAGCTTTGGTATCGAACTTATA

MAL13P1.231g                CTTCTTTTCTCAGATTTTATATAAAAGATTTAAGAATAGTATCTTAGT
Pfa3D7|chr13|MAL13P1.231|Pf CTTCTTTTCTCAGATTTTATATAAAAGATTTAAGAATAGTATCTTAGT
SU_CLEAN_contig_5661        ------------------------------------------------
SU_CLEAN_contig_520         CTTCTTTTCTCAGATTTTATATAAAAGATTTAAGAATAGTATCTTAGT
SU_CLEAN_contig_8337        CTTCTTTTCTCAGATTTTATATAAAAGATTTAAGAATAGTATCTTAGT

MAL13P1.231g                GAATTTGTTAGGACAATGGCAAGAAGTTGAATCGAGTGGTACATCTAT
Pfa3D7|chr13|MAL13P1.231|Pf GAATTTGTTAGGACAATGGCAAGAAGTTGAATCGAGTGGTACATCTAT
SU_CLEAN_contig_5661        ------------------------------------------------
SU_CLEAN_contig_520         GAATTTGTTAGGACAATGGCAAGAAGTTGAATCGAGTGGTACATCTAT
SU_CLEAN_contig_8337        GAATTTGTTAGGACAATGGCAAGAAGTTGAATCGAGTGGTACATCTAT

MAL13P1.231g                ACCTATTGGAGGTTTAGCATATTATATATCACCACCTAATTCTTTTGC
Pfa3D7|chr13|MAL13P1.231|Pf ACCTATTGGAGGTTTAGCATATTATATATCACCACCTAATTCTTTTGC
SU_CLEAN_contig_5661        ------------------------------------------------
SU_CLEAN_contig_520         ACCTATTGGAGGTTTAGCATATTATATATCACCACCTAATTCTTTTGC
SU_CLEAN_contig_8337        ACCTATTGGAGGTTTAGCATATTATATATCACCACCTAATTCTTTTGC

MAL13P1.231g                AGATATCACAAATGATCCATTCCATACATTGGTATATATATCATTTGT
Pfa3D7|chr13|MAL13P1.231|Pf AGATATCACAAATGATCCATTCCATACATTGGTATATATATCATTTGT
SU_CLEAN_contig_5661        ------------------------------------------------
SU_CLEAN_contig_520         AGATATCACAAATGATCCATTCCATACATTGGTATATATATCATTTGT
SU_CLEAN_contig_8337        AGATATCACAAAT-----------------------------------

MAL13P1.231g                ATTAGTTGCCTGTGCTTTTTTTTCGAAAACTTGGATTGAAGTATCAGG
Pfa3D7|chr13|MAL13P1.231|Pf ATTAGTTGCCTGTGCTTTTTTTTCGAAAACTTGGATTGAAGTATCAGG
SU_CLEAN_contig_5661        ------------------------------------------------
SU_CLEAN_contig_520         ATTAGTTGCCTGTGCTTTTTTTTCGAAAACTTGGATTGAAGTATCAGG
SU_CLEAN_contig_8337        ------------------------------------------------

MAL13P1.231g                AAGTTCAGCTAAAGATGTAGCAAAACAATTAAGAGATCAACAAATTGG
Pfa3D7|chr13|MAL13P1.231|Pf AAGTTCAGCTAAAGATGTAGCAAAACAATTAAGAGATCAACAAATTGG
SU_CLEAN_contig_5661        ------------------------------------------------
SU_CLEAN_contig_520         AAGTTCAGCTAAAGATGTAGCAAAACAATTAAGAGATCAACAAATTGG
SU_CLEAN_contig_8337        ------------------------------------------------

MAL13P1.231g                AATGAGAGGATTCAGAGATACACCTACATCTTTAACACGTGTATTTAA
Pfa3D7|chr13|MAL13P1.231|Pf AATGAGAGGATTCAGAGATACACCTACATCTTTAACACGTGTATTTAA
SU_CLEAN_contig_5661        ------------------------------------------------
SU_CLEAN_contig_520         AATGAGAGGATTCAGAGATACACCTACATCTTTAACACGTGTATTTAA
SU_CLEAN_contig_8337        ------------------------------------------------

MAL13P1.231g                TAGATATATCCCAACTGCTGCAGCTTTTGGTGGAATGTGTATTGGAGC
Pfa3D7|chr13|MAL13P1.231|Pf TAGATATATCCCAACTGCTGCAGCTTTTGGTGGAATGTGTATTGGAGC
SU_CLEAN_contig_5661        ------------------------------------------------
SU_CLEAN_contig_520         TAGATATATCCCAACTGCTGCAGCTTTTGGTGGAATGTGTATTGGAGC
SU_CLEAN_contig_8337        ------------------------------------------------

MAL13P1.231g                TCTAACAATTCTTGCTGATTTTCTTGGAGCTTTAGGAAGTGGTACAGG
Pfa3D7|chr13|MAL13P1.231|Pf TCTAACAATTCTTGCTGATTTTCTTGGAGCTTTAGGAAGTGGTACAGG
SU_CLEAN_contig_5661        ------------------------------------------------
SU_CLEAN_contig_520         TCTAACAATTCTTGCTGATTTTCTTGGAGCTTTAGGAAGTGGTACAGG
SU_CLEAN_contig_8337        ------------------------------------------------

MAL13P1.231g                TATATTATTAGCAGTAACAATAATTTATCAGTTTTATGAGATGTTAGT
Pfa3D7|chr13|MAL13P1.231|Pf TATATTATTAGCAGTAACAATAATTTATCAGTTTTATGAGATGTTAGT
SU_CLEAN_contig_5661        ------------------------------------------------
SU_CLEAN_contig_520         TATATTATTAGCAGTAACAATAATTTATCGGTTTTATGAGATGTTAGT
SU_CLEAN_contig_8337        ------------------------------------------------

MAL13P1.231g                AAAAGAACAAGAAAAAGCAGCATCATTATTTTAGATTTCCAAAAAAAA
Pfa3D7|chr13|MAL13P1.231|Pf AAAAGAACAAGAAAAAGCAGCATCATTATTT-----------------
SU_CLEAN_contig_5661        ------------------------------------------------
SU_CLEAN_contig_520         AAAAGAACAAGAAAAAGCAGCATCATTATTTTAGATTTCCAAAAAAAA
SU_CLEAN_contig_8337        ------------------------------------------------

MAL13P1.231g                AAAAAAATATAATGTTTTTTTTTTTCTTTTTTTTTTTTTTTTTTTTGG
Pfa3D7|chr13|MAL13P1.231|Pf ------------------------------------------------
SU_CLEAN_contig_5661        ------------------------------------------------
SU_CLEAN_contig_520         AAAAAAAAAAAA------------------------------------
SU_CLEAN_contig_8337        ------------------------------------------------

MAL13P1.231g                GGGACCCTAATTTGAACATATCAGAATTTTATATTAAAAACACTATAC
Pfa3D7|chr13|MAL13P1.231|Pf ------------------------------------------------
SU_CLEAN_contig_5661        ------------------------------------------------
SU_CLEAN_contig_520         ------------------------------------------------
SU_CLEAN_contig_8337        ------------------------------------------------

MAL13P1.231g                AAAAAATCATATTTTTGGATGTAATACATATCAAAAAAAAAAAAAATA
Pfa3D7|chr13|MAL13P1.231|Pf ------------------------------------------------
SU_CLEAN_contig_5661        ------------------------------------------------
SU_CLEAN_contig_520         ------------------------------------------------
SU_CLEAN_contig_8337        ------------------------------------------------

MAL13P1.231g                TATATATATATATATATATATATATATATAATCAGTTATAAAATAAAA
Pfa3D7|chr13|MAL13P1.231|Pf ------------------------------------------------
SU_CLEAN_contig_5661        ------------------------------------------------
SU_CLEAN_contig_520         ------------------------------------------------
SU_CLEAN_contig_8337        ------------------------------------------------

MAL13P1.231g                TATTATAATCTTTATAGTGTAAATTATATTAAATGTTTTCTTATTTAT
Pfa3D7|chr13|MAL13P1.231|Pf ------------------------------------------------
SU_CLEAN_contig_5661        ------------------------------------------------
SU_CLEAN_contig_520         ------------------------------------------------
SU_CLEAN_contig_8337        ------------------------------------------------

MAL13P1.231g                AATTTATATGTTTATGTAAAAACTTTATGTTCATATATGTATATATTT
Pfa3D7|chr13|MAL13P1.231|Pf ------------------------------------------------
SU_CLEAN_contig_5661        ------------------------------------------------
SU_CLEAN_contig_520         ------------------------------------------------
SU_CLEAN_contig_8337        ------------------------------------------------

MAL13P1.231g                TAAAATATATATATATATATTTTTTTTTTTTTTTTTTTTTTTTTTCAT
Pfa3D7|chr13|MAL13P1.231|Pf ------------------------------------------------
SU_CLEAN_contig_5661        ------------------------------------------------
SU_CLEAN_contig_520         ------------------------------------------------
SU_CLEAN_contig_8337        ------------------------------------------------

MAL13P1.231g                CGTTATTTTTTTAAATGTTATATTATTTTTGTATAAATATAAGGAGAT
Pfa3D7|chr13|MAL13P1.231|Pf ------------------------------------------------
SU_CLEAN_contig_5661        ------------------------------------------------
SU_CLEAN_contig_520         ------------------------------------------------
SU_CLEAN_contig_8337        ------------------------------------------------

MAL13P1.231g                ATTATATACGCACATAATAAAATATAAATATATGTGTGTAATATTATA
Pfa3D7|chr13|MAL13P1.231|Pf ------------------------------------------------
SU_CLEAN_contig_5661        ------------------------------------------------
SU_CLEAN_contig_520         ------------------------------------------------
SU_CLEAN_contig_8337        ------------------------------------------------

MAL13P1.231g                TATATATATATAGGAAAAAGGAGAGTTGTATATATATATTTATATATA
Pfa3D7|chr13|MAL13P1.231|Pf ------------------------------------------------
SU_CLEAN_contig_5661        ------------------------------------------------
SU_CLEAN_contig_520         ------------------------------------------------
SU_CLEAN_contig_8337        ------------------------------------------------

MAL13P1.231g                CATATATATAATTATATGCATTTGTGCCATTTTTTTTTTTTTTTTTGC
Pfa3D7|chr13|MAL13P1.231|Pf ------------------------------------------------
SU_CLEAN_contig_5661        ------------------------------------------------
SU_CLEAN_contig_520         ------------------------------------------------
SU_CLEAN_contig_8337        ------------------------------------------------

MAL13P1.231g                CGAATTTCTTATTTATATCTTTTAAATATTTGAATTGTTTAATAAATA
Pfa3D7|chr13|MAL13P1.231|Pf ------------------------------------------------
SU_CLEAN_contig_5661        ------------------------------------------------
SU_CLEAN_contig_520         ------------------------------------------------
SU_CLEAN_contig_8337        ------------------------------------------------

MAL13P1.231g                ACGAAAAAAAAAAAAAAAAAAAAAACACAATAATGATAAAATAACAAC
Pfa3D7|chr13|MAL13P1.231|Pf ------------------------------------------------
SU_CLEAN_contig_5661        ------------------------------------------------
SU_CLEAN_contig_520         ------------------------------------------------
SU_CLEAN_contig_8337        ------------------------------------------------

MAL13P1.231g                GAAAAAATTAAATATATATAAAGAGAAAAAATATATAAATATAAATAT
Pfa3D7|chr13|MAL13P1.231|Pf ------------------------------------------------
SU_CLEAN_contig_5661        ------------------------------------------------
SU_CLEAN_contig_520         ------------------------------------------------
SU_CLEAN_contig_8337        ------------------------------------------------

MAL13P1.231g                ATATATATATATATATATATATATATATATATATATATATTTATTTAT
Pfa3D7|chr13|MAL13P1.231|Pf ------------------------------------------------
SU_CLEAN_contig_5661        ------------------------------------------------
SU_CLEAN_contig_520         ------------------------------------------------
SU_CLEAN_contig_8337        ------------------------------------------------

MAL13P1.231g                TTATGTAGATACACACCCATGTTATATGGAGGTTGTTATAAAAGTACA
Pfa3D7|chr13|MAL13P1.231|Pf ------------------------------------------------
SU_CLEAN_contig_5661        ------------------------------------------------
SU_CLEAN_contig_520         ------------------------------------------------
SU_CLEAN_contig_8337        ------------------------------------------------

MAL13P1.231g                AAAAGTTGCAATTTTATTCAAAATAAGCAAATTTATGTGGAGCAAAAA
Pfa3D7|chr13|MAL13P1.231|Pf ------------------------------------------------
SU_CLEAN_contig_5661        ------------------------------------------------
SU_CLEAN_contig_520         ------------------------------------------------
SU_CLEAN_contig_8337        ------------------------------------------------

MAL13P1.231g                AATTTTAATTGTATTGTGCTTACAAGCCAATTACACAAAAAAATGAAA
Pfa3D7|chr13|MAL13P1.231|Pf ------------------------------------------------
SU_CLEAN_contig_5661        ------------------------------------------------
SU_CLEAN_contig_520         ------------------------------------------------
SU_CLEAN_contig_8337        ------------------------------------------------

MAL13P1.231g                TATGAAAATAAAATATGTACATATTTTAAATGTTATGTACACATTTGT
Pfa3D7|chr13|MAL13P1.231|Pf ------------------------------------------------
SU_CLEAN_contig_5661        ------------------------------------------------
SU_CLEAN_contig_520         ------------------------------------------------
SU_CLEAN_contig_8337        ------------------------------------------------

MAL13P1.231g                TGTTTACATTTTATATTTTGACTTCATGAATAGTTTAAATAATTAATT
Pfa3D7|chr13|MAL13P1.231|Pf ------------------------------------------------
SU_CLEAN_contig_5661        ------------------------------------------------
SU_CLEAN_contig_520         ------------------------------------------------
SU_CLEAN_contig_8337        ------------------------------------------------

MAL13P1.231g                TTATTTTTAAACAAATAATTGGT
Pfa3D7|chr13|MAL13P1.231|Pf -----------------------
SU_CLEAN_contig_5661        -----------------------
SU_CLEAN_contig_520         -----------------------
SU_CLEAN_contig_8337        -----------------------

;

endblock;
