# Supplementary material for: cDNA sequences reveal considerable gene prediction inaccuracy in the Plasmodium falciparum genome
Source: BMC Genomics. 2007 Jul 27;8:255. doi: 10.1186/1471-2164-8-255 (PMC1978503; doi:10.1186/1471-2164-8-255)
Supplement: Additional file 2 — Genes with predicted coding regions fully covered by EST and confirmation of predicted introns. Aligned cDNA and predicted CDS sequences can be viewed by double clicking the hyper-linked gene names in the Excel file. [file 1471-2164-8-255-S2.zip › MAL13P1.233.TXT]

#NEXUS

[!This data assembled using Sequencher, from Gene Codes Corporation.]
begin data;
   dimensions ntax=15 nchar=3989;
   format datatype=dna gap=- interleave=yes;
   matrix

MAL13P1.233                     TTTTTTTTTTTAGAATATATATTATTCTAATTTATAAATAATAGAAAA
MAL13|MAL13P1.233               ------------------------------------------------
gi|22792526|gb|BU496332.1|BU496 ------------------------------------------------
su_gi_contig_821                ------------------------------------------------
gi|21255264|gb|BQ452152.1|BQ452 ------------------------------------------------
gi|21254996|gb|BQ451884.1|BQ451 ------------------------------------------------
gi|21255555|gb|BQ452443.1|BQ452 ------------------------------------------------
gi|15907322|gb|BI814688.1|BI814 ------------------------------------------------
gi|15586151|gb|BI670767.1|BI670 ------------------------------------------------
gi|21687554|gb|BQ633401.1|BQ633 ------------------------------------------------
gi|27159214|gb|CA856579.1|CA856 ------------------------------------------------
gi|22793567|gb|BU497373.1|BU497 ------------------------------------------------
gi|17968900|gb|BM275567.1|BM275 ------------------------------------------------
gi|22792115|gb|BU495921.1|BU495 ------------------------------------------------
gi|21254169|gb|BQ451057.1|BQ451 ------------------------------------------------

MAL13P1.233                     TACATATATTCTTTTCATCTTTATCTTATTTTATTATGTATGTATACT
MAL13|MAL13P1.233               ------------------------------------------------
gi|22792526|gb|BU496332.1|BU496 ------------------------------------------------
su_gi_contig_821                ------------------------------------------------
gi|21255264|gb|BQ452152.1|BQ452 ------------------------------------------------
gi|21254996|gb|BQ451884.1|BQ451 ------------------------------------------------
gi|21255555|gb|BQ452443.1|BQ452 ------------------------------------------------
gi|15907322|gb|BI814688.1|BI814 ------------------------------------------------
gi|15586151|gb|BI670767.1|BI670 ------------------------------------------------
gi|21687554|gb|BQ633401.1|BQ633 ------------------------------------------------
gi|27159214|gb|CA856579.1|CA856 ------------------------------------------------
gi|22793567|gb|BU497373.1|BU497 ------------------------------------------------
gi|17968900|gb|BM275567.1|BM275 ------------------------------------------------
gi|22792115|gb|BU495921.1|BU495 ------------------------------------------------
gi|21254169|gb|BQ451057.1|BQ451 ------------------------------------------------

MAL13P1.233                     TTATTATTAAAAAATAAGTTCACTTATATATAATAGTATATAAATATC
MAL13|MAL13P1.233               ------------------------------------------------
gi|22792526|gb|BU496332.1|BU496 ------------------------------------------------
su_gi_contig_821                ------------------------------------------------
gi|21255264|gb|BQ452152.1|BQ452 ------------------------------------------------
gi|21254996|gb|BQ451884.1|BQ451 ------------------------------------------------
gi|21255555|gb|BQ452443.1|BQ452 ------------------------------------------------
gi|15907322|gb|BI814688.1|BI814 ------------------------------------------------
gi|15586151|gb|BI670767.1|BI670 ------------------------------------------------
gi|21687554|gb|BQ633401.1|BQ633 ------------------------------------------------
gi|27159214|gb|CA856579.1|CA856 ------------------------------------------------
gi|22793567|gb|BU497373.1|BU497 ------------------------------------------------
gi|17968900|gb|BM275567.1|BM275 ------------------------------------------------
gi|22792115|gb|BU495921.1|BU495 ------------------------------------------------
gi|21254169|gb|BQ451057.1|BQ451 ------------------------------------------------

MAL13P1.233                     ATAACAAATAAATATCATTATATATACCATATATATATATATATATAT
MAL13|MAL13P1.233               ------------------------------------------------
gi|22792526|gb|BU496332.1|BU496 ------------------------------------------------
su_gi_contig_821                ------------------------------------------------
gi|21255264|gb|BQ452152.1|BQ452 ------------------------------------------------
gi|21254996|gb|BQ451884.1|BQ451 ------------------------------------------------
gi|21255555|gb|BQ452443.1|BQ452 ------------------------------------------------
gi|15907322|gb|BI814688.1|BI814 ------------------------------------------------
gi|15586151|gb|BI670767.1|BI670 ------------------------------------------------
gi|21687554|gb|BQ633401.1|BQ633 ------------------------------------------------
gi|27159214|gb|CA856579.1|CA856 ------------------------------------------------
gi|22793567|gb|BU497373.1|BU497 ------------------------------------------------
gi|17968900|gb|BM275567.1|BM275 ------------------------------------------------
gi|22792115|gb|BU495921.1|BU495 ------------------------------------------------
gi|21254169|gb|BQ451057.1|BQ451 ------------------------------------------------

MAL13P1.233                     ATATATATATATATATATTTTTATATAAATATATAATCTATTATATAT
MAL13|MAL13P1.233               ------------------------------------------------
gi|22792526|gb|BU496332.1|BU496 ------------------------------------------------
su_gi_contig_821                ------------------------------------------------
gi|21255264|gb|BQ452152.1|BQ452 ------------------------------------------------
gi|21254996|gb|BQ451884.1|BQ451 ------------------------------------------------
gi|21255555|gb|BQ452443.1|BQ452 ------------------------------------------------
gi|15907322|gb|BI814688.1|BI814 ------------------------------------------------
gi|15586151|gb|BI670767.1|BI670 ------------------------------------------------
gi|21687554|gb|BQ633401.1|BQ633 ------------------------------------------------
gi|27159214|gb|CA856579.1|CA856 ------------------------------------------------
gi|22793567|gb|BU497373.1|BU497 ------------------------------------------------
gi|17968900|gb|BM275567.1|BM275 ------------------------------------------------
gi|22792115|gb|BU495921.1|BU495 ------------------------------------------------
gi|21254169|gb|BQ451057.1|BQ451 ------------------------------------------------

MAL13P1.233                     ATATATAAATAAATAAATATCCACACGTTGGGTTTATAAAATTTATAA
MAL13|MAL13P1.233               ------------------------------------------------
gi|22792526|gb|BU496332.1|BU496 ------------------------------------------------
su_gi_contig_821                ------------------------------------------------
gi|21255264|gb|BQ452152.1|BQ452 ------------------------------------------------
gi|21254996|gb|BQ451884.1|BQ451 ------------------------------------------------
gi|21255555|gb|BQ452443.1|BQ452 ------------------------------------------------
gi|15907322|gb|BI814688.1|BI814 ------------------------------------------------
gi|15586151|gb|BI670767.1|BI670 ------------------------------------------------
gi|21687554|gb|BQ633401.1|BQ633 ------------------------------------------------
gi|27159214|gb|CA856579.1|CA856 ------------------------------------------------
gi|22793567|gb|BU497373.1|BU497 ------------------------------------------------
gi|17968900|gb|BM275567.1|BM275 ------------------------------------------------
gi|22792115|gb|BU495921.1|BU495 ------------------------------------------------
gi|21254169|gb|BQ451057.1|BQ451 ------------------------------------------------

MAL13P1.233                     TGAAAAAGAAAAGAGGATATTTTTTCTACAAATATTCATAAAATTAAT
MAL13|MAL13P1.233               ------------------------------------------------
gi|22792526|gb|BU496332.1|BU496 ------------------------------------------------
su_gi_contig_821                ------------------------------------------------
gi|21255264|gb|BQ452152.1|BQ452 ------------------------------------------------
gi|21254996|gb|BQ451884.1|BQ451 ------------------------------------------------
gi|21255555|gb|BQ452443.1|BQ452 ------------------------------------------------
gi|15907322|gb|BI814688.1|BI814 ------------------------------------------------
gi|15586151|gb|BI670767.1|BI670 ------------------------------------------------
gi|21687554|gb|BQ633401.1|BQ633 ------------------------------------------------
gi|27159214|gb|CA856579.1|CA856 ------------------------------------------------
gi|22793567|gb|BU497373.1|BU497 ------------------------------------------------
gi|17968900|gb|BM275567.1|BM275 ------------------------------------------------
gi|22792115|gb|BU495921.1|BU495 ------------------------------------------------
gi|21254169|gb|BQ451057.1|BQ451 ------------------------------------------------

MAL13P1.233                     ATTTGCTTTTTATTATAATATATATCTCTATCATATTATATTGTATTT
MAL13|MAL13P1.233               ------------------------------------------------
gi|22792526|gb|BU496332.1|BU496 ------------------------------------------------
su_gi_contig_821                ------------------------------------------------
gi|21255264|gb|BQ452152.1|BQ452 ------------------------------------------------
gi|21254996|gb|BQ451884.1|BQ451 ------------------------------------------------
gi|21255555|gb|BQ452443.1|BQ452 ------------------------------------------------
gi|15907322|gb|BI814688.1|BI814 ------------------------------------------------
gi|15586151|gb|BI670767.1|BI670 ------------------------------------------------
gi|21687554|gb|BQ633401.1|BQ633 ------------------------------------------------
gi|27159214|gb|CA856579.1|CA856 ------------------------------------------------
gi|22793567|gb|BU497373.1|BU497 ------------------------------------------------
gi|17968900|gb|BM275567.1|BM275 ------------------------------------------------
gi|22792115|gb|BU495921.1|BU495 ------------------------------------------------
gi|21254169|gb|BQ451057.1|BQ451 ------------------------------------------------

MAL13P1.233                     TACATACGTTTAATTATATATATATTATTATATATAAATATTATAATA
MAL13|MAL13P1.233               ------------------------------------------------
gi|22792526|gb|BU496332.1|BU496 ------------------------------------------------
su_gi_contig_821                ------------------------------------------------
gi|21255264|gb|BQ452152.1|BQ452 ------------------------------------------------
gi|21254996|gb|BQ451884.1|BQ451 ------------------------------------------------
gi|21255555|gb|BQ452443.1|BQ452 ------------------------------------------------
gi|15907322|gb|BI814688.1|BI814 ------------------------------------------------
gi|15586151|gb|BI670767.1|BI670 ------------------------------------------------
gi|21687554|gb|BQ633401.1|BQ633 ------------------------------------------------
gi|27159214|gb|CA856579.1|CA856 ------------------------------------------------
gi|22793567|gb|BU497373.1|BU497 ------------------------------------------------
gi|17968900|gb|BM275567.1|BM275 ------------------------------------------------
gi|22792115|gb|BU495921.1|BU495 ------------------------------------------------
gi|21254169|gb|BQ451057.1|BQ451 ------------------------------------------------

MAL13P1.233                     TTAAAAAATCAAAAAGAATAAAAATTTAATCTTTAATAAAAATATAAA
MAL13|MAL13P1.233               ------------------------------------------------
gi|22792526|gb|BU496332.1|BU496 ------------------------------------------------
su_gi_contig_821                ------------------------------------------------
gi|21255264|gb|BQ452152.1|BQ452 ------------------------------------------------
gi|21254996|gb|BQ451884.1|BQ451 ------------------------------------------------
gi|21255555|gb|BQ452443.1|BQ452 ------------------------------------------------
gi|15907322|gb|BI814688.1|BI814 ------------------------------------------------
gi|15586151|gb|BI670767.1|BI670 ------------------------------------------------
gi|21687554|gb|BQ633401.1|BQ633 ------------------------------------------------
gi|27159214|gb|CA856579.1|CA856 ------------------------------------------------
gi|22793567|gb|BU497373.1|BU497 ------------------------------------------------
gi|17968900|gb|BM275567.1|BM275 ------------------------------------------------
gi|22792115|gb|BU495921.1|BU495 ------------------------------------------------
gi|21254169|gb|BQ451057.1|BQ451 ------------------------------------------------

MAL13P1.233                     AAATATATTTATATATAAATATATAATATATATATATAATATATATAT
MAL13|MAL13P1.233               ------------------------------------------------
gi|22792526|gb|BU496332.1|BU496 ------------------------------------------------
su_gi_contig_821                ------------------------------------------------
gi|21255264|gb|BQ452152.1|BQ452 ------------------------------------------------
gi|21254996|gb|BQ451884.1|BQ451 ------------------------------------------------
gi|21255555|gb|BQ452443.1|BQ452 ------------------------------------------------
gi|15907322|gb|BI814688.1|BI814 ------------------------------------------------
gi|15586151|gb|BI670767.1|BI670 ------------------------------------------------
gi|21687554|gb|BQ633401.1|BQ633 ------------------------------------------------
gi|27159214|gb|CA856579.1|CA856 ------------------------------------------------
gi|22793567|gb|BU497373.1|BU497 ------------------------------------------------
gi|17968900|gb|BM275567.1|BM275 ------------------------------------------------
gi|22792115|gb|BU495921.1|BU495 ------------------------------------------------
gi|21254169|gb|BQ451057.1|BQ451 ------------------------------------------------

MAL13P1.233                     ATATATATATATATATATATATATATATATATATATATATAATATGAA
MAL13|MAL13P1.233               ------------------------------------------------
gi|22792526|gb|BU496332.1|BU496 ------------------------------------------------
su_gi_contig_821                ------------------------------------------------
gi|21255264|gb|BQ452152.1|BQ452 ------------------------------------------------
gi|21254996|gb|BQ451884.1|BQ451 ------------------------------------------------
gi|21255555|gb|BQ452443.1|BQ452 ------------------------------------------------
gi|15907322|gb|BI814688.1|BI814 ------------------------------------------------
gi|15586151|gb|BI670767.1|BI670 ------------------------------------------------
gi|21687554|gb|BQ633401.1|BQ633 ------------------------------------------------
gi|27159214|gb|CA856579.1|CA856 ------------------------------------------------
gi|22793567|gb|BU497373.1|BU497 ------------------------------------------------
gi|17968900|gb|BM275567.1|BM275 ------------------------------------------------
gi|22792115|gb|BU495921.1|BU495 ------------------------------------------------
gi|21254169|gb|BQ451057.1|BQ451 ------------------------------------------------

MAL13P1.233                     TAATGTATGTATATAAAAATAAAATAAAATAAAAATGATTACAATAAT
MAL13|MAL13P1.233               ------------------------------------------------
gi|22792526|gb|BU496332.1|BU496 ------------------------------------------------
su_gi_contig_821                ------------------------------------------------
gi|21255264|gb|BQ452152.1|BQ452 ------------------------------------------------
gi|21254996|gb|BQ451884.1|BQ451 ------------------------------------------------
gi|21255555|gb|BQ452443.1|BQ452 ------------------------------------------------
gi|15907322|gb|BI814688.1|BI814 ------------------------------------------------
gi|15586151|gb|BI670767.1|BI670 ------------------------------------------------
gi|21687554|gb|BQ633401.1|BQ633 ------------------------------------------------
gi|27159214|gb|CA856579.1|CA856 ------------------------------------------------
gi|22793567|gb|BU497373.1|BU497 ------------------------------------------------
gi|17968900|gb|BM275567.1|BM275 ------------------------------------------------
gi|22792115|gb|BU495921.1|BU495 ------------------------------------------------
gi|21254169|gb|BQ451057.1|BQ451 ------------------------------------------------

MAL13P1.233                     TTTTAAAAATATTATATAAATAACATATATAATATAAAAAATATAAAT
MAL13|MAL13P1.233               ------------------------------------------------
gi|22792526|gb|BU496332.1|BU496 ------------------------------------------------
su_gi_contig_821                ------------------------------------------------
gi|21255264|gb|BQ452152.1|BQ452 ------------------------------------------------
gi|21254996|gb|BQ451884.1|BQ451 ------------------------------------------------
gi|21255555|gb|BQ452443.1|BQ452 ------------------------------------------------
gi|15907322|gb|BI814688.1|BI814 ------------------------------------------------
gi|15586151|gb|BI670767.1|BI670 ------------------------------------------------
gi|21687554|gb|BQ633401.1|BQ633 ------------------------------------------------
gi|27159214|gb|CA856579.1|CA856 ------------------------------------------------
gi|22793567|gb|BU497373.1|BU497 ------------------------------------------------
gi|17968900|gb|BM275567.1|BM275 ------------------------------------------------
gi|22792115|gb|BU495921.1|BU495 ------------------------------------------------
gi|21254169|gb|BQ451057.1|BQ451 ------------------------------------------------

MAL13P1.233                     AATATTATTATTAATATATCTTTTATTTATTTATTTTCATTTATTTCT
MAL13|MAL13P1.233               ------------------------------------------------
gi|22792526|gb|BU496332.1|BU496 ------------------------------------------------
su_gi_contig_821                ------------------------------------------------
gi|21255264|gb|BQ452152.1|BQ452 ------------------------------------------------
gi|21254996|gb|BQ451884.1|BQ451 ------------------------------------------------
gi|21255555|gb|BQ452443.1|BQ452 ------------------------------------------------
gi|15907322|gb|BI814688.1|BI814 ------------------------------------------------
gi|15586151|gb|BI670767.1|BI670 ------------------------------------------------
gi|21687554|gb|BQ633401.1|BQ633 ------------------------------------------------
gi|27159214|gb|CA856579.1|CA856 ------------------------------------------------
gi|22793567|gb|BU497373.1|BU497 ------------------------------------------------
gi|17968900|gb|BM275567.1|BM275 ------------------------------------------------
gi|22792115|gb|BU495921.1|BU495 ------------------------------------------------
gi|21254169|gb|BQ451057.1|BQ451 ------------------------------------------------

MAL13P1.233                     TATATATTATTATAAATACATTCATTCTATATAATATATAAAAATATA
MAL13|MAL13P1.233               ------------------------------------------------
gi|22792526|gb|BU496332.1|BU496 ------------------------------------------------
su_gi_contig_821                ------------------------------------------------
gi|21255264|gb|BQ452152.1|BQ452 ------------------------------------------------
gi|21254996|gb|BQ451884.1|BQ451 ------------------------------------------------
gi|21255555|gb|BQ452443.1|BQ452 ------------------------------------------------
gi|15907322|gb|BI814688.1|BI814 ------------------------------------------------
gi|15586151|gb|BI670767.1|BI670 ------------------------------------------------
gi|21687554|gb|BQ633401.1|BQ633 ------------------------------------------------
gi|27159214|gb|CA856579.1|CA856 ------------------------------------------------
gi|22793567|gb|BU497373.1|BU497 ------------------------------------------------
gi|17968900|gb|BM275567.1|BM275 ------------------------------------------------
gi|22792115|gb|BU495921.1|BU495 ------------------------------------------------
gi|21254169|gb|BQ451057.1|BQ451 ------------------------------------------------

MAL13P1.233                     TATATTATTAAAAAAAATAAGAGATCTTGTATTAATATTATAATATGT
MAL13|MAL13P1.233               ------------------------------------------------
gi|22792526|gb|BU496332.1|BU496 ------------------------------------------------
su_gi_contig_821                ------------------------------------------------
gi|21255264|gb|BQ452152.1|BQ452 ------------------------------------------------
gi|21254996|gb|BQ451884.1|BQ451 ------------------------------------------------
gi|21255555|gb|BQ452443.1|BQ452 ------------------------------------------------
gi|15907322|gb|BI814688.1|BI814 ------------------------------------------------
gi|15586151|gb|BI670767.1|BI670 ------------------------------------------------
gi|21687554|gb|BQ633401.1|BQ633 ------------------------------------------------
gi|27159214|gb|CA856579.1|CA856 ------------------------------------------------
gi|22793567|gb|BU497373.1|BU497 ------------------------------------------------
gi|17968900|gb|BM275567.1|BM275 ------------------------------------------------
gi|22792115|gb|BU495921.1|BU495 ------------------------------------------------
gi|21254169|gb|BQ451057.1|BQ451 ------------------------------------------------

MAL13P1.233                     AGTTTTATAAATAATATTATATATATATTTATAATAATAATAATGTTT
MAL13|MAL13P1.233               ------------------------------------------------
gi|22792526|gb|BU496332.1|BU496 ------------------------------------------------
su_gi_contig_821                ------------------------------------------------
gi|21255264|gb|BQ452152.1|BQ452 ------------------------------------------------
gi|21254996|gb|BQ451884.1|BQ451 ------------------------------------------------
gi|21255555|gb|BQ452443.1|BQ452 ------------------------------------------------
gi|15907322|gb|BI814688.1|BI814 ------------------------------------------------
gi|15586151|gb|BI670767.1|BI670 ------------------------------------------------
gi|21687554|gb|BQ633401.1|BQ633 ------------------------------------------------
gi|27159214|gb|CA856579.1|CA856 ------------------------------------------------
gi|22793567|gb|BU497373.1|BU497 ------------------------------------------------
gi|17968900|gb|BM275567.1|BM275 ------------------------------------------------
gi|22792115|gb|BU495921.1|BU495 ------------------------------------------------
gi|21254169|gb|BQ451057.1|BQ451 ------------------------------------------------

MAL13P1.233                     TATTTTAAAAAATATTTATTTTTTATTTTTTTATATATATATATATAT
MAL13|MAL13P1.233               ------------------------------------------------
gi|22792526|gb|BU496332.1|BU496 ------------------------------------------------
su_gi_contig_821                ------------------------------------------------
gi|21255264|gb|BQ452152.1|BQ452 ------------------------------------------------
gi|21254996|gb|BQ451884.1|BQ451 ------------------------------------------------
gi|21255555|gb|BQ452443.1|BQ452 ------------------------------------------------
gi|15907322|gb|BI814688.1|BI814 ------------------------------------------------
gi|15586151|gb|BI670767.1|BI670 ------------------------------------------------
gi|21687554|gb|BQ633401.1|BQ633 ------------------------------------------------
gi|27159214|gb|CA856579.1|CA856 ------------------------------------------------
gi|22793567|gb|BU497373.1|BU497 ------------------------------------------------
gi|17968900|gb|BM275567.1|BM275 ------------------------------------------------
gi|22792115|gb|BU495921.1|BU495 ------------------------------------------------
gi|21254169|gb|BQ451057.1|BQ451 ------------------------------------------------

MAL13P1.233                     AATAAAATATAATATTTATATATTTTTTTTAATCATTGTATTATTTTA
MAL13|MAL13P1.233               ------------------------------------------------
gi|22792526|gb|BU496332.1|BU496 ------------------------------------------------
su_gi_contig_821                ------------------------------------------------
gi|21255264|gb|BQ452152.1|BQ452 ------------------------------------------------
gi|21254996|gb|BQ451884.1|BQ451 ------------------------------------------------
gi|21255555|gb|BQ452443.1|BQ452 ------------------------------------------------
gi|15907322|gb|BI814688.1|BI814 ------------------------------------------------
gi|15586151|gb|BI670767.1|BI670 ------------------------------------------------
gi|21687554|gb|BQ633401.1|BQ633 ------------------------------------------------
gi|27159214|gb|CA856579.1|CA856 ------------------------------------------------
gi|22793567|gb|BU497373.1|BU497 ------------------------------------------------
gi|17968900|gb|BM275567.1|BM275 ------------------------------------------------
gi|22792115|gb|BU495921.1|BU495 ------------------------------------------------
gi|21254169|gb|BQ451057.1|BQ451 ------------------------------------------------

MAL13P1.233                     TCATAAATATATTATTGTTATATTTATTTATATATAAAAAATTAAATA
MAL13|MAL13P1.233               ------------------------------------------------
gi|22792526|gb|BU496332.1|BU496 ------------------------------------------------
su_gi_contig_821                ------------------------------------------------
gi|21255264|gb|BQ452152.1|BQ452 ------------------------------------------------
gi|21254996|gb|BQ451884.1|BQ451 ------------------------------------------------
gi|21255555|gb|BQ452443.1|BQ452 ------------------------------------------------
gi|15907322|gb|BI814688.1|BI814 ------------------------------------------------
gi|15586151|gb|BI670767.1|BI670 ------------------------------------------------
gi|21687554|gb|BQ633401.1|BQ633 ------------------------------------------------
gi|27159214|gb|CA856579.1|CA856 ------------------------------------------------
gi|22793567|gb|BU497373.1|BU497 ------------------------------------------------
gi|17968900|gb|BM275567.1|BM275 ------------------------------------------------
gi|22792115|gb|BU495921.1|BU495 ------------------------------------------------
gi|21254169|gb|BQ451057.1|BQ451 ------------------------------------------------

MAL13P1.233                     TAATTGTTGTATATAATAATTGTATTATATATTTATATATATATATAT
MAL13|MAL13P1.233               ------------------------------------------------
gi|22792526|gb|BU496332.1|BU496 ------------------------------------------------
su_gi_contig_821                ------------------------------------------------
gi|21255264|gb|BQ452152.1|BQ452 ------------------------------------------------
gi|21254996|gb|BQ451884.1|BQ451 ------------------------------------------------
gi|21255555|gb|BQ452443.1|BQ452 ------------------------------------------------
gi|15907322|gb|BI814688.1|BI814 ------------------------------------------------
gi|15586151|gb|BI670767.1|BI670 ------------------------------------------------
gi|21687554|gb|BQ633401.1|BQ633 ------------------------------------------------
gi|27159214|gb|CA856579.1|CA856 ------------------------------------------------
gi|22793567|gb|BU497373.1|BU497 ------------------------------------------------
gi|17968900|gb|BM275567.1|BM275 ------------------------------------------------
gi|22792115|gb|BU495921.1|BU495 ------------------------------------------------
gi|21254169|gb|BQ451057.1|BQ451 ------------------------------------------------

MAL13P1.233                     ATATATATTAAATATTTTAAAAATATTCATAGTTATATTTTTTAAAAA
MAL13|MAL13P1.233               ------------------------------------------------
gi|22792526|gb|BU496332.1|BU496 ------------------------------------------------
su_gi_contig_821                ------------------------------------------------
gi|21255264|gb|BQ452152.1|BQ452 ------------------------------------------------
gi|21254996|gb|BQ451884.1|BQ451 ------------------------------------------------
gi|21255555|gb|BQ452443.1|BQ452 ------------------------------------------------
gi|15907322|gb|BI814688.1|BI814 ------------------------------------------------
gi|15586151|gb|BI670767.1|BI670 ------------------------------------------------
gi|21687554|gb|BQ633401.1|BQ633 ------------------------------------------------
gi|27159214|gb|CA856579.1|CA856 ------------------------------------------------
gi|22793567|gb|BU497373.1|BU497 ------------------------------------------------
gi|17968900|gb|BM275567.1|BM275 ------------------------------------------------
gi|22792115|gb|BU495921.1|BU495 ------------------------------------------------
gi|21254169|gb|BQ451057.1|BQ451 ------------------------------------------------

MAL13P1.233                     TCAAGAAAAATATATATATATATATTTTTAAAAATTGTCAATTATTTT
MAL13|MAL13P1.233               ------------------------------------------------
gi|22792526|gb|BU496332.1|BU496 ------------------------------------------------
su_gi_contig_821                ------------------------------------------------
gi|21255264|gb|BQ452152.1|BQ452 ------------------------------------------------
gi|21254996|gb|BQ451884.1|BQ451 ------------------------------------------------
gi|21255555|gb|BQ452443.1|BQ452 ------------------------------------------------
gi|15907322|gb|BI814688.1|BI814 ------------------------------------------------
gi|15586151|gb|BI670767.1|BI670 ------------------------------------------------
gi|21687554|gb|BQ633401.1|BQ633 ------------------------------------------------
gi|27159214|gb|CA856579.1|CA856 ------------------------------------------------
gi|22793567|gb|BU497373.1|BU497 ------------------------------------------------
gi|17968900|gb|BM275567.1|BM275 ------------------------------------------------
gi|22792115|gb|BU495921.1|BU495 ------------------------------------------------
gi|21254169|gb|BQ451057.1|BQ451 ------------------------------------------------

MAL13P1.233                     AATATATATTTTACAATTTATATTTCAAAATACTTATAAAATATTATA
MAL13|MAL13P1.233               ------------------------------------------------
gi|22792526|gb|BU496332.1|BU496 ------------------------------------------------
su_gi_contig_821                ------------------------------------------------
gi|21255264|gb|BQ452152.1|BQ452 ------------------------------------------------
gi|21254996|gb|BQ451884.1|BQ451 ------------------------------------------------
gi|21255555|gb|BQ452443.1|BQ452 ------------------------------------------------
gi|15907322|gb|BI814688.1|BI814 ------------------------------------------------
gi|15586151|gb|BI670767.1|BI670 ------------------------------------------------
gi|21687554|gb|BQ633401.1|BQ633 ------------------------------------------------
gi|27159214|gb|CA856579.1|CA856 ------------------------------------------------
gi|22793567|gb|BU497373.1|BU497 ------------------------------------------------
gi|17968900|gb|BM275567.1|BM275 ------------------------------------------------
gi|22792115|gb|BU495921.1|BU495 ------------------------------------------------
gi|21254169|gb|BQ451057.1|BQ451 ------------------------------------------------

MAL13P1.233                     TATATATTTTTGTTTTAAAAACAGAGATTATATTTGTTTTTTTTTTCT
MAL13|MAL13P1.233               ------------------------------------------------
gi|22792526|gb|BU496332.1|BU496 ------------------------------------------------
su_gi_contig_821                ------------------------------------------------
gi|21255264|gb|BQ452152.1|BQ452 ------------------------------------------------
gi|21254996|gb|BQ451884.1|BQ451 ------------------------------------------------
gi|21255555|gb|BQ452443.1|BQ452 ------------------------------------------------
gi|15907322|gb|BI814688.1|BI814 ------------------------------------------------
gi|15586151|gb|BI670767.1|BI670 ------------------------------------------------
gi|21687554|gb|BQ633401.1|BQ633 ------------------------------------------------
gi|27159214|gb|CA856579.1|CA856 ------------------------------------------------
gi|22793567|gb|BU497373.1|BU497 ------------------------------------------------
gi|17968900|gb|BM275567.1|BM275 ------------------------------------------------
gi|22792115|gb|BU495921.1|BU495 ------------------------------------------------
gi|21254169|gb|BQ451057.1|BQ451 ------------------------------------------------

MAL13P1.233                     TTTTTTTTTTTATTCTAATGAAAATATAATATTTTAAAATAATAAATA
MAL13|MAL13P1.233               ------------------------------------------------
gi|22792526|gb|BU496332.1|BU496 ------------------------------------------------
su_gi_contig_821                ------------------------------------------------
gi|21255264|gb|BQ452152.1|BQ452 ------------------------------------------------
gi|21254996|gb|BQ451884.1|BQ451 ------------------------------------------------
gi|21255555|gb|BQ452443.1|BQ452 ------------------------------------------------
gi|15907322|gb|BI814688.1|BI814 ------------------------------------------------
gi|15586151|gb|BI670767.1|BI670 ------------------------------------------------
gi|21687554|gb|BQ633401.1|BQ633 ------------------------------------------------
gi|27159214|gb|CA856579.1|CA856 ------------------------------------------------
gi|22793567|gb|BU497373.1|BU497 ------------------------------------------------
gi|17968900|gb|BM275567.1|BM275 ------------------------------------------------
gi|22792115|gb|BU495921.1|BU495 ------------------------------------------------
gi|21254169|gb|BQ451057.1|BQ451 ------------------------------------------------

MAL13P1.233                     TATATATTTTTTAAATAAAATATTATAAATTATATAATATTATATATT
MAL13|MAL13P1.233               ------------------------------------------------
gi|22792526|gb|BU496332.1|BU496 ------------------------------------------------
su_gi_contig_821                ------------------------------------------------
gi|21255264|gb|BQ452152.1|BQ452 ------------------------------------------------
gi|21254996|gb|BQ451884.1|BQ451 ------------------------------------------------
gi|21255555|gb|BQ452443.1|BQ452 ------------------------------------------------
gi|15907322|gb|BI814688.1|BI814 ------------------------------------------------
gi|15586151|gb|BI670767.1|BI670 ------------------------------------------------
gi|21687554|gb|BQ633401.1|BQ633 ------------------------------------------------
gi|27159214|gb|CA856579.1|CA856 ------------------------------------------------
gi|22793567|gb|BU497373.1|BU497 ------------------------------------------------
gi|17968900|gb|BM275567.1|BM275 ------------------------------------------------
gi|22792115|gb|BU495921.1|BU495 ------------------------------------------------
gi|21254169|gb|BQ451057.1|BQ451 ------------------------------------------------

MAL13P1.233                     TTCATAAAATTTATATTATTATTATTTTTTTTATTTATTATTATCTTT
MAL13|MAL13P1.233               ------------------------------------------------
gi|22792526|gb|BU496332.1|BU496 ------------------------------------------------
su_gi_contig_821                ------------------------------------------------
gi|21255264|gb|BQ452152.1|BQ452 ------------------------------------------------
gi|21254996|gb|BQ451884.1|BQ451 ------------------------------------------------
gi|21255555|gb|BQ452443.1|BQ452 ------------------------------------------------
gi|15907322|gb|BI814688.1|BI814 ------------------------------------------------
gi|15586151|gb|BI670767.1|BI670 ------------------------------------------------
gi|21687554|gb|BQ633401.1|BQ633 ------------------------------------------------
gi|27159214|gb|CA856579.1|CA856 ------------------------------------------------
gi|22793567|gb|BU497373.1|BU497 ------------------------------------------------
gi|17968900|gb|BM275567.1|BM275 ------------------------------------------------
gi|22792115|gb|BU495921.1|BU495 ------------------------------------------------
gi|21254169|gb|BQ451057.1|BQ451 ------------------------------------------------

MAL13P1.233                     TCCTTATATATGCTTTATTTCGTATTATAATTTTTTTTTTTTATATAT
MAL13|MAL13P1.233               ------------------------------------------------
gi|22792526|gb|BU496332.1|BU496 ------------------------------------------------
su_gi_contig_821                ------------------------------------------------
gi|21255264|gb|BQ452152.1|BQ452 ------------------------------------------------
gi|21254996|gb|BQ451884.1|BQ451 ------------------------------------------------
gi|21255555|gb|BQ452443.1|BQ452 ------------------------------------------------
gi|15907322|gb|BI814688.1|BI814 ------------------------------------------------
gi|15586151|gb|BI670767.1|BI670 ------------------------------------------------
gi|21687554|gb|BQ633401.1|BQ633 ------------------------------------------------
gi|27159214|gb|CA856579.1|CA856 ------------------------------------------------
gi|22793567|gb|BU497373.1|BU497 ------------------------------------------------
gi|17968900|gb|BM275567.1|BM275 ------------------------------------------------
gi|22792115|gb|BU495921.1|BU495 ------------------------------------------------
gi|21254169|gb|BQ451057.1|BQ451 ------------------------------------------------

MAL13P1.233                     ATATTCATATATTAGTATTAAACTTTTTTTTTTTTTTTTTTTTAAATT
MAL13|MAL13P1.233               ------------------------------------------------
gi|22792526|gb|BU496332.1|BU496 ------------------------------------------------
su_gi_contig_821                ------------------------------------------------
gi|21255264|gb|BQ452152.1|BQ452 ------------------------------------------------
gi|21254996|gb|BQ451884.1|BQ451 ------------------------------------------------
gi|21255555|gb|BQ452443.1|BQ452 ------------------------------------------------
gi|15907322|gb|BI814688.1|BI814 ------------------------------------------------
gi|15586151|gb|BI670767.1|BI670 ------------------------------------------------
gi|21687554|gb|BQ633401.1|BQ633 ------------------------------------------------
gi|27159214|gb|CA856579.1|CA856 ------------------------------------------------
gi|22793567|gb|BU497373.1|BU497 ------------------------------------------------
gi|17968900|gb|BM275567.1|BM275 ------------------------------------------------
gi|22792115|gb|BU495921.1|BU495 ------------------------------------------------
gi|21254169|gb|BQ451057.1|BQ451 ------------------------------------------------

MAL13P1.233                     ATTTATTTCAAAATGCCGGGTAGCACAAAGAGTGATACAAAATTAGAA
MAL13|MAL13P1.233               ------------ATGCCGGGTAGCACAAAGAGTGATACAAAATTAGAA
gi|22792526|gb|BU496332.1|BU496 -----TTTCAAAATGCCGGGTAGCACAAAGAGTGATACAAAATTAGAA
su_gi_contig_821                -----TTTCAAAATGCCGGGTAGCACAAAGAGTGATACAAAATTAGAA
gi|21255264|gb|BQ452152.1|BQ452 ------------------------------------------------
gi|21254996|gb|BQ451884.1|BQ451 ------------------------------------------------
gi|21255555|gb|BQ452443.1|BQ452 ------------------------------------------------
gi|15907322|gb|BI814688.1|BI814 ------------------------------------------------
gi|15586151|gb|BI670767.1|BI670 ------------------------------------------------
gi|21687554|gb|BQ633401.1|BQ633 ------------------------------------------------
gi|27159214|gb|CA856579.1|CA856 ------------------------------------------------
gi|22793567|gb|BU497373.1|BU497 ------------------------------------------------
gi|17968900|gb|BM275567.1|BM275 ------------------------------------------------
gi|22792115|gb|BU495921.1|BU495 ------------------------------------------------
gi|21254169|gb|BQ451057.1|BQ451 ------------------------------------------------

MAL13P1.233                     AACGAGATTAGAATTAGTTACAAGAGTGATGCATTAGATTATGTCTAT
MAL13|MAL13P1.233               AACGAGATTAGAATTAGTTACAAGAGTGATGCATTAGATTATGTCTAT
gi|22792526|gb|BU496332.1|BU496 AACGAGATTAGAATTAGTTACAAGAGTGATGCATTAGATTATGTCTAT
su_gi_contig_821                AACGAGATTAGAATTAGTTACAAGAGTGATGCATTAGATTATGTCTAT
gi|21255264|gb|BQ452152.1|BQ452 ------------------------------------------------
gi|21254996|gb|BQ451884.1|BQ451 ------------------------------------------------
gi|21255555|gb|BQ452443.1|BQ452 ------------------------------------------------
gi|15907322|gb|BI814688.1|BI814 ------------------------------------------------
gi|15586151|gb|BI670767.1|BI670 ------------------------------------------------
gi|21687554|gb|BQ633401.1|BQ633 ------------------------------------------------
gi|27159214|gb|CA856579.1|CA856 ------------------------------------------------
gi|22793567|gb|BU497373.1|BU497 ------------------------------------------------
gi|17968900|gb|BM275567.1|BM275 ------------------------------------------------
gi|22792115|gb|BU495921.1|BU495 ------------------------------------------------
gi|21254169|gb|BQ451057.1|BQ451 ------------------------------------------------

MAL13P1.233                     AAAGCTATTGTATTATTCGAGACCTATGATGAAATTATTTTATCAGGA
MAL13|MAL13P1.233               AAAGCTATTGTATTATTCGAGACCTATGATGAAATTATTTTATCAGGA
gi|22792526|gb|BU496332.1|BU496 AAAGCTATTGTATTATTCGAGACCTATGATGAAATTATTTTATCAGGA
su_gi_contig_821                AAAGCTATTGTATTATTCGAGACCTATGATGAAATTATTTTATCAGGA
gi|21255264|gb|BQ452152.1|BQ452 ------------------------------------------------
gi|21254996|gb|BQ451884.1|BQ451 ------------------------------------------------
gi|21255555|gb|BQ452443.1|BQ452 ------------------------------------------------
gi|15907322|gb|BI814688.1|BI814 ------------------------------------------------
gi|15586151|gb|BI670767.1|BI670 ------------------------------------------------
gi|21687554|gb|BQ633401.1|BQ633 ------------------------------------------------
gi|27159214|gb|CA856579.1|CA856 ------------------------------------------------
gi|22793567|gb|BU497373.1|BU497 ------------------------------------------------
gi|17968900|gb|BM275567.1|BM275 ------------------------------------------------
gi|22792115|gb|BU495921.1|BU495 ------------------------------------------------
gi|21254169|gb|BQ451057.1|BQ451 ------------------------------------------------

MAL13P1.233                     GTAGGAAAAGCTATAAGTTCTGTTGTTAATGTAGCTGAAATGGTAAAA
MAL13|MAL13P1.233               GTAGGAAAAGCTATAAGTTCTGTTGTTAATGTAGCTGAAATGGTAAAA
gi|22792526|gb|BU496332.1|BU496 GTAGGAAAAGCTATAAGTTCTGTTGTTAATGTAGCTGAAATGGTAAAA
su_gi_contig_821                GTAGGAAAAGCTATAAGTTCTGTTGTTAATGTAGCTGAAATGGTAAAA
gi|21255264|gb|BQ452152.1|BQ452 ------------------------------------------------
gi|21254996|gb|BQ451884.1|BQ451 ------------------------------------------------
gi|21255555|gb|BQ452443.1|BQ452 ------------------------------------------------
gi|15907322|gb|BI814688.1|BI814 ------------------------------------------------
gi|15586151|gb|BI670767.1|BI670 ------------------------------------------------
gi|21687554|gb|BQ633401.1|BQ633 ------------------------------------------------
gi|27159214|gb|CA856579.1|CA856 ------------------------------------------------
gi|22793567|gb|BU497373.1|BU497 ------------------------------------------------
gi|17968900|gb|BM275567.1|BM275 ------------------------------------------------
gi|22792115|gb|BU495921.1|BU495 ------------------------------------------------
gi|21254169|gb|BQ451057.1|BQ451 ------------------------------------------------

MAL13P1.233                     AGGAGAGCCAAGGGCTTACACCAGTTTACCAAGCTTTACGAAAAGGAG
MAL13|MAL13P1.233               AGGAGAGCCAAGGGCTTACACCAGTTTACCAAGCTTTACGAAAAGGAG
gi|22792526|gb|BU496332.1|BU496 AGGAGAGCCAAGGGCTTACACCAGTTTACCAAGCTTTACGAAAAGGAG
su_gi_contig_821                AGGAGAGCCAAGGGCTTACACCAGTTTACCAAGCTTTACGAAAAGGAG
gi|21255264|gb|BQ452152.1|BQ452 ------------------------------------------------
gi|21254996|gb|BQ451884.1|BQ451 ------------------------------------------------
gi|21255555|gb|BQ452443.1|BQ452 ------------------------------------------------
gi|15907322|gb|BI814688.1|BI814 ------------------------------------------------
gi|15586151|gb|BI670767.1|BI670 ------------------------------------------------
gi|21687554|gb|BQ633401.1|BQ633 ------------------------------------------------
gi|27159214|gb|CA856579.1|CA856 ------------------------------------------------
gi|22793567|gb|BU497373.1|BU497 ------------------------------------------------
gi|17968900|gb|BM275567.1|BM275 ------------------------------------------------
gi|22792115|gb|BU495921.1|BU495 ------------------------------------------------
gi|21254169|gb|BQ451057.1|BQ451 ------------------------------------------------

MAL13P1.233                     CATGTAATTAAAAGGTTTGTATAAAAAAAAAAAAAAAAAAAAAAAAAA
MAL13|MAL13P1.233               CATGTAATTAAAAG----------------------------------
gi|22792526|gb|BU496332.1|BU496 CATGTAATTAAAAG----------------------------------
su_gi_contig_821                CATGTAATTAAAAG----------------------------------
gi|21255264|gb|BQ452152.1|BQ452 ------------------------------------------------
gi|21254996|gb|BQ451884.1|BQ451 ------------------------------------------------
gi|21255555|gb|BQ452443.1|BQ452 ------------------------------------------------
gi|15907322|gb|BI814688.1|BI814 ------------------------------------------------
gi|15586151|gb|BI670767.1|BI670 ------------------------------------------------
gi|21687554|gb|BQ633401.1|BQ633 ------------------------------------------------
gi|27159214|gb|CA856579.1|CA856 ------------------------------------------------
gi|22793567|gb|BU497373.1|BU497 ------------------------------------------------
gi|17968900|gb|BM275567.1|BM275 ------------------------------------------------
gi|22792115|gb|BU495921.1|BU495 ------------------------------------------------
gi|21254169|gb|BQ451057.1|BQ451 ------------------------------------------------

MAL13P1.233                     AAACTATTACCTACATAAATATATACATATATATATATATATATATAT
MAL13|MAL13P1.233               ------------------------------------------------
gi|22792526|gb|BU496332.1|BU496 ------------------------------------------------
su_gi_contig_821                ------------------------------------------------
gi|21255264|gb|BQ452152.1|BQ452 ------------------------------------------------
gi|21254996|gb|BQ451884.1|BQ451 ------------------------------------------------
gi|21255555|gb|BQ452443.1|BQ452 ------------------------------------------------
gi|15907322|gb|BI814688.1|BI814 ------------------------------------------------
gi|15586151|gb|BI670767.1|BI670 ------------------------------------------------
gi|21687554|gb|BQ633401.1|BQ633 ------------------------------------------------
gi|27159214|gb|CA856579.1|CA856 ------------------------------------------------
gi|22793567|gb|BU497373.1|BU497 ------------------------------------------------
gi|17968900|gb|BM275567.1|BM275 ------------------------------------------------
gi|22792115|gb|BU495921.1|BU495 ------------------------------------------------
gi|21254169|gb|BQ451057.1|BQ451 ------------------------------------------------

MAL13P1.233                     ATATATATATGTTTATACTTGTGCCTTTTTGCGAATAATAAATTATTT
MAL13|MAL13P1.233               ------------------------------------------------
gi|22792526|gb|BU496332.1|BU496 ------------------------------------------------
su_gi_contig_821                ------------------------------------------------
gi|21255264|gb|BQ452152.1|BQ452 ------------------------------------------------
gi|21254996|gb|BQ451884.1|BQ451 ------------------------------------------------
gi|21255555|gb|BQ452443.1|BQ452 -------------------------------CGAATAATAAATTATTT
gi|15907322|gb|BI814688.1|BI814 ------------------------------------------------
gi|15586151|gb|BI670767.1|BI670 ------------------------------------------------
gi|21687554|gb|BQ633401.1|BQ633 ------------------------------------------------
gi|27159214|gb|CA856579.1|CA856 ------------------------------------------------
gi|22793567|gb|BU497373.1|BU497 ------------------------------------------------
gi|17968900|gb|BM275567.1|BM275 ------------------------------------------------
gi|22792115|gb|BU495921.1|BU495 ------------------------------------------------
gi|21254169|gb|BQ451057.1|BQ451 ------------------------------------------------

MAL13P1.233                     AATCTACATCCCCATTTATAATGACTGATGATATATTCCATTTAATTT
MAL13|MAL13P1.233               ------------------------------------------------
gi|22792526|gb|BU496332.1|BU496 ------------------------------------------------
su_gi_contig_821                ------------------------------------------------
gi|21255264|gb|BQ452152.1|BQ452 ------------------------------------------------
gi|21254996|gb|BQ451884.1|BQ451 ------------------------------------------------
gi|21255555|gb|BQ452443.1|BQ452 AATCTACATCCCCATTTATAATGACTGATGATATATTCCATTTAATTT
gi|15907322|gb|BI814688.1|BI814 ------------------------------------------------
gi|15586151|gb|BI670767.1|BI670 ------------------------------------------------
gi|21687554|gb|BQ633401.1|BQ633 ------------------------------------------------
gi|27159214|gb|CA856579.1|CA856 ------------------------------------------------
gi|22793567|gb|BU497373.1|BU497 ------------------------------------------------
gi|17968900|gb|BM275567.1|BM275 ------------------------------------------------
gi|22792115|gb|BU495921.1|BU495 ------------------------------------------------
gi|21254169|gb|BQ451057.1|BQ451 ------------------------------------------------

MAL13P1.233                     AATTTTATTTTTTCCAAAATTTGTAGAGAGGATAATAGTGGCTTGAAA
MAL13|MAL13P1.233               --------------------------AGAGGATAATAGTGGCTTGAAA
gi|22792526|gb|BU496332.1|BU496 --------------------------AGAGGATAATAGTGGCTTGAAA
su_gi_contig_821                --------------------------AGAGGATAATAGTGGCTTGAAA
gi|21255264|gb|BQ452152.1|BQ452 ------------------------------------------------
gi|21254996|gb|BQ451884.1|BQ451 ------------------------------------------------
gi|21255555|gb|BQ452443.1|BQ452 AATTTTATTTTTTCCAAAATTTGTAGAGAGGATAATAGTGGCTTGAAA
gi|15907322|gb|BI814688.1|BI814 ------------------------------------------------
gi|15586151|gb|BI670767.1|BI670 ------------------------------------------------
gi|21687554|gb|BQ633401.1|BQ633 ------------------------------------------------
gi|27159214|gb|CA856579.1|CA856 ------------------------------------------------
gi|22793567|gb|BU497373.1|BU497 ------------------------------------------------
gi|17968900|gb|BM275567.1|BM275 ------------------------------------------------
gi|22792115|gb|BU495921.1|BU495 ------------------------------------------------
gi|21254169|gb|BQ451057.1|BQ451 ------------------------------------------------

MAL13P1.233                     AAGAACGCAAAAAATGAAGACAAGAAATCGGGGGATGAAGAAGAGGAA
MAL13|MAL13P1.233               AAGAACGCAAAAAATGAAGACAAGAAATCGGGGGATGAAGAAGAGGAA
gi|22792526|gb|BU496332.1|BU496 AAGAACGCAAAAAATGAAGACAAGAAATCGGGGGATGAAGAAGAGGAA
su_gi_contig_821                AAGAACGCAAAAAATGAAGACAAGAAATCGGGGGATGAAGAAGAGGAA
gi|21255264|gb|BQ452152.1|BQ452 ------------------------------------------------
gi|21254996|gb|BQ451884.1|BQ451 -------------------------------------AAGAAGAGGAA
gi|21255555|gb|BQ452443.1|BQ452 AAGAACGCAAAAAATGAAGACAAGAAATCGGGGGATGAAGAAGAGGAA
gi|15907322|gb|BI814688.1|BI814 ------------------------------------------------
gi|15586151|gb|BI670767.1|BI670 ------------------------------------------------
gi|21687554|gb|BQ633401.1|BQ633 ------------------------------------------------
gi|27159214|gb|CA856579.1|CA856 ------------------------------------------------
gi|22793567|gb|BU497373.1|BU497 ------------------------------------------------
gi|17968900|gb|BM275567.1|BM275 ------------------------------------------------
gi|22792115|gb|BU495921.1|BU495 ------------------------------------------------
gi|21254169|gb|BQ451057.1|BQ451 ------------------------------------------------

MAL13P1.233                     GAAGAAGAAGAAGAAGAAGATGAGGAAAACAATAAAAACAAAGAAGCA
MAL13|MAL13P1.233               GAAGAAGAAGAAGAAGAAGATGAGGAAAACAATAAAAACAAAGAAGCA
gi|22792526|gb|BU496332.1|BU496 GAAGAAGAAGAAGAAGAAGATGAGGAAAACAATAAAAACAAAGAAGCA
su_gi_contig_821                GAAGAAGAAGAAGAAGAAGATGAGGAAAACAATAAAAACAAAGAAGCA
gi|21255264|gb|BQ452152.1|BQ452 ------------------------------------------------
gi|21254996|gb|BQ451884.1|BQ451 GAAGAAGAAGAAGAAGAAGATGAGGAAAACAATAAAAACAAAGAAGCA
gi|21255555|gb|BQ452443.1|BQ452 GAAGAAGAAGAAGAAGAAGATGAGGAAAACAATAAAAACAAAGAAGCA
gi|15907322|gb|BI814688.1|BI814 -----AGAAGAAGAAGAAGATGAGGAAAACAATAAAAACAAAGAAGCA
gi|15586151|gb|BI670767.1|BI670 ------------------------------------------------
gi|21687554|gb|BQ633401.1|BQ633 ------------------------------------------------
gi|27159214|gb|CA856579.1|CA856 ------------------------------------------------
gi|22793567|gb|BU497373.1|BU497 ------------------------------------------------
gi|17968900|gb|BM275567.1|BM275 ------------------------------------------------
gi|22792115|gb|BU495921.1|BU495 ------------------------------------------------
gi|21254169|gb|BQ451057.1|BQ451 ------------------------------------------------

MAL13P1.233                     AATAACAGAACTGTTGAATTTATTACTACTGTTCCATGTATGAAAATT
MAL13|MAL13P1.233               AATAACAGAACTGTTGAATTTATTACTACTGTTCCATGTATGAAAATT
gi|22792526|gb|BU496332.1|BU496 AATAACAGAACTGTTGAATTTATTACTACTGTTCCATGTATGAAAATT
su_gi_contig_821                AATAACAGAACTGTTGAATTTATTACTACTGTTCCATGTATGAAAATT
gi|21255264|gb|BQ452152.1|BQ452 ------------------------------------------------
gi|21254996|gb|BQ451884.1|BQ451 AATAACAGAACTGTTGAATTTATTACTACTGTTCCATGTATGAAAATT
gi|21255555|gb|BQ452443.1|BQ452 AATAACAGAACTGTTGAATTTATTACTACTGTTCCATGTATGAAAATT
gi|15907322|gb|BI814688.1|BI814 AATAACAGAACTGTTGAATTTATTACTACTGTTCCATGTATGAAAATT
gi|15586151|gb|BI670767.1|BI670 -----------------------------------------GAAAATT
gi|21687554|gb|BQ633401.1|BQ633 ----------------------------------------------TT
gi|27159214|gb|CA856579.1|CA856 ------------------------------------------------
gi|22793567|gb|BU497373.1|BU497 ------------------------------------------------
gi|17968900|gb|BM275567.1|BM275 ------------------------------------------------
gi|22792115|gb|BU495921.1|BU495 ------------------------------------------------
gi|21254169|gb|BQ451057.1|BQ451 ------------------------------------------------

MAL13P1.233                     ATTTTATCAAAAAATGAGGATAAAATTGACAAAAATGAAATAGGTTAT
MAL13|MAL13P1.233               ATTTTATCAAAAAATGAGGATAAAATTGACAAAAATGAAATAGGTTAT
gi|22792526|gb|BU496332.1|BU496 ATTTTATCAAAAAATGAGGATAAAATTGACAAAAATGAAATAGGTTAT
su_gi_contig_821                ATTTTATCAAAAAATGAGGATAAAATTGACAAAAATGAAATAGGTTAT
gi|21255264|gb|BQ452152.1|BQ452 ------------------------------------------------
gi|21254996|gb|BQ451884.1|BQ451 ATTTTATCAAAAAATGAGGATAAAATTGACAAAAATGAAATAGGTTAT
gi|21255555|gb|BQ452443.1|BQ452 ATTTTATCAAAAAATGAGGATAAAATTGACAAAAATGAAATAGGTTAT
gi|15907322|gb|BI814688.1|BI814 ATTTTATCAAAAAATGAGGATAAAATTGACAAAAATGAAATAGGTTAT
gi|15586151|gb|BI670767.1|BI670 ATTTTATCAAAAAATGAGGATAAAATTGACAAAAATGAAATAGGTTAT
gi|21687554|gb|BQ633401.1|BQ633 ATTTTATCAAAAAATGAGGATAAAATTGACAAAAATGAAATAGGTTAT
gi|27159214|gb|CA856579.1|CA856 ------------------------------------------------
gi|22793567|gb|BU497373.1|BU497 ------------------------------------------------
gi|17968900|gb|BM275567.1|BM275 ------------------------------------------------
gi|22792115|gb|BU495921.1|BU495 ------------------------------------------------
gi|21254169|gb|BQ451057.1|BQ451 ------------------------------------------------

MAL13P1.233                     CAGAAACCATTGGACGAAAAAGAAGTAAATGTTATGACCCCAGAACAA
MAL13|MAL13P1.233               CAGAAACCATTGGACGAAAAAGAAGTAAATGTTATGACCCCAGAACAA
gi|22792526|gb|BU496332.1|BU496 CAGAAACCATTGGACGAAAAAGAAGTAAATGTTATGACCCCAGAACAA
su_gi_contig_821                CAGAAACCATTGGACGAAAAAGAAGTAAATGTTATGACCCCAGAACAA
gi|21255264|gb|BQ452152.1|BQ452 ------------------------------------------------
gi|21254996|gb|BQ451884.1|BQ451 CAGAAACCATTGGACGAAAAAGAAGTAAATGTTATGACCCCAGAACAA
gi|21255555|gb|BQ452443.1|BQ452 CAGAAACCATTGGACGAAAAAGAAGTAAATGTTATGACCCCAGAACAA
gi|15907322|gb|BI814688.1|BI814 CAGAAACCATTGGACGAAAAAGAAGTAAATGTTATGACCCCAGAACAA
gi|15586151|gb|BI670767.1|BI670 CAGAAACCATTGGACGAAAAAGAAGTAAATGTTATGACCCCAGAACAA
gi|21687554|gb|BQ633401.1|BQ633 CAGAAACCATTGGACGAAAAAGAAGTAAATGTTATGACCCCAGAACAA
gi|27159214|gb|CA856579.1|CA856 ------------------------------------------------
gi|22793567|gb|BU497373.1|BU497 ------------------------------------------------
gi|17968900|gb|BM275567.1|BM275 ------------------------------------------------
gi|22792115|gb|BU495921.1|BU495 ------------------------------------------------
gi|21254169|gb|BQ451057.1|BQ451 ------------------------------------------------

MAL13P1.233                     ATATTAAAGGAAAAATCTTATAGAAGAAGATGTAAGACATTCAACAAT
MAL13|MAL13P1.233               ATATTAAAGGAAAAATCTTATAGAAGAAGAT-----------------
gi|22792526|gb|BU496332.1|BU496 ATATTAAAGGAAAAATCTTATAGAAGAAGAT-----------------
su_gi_contig_821                ATATTAAAGGAAAAATCTTATAGAAGAAGAT-----------------
gi|21255264|gb|BQ452152.1|BQ452 ------------------------------------------------
gi|21254996|gb|BQ451884.1|BQ451 ATATTAAAGGAAAAATCTTATAGAAGAAGAT-----------------
gi|21255555|gb|BQ452443.1|BQ452 ATATTAAAGGAAAAATCTTATAGAAGAAGAT-----------------
gi|15907322|gb|BI814688.1|BI814 ATATTAAAGGAAAAATCTTATAGAAGAAGAT-----------------
gi|15586151|gb|BI670767.1|BI670 ATATTAAAGGAAAAATCTTATAGAAGAAGAT-----------------
gi|21687554|gb|BQ633401.1|BQ633 ATATTAAAGGAAAAATCTTATAGAAGAAGAT-----------------
gi|27159214|gb|CA856579.1|CA856 ------------------TATAGAAGAAGAT-----------------
gi|22793567|gb|BU497373.1|BU497 ------------------------------------------------
gi|17968900|gb|BM275567.1|BM275 ------------------------------------------------
gi|22792115|gb|BU495921.1|BU495 ------------------------------------------------
gi|21254169|gb|BQ451057.1|BQ451 ------------------------------------------------

MAL13P1.233                     AATATATATATATATATATATATATATATATATGTTAAAGTGTGAATA
MAL13|MAL13P1.233               ------------------------------------------------
gi|22792526|gb|BU496332.1|BU496 ------------------------------------------------
su_gi_contig_821                ------------------------------------------------
gi|21255264|gb|BQ452152.1|BQ452 ------------------------------------------------
gi|21254996|gb|BQ451884.1|BQ451 ------------------------------------------------
gi|21255555|gb|BQ452443.1|BQ452 ------------------------------------------------
gi|15907322|gb|BI814688.1|BI814 ------------------------------------------------
gi|15586151|gb|BI670767.1|BI670 ------------------------------------------------
gi|21687554|gb|BQ633401.1|BQ633 ------------------------------------------------
gi|27159214|gb|CA856579.1|CA856 ------------------------------------------------
gi|22793567|gb|BU497373.1|BU497 ------------------------------------------------
gi|17968900|gb|BM275567.1|BM275 ------------------------------------------------
gi|22792115|gb|BU495921.1|BU495 ------------------------------------------------
gi|21254169|gb|BQ451057.1|BQ451 ------------------------------------------------

MAL13P1.233                     AACATATAAATTATATTATATTATGTTGTATTATATTTTTATTTATTT
MAL13|MAL13P1.233               ------------------------------------------------
gi|22792526|gb|BU496332.1|BU496 ------------------------------------------------
su_gi_contig_821                ------------------------------------------------
gi|21255264|gb|BQ452152.1|BQ452 ------------------------------------------------
gi|21254996|gb|BQ451884.1|BQ451 ------------------------------------------------
gi|21255555|gb|BQ452443.1|BQ452 ------------------------------------------------
gi|15907322|gb|BI814688.1|BI814 ------------------------------------------------
gi|15586151|gb|BI670767.1|BI670 ------------------------------------------------
gi|21687554|gb|BQ633401.1|BQ633 ------------------------------------------------
gi|27159214|gb|CA856579.1|CA856 ------------------------------------------------
gi|22793567|gb|BU497373.1|BU497 ------------------------------------------------
gi|17968900|gb|BM275567.1|BM275 ------------------------------------------------
gi|22792115|gb|BU495921.1|BU495 ------------------------------------------------
gi|21254169|gb|BQ451057.1|BQ451 ------------------------------------------------

MAL13P1.233                     ATAATTTTTTTTTTTTTTTTTTTTTCTTGTTGTACAGATAGAAGAGGA
MAL13|MAL13P1.233               -------------------------------------ATAGAAGAGGA
gi|22792526|gb|BU496332.1|BU496 ------------------------------------------------
su_gi_contig_821                -------------------------------------ATAGAAGAGGA
gi|21255264|gb|BQ452152.1|BQ452 ------------------------------------------------
gi|21254996|gb|BQ451884.1|BQ451 -------------------------------------ATAGAAGAGGA
gi|21255555|gb|BQ452443.1|BQ452 -------------------------------------ATAGAAGAGGA
gi|15907322|gb|BI814688.1|BI814 -------------------------------------ATAGAAGAGGA
gi|15586151|gb|BI670767.1|BI670 -------------------------------------ATAGAAGAGGA
gi|21687554|gb|BQ633401.1|BQ633 -------------------------------------ATAGAAGAGGA
gi|27159214|gb|CA856579.1|CA856 -------------------------------------ATAGAAGAGGA
gi|22793567|gb|BU497373.1|BU497 -------------------------------------ATAGAAGAGGA
gi|17968900|gb|BM275567.1|BM275 -----------------------------------------------A
gi|22792115|gb|BU495921.1|BU495 ------------------------------------------------
gi|21254169|gb|BQ451057.1|BQ451 ------------------------------------------------

MAL13P1.233                     GGACGTGGTGGTGATCGATTTAGATCATATCGAAGAAACTATTATGAA
MAL13|MAL13P1.233               GGACGTGGTGGTGATCGATTTAGATCATATCGAAGAAACTATTATGAA
gi|22792526|gb|BU496332.1|BU496 ------------------------------------------------
su_gi_contig_821                GGACGTGGTGGTGATCGATTTAGATCATATCGAAGAAACTATTATGAA
gi|21255264|gb|BQ452152.1|BQ452 ------------GATCGATTTAGATCATATCGAAGAAACTATTATGAA
gi|21254996|gb|BQ451884.1|BQ451 GGACGTGGTGGTGATCGATTTAGATCATATCGAAGAAACTATTATGAA
gi|21255555|gb|BQ452443.1|BQ452 GGACGTGGTGGTGATCGATTTAGATCATATCGAAGAAACTATTATGAA
gi|15907322|gb|BI814688.1|BI814 GGACGTGGTGGTGATCGATTTAGATCATATCGAAGAAACTATTATGAA
gi|15586151|gb|BI670767.1|BI670 GGACGTGGTGGTGATCGATTTAGATCATATCGAAGAAACTATTATGAA
gi|21687554|gb|BQ633401.1|BQ633 GGACGTGGTGGTGATCGATTTAGATCATATCGAAGAAACTATTATGAA
gi|27159214|gb|CA856579.1|CA856 GGACGTGGTGGTGATCGATTTAGATCATATCGAAGAAACTATTATGAA
gi|22793567|gb|BU497373.1|BU497 GGACGTGGTGGTGATCGATTTAGATCATATCGAAGAAACTATTATGAA
gi|17968900|gb|BM275567.1|BM275 GGACGTGGTGGTGATCGATTTAGATCATATCGAAGAAACTATTATGAA
gi|22792115|gb|BU495921.1|BU495 ------------------------------------------------
gi|21254169|gb|BQ451057.1|BQ451 ------------------------------------------------

MAL13P1.233                     ACATCCATGTGGAATAATAGAAGATATGAAAAAAGAAATTAATGAACA
MAL13|MAL13P1.233               ACATCCATGTGGAATAATAGAAGATATGAAAAAAGAAATTAA------
gi|22792526|gb|BU496332.1|BU496 ------------------------------------------------
su_gi_contig_821                ACATCCATGTGGAATAATAGAAGATATGAAAAAAGAAATTAATGAACA
gi|21255264|gb|BQ452152.1|BQ452 ACATCCATGTGGAATAATAGAAGATATGAAAAAAGAAATTAATGAACA
gi|21254996|gb|BQ451884.1|BQ451 ACATCCATGTGGAATAATAGAAGATATGAAAAAAGAAATTAATGAACA
gi|21255555|gb|BQ452443.1|BQ452 ACATCCATGTGGAATAATAGAAGATATGAAAAAA--------------
gi|15907322|gb|BI814688.1|BI814 ACATCCATGTGGAATAATAGAAGATATGAAAAAAGAAATTAATGAACA
gi|15586151|gb|BI670767.1|BI670 ACATCCATGTGGAATAATAGAAGATATGAAAAAAGAAATTAATGAACA
gi|21687554|gb|BQ633401.1|BQ633 ACATCCATGTGGAATAATAGAAGATATGAAAAAAGAAATTAATGAACA
gi|27159214|gb|CA856579.1|CA856 ACATCCATGTGGAATAATAGAAGATATGAAAAAAGAAATTAATGAACA
gi|22793567|gb|BU497373.1|BU497 ACATCCATGTGGAATAATAGAAGATATGAAAAAAGAAATTAATGAACA
gi|17968900|gb|BM275567.1|BM275 ACATCCATGTGGAATAATAGAAGATATGAAAAAAGAAATTAATGAACA
gi|22792115|gb|BU495921.1|BU495 ------------------------------------------------
gi|21254169|gb|BQ451057.1|BQ451 ------------------------------------------------

MAL13P1.233                     GTATTTTTCAAGGAAATAATTTTAATGTTTTCAATTTTACATATTAAT
MAL13|MAL13P1.233               ------------------------------------------------
gi|22792526|gb|BU496332.1|BU496 ------------------------------------------------
su_gi_contig_821                GTATTTTTCAAGGAAATAATTTTAATGTTTTCAATTTTACATATTAAT
gi|21255264|gb|BQ452152.1|BQ452 GTATTTTTCAAGGAAATAATTTTAATGTTTTCAATTTTACATATTAAT
gi|21254996|gb|BQ451884.1|BQ451 GTATTTTTCAAGGAAATAATTTTAATGTTTTCAATTTTACATATTAAT
gi|21255555|gb|BQ452443.1|BQ452 ------------------------------------------------
gi|15907322|gb|BI814688.1|BI814 GTATTTTTCAAGGAAATAATTTTAATGTTTTCAATTTTACATATTAAT
gi|15586151|gb|BI670767.1|BI670 GTATTTTTCAAGGAAATAATTTTAATGTTTTCAATTTTACATATTAAT
gi|21687554|gb|BQ633401.1|BQ633 GTATTTTTCAAGGAAATAATTTTAATGTTTTCAATTTTACATATTAAT
gi|27159214|gb|CA856579.1|CA856 GTATTTTTCAAGGAAATAATTTTAATGTTTTCAATTTTACATATTAAT
gi|22793567|gb|BU497373.1|BU497 GTATTTTTCAAGGAAATAATTTTAATGTTTTCAATTTTACATATTAAT
gi|17968900|gb|BM275567.1|BM275 GTATTTTTCAAGGAAATAATTTTAATGTTTTCAATTTTACATATTAAT
gi|22792115|gb|BU495921.1|BU495 ------------------------------------------------
gi|21254169|gb|BQ451057.1|BQ451 ------------------------------------------------

MAL13P1.233                     ATTTATATATATTTTTATATAGATTGATATATATATATATTCTTATAA
MAL13|MAL13P1.233               ------------------------------------------------
gi|22792526|gb|BU496332.1|BU496 ------------------------------------------------
su_gi_contig_821                ATTTATATATATTTTTATATAGATTGATATATATATATATTCTTATAA
gi|21255264|gb|BQ452152.1|BQ452 ATTTATATATATTTTTATATAGATTGATATATATATATATTCTTATAA
gi|21254996|gb|BQ451884.1|BQ451 ATTTATATATATTTTTAT------------------------------
gi|21255555|gb|BQ452443.1|BQ452 ------------------------------------------------
gi|15907322|gb|BI814688.1|BI814 ATTTATATATATTTTTATATAGATTGATATATATATATATTCTTATAA
gi|15586151|gb|BI670767.1|BI670 ATTTATATATATTTTTATATAGATTGATATATATATATATTCTTATAA
gi|21687554|gb|BQ633401.1|BQ633 ATTTATATATATTTTTATATAGATTGATATATATATATATTCTTATAA
gi|27159214|gb|CA856579.1|CA856 ATTTATATATATTTTTATATAGATTGATATATATATATATTCTTATAA
gi|22793567|gb|BU497373.1|BU497 ATTTATATATATTTTTATATAGATTGATATATATATATATTCTTATAA
gi|17968900|gb|BM275567.1|BM275 ATTTATATATATTTTTATATAGATTGATATATATATATATTCTTATAA
gi|22792115|gb|BU495921.1|BU495 --------------------------------------ATTCTTATAA
gi|21254169|gb|BQ451057.1|BQ451 ------------------------------------------------

MAL13P1.233                     TTTTTGTATGGCTAAATTCATGTATTTATTTTTCATAGAGTTTGAATA
MAL13|MAL13P1.233               ------------------------------------------------
gi|22792526|gb|BU496332.1|BU496 ------------------------------------------------
su_gi_contig_821                TTTTTGTATGGCTAAATTCATGTATTTATTTTTCATAGAGTTTGAATA
gi|21255264|gb|BQ452152.1|BQ452 TTTTTGTATGGCTAAATTCATGTATTTATTTTTCATAGAGTTTGAATA
gi|21254996|gb|BQ451884.1|BQ451 ------------------------------------------------
gi|21255555|gb|BQ452443.1|BQ452 ------------------------------------------------
gi|15907322|gb|BI814688.1|BI814 TTTTTGTATGGCTAAATTCATGTATTTATTTTTCATAGAGTTTGAATA
gi|15586151|gb|BI670767.1|BI670 TTTTTGTATGGCTAAATTC-----------------------------
gi|21687554|gb|BQ633401.1|BQ633 TTTTTGTATGGCTAAATTCATGTATTTATTTTTCATAGAGTTTGAATA
gi|27159214|gb|CA856579.1|CA856 TTTTTGTATGGCTAAATTCATGTATTTATTTTTCATAGAGTTTGAATA
gi|22793567|gb|BU497373.1|BU497 TTTTTGTATGGCTAAATTCATGTATTTATTTTTCATAGAGTTTGAATA
gi|17968900|gb|BM275567.1|BM275 TTTTTGTATGGCTAAATTCATGTATTTATTTTTCATAGAGTTTGAATA
gi|22792115|gb|BU495921.1|BU495 TTTTTGTATGGCTAAATTCATGTATTTATTTTTCATAGAGTTTGAATA
gi|21254169|gb|BQ451057.1|BQ451 ---------GGCTAAATTCATGTATTTATTTTTCATAGAGTTTGAATA

MAL13P1.233                     ATATATATTAATTATATATTTAATATAATTATACATGTATACATTTTT
MAL13|MAL13P1.233               ------------------------------------------------
gi|22792526|gb|BU496332.1|BU496 ------------------------------------------------
su_gi_contig_821                ATATATATTAATTATATATTTAATATAATTATACATGTATACATTTTT
gi|21255264|gb|BQ452152.1|BQ452 ATATATATTAATTATATATTTAATATAATTATACATGTATACATTTTT
gi|21254996|gb|BQ451884.1|BQ451 ------------------------------------------------
gi|21255555|gb|BQ452443.1|BQ452 ------------------------------------------------
gi|15907322|gb|BI814688.1|BI814 ATATATATTAATTATATATTTAATATAATTAT----------------
gi|15586151|gb|BI670767.1|BI670 ------------------------------------------------
gi|21687554|gb|BQ633401.1|BQ633 ATATATATTAATTATATATTTAATATAATTATACATGTATACATTT--
gi|27159214|gb|CA856579.1|CA856 ATATATATTAATTATATATTTAATATAATTATACATGTATACATTTTT
gi|22793567|gb|BU497373.1|BU497 ATATATATTAATTATATATTTAATATAATTATACATGTATACATTTTT
gi|17968900|gb|BM275567.1|BM275 ATATATATTAATTATATATTTAATATAATTATACATGTATACATTTTT
gi|22792115|gb|BU495921.1|BU495 ATATATATTAATTATATATTTAATATAATTATACATGTATACATTTTT
gi|21254169|gb|BQ451057.1|BQ451 ATATATATTAATTATATATTTAATATAATTATACATGTATACATTTTT

MAL13P1.233                     ATTATTTGTCTATGTATTTTTATATAAATATTATATATATTATACGTA
MAL13|MAL13P1.233               ------------------------------------------------
gi|22792526|gb|BU496332.1|BU496 ------------------------------------------------
su_gi_contig_821                ATTATTTGTCTATGTATTTTTATATAAATATTATATATATTATACGTA
gi|21255264|gb|BQ452152.1|BQ452 ATTATTTGTCTATGTATTTTTATATAAATATTATATATATTATACGTA
gi|21254996|gb|BQ451884.1|BQ451 ------------------------------------------------
gi|21255555|gb|BQ452443.1|BQ452 ------------------------------------------------
gi|15907322|gb|BI814688.1|BI814 ------------------------------------------------
gi|15586151|gb|BI670767.1|BI670 ------------------------------------------------
gi|21687554|gb|BQ633401.1|BQ633 ------------------------------------------------
gi|27159214|gb|CA856579.1|CA856 ATTATTTGTCTATGTATTTTTATATAAATATTATATATATTATACGTA
gi|22793567|gb|BU497373.1|BU497 ATTATTTGTCTATGTATTTTTATATAAATATTATATATATTATACGTA
gi|17968900|gb|BM275567.1|BM275 ATTATTTGTCTATGTATTTTTATATAAATATTATATATATTATACGTA
gi|22792115|gb|BU495921.1|BU495 ATTATTTGTCTATGTATTTTTATATAAATATTATATATATTATACGTA
gi|21254169|gb|BQ451057.1|BQ451 ATTATTTGTCTATGTATTTTTATATAAATATTATATATATTATACGTA

MAL13P1.233                     GAGGAATACATACATATTTTATTATTATTATTTAGTATATATATATAT
MAL13|MAL13P1.233               ------------------------------------------------
gi|22792526|gb|BU496332.1|BU496 ------------------------------------------------
su_gi_contig_821                GAGGAATACATACATATTTTATTATTATTATTTAGTATATATATATAT
gi|21255264|gb|BQ452152.1|BQ452 GAGGAATACATACATATTTTATTATTATTATTTAGTATATATATATAT
gi|21254996|gb|BQ451884.1|BQ451 ------------------------------------------------
gi|21255555|gb|BQ452443.1|BQ452 ------------------------------------------------
gi|15907322|gb|BI814688.1|BI814 ------------------------------------------------
gi|15586151|gb|BI670767.1|BI670 ------------------------------------------------
gi|21687554|gb|BQ633401.1|BQ633 ------------------------------------------------
gi|27159214|gb|CA856579.1|CA856 GAGGAATACATACATATTTTATTATTATTATTTAGTATATATATATAT
gi|22793567|gb|BU497373.1|BU497 GAGGAATACATACATATTTTATTATTATTATTTAGTATATATATATAT
gi|17968900|gb|BM275567.1|BM275 GAGGAATACATACATATTTTATTATTATTATTTAGTATATATATATAT
gi|22792115|gb|BU495921.1|BU495 GAGGAATACATACATATTTTATTATTATTATTTAGTATATATATATAT
gi|21254169|gb|BQ451057.1|BQ451 GAGGAATACATACATATTTTATTATTATTATTTAGTATATATATATAT

MAL13P1.233                     ATATATATATAACATTTATGAGTATGTGTAAAAGAATACATATAAAAA
MAL13|MAL13P1.233               ------------------------------------------------
gi|22792526|gb|BU496332.1|BU496 ------------------------------------------------
su_gi_contig_821                ATATATATATAACATTTATGAGTATGTGTAAAAGAATACATATAAAAA
gi|21255264|gb|BQ452152.1|BQ452 ATATATATATAACATTTATGAGTATGTGTAAAAGAATACATATAAAAA
gi|21254996|gb|BQ451884.1|BQ451 ------------------------------------------------
gi|21255555|gb|BQ452443.1|BQ452 ------------------------------------------------
gi|15907322|gb|BI814688.1|BI814 ------------------------------------------------
gi|15586151|gb|BI670767.1|BI670 ------------------------------------------------
gi|21687554|gb|BQ633401.1|BQ633 ------------------------------------------------
gi|27159214|gb|CA856579.1|CA856 ATATATATATAACATTTATGAGTATGTGTAAAAGAATACATATAAAAA
gi|22793567|gb|BU497373.1|BU497 ATATATATATAACATTTATGAGTATGTGTAAAAGAATACATATAAAAA
gi|17968900|gb|BM275567.1|BM275 ATATATATATAACATTTATGAGTATGTGTAAAAGAATACATATAAAAA
gi|22792115|gb|BU495921.1|BU495 ATATATATATAACATTTATGAGTATGTGTAAAAGAATACATATAAAAA
gi|21254169|gb|BQ451057.1|BQ451 ATATATATATAACATTTATGAGTATGTGTAAAAGAATACATATAAAAA

MAL13P1.233                     TTTATACTATTTTAAATGTTTTTAAATAATAAAATTAAAAATTTATTT
MAL13|MAL13P1.233               ------------------------------------------------
gi|22792526|gb|BU496332.1|BU496 ------------------------------------------------
su_gi_contig_821                TTTATACTATTTTAAATGTTTTTAAATAATAAAATTAAAAATTTATTT
gi|21255264|gb|BQ452152.1|BQ452 TTTATACTATTTTAAATGTTTTTAAATAATAAAATTAAAAATTTATTT
gi|21254996|gb|BQ451884.1|BQ451 ------------------------------------------------
gi|21255555|gb|BQ452443.1|BQ452 ------------------------------------------------
gi|15907322|gb|BI814688.1|BI814 ------------------------------------------------
gi|15586151|gb|BI670767.1|BI670 ------------------------------------------------
gi|21687554|gb|BQ633401.1|BQ633 ------------------------------------------------
gi|27159214|gb|CA856579.1|CA856 TTTATACTATTTTAAATGTTTTTAAATAATAAAATTAAAAATTTATTT
gi|22793567|gb|BU497373.1|BU497 TTTATACTATTTTAAATGTTTTTAAATAATAAAATTAAAAATTTATTT
gi|17968900|gb|BM275567.1|BM275 TTTATACTATTTTAAATGTTTTTAAATAATAAAATTAAAAATTTATTT
gi|22792115|gb|BU495921.1|BU495 TTTATACTATTTTAAATGTTTTTAAATAATAAAATTAAAAATTTATTT
gi|21254169|gb|BQ451057.1|BQ451 TTTATACTATTTTAAATGTTTTTAAATAATAAAATTAAAAATTTATTT

MAL13P1.233                     ATTATAATTATTATTAATATATTTTATTAATAAAAAGACTGTGATATA
MAL13|MAL13P1.233               ------------------------------------------------
gi|22792526|gb|BU496332.1|BU496 ------------------------------------------------
su_gi_contig_821                ATTATAATTATTATTAATATATTTTATTAATAAAAAGACTGTGATATA
gi|21255264|gb|BQ452152.1|BQ452 ATTATAATTATTATTAATATATTTTATTAATAAAAAGACTGTGATATA
gi|21254996|gb|BQ451884.1|BQ451 ------------------------------------------------
gi|21255555|gb|BQ452443.1|BQ452 ------------------------------------------------
gi|15907322|gb|BI814688.1|BI814 ------------------------------------------------
gi|15586151|gb|BI670767.1|BI670 ------------------------------------------------
gi|21687554|gb|BQ633401.1|BQ633 ------------------------------------------------
gi|27159214|gb|CA856579.1|CA856 ATTATAATTATTATTAATATATTTTATTAATAAAAAGACTGTGATATA
gi|22793567|gb|BU497373.1|BU497 ATTATAATTATTATTAATATATTTTATTAATAA---------------
gi|17968900|gb|BM275567.1|BM275 ATTATAATTATTATTAATATATTTTATTAATAAAAAGACTGTGATATA
gi|22792115|gb|BU495921.1|BU495 ATTATAATTATTATTAATATATTTTATTAATAAAAAGACTGTGATATA
gi|21254169|gb|BQ451057.1|BQ451 ATTATAATTATTATTAATATATTTTATTAATAAAAAGACTGTGATATA

MAL13P1.233                     ACAACCTTAAAAAATATTAAATCTATTTTAAAATATATGTTCATATTT
MAL13|MAL13P1.233               ------------------------------------------------
gi|22792526|gb|BU496332.1|BU496 ------------------------------------------------
su_gi_contig_821                ACAACCTTAAAAAAAAAAAAAAAAAACTCGAGACTAGTTCTCTCTCTC
gi|21255264|gb|BQ452152.1|BQ452 ACAACCTTAAAAAAAAAAAAAAAAAACTCGAGACTAGTTCTCTCTCTC
gi|21254996|gb|BQ451884.1|BQ451 ------------------------------------------------
gi|21255555|gb|BQ452443.1|BQ452 ------------------------------------------------
gi|15907322|gb|BI814688.1|BI814 ------------------------------------------------
gi|15586151|gb|BI670767.1|BI670 ------------------------------------------------
gi|21687554|gb|BQ633401.1|BQ633 ------------------------------------------------
gi|27159214|gb|CA856579.1|CA856 ACAACCTTAAAAAATATTAAATCTATTTTCTCGT--------------
gi|22793567|gb|BU497373.1|BU497 ------------------------------------------------
gi|17968900|gb|BM275567.1|BM275 ACAACCTTAAAAAATATTAAATCTATT---------------------
gi|22792115|gb|BU495921.1|BU495 ACAACCTTAAAAAATAT-------------------------------
gi|21254169|gb|BQ451057.1|BQ451 ACAACCTTAAAAAA----------------------------------

MAL13P1.233                     AATCATACTTTTATGATATATGATTAGGCCTTGAAAATAAAAGTATAT
MAL13|MAL13P1.233               ------------------------------------------------
gi|22792526|gb|BU496332.1|BU496 ------------------------------------------------
su_gi_contig_821                T-----------------------------------------------
gi|21255264|gb|BQ452152.1|BQ452 T-----------------------------------------------
gi|21254996|gb|BQ451884.1|BQ451 ------------------------------------------------
gi|21255555|gb|BQ452443.1|BQ452 ------------------------------------------------
gi|15907322|gb|BI814688.1|BI814 ------------------------------------------------
gi|15586151|gb|BI670767.1|BI670 ------------------------------------------------
gi|21687554|gb|BQ633401.1|BQ633 ------------------------------------------------
gi|27159214|gb|CA856579.1|CA856 ------------------------------------------------
gi|22793567|gb|BU497373.1|BU497 ------------------------------------------------
gi|17968900|gb|BM275567.1|BM275 ------------------------------------------------
gi|22792115|gb|BU495921.1|BU495 ------------------------------------------------
gi|21254169|gb|BQ451057.1|BQ451 ------------------------------------------------

MAL13P1.233                     GAAATATACTAAAAGTAATCTTATATATAAATATATCTACATACATAC
MAL13|MAL13P1.233               ------------------------------------------------
gi|22792526|gb|BU496332.1|BU496 ------------------------------------------------
su_gi_contig_821                ------------------------------------------------
gi|21255264|gb|BQ452152.1|BQ452 ------------------------------------------------
gi|21254996|gb|BQ451884.1|BQ451 ------------------------------------------------
gi|21255555|gb|BQ452443.1|BQ452 ------------------------------------------------
gi|15907322|gb|BI814688.1|BI814 ------------------------------------------------
gi|15586151|gb|BI670767.1|BI670 ------------------------------------------------
gi|21687554|gb|BQ633401.1|BQ633 ------------------------------------------------
gi|27159214|gb|CA856579.1|CA856 ------------------------------------------------
gi|22793567|gb|BU497373.1|BU497 ------------------------------------------------
gi|17968900|gb|BM275567.1|BM275 ------------------------------------------------
gi|22792115|gb|BU495921.1|BU495 ------------------------------------------------
gi|21254169|gb|BQ451057.1|BQ451 ------------------------------------------------

MAL13P1.233                     ATATATGTATATGTGTGTGTTTATTATATATATATATATATTTATATA
MAL13|MAL13P1.233               ------------------------------------------------
gi|22792526|gb|BU496332.1|BU496 ------------------------------------------------
su_gi_contig_821                ------------------------------------------------
gi|21255264|gb|BQ452152.1|BQ452 ------------------------------------------------
gi|21254996|gb|BQ451884.1|BQ451 ------------------------------------------------
gi|21255555|gb|BQ452443.1|BQ452 ------------------------------------------------
gi|15907322|gb|BI814688.1|BI814 ------------------------------------------------
gi|15586151|gb|BI670767.1|BI670 ------------------------------------------------
gi|21687554|gb|BQ633401.1|BQ633 ------------------------------------------------
gi|27159214|gb|CA856579.1|CA856 ------------------------------------------------
gi|22793567|gb|BU497373.1|BU497 ------------------------------------------------
gi|17968900|gb|BM275567.1|BM275 ------------------------------------------------
gi|22792115|gb|BU495921.1|BU495 ------------------------------------------------
gi|21254169|gb|BQ451057.1|BQ451 ------------------------------------------------

MAL13P1.233                     TGGAAAGGTTTTATTTATCTTGAAAACTTTATTTTATATAAGAAAGAT
MAL13|MAL13P1.233               ------------------------------------------------
gi|22792526|gb|BU496332.1|BU496 ------------------------------------------------
su_gi_contig_821                ------------------------------------------------
gi|21255264|gb|BQ452152.1|BQ452 ------------------------------------------------
gi|21254996|gb|BQ451884.1|BQ451 ------------------------------------------------
gi|21255555|gb|BQ452443.1|BQ452 ------------------------------------------------
gi|15907322|gb|BI814688.1|BI814 ------------------------------------------------
gi|15586151|gb|BI670767.1|BI670 ------------------------------------------------
gi|21687554|gb|BQ633401.1|BQ633 ------------------------------------------------
gi|27159214|gb|CA856579.1|CA856 ------------------------------------------------
gi|22793567|gb|BU497373.1|BU497 ------------------------------------------------
gi|17968900|gb|BM275567.1|BM275 ------------------------------------------------
gi|22792115|gb|BU495921.1|BU495 ------------------------------------------------
gi|21254169|gb|BQ451057.1|BQ451 ------------------------------------------------

MAL13P1.233                     AGCAAAAGAATTCTATAGAATATCCTATTTCCTTATAAGTTCTTATAA
MAL13|MAL13P1.233               ------------------------------------------------
gi|22792526|gb|BU496332.1|BU496 ------------------------------------------------
su_gi_contig_821                ------------------------------------------------
gi|21255264|gb|BQ452152.1|BQ452 ------------------------------------------------
gi|21254996|gb|BQ451884.1|BQ451 ------------------------------------------------
gi|21255555|gb|BQ452443.1|BQ452 ------------------------------------------------
gi|15907322|gb|BI814688.1|BI814 ------------------------------------------------
gi|15586151|gb|BI670767.1|BI670 ------------------------------------------------
gi|21687554|gb|BQ633401.1|BQ633 ------------------------------------------------
gi|27159214|gb|CA856579.1|CA856 ------------------------------------------------
gi|22793567|gb|BU497373.1|BU497 ------------------------------------------------
gi|17968900|gb|BM275567.1|BM275 ------------------------------------------------
gi|22792115|gb|BU495921.1|BU495 ------------------------------------------------
gi|21254169|gb|BQ451057.1|BQ451 ------------------------------------------------

MAL13P1.233                     TTTAAGATACAAAAGTTTGATTTATTATTAAATTTATCTTATTTTATA
MAL13|MAL13P1.233               ------------------------------------------------
gi|22792526|gb|BU496332.1|BU496 ------------------------------------------------
su_gi_contig_821                ------------------------------------------------
gi|21255264|gb|BQ452152.1|BQ452 ------------------------------------------------
gi|21254996|gb|BQ451884.1|BQ451 ------------------------------------------------
gi|21255555|gb|BQ452443.1|BQ452 ------------------------------------------------
gi|15907322|gb|BI814688.1|BI814 ------------------------------------------------
gi|15586151|gb|BI670767.1|BI670 ------------------------------------------------
gi|21687554|gb|BQ633401.1|BQ633 ------------------------------------------------
gi|27159214|gb|CA856579.1|CA856 ------------------------------------------------
gi|22793567|gb|BU497373.1|BU497 ------------------------------------------------
gi|17968900|gb|BM275567.1|BM275 ------------------------------------------------
gi|22792115|gb|BU495921.1|BU495 ------------------------------------------------
gi|21254169|gb|BQ451057.1|BQ451 ------------------------------------------------

MAL13P1.233                     TTTTAAATATTTTTATTGTATTTAAAAACAAGATGATGTTATAAACAT
MAL13|MAL13P1.233               ------------------------------------------------
gi|22792526|gb|BU496332.1|BU496 ------------------------------------------------
su_gi_contig_821                ------------------------------------------------
gi|21255264|gb|BQ452152.1|BQ452 ------------------------------------------------
gi|21254996|gb|BQ451884.1|BQ451 ------------------------------------------------
gi|21255555|gb|BQ452443.1|BQ452 ------------------------------------------------
gi|15907322|gb|BI814688.1|BI814 ------------------------------------------------
gi|15586151|gb|BI670767.1|BI670 ------------------------------------------------
gi|21687554|gb|BQ633401.1|BQ633 ------------------------------------------------
gi|27159214|gb|CA856579.1|CA856 ------------------------------------------------
gi|22793567|gb|BU497373.1|BU497 ------------------------------------------------
gi|17968900|gb|BM275567.1|BM275 ------------------------------------------------
gi|22792115|gb|BU495921.1|BU495 ------------------------------------------------
gi|21254169|gb|BQ451057.1|BQ451 ------------------------------------------------

MAL13P1.233                     ATAACAAAAAATTTTAAGAACATCATTAATAAATTTAATGTGATAACA
MAL13|MAL13P1.233               ------------------------------------------------
gi|22792526|gb|BU496332.1|BU496 ------------------------------------------------
su_gi_contig_821                ------------------------------------------------
gi|21255264|gb|BQ452152.1|BQ452 ------------------------------------------------
gi|21254996|gb|BQ451884.1|BQ451 ------------------------------------------------
gi|21255555|gb|BQ452443.1|BQ452 ------------------------------------------------
gi|15907322|gb|BI814688.1|BI814 ------------------------------------------------
gi|15586151|gb|BI670767.1|BI670 ------------------------------------------------
gi|21687554|gb|BQ633401.1|BQ633 ------------------------------------------------
gi|27159214|gb|CA856579.1|CA856 ------------------------------------------------
gi|22793567|gb|BU497373.1|BU497 ------------------------------------------------
gi|17968900|gb|BM275567.1|BM275 ------------------------------------------------
gi|22792115|gb|BU495921.1|BU495 ------------------------------------------------
gi|21254169|gb|BQ451057.1|BQ451 ------------------------------------------------

MAL13P1.233                     TTATATATTACCAAAATATTATTATTAAAATATATTATATTATGTTTA
MAL13|MAL13P1.233               ------------------------------------------------
gi|22792526|gb|BU496332.1|BU496 ------------------------------------------------
su_gi_contig_821                ------------------------------------------------
gi|21255264|gb|BQ452152.1|BQ452 ------------------------------------------------
gi|21254996|gb|BQ451884.1|BQ451 ------------------------------------------------
gi|21255555|gb|BQ452443.1|BQ452 ------------------------------------------------
gi|15907322|gb|BI814688.1|BI814 ------------------------------------------------
gi|15586151|gb|BI670767.1|BI670 ------------------------------------------------
gi|21687554|gb|BQ633401.1|BQ633 ------------------------------------------------
gi|27159214|gb|CA856579.1|CA856 ------------------------------------------------
gi|22793567|gb|BU497373.1|BU497 ------------------------------------------------
gi|17968900|gb|BM275567.1|BM275 ------------------------------------------------
gi|22792115|gb|BU495921.1|BU495 ------------------------------------------------
gi|21254169|gb|BQ451057.1|BQ451 ------------------------------------------------

MAL13P1.233                     TTTATGTATTTCTAATTTCAATTAAAGTAACAACTTTGAACTTTATAT
MAL13|MAL13P1.233               ------------------------------------------------
gi|22792526|gb|BU496332.1|BU496 ------------------------------------------------
su_gi_contig_821                ------------------------------------------------
gi|21255264|gb|BQ452152.1|BQ452 ------------------------------------------------
gi|21254996|gb|BQ451884.1|BQ451 ------------------------------------------------
gi|21255555|gb|BQ452443.1|BQ452 ------------------------------------------------
gi|15907322|gb|BI814688.1|BI814 ------------------------------------------------
gi|15586151|gb|BI670767.1|BI670 ------------------------------------------------
gi|21687554|gb|BQ633401.1|BQ633 ------------------------------------------------
gi|27159214|gb|CA856579.1|CA856 ------------------------------------------------
gi|22793567|gb|BU497373.1|BU497 ------------------------------------------------
gi|17968900|gb|BM275567.1|BM275 ------------------------------------------------
gi|22792115|gb|BU495921.1|BU495 ------------------------------------------------
gi|21254169|gb|BQ451057.1|BQ451 ------------------------------------------------

MAL13P1.233                     TTTTTACAAAATATATAATATTTTGTAAAATTTTCTGGTAAAAAAAAT
MAL13|MAL13P1.233               ------------------------------------------------
gi|22792526|gb|BU496332.1|BU496 ------------------------------------------------
su_gi_contig_821                ------------------------------------------------
gi|21255264|gb|BQ452152.1|BQ452 ------------------------------------------------
gi|21254996|gb|BQ451884.1|BQ451 ------------------------------------------------
gi|21255555|gb|BQ452443.1|BQ452 ------------------------------------------------
gi|15907322|gb|BI814688.1|BI814 ------------------------------------------------
gi|15586151|gb|BI670767.1|BI670 ------------------------------------------------
gi|21687554|gb|BQ633401.1|BQ633 ------------------------------------------------
gi|27159214|gb|CA856579.1|CA856 ------------------------------------------------
gi|22793567|gb|BU497373.1|BU497 ------------------------------------------------
gi|17968900|gb|BM275567.1|BM275 ------------------------------------------------
gi|22792115|gb|BU495921.1|BU495 ------------------------------------------------
gi|21254169|gb|BQ451057.1|BQ451 ------------------------------------------------

MAL13P1.233                     AAAATAAAAATAAAAAAAAATATATTAGATAATTTATGAACATGCATA
MAL13|MAL13P1.233               ------------------------------------------------
gi|22792526|gb|BU496332.1|BU496 ------------------------------------------------
su_gi_contig_821                ------------------------------------------------
gi|21255264|gb|BQ452152.1|BQ452 ------------------------------------------------
gi|21254996|gb|BQ451884.1|BQ451 ------------------------------------------------
gi|21255555|gb|BQ452443.1|BQ452 ------------------------------------------------
gi|15907322|gb|BI814688.1|BI814 ------------------------------------------------
gi|15586151|gb|BI670767.1|BI670 ------------------------------------------------
gi|21687554|gb|BQ633401.1|BQ633 ------------------------------------------------
gi|27159214|gb|CA856579.1|CA856 ------------------------------------------------
gi|22793567|gb|BU497373.1|BU497 ------------------------------------------------
gi|17968900|gb|BM275567.1|BM275 ------------------------------------------------
gi|22792115|gb|BU495921.1|BU495 ------------------------------------------------
gi|21254169|gb|BQ451057.1|BQ451 ------------------------------------------------

MAL13P1.233                     ATAATATATGAAATAAAATTTTTTTTTTTTTTTTTTTTTTTTTTTTTT
MAL13|MAL13P1.233               ------------------------------------------------
gi|22792526|gb|BU496332.1|BU496 ------------------------------------------------
su_gi_contig_821                ------------------------------------------------
gi|21255264|gb|BQ452152.1|BQ452 ------------------------------------------------
gi|21254996|gb|BQ451884.1|BQ451 ------------------------------------------------
gi|21255555|gb|BQ452443.1|BQ452 ------------------------------------------------
gi|15907322|gb|BI814688.1|BI814 ------------------------------------------------
gi|15586151|gb|BI670767.1|BI670 ------------------------------------------------
gi|21687554|gb|BQ633401.1|BQ633 ------------------------------------------------
gi|27159214|gb|CA856579.1|CA856 ------------------------------------------------
gi|22793567|gb|BU497373.1|BU497 ------------------------------------------------
gi|17968900|gb|BM275567.1|BM275 ------------------------------------------------
gi|22792115|gb|BU495921.1|BU495 ------------------------------------------------
gi|21254169|gb|BQ451057.1|BQ451 ------------------------------------------------

MAL13P1.233                     TAAATTATTCTAATTTATCCTCAACTGTTCGTTAAAATATCAACGTAA
MAL13|MAL13P1.233               ------------------------------------------------
gi|22792526|gb|BU496332.1|BU496 ------------------------------------------------
su_gi_contig_821                ------------------------------------------------
gi|21255264|gb|BQ452152.1|BQ452 ------------------------------------------------
gi|21254996|gb|BQ451884.1|BQ451 ------------------------------------------------
gi|21255555|gb|BQ452443.1|BQ452 ------------------------------------------------
gi|15907322|gb|BI814688.1|BI814 ------------------------------------------------
gi|15586151|gb|BI670767.1|BI670 ------------------------------------------------
gi|21687554|gb|BQ633401.1|BQ633 ------------------------------------------------
gi|27159214|gb|CA856579.1|CA856 ------------------------------------------------
gi|22793567|gb|BU497373.1|BU497 ------------------------------------------------
gi|17968900|gb|BM275567.1|BM275 ------------------------------------------------
gi|22792115|gb|BU495921.1|BU495 ------------------------------------------------
gi|21254169|gb|BQ451057.1|BQ451 ------------------------------------------------

MAL13P1.233                     GTTTAATTAATTTACTTTATTTTTTATTCTAAATATAAATATATTCAA
MAL13|MAL13P1.233               ------------------------------------------------
gi|22792526|gb|BU496332.1|BU496 ------------------------------------------------
su_gi_contig_821                ------------------------------------------------
gi|21255264|gb|BQ452152.1|BQ452 ------------------------------------------------
gi|21254996|gb|BQ451884.1|BQ451 ------------------------------------------------
gi|21255555|gb|BQ452443.1|BQ452 ------------------------------------------------
gi|15907322|gb|BI814688.1|BI814 ------------------------------------------------
gi|15586151|gb|BI670767.1|BI670 ------------------------------------------------
gi|21687554|gb|BQ633401.1|BQ633 ------------------------------------------------
gi|27159214|gb|CA856579.1|CA856 ------------------------------------------------
gi|22793567|gb|BU497373.1|BU497 ------------------------------------------------
gi|17968900|gb|BM275567.1|BM275 ------------------------------------------------
gi|22792115|gb|BU495921.1|BU495 ------------------------------------------------
gi|21254169|gb|BQ451057.1|BQ451 ------------------------------------------------

MAL13P1.233                     AAATATTTTCCTGTTTCCCTTATGTGTATATTGATATGGAAATCAAGT
MAL13|MAL13P1.233               ------------------------------------------------
gi|22792526|gb|BU496332.1|BU496 ------------------------------------------------
su_gi_contig_821                ------------------------------------------------
gi|21255264|gb|BQ452152.1|BQ452 ------------------------------------------------
gi|21254996|gb|BQ451884.1|BQ451 ------------------------------------------------
gi|21255555|gb|BQ452443.1|BQ452 ------------------------------------------------
gi|15907322|gb|BI814688.1|BI814 ------------------------------------------------
gi|15586151|gb|BI670767.1|BI670 ------------------------------------------------
gi|21687554|gb|BQ633401.1|BQ633 ------------------------------------------------
gi|27159214|gb|CA856579.1|CA856 ------------------------------------------------
gi|22793567|gb|BU497373.1|BU497 ------------------------------------------------
gi|17968900|gb|BM275567.1|BM275 ------------------------------------------------
gi|22792115|gb|BU495921.1|BU495 ------------------------------------------------
gi|21254169|gb|BQ451057.1|BQ451 ------------------------------------------------

MAL13P1.233                     ATAAAAAAAAAATATATATATATTATAAATATATACATTTATAATAAT
MAL13|MAL13P1.233               ------------------------------------------------
gi|22792526|gb|BU496332.1|BU496 ------------------------------------------------
su_gi_contig_821                ------------------------------------------------
gi|21255264|gb|BQ452152.1|BQ452 ------------------------------------------------
gi|21254996|gb|BQ451884.1|BQ451 ------------------------------------------------
gi|21255555|gb|BQ452443.1|BQ452 ------------------------------------------------
gi|15907322|gb|BI814688.1|BI814 ------------------------------------------------
gi|15586151|gb|BI670767.1|BI670 ------------------------------------------------
gi|21687554|gb|BQ633401.1|BQ633 ------------------------------------------------
gi|27159214|gb|CA856579.1|CA856 ------------------------------------------------
gi|22793567|gb|BU497373.1|BU497 ------------------------------------------------
gi|17968900|gb|BM275567.1|BM275 ------------------------------------------------
gi|22792115|gb|BU495921.1|BU495 ------------------------------------------------
gi|21254169|gb|BQ451057.1|BQ451 ------------------------------------------------

MAL13P1.233                     ACACACATAAATTTACATTTTGCAGAGAATAAATACTTTTTTTTTTTT
MAL13|MAL13P1.233               ------------------------------------------------
gi|22792526|gb|BU496332.1|BU496 ------------------------------------------------
su_gi_contig_821                ------------------------------------------------
gi|21255264|gb|BQ452152.1|BQ452 ------------------------------------------------
gi|21254996|gb|BQ451884.1|BQ451 ------------------------------------------------
gi|21255555|gb|BQ452443.1|BQ452 ------------------------------------------------
gi|15907322|gb|BI814688.1|BI814 ------------------------------------------------
gi|15586151|gb|BI670767.1|BI670 ------------------------------------------------
gi|21687554|gb|BQ633401.1|BQ633 ------------------------------------------------
gi|27159214|gb|CA856579.1|CA856 ------------------------------------------------
gi|22793567|gb|BU497373.1|BU497 ------------------------------------------------
gi|17968900|gb|BM275567.1|BM275 ------------------------------------------------
gi|22792115|gb|BU495921.1|BU495 ------------------------------------------------
gi|21254169|gb|BQ451057.1|BQ451 ------------------------------------------------

MAL13P1.233                     TTTTTTTTTTTTTTTTTTTTTATCTGTGTATGTAATTCAGCATTAGTT
MAL13|MAL13P1.233               ------------------------------------------------
gi|22792526|gb|BU496332.1|BU496 ------------------------------------------------
su_gi_contig_821                ------------------------------------------------
gi|21255264|gb|BQ452152.1|BQ452 ------------------------------------------------
gi|21254996|gb|BQ451884.1|BQ451 ------------------------------------------------
gi|21255555|gb|BQ452443.1|BQ452 ------------------------------------------------
gi|15907322|gb|BI814688.1|BI814 ------------------------------------------------
gi|15586151|gb|BI670767.1|BI670 ------------------------------------------------
gi|21687554|gb|BQ633401.1|BQ633 ------------------------------------------------
gi|27159214|gb|CA856579.1|CA856 ------------------------------------------------
gi|22793567|gb|BU497373.1|BU497 ------------------------------------------------
gi|17968900|gb|BM275567.1|BM275 ------------------------------------------------
gi|22792115|gb|BU495921.1|BU495 ------------------------------------------------
gi|21254169|gb|BQ451057.1|BQ451 ------------------------------------------------

MAL13P1.233                     GTTATAAGTATTTTGTAAAATAATGTAAATAAATAATATACAAAGATA
MAL13|MAL13P1.233               ------------------------------------------------
gi|22792526|gb|BU496332.1|BU496 ------------------------------------------------
su_gi_contig_821                ------------------------------------------------
gi|21255264|gb|BQ452152.1|BQ452 ------------------------------------------------
gi|21254996|gb|BQ451884.1|BQ451 ------------------------------------------------
gi|21255555|gb|BQ452443.1|BQ452 ------------------------------------------------
gi|15907322|gb|BI814688.1|BI814 ------------------------------------------------
gi|15586151|gb|BI670767.1|BI670 ------------------------------------------------
gi|21687554|gb|BQ633401.1|BQ633 ------------------------------------------------
gi|27159214|gb|CA856579.1|CA856 ------------------------------------------------
gi|22793567|gb|BU497373.1|BU497 ------------------------------------------------
gi|17968900|gb|BM275567.1|BM275 ------------------------------------------------
gi|22792115|gb|BU495921.1|BU495 ------------------------------------------------
gi|21254169|gb|BQ451057.1|BQ451 ------------------------------------------------

MAL13P1.233                     TTAGGTAAATAACCTTTTTATTGAATAAATAAAAAAATTTTTTTTTTT
MAL13|MAL13P1.233               ------------------------------------------------
gi|22792526|gb|BU496332.1|BU496 ------------------------------------------------
su_gi_contig_821                ------------------------------------------------
gi|21255264|gb|BQ452152.1|BQ452 ------------------------------------------------
gi|21254996|gb|BQ451884.1|BQ451 ------------------------------------------------
gi|21255555|gb|BQ452443.1|BQ452 ------------------------------------------------
gi|15907322|gb|BI814688.1|BI814 ------------------------------------------------
gi|15586151|gb|BI670767.1|BI670 ------------------------------------------------
gi|21687554|gb|BQ633401.1|BQ633 ------------------------------------------------
gi|27159214|gb|CA856579.1|CA856 ------------------------------------------------
gi|22793567|gb|BU497373.1|BU497 ------------------------------------------------
gi|17968900|gb|BM275567.1|BM275 ------------------------------------------------
gi|22792115|gb|BU495921.1|BU495 ------------------------------------------------
gi|21254169|gb|BQ451057.1|BQ451 ------------------------------------------------

MAL13P1.233                     TTTTT
MAL13|MAL13P1.233               -----
gi|22792526|gb|BU496332.1|BU496 -----
su_gi_contig_821                -----
gi|21255264|gb|BQ452152.1|BQ452 -----
gi|21254996|gb|BQ451884.1|BQ451 -----
gi|21255555|gb|BQ452443.1|BQ452 -----
gi|15907322|gb|BI814688.1|BI814 -----
gi|15586151|gb|BI670767.1|BI670 -----
gi|21687554|gb|BQ633401.1|BQ633 -----
gi|27159214|gb|CA856579.1|CA856 -----
gi|22793567|gb|BU497373.1|BU497 -----
gi|17968900|gb|BM275567.1|BM275 -----
gi|22792115|gb|BU495921.1|BU495 -----
gi|21254169|gb|BQ451057.1|BQ451 -----

;

endblock;
