# Supplementary material for: cDNA sequences reveal considerable gene prediction inaccuracy in the Plasmodium falciparum genome
Source: BMC Genomics. 2007 Jul 27;8:255. doi: 10.1186/1471-2164-8-255 (PMC1978503; doi:10.1186/1471-2164-8-255)
Supplement: Additional file 2 — Genes with predicted coding regions fully covered by EST and confirmation of predicted introns. Aligned cDNA and predicted CDS sequences can be viewed by double clicking the hyper-linked gene names in the Excel file. [file 1471-2164-8-255-S2.zip › MAL13P1.236.TXT]

#NEXUS

[!This data assembled using Sequencher, from Gene Codes Corporation.]
begin data;
   dimensions ntax=5 nchar=3419;
   format datatype=dna gap=- interleave=yes;
   matrix

MAL13P1.236                     AGAATGATAACAATAGAAAATATAAGATATAAAAAGAGGGGAAATAAA
MAL13|MAL13P1.236               ------------------------------------------------
su_gi_contig_4518               ------------------------------------------------
gi|21254273|gb|BQ451161.1|BQ451 ------------------------------------------------
gi|15909390|gb|BI815785.1|BI815 ------------------------------------------------

MAL13P1.236                     ATGATTAAAACATTTAAAATTGAAAGGATACATAAGGTCTTATTATTT
MAL13|MAL13P1.236               ------------------------------------------------
su_gi_contig_4518               ------------------------------------------------
gi|21254273|gb|BQ451161.1|BQ451 ------------------------------------------------
gi|15909390|gb|BI815785.1|BI815 ------------------------------------------------

MAL13P1.236                     TCGAAAAAATGTTTGTAGTTTTGTAATGCCAAATCAAAACTGTCTTTA
MAL13|MAL13P1.236               ------------------------------------------------
su_gi_contig_4518               ------------------------------------------------
gi|21254273|gb|BQ451161.1|BQ451 ------------------------------------------------
gi|15909390|gb|BI815785.1|BI815 ------------------------------------------------

MAL13P1.236                     TTTAATACATTCTAAGGCAAGGAAAGGGGACAAAAAAAAAAAAAAAAA
MAL13|MAL13P1.236               ------------------------------------------------
su_gi_contig_4518               ------------------------------------------------
gi|21254273|gb|BQ451161.1|BQ451 ------------------------------------------------
gi|15909390|gb|BI815785.1|BI815 ------------------------------------------------

MAL13P1.236                     AAAAAAAATTAAAAATAATATTATTTGTTTTATATATATATATATATA
MAL13|MAL13P1.236               ------------------------------------------------
su_gi_contig_4518               ------------------------------------------------
gi|21254273|gb|BQ451161.1|BQ451 ------------------------------------------------
gi|15909390|gb|BI815785.1|BI815 ------------------------------------------------

MAL13P1.236                     ACATATTAATTAAAATGTACATATATTAAAAACAGAATAGTTTCCATG
MAL13|MAL13P1.236               ------------------------------------------------
su_gi_contig_4518               ------------------------------------------------
gi|21254273|gb|BQ451161.1|BQ451 ------------------------------------------------
gi|15909390|gb|BI815785.1|BI815 ------------------------------------------------

MAL13P1.236                     TGTTTTGCAATAAAGAAATGAAGACATATATATTTTTACACCACATTA
MAL13|MAL13P1.236               ------------------------------------------------
su_gi_contig_4518               ------------------------------------------------
gi|21254273|gb|BQ451161.1|BQ451 ------------------------------------------------
gi|15909390|gb|BI815785.1|BI815 ------------------------------------------------

MAL13P1.236                     TTATAATATATACATATATATTAATATCCTATGTATTATTTTATATTA
MAL13|MAL13P1.236               ------------------------------------------------
su_gi_contig_4518               ------------------------------------------------
gi|21254273|gb|BQ451161.1|BQ451 ------------------------------------------------
gi|15909390|gb|BI815785.1|BI815 ------------------------------------------------

MAL13P1.236                     TGTTATTCTTTATTACATTTTTCAAATAATAAAATGTGTAATTTTTAA
MAL13|MAL13P1.236               ------------------------------------------------
su_gi_contig_4518               ------------------------------------------------
gi|21254273|gb|BQ451161.1|BQ451 ------------------------------------------------
gi|15909390|gb|BI815785.1|BI815 ------------------------------------------------

MAL13P1.236                     GAAAAGATGACCCTAATTTATTATGTATACAATCCTTTTCATCATAAT
MAL13|MAL13P1.236               ------------------------------------------------
su_gi_contig_4518               ------------------------------------------------
gi|21254273|gb|BQ451161.1|BQ451 ------------------------------------------------
gi|15909390|gb|BI815785.1|BI815 ------------------------------------------------

MAL13P1.236                     TTATAAGGGCGTTTCGGGAATATTTGTCATTTACAATGGTTTCTTCTT
MAL13|MAL13P1.236               ------------------------------------------------
su_gi_contig_4518               ------------------------------------------------
gi|21254273|gb|BQ451161.1|BQ451 ------------------------------------------------
gi|15909390|gb|BI815785.1|BI815 ------------------------------------------------

MAL13P1.236                     TAATCCTTATCATTTGTTCTTGTTCATTAGATAAATATAATAATAATA
MAL13|MAL13P1.236               ------------------------------------------------
su_gi_contig_4518               ------------------------------------------------
gi|21254273|gb|BQ451161.1|BQ451 ------------------------------------------------
gi|15909390|gb|BI815785.1|BI815 ------------------------------------------------

MAL13P1.236                     ATATATATGTTATATATAATAAATACATACAATAATATATGTGTATAT
MAL13|MAL13P1.236               ------------------------------------------------
su_gi_contig_4518               ------------------------------------------------
gi|21254273|gb|BQ451161.1|BQ451 ------------------------------------------------
gi|15909390|gb|BI815785.1|BI815 ------------------------------------------------

MAL13P1.236                     AATTTTTTTGGAAATAAATAATTAAGAGAAACTTAAATCAGCAAAAAA
MAL13|MAL13P1.236               ------------------------------------------------
su_gi_contig_4518               ------------------------------------------------
gi|21254273|gb|BQ451161.1|BQ451 ------------------------------------------------
gi|15909390|gb|BI815785.1|BI815 ------------------------------------------------

MAL13P1.236                     AAAAAAAAAAAATAATAATAAAATAAAATAAAAATAATAAATATAAAT
MAL13|MAL13P1.236               ------------------------------------------------
su_gi_contig_4518               ------------------------------------------------
gi|21254273|gb|BQ451161.1|BQ451 ------------------------------------------------
gi|15909390|gb|BI815785.1|BI815 ------------------------------------------------

MAL13P1.236                     AAATAAAATGATATAATATTATTTGAAATATCATTGAGACCCTTATAT
MAL13|MAL13P1.236               ------------------------------------------------
su_gi_contig_4518               ------------------------------------------------
gi|21254273|gb|BQ451161.1|BQ451 ------------------------------------------------
gi|15909390|gb|BI815785.1|BI815 ------------------------------------------------

MAL13P1.236                     AATTAATCGTCTTTTCAAAAAAAAAAAAAAAAAAAAAAAGTGACACCT
MAL13|MAL13P1.236               ------------------------------------------------
su_gi_contig_4518               ------------------------------------------------
gi|21254273|gb|BQ451161.1|BQ451 ------------------------------------------------
gi|15909390|gb|BI815785.1|BI815 ------------------------------------------------

MAL13P1.236                     AATAATTATTATTATTATTTTAAATAGTTAAAATAAGAAATTGTGATG
MAL13|MAL13P1.236               ------------------------------------------------
su_gi_contig_4518               ------------------------------------------------
gi|21254273|gb|BQ451161.1|BQ451 ------------------------------------------------
gi|15909390|gb|BI815785.1|BI815 ------------------------------------------------

MAL13P1.236                     GATAATATATTTTTATATATATTTCATTTTAATATATATTTTTCTAAC
MAL13|MAL13P1.236               ------------------------------------------------
su_gi_contig_4518               ------------------------------------------------
gi|21254273|gb|BQ451161.1|BQ451 ------------------------------------------------
gi|15909390|gb|BI815785.1|BI815 ------------------------------------------------

MAL13P1.236                     AGTATCCTTTTGTCCTTAACCCATTTTATTTTTTATGATGTATATCAA
MAL13|MAL13P1.236               ------------------------------------------------
su_gi_contig_4518               ------------------------------------------------
gi|21254273|gb|BQ451161.1|BQ451 ------------------------------------------------
gi|15909390|gb|BI815785.1|BI815 ------------------------------------------------

MAL13P1.236                     AAGTACAATATTATGTCATACGAAAAAAAAAAATTACCATATATATAT
MAL13|MAL13P1.236               ------------------------------------------------
su_gi_contig_4518               ------------------------------------------------
gi|21254273|gb|BQ451161.1|BQ451 ------------------------------------------------
gi|15909390|gb|BI815785.1|BI815 ------------------------------------------------

MAL13P1.236                     AATCGTATAGAATATGCGTACAATTATATATACAAATAATATATATAT
MAL13|MAL13P1.236               ------------------------------------------------
su_gi_contig_4518               ------------------------------------------------
gi|21254273|gb|BQ451161.1|BQ451 ------------------------------------------------
gi|15909390|gb|BI815785.1|BI815 ------------------------------------------------

MAL13P1.236                     ATATATAATATTTTTTTTTTTTTTATGCGTATTATTATTCATTTTAAT
MAL13|MAL13P1.236               ------------------------------------------------
su_gi_contig_4518               ------------------------------------------------
gi|21254273|gb|BQ451161.1|BQ451 ------------------------------------------------
gi|15909390|gb|BI815785.1|BI815 ------------------------------------------------

MAL13P1.236                     GATCCATATATGGTAATTAATTTTTTTTTTCTTTTTTATTTTTAAATA
MAL13|MAL13P1.236               ------------------------------------------------
su_gi_contig_4518               ------------------------------------------------
gi|21254273|gb|BQ451161.1|BQ451 ------------------------------------------------
gi|15909390|gb|BI815785.1|BI815 ------------------------------------------------

MAL13P1.236                     TATATATATTATATGTATTTATATATAATATAAAAATATACAAGAAAA
MAL13|MAL13P1.236               ------------------------------------------------
su_gi_contig_4518               ------------------------------------------------
gi|21254273|gb|BQ451161.1|BQ451 ------------------------------------------------
gi|15909390|gb|BI815785.1|BI815 ------------------------------------------------

MAL13P1.236                     TACAATTATTACATAATATTATATATGTTATATTTTATTTATTTATTT
MAL13|MAL13P1.236               ------------------------------------------------
su_gi_contig_4518               ------------------------------------------------
gi|21254273|gb|BQ451161.1|BQ451 ------------------------------------------------
gi|15909390|gb|BI815785.1|BI815 ------------------------------------------------

MAL13P1.236                     ATTTATATATAATTTTTTTTTTTAAATTAAATAAGATATTTATATAAT
MAL13|MAL13P1.236               ------------------------------------------------
su_gi_contig_4518               ------------------------------------------------
gi|21254273|gb|BQ451161.1|BQ451 ------------------------------------------------
gi|15909390|gb|BI815785.1|BI815 ------------------------------------------------

MAL13P1.236                     AATTATATTATATATATATATAATATTATATATATTTTATATTTTACT
MAL13|MAL13P1.236               ------------------------------------------------
su_gi_contig_4518               ------------------------------------------------
gi|21254273|gb|BQ451161.1|BQ451 ------------------------------------------------
gi|15909390|gb|BI815785.1|BI815 ------------------------------------------------

MAL13P1.236                     TATTTATTTAATATCTATATAAAATATATATAATATTATACATATTTG
MAL13|MAL13P1.236               ------------------------------------------------
su_gi_contig_4518               ------------------------------------------------
gi|21254273|gb|BQ451161.1|BQ451 ------------------------------------------------
gi|15909390|gb|BI815785.1|BI815 ------------------------------------------------

MAL13P1.236                     CTGTATATTATTTATAATATATTATATATATATTTTTTTTTTTTTTTT
MAL13|MAL13P1.236               ------------------------------------------------
su_gi_contig_4518               ------------------------------------------------
gi|21254273|gb|BQ451161.1|BQ451 ------------------------------------------------
gi|15909390|gb|BI815785.1|BI815 ------------------------------------------------

MAL13P1.236                     TTGTGTGTCGATTTTATTATTTCGTAGTAAATTTTCCTTGTTGATTTA
MAL13|MAL13P1.236               ------------------------------------------------
su_gi_contig_4518               ---------GATTTTATTATTTCGTAGTAAATTTTCCTTGTTGATTTA
gi|21254273|gb|BQ451161.1|BQ451 ---------GATTTTATTATTTCGTAGTAAATTTTCCTTGTTGATTTA
gi|15909390|gb|BI815785.1|BI815 -----------TTTTATTATTTCGTAGTAAATTTTCCTTGTTGATTTA

MAL13P1.236                     AAAAAAAAAACCATGGCAAGCGAAAAATATAAAAATCCATTTAATCGT
MAL13|MAL13P1.236               ------------ATGGCAAGCGAAAAATATAAAAATCCATTTAATCGT
su_gi_contig_4518               AAAAAAAAAACCATGGCAAGCGAAAAATATAAAAATCCATTTAATCGT
gi|21254273|gb|BQ451161.1|BQ451 AAAAAAAAAACCATGGCAAGCGAAAAATATAAAAATCCATTTAATCGT
gi|15909390|gb|BI815785.1|BI815 AAAAAAAAAACCATGGCAAGCGAAAAATATAAAAATCCATTTAATCGT

MAL13P1.236                     AATAAATTAAATAAAATTGAAGAATATAATAAAGAAAATGAAATGATG
MAL13|MAL13P1.236               AATAAATTAAATAAAATTGAAGAATATAATAAAGAAAATGAAATGATG
su_gi_contig_4518               AATAAATTAAATAAAATTGAAGAATATAATAAAGAAAATGAAATGATG
gi|21254273|gb|BQ451161.1|BQ451 AATAAATTAAATAAAATTGAAGAATATAATAAAGAAAATGAAATGATG
gi|15909390|gb|BI815785.1|BI815 AATAAATTAAATAAAATTGAAGAATATAATAAAGAAAATGAAATGATG

MAL13P1.236                     AAGTTACATAATAATAGAGAATTAGAAACAAGAGAAGCAGGAAGAAGA
MAL13|MAL13P1.236               AAGTTACATAATAATAGAGAATTAGAAACAAGAGAAGCAGGAAGAAGA
su_gi_contig_4518               AAGTTACATAATAATAGAGAATTAGAAACAAGAGAAGCAGGAAGAAGA
gi|21254273|gb|BQ451161.1|BQ451 AAGTTACATAATAATAGAGAATTAGAAACAAGAGAAGCAGGAAGAAGA
gi|15909390|gb|BI815785.1|BI815 AAGTTACATAATAATAGAGAATTAGAAACAAGAGAAGCAGGAAGAAGA

MAL13P1.236                     GGTTGTTTTAATTTGAATGATTTTATATATAATAAAGAAAATTCGAGA
MAL13|MAL13P1.236               GGTTGTTTTAATTTGAATGATTTTATATATAATAAAGAAAATTCGAGA
su_gi_contig_4518               GGTTGTTTTAATTTGAATGATTTTATATATAATAAAGAAAATTCGAGA
gi|21254273|gb|BQ451161.1|BQ451 GGTTGTTTTAATTTGAATGATTTTATATATAATAAAGAAAATTCGAGA
gi|15909390|gb|BI815785.1|BI815 GGTTGTTTTAATTTGAATGATTTTATATATAATAAAGAAAATTCGAGA

MAL13P1.236                     GTTTTAAAAAAATTTATTTTATTTGTATTATTAATTATTTTATCACCT
MAL13|MAL13P1.236               GTTTTAAAAAAATTTATTTTATTTGTATTATTAATTATTTTATCACCT
su_gi_contig_4518               GTTTTAAAAAAATTTATTTTATTTGTATTATTAATTATTTTATCACCT
gi|21254273|gb|BQ451161.1|BQ451 GTTTTAAAAAAATTTATTTTATTTGTATTATTAATTATTTTATCACCT
gi|15909390|gb|BI815785.1|BI815 GTTTTAAAAAAATTTATTTTATTTGTATTATTAATTATTTTATCACCT

MAL13P1.236                     GTTGTTTTAATCGTATTATATAAATATTTTTTTATATTTATATTATCG
MAL13|MAL13P1.236               GTTGTTTTAATCGTATTATATAAATATTTTTTTATATTTATATTATCG
su_gi_contig_4518               GTTGTTTTAATCGTATTATATAAATATTTTTTTATATTTATATTATCG
gi|21254273|gb|BQ451161.1|BQ451 GTTGTTTTAATCGTATTATATAAATATTTTTTTATATTTATATTATCG
gi|15909390|gb|BI815785.1|BI815 GTTGTTTTAATCGTATTATATAAATATTTTTTTATATTTATATTATCG

MAL13P1.236                     AAAAATAATGCTTTACTATGTAGTCTTTATATAGTTATATTATATATA
MAL13|MAL13P1.236               AAAAATAATGCTTTACTATGTAGTCTTTATATAGTTATATTATATATA
su_gi_contig_4518               AAAAATAATGCTTTACTATGTAGTCTTTATATAGTTATATTATATATA
gi|21254273|gb|BQ451161.1|BQ451 AAAAATAATGCTTTACTATGTAGTCTTTATATAGTTATATTATATATA
gi|15909390|gb|BI815785.1|BI815 AAAAATAATGCTTTACTATGTAGTCTTTATATAGTTATATTATATATA

MAL13P1.236                     ATATGCCTAACCTTGTTATATGCATATTTGGCATTTCAAGAAGACGAA
MAL13|MAL13P1.236               ATATGCCTAACCTTGTTATATGCATATTTGGCATTTCAAGAAGACGAA
su_gi_contig_4518               ATATGCCTAACCTTGTTATATGCATATTTGGCATTTCAAGAAGACGAA
gi|21254273|gb|BQ451161.1|BQ451 ATATGCCTAACCTTGTTATATGCATATTTGGCATTTCAAGAAGACGAA
gi|15909390|gb|BI815785.1|BI815 ATATGCCTAACCTTGTTATATGCATATTTGGCATTTCAAGAAGACGAA

MAL13P1.236                     AATTATTCAAAGAACCAAAACCGAAATTATGAAAGAAAAATGAAATAG
MAL13|MAL13P1.236               AATTATTCAAAGAACCAAAACCGAAATTATGAAAGAAAAATGAAATAG
su_gi_contig_4518               AATTATTCAAAGAACCAAAACCGAAATTATGAAAGAAAAATGAAATAG
gi|21254273|gb|BQ451161.1|BQ451 AATTATTCAAAGAACCAAAACCGAAATTATGAAAGAAAAATGAAATAG
gi|15909390|gb|BI815785.1|BI815 AATTATTCAAAGAACCAAAACCGAAATTATGAAAGA------------

MAL13P1.236                     AAATAGAAATAAAATAGGCATACAATAGAACTAAGAGGTGATTATATG
MAL13|MAL13P1.236               ------------------------------------------------
su_gi_contig_4518               AAATAGAAATAAAATAGGCATACAATAGAACTAAGAGGTGATTATATG
gi|21254273|gb|BQ451161.1|BQ451 AAATAGAAATAAAATAGGCATACAATAGAACTAAGAGGTGATTATATG
gi|15909390|gb|BI815785.1|BI815 ------------------------------------------------

MAL13P1.236                     AAATTACAATGTTTCAAAAAAAAAAAAAAAAAAAAAAAAAGGAAAAAC
MAL13|MAL13P1.236               ------------------------------------------------
su_gi_contig_4518               AAATTAC-----------------------------------------
gi|21254273|gb|BQ451161.1|BQ451 AAATTAC-----------------------------------------
gi|15909390|gb|BI815785.1|BI815 ------------------------------------------------

MAL13P1.236                     CATATTTACATATTTATTATATAAACATATTATAATATAATTTTATGG
MAL13|MAL13P1.236               ------------------------------------------------
su_gi_contig_4518               ------------------------------------------------
gi|21254273|gb|BQ451161.1|BQ451 ------------------------------------------------
gi|15909390|gb|BI815785.1|BI815 ------------------------------------------------

MAL13P1.236                     ATTTATATCTTTTATGTGCAATTCATTGTATTTTTTTTTTTTTTTATT
MAL13|MAL13P1.236               ------------------------------------------------
su_gi_contig_4518               ------------------------------------------------
gi|21254273|gb|BQ451161.1|BQ451 ------------------------------------------------
gi|15909390|gb|BI815785.1|BI815 ------------------------------------------------

MAL13P1.236                     ATTTTTTAATTAATTATGACATCCCATAAAATCTGTTTATTTTTTATT
MAL13|MAL13P1.236               ------------------------------------------------
su_gi_contig_4518               ------------------------------------------------
gi|21254273|gb|BQ451161.1|BQ451 ------------------------------------------------
gi|15909390|gb|BI815785.1|BI815 ------------------------------------------------

MAL13P1.236                     ATTATTTTTTTTTTTTTTGTGTTTTATAAATTTTATTAATAATTCCAC
MAL13|MAL13P1.236               ------------------------------------------------
su_gi_contig_4518               ------------------------------------------------
gi|21254273|gb|BQ451161.1|BQ451 ------------------------------------------------
gi|15909390|gb|BI815785.1|BI815 ------------------------------------------------

MAL13P1.236                     AATTATAATATAAAGTCTGATTCTTTTATTATTTTATTTATTTTTTTT
MAL13|MAL13P1.236               ------------------------------------------------
su_gi_contig_4518               ------------------------------------------------
gi|21254273|gb|BQ451161.1|BQ451 ------------------------------------------------
gi|15909390|gb|BI815785.1|BI815 ------------------------------------------------

MAL13P1.236                     TTTCGTTTTTAAAAAAGACGTAAATTACATCTATTGAGATTATTTATC
MAL13|MAL13P1.236               ------------------------------------------------
su_gi_contig_4518               ------------------------------------------------
gi|21254273|gb|BQ451161.1|BQ451 ------------------------------------------------
gi|15909390|gb|BI815785.1|BI815 ------------------------------------------------

MAL13P1.236                     AAATAATTTAACATAGATGATAATTACATATATATATATATTTTTTTT
MAL13|MAL13P1.236               ------------------------------------------------
su_gi_contig_4518               ------------------------------------------------
gi|21254273|gb|BQ451161.1|BQ451 ------------------------------------------------
gi|15909390|gb|BI815785.1|BI815 ------------------------------------------------

MAL13P1.236                     TTTTTTTTTTTTTTTACCAAATAATTATTTGGTAGATCCTTCATTAAA
MAL13|MAL13P1.236               ------------------------------------------------
su_gi_contig_4518               ------------------------------------------------
gi|21254273|gb|BQ451161.1|BQ451 ------------------------------------------------
gi|15909390|gb|BI815785.1|BI815 ------------------------------------------------

MAL13P1.236                     ACCTTCTTACAAATAAACTTAAACACATTCAAATATATATTATATATA
MAL13|MAL13P1.236               ------------------------------------------------
su_gi_contig_4518               ------------------------------------------------
gi|21254273|gb|BQ451161.1|BQ451 ------------------------------------------------
gi|15909390|gb|BI815785.1|BI815 ------------------------------------------------

MAL13P1.236                     TATATATATATATATATTAATTATTTTAATTAGGTATAAAATAACACT
MAL13|MAL13P1.236               ------------------------------------------------
su_gi_contig_4518               ------------------------------------------------
gi|21254273|gb|BQ451161.1|BQ451 ------------------------------------------------
gi|15909390|gb|BI815785.1|BI815 ------------------------------------------------

MAL13P1.236                     TTGCATAGTTATAATATATAGCATACAAATAAATAACTAGAATATTTA
MAL13|MAL13P1.236               ------------------------------------------------
su_gi_contig_4518               ------------------------------------------------
gi|21254273|gb|BQ451161.1|BQ451 ------------------------------------------------
gi|15909390|gb|BI815785.1|BI815 ------------------------------------------------

MAL13P1.236                     TTCATATCCAAATTTTTCATAATTTATTTGTTTATTTTCCTTTTTATT
MAL13|MAL13P1.236               ------------------------------------------------
su_gi_contig_4518               ------------------------------------------------
gi|21254273|gb|BQ451161.1|BQ451 ------------------------------------------------
gi|15909390|gb|BI815785.1|BI815 ------------------------------------------------

MAL13P1.236                     AATAATAAGAAATATTTAAAAATATAAATAATTTATTATGCACAGTTA
MAL13|MAL13P1.236               ------------------------------------------------
su_gi_contig_4518               ------------------------------------------------
gi|21254273|gb|BQ451161.1|BQ451 ------------------------------------------------
gi|15909390|gb|BI815785.1|BI815 ------------------------------------------------

MAL13P1.236                     TTGTTGTGTAATTTATACATAACGCTTATATAAAAATAAGTGATAAGA
MAL13|MAL13P1.236               ------------------------------------------------
su_gi_contig_4518               ------------------------------------------------
gi|21254273|gb|BQ451161.1|BQ451 ------------------------------------------------
gi|15909390|gb|BI815785.1|BI815 ------------------------------------------------

MAL13P1.236                     AAAAAAGATAATGTTAATATAAAATAGCATAAATAAAAATGGAAAAAA
MAL13|MAL13P1.236               ------------------------------------------------
su_gi_contig_4518               ------------------------------------------------
gi|21254273|gb|BQ451161.1|BQ451 ------------------------------------------------
gi|15909390|gb|BI815785.1|BI815 ------------------------------------------------

MAL13P1.236                     TATGAGAGAAAATATATATATATATATATATATATATGTGAATAAATA
MAL13|MAL13P1.236               ------------------------------------------------
su_gi_contig_4518               ------------------------------------------------
gi|21254273|gb|BQ451161.1|BQ451 ------------------------------------------------
gi|15909390|gb|BI815785.1|BI815 ------------------------------------------------

MAL13P1.236                     GGGATATAAATAAAAATATGAAATTAATACATAAAGATAATATATGCA
MAL13|MAL13P1.236               ------------------------------------------------
su_gi_contig_4518               ------------------------------------------------
gi|21254273|gb|BQ451161.1|BQ451 ------------------------------------------------
gi|15909390|gb|BI815785.1|BI815 ------------------------------------------------

MAL13P1.236                     CACATATAAATATATAAATATTATTATATATACAAATATTATATATAC
MAL13|MAL13P1.236               ------------------------------------------------
su_gi_contig_4518               ------------------------------------------------
gi|21254273|gb|BQ451161.1|BQ451 ------------------------------------------------
gi|15909390|gb|BI815785.1|BI815 ------------------------------------------------

MAL13P1.236                     AAATATTATATATATATATTATATATATATATATATATATATATATAT
MAL13|MAL13P1.236               ------------------------------------------------
su_gi_contig_4518               ------------------------------------------------
gi|21254273|gb|BQ451161.1|BQ451 ------------------------------------------------
gi|15909390|gb|BI815785.1|BI815 ------------------------------------------------

MAL13P1.236                     ATATATATATATATAAATTATTTATTTATTATTATTATTATATTTTTT
MAL13|MAL13P1.236               ------------------------------------------------
su_gi_contig_4518               ------------------------------------------------
gi|21254273|gb|BQ451161.1|BQ451 ------------------------------------------------
gi|15909390|gb|BI815785.1|BI815 ------------------------------------------------

MAL13P1.236                     TTTTTTTTTTTATTATTATTATTAAAAAACAATATATATATGTTTTAT
MAL13|MAL13P1.236               ------------------------------------------------
su_gi_contig_4518               ------------------------------------------------
gi|21254273|gb|BQ451161.1|BQ451 ------------------------------------------------
gi|15909390|gb|BI815785.1|BI815 ------------------------------------------------

MAL13P1.236                     TTATTGACCTCTATTTTCAATTTCTCTAAATGGAACATATTAATACTG
MAL13|MAL13P1.236               ------------------------------------------------
su_gi_contig_4518               ------------------------------------------------
gi|21254273|gb|BQ451161.1|BQ451 ------------------------------------------------
gi|15909390|gb|BI815785.1|BI815 ------------------------------------------------

MAL13P1.236                     TAATAATTTTTTTTGGCATTTTTTTTTTTTTCTGAGTAGTTCTTAAGA
MAL13|MAL13P1.236               ------------------------------------------------
su_gi_contig_4518               ------------------------------------------------
gi|21254273|gb|BQ451161.1|BQ451 ------------------------------------------------
gi|15909390|gb|BI815785.1|BI815 ------------------------------------------------

MAL13P1.236                     TAATAGTATATATATATATATATATATATATATATATATATATATTAT
MAL13|MAL13P1.236               ------------------------------------------------
su_gi_contig_4518               ------------------------------------------------
gi|21254273|gb|BQ451161.1|BQ451 ------------------------------------------------
gi|15909390|gb|BI815785.1|BI815 ------------------------------------------------

MAL13P1.236                     CATCATGGTTCTGAAAACATTTGTTACTATAATTTTTTATTTAGGTAT
MAL13|MAL13P1.236               ------------------------------------------------
su_gi_contig_4518               ------------------------------------------------
gi|21254273|gb|BQ451161.1|BQ451 ------------------------------------------------
gi|15909390|gb|BI815785.1|BI815 ------------------------------------------------

MAL13P1.236                     ACCCAAAAAAATTAATATAACACCAAAACAAATAAATGTATACATATT
MAL13|MAL13P1.236               ------------------------------------------------
su_gi_contig_4518               ------------------------------------------------
gi|21254273|gb|BQ451161.1|BQ451 ------------------------------------------------
gi|15909390|gb|BI815785.1|BI815 ------------------------------------------------

MAL13P1.236                     TGGTTTATTGATTATACTTAAGTATAATTTCATGGTCCAAATAAAATA
MAL13|MAL13P1.236               ------------------------------------------------
su_gi_contig_4518               ------------------------------------------------
gi|21254273|gb|BQ451161.1|BQ451 ------------------------------------------------
gi|15909390|gb|BI815785.1|BI815 ------------------------------------------------

MAL13P1.236                     AAAGAATACATAACAAATATATACATATATACATATATACATATATAT
MAL13|MAL13P1.236               ------------------------------------------------
su_gi_contig_4518               ------------------------------------------------
gi|21254273|gb|BQ451161.1|BQ451 ------------------------------------------------
gi|15909390|gb|BI815785.1|BI815 ------------------------------------------------

MAL13P1.236                     ATATATATATATATATATATATATATATATATATACATATTTGTTTGT
MAL13|MAL13P1.236               ------------------------------------------------
su_gi_contig_4518               ------------------------------------------------
gi|21254273|gb|BQ451161.1|BQ451 ------------------------------------------------
gi|15909390|gb|BI815785.1|BI815 ------------------------------------------------

MAL13P1.236                     ATTTCTCCTAT
MAL13|MAL13P1.236               -----------
su_gi_contig_4518               -----------
gi|21254273|gb|BQ451161.1|BQ451 -----------
gi|15909390|gb|BI815785.1|BI815 -----------

;

endblock;
