# Supplementary material for: cDNA sequences reveal considerable gene prediction inaccuracy in the Plasmodium falciparum genome
Source: BMC Genomics. 2007 Jul 27;8:255. doi: 10.1186/1471-2164-8-255 (PMC1978503; doi:10.1186/1471-2164-8-255)
Supplement: Additional file 2 — Genes with predicted coding regions fully covered by EST and confirmation of predicted introns. Aligned cDNA and predicted CDS sequences can be viewed by double clicking the hyper-linked gene names in the Excel file. [file 1471-2164-8-255-S2.zip › MAL13P1.237.TXT]

#NEXUS

[!This data assembled using Sequencher, from Gene Codes Corporation.]
begin data;
   dimensions ntax=23 nchar=4379;
   format datatype=dna gap=- interleave=yes;
   matrix

MAL13P1.237                     TTTTTTTTATATATATAGTATATATATAATAATAAATAAATAAATATA
MAL13|MAL13P1.237               ------------------------------------------------
su_gi_contig_547                ------------------------------------------------
gi|1674797|gb|N97779.1|N97779   ------------------------------------------------
gi|267621|gb|T02503.1|T02503    ------------------------------------------------
gi|17968572|gb|BM275248.1|BM275 ------------------------------------------------
025_PfLab1_M_P23b.ab1           ------------------------------------------------
A02_PfLab1_M_Plate5b.ab1        ------------------------------------------------
H04_1168_1.ab1                  ------------------------------------------------
gi|22794812|gb|BU498618.1|BU498 ------------------------------------------------
gi|271371|gb|T02517.1|T02517    ------------------------------------------------
H05_1168_302.ab1                ------------------------------------------------
gi|15906561|gb|BI814188.1|BI814 ------------------------------------------------
gi|15585907|gb|BI670523.1|BI670 ------------------------------------------------
gi|21480540|gb|BQ577223.1|BQ577 ------------------------------------------------
gi|22791925|gb|BU495731.1|BU495 ------------------------------------------------
gi|21687852|gb|BQ633699.1|BQ633 ------------------------------------------------
gi|22793438|gb|BU497244.1|BU497 ------------------------------------------------
gi|15586078|gb|BI670694.1|BI670 ------------------------------------------------
gi|22793030|gb|BU496836.1|BU496 ------------------------------------------------
gi|21480389|gb|BQ577072.1|BQ577 ------------------------------------------------
gi|15908836|gb|BI815480.1|BI815 ------------------------------------------------
gi|22794033|gb|BU497839.1|BU497 ------------------------------------------------

MAL13P1.237                     TATATATATATATATTATACGGTTAATTTTAAAAAGATATTATTCTTA
MAL13|MAL13P1.237               ------------------------------------------------
su_gi_contig_547                ------------------------------------------------
gi|1674797|gb|N97779.1|N97779   ------------------------------------------------
gi|267621|gb|T02503.1|T02503    ------------------------------------------------
gi|17968572|gb|BM275248.1|BM275 ------------------------------------------------
025_PfLab1_M_P23b.ab1           ------------------------------------------------
A02_PfLab1_M_Plate5b.ab1        ------------------------------------------------
H04_1168_1.ab1                  ------------------------------------------------
gi|22794812|gb|BU498618.1|BU498 ------------------------------------------------
gi|271371|gb|T02517.1|T02517    ------------------------------------------------
H05_1168_302.ab1                ------------------------------------------------
gi|15906561|gb|BI814188.1|BI814 ------------------------------------------------
gi|15585907|gb|BI670523.1|BI670 ------------------------------------------------
gi|21480540|gb|BQ577223.1|BQ577 ------------------------------------------------
gi|22791925|gb|BU495731.1|BU495 ------------------------------------------------
gi|21687852|gb|BQ633699.1|BQ633 ------------------------------------------------
gi|22793438|gb|BU497244.1|BU497 ------------------------------------------------
gi|15586078|gb|BI670694.1|BI670 ------------------------------------------------
gi|22793030|gb|BU496836.1|BU496 ------------------------------------------------
gi|21480389|gb|BQ577072.1|BQ577 ------------------------------------------------
gi|15908836|gb|BI815480.1|BI815 ------------------------------------------------
gi|22794033|gb|BU497839.1|BU497 ------------------------------------------------

MAL13P1.237                     TATATATATATATATATATGCAGCATATATGTTATATATATATATTAT
MAL13|MAL13P1.237               ------------------------------------------------
su_gi_contig_547                ------------------------------------------------
gi|1674797|gb|N97779.1|N97779   ------------------------------------------------
gi|267621|gb|T02503.1|T02503    ------------------------------------------------
gi|17968572|gb|BM275248.1|BM275 ------------------------------------------------
025_PfLab1_M_P23b.ab1           ------------------------------------------------
A02_PfLab1_M_Plate5b.ab1        ------------------------------------------------
H04_1168_1.ab1                  ------------------------------------------------
gi|22794812|gb|BU498618.1|BU498 ------------------------------------------------
gi|271371|gb|T02517.1|T02517    ------------------------------------------------
H05_1168_302.ab1                ------------------------------------------------
gi|15906561|gb|BI814188.1|BI814 ------------------------------------------------
gi|15585907|gb|BI670523.1|BI670 ------------------------------------------------
gi|21480540|gb|BQ577223.1|BQ577 ------------------------------------------------
gi|22791925|gb|BU495731.1|BU495 ------------------------------------------------
gi|21687852|gb|BQ633699.1|BQ633 ------------------------------------------------
gi|22793438|gb|BU497244.1|BU497 ------------------------------------------------
gi|15586078|gb|BI670694.1|BI670 ------------------------------------------------
gi|22793030|gb|BU496836.1|BU496 ------------------------------------------------
gi|21480389|gb|BQ577072.1|BQ577 ------------------------------------------------
gi|15908836|gb|BI815480.1|BI815 ------------------------------------------------
gi|22794033|gb|BU497839.1|BU497 ------------------------------------------------

MAL13P1.237                     TTATTTGTATATTAAAAAAGGGAAAAAATATTAAAAATTTTATAAATT
MAL13|MAL13P1.237               ------------------------------------------------
su_gi_contig_547                ------------------------------------------------
gi|1674797|gb|N97779.1|N97779   ------------------------------------------------
gi|267621|gb|T02503.1|T02503    ------------------------------------------------
gi|17968572|gb|BM275248.1|BM275 ------------------------------------------------
025_PfLab1_M_P23b.ab1           ------------------------------------------------
A02_PfLab1_M_Plate5b.ab1        ------------------------------------------------
H04_1168_1.ab1                  ------------------------------------------------
gi|22794812|gb|BU498618.1|BU498 ------------------------------------------------
gi|271371|gb|T02517.1|T02517    ------------------------------------------------
H05_1168_302.ab1                ------------------------------------------------
gi|15906561|gb|BI814188.1|BI814 ------------------------------------------------
gi|15585907|gb|BI670523.1|BI670 ------------------------------------------------
gi|21480540|gb|BQ577223.1|BQ577 ------------------------------------------------
gi|22791925|gb|BU495731.1|BU495 ------------------------------------------------
gi|21687852|gb|BQ633699.1|BQ633 ------------------------------------------------
gi|22793438|gb|BU497244.1|BU497 ------------------------------------------------
gi|15586078|gb|BI670694.1|BI670 ------------------------------------------------
gi|22793030|gb|BU496836.1|BU496 ------------------------------------------------
gi|21480389|gb|BQ577072.1|BQ577 ------------------------------------------------
gi|15908836|gb|BI815480.1|BI815 ------------------------------------------------
gi|22794033|gb|BU497839.1|BU497 ------------------------------------------------

MAL13P1.237                     ATATTTCTAAAAAAATATATAATTATTTTATTATATTATAAATAATAT
MAL13|MAL13P1.237               ------------------------------------------------
su_gi_contig_547                ------------------------------------------------
gi|1674797|gb|N97779.1|N97779   ------------------------------------------------
gi|267621|gb|T02503.1|T02503    ------------------------------------------------
gi|17968572|gb|BM275248.1|BM275 ------------------------------------------------
025_PfLab1_M_P23b.ab1           ------------------------------------------------
A02_PfLab1_M_Plate5b.ab1        ------------------------------------------------
H04_1168_1.ab1                  ------------------------------------------------
gi|22794812|gb|BU498618.1|BU498 ------------------------------------------------
gi|271371|gb|T02517.1|T02517    ------------------------------------------------
H05_1168_302.ab1                ------------------------------------------------
gi|15906561|gb|BI814188.1|BI814 ------------------------------------------------
gi|15585907|gb|BI670523.1|BI670 ------------------------------------------------
gi|21480540|gb|BQ577223.1|BQ577 ------------------------------------------------
gi|22791925|gb|BU495731.1|BU495 ------------------------------------------------
gi|21687852|gb|BQ633699.1|BQ633 ------------------------------------------------
gi|22793438|gb|BU497244.1|BU497 ------------------------------------------------
gi|15586078|gb|BI670694.1|BI670 ------------------------------------------------
gi|22793030|gb|BU496836.1|BU496 ------------------------------------------------
gi|21480389|gb|BQ577072.1|BQ577 ------------------------------------------------
gi|15908836|gb|BI815480.1|BI815 ------------------------------------------------
gi|22794033|gb|BU497839.1|BU497 ------------------------------------------------

MAL13P1.237                     ATATTATTACATACATACATACATATATATGTCATTGTTCTTTTTTTT
MAL13|MAL13P1.237               ------------------------------------------------
su_gi_contig_547                ------------------------------------------------
gi|1674797|gb|N97779.1|N97779   ------------------------------------------------
gi|267621|gb|T02503.1|T02503    ------------------------------------------------
gi|17968572|gb|BM275248.1|BM275 ------------------------------------------------
025_PfLab1_M_P23b.ab1           ------------------------------------------------
A02_PfLab1_M_Plate5b.ab1        ------------------------------------------------
H04_1168_1.ab1                  ------------------------------------------------
gi|22794812|gb|BU498618.1|BU498 ------------------------------------------------
gi|271371|gb|T02517.1|T02517    ------------------------------------------------
H05_1168_302.ab1                ------------------------------------------------
gi|15906561|gb|BI814188.1|BI814 ------------------------------------------------
gi|15585907|gb|BI670523.1|BI670 ------------------------------------------------
gi|21480540|gb|BQ577223.1|BQ577 ------------------------------------------------
gi|22791925|gb|BU495731.1|BU495 ------------------------------------------------
gi|21687852|gb|BQ633699.1|BQ633 ------------------------------------------------
gi|22793438|gb|BU497244.1|BU497 ------------------------------------------------
gi|15586078|gb|BI670694.1|BI670 ------------------------------------------------
gi|22793030|gb|BU496836.1|BU496 ------------------------------------------------
gi|21480389|gb|BQ577072.1|BQ577 ------------------------------------------------
gi|15908836|gb|BI815480.1|BI815 ------------------------------------------------
gi|22794033|gb|BU497839.1|BU497 ------------------------------------------------

MAL13P1.237                     TTTTCATTTTTCTTTTTTTTCGTTTTTTTACTACATATAATACATAAT
MAL13|MAL13P1.237               ------------------------------------------------
su_gi_contig_547                ------------------------------------------------
gi|1674797|gb|N97779.1|N97779   ------------------------------------------------
gi|267621|gb|T02503.1|T02503    ------------------------------------------------
gi|17968572|gb|BM275248.1|BM275 ------------------------------------------------
025_PfLab1_M_P23b.ab1           ------------------------------------------------
A02_PfLab1_M_Plate5b.ab1        ------------------------------------------------
H04_1168_1.ab1                  ------------------------------------------------
gi|22794812|gb|BU498618.1|BU498 ------------------------------------------------
gi|271371|gb|T02517.1|T02517    ------------------------------------------------
H05_1168_302.ab1                ------------------------------------------------
gi|15906561|gb|BI814188.1|BI814 ------------------------------------------------
gi|15585907|gb|BI670523.1|BI670 ------------------------------------------------
gi|21480540|gb|BQ577223.1|BQ577 ------------------------------------------------
gi|22791925|gb|BU495731.1|BU495 ------------------------------------------------
gi|21687852|gb|BQ633699.1|BQ633 ------------------------------------------------
gi|22793438|gb|BU497244.1|BU497 ------------------------------------------------
gi|15586078|gb|BI670694.1|BI670 ------------------------------------------------
gi|22793030|gb|BU496836.1|BU496 ------------------------------------------------
gi|21480389|gb|BQ577072.1|BQ577 ------------------------------------------------
gi|15908836|gb|BI815480.1|BI815 ------------------------------------------------
gi|22794033|gb|BU497839.1|BU497 ------------------------------------------------

MAL13P1.237                     ATATTATATTATTTATATATATTATTTTAAAATAATATTTTATTTGTT
MAL13|MAL13P1.237               ------------------------------------------------
su_gi_contig_547                ------------------------------------------------
gi|1674797|gb|N97779.1|N97779   ------------------------------------------------
gi|267621|gb|T02503.1|T02503    ------------------------------------------------
gi|17968572|gb|BM275248.1|BM275 ------------------------------------------------
025_PfLab1_M_P23b.ab1           ------------------------------------------------
A02_PfLab1_M_Plate5b.ab1        ------------------------------------------------
H04_1168_1.ab1                  ------------------------------------------------
gi|22794812|gb|BU498618.1|BU498 ------------------------------------------------
gi|271371|gb|T02517.1|T02517    ------------------------------------------------
H05_1168_302.ab1                ------------------------------------------------
gi|15906561|gb|BI814188.1|BI814 ------------------------------------------------
gi|15585907|gb|BI670523.1|BI670 ------------------------------------------------
gi|21480540|gb|BQ577223.1|BQ577 ------------------------------------------------
gi|22791925|gb|BU495731.1|BU495 ------------------------------------------------
gi|21687852|gb|BQ633699.1|BQ633 ------------------------------------------------
gi|22793438|gb|BU497244.1|BU497 ------------------------------------------------
gi|15586078|gb|BI670694.1|BI670 ------------------------------------------------
gi|22793030|gb|BU496836.1|BU496 ------------------------------------------------
gi|21480389|gb|BQ577072.1|BQ577 ------------------------------------------------
gi|15908836|gb|BI815480.1|BI815 ------------------------------------------------
gi|22794033|gb|BU497839.1|BU497 ------------------------------------------------

MAL13P1.237                     TTTACAATAAATATATATATAATTATAAGAAAATAATTATTTTTTTTA
MAL13|MAL13P1.237               ------------------------------------------------
su_gi_contig_547                ------------------------------------------------
gi|1674797|gb|N97779.1|N97779   ------------------------------------------------
gi|267621|gb|T02503.1|T02503    ------------------------------------------------
gi|17968572|gb|BM275248.1|BM275 ------------------------------------------------
025_PfLab1_M_P23b.ab1           ------------------------------------------------
A02_PfLab1_M_Plate5b.ab1        ------------------------------------------------
H04_1168_1.ab1                  ------------------------------------------------
gi|22794812|gb|BU498618.1|BU498 ------------------------------------------------
gi|271371|gb|T02517.1|T02517    ------------------------------------------------
H05_1168_302.ab1                ------------------------------------------------
gi|15906561|gb|BI814188.1|BI814 ------------------------------------------------
gi|15585907|gb|BI670523.1|BI670 ------------------------------------------------
gi|21480540|gb|BQ577223.1|BQ577 ------------------------------------------------
gi|22791925|gb|BU495731.1|BU495 ------------------------------------------------
gi|21687852|gb|BQ633699.1|BQ633 ------------------------------------------------
gi|22793438|gb|BU497244.1|BU497 ------------------------------------------------
gi|15586078|gb|BI670694.1|BI670 ------------------------------------------------
gi|22793030|gb|BU496836.1|BU496 ------------------------------------------------
gi|21480389|gb|BQ577072.1|BQ577 ------------------------------------------------
gi|15908836|gb|BI815480.1|BI815 ------------------------------------------------
gi|22794033|gb|BU497839.1|BU497 ------------------------------------------------

MAL13P1.237                     TACATAAAAAAAAAAATATATATATATATATATATATATATATATATA
MAL13|MAL13P1.237               ------------------------------------------------
su_gi_contig_547                ------------------------------------------------
gi|1674797|gb|N97779.1|N97779   ------------------------------------------------
gi|267621|gb|T02503.1|T02503    ------------------------------------------------
gi|17968572|gb|BM275248.1|BM275 ------------------------------------------------
025_PfLab1_M_P23b.ab1           ------------------------------------------------
A02_PfLab1_M_Plate5b.ab1        ------------------------------------------------
H04_1168_1.ab1                  ------------------------------------------------
gi|22794812|gb|BU498618.1|BU498 ------------------------------------------------
gi|271371|gb|T02517.1|T02517    ------------------------------------------------
H05_1168_302.ab1                ------------------------------------------------
gi|15906561|gb|BI814188.1|BI814 ------------------------------------------------
gi|15585907|gb|BI670523.1|BI670 ------------------------------------------------
gi|21480540|gb|BQ577223.1|BQ577 ------------------------------------------------
gi|22791925|gb|BU495731.1|BU495 ------------------------------------------------
gi|21687852|gb|BQ633699.1|BQ633 ------------------------------------------------
gi|22793438|gb|BU497244.1|BU497 ------------------------------------------------
gi|15586078|gb|BI670694.1|BI670 ------------------------------------------------
gi|22793030|gb|BU496836.1|BU496 ------------------------------------------------
gi|21480389|gb|BQ577072.1|BQ577 ------------------------------------------------
gi|15908836|gb|BI815480.1|BI815 ------------------------------------------------
gi|22794033|gb|BU497839.1|BU497 ------------------------------------------------

MAL13P1.237                     TTATAATATATATATATTTAAAAAAAAGAAAAAAATATAGAAAAACTA
MAL13|MAL13P1.237               ------------------------------------------------
su_gi_contig_547                ------------------------------------------------
gi|1674797|gb|N97779.1|N97779   ------------------------------------------------
gi|267621|gb|T02503.1|T02503    ------------------------------------------------
gi|17968572|gb|BM275248.1|BM275 ------------------------------------------------
025_PfLab1_M_P23b.ab1           ------------------------------------------------
A02_PfLab1_M_Plate5b.ab1        ------------------------------------------------
H04_1168_1.ab1                  ------------------------------------------------
gi|22794812|gb|BU498618.1|BU498 ------------------------------------------------
gi|271371|gb|T02517.1|T02517    ------------------------------------------------
H05_1168_302.ab1                ------------------------------------------------
gi|15906561|gb|BI814188.1|BI814 ------------------------------------------------
gi|15585907|gb|BI670523.1|BI670 ------------------------------------------------
gi|21480540|gb|BQ577223.1|BQ577 ------------------------------------------------
gi|22791925|gb|BU495731.1|BU495 ------------------------------------------------
gi|21687852|gb|BQ633699.1|BQ633 ------------------------------------------------
gi|22793438|gb|BU497244.1|BU497 ------------------------------------------------
gi|15586078|gb|BI670694.1|BI670 ------------------------------------------------
gi|22793030|gb|BU496836.1|BU496 ------------------------------------------------
gi|21480389|gb|BQ577072.1|BQ577 ------------------------------------------------
gi|15908836|gb|BI815480.1|BI815 ------------------------------------------------
gi|22794033|gb|BU497839.1|BU497 ------------------------------------------------

MAL13P1.237                     ATTAGAAACTATTATAAAAAAAAAAAAAAAAAAAAAAAAGCAGAAAAA
MAL13|MAL13P1.237               ------------------------------------------------
su_gi_contig_547                ------------------------------------------------
gi|1674797|gb|N97779.1|N97779   ------------------------------------------------
gi|267621|gb|T02503.1|T02503    ------------------------------------------------
gi|17968572|gb|BM275248.1|BM275 ------------------------------------------------
025_PfLab1_M_P23b.ab1           ------------------------------------------------
A02_PfLab1_M_Plate5b.ab1        ------------------------------------------------
H04_1168_1.ab1                  ------------------------------------------------
gi|22794812|gb|BU498618.1|BU498 ------------------------------------------------
gi|271371|gb|T02517.1|T02517    ------------------------------------------------
H05_1168_302.ab1                ------------------------------------------------
gi|15906561|gb|BI814188.1|BI814 ------------------------------------------------
gi|15585907|gb|BI670523.1|BI670 ------------------------------------------------
gi|21480540|gb|BQ577223.1|BQ577 ------------------------------------------------
gi|22791925|gb|BU495731.1|BU495 ------------------------------------------------
gi|21687852|gb|BQ633699.1|BQ633 ------------------------------------------------
gi|22793438|gb|BU497244.1|BU497 ------------------------------------------------
gi|15586078|gb|BI670694.1|BI670 ------------------------------------------------
gi|22793030|gb|BU496836.1|BU496 ------------------------------------------------
gi|21480389|gb|BQ577072.1|BQ577 ------------------------------------------------
gi|15908836|gb|BI815480.1|BI815 ------------------------------------------------
gi|22794033|gb|BU497839.1|BU497 ------------------------------------------------

MAL13P1.237                     AAAAAAAAAAAACTTAAAAACCCCCAAAAGAAGAATAATTAACATTTA
MAL13|MAL13P1.237               ------------------------------------------------
su_gi_contig_547                ------------------------------------------------
gi|1674797|gb|N97779.1|N97779   ------------------------------------------------
gi|267621|gb|T02503.1|T02503    ------------------------------------------------
gi|17968572|gb|BM275248.1|BM275 ------------------------------------------------
025_PfLab1_M_P23b.ab1           ------------------------------------------------
A02_PfLab1_M_Plate5b.ab1        ------------------------------------------------
H04_1168_1.ab1                  ------------------------------------------------
gi|22794812|gb|BU498618.1|BU498 ------------------------------------------------
gi|271371|gb|T02517.1|T02517    ------------------------------------------------
H05_1168_302.ab1                ------------------------------------------------
gi|15906561|gb|BI814188.1|BI814 ------------------------------------------------
gi|15585907|gb|BI670523.1|BI670 ------------------------------------------------
gi|21480540|gb|BQ577223.1|BQ577 ------------------------------------------------
gi|22791925|gb|BU495731.1|BU495 ------------------------------------------------
gi|21687852|gb|BQ633699.1|BQ633 ------------------------------------------------
gi|22793438|gb|BU497244.1|BU497 ------------------------------------------------
gi|15586078|gb|BI670694.1|BI670 ------------------------------------------------
gi|22793030|gb|BU496836.1|BU496 ------------------------------------------------
gi|21480389|gb|BQ577072.1|BQ577 ------------------------------------------------
gi|15908836|gb|BI815480.1|BI815 ------------------------------------------------
gi|22794033|gb|BU497839.1|BU497 ------------------------------------------------

MAL13P1.237                     TAATAAGATATATATATTTATATATTATATATAAAATATATATATATA
MAL13|MAL13P1.237               ------------------------------------------------
su_gi_contig_547                ------------------------------------------------
gi|1674797|gb|N97779.1|N97779   ------------------------------------------------
gi|267621|gb|T02503.1|T02503    ------------------------------------------------
gi|17968572|gb|BM275248.1|BM275 ------------------------------------------------
025_PfLab1_M_P23b.ab1           ------------------------------------------------
A02_PfLab1_M_Plate5b.ab1        ------------------------------------------------
H04_1168_1.ab1                  ------------------------------------------------
gi|22794812|gb|BU498618.1|BU498 ------------------------------------------------
gi|271371|gb|T02517.1|T02517    ------------------------------------------------
H05_1168_302.ab1                ------------------------------------------------
gi|15906561|gb|BI814188.1|BI814 ------------------------------------------------
gi|15585907|gb|BI670523.1|BI670 ------------------------------------------------
gi|21480540|gb|BQ577223.1|BQ577 ------------------------------------------------
gi|22791925|gb|BU495731.1|BU495 ------------------------------------------------
gi|21687852|gb|BQ633699.1|BQ633 ------------------------------------------------
gi|22793438|gb|BU497244.1|BU497 ------------------------------------------------
gi|15586078|gb|BI670694.1|BI670 ------------------------------------------------
gi|22793030|gb|BU496836.1|BU496 ------------------------------------------------
gi|21480389|gb|BQ577072.1|BQ577 ------------------------------------------------
gi|15908836|gb|BI815480.1|BI815 ------------------------------------------------
gi|22794033|gb|BU497839.1|BU497 ------------------------------------------------

MAL13P1.237                     GTAATTATTTATATATTAATTTTTAAAAAATAAAGATAAAAGGAAAAC
MAL13|MAL13P1.237               ------------------------------------------------
su_gi_contig_547                ------------------------------------------------
gi|1674797|gb|N97779.1|N97779   ------------------------------------------------
gi|267621|gb|T02503.1|T02503    ------------------------------------------------
gi|17968572|gb|BM275248.1|BM275 ------------------------------------------------
025_PfLab1_M_P23b.ab1           ------------------------------------------------
A02_PfLab1_M_Plate5b.ab1        ------------------------------------------------
H04_1168_1.ab1                  ------------------------------------------------
gi|22794812|gb|BU498618.1|BU498 ------------------------------------------------
gi|271371|gb|T02517.1|T02517    ------------------------------------------------
H05_1168_302.ab1                ------------------------------------------------
gi|15906561|gb|BI814188.1|BI814 ------------------------------------------------
gi|15585907|gb|BI670523.1|BI670 ------------------------------------------------
gi|21480540|gb|BQ577223.1|BQ577 ------------------------------------------------
gi|22791925|gb|BU495731.1|BU495 ------------------------------------------------
gi|21687852|gb|BQ633699.1|BQ633 ------------------------------------------------
gi|22793438|gb|BU497244.1|BU497 ------------------------------------------------
gi|15586078|gb|BI670694.1|BI670 ------------------------------------------------
gi|22793030|gb|BU496836.1|BU496 ------------------------------------------------
gi|21480389|gb|BQ577072.1|BQ577 ------------------------------------------------
gi|15908836|gb|BI815480.1|BI815 ------------------------------------------------
gi|22794033|gb|BU497839.1|BU497 ------------------------------------------------

MAL13P1.237                     ATATATATAATAAAGTATATATATTCTTTATATTAATATTTATATTAT
MAL13|MAL13P1.237               ------------------------------------------------
su_gi_contig_547                ------------------------------------------------
gi|1674797|gb|N97779.1|N97779   ------------------------------------------------
gi|267621|gb|T02503.1|T02503    ------------------------------------------------
gi|17968572|gb|BM275248.1|BM275 ------------------------------------------------
025_PfLab1_M_P23b.ab1           ------------------------------------------------
A02_PfLab1_M_Plate5b.ab1        ------------------------------------------------
H04_1168_1.ab1                  ------------------------------------------------
gi|22794812|gb|BU498618.1|BU498 ------------------------------------------------
gi|271371|gb|T02517.1|T02517    ------------------------------------------------
H05_1168_302.ab1                ------------------------------------------------
gi|15906561|gb|BI814188.1|BI814 ------------------------------------------------
gi|15585907|gb|BI670523.1|BI670 ------------------------------------------------
gi|21480540|gb|BQ577223.1|BQ577 ------------------------------------------------
gi|22791925|gb|BU495731.1|BU495 ------------------------------------------------
gi|21687852|gb|BQ633699.1|BQ633 ------------------------------------------------
gi|22793438|gb|BU497244.1|BU497 ------------------------------------------------
gi|15586078|gb|BI670694.1|BI670 ------------------------------------------------
gi|22793030|gb|BU496836.1|BU496 ------------------------------------------------
gi|21480389|gb|BQ577072.1|BQ577 ------------------------------------------------
gi|15908836|gb|BI815480.1|BI815 ------------------------------------------------
gi|22794033|gb|BU497839.1|BU497 ------------------------------------------------

MAL13P1.237                     TTTTATATATAAAAAGAATCAAAAAAAAATTTTTTTAAATATTCTTAT
MAL13|MAL13P1.237               ------------------------------------------------
su_gi_contig_547                ------------------------------------------------
gi|1674797|gb|N97779.1|N97779   ------------------------------------------------
gi|267621|gb|T02503.1|T02503    ------------------------------------------------
gi|17968572|gb|BM275248.1|BM275 ------------------------------------------------
025_PfLab1_M_P23b.ab1           ------------------------------------------------
A02_PfLab1_M_Plate5b.ab1        ------------------------------------------------
H04_1168_1.ab1                  ------------------------------------------------
gi|22794812|gb|BU498618.1|BU498 ------------------------------------------------
gi|271371|gb|T02517.1|T02517    ------------------------------------------------
H05_1168_302.ab1                ------------------------------------------------
gi|15906561|gb|BI814188.1|BI814 ------------------------------------------------
gi|15585907|gb|BI670523.1|BI670 ------------------------------------------------
gi|21480540|gb|BQ577223.1|BQ577 ------------------------------------------------
gi|22791925|gb|BU495731.1|BU495 ------------------------------------------------
gi|21687852|gb|BQ633699.1|BQ633 ------------------------------------------------
gi|22793438|gb|BU497244.1|BU497 ------------------------------------------------
gi|15586078|gb|BI670694.1|BI670 ------------------------------------------------
gi|22793030|gb|BU496836.1|BU496 ------------------------------------------------
gi|21480389|gb|BQ577072.1|BQ577 ------------------------------------------------
gi|15908836|gb|BI815480.1|BI815 ------------------------------------------------
gi|22794033|gb|BU497839.1|BU497 ------------------------------------------------

MAL13P1.237                     ATATATATATATATCTTATATATATCAATATATAAAATAAAAAAATTT
MAL13|MAL13P1.237               ------------------------------------------------
su_gi_contig_547                ------------------------------------------------
gi|1674797|gb|N97779.1|N97779   ------------------------------------------------
gi|267621|gb|T02503.1|T02503    ------------------------------------------------
gi|17968572|gb|BM275248.1|BM275 ------------------------------------------------
025_PfLab1_M_P23b.ab1           ------------------------------------------------
A02_PfLab1_M_Plate5b.ab1        ------------------------------------------------
H04_1168_1.ab1                  ------------------------------------------------
gi|22794812|gb|BU498618.1|BU498 ------------------------------------------------
gi|271371|gb|T02517.1|T02517    ------------------------------------------------
H05_1168_302.ab1                ------------------------------------------------
gi|15906561|gb|BI814188.1|BI814 ------------------------------------------------
gi|15585907|gb|BI670523.1|BI670 ------------------------------------------------
gi|21480540|gb|BQ577223.1|BQ577 ------------------------------------------------
gi|22791925|gb|BU495731.1|BU495 ------------------------------------------------
gi|21687852|gb|BQ633699.1|BQ633 ------------------------------------------------
gi|22793438|gb|BU497244.1|BU497 ------------------------------------------------
gi|15586078|gb|BI670694.1|BI670 ------------------------------------------------
gi|22793030|gb|BU496836.1|BU496 ------------------------------------------------
gi|21480389|gb|BQ577072.1|BQ577 ------------------------------------------------
gi|15908836|gb|BI815480.1|BI815 ------------------------------------------------
gi|22794033|gb|BU497839.1|BU497 ------------------------------------------------

MAL13P1.237                     ATAGAAGGAAAGATATACGAAAATAAAAATAATACAATAATATATATT
MAL13|MAL13P1.237               ------------------------------------------------
su_gi_contig_547                ------------------------------------------------
gi|1674797|gb|N97779.1|N97779   ------------------------------------------------
gi|267621|gb|T02503.1|T02503    ------------------------------------------------
gi|17968572|gb|BM275248.1|BM275 ------------------------------------------------
025_PfLab1_M_P23b.ab1           ------------------------------------------------
A02_PfLab1_M_Plate5b.ab1        ------------------------------------------------
H04_1168_1.ab1                  ------------------------------------------------
gi|22794812|gb|BU498618.1|BU498 ------------------------------------------------
gi|271371|gb|T02517.1|T02517    ------------------------------------------------
H05_1168_302.ab1                ------------------------------------------------
gi|15906561|gb|BI814188.1|BI814 ------------------------------------------------
gi|15585907|gb|BI670523.1|BI670 ------------------------------------------------
gi|21480540|gb|BQ577223.1|BQ577 ------------------------------------------------
gi|22791925|gb|BU495731.1|BU495 ------------------------------------------------
gi|21687852|gb|BQ633699.1|BQ633 ------------------------------------------------
gi|22793438|gb|BU497244.1|BU497 ------------------------------------------------
gi|15586078|gb|BI670694.1|BI670 ------------------------------------------------
gi|22793030|gb|BU496836.1|BU496 ------------------------------------------------
gi|21480389|gb|BQ577072.1|BQ577 ------------------------------------------------
gi|15908836|gb|BI815480.1|BI815 ------------------------------------------------
gi|22794033|gb|BU497839.1|BU497 ------------------------------------------------

MAL13P1.237                     TATATATATATATAATATATATATGTATATAAATACAATAATATATGT
MAL13|MAL13P1.237               ------------------------------------------------
su_gi_contig_547                ------------------------------------------------
gi|1674797|gb|N97779.1|N97779   ------------------------------------------------
gi|267621|gb|T02503.1|T02503    ------------------------------------------------
gi|17968572|gb|BM275248.1|BM275 ------------------------------------------------
025_PfLab1_M_P23b.ab1           ------------------------------------------------
A02_PfLab1_M_Plate5b.ab1        ------------------------------------------------
H04_1168_1.ab1                  ------------------------------------------------
gi|22794812|gb|BU498618.1|BU498 ------------------------------------------------
gi|271371|gb|T02517.1|T02517    ------------------------------------------------
H05_1168_302.ab1                ------------------------------------------------
gi|15906561|gb|BI814188.1|BI814 ------------------------------------------------
gi|15585907|gb|BI670523.1|BI670 ------------------------------------------------
gi|21480540|gb|BQ577223.1|BQ577 ------------------------------------------------
gi|22791925|gb|BU495731.1|BU495 ------------------------------------------------
gi|21687852|gb|BQ633699.1|BQ633 ------------------------------------------------
gi|22793438|gb|BU497244.1|BU497 ------------------------------------------------
gi|15586078|gb|BI670694.1|BI670 ------------------------------------------------
gi|22793030|gb|BU496836.1|BU496 ------------------------------------------------
gi|21480389|gb|BQ577072.1|BQ577 ------------------------------------------------
gi|15908836|gb|BI815480.1|BI815 ------------------------------------------------
gi|22794033|gb|BU497839.1|BU497 ------------------------------------------------

MAL13P1.237                     ATTATAAATATAAATATTTTTTCTTTTTTAATTTTAATAAATCACATA
MAL13|MAL13P1.237               ------------------------------------------------
su_gi_contig_547                ------------------------------------------------
gi|1674797|gb|N97779.1|N97779   ------------------------------------------------
gi|267621|gb|T02503.1|T02503    ------------------------------------------------
gi|17968572|gb|BM275248.1|BM275 ------------------------------------------------
025_PfLab1_M_P23b.ab1           ------------------------------------------------
A02_PfLab1_M_Plate5b.ab1        ------------------------------------------------
H04_1168_1.ab1                  ------------------------------------------------
gi|22794812|gb|BU498618.1|BU498 ------------------------------------------------
gi|271371|gb|T02517.1|T02517    ------------------------------------------------
H05_1168_302.ab1                ------------------------------------------------
gi|15906561|gb|BI814188.1|BI814 ------------------------------------------------
gi|15585907|gb|BI670523.1|BI670 ------------------------------------------------
gi|21480540|gb|BQ577223.1|BQ577 ------------------------------------------------
gi|22791925|gb|BU495731.1|BU495 ------------------------------------------------
gi|21687852|gb|BQ633699.1|BQ633 ------------------------------------------------
gi|22793438|gb|BU497244.1|BU497 ------------------------------------------------
gi|15586078|gb|BI670694.1|BI670 ------------------------------------------------
gi|22793030|gb|BU496836.1|BU496 ------------------------------------------------
gi|21480389|gb|BQ577072.1|BQ577 ------------------------------------------------
gi|15908836|gb|BI815480.1|BI815 ------------------------------------------------
gi|22794033|gb|BU497839.1|BU497 ------------------------------------------------

MAL13P1.237                     TATATATATATATATATATATATATATATATTATTATATATATTTATA
MAL13|MAL13P1.237               ------------------------------------------------
su_gi_contig_547                ------------------------------------------------
gi|1674797|gb|N97779.1|N97779   ------------------------------------------------
gi|267621|gb|T02503.1|T02503    ------------------------------------------------
gi|17968572|gb|BM275248.1|BM275 ------------------------------------------------
025_PfLab1_M_P23b.ab1           ------------------------------------------------
A02_PfLab1_M_Plate5b.ab1        ------------------------------------------------
H04_1168_1.ab1                  ------------------------------------------------
gi|22794812|gb|BU498618.1|BU498 ------------------------------------------------
gi|271371|gb|T02517.1|T02517    ------------------------------------------------
H05_1168_302.ab1                ------------------------------------------------
gi|15906561|gb|BI814188.1|BI814 ------------------------------------------------
gi|15585907|gb|BI670523.1|BI670 ------------------------------------------------
gi|21480540|gb|BQ577223.1|BQ577 ------------------------------------------------
gi|22791925|gb|BU495731.1|BU495 ------------------------------------------------
gi|21687852|gb|BQ633699.1|BQ633 ------------------------------------------------
gi|22793438|gb|BU497244.1|BU497 ------------------------------------------------
gi|15586078|gb|BI670694.1|BI670 ------------------------------------------------
gi|22793030|gb|BU496836.1|BU496 ------------------------------------------------
gi|21480389|gb|BQ577072.1|BQ577 ------------------------------------------------
gi|15908836|gb|BI815480.1|BI815 ------------------------------------------------
gi|22794033|gb|BU497839.1|BU497 ------------------------------------------------

MAL13P1.237                     ATATATTTAATTAAATAAGAAAGAATAAGAATACGAACAAATATATAT
MAL13|MAL13P1.237               ------------------------------------------------
su_gi_contig_547                ------------------------------------------------
gi|1674797|gb|N97779.1|N97779   ------------------------------------------------
gi|267621|gb|T02503.1|T02503    ------------------------------------------------
gi|17968572|gb|BM275248.1|BM275 ------------------------------------------------
025_PfLab1_M_P23b.ab1           ------------------------------------------------
A02_PfLab1_M_Plate5b.ab1        ------------------------------------------------
H04_1168_1.ab1                  ------------------------------------------------
gi|22794812|gb|BU498618.1|BU498 ------------------------------------------------
gi|271371|gb|T02517.1|T02517    ------------------------------------------------
H05_1168_302.ab1                ------------------------------------------------
gi|15906561|gb|BI814188.1|BI814 ------------------------------------------------
gi|15585907|gb|BI670523.1|BI670 ------------------------------------------------
gi|21480540|gb|BQ577223.1|BQ577 ------------------------------------------------
gi|22791925|gb|BU495731.1|BU495 ------------------------------------------------
gi|21687852|gb|BQ633699.1|BQ633 ------------------------------------------------
gi|22793438|gb|BU497244.1|BU497 ------------------------------------------------
gi|15586078|gb|BI670694.1|BI670 ------------------------------------------------
gi|22793030|gb|BU496836.1|BU496 ------------------------------------------------
gi|21480389|gb|BQ577072.1|BQ577 ------------------------------------------------
gi|15908836|gb|BI815480.1|BI815 ------------------------------------------------
gi|22794033|gb|BU497839.1|BU497 ------------------------------------------------

MAL13P1.237                     TATTATATATATAGTGTTTAAATTTTATTTAAATGTAAAAAAAAAAAA
MAL13|MAL13P1.237               ------------------------------------------------
su_gi_contig_547                ------------------------------------------------
gi|1674797|gb|N97779.1|N97779   ------------------------------------------------
gi|267621|gb|T02503.1|T02503    ------------------------------------------------
gi|17968572|gb|BM275248.1|BM275 ------------------------------------------------
025_PfLab1_M_P23b.ab1           ------------------------------------------------
A02_PfLab1_M_Plate5b.ab1        ------------------------------------------------
H04_1168_1.ab1                  ------------------------------------------------
gi|22794812|gb|BU498618.1|BU498 ------------------------------------------------
gi|271371|gb|T02517.1|T02517    ------------------------------------------------
H05_1168_302.ab1                ------------------------------------------------
gi|15906561|gb|BI814188.1|BI814 ------------------------------------------------
gi|15585907|gb|BI670523.1|BI670 ------------------------------------------------
gi|21480540|gb|BQ577223.1|BQ577 ------------------------------------------------
gi|22791925|gb|BU495731.1|BU495 ------------------------------------------------
gi|21687852|gb|BQ633699.1|BQ633 ------------------------------------------------
gi|22793438|gb|BU497244.1|BU497 ------------------------------------------------
gi|15586078|gb|BI670694.1|BI670 ------------------------------------------------
gi|22793030|gb|BU496836.1|BU496 ------------------------------------------------
gi|21480389|gb|BQ577072.1|BQ577 ------------------------------------------------
gi|15908836|gb|BI815480.1|BI815 ------------------------------------------------
gi|22794033|gb|BU497839.1|BU497 ------------------------------------------------

MAL13P1.237                     AAAAAAAAAATATATATTGCTATAATTACATATATATTTTTTTATATA
MAL13|MAL13P1.237               ------------------------------------------------
su_gi_contig_547                ------------------------------------------------
gi|1674797|gb|N97779.1|N97779   ------------------------------------------------
gi|267621|gb|T02503.1|T02503    ------------------------------------------------
gi|17968572|gb|BM275248.1|BM275 ------------------------------------------------
025_PfLab1_M_P23b.ab1           ------------------------------------------------
A02_PfLab1_M_Plate5b.ab1        ------------------------------------------------
H04_1168_1.ab1                  ------------------------------------------------
gi|22794812|gb|BU498618.1|BU498 ------------------------------------------------
gi|271371|gb|T02517.1|T02517    ------------------------------------------------
H05_1168_302.ab1                ------------------------------------------------
gi|15906561|gb|BI814188.1|BI814 ------------------------------------------------
gi|15585907|gb|BI670523.1|BI670 ------------------------------------------------
gi|21480540|gb|BQ577223.1|BQ577 ------------------------------------------------
gi|22791925|gb|BU495731.1|BU495 ------------------------------------------------
gi|21687852|gb|BQ633699.1|BQ633 ------------------------------------------------
gi|22793438|gb|BU497244.1|BU497 ------------------------------------------------
gi|15586078|gb|BI670694.1|BI670 ------------------------------------------------
gi|22793030|gb|BU496836.1|BU496 ------------------------------------------------
gi|21480389|gb|BQ577072.1|BQ577 ------------------------------------------------
gi|15908836|gb|BI815480.1|BI815 ------------------------------------------------
gi|22794033|gb|BU497839.1|BU497 ------------------------------------------------

MAL13P1.237                     TTACCTGAAAAGGATATATTAATCATCAATTTGATATTATTTTATATC
MAL13|MAL13P1.237               ------------------------------------------------
su_gi_contig_547                ----------------------------------------TTTATATC
gi|1674797|gb|N97779.1|N97779   ----------------------------------------TTTATATC
gi|267621|gb|T02503.1|T02503    ------------------------------------------------
gi|17968572|gb|BM275248.1|BM275 ------------------------------------------------
025_PfLab1_M_P23b.ab1           ------------------------------------------------
A02_PfLab1_M_Plate5b.ab1        ------------------------------------------------
H04_1168_1.ab1                  ------------------------------------------------
gi|22794812|gb|BU498618.1|BU498 ------------------------------------------------
gi|271371|gb|T02517.1|T02517    ------------------------------------------------
H05_1168_302.ab1                ------------------------------------------------
gi|15906561|gb|BI814188.1|BI814 ------------------------------------------------
gi|15585907|gb|BI670523.1|BI670 ------------------------------------------------
gi|21480540|gb|BQ577223.1|BQ577 ------------------------------------------------
gi|22791925|gb|BU495731.1|BU495 ------------------------------------------------
gi|21687852|gb|BQ633699.1|BQ633 ------------------------------------------------
gi|22793438|gb|BU497244.1|BU497 ------------------------------------------------
gi|15586078|gb|BI670694.1|BI670 ------------------------------------------------
gi|22793030|gb|BU496836.1|BU496 ------------------------------------------------
gi|21480389|gb|BQ577072.1|BQ577 ------------------------------------------------
gi|15908836|gb|BI815480.1|BI815 ------------------------------------------------
gi|22794033|gb|BU497839.1|BU497 ------------------------------------------------

MAL13P1.237                     ATCATTGAATTCAAAAAAAAAAAAAAAAAAGGGTTACTTTTTTTTTAT
MAL13|MAL13P1.237               ------------------------------------------------
su_gi_contig_547                ATCATTGAATTCAAAAAAAAAAAAAAAAAAGGGTTACTTTTTTTTTAT
gi|1674797|gb|N97779.1|N97779   ATCATTGAATTCAAAAAAAAAAAAAAAAAAGGGTTACTTTTTTTTTAT
gi|267621|gb|T02503.1|T02503    ------------------------------------------------
gi|17968572|gb|BM275248.1|BM275 ------------------------------------------------
025_PfLab1_M_P23b.ab1           ------------------------------------------------
A02_PfLab1_M_Plate5b.ab1        ------------------------------------------------
H04_1168_1.ab1                  ------------------------------------------------
gi|22794812|gb|BU498618.1|BU498 ------------------------------------------------
gi|271371|gb|T02517.1|T02517    ------------------------------------------------
H05_1168_302.ab1                ------------------------------------------------
gi|15906561|gb|BI814188.1|BI814 ------------------------------------------------
gi|15585907|gb|BI670523.1|BI670 ------------------------------------------------
gi|21480540|gb|BQ577223.1|BQ577 ------------------------------------------------
gi|22791925|gb|BU495731.1|BU495 ------------------------------------------------
gi|21687852|gb|BQ633699.1|BQ633 ------------------------------------------------
gi|22793438|gb|BU497244.1|BU497 ------------------------------------------------
gi|15586078|gb|BI670694.1|BI670 ------------------------------------------------
gi|22793030|gb|BU496836.1|BU496 ------------------------------------------------
gi|21480389|gb|BQ577072.1|BQ577 ------------------------------------------------
gi|15908836|gb|BI815480.1|BI815 ------------------------------------------------
gi|22794033|gb|BU497839.1|BU497 ------------------------------------------------

MAL13P1.237                     AACATAAAAATAAGAATAAAAAGTAATAAATTAAATAAATATAAATCA
MAL13|MAL13P1.237               ------------------------------------------------
su_gi_contig_547                AACATAAAAATAAGAATAAAAA--------------------------
gi|1674797|gb|N97779.1|N97779   AACATAAAAATAAGAATAAAAA--------------------------
gi|267621|gb|T02503.1|T02503    ------------------------------------------------
gi|17968572|gb|BM275248.1|BM275 ------------------------------------------------
025_PfLab1_M_P23b.ab1           ------------------------------------------------
A02_PfLab1_M_Plate5b.ab1        ------------------------------------------------
H04_1168_1.ab1                  ------------------------------------------------
gi|22794812|gb|BU498618.1|BU498 ------------------------------------------------
gi|271371|gb|T02517.1|T02517    ------------------------------------------------
H05_1168_302.ab1                ------------------------------------------------
gi|15906561|gb|BI814188.1|BI814 ------------------------------------------------
gi|15585907|gb|BI670523.1|BI670 ------------------------------------------------
gi|21480540|gb|BQ577223.1|BQ577 ------------------------------------------------
gi|22791925|gb|BU495731.1|BU495 ------------------------------------------------
gi|21687852|gb|BQ633699.1|BQ633 ------------------------------------------------
gi|22793438|gb|BU497244.1|BU497 ------------------------------------------------
gi|15586078|gb|BI670694.1|BI670 ------------------------------------------------
gi|22793030|gb|BU496836.1|BU496 ------------------------------------------------
gi|21480389|gb|BQ577072.1|BQ577 ------------------------------------------------
gi|15908836|gb|BI815480.1|BI815 ------------------------------------------------
gi|22794033|gb|BU497839.1|BU497 ------------------------------------------------

MAL13P1.237                     ATAAATATATATATATATATATATATATTTATTTATATTTATATATAT
MAL13|MAL13P1.237               ------------------------------------------------
su_gi_contig_547                ------------------------------------------------
gi|1674797|gb|N97779.1|N97779   ------------------------------------------------
gi|267621|gb|T02503.1|T02503    ------------------------------------------------
gi|17968572|gb|BM275248.1|BM275 ------------------------------------------------
025_PfLab1_M_P23b.ab1           ------------------------------------------------
A02_PfLab1_M_Plate5b.ab1        ------------------------------------------------
H04_1168_1.ab1                  ------------------------------------------------
gi|22794812|gb|BU498618.1|BU498 ------------------------------------------------
gi|271371|gb|T02517.1|T02517    ------------------------------------------------
H05_1168_302.ab1                ------------------------------------------------
gi|15906561|gb|BI814188.1|BI814 ------------------------------------------------
gi|15585907|gb|BI670523.1|BI670 ------------------------------------------------
gi|21480540|gb|BQ577223.1|BQ577 ------------------------------------------------
gi|22791925|gb|BU495731.1|BU495 ------------------------------------------------
gi|21687852|gb|BQ633699.1|BQ633 ------------------------------------------------
gi|22793438|gb|BU497244.1|BU497 ------------------------------------------------
gi|15586078|gb|BI670694.1|BI670 ------------------------------------------------
gi|22793030|gb|BU496836.1|BU496 ------------------------------------------------
gi|21480389|gb|BQ577072.1|BQ577 ------------------------------------------------
gi|15908836|gb|BI815480.1|BI815 ------------------------------------------------
gi|22794033|gb|BU497839.1|BU497 ------------------------------------------------

MAL13P1.237                     TAATTCCATTTGTTTATATTGTAGATATATACTATTTATTATATACGT
MAL13|MAL13P1.237               ------------------------------------------------
su_gi_contig_547                ------------------------------------------------
gi|1674797|gb|N97779.1|N97779   ------------------------------------------------
gi|267621|gb|T02503.1|T02503    ------------------------------------------------
gi|17968572|gb|BM275248.1|BM275 ------------------------------------------------
025_PfLab1_M_P23b.ab1           ------------------------------------------------
A02_PfLab1_M_Plate5b.ab1        ------------------------------------------------
H04_1168_1.ab1                  ------------------------------------------------
gi|22794812|gb|BU498618.1|BU498 ------------------------------------------------
gi|271371|gb|T02517.1|T02517    ------------------------------------------------
H05_1168_302.ab1                ------------------------------------------------
gi|15906561|gb|BI814188.1|BI814 ------------------------------------------------
gi|15585907|gb|BI670523.1|BI670 ------------------------------------------------
gi|21480540|gb|BQ577223.1|BQ577 ------------------------------------------------
gi|22791925|gb|BU495731.1|BU495 ------------------------------------------------
gi|21687852|gb|BQ633699.1|BQ633 ------------------------------------------------
gi|22793438|gb|BU497244.1|BU497 ------------------------------------------------
gi|15586078|gb|BI670694.1|BI670 ------------------------------------------------
gi|22793030|gb|BU496836.1|BU496 ------------------------------------------------
gi|21480389|gb|BQ577072.1|BQ577 ------------------------------------------------
gi|15908836|gb|BI815480.1|BI815 ------------------------------------------------
gi|22794033|gb|BU497839.1|BU497 ------------------------------------------------

MAL13P1.237                     ATTATTAATATTTACTTTAATTATTATTTATTTGGAATTTTTTTTTTT
MAL13|MAL13P1.237               ------------------------------------------------
su_gi_contig_547                ------------------------------------------------
gi|1674797|gb|N97779.1|N97779   ------------------------------------------------
gi|267621|gb|T02503.1|T02503    ------------------------------------------------
gi|17968572|gb|BM275248.1|BM275 ------------------------------------------------
025_PfLab1_M_P23b.ab1           ------------------------------------------------
A02_PfLab1_M_Plate5b.ab1        ------------------------------------------------
H04_1168_1.ab1                  ------------------------------------------------
gi|22794812|gb|BU498618.1|BU498 ------------------------------------------------
gi|271371|gb|T02517.1|T02517    ------------------------------------------------
H05_1168_302.ab1                ------------------------------------------------
gi|15906561|gb|BI814188.1|BI814 ------------------------------------------------
gi|15585907|gb|BI670523.1|BI670 ------------------------------------------------
gi|21480540|gb|BQ577223.1|BQ577 ------------------------------------------------
gi|22791925|gb|BU495731.1|BU495 ------------------------------------------------
gi|21687852|gb|BQ633699.1|BQ633 ------------------------------------------------
gi|22793438|gb|BU497244.1|BU497 ------------------------------------------------
gi|15586078|gb|BI670694.1|BI670 ------------------------------------------------
gi|22793030|gb|BU496836.1|BU496 ------------------------------------------------
gi|21480389|gb|BQ577072.1|BQ577 ------------------------------------------------
gi|15908836|gb|BI815480.1|BI815 ------------------------------------------------
gi|22794033|gb|BU497839.1|BU497 ------------------------------------------------

MAL13P1.237                     TTTTTTTAAAGATGGAAAATGATAAAAAACATAACCAAAAACAAAATA
MAL13|MAL13P1.237               -----------ATGGAAAATGATAAAAAACATAACCAAAAACAAAATA
su_gi_contig_547                -----------ATGGAAAATGATAAAAAACATAACCAAAAACAAAATA
gi|1674797|gb|N97779.1|N97779   -----------ATGGAAAATGATAAAAAACATAACCAAAAACAAAATA
gi|267621|gb|T02503.1|T02503    -----------ATGGAAAATGATAAAAAACATAACCAAAAACAAAATA
gi|17968572|gb|BM275248.1|BM275 -----------------------------------------------A
025_PfLab1_M_P23b.ab1           ------------------------------------------------
A02_PfLab1_M_Plate5b.ab1        ------------------------------------------------
H04_1168_1.ab1                  ------------------------------------------------
gi|22794812|gb|BU498618.1|BU498 ------------------------------------------------
gi|271371|gb|T02517.1|T02517    ------------------------------------------------
H05_1168_302.ab1                ------------------------------------------------
gi|15906561|gb|BI814188.1|BI814 ------------------------------------------------
gi|15585907|gb|BI670523.1|BI670 ------------------------------------------------
gi|21480540|gb|BQ577223.1|BQ577 ------------------------------------------------
gi|22791925|gb|BU495731.1|BU495 ------------------------------------------------
gi|21687852|gb|BQ633699.1|BQ633 ------------------------------------------------
gi|22793438|gb|BU497244.1|BU497 ------------------------------------------------
gi|15586078|gb|BI670694.1|BI670 ------------------------------------------------
gi|22793030|gb|BU496836.1|BU496 ------------------------------------------------
gi|21480389|gb|BQ577072.1|BQ577 ------------------------------------------------
gi|15908836|gb|BI815480.1|BI815 ------------------------------------------------
gi|22794033|gb|BU497839.1|BU497 ------------------------------------------------

MAL13P1.237                     ATGTTGACGAAAATGAATTCCCCAATTCAAAGGTATTACTAGTATCTG
MAL13|MAL13P1.237               ATGTTGACGAAAATGAATTCCCCAATTCAAAGGTATTACTAGTATCTG
su_gi_contig_547                ATGTTGACGAAAATGAATTCCCCAATTCAAAGGTATTACTAGTATCTG
gi|1674797|gb|N97779.1|N97779   ATGTTGACGAAAATGAATTCCCCAATTCAAAGGTATTACTAGTATCTG
gi|267621|gb|T02503.1|T02503    ATGTTGACGAAAATGAATTCCCCAATTCAAAGGTATTACTAGTATCTG
gi|17968572|gb|BM275248.1|BM275 ATGTTGACGAAAATGAATTCCCCAATTCAAAGGTATTACTAGTATCTG
025_PfLab1_M_P23b.ab1           -------------------------------GGTATTACTAGTATCTG
A02_PfLab1_M_Plate5b.ab1        ------------------------------------TACTAGTATCTG
H04_1168_1.ab1                  ------------------------------------------------
gi|22794812|gb|BU498618.1|BU498 ------------------------------------------------
gi|271371|gb|T02517.1|T02517    ------------------------------------------------
H05_1168_302.ab1                ------------------------------------------------
gi|15906561|gb|BI814188.1|BI814 ------------------------------------------------
gi|15585907|gb|BI670523.1|BI670 ------------------------------------------------
gi|21480540|gb|BQ577223.1|BQ577 ------------------------------------------------
gi|22791925|gb|BU495731.1|BU495 ------------------------------------------------
gi|21687852|gb|BQ633699.1|BQ633 ------------------------------------------------
gi|22793438|gb|BU497244.1|BU497 ------------------------------------------------
gi|15586078|gb|BI670694.1|BI670 ------------------------------------------------
gi|22793030|gb|BU496836.1|BU496 ------------------------------------------------
gi|21480389|gb|BQ577072.1|BQ577 ------------------------------------------------
gi|15908836|gb|BI815480.1|BI815 ------------------------------------------------
gi|22794033|gb|BU497839.1|BU497 ------------------------------------------------

MAL13P1.237                     TAAAAAGGACCAGAAGATTTTTAGAAAGAACTGCTAGGGAATTATTAG
MAL13|MAL13P1.237               TAAAAAGGACCAGAAGATTTTTAGAAAGAACTGCTAGGGAATTATTAG
su_gi_contig_547                TAAAAAGGACCAGAAGATTTTTAGAAAGAACTGCTAGGGAATTATTAG
gi|1674797|gb|N97779.1|N97779   TAAAAAGGACCAGAAGATTTTTAGAAAGAACTGCTAGGGAATTATTAG
gi|267621|gb|T02503.1|T02503    TAAAAAGGACCAGAAGATTTTTAGAAAGAACTGCTAGGGAATTATTAG
gi|17968572|gb|BM275248.1|BM275 TAAAAAGGACCAGAAGATTTTTAGAAAGAACTGCTAGGGAATTATTAG
025_PfLab1_M_P23b.ab1           TAAAAAGGACCAGAAGATTTTTAGAAAGAACTGCTAGGGAATTATTAG
A02_PfLab1_M_Plate5b.ab1        TAAAAAGGACCAGAAGATTTTTAGAAAGAACTGCTAGGGAATTATTAG
H04_1168_1.ab1                  -------------------------------TGCTAGGGAATTATTAG
gi|22794812|gb|BU498618.1|BU498 ------------------------------------------------
gi|271371|gb|T02517.1|T02517    ------------------------------------------------
H05_1168_302.ab1                ------------------------------------------------
gi|15906561|gb|BI814188.1|BI814 ------------------------------------------------
gi|15585907|gb|BI670523.1|BI670 ------------------------------------------------
gi|21480540|gb|BQ577223.1|BQ577 ------------------------------------------------
gi|22791925|gb|BU495731.1|BU495 ------------------------------------------------
gi|21687852|gb|BQ633699.1|BQ633 ------------------------------------------------
gi|22793438|gb|BU497244.1|BU497 ------------------------------------------------
gi|15586078|gb|BI670694.1|BI670 ------------------------------------------------
gi|22793030|gb|BU496836.1|BU496 ------------------------------------------------
gi|21480389|gb|BQ577072.1|BQ577 ------------------------------------------------
gi|15908836|gb|BI815480.1|BI815 ------------------------------------------------
gi|22794033|gb|BU497839.1|BU497 ------------------------------------------------

MAL13P1.237                     CTGGAGGAACACGATATATTATATTAAGTGGATTAGGAGATGCATTAC
MAL13|MAL13P1.237               CTGGAGGAACACGATATATTATATTAAGTGGATTAGGAGATGCATTAC
su_gi_contig_547                CTGGAGGAACACGATATATTATATTAAGTGGATTAGGAGATGCATTAC
gi|1674797|gb|N97779.1|N97779   CTGGAGGAACACGATATATTATATTAAGTGGATTAGGAGATGCATTAC
gi|267621|gb|T02503.1|T02503    CTGGAGGAACACGATATATTATATTAAGTGGATTAGGAGATGCATTAC
gi|17968572|gb|BM275248.1|BM275 CTGGAGGAACACGATATATTATATTAAGTGGATTAGGAGATGCATTAC
025_PfLab1_M_P23b.ab1           CTGGAGGAACACGATATATTATATTAAGTGGATTAGGAGATGCATTAC
A02_PfLab1_M_Plate5b.ab1        CTGGAGGAACACGATATATTATATTAAGTGGATTAGGAGATGCATTAC
H04_1168_1.ab1                  CTGGAGGAACACGATATATTATATTAAGTGGATTAGGAGATGCATTAC
gi|22794812|gb|BU498618.1|BU498 ----------ACGATATATTATATTAAGTGGATTAGGAGATGCATTAC
gi|271371|gb|T02517.1|T02517    ------------------------------------------------
H05_1168_302.ab1                ------------------------------------------------
gi|15906561|gb|BI814188.1|BI814 ------------------------------------------------
gi|15585907|gb|BI670523.1|BI670 ------------------------------------------------
gi|21480540|gb|BQ577223.1|BQ577 ------------------------------------------------
gi|22791925|gb|BU495731.1|BU495 ------------------------------------------------
gi|21687852|gb|BQ633699.1|BQ633 ------------------------------------------------
gi|22793438|gb|BU497244.1|BU497 ------------------------------------------------
gi|15586078|gb|BI670694.1|BI670 ------------------------------------------------
gi|22793030|gb|BU496836.1|BU496 ------------------------------------------------
gi|21480389|gb|BQ577072.1|BQ577 ------------------------------------------------
gi|15908836|gb|BI815480.1|BI815 ------------------------------------------------
gi|22794033|gb|BU497839.1|BU497 ------------------------------------------------

MAL13P1.237                     CTTTGTGTGTTCAATTACAATCATCATTACAATCAAAGAATGCAGCTA
MAL13|MAL13P1.237               CTTTGTGTGTTCAATTACAATCATCATTACAATCAAAGAATGCAGCTA
su_gi_contig_547                CTTTGTGTGTTCAATTACAATCATCATTACAATCAAAGAATGCAGCTA
gi|1674797|gb|N97779.1|N97779   CTTTGTGTGTTCAATTACAATCATCATTACAATCAAAGAATGCAGCTA
gi|267621|gb|T02503.1|T02503    CTTTGTGTGTTCAATTACAATCATCATTACAATCAAAGAATGCAGCTA
gi|17968572|gb|BM275248.1|BM275 CTTTGTGTGTTCAATTACAATCATCATTACAATCAAAGAATGCAGCTA
025_PfLab1_M_P23b.ab1           CTTTGTGTGTTCAATTACAATCATCATTACAATCAAAGAATGCAGCTA
A02_PfLab1_M_Plate5b.ab1        CTTTGTGTGTTCAATTACAATCATCATTACAATCAAAGAATGCAGCTA
H04_1168_1.ab1                  CTTTGTGTGTTCAATTACAATCATCATTACAATCAAAGAATGCAGCTA
gi|22794812|gb|BU498618.1|BU498 CTTTGTGTGTTCAATTACAATCATCATTACAATCAAAGAATGCAGCTA
gi|271371|gb|T02517.1|T02517    ------------------------------------------------
H05_1168_302.ab1                ------------------------------------------------
gi|15906561|gb|BI814188.1|BI814 ------------------------------------------------
gi|15585907|gb|BI670523.1|BI670 ------------------------------------------------
gi|21480540|gb|BQ577223.1|BQ577 ------------------------------------------------
gi|22791925|gb|BU495731.1|BU495 ------------------------------------------------
gi|21687852|gb|BQ633699.1|BQ633 ------------------------------------------------
gi|22793438|gb|BU497244.1|BU497 ------------------------------------------------
gi|15586078|gb|BI670694.1|BI670 ------------------------------------------------
gi|22793030|gb|BU496836.1|BU496 ------------------------------------------------
gi|21480389|gb|BQ577072.1|BQ577 ------------------------------------------------
gi|15908836|gb|BI815480.1|BI815 ------------------------------------------------
gi|22794033|gb|BU497839.1|BU497 ------------------------------------------------

MAL13P1.237                     ATGTTGTAAAAATTGAAACATCATATAGTTATTTTAATTCTAACTATT
MAL13|MAL13P1.237               ATGTTGTAAAAATTGAAACATCATATAGTTATTTTAATTCTAACTATT
su_gi_contig_547                ATGTTGTAAAAATTGAAACATCATATAGTTATTTTAATTCTAACTATT
gi|1674797|gb|N97779.1|N97779   ATGTTGTAAAAATTGAAACATCATATAGTTATTTTAATTCTAACTATT
gi|267621|gb|T02503.1|T02503    ATGTTGTAAAAATTGAAACATCATATAGTTATTTTAATTCTAACTATT
gi|17968572|gb|BM275248.1|BM275 ATGTTGTAAAAATTGAAACATCATATAGTTATTTTAATTCTAACTATT
025_PfLab1_M_P23b.ab1           ATGTTGTAAAAATTGAAACATCATATAGTTATTTTAATTCTAACTATT
A02_PfLab1_M_Plate5b.ab1        ATGTTGTAAAAATTGAAACATCATATAGTTATTTTAATTCTAACTATT
H04_1168_1.ab1                  ATGTTGTAAAAATTGAAACATCATATAGTTATTTTAATTCTAACTATT
gi|22794812|gb|BU498618.1|BU498 ATGTTGTAAAAATTGAAACATCATATAGTTATTTTAATTCTAACTATT
gi|271371|gb|T02517.1|T02517    ----------------------------TTATTTTAATTCTAACTATT
H05_1168_302.ab1                ------------------------------------------------
gi|15906561|gb|BI814188.1|BI814 ------------------------------------------------
gi|15585907|gb|BI670523.1|BI670 ------------------------------------------------
gi|21480540|gb|BQ577223.1|BQ577 ------------------------------------------------
gi|22791925|gb|BU495731.1|BU495 ------------------------------------------------
gi|21687852|gb|BQ633699.1|BQ633 ------------------------------------------------
gi|22793438|gb|BU497244.1|BU497 ------------------------------------------------
gi|15586078|gb|BI670694.1|BI670 ------------------------------------------------
gi|22793030|gb|BU496836.1|BU496 ------------------------------------------------
gi|21480389|gb|BQ577072.1|BQ577 ------------------------------------------------
gi|15908836|gb|BI815480.1|BI815 ------------------------------------------------
gi|22794033|gb|BU497839.1|BU497 ------------------------------------------------

MAL13P1.237                     CTTATACACCTGGTTTAAAAATATATATGGAAAAACATCCAGAATTTA
MAL13|MAL13P1.237               CTTATACACCTGGTTTAAAAATATATATGGAAAAACATCCAGAATTTA
su_gi_contig_547                CTTATACACCTGGTTTAAAAATATATATGGAAAAACATCCAGAATTTA
gi|1674797|gb|N97779.1|N97779   CTT---------------------------------------------
gi|267621|gb|T02503.1|T02503    CTTATACACCTGGTTTAAAAATATATATGG------------------
gi|17968572|gb|BM275248.1|BM275 CTTATACACCTGGTTTAAAAATATATATGGAAAAACATCCAGAATTTA
025_PfLab1_M_P23b.ab1           CTTATACACCTGGTTTAAAAATATATATGGAAAAACATCCAGAATTTA
A02_PfLab1_M_Plate5b.ab1        CTTATACACCTGGTTTAAAAATATATATGGAAAAACATCCAGAATTTA
H04_1168_1.ab1                  CTTATACACCTGGTTTAAAAATATATATGGAAAAACATCCAGAATTTA
gi|22794812|gb|BU498618.1|BU498 CTTATACACCTGGTTTAAAAATATATATGGAAAAACATCCAGAATTTA
gi|271371|gb|T02517.1|T02517    CTTATACACCTGGTTTAAAAATATATATGGAAAAACATCCAGAATTTA
H05_1168_302.ab1                ------------------------------------------------
gi|15906561|gb|BI814188.1|BI814 ------------------------------------------------
gi|15585907|gb|BI670523.1|BI670 ------------------------------------------------
gi|21480540|gb|BQ577223.1|BQ577 ------------------------------------------------
gi|22791925|gb|BU495731.1|BU495 ------------------------------------------------
gi|21687852|gb|BQ633699.1|BQ633 ------------------------------------------------
gi|22793438|gb|BU497244.1|BU497 ------------------------------------------------
gi|15586078|gb|BI670694.1|BI670 ------------------------------------------------
gi|22793030|gb|BU496836.1|BU496 ------------------------------------------------
gi|21480389|gb|BQ577072.1|BQ577 ------------------------------------------------
gi|15908836|gb|BI815480.1|BI815 ------------------------------------------------
gi|22794033|gb|BU497839.1|BU497 ------------------------------------------------

MAL13P1.237                     AAGGTTCTAGAATATCTCCAGGATATGTAAGTTTTCATGAGAAAACAG
MAL13|MAL13P1.237               AAGGTTCTAGAATATCTCCAGGATATGTAAGTTTTCATGAGAAAACAG
su_gi_contig_547                AAGGTTCTAGAATATCTCCAGGATATGTAAGTTTTCATGAGAAAACAG
gi|1674797|gb|N97779.1|N97779   ------------------------------------------------
gi|267621|gb|T02503.1|T02503    ------------------------------------------------
gi|17968572|gb|BM275248.1|BM275 AAGGTTCTAGAATATCTCCAGGATATGTAAGTTTTCATGAGAAAACAG
025_PfLab1_M_P23b.ab1           AAGGTTCTAGAATATCTCCAGGATATGTAAGTTTTCATGAGAAAACAG
A02_PfLab1_M_Plate5b.ab1        AAGGTTCTAGAATATCTCCAGGATATGTAAGTTTTCATGAGAAAACAG
H04_1168_1.ab1                  AAGGTTCTAGAATATCTCCAGGATATGTAAGTTTTCATGAGAAAACAG
gi|22794812|gb|BU498618.1|BU498 AAGGTTCTAGAATATCTCCAGGATATGTAAGTTTTCATGAGAAAACAG
gi|271371|gb|T02517.1|T02517    AAGGTTCTAGAATATCTCCAGGATATGTAAGTTTTCATGAGAAAACAG
H05_1168_302.ab1                ------------------------------------------------
gi|15906561|gb|BI814188.1|BI814 ------------------------------------------------
gi|15585907|gb|BI670523.1|BI670 ------------------------------------------------
gi|21480540|gb|BQ577223.1|BQ577 ------------------------------------------------
gi|22791925|gb|BU495731.1|BU495 ------------------------------------------------
gi|21687852|gb|BQ633699.1|BQ633 ------------------------------------------------
gi|22793438|gb|BU497244.1|BU497 ------------------------------------------------
gi|15586078|gb|BI670694.1|BI670 ------------------------------------------------
gi|22793030|gb|BU496836.1|BU496 ------------------------------------------------
gi|21480389|gb|BQ577072.1|BQ577 ------------------------------------------------
gi|15908836|gb|BI815480.1|BI815 ------------------------------------------------
gi|22794033|gb|BU497839.1|BU497 ------------------------------------------------

MAL13P1.237                     ATAGCTTTACCCCTATTTATGATGAAAACCCAAATGAATATATTTGTT
MAL13|MAL13P1.237               ATAGCTTTACCCCTATTTATGATGAAAACCCAAATGAATATATTTGTT
su_gi_contig_547                ATAGCTTTACCCCTATTTATGATGAAAACCCAAATGAATATATTTGTT
gi|1674797|gb|N97779.1|N97779   ------------------------------------------------
gi|267621|gb|T02503.1|T02503    ------------------------------------------------
gi|17968572|gb|BM275248.1|BM275 ATAGCTTTACCCCTATTTATGATGAAAACCCAAATGAATATATTTGTT
025_PfLab1_M_P23b.ab1           ATAGCTTTACCCCTATTTATGATGAAAACCCAAATGAATATATTTGTT
A02_PfLab1_M_Plate5b.ab1        ATAGCTTTACCCCTATTTATGATGAAAACCCAAATGAATATATTTGTT
H04_1168_1.ab1                  ATAGCTTTACCCCTATTTATGATGAAAACCCAAATGAATATATTTGTT
gi|22794812|gb|BU498618.1|BU498 ATAGCTTTACCCCTATTTATGATGAAAACCCAAATGAATATATTTGTT
gi|271371|gb|T02517.1|T02517    ATAGCTTTACCCCTATTTATGATGAAAACCCAAATGAATATATTTGTT
H05_1168_302.ab1                ------------------------------------------------
gi|15906561|gb|BI814188.1|BI814 ------------------------------------------------
gi|15585907|gb|BI670523.1|BI670 ------------------------------------------------
gi|21480540|gb|BQ577223.1|BQ577 ------------------------------------------------
gi|22791925|gb|BU495731.1|BU495 ------------------------------------------------
gi|21687852|gb|BQ633699.1|BQ633 ------------------------------------------------
gi|22793438|gb|BU497244.1|BU497 ------------------------------------------------
gi|15586078|gb|BI670694.1|BI670 ------------------------------------------------
gi|22793030|gb|BU496836.1|BU496 ------------------------------------------------
gi|21480389|gb|BQ577072.1|BQ577 ------------------------------------------------
gi|15908836|gb|BI815480.1|BI815 ------------------------------------------------
gi|22794033|gb|BU497839.1|BU497 ------------------------------------------------

MAL13P1.237                     CATTAAATGCTGGAGATAATAATTTATATGTTGGTGGTGAGGGTATTA
MAL13|MAL13P1.237               CATTAAATGCTGGAGATAATAATTTATATGTTGGTGGTGAGGGTATTA
su_gi_contig_547                CATTAAATGCTGGAGATAATAATTTATATGTTGGTGGTGAGGGTATTA
gi|1674797|gb|N97779.1|N97779   ------------------------------------------------
gi|267621|gb|T02503.1|T02503    ------------------------------------------------
gi|17968572|gb|BM275248.1|BM275 CATTAAATGCTGGAGATAATAATTTATATGTTGGTGGTGAGGGTATTA
025_PfLab1_M_P23b.ab1           CATTAAATGCTGGAGATAATAATTTATATGTTGGTGGTGAGGGTATTA
A02_PfLab1_M_Plate5b.ab1        CATTAAATGCTGGAGATAATAATTTATATGTTGGTGGTGAGGGTATTA
H04_1168_1.ab1                  CATTAAATGCTGGAGATAATAATTTATATGTTGGTGGTGAGGGTATTA
gi|22794812|gb|BU498618.1|BU498 CATTAAATGCTGGAGATAATAATTTATATGTTGGTGGTGAGGGTATTA
gi|271371|gb|T02517.1|T02517    CATTAAATGCTGGAGATAATAATTTATATGTTGGTGGTGAGGGTATTA
H05_1168_302.ab1                --TTAAATGCTGGAGATAATAATTTATATGTTGGTGGTGAGGGTATTA
gi|15906561|gb|BI814188.1|BI814 ---------------------------------------AGGGTATTA
gi|15585907|gb|BI670523.1|BI670 ---------------------------------------------TTA
gi|21480540|gb|BQ577223.1|BQ577 ---------------------------------------------TTA
gi|22791925|gb|BU495731.1|BU495 ------------------------------------------------
gi|21687852|gb|BQ633699.1|BQ633 ------------------------------------------------
gi|22793438|gb|BU497244.1|BU497 ------------------------------------------------
gi|15586078|gb|BI670694.1|BI670 ------------------------------------------------
gi|22793030|gb|BU496836.1|BU496 ------------------------------------------------
gi|21480389|gb|BQ577072.1|BQ577 ------------------------------------------------
gi|15908836|gb|BI815480.1|BI815 ------------------------------------------------
gi|22794033|gb|BU497839.1|BU497 ------------------------------------------------

MAL13P1.237                     ACGGTGCCTTCTCAGAACTCTTGTCTTCACACAATCAGGAAGTTGATA
MAL13|MAL13P1.237               ACGGTGCCTTCTCAGAACTCTTGTCTTCACACAATCAGGAAGTTGATA
su_gi_contig_547                ACGGTGCCTTCTCAGAACTCTTGTCTTCACACAATCAGGAAGTTGATA
gi|1674797|gb|N97779.1|N97779   ------------------------------------------------
gi|267621|gb|T02503.1|T02503    ------------------------------------------------
gi|17968572|gb|BM275248.1|BM275 ACGGTGCCTTCTCAGAACTCTTGTCTTCACACAATCAGGAAGTTGATA
025_PfLab1_M_P23b.ab1           ACGGTGCCTTCTCAGAACTCTTGTCTTCACACAATCAGGAAGTTGATA
A02_PfLab1_M_Plate5b.ab1        ACGGTGCCTTCTCAGAACTCTTGTCTTCACACAATCAGGAAGTTGATA
H04_1168_1.ab1                  ACGGTGCCTTCTCAGAACTCTTGTCTTCACACAATCAGGAAGTTGATA
gi|22794812|gb|BU498618.1|BU498 ACGGTGCCTTCTCAGAACTCTTGTCTTCACACAATCAGGAAGTTGATA
gi|271371|gb|T02517.1|T02517    ACGGTGCCTTCTCAGAACTCTTGTCTTCACACAATCAGGAAGTTGATA
H05_1168_302.ab1                ACGGTGCCTTCTCAGAACTCTTGTCTTCACACAATCAGGAAGTTGATA
gi|15906561|gb|BI814188.1|BI814 ACGGTGCCTTCTCAGAACTCTTGTCTTCACACAATCAGGAAGTTGATA
gi|15585907|gb|BI670523.1|BI670 ACGGTGCCTTCTCAGAACTCTTGTCTTCACACAATCAGGAAGTTGATA
gi|21480540|gb|BQ577223.1|BQ577 ACGGTGCCTTCTCAGAACTCTTGTCTTCACACAATCAGGAAGTTGATA
gi|22791925|gb|BU495731.1|BU495 ---GTGCCTTCTCAGAACTCTTGTCTTCACACAATCAGGAAGTTGATA
gi|21687852|gb|BQ633699.1|BQ633 ----TGCCTTCTCAGAACTCTTGTCTTCACACAATCAGGAAGTTGATA
gi|22793438|gb|BU497244.1|BU497 ----TGCCTTCTCAGAACTCTTGTCTTCACACAATCAGGAAGTTGATA
gi|15586078|gb|BI670694.1|BI670 ---------------------------------------AAGTTGATA
gi|22793030|gb|BU496836.1|BU496 ------------------------------------------------
gi|21480389|gb|BQ577072.1|BQ577 ------------------------------------------------
gi|15908836|gb|BI815480.1|BI815 ------------------------------------------------
gi|22794033|gb|BU497839.1|BU497 ------------------------------------------------

MAL13P1.237                     AATATGAATCCTTATTTAAAGTAATAAAAATAAAATTATAAAATAATA
MAL13|MAL13P1.237               AATATGAATCCTTATTTAAA----------------------------
su_gi_contig_547                AATATGAATCCTTATTTAAA----------------------------
gi|1674797|gb|N97779.1|N97779   ------------------------------------------------
gi|267621|gb|T02503.1|T02503    ------------------------------------------------
gi|17968572|gb|BM275248.1|BM275 AATATGAATCCTTATTTAAA----------------------------
025_PfLab1_M_P23b.ab1           AATATGAATCCTTATTTAAA----------------------------
A02_PfLab1_M_Plate5b.ab1        AATATGAATCCTTATTTAAA----------------------------
H04_1168_1.ab1                  AATATGAATCCTTATTTAAA----------------------------
gi|22794812|gb|BU498618.1|BU498 AATATGAATCCTTATTTAAA----------------------------
gi|271371|gb|T02517.1|T02517    AATATGAATCCTTATTTAAA----------------------------
H05_1168_302.ab1                AATATGAATCCTTATTTAAA----------------------------
gi|15906561|gb|BI814188.1|BI814 AATATGAATCCTTATTTAAA----------------------------
gi|15585907|gb|BI670523.1|BI670 AATATGAATCCTTATTTAAA----------------------------
gi|21480540|gb|BQ577223.1|BQ577 AATATGAATCCTTATTTAAA----------------------------
gi|22791925|gb|BU495731.1|BU495 AATATGAATCCTTATTTAAA----------------------------
gi|21687852|gb|BQ633699.1|BQ633 AATATGAATCCTTATTTAAA----------------------------
gi|22793438|gb|BU497244.1|BU497 AATATGAATCCTTATTTAAA----------------------------
gi|15586078|gb|BI670694.1|BI670 AATATGAATCCTTATTTAAA----------------------------
gi|22793030|gb|BU496836.1|BU496 ------------------------------------------------
gi|21480389|gb|BQ577072.1|BQ577 ------------------------------------------------
gi|15908836|gb|BI815480.1|BI815 ------------------------------------------------
gi|22794033|gb|BU497839.1|BU497 ------------------------------------------------

MAL13P1.237                     AAATAATTATAATGATAAAAAATAATAATAATAATAATAATAATAATA
MAL13|MAL13P1.237               ------------------------------------------------
su_gi_contig_547                ------------------------------------------------
gi|1674797|gb|N97779.1|N97779   ------------------------------------------------
gi|267621|gb|T02503.1|T02503    ------------------------------------------------
gi|17968572|gb|BM275248.1|BM275 ------------------------------------------------
025_PfLab1_M_P23b.ab1           ------------------------------------------------
A02_PfLab1_M_Plate5b.ab1        ------------------------------------------------
H04_1168_1.ab1                  ------------------------------------------------
gi|22794812|gb|BU498618.1|BU498 ------------------------------------------------
gi|271371|gb|T02517.1|T02517    ------------------------------------------------
H05_1168_302.ab1                ------------------------------------------------
gi|15906561|gb|BI814188.1|BI814 ------------------------------------------------
gi|15585907|gb|BI670523.1|BI670 ------------------------------------------------
gi|21480540|gb|BQ577223.1|BQ577 ------------------------------------------------
gi|22791925|gb|BU495731.1|BU495 ------------------------------------------------
gi|21687852|gb|BQ633699.1|BQ633 ------------------------------------------------
gi|22793438|gb|BU497244.1|BU497 ------------------------------------------------
gi|15586078|gb|BI670694.1|BI670 ------------------------------------------------
gi|22793030|gb|BU496836.1|BU496 ------------------------------------------------
gi|21480389|gb|BQ577072.1|BQ577 ------------------------------------------------
gi|15908836|gb|BI815480.1|BI815 ------------------------------------------------
gi|22794033|gb|BU497839.1|BU497 ------------------------------------------------

MAL13P1.237                     CAAAGAAGTATCAAGATGCTATTTTAATTTTATAAGATGTTTATAAAT
MAL13|MAL13P1.237               ------------------------------------------------
su_gi_contig_547                ------------------------------------------------
gi|1674797|gb|N97779.1|N97779   ------------------------------------------------
gi|267621|gb|T02503.1|T02503    ------------------------------------------------
gi|17968572|gb|BM275248.1|BM275 ------------------------------------------------
025_PfLab1_M_P23b.ab1           ------------------------------------------------
A02_PfLab1_M_Plate5b.ab1        ------------------------------------------------
H04_1168_1.ab1                  ------------------------------------------------
gi|22794812|gb|BU498618.1|BU498 ------------------------------------------------
gi|271371|gb|T02517.1|T02517    ------------------------------------------------
H05_1168_302.ab1                ------------------------------------------------
gi|15906561|gb|BI814188.1|BI814 ------------------------------------------------
gi|15585907|gb|BI670523.1|BI670 ------------------------------------------------
gi|21480540|gb|BQ577223.1|BQ577 ------------------------------------------------
gi|22791925|gb|BU495731.1|BU495 ------------------------------------------------
gi|21687852|gb|BQ633699.1|BQ633 ------------------------------------------------
gi|22793438|gb|BU497244.1|BU497 ------------------------------------------------
gi|15586078|gb|BI670694.1|BI670 ------------------------------------------------
gi|22793030|gb|BU496836.1|BU496 ------------------------------------------------
gi|21480389|gb|BQ577072.1|BQ577 ------------------------------------------------
gi|15908836|gb|BI815480.1|BI815 ------------------------------------------------
gi|22794033|gb|BU497839.1|BU497 ------------------------------------------------

MAL13P1.237                     ATATTCTACATATATTTATATATTATTTACATATTATATAATTTCATT
MAL13|MAL13P1.237               ------------------------------------------------
su_gi_contig_547                ------------------------------------------------
gi|1674797|gb|N97779.1|N97779   ------------------------------------------------
gi|267621|gb|T02503.1|T02503    ------------------------------------------------
gi|17968572|gb|BM275248.1|BM275 ------------------------------------------------
025_PfLab1_M_P23b.ab1           ------------------------------------------------
A02_PfLab1_M_Plate5b.ab1        ------------------------------------------------
H04_1168_1.ab1                  ------------------------------------------------
gi|22794812|gb|BU498618.1|BU498 ------------------------------------------------
gi|271371|gb|T02517.1|T02517    ------------------------------------------------
H05_1168_302.ab1                ------------------------------------------------
gi|15906561|gb|BI814188.1|BI814 ------------------------------------------------
gi|15585907|gb|BI670523.1|BI670 ------------------------------------------------
gi|21480540|gb|BQ577223.1|BQ577 ------------------------------------------------
gi|22791925|gb|BU495731.1|BU495 ------------------------------------------------
gi|21687852|gb|BQ633699.1|BQ633 ------------------------------------------------
gi|22793438|gb|BU497244.1|BU497 ------------------------------------------------
gi|15586078|gb|BI670694.1|BI670 ------------------------------------------------
gi|22793030|gb|BU496836.1|BU496 ------------------------------------------------
gi|21480389|gb|BQ577072.1|BQ577 ------------------------------------------------
gi|15908836|gb|BI815480.1|BI815 ------------------------------------------------
gi|22794033|gb|BU497839.1|BU497 ------------------------------------------------

MAL13P1.237                     TATTTATTTTGCATATATACATATAATTTTATTTTACTTTATTTTTTA
MAL13|MAL13P1.237               ------------------------------------------------
su_gi_contig_547                ------------------------------------------------
gi|1674797|gb|N97779.1|N97779   ------------------------------------------------
gi|267621|gb|T02503.1|T02503    ------------------------------------------------
gi|17968572|gb|BM275248.1|BM275 ------------------------------------------------
025_PfLab1_M_P23b.ab1           ------------------------------------------------
A02_PfLab1_M_Plate5b.ab1        ------------------------------------------------
H04_1168_1.ab1                  ------------------------------------------------
gi|22794812|gb|BU498618.1|BU498 ------------------------------------------------
gi|271371|gb|T02517.1|T02517    ------------------------------------------------
H05_1168_302.ab1                ------------------------------------------------
gi|15906561|gb|BI814188.1|BI814 ------------------------------------------------
gi|15585907|gb|BI670523.1|BI670 ------------------------------------------------
gi|21480540|gb|BQ577223.1|BQ577 ------------------------------------------------
gi|22791925|gb|BU495731.1|BU495 ------------------------------------------------
gi|21687852|gb|BQ633699.1|BQ633 ------------------------------------------------
gi|22793438|gb|BU497244.1|BU497 ------------------------------------------------
gi|15586078|gb|BI670694.1|BI670 ------------------------------------------------
gi|22793030|gb|BU496836.1|BU496 ------------------------------------------------
gi|21480389|gb|BQ577072.1|BQ577 ------------------------------------------------
gi|15908836|gb|BI815480.1|BI815 ------------------------------------------------
gi|22794033|gb|BU497839.1|BU497 ------------------------------------------------

MAL13P1.237                     TTATTTTATTTATTATTTTATTTTTTTTTTTTTTTTTGTAGGAATTAT
MAL13|MAL13P1.237               -----------------------------------------GAATTAT
su_gi_contig_547                -----------------------------------------GAATTAT
gi|1674797|gb|N97779.1|N97779   ------------------------------------------------
gi|267621|gb|T02503.1|T02503    ------------------------------------------------
gi|17968572|gb|BM275248.1|BM275 -----------------------------------------GAATTAT
025_PfLab1_M_P23b.ab1           -----------------------------------------GAATTAT
A02_PfLab1_M_Plate5b.ab1        -----------------------------------------GAATTAT
H04_1168_1.ab1                  -----------------------------------------GAATTAT
gi|22794812|gb|BU498618.1|BU498 -----------------------------------------GAATTAT
gi|271371|gb|T02517.1|T02517    -----------------------------------------GAATTAT
H05_1168_302.ab1                -----------------------------------------GAATTAT
gi|15906561|gb|BI814188.1|BI814 -----------------------------------------GAATTAT
gi|15585907|gb|BI670523.1|BI670 -----------------------------------------GAATTAT
gi|21480540|gb|BQ577223.1|BQ577 -----------------------------------------GAATTAT
gi|22791925|gb|BU495731.1|BU495 -----------------------------------------GAATTAT
gi|21687852|gb|BQ633699.1|BQ633 -----------------------------------------GAATTAT
gi|22793438|gb|BU497244.1|BU497 -----------------------------------------GAATTAT
gi|15586078|gb|BI670694.1|BI670 -----------------------------------------GAATTAT
gi|22793030|gb|BU496836.1|BU496 -----------------------------------------------T
gi|21480389|gb|BQ577072.1|BQ577 ------------------------------------------------
gi|15908836|gb|BI815480.1|BI815 ------------------------------------------------
gi|22794033|gb|BU497839.1|BU497 ------------------------------------------------

MAL13P1.237                     TAACCAAGGCGGTTAACGAAAATGGAGAGAAACCTGACGAAGAAGTGA
MAL13|MAL13P1.237               TAACCAAGGCGGTTAACGAAAATGGAGAGAAACCTGACGAAGAAGTGA
su_gi_contig_547                TAACCAAGGCGGTTAACGAAAATGGAGAGAAACCTGACGAAGAAGTGA
gi|1674797|gb|N97779.1|N97779   ------------------------------------------------
gi|267621|gb|T02503.1|T02503    ------------------------------------------------
gi|17968572|gb|BM275248.1|BM275 TAACCAAGGCGGTTAACGAAAATGGAGA--------------------
025_PfLab1_M_P23b.ab1           TAACCAAGGCGGTTAACGAAAATGGAGAGAAACCTGACGAAGAAGTGA
A02_PfLab1_M_Plate5b.ab1        TAACCAAGGCGGTTAACGAAAATGGAGAGAAACCTGACGAAGAAGTGA
H04_1168_1.ab1                  TAACCAAGGCGGTTAACGAAAATGGAGAGAAACCTGACGAAGAAGTGA
gi|22794812|gb|BU498618.1|BU498 TAACCAAGGCGGTTAACGAAAATGGAGAGAAACCTGACGAAGAAGTGA
gi|271371|gb|T02517.1|T02517    TAACCAAGG---------------------------------------
H05_1168_302.ab1                TAACCAAGGCGGTTAACGAAAATGGAGAGAAACCTGACGAAGAAGTGA
gi|15906561|gb|BI814188.1|BI814 TAACCAAGGCGGTTAACGAAAATGGAGAGAAACCTGACGAAGAAGTGA
gi|15585907|gb|BI670523.1|BI670 TAACCAAGGCGGTTAACGAAAATGGAGAGAAACCTGACGAAGAAGTGA
gi|21480540|gb|BQ577223.1|BQ577 TAACCAAGGCGGTTAACGAAAATGGAGAGAAACCTGACGAAGAAGTGA
gi|22791925|gb|BU495731.1|BU495 TAACCAAGGCGGTTAACGAAAATGGAGAGAAACCTGACGAAGAAGTGA
gi|21687852|gb|BQ633699.1|BQ633 TAACCAAGGCGGTTAACGAAAATGGAGAGAAACCTGACGAAGAAGTGA
gi|22793438|gb|BU497244.1|BU497 TAACCAAGGCGGTTAACGAAAATGGAGAGAAACCTGACGAAGAAGTGA
gi|15586078|gb|BI670694.1|BI670 TAACCAAGGCGGTTAACGAAAATGGAGAGAAACCTGACGAAGAAGTGA
gi|22793030|gb|BU496836.1|BU496 TAACCAAGGCGGTTAACGAAAATGGAGAGAAACCTGACGAAGAAGTGA
gi|21480389|gb|BQ577072.1|BQ577 ------------------------------------------------
gi|15908836|gb|BI815480.1|BI815 ------------------------------------------------
gi|22794033|gb|BU497839.1|BU497 ------------------------------------------------

MAL13P1.237                     AATCCGTCTTGTACGACAATGTAGACAAAAAATACCCAGATGTAAAAC
MAL13|MAL13P1.237               AATCCGTCTTGTACGACAATGTAGACAAAAAATACCCAGATGTAAAAC
su_gi_contig_547                AATCCGTCTTGTACGACAATGTAGACAAAAAATACCCAGATGTAAAAC
gi|1674797|gb|N97779.1|N97779   ------------------------------------------------
gi|267621|gb|T02503.1|T02503    ------------------------------------------------
gi|17968572|gb|BM275248.1|BM275 ------------------------------------------------
025_PfLab1_M_P23b.ab1           AATCCGTCTTGTACGACAATGTAGACAAAAAATACCCAGATGTAAAAC
A02_PfLab1_M_Plate5b.ab1        AATCCGTCTTGTACGACAATGTAGACAAAAAATACCCAGATGTAAAAC
H04_1168_1.ab1                  AATCCGTCTTGTACGACAATGTAGACAAAAAATACCCAGATGTAAAAC
gi|22794812|gb|BU498618.1|BU498 AATCCGTCTTGTACGACAATGTAGACA---------------------
gi|271371|gb|T02517.1|T02517    ------------------------------------------------
H05_1168_302.ab1                AATCCGTCTTGTACGACAATGTAGACAAAAAATACCCAGATGTAAAAC
gi|15906561|gb|BI814188.1|BI814 AATCCGTCTTGTACGACAATGTAGACAAAAAATACCCAGATGTAAAAC
gi|15585907|gb|BI670523.1|BI670 AATCCGTCTTGTACGACAATGTAGACAAAAAATACCCAGATGTAAAAC
gi|21480540|gb|BQ577223.1|BQ577 AATCCGTCTTGTACGACAATGTAGACAAAAAATACCCAGATGTAAAAC
gi|22791925|gb|BU495731.1|BU495 AATCCGTCTTGTACGACAATGTAGACAAAAAATACCCAGATGTAAAAC
gi|21687852|gb|BQ633699.1|BQ633 AATCCGTCTTGTACGACAATGTAGACAAAAAATACCCAGATGTAAAAC
gi|22793438|gb|BU497244.1|BU497 AATCCGTCTTGTACGACAATGTAGACAAAAAATACCCAGATGTAAAAC
gi|15586078|gb|BI670694.1|BI670 AATCCGTCTTGTACGACAATGTAGACAAAAAATACCCAGATGTAAAAC
gi|22793030|gb|BU496836.1|BU496 AATCCGTCTTGTACGACAATGTAGACAAAAAATACCCAGATGTAAAAC
gi|21480389|gb|BQ577072.1|BQ577 ---------------ACAATGTAGACAAAAAATACCCAGATGTAAAAC
gi|15908836|gb|BI815480.1|BI815 ------------------------------------------------
gi|22794033|gb|BU497839.1|BU497 ------------------------------------------------

MAL13P1.237                     TAGCTCTTTGTCGTATTAGAAATAGCTTAAAAAAAGGTAGTGATCATA
MAL13|MAL13P1.237               TAGCTCTTTGTCGTATTAGAAATAGCTTAAAAAAAGGTAGTGATCATA
su_gi_contig_547                TAGCTCTTTGTCGTATTAGAAATAGCTTAAAAAAAGGTAGTGATCATA
gi|1674797|gb|N97779.1|N97779   ------------------------------------------------
gi|267621|gb|T02503.1|T02503    ------------------------------------------------
gi|17968572|gb|BM275248.1|BM275 ------------------------------------------------
025_PfLab1_M_P23b.ab1           TAGCTCTTTGTCGTATTAGAAATAGCTTAAAAAAAGGTAGTGATCATA
A02_PfLab1_M_Plate5b.ab1        TAGCTCTTTGTCGTATTAGAAATAGCTTAAAAAAAGGTAGTGATCATA
H04_1168_1.ab1                  TAGCTCTTTGTCGTATTAGAAATAGCTTAAAAAAAGGTAGTGATCATA
gi|22794812|gb|BU498618.1|BU498 ------------------------------------------------
gi|271371|gb|T02517.1|T02517    ------------------------------------------------
H05_1168_302.ab1                TAGCTCTTTGTCGTATTAGAAATAGCTTAAAAAAAGGTAGTGATCATA
gi|15906561|gb|BI814188.1|BI814 TAGCTCTTTGTCGTATTAGAAATAGCTTAAAAAAAGGTAGTGATCATA
gi|15585907|gb|BI670523.1|BI670 TAGCTCTTTGTCGTATTAGAAATAGCTTAAAAAAAGGTAGTGATCATA
gi|21480540|gb|BQ577223.1|BQ577 TAGCTCTTTGTCGTATTAGAAATAGCTTAAAAAAAGGTAGTGATCATA
gi|22791925|gb|BU495731.1|BU495 TAGCTCTTTGTCGTATTAGAAATAGCTTAAAAAAAGGTAGTGATCATA
gi|21687852|gb|BQ633699.1|BQ633 TAGCTCTTTGTCGTATTAGAAATAGCTTAAAAAAAGGTAGTGATCATA
gi|22793438|gb|BU497244.1|BU497 TAGCTCTTTGTCGTATTAGAAATAGCTTAAAAAAAGGTAGTGATCATA
gi|15586078|gb|BI670694.1|BI670 TAGCTCTTTGTCGTATTAGAAATAGCTTAAAAAAAGGTAGTGATCATA
gi|22793030|gb|BU496836.1|BU496 TAGCTCTTTGTCGTATTAGAAATAGCTTAAAAAAAGGTAGTGATCATA
gi|21480389|gb|BQ577072.1|BQ577 TAGCTCTTTGTCGTATTAGAAATAGCTTAAAAAAAGGTAGTGATCATA
gi|15908836|gb|BI815480.1|BI815 ---------------------------------------------ATA
gi|22794033|gb|BU497839.1|BU497 ------------------------------------------------

MAL13P1.237                     GCACGGGAAGTGTATTTATTGTAACATTTAAAAAAAACTTTCCACACA
MAL13|MAL13P1.237               GCACGGGAAGTGTATTTATTGTAACATTTAAAAAAAACTTTCCACACA
su_gi_contig_547                GCACGGGAAGTGTATTTATTGTAACATTTAAAAAAAACTTTCCACACA
gi|1674797|gb|N97779.1|N97779   ------------------------------------------------
gi|267621|gb|T02503.1|T02503    ------------------------------------------------
gi|17968572|gb|BM275248.1|BM275 ------------------------------------------------
025_PfLab1_M_P23b.ab1           GCACGGGAAGTGTATTTATTGTAACATTTAAAAAAAACTTTCCACACA
A02_PfLab1_M_Plate5b.ab1        GCACGGGAAGTGTATTTATTGTAACATTTAAAAAAAACTTTCCACACA
H04_1168_1.ab1                  GCACGGGAAGTGTATTTATTGTAACATTTAAAAAAAACTTTCCACACA
gi|22794812|gb|BU498618.1|BU498 ------------------------------------------------
gi|271371|gb|T02517.1|T02517    ------------------------------------------------
H05_1168_302.ab1                GCACGGGAAGTGTATTTATTGTAACATTTAAAAAAAACTTTCCACACA
gi|15906561|gb|BI814188.1|BI814 GCACGGGAAGTGTATTTATTGTAACATTTAAAAAAAACTTTCCACACA
gi|15585907|gb|BI670523.1|BI670 GCACGGGAAGTGTATTTATTGTAACATTTAAAAAAAACTTTCCACACA
gi|21480540|gb|BQ577223.1|BQ577 GCACGGGAAGTGTATTTATTGTAACATTTAAAAAAAACTTTCCACACA
gi|22791925|gb|BU495731.1|BU495 GCACGGGAAGTGTATTTATTGTAACATTTAAAAAAAACTTTCCACACA
gi|21687852|gb|BQ633699.1|BQ633 GCACGGGAAGTGTATTTATTGTAACATTTAAAAAAAACTTTCCACACA
gi|22793438|gb|BU497244.1|BU497 GCACGGGAAGTGTATTTATTGTAACATTTAAAAAAAACTTTCCACACA
gi|15586078|gb|BI670694.1|BI670 GCACGGGAAGTGTATTTATTGTAACATTTAAAAAAAACTTTCCACACA
gi|22793030|gb|BU496836.1|BU496 GCACGGGAAGTGTATTTATTGTAACATTTAAAAAAAACTTTCCACACA
gi|21480389|gb|BQ577072.1|BQ577 GCACGGGAAGTGTATTTATTGTAACATTTAAAAAAAACTTTCCACACA
gi|15908836|gb|BI815480.1|BI815 GCACGGGAAGTGTATTTATTGTAACATTTAAAAAAAACTTTCCACACA
gi|22794033|gb|BU497839.1|BU497 ------------------------------------------------

MAL13P1.237                     AGAAAGAGAAAAATATGGGTATGGTATATGTTGTAGGACCAAAAGGAA
MAL13|MAL13P1.237               AGAAAGAGAAAAATATGGGTATGGTATATGTTGTAGGACCAAAAGGAA
su_gi_contig_547                AGAAAGAGAAAAATATGGGTATGGTATATGTTGTAGGACCAAAAGGAA
gi|1674797|gb|N97779.1|N97779   ------------------------------------------------
gi|267621|gb|T02503.1|T02503    ------------------------------------------------
gi|17968572|gb|BM275248.1|BM275 ------------------------------------------------
025_PfLab1_M_P23b.ab1           AGAAAGAGAAAAATATGGGTATGGTATATGTTGTAGGACCAAAAGGAA
A02_PfLab1_M_Plate5b.ab1        AGAAAGAGAAAAATATGGGTATGGTATATGTTGTAGGACCAAAAGGAA
H04_1168_1.ab1                  AGAAAGAGAAAAATATGGGTATGGTATATGTTGTAGGACCAAAAGGAA
gi|22794812|gb|BU498618.1|BU498 ------------------------------------------------
gi|271371|gb|T02517.1|T02517    ------------------------------------------------
H05_1168_302.ab1                AGAAAGAGAAAAATATGGGTATGGTATATGTTGTAGGACCAAAAGGAA
gi|15906561|gb|BI814188.1|BI814 AGAAAGAGAAAAATATGGGTATGGTATATGTTGTAGGACCAAAAGGAA
gi|15585907|gb|BI670523.1|BI670 AGAAAGAGAAAAATATGGGTATGGTATATGTTGTAGGACCAAAAGGAA
gi|21480540|gb|BQ577223.1|BQ577 AGAAAGAGAAAAATATGGGTATGGTATATGTTGTAGGACCAAAAGGAA
gi|22791925|gb|BU495731.1|BU495 AGAAAGAGAAAAATATGGGTATGGTATATGTTGTAGGACCAAAAGGAA
gi|21687852|gb|BQ633699.1|BQ633 AGAAAGAGAAAAATATGGGTATGGTATATGTTGTAGGACCAAAAGGAA
gi|22793438|gb|BU497244.1|BU497 AGAAAGAGAAAAATATGGGTATGGTATATGTTGTAGGACCAAAAGGAA
gi|15586078|gb|BI670694.1|BI670 AGAAAGAGAAAAATATGGGTATGGTATATGTTGTAGGACCAAAAGGAA
gi|22793030|gb|BU496836.1|BU496 AGAAAGAGAAAAATATGGGTATGGTATATGTTGTAGGACCAAAAGGAA
gi|21480389|gb|BQ577072.1|BQ577 AGAAAGAGAAAAATATGGGTATGGTATATGTTGTAGGACCAAAAGGAA
gi|15908836|gb|BI815480.1|BI815 AGAAAGAGAAAAATATGGGTATGGTATATGTTGTAGGACCAAAAGGAA
gi|22794033|gb|BU497839.1|BU497 ------------------------------------------------

MAL13P1.237                     AGAATTACAATTCAGTGGAAGAATTTTTAGATGAAGTTCAAGAAACAG
MAL13|MAL13P1.237               AGAATTACAATTCAGTGGAAGAATTTTTAGATGAAGTTCAAGAAACAG
su_gi_contig_547                AGAATTACAATTCAGTGGAAGAATTTTTAGATGAAGTTCAAGAAACAG
gi|1674797|gb|N97779.1|N97779   ------------------------------------------------
gi|267621|gb|T02503.1|T02503    ------------------------------------------------
gi|17968572|gb|BM275248.1|BM275 ------------------------------------------------
025_PfLab1_M_P23b.ab1           AGAATTACAAT-------------------------------------
A02_PfLab1_M_Plate5b.ab1        AGAATTACAATTCAGTGGAAGAATTTTTAGATGAAGTTCAAGAAACAG
H04_1168_1.ab1                  AGAATTACAATTCAGTGGAAGAATTTTTAGATGAAGTTCAAGAAACAG
gi|22794812|gb|BU498618.1|BU498 ------------------------------------------------
gi|271371|gb|T02517.1|T02517    ------------------------------------------------
H05_1168_302.ab1                AGAATTACAATTCAGTGGAAGAATTTTTAGATGAAGTTCAAGAAACAG
gi|15906561|gb|BI814188.1|BI814 AGAATTACAATTCAGTGGAAGAATTTTTAGATGAAGTTCAAGAAACAG
gi|15585907|gb|BI670523.1|BI670 AGAATTACAATTCAGTGGAAGAATTTTTAGATGAAGTTCAAGAAACAG
gi|21480540|gb|BQ577223.1|BQ577 AGAATTACAATTCAGTGGAAGAATTTTTAGATGAAGTTCAAGAAACAG
gi|22791925|gb|BU495731.1|BU495 AGAATTACAATTCAGTGGAAGAATTTTTAGATGAAGTTCAAGAAACAG
gi|21687852|gb|BQ633699.1|BQ633 AGAATTACAATTCAGTGGAAGAATTTTTAGATGAAGTTCAAGAAACAG
gi|22793438|gb|BU497244.1|BU497 AGAATTACAATTCAGTGGAAGAATTTTTAGATGAAGTTCAAGAAACAG
gi|15586078|gb|BI670694.1|BI670 AGAATTACAATTCAGTGGAAGAATTTTTAGATGAAGTTCAAGAAACAG
gi|22793030|gb|BU496836.1|BU496 AGAATTACAATTCAGTGGAAGAATTTTTAGATGAAGTTCAAGAAACAG
gi|21480389|gb|BQ577072.1|BQ577 AGAATTACAATTCAGTGGAAGAATTTTTAGATGAAGTTCAAGAAACAG
gi|15908836|gb|BI815480.1|BI815 AGAATTACAATTCAGTGGAAGAATTTTTAGATGAAGTTCAAGAAACAG
gi|22794033|gb|BU497839.1|BU497 --------------------GAATTTTTAGATGAAGTTCAAGAAACAG

MAL13P1.237                     CAGAAAATTTAATGACAACTCTTTGTGATTATAACGGTTTAGTTAAAA
MAL13|MAL13P1.237               CAGAAAATTTAATGACAACTCTTTGTGATTATAACGGTTTAGTTAAAA
su_gi_contig_547                CAGAAAATTTAATGACAACTCTTTGTGATTATAACGGTTTAGTTAAAA
gi|1674797|gb|N97779.1|N97779   ------------------------------------------------
gi|267621|gb|T02503.1|T02503    ------------------------------------------------
gi|17968572|gb|BM275248.1|BM275 ------------------------------------------------
025_PfLab1_M_P23b.ab1           ------------------------------------------------
A02_PfLab1_M_Plate5b.ab1        CAGAAAA-----------------------------------------
H04_1168_1.ab1                  CAGAAAATTTAATGACAAC-----------------------------
gi|22794812|gb|BU498618.1|BU498 ------------------------------------------------
gi|271371|gb|T02517.1|T02517    ------------------------------------------------
H05_1168_302.ab1                CAGAAAATTTAATGACAACTCTTTGTGATTATAACGGTTTAGTTAAAA
gi|15906561|gb|BI814188.1|BI814 CAGAAAATTTAATGACAACTCTTTGTGATTATAACGGTTTAGTTAAAA
gi|15585907|gb|BI670523.1|BI670 CAGAAAATTTAATGACAACTCTTTGTGATTATAACGGTTTAGTTAAAA
gi|21480540|gb|BQ577223.1|BQ577 CAGAAAATTTAATGACAACTCTTTGTGATTATAACGGTTTAGTTAAAA
gi|22791925|gb|BU495731.1|BU495 CAGAAAATTTAATGACAACTCTTTGTGATTATAACGGTTTAGTTAAAA
gi|21687852|gb|BQ633699.1|BQ633 CAGAAAATTTAATGACAACTCTTTGTGATTATAACGGTTTAGTTAAAA
gi|22793438|gb|BU497244.1|BU497 CAGAAAATTTAATGACAACTCTTTGTGATTATAACGGTTTAGTTAAAA
gi|15586078|gb|BI670694.1|BI670 CAGAAAATTTAATGACAACTCTTTGTGATTATAACGGTTTAGTTAAAA
gi|22793030|gb|BU496836.1|BU496 CAGAAAATTTAATGACAACTCTTTGTGATTATAACGGTTTAGTTAAAA
gi|21480389|gb|BQ577072.1|BQ577 CAGAAAATTTAATGACAACTCTTTGTGATTATAACGGTTTAGTTAAAA
gi|15908836|gb|BI815480.1|BI815 CAGAAAATTTAATGACAACTCTTTGTGATTATAACGGTTTAGTTAAAA
gi|22794033|gb|BU497839.1|BU497 CAGAAAATTTAATGACAACTCTTTGTGATTATAACGGTTTAGTTAAAA

MAL13P1.237                     GAGAAGAAATTAAGCATGTAAGAATGAACACATGTAGAATCTGTTTAT
MAL13|MAL13P1.237               GAGAAGAAATTAAGCATGTAAGAATGAACACATGTAGAATCTGTTTAT
su_gi_contig_547                GAGAAGAAATTAAGCATGTAAGAATGAACACATGTAGAATCTGTTTAT
gi|1674797|gb|N97779.1|N97779   ------------------------------------------------
gi|267621|gb|T02503.1|T02503    ------------------------------------------------
gi|17968572|gb|BM275248.1|BM275 ------------------------------------------------
025_PfLab1_M_P23b.ab1           ------------------------------------------------
A02_PfLab1_M_Plate5b.ab1        ------------------------------------------------
H04_1168_1.ab1                  ------------------------------------------------
gi|22794812|gb|BU498618.1|BU498 ------------------------------------------------
gi|271371|gb|T02517.1|T02517    ------------------------------------------------
H05_1168_302.ab1                GAGAAGAAATTAAGCATGTAAGAATGAACACATGTAGAATCTGTTTAT
gi|15906561|gb|BI814188.1|BI814 GAGAAGAAATTAAGCATGTAAGAATGAACACATGTAGAATCTGTTTAT
gi|15585907|gb|BI670523.1|BI670 GAGAAGAAATTAAGCATGTAAGAATGAACACATGTAGAATCTGTTTAT
gi|21480540|gb|BQ577223.1|BQ577 GAGAAGAAATTAAGCATGTAAGAATGAACACATGTAGAATCTGTTTAT
gi|22791925|gb|BU495731.1|BU495 GAGAAGAAATTAAGCATGTAAGAATGAACACATGTAGAATCTGTTTAT
gi|21687852|gb|BQ633699.1|BQ633 GAGAAGAAATTAAGCATGTAAGAATGAACACATGTAGAATCTGTTTAT
gi|22793438|gb|BU497244.1|BU497 GAGAAGAAATTAAGCATGTAAGAATGAACACATGTAGAATCTGTTTAT
gi|15586078|gb|BI670694.1|BI670 GAGAAGAAATTAAGCATGTAAGAATGAACACATGTAGAATCTGTTTAT
gi|22793030|gb|BU496836.1|BU496 GAGAAGAAATTAAGCATGTAAGAATGAACACATGTAGAATCTGTTTAT
gi|21480389|gb|BQ577072.1|BQ577 GAGAAGAAATTAAGCATGTAAGAATGAACACATGTAGAATCTGTTTAT
gi|15908836|gb|BI815480.1|BI815 GAGAAGAAATTAAGCATGTAAGAATGAACACATGTAGAATCTGTTTAT
gi|22794033|gb|BU497839.1|BU497 GAGAAGAAATTAAGCATGTAAGAATGAACACATGTAGAATCTGTTTAT

MAL13P1.237                     TCTCAGGTAGTATCTTTAAACATCCTAATGCCTCTAAATTAGATGTAG
MAL13|MAL13P1.237               TCTCAGGTAGTATCTTTAAACATCCTAATGCCTCTAAATTAGATGTAG
su_gi_contig_547                TCTCAGGTAGTATCTTTAAACATCCTAATGCCTCTAAATTAGATGTAG
gi|1674797|gb|N97779.1|N97779   ------------------------------------------------
gi|267621|gb|T02503.1|T02503    ------------------------------------------------
gi|17968572|gb|BM275248.1|BM275 ------------------------------------------------
025_PfLab1_M_P23b.ab1           ------------------------------------------------
A02_PfLab1_M_Plate5b.ab1        ------------------------------------------------
H04_1168_1.ab1                  ------------------------------------------------
gi|22794812|gb|BU498618.1|BU498 ------------------------------------------------
gi|271371|gb|T02517.1|T02517    ------------------------------------------------
H05_1168_302.ab1                TCTCAGGTAGTATCTTTAAACATCCTAATGCCTCTAAATTAGATGTAG
gi|15906561|gb|BI814188.1|BI814 TCTCAGGTAGTATCTTTAAACATCCTAATGCCTCTAAATTAGATGTAG
gi|15585907|gb|BI670523.1|BI670 TCTCAGGTAGTATCTTTAAACATCCTAATGCCTCTAAATTAGATGTAG
gi|21480540|gb|BQ577223.1|BQ577 TCTCAGGTAGTATCTTTAAACATCCTAATGCCTCTAAATTAGATGTAG
gi|22791925|gb|BU495731.1|BU495 TCTCAGGTAGTATCTTTAAACATCCTAATGCCTCTAAATTAGATGTAG
gi|21687852|gb|BQ633699.1|BQ633 TCTCAGGTAGTATCTTTAAACATCCTAATGCCTCTAAATTAGATGTAG
gi|22793438|gb|BU497244.1|BU497 TCTCAGGTAGTATCTTTAAACATCCTAATGCCTCTAAATTAGATGTAG
gi|15586078|gb|BI670694.1|BI670 TCTCAGGTAGTATCTTTAAACATCCTAATGCCTCTAAATTAGATGTAG
gi|22793030|gb|BU496836.1|BU496 TCTCAGGTAGTATCTTTAAACATCCTAATGCCT---------------
gi|21480389|gb|BQ577072.1|BQ577 TCTCAGGTAGTATCTTTAAACATCCTAATGCCTCTAAATTAGATGTAG
gi|15908836|gb|BI815480.1|BI815 TCTCAGGTAGTATCTTTAAACATCCTAATGCCTCTAAATTAGATGTAG
gi|22794033|gb|BU497839.1|BU497 TCTCAGGTAGTATCTTTAAACATCCTAATGCCTCTAAATTAGATGTAG

MAL13P1.237                     CTAAAGCTATATTAAATGGATTAGCTGTTGGATATAGACATGGACCAT
MAL13|MAL13P1.237               CTAAAGCTATATTAAATGGATTAGCTGTTGGATATAGACATGGACCAT
su_gi_contig_547                CTAAAGCTATATTAAATGGATTAGCTGTTGGATATAGACATGGACCAT
gi|1674797|gb|N97779.1|N97779   ------------------------------------------------
gi|267621|gb|T02503.1|T02503    ------------------------------------------------
gi|17968572|gb|BM275248.1|BM275 ------------------------------------------------
025_PfLab1_M_P23b.ab1           ------------------------------------------------
A02_PfLab1_M_Plate5b.ab1        ------------------------------------------------
H04_1168_1.ab1                  ------------------------------------------------
gi|22794812|gb|BU498618.1|BU498 ------------------------------------------------
gi|271371|gb|T02517.1|T02517    ------------------------------------------------
H05_1168_302.ab1                CTAAAGCTATATTAAATGGATTAGCTGTTGGATATAGACATGGACCAT
gi|15906561|gb|BI814188.1|BI814 CTAAAGCTATATTAAATGGATTAGCTGTTGGATAT-------------
gi|15585907|gb|BI670523.1|BI670 CTAAAGCTATATTAAATGGATTAGCTGTTGGATATAGACATGGACCAT
gi|21480540|gb|BQ577223.1|BQ577 CTAAAGCTATATTAAATGGATTAGCTGTTGGATATAGACATGGACCAT
gi|22791925|gb|BU495731.1|BU495 CTAAAGCTATATTAAATGGATTAGCTGTTGGATATAGACATGGACCAT
gi|21687852|gb|BQ633699.1|BQ633 CTAAAGCTATATTAAAT-------------------------------
gi|22793438|gb|BU497244.1|BU497 CTAAAGCTATATTAAATGGATTAGCTGTTGGATATAGACATGGACCAT
gi|15586078|gb|BI670694.1|BI670 CTAAAGCTATATTAAATGGATTAGCTGTTGGATATAGACATGGACCAT
gi|22793030|gb|BU496836.1|BU496 ------------------------------------------------
gi|21480389|gb|BQ577072.1|BQ577 CTAAAGCTATATTAAATGGATTAGCTGTTGGATATAGACATGGACCAT
gi|15908836|gb|BI815480.1|BI815 CTAAAGCTATATTAAATGGATTAGCTGTTGGATATAGACATGGACCAT
gi|22794033|gb|BU497839.1|BU497 CTAAAGCTATATTAAATGGATTAGCTGTTGGATATAGACATGGACCAT

MAL13P1.237                     CACCAAGATTAAATTTTGCTTATGACGAAAATGTATTTAAAGACGCAT
MAL13|MAL13P1.237               CACCAAGATTAAATTTTGCTTATGACGAAAATGTATTTAAAGACGCAT
su_gi_contig_547                CACCAAGATTAAATTTTGCTTATGACGAAAATGTATTTAAAGACGCAT
gi|1674797|gb|N97779.1|N97779   ------------------------------------------------
gi|267621|gb|T02503.1|T02503    ------------------------------------------------
gi|17968572|gb|BM275248.1|BM275 ------------------------------------------------
025_PfLab1_M_P23b.ab1           ------------------------------------------------
A02_PfLab1_M_Plate5b.ab1        ------------------------------------------------
H04_1168_1.ab1                  ------------------------------------------------
gi|22794812|gb|BU498618.1|BU498 ------------------------------------------------
gi|271371|gb|T02517.1|T02517    ------------------------------------------------
H05_1168_302.ab1                CACCAAGATTAAATTTTGCTTATGACGAAAATGTATTTAAAGACGCAT
gi|15906561|gb|BI814188.1|BI814 ------------------------------------------------
gi|15585907|gb|BI670523.1|BI670 CACC--------------------------------------------
gi|21480540|gb|BQ577223.1|BQ577 CACCAAGA----------------------------------------
gi|22791925|gb|BU495731.1|BU495 CACCAAGATTAAATTTTGCTTATGACGAAAATGTATTTAAAG------
gi|21687852|gb|BQ633699.1|BQ633 ------------------------------------------------
gi|22793438|gb|BU497244.1|BU497 CACCAAGATTAAATTTTGCTTATGACGAAAATGTATTTAAAGACGCAT
gi|15586078|gb|BI670694.1|BI670 CACCAAGATTAAATTTTGCTTATGACGAAAAT----------------
gi|22793030|gb|BU496836.1|BU496 ------------------------------------------------
gi|21480389|gb|BQ577072.1|BQ577 C-----------------------------------------------
gi|15908836|gb|BI815480.1|BI815 CACCAAGATTAAATTTTGCTTATGACGAAAATGTATTTAAAGACGCAT
gi|22794033|gb|BU497839.1|BU497 CACCAAGATTAAATTTTGCTTATGACGAAAATGTATTTAAAGACGCAT

MAL13P1.237                     GGGTAGAAACCACTGGATTACAAGTTTTCAATCACAATGAGCAATAAA
MAL13|MAL13P1.237               GGGTAGAAACCACTGGATTACAAGTTTTCAATCACAATGAGCAATAA-
su_gi_contig_547                GGGTAGAAACCACTGGATTACAAGTTTTCAATCACAATGAGCAATAAA
gi|1674797|gb|N97779.1|N97779   ------------------------------------------------
gi|267621|gb|T02503.1|T02503    ------------------------------------------------
gi|17968572|gb|BM275248.1|BM275 ------------------------------------------------
025_PfLab1_M_P23b.ab1           ------------------------------------------------
A02_PfLab1_M_Plate5b.ab1        ------------------------------------------------
H04_1168_1.ab1                  ------------------------------------------------
gi|22794812|gb|BU498618.1|BU498 ------------------------------------------------
gi|271371|gb|T02517.1|T02517    ------------------------------------------------
H05_1168_302.ab1                GGGTAGAAACCACTGGATTACAAGTTTTCAATCACAATGAGCAATAAA
gi|15906561|gb|BI814188.1|BI814 ------------------------------------------------
gi|15585907|gb|BI670523.1|BI670 ------------------------------------------------
gi|21480540|gb|BQ577223.1|BQ577 ------------------------------------------------
gi|22791925|gb|BU495731.1|BU495 ------------------------------------------------
gi|21687852|gb|BQ633699.1|BQ633 ------------------------------------------------
gi|22793438|gb|BU497244.1|BU497 GGGTA-------------------------------------------
gi|15586078|gb|BI670694.1|BI670 ------------------------------------------------
gi|22793030|gb|BU496836.1|BU496 ------------------------------------------------
gi|21480389|gb|BQ577072.1|BQ577 ------------------------------------------------
gi|15908836|gb|BI815480.1|BI815 GGGTAGAAACCACTGGATTACAAGTTTTCAATCACAA-----------
gi|22794033|gb|BU497839.1|BU497 GGGTAGAAACCACTGGATTACAAGTTTTCAATCACAATGAGCAATAAA

MAL13P1.237                     TAAACAATTAGAAAAAAAAAAAAAAAAAAAAAAAAAATGATATTATAA
MAL13|MAL13P1.237               ------------------------------------------------
su_gi_contig_547                TAAACAATTAGAAAAAAAAAAAAAAAAAAAAAAAA-------------
gi|1674797|gb|N97779.1|N97779   ------------------------------------------------
gi|267621|gb|T02503.1|T02503    ------------------------------------------------
gi|17968572|gb|BM275248.1|BM275 ------------------------------------------------
025_PfLab1_M_P23b.ab1           ------------------------------------------------
A02_PfLab1_M_Plate5b.ab1        ------------------------------------------------
H04_1168_1.ab1                  ------------------------------------------------
gi|22794812|gb|BU498618.1|BU498 ------------------------------------------------
gi|271371|gb|T02517.1|T02517    ------------------------------------------------
H05_1168_302.ab1                TAAACAAT----------------------------------------
gi|15906561|gb|BI814188.1|BI814 ------------------------------------------------
gi|15585907|gb|BI670523.1|BI670 ------------------------------------------------
gi|21480540|gb|BQ577223.1|BQ577 ------------------------------------------------
gi|22791925|gb|BU495731.1|BU495 ------------------------------------------------
gi|21687852|gb|BQ633699.1|BQ633 ------------------------------------------------
gi|22793438|gb|BU497244.1|BU497 ------------------------------------------------
gi|15586078|gb|BI670694.1|BI670 ------------------------------------------------
gi|22793030|gb|BU496836.1|BU496 ------------------------------------------------
gi|21480389|gb|BQ577072.1|BQ577 ------------------------------------------------
gi|15908836|gb|BI815480.1|BI815 ------------------------------------------------
gi|22794033|gb|BU497839.1|BU497 TAAACAATTAGAAAAAAAAAAAAAAAAAAAAAAAA-------------

MAL13P1.237                     TATAAATATGAATAATATGGAACTCTTTTCTTATAGGAGAAATACAAA
MAL13|MAL13P1.237               ------------------------------------------------
su_gi_contig_547                ------------------------------------------------
gi|1674797|gb|N97779.1|N97779   ------------------------------------------------
gi|267621|gb|T02503.1|T02503    ------------------------------------------------
gi|17968572|gb|BM275248.1|BM275 ------------------------------------------------
025_PfLab1_M_P23b.ab1           ------------------------------------------------
A02_PfLab1_M_Plate5b.ab1        ------------------------------------------------
H04_1168_1.ab1                  ------------------------------------------------
gi|22794812|gb|BU498618.1|BU498 ------------------------------------------------
gi|271371|gb|T02517.1|T02517    ------------------------------------------------
H05_1168_302.ab1                ------------------------------------------------
gi|15906561|gb|BI814188.1|BI814 ------------------------------------------------
gi|15585907|gb|BI670523.1|BI670 ------------------------------------------------
gi|21480540|gb|BQ577223.1|BQ577 ------------------------------------------------
gi|22791925|gb|BU495731.1|BU495 ------------------------------------------------
gi|21687852|gb|BQ633699.1|BQ633 ------------------------------------------------
gi|22793438|gb|BU497244.1|BU497 ------------------------------------------------
gi|15586078|gb|BI670694.1|BI670 ------------------------------------------------
gi|22793030|gb|BU496836.1|BU496 ------------------------------------------------
gi|21480389|gb|BQ577072.1|BQ577 ------------------------------------------------
gi|15908836|gb|BI815480.1|BI815 ------------------------------------------------
gi|22794033|gb|BU497839.1|BU497 ------------------------------------------------

MAL13P1.237                     CAAATATGTATATATATATATATATATATATATATATATATATATATA
MAL13|MAL13P1.237               ------------------------------------------------
su_gi_contig_547                ------------------------------------------------
gi|1674797|gb|N97779.1|N97779   ------------------------------------------------
gi|267621|gb|T02503.1|T02503    ------------------------------------------------
gi|17968572|gb|BM275248.1|BM275 ------------------------------------------------
025_PfLab1_M_P23b.ab1           ------------------------------------------------
A02_PfLab1_M_Plate5b.ab1        ------------------------------------------------
H04_1168_1.ab1                  ------------------------------------------------
gi|22794812|gb|BU498618.1|BU498 ------------------------------------------------
gi|271371|gb|T02517.1|T02517    ------------------------------------------------
H05_1168_302.ab1                ------------------------------------------------
gi|15906561|gb|BI814188.1|BI814 ------------------------------------------------
gi|15585907|gb|BI670523.1|BI670 ------------------------------------------------
gi|21480540|gb|BQ577223.1|BQ577 ------------------------------------------------
gi|22791925|gb|BU495731.1|BU495 ------------------------------------------------
gi|21687852|gb|BQ633699.1|BQ633 ------------------------------------------------
gi|22793438|gb|BU497244.1|BU497 ------------------------------------------------
gi|15586078|gb|BI670694.1|BI670 ------------------------------------------------
gi|22793030|gb|BU496836.1|BU496 ------------------------------------------------
gi|21480389|gb|BQ577072.1|BQ577 ------------------------------------------------
gi|15908836|gb|BI815480.1|BI815 ------------------------------------------------
gi|22794033|gb|BU497839.1|BU497 ------------------------------------------------

MAL13P1.237                     TATGTATATATGTATATATGTATATATTTGTTATGTATTCTTTTATTT
MAL13|MAL13P1.237               ------------------------------------------------
su_gi_contig_547                ------------------------------------------------
gi|1674797|gb|N97779.1|N97779   ------------------------------------------------
gi|267621|gb|T02503.1|T02503    ------------------------------------------------
gi|17968572|gb|BM275248.1|BM275 ------------------------------------------------
025_PfLab1_M_P23b.ab1           ------------------------------------------------
A02_PfLab1_M_Plate5b.ab1        ------------------------------------------------
H04_1168_1.ab1                  ------------------------------------------------
gi|22794812|gb|BU498618.1|BU498 ------------------------------------------------
gi|271371|gb|T02517.1|T02517    ------------------------------------------------
H05_1168_302.ab1                ------------------------------------------------
gi|15906561|gb|BI814188.1|BI814 ------------------------------------------------
gi|15585907|gb|BI670523.1|BI670 ------------------------------------------------
gi|21480540|gb|BQ577223.1|BQ577 ------------------------------------------------
gi|22791925|gb|BU495731.1|BU495 ------------------------------------------------
gi|21687852|gb|BQ633699.1|BQ633 ------------------------------------------------
gi|22793438|gb|BU497244.1|BU497 ------------------------------------------------
gi|15586078|gb|BI670694.1|BI670 ------------------------------------------------
gi|22793030|gb|BU496836.1|BU496 ------------------------------------------------
gi|21480389|gb|BQ577072.1|BQ577 ------------------------------------------------
gi|15908836|gb|BI815480.1|BI815 ------------------------------------------------
gi|22794033|gb|BU497839.1|BU497 ------------------------------------------------

MAL13P1.237                     TATTTGGACCATGAAATTATACTTAAGTATAATCAATAAACCAAATAT
MAL13|MAL13P1.237               ------------------------------------------------
su_gi_contig_547                ------------------------------------------------
gi|1674797|gb|N97779.1|N97779   ------------------------------------------------
gi|267621|gb|T02503.1|T02503    ------------------------------------------------
gi|17968572|gb|BM275248.1|BM275 ------------------------------------------------
025_PfLab1_M_P23b.ab1           ------------------------------------------------
A02_PfLab1_M_Plate5b.ab1        ------------------------------------------------
H04_1168_1.ab1                  ------------------------------------------------
gi|22794812|gb|BU498618.1|BU498 ------------------------------------------------
gi|271371|gb|T02517.1|T02517    ------------------------------------------------
H05_1168_302.ab1                ------------------------------------------------
gi|15906561|gb|BI814188.1|BI814 ------------------------------------------------
gi|15585907|gb|BI670523.1|BI670 ------------------------------------------------
gi|21480540|gb|BQ577223.1|BQ577 ------------------------------------------------
gi|22791925|gb|BU495731.1|BU495 ------------------------------------------------
gi|21687852|gb|BQ633699.1|BQ633 ------------------------------------------------
gi|22793438|gb|BU497244.1|BU497 ------------------------------------------------
gi|15586078|gb|BI670694.1|BI670 ------------------------------------------------
gi|22793030|gb|BU496836.1|BU496 ------------------------------------------------
gi|21480389|gb|BQ577072.1|BQ577 ------------------------------------------------
gi|15908836|gb|BI815480.1|BI815 ------------------------------------------------
gi|22794033|gb|BU497839.1|BU497 ------------------------------------------------

MAL13P1.237                     GTATACATTTATTTGTTTTGGTGTTATATTAATTTTTTTGGGTATACC
MAL13|MAL13P1.237               ------------------------------------------------
su_gi_contig_547                ------------------------------------------------
gi|1674797|gb|N97779.1|N97779   ------------------------------------------------
gi|267621|gb|T02503.1|T02503    ------------------------------------------------
gi|17968572|gb|BM275248.1|BM275 ------------------------------------------------
025_PfLab1_M_P23b.ab1           ------------------------------------------------
A02_PfLab1_M_Plate5b.ab1        ------------------------------------------------
H04_1168_1.ab1                  ------------------------------------------------
gi|22794812|gb|BU498618.1|BU498 ------------------------------------------------
gi|271371|gb|T02517.1|T02517    ------------------------------------------------
H05_1168_302.ab1                ------------------------------------------------
gi|15906561|gb|BI814188.1|BI814 ------------------------------------------------
gi|15585907|gb|BI670523.1|BI670 ------------------------------------------------
gi|21480540|gb|BQ577223.1|BQ577 ------------------------------------------------
gi|22791925|gb|BU495731.1|BU495 ------------------------------------------------
gi|21687852|gb|BQ633699.1|BQ633 ------------------------------------------------
gi|22793438|gb|BU497244.1|BU497 ------------------------------------------------
gi|15586078|gb|BI670694.1|BI670 ------------------------------------------------
gi|22793030|gb|BU496836.1|BU496 ------------------------------------------------
gi|21480389|gb|BQ577072.1|BQ577 ------------------------------------------------
gi|15908836|gb|BI815480.1|BI815 ------------------------------------------------
gi|22794033|gb|BU497839.1|BU497 ------------------------------------------------

MAL13P1.237                     TAAATAAAAAATTATAGTAACAAATGTTTTCAGAACCATGATGATAAT
MAL13|MAL13P1.237               ------------------------------------------------
su_gi_contig_547                ------------------------------------------------
gi|1674797|gb|N97779.1|N97779   ------------------------------------------------
gi|267621|gb|T02503.1|T02503    ------------------------------------------------
gi|17968572|gb|BM275248.1|BM275 ------------------------------------------------
025_PfLab1_M_P23b.ab1           ------------------------------------------------
A02_PfLab1_M_Plate5b.ab1        ------------------------------------------------
H04_1168_1.ab1                  ------------------------------------------------
gi|22794812|gb|BU498618.1|BU498 ------------------------------------------------
gi|271371|gb|T02517.1|T02517    ------------------------------------------------
H05_1168_302.ab1                ------------------------------------------------
gi|15906561|gb|BI814188.1|BI814 ------------------------------------------------
gi|15585907|gb|BI670523.1|BI670 ------------------------------------------------
gi|21480540|gb|BQ577223.1|BQ577 ------------------------------------------------
gi|22791925|gb|BU495731.1|BU495 ------------------------------------------------
gi|21687852|gb|BQ633699.1|BQ633 ------------------------------------------------
gi|22793438|gb|BU497244.1|BU497 ------------------------------------------------
gi|15586078|gb|BI670694.1|BI670 ------------------------------------------------
gi|22793030|gb|BU496836.1|BU496 ------------------------------------------------
gi|21480389|gb|BQ577072.1|BQ577 ------------------------------------------------
gi|15908836|gb|BI815480.1|BI815 ------------------------------------------------
gi|22794033|gb|BU497839.1|BU497 ------------------------------------------------

MAL13P1.237                     ATATATATATATATATATATATATATATATATATATACTATTATCTTA
MAL13|MAL13P1.237               ------------------------------------------------
su_gi_contig_547                ------------------------------------------------
gi|1674797|gb|N97779.1|N97779   ------------------------------------------------
gi|267621|gb|T02503.1|T02503    ------------------------------------------------
gi|17968572|gb|BM275248.1|BM275 ------------------------------------------------
025_PfLab1_M_P23b.ab1           ------------------------------------------------
A02_PfLab1_M_Plate5b.ab1        ------------------------------------------------
H04_1168_1.ab1                  ------------------------------------------------
gi|22794812|gb|BU498618.1|BU498 ------------------------------------------------
gi|271371|gb|T02517.1|T02517    ------------------------------------------------
H05_1168_302.ab1                ------------------------------------------------
gi|15906561|gb|BI814188.1|BI814 ------------------------------------------------
gi|15585907|gb|BI670523.1|BI670 ------------------------------------------------
gi|21480540|gb|BQ577223.1|BQ577 ------------------------------------------------
gi|22791925|gb|BU495731.1|BU495 ------------------------------------------------
gi|21687852|gb|BQ633699.1|BQ633 ------------------------------------------------
gi|22793438|gb|BU497244.1|BU497 ------------------------------------------------
gi|15586078|gb|BI670694.1|BI670 ------------------------------------------------
gi|22793030|gb|BU496836.1|BU496 ------------------------------------------------
gi|21480389|gb|BQ577072.1|BQ577 ------------------------------------------------
gi|15908836|gb|BI815480.1|BI815 ------------------------------------------------
gi|22794033|gb|BU497839.1|BU497 ------------------------------------------------

MAL13P1.237                     AGAACTACTCAGAAAAAAAAAAAAATGCCAAAAAAAATTATTACAGTA
MAL13|MAL13P1.237               ------------------------------------------------
su_gi_contig_547                ------------------------------------------------
gi|1674797|gb|N97779.1|N97779   ------------------------------------------------
gi|267621|gb|T02503.1|T02503    ------------------------------------------------
gi|17968572|gb|BM275248.1|BM275 ------------------------------------------------
025_PfLab1_M_P23b.ab1           ------------------------------------------------
A02_PfLab1_M_Plate5b.ab1        ------------------------------------------------
H04_1168_1.ab1                  ------------------------------------------------
gi|22794812|gb|BU498618.1|BU498 ------------------------------------------------
gi|271371|gb|T02517.1|T02517    ------------------------------------------------
H05_1168_302.ab1                ------------------------------------------------
gi|15906561|gb|BI814188.1|BI814 ------------------------------------------------
gi|15585907|gb|BI670523.1|BI670 ------------------------------------------------
gi|21480540|gb|BQ577223.1|BQ577 ------------------------------------------------
gi|22791925|gb|BU495731.1|BU495 ------------------------------------------------
gi|21687852|gb|BQ633699.1|BQ633 ------------------------------------------------
gi|22793438|gb|BU497244.1|BU497 ------------------------------------------------
gi|15586078|gb|BI670694.1|BI670 ------------------------------------------------
gi|22793030|gb|BU496836.1|BU496 ------------------------------------------------
gi|21480389|gb|BQ577072.1|BQ577 ------------------------------------------------
gi|15908836|gb|BI815480.1|BI815 ------------------------------------------------
gi|22794033|gb|BU497839.1|BU497 ------------------------------------------------

MAL13P1.237                     TTAATATGTTCCATTTAGAGAAATTGAAAATAGAGGTCAATAAATAAA
MAL13|MAL13P1.237               ------------------------------------------------
su_gi_contig_547                ------------------------------------------------
gi|1674797|gb|N97779.1|N97779   ------------------------------------------------
gi|267621|gb|T02503.1|T02503    ------------------------------------------------
gi|17968572|gb|BM275248.1|BM275 ------------------------------------------------
025_PfLab1_M_P23b.ab1           ------------------------------------------------
A02_PfLab1_M_Plate5b.ab1        ------------------------------------------------
H04_1168_1.ab1                  ------------------------------------------------
gi|22794812|gb|BU498618.1|BU498 ------------------------------------------------
gi|271371|gb|T02517.1|T02517    ------------------------------------------------
H05_1168_302.ab1                ------------------------------------------------
gi|15906561|gb|BI814188.1|BI814 ------------------------------------------------
gi|15585907|gb|BI670523.1|BI670 ------------------------------------------------
gi|21480540|gb|BQ577223.1|BQ577 ------------------------------------------------
gi|22791925|gb|BU495731.1|BU495 ------------------------------------------------
gi|21687852|gb|BQ633699.1|BQ633 ------------------------------------------------
gi|22793438|gb|BU497244.1|BU497 ------------------------------------------------
gi|15586078|gb|BI670694.1|BI670 ------------------------------------------------
gi|22793030|gb|BU496836.1|BU496 ------------------------------------------------
gi|21480389|gb|BQ577072.1|BQ577 ------------------------------------------------
gi|15908836|gb|BI815480.1|BI815 ------------------------------------------------
gi|22794033|gb|BU497839.1|BU497 ------------------------------------------------

MAL13P1.237                     ACATATATATATTGTTTTTTAATAATAATAATAAAAAAAAAAAAAAAA
MAL13|MAL13P1.237               ------------------------------------------------
su_gi_contig_547                ------------------------------------------------
gi|1674797|gb|N97779.1|N97779   ------------------------------------------------
gi|267621|gb|T02503.1|T02503    ------------------------------------------------
gi|17968572|gb|BM275248.1|BM275 ------------------------------------------------
025_PfLab1_M_P23b.ab1           ------------------------------------------------
A02_PfLab1_M_Plate5b.ab1        ------------------------------------------------
H04_1168_1.ab1                  ------------------------------------------------
gi|22794812|gb|BU498618.1|BU498 ------------------------------------------------
gi|271371|gb|T02517.1|T02517    ------------------------------------------------
H05_1168_302.ab1                ------------------------------------------------
gi|15906561|gb|BI814188.1|BI814 ------------------------------------------------
gi|15585907|gb|BI670523.1|BI670 ------------------------------------------------
gi|21480540|gb|BQ577223.1|BQ577 ------------------------------------------------
gi|22791925|gb|BU495731.1|BU495 ------------------------------------------------
gi|21687852|gb|BQ633699.1|BQ633 ------------------------------------------------
gi|22793438|gb|BU497244.1|BU497 ------------------------------------------------
gi|15586078|gb|BI670694.1|BI670 ------------------------------------------------
gi|22793030|gb|BU496836.1|BU496 ------------------------------------------------
gi|21480389|gb|BQ577072.1|BQ577 ------------------------------------------------
gi|15908836|gb|BI815480.1|BI815 ------------------------------------------------
gi|22794033|gb|BU497839.1|BU497 ------------------------------------------------

MAL13P1.237                     ATATAATAATAATAATAAATAAATAATTTATATATATATATATATATA
MAL13|MAL13P1.237               ------------------------------------------------
su_gi_contig_547                ------------------------------------------------
gi|1674797|gb|N97779.1|N97779   ------------------------------------------------
gi|267621|gb|T02503.1|T02503    ------------------------------------------------
gi|17968572|gb|BM275248.1|BM275 ------------------------------------------------
025_PfLab1_M_P23b.ab1           ------------------------------------------------
A02_PfLab1_M_Plate5b.ab1        ------------------------------------------------
H04_1168_1.ab1                  ------------------------------------------------
gi|22794812|gb|BU498618.1|BU498 ------------------------------------------------
gi|271371|gb|T02517.1|T02517    ------------------------------------------------
H05_1168_302.ab1                ------------------------------------------------
gi|15906561|gb|BI814188.1|BI814 ------------------------------------------------
gi|15585907|gb|BI670523.1|BI670 ------------------------------------------------
gi|21480540|gb|BQ577223.1|BQ577 ------------------------------------------------
gi|22791925|gb|BU495731.1|BU495 ------------------------------------------------
gi|21687852|gb|BQ633699.1|BQ633 ------------------------------------------------
gi|22793438|gb|BU497244.1|BU497 ------------------------------------------------
gi|15586078|gb|BI670694.1|BI670 ------------------------------------------------
gi|22793030|gb|BU496836.1|BU496 ------------------------------------------------
gi|21480389|gb|BQ577072.1|BQ577 ------------------------------------------------
gi|15908836|gb|BI815480.1|BI815 ------------------------------------------------
gi|22794033|gb|BU497839.1|BU497 ------------------------------------------------

MAL13P1.237                     TATATATATATATATATATATATAATATATATATATAATATTTGTATA
MAL13|MAL13P1.237               ------------------------------------------------
su_gi_contig_547                ------------------------------------------------
gi|1674797|gb|N97779.1|N97779   ------------------------------------------------
gi|267621|gb|T02503.1|T02503    ------------------------------------------------
gi|17968572|gb|BM275248.1|BM275 ------------------------------------------------
025_PfLab1_M_P23b.ab1           ------------------------------------------------
A02_PfLab1_M_Plate5b.ab1        ------------------------------------------------
H04_1168_1.ab1                  ------------------------------------------------
gi|22794812|gb|BU498618.1|BU498 ------------------------------------------------
gi|271371|gb|T02517.1|T02517    ------------------------------------------------
H05_1168_302.ab1                ------------------------------------------------
gi|15906561|gb|BI814188.1|BI814 ------------------------------------------------
gi|15585907|gb|BI670523.1|BI670 ------------------------------------------------
gi|21480540|gb|BQ577223.1|BQ577 ------------------------------------------------
gi|22791925|gb|BU495731.1|BU495 ------------------------------------------------
gi|21687852|gb|BQ633699.1|BQ633 ------------------------------------------------
gi|22793438|gb|BU497244.1|BU497 ------------------------------------------------
gi|15586078|gb|BI670694.1|BI670 ------------------------------------------------
gi|22793030|gb|BU496836.1|BU496 ------------------------------------------------
gi|21480389|gb|BQ577072.1|BQ577 ------------------------------------------------
gi|15908836|gb|BI815480.1|BI815 ------------------------------------------------
gi|22794033|gb|BU497839.1|BU497 ------------------------------------------------

MAL13P1.237                     TATAATATTTGTATATATAATAATATTTATATATTTATATGTGTGCAT
MAL13|MAL13P1.237               ------------------------------------------------
su_gi_contig_547                ------------------------------------------------
gi|1674797|gb|N97779.1|N97779   ------------------------------------------------
gi|267621|gb|T02503.1|T02503    ------------------------------------------------
gi|17968572|gb|BM275248.1|BM275 ------------------------------------------------
025_PfLab1_M_P23b.ab1           ------------------------------------------------
A02_PfLab1_M_Plate5b.ab1        ------------------------------------------------
H04_1168_1.ab1                  ------------------------------------------------
gi|22794812|gb|BU498618.1|BU498 ------------------------------------------------
gi|271371|gb|T02517.1|T02517    ------------------------------------------------
H05_1168_302.ab1                ------------------------------------------------
gi|15906561|gb|BI814188.1|BI814 ------------------------------------------------
gi|15585907|gb|BI670523.1|BI670 ------------------------------------------------
gi|21480540|gb|BQ577223.1|BQ577 ------------------------------------------------
gi|22791925|gb|BU495731.1|BU495 ------------------------------------------------
gi|21687852|gb|BQ633699.1|BQ633 ------------------------------------------------
gi|22793438|gb|BU497244.1|BU497 ------------------------------------------------
gi|15586078|gb|BI670694.1|BI670 ------------------------------------------------
gi|22793030|gb|BU496836.1|BU496 ------------------------------------------------
gi|21480389|gb|BQ577072.1|BQ577 ------------------------------------------------
gi|15908836|gb|BI815480.1|BI815 ------------------------------------------------
gi|22794033|gb|BU497839.1|BU497 ------------------------------------------------

MAL13P1.237                     ATATTATCTTTATGTATTAATTTCATATTTTTATTTATATCCCTATTT
MAL13|MAL13P1.237               ------------------------------------------------
su_gi_contig_547                ------------------------------------------------
gi|1674797|gb|N97779.1|N97779   ------------------------------------------------
gi|267621|gb|T02503.1|T02503    ------------------------------------------------
gi|17968572|gb|BM275248.1|BM275 ------------------------------------------------
025_PfLab1_M_P23b.ab1           ------------------------------------------------
A02_PfLab1_M_Plate5b.ab1        ------------------------------------------------
H04_1168_1.ab1                  ------------------------------------------------
gi|22794812|gb|BU498618.1|BU498 ------------------------------------------------
gi|271371|gb|T02517.1|T02517    ------------------------------------------------
H05_1168_302.ab1                ------------------------------------------------
gi|15906561|gb|BI814188.1|BI814 ------------------------------------------------
gi|15585907|gb|BI670523.1|BI670 ------------------------------------------------
gi|21480540|gb|BQ577223.1|BQ577 ------------------------------------------------
gi|22791925|gb|BU495731.1|BU495 ------------------------------------------------
gi|21687852|gb|BQ633699.1|BQ633 ------------------------------------------------
gi|22793438|gb|BU497244.1|BU497 ------------------------------------------------
gi|15586078|gb|BI670694.1|BI670 ------------------------------------------------
gi|22793030|gb|BU496836.1|BU496 ------------------------------------------------
gi|21480389|gb|BQ577072.1|BQ577 ------------------------------------------------
gi|15908836|gb|BI815480.1|BI815 ------------------------------------------------
gi|22794033|gb|BU497839.1|BU497 ------------------------------------------------

MAL13P1.237                     ATTCACATATATATATATATATATATATATATTTTCTCTCATATTTTT
MAL13|MAL13P1.237               ------------------------------------------------
su_gi_contig_547                ------------------------------------------------
gi|1674797|gb|N97779.1|N97779   ------------------------------------------------
gi|267621|gb|T02503.1|T02503    ------------------------------------------------
gi|17968572|gb|BM275248.1|BM275 ------------------------------------------------
025_PfLab1_M_P23b.ab1           ------------------------------------------------
A02_PfLab1_M_Plate5b.ab1        ------------------------------------------------
H04_1168_1.ab1                  ------------------------------------------------
gi|22794812|gb|BU498618.1|BU498 ------------------------------------------------
gi|271371|gb|T02517.1|T02517    ------------------------------------------------
H05_1168_302.ab1                ------------------------------------------------
gi|15906561|gb|BI814188.1|BI814 ------------------------------------------------
gi|15585907|gb|BI670523.1|BI670 ------------------------------------------------
gi|21480540|gb|BQ577223.1|BQ577 ------------------------------------------------
gi|22791925|gb|BU495731.1|BU495 ------------------------------------------------
gi|21687852|gb|BQ633699.1|BQ633 ------------------------------------------------
gi|22793438|gb|BU497244.1|BU497 ------------------------------------------------
gi|15586078|gb|BI670694.1|BI670 ------------------------------------------------
gi|22793030|gb|BU496836.1|BU496 ------------------------------------------------
gi|21480389|gb|BQ577072.1|BQ577 ------------------------------------------------
gi|15908836|gb|BI815480.1|BI815 ------------------------------------------------
gi|22794033|gb|BU497839.1|BU497 ------------------------------------------------

MAL13P1.237                     TCCATTTTTATTTATGCTATTTTATATTAACATTATCTTTTTTTCTTA
MAL13|MAL13P1.237               ------------------------------------------------
su_gi_contig_547                ------------------------------------------------
gi|1674797|gb|N97779.1|N97779   ------------------------------------------------
gi|267621|gb|T02503.1|T02503    ------------------------------------------------
gi|17968572|gb|BM275248.1|BM275 ------------------------------------------------
025_PfLab1_M_P23b.ab1           ------------------------------------------------
A02_PfLab1_M_Plate5b.ab1        ------------------------------------------------
H04_1168_1.ab1                  ------------------------------------------------
gi|22794812|gb|BU498618.1|BU498 ------------------------------------------------
gi|271371|gb|T02517.1|T02517    ------------------------------------------------
H05_1168_302.ab1                ------------------------------------------------
gi|15906561|gb|BI814188.1|BI814 ------------------------------------------------
gi|15585907|gb|BI670523.1|BI670 ------------------------------------------------
gi|21480540|gb|BQ577223.1|BQ577 ------------------------------------------------
gi|22791925|gb|BU495731.1|BU495 ------------------------------------------------
gi|21687852|gb|BQ633699.1|BQ633 ------------------------------------------------
gi|22793438|gb|BU497244.1|BU497 ------------------------------------------------
gi|15586078|gb|BI670694.1|BI670 ------------------------------------------------
gi|22793030|gb|BU496836.1|BU496 ------------------------------------------------
gi|21480389|gb|BQ577072.1|BQ577 ------------------------------------------------
gi|15908836|gb|BI815480.1|BI815 ------------------------------------------------
gi|22794033|gb|BU497839.1|BU497 ------------------------------------------------

MAL13P1.237                     TCACTTATTTTTATATAAGCGTTATGTATAAATTACACAACAATAACT
MAL13|MAL13P1.237               ------------------------------------------------
su_gi_contig_547                ------------------------------------------------
gi|1674797|gb|N97779.1|N97779   ------------------------------------------------
gi|267621|gb|T02503.1|T02503    ------------------------------------------------
gi|17968572|gb|BM275248.1|BM275 ------------------------------------------------
025_PfLab1_M_P23b.ab1           ------------------------------------------------
A02_PfLab1_M_Plate5b.ab1        ------------------------------------------------
H04_1168_1.ab1                  ------------------------------------------------
gi|22794812|gb|BU498618.1|BU498 ------------------------------------------------
gi|271371|gb|T02517.1|T02517    ------------------------------------------------
H05_1168_302.ab1                ------------------------------------------------
gi|15906561|gb|BI814188.1|BI814 ------------------------------------------------
gi|15585907|gb|BI670523.1|BI670 ------------------------------------------------
gi|21480540|gb|BQ577223.1|BQ577 ------------------------------------------------
gi|22791925|gb|BU495731.1|BU495 ------------------------------------------------
gi|21687852|gb|BQ633699.1|BQ633 ------------------------------------------------
gi|22793438|gb|BU497244.1|BU497 ------------------------------------------------
gi|15586078|gb|BI670694.1|BI670 ------------------------------------------------
gi|22793030|gb|BU496836.1|BU496 ------------------------------------------------
gi|21480389|gb|BQ577072.1|BQ577 ------------------------------------------------
gi|15908836|gb|BI815480.1|BI815 ------------------------------------------------
gi|22794033|gb|BU497839.1|BU497 ------------------------------------------------

MAL13P1.237                     GTGCATAATAAATTATTTATATTTTTAAATATTTCTTATTATTAATAA
MAL13|MAL13P1.237               ------------------------------------------------
su_gi_contig_547                ------------------------------------------------
gi|1674797|gb|N97779.1|N97779   ------------------------------------------------
gi|267621|gb|T02503.1|T02503    ------------------------------------------------
gi|17968572|gb|BM275248.1|BM275 ------------------------------------------------
025_PfLab1_M_P23b.ab1           ------------------------------------------------
A02_PfLab1_M_Plate5b.ab1        ------------------------------------------------
H04_1168_1.ab1                  ------------------------------------------------
gi|22794812|gb|BU498618.1|BU498 ------------------------------------------------
gi|271371|gb|T02517.1|T02517    ------------------------------------------------
H05_1168_302.ab1                ------------------------------------------------
gi|15906561|gb|BI814188.1|BI814 ------------------------------------------------
gi|15585907|gb|BI670523.1|BI670 ------------------------------------------------
gi|21480540|gb|BQ577223.1|BQ577 ------------------------------------------------
gi|22791925|gb|BU495731.1|BU495 ------------------------------------------------
gi|21687852|gb|BQ633699.1|BQ633 ------------------------------------------------
gi|22793438|gb|BU497244.1|BU497 ------------------------------------------------
gi|15586078|gb|BI670694.1|BI670 ------------------------------------------------
gi|22793030|gb|BU496836.1|BU496 ------------------------------------------------
gi|21480389|gb|BQ577072.1|BQ577 ------------------------------------------------
gi|15908836|gb|BI815480.1|BI815 ------------------------------------------------
gi|22794033|gb|BU497839.1|BU497 ------------------------------------------------

MAL13P1.237                     AAAGGAAAATAAACAAATAAATTATGAAAAATTTGGATATGAATAAAT
MAL13|MAL13P1.237               ------------------------------------------------
su_gi_contig_547                ------------------------------------------------
gi|1674797|gb|N97779.1|N97779   ------------------------------------------------
gi|267621|gb|T02503.1|T02503    ------------------------------------------------
gi|17968572|gb|BM275248.1|BM275 ------------------------------------------------
025_PfLab1_M_P23b.ab1           ------------------------------------------------
A02_PfLab1_M_Plate5b.ab1        ------------------------------------------------
H04_1168_1.ab1                  ------------------------------------------------
gi|22794812|gb|BU498618.1|BU498 ------------------------------------------------
gi|271371|gb|T02517.1|T02517    ------------------------------------------------
H05_1168_302.ab1                ------------------------------------------------
gi|15906561|gb|BI814188.1|BI814 ------------------------------------------------
gi|15585907|gb|BI670523.1|BI670 ------------------------------------------------
gi|21480540|gb|BQ577223.1|BQ577 ------------------------------------------------
gi|22791925|gb|BU495731.1|BU495 ------------------------------------------------
gi|21687852|gb|BQ633699.1|BQ633 ------------------------------------------------
gi|22793438|gb|BU497244.1|BU497 ------------------------------------------------
gi|15586078|gb|BI670694.1|BI670 ------------------------------------------------
gi|22793030|gb|BU496836.1|BU496 ------------------------------------------------
gi|21480389|gb|BQ577072.1|BQ577 ------------------------------------------------
gi|15908836|gb|BI815480.1|BI815 ------------------------------------------------
gi|22794033|gb|BU497839.1|BU497 ------------------------------------------------

MAL13P1.237                     ATTCTAGTTATTTATTTGTATGCTATATATTATAACTATGCAAAGTGT
MAL13|MAL13P1.237               ------------------------------------------------
su_gi_contig_547                ------------------------------------------------
gi|1674797|gb|N97779.1|N97779   ------------------------------------------------
gi|267621|gb|T02503.1|T02503    ------------------------------------------------
gi|17968572|gb|BM275248.1|BM275 ------------------------------------------------
025_PfLab1_M_P23b.ab1           ------------------------------------------------
A02_PfLab1_M_Plate5b.ab1        ------------------------------------------------
H04_1168_1.ab1                  ------------------------------------------------
gi|22794812|gb|BU498618.1|BU498 ------------------------------------------------
gi|271371|gb|T02517.1|T02517    ------------------------------------------------
H05_1168_302.ab1                ------------------------------------------------
gi|15906561|gb|BI814188.1|BI814 ------------------------------------------------
gi|15585907|gb|BI670523.1|BI670 ------------------------------------------------
gi|21480540|gb|BQ577223.1|BQ577 ------------------------------------------------
gi|22791925|gb|BU495731.1|BU495 ------------------------------------------------
gi|21687852|gb|BQ633699.1|BQ633 ------------------------------------------------
gi|22793438|gb|BU497244.1|BU497 ------------------------------------------------
gi|15586078|gb|BI670694.1|BI670 ------------------------------------------------
gi|22793030|gb|BU496836.1|BU496 ------------------------------------------------
gi|21480389|gb|BQ577072.1|BQ577 ------------------------------------------------
gi|15908836|gb|BI815480.1|BI815 ------------------------------------------------
gi|22794033|gb|BU497839.1|BU497 ------------------------------------------------

MAL13P1.237                     TATTTTATACCTAATTAAAATAATTAATATATATATATATATATATAT
MAL13|MAL13P1.237               ------------------------------------------------
su_gi_contig_547                ------------------------------------------------
gi|1674797|gb|N97779.1|N97779   ------------------------------------------------
gi|267621|gb|T02503.1|T02503    ------------------------------------------------
gi|17968572|gb|BM275248.1|BM275 ------------------------------------------------
025_PfLab1_M_P23b.ab1           ------------------------------------------------
A02_PfLab1_M_Plate5b.ab1        ------------------------------------------------
H04_1168_1.ab1                  ------------------------------------------------
gi|22794812|gb|BU498618.1|BU498 ------------------------------------------------
gi|271371|gb|T02517.1|T02517    ------------------------------------------------
H05_1168_302.ab1                ------------------------------------------------
gi|15906561|gb|BI814188.1|BI814 ------------------------------------------------
gi|15585907|gb|BI670523.1|BI670 ------------------------------------------------
gi|21480540|gb|BQ577223.1|BQ577 ------------------------------------------------
gi|22791925|gb|BU495731.1|BU495 ------------------------------------------------
gi|21687852|gb|BQ633699.1|BQ633 ------------------------------------------------
gi|22793438|gb|BU497244.1|BU497 ------------------------------------------------
gi|15586078|gb|BI670694.1|BI670 ------------------------------------------------
gi|22793030|gb|BU496836.1|BU496 ------------------------------------------------
gi|21480389|gb|BQ577072.1|BQ577 ------------------------------------------------
gi|15908836|gb|BI815480.1|BI815 ------------------------------------------------
gi|22794033|gb|BU497839.1|BU497 ------------------------------------------------

MAL13P1.237                     ATAATATATATTTGAATGTGTTTAAGTTTATTTGTAAGAAGGTTTTAA
MAL13|MAL13P1.237               ------------------------------------------------
su_gi_contig_547                ------------------------------------------------
gi|1674797|gb|N97779.1|N97779   ------------------------------------------------
gi|267621|gb|T02503.1|T02503    ------------------------------------------------
gi|17968572|gb|BM275248.1|BM275 ------------------------------------------------
025_PfLab1_M_P23b.ab1           ------------------------------------------------
A02_PfLab1_M_Plate5b.ab1        ------------------------------------------------
H04_1168_1.ab1                  ------------------------------------------------
gi|22794812|gb|BU498618.1|BU498 ------------------------------------------------
gi|271371|gb|T02517.1|T02517    ------------------------------------------------
H05_1168_302.ab1                ------------------------------------------------
gi|15906561|gb|BI814188.1|BI814 ------------------------------------------------
gi|15585907|gb|BI670523.1|BI670 ------------------------------------------------
gi|21480540|gb|BQ577223.1|BQ577 ------------------------------------------------
gi|22791925|gb|BU495731.1|BU495 ------------------------------------------------
gi|21687852|gb|BQ633699.1|BQ633 ------------------------------------------------
gi|22793438|gb|BU497244.1|BU497 ------------------------------------------------
gi|15586078|gb|BI670694.1|BI670 ------------------------------------------------
gi|22793030|gb|BU496836.1|BU496 ------------------------------------------------
gi|21480389|gb|BQ577072.1|BQ577 ------------------------------------------------
gi|15908836|gb|BI815480.1|BI815 ------------------------------------------------
gi|22794033|gb|BU497839.1|BU497 ------------------------------------------------

MAL13P1.237                     TGAAGGATCTACCAAATAATTATTTGGTAAAAAAAAAAAAAAAAAAAA
MAL13|MAL13P1.237               ------------------------------------------------
su_gi_contig_547                ------------------------------------------------
gi|1674797|gb|N97779.1|N97779   ------------------------------------------------
gi|267621|gb|T02503.1|T02503    ------------------------------------------------
gi|17968572|gb|BM275248.1|BM275 ------------------------------------------------
025_PfLab1_M_P23b.ab1           ------------------------------------------------
A02_PfLab1_M_Plate5b.ab1        ------------------------------------------------
H04_1168_1.ab1                  ------------------------------------------------
gi|22794812|gb|BU498618.1|BU498 ------------------------------------------------
gi|271371|gb|T02517.1|T02517    ------------------------------------------------
H05_1168_302.ab1                ------------------------------------------------
gi|15906561|gb|BI814188.1|BI814 ------------------------------------------------
gi|15585907|gb|BI670523.1|BI670 ------------------------------------------------
gi|21480540|gb|BQ577223.1|BQ577 ------------------------------------------------
gi|22791925|gb|BU495731.1|BU495 ------------------------------------------------
gi|21687852|gb|BQ633699.1|BQ633 ------------------------------------------------
gi|22793438|gb|BU497244.1|BU497 ------------------------------------------------
gi|15586078|gb|BI670694.1|BI670 ------------------------------------------------
gi|22793030|gb|BU496836.1|BU496 ------------------------------------------------
gi|21480389|gb|BQ577072.1|BQ577 ------------------------------------------------
gi|15908836|gb|BI815480.1|BI815 ------------------------------------------------
gi|22794033|gb|BU497839.1|BU497 ------------------------------------------------

MAL13P1.237                     AAATATATATATATATGTAATTATCATCTATGTTAAATTATTTGATAA
MAL13|MAL13P1.237               ------------------------------------------------
su_gi_contig_547                ------------------------------------------------
gi|1674797|gb|N97779.1|N97779   ------------------------------------------------
gi|267621|gb|T02503.1|T02503    ------------------------------------------------
gi|17968572|gb|BM275248.1|BM275 ------------------------------------------------
025_PfLab1_M_P23b.ab1           ------------------------------------------------
A02_PfLab1_M_Plate5b.ab1        ------------------------------------------------
H04_1168_1.ab1                  ------------------------------------------------
gi|22794812|gb|BU498618.1|BU498 ------------------------------------------------
gi|271371|gb|T02517.1|T02517    ------------------------------------------------
H05_1168_302.ab1                ------------------------------------------------
gi|15906561|gb|BI814188.1|BI814 ------------------------------------------------
gi|15585907|gb|BI670523.1|BI670 ------------------------------------------------
gi|21480540|gb|BQ577223.1|BQ577 ------------------------------------------------
gi|22791925|gb|BU495731.1|BU495 ------------------------------------------------
gi|21687852|gb|BQ633699.1|BQ633 ------------------------------------------------
gi|22793438|gb|BU497244.1|BU497 ------------------------------------------------
gi|15586078|gb|BI670694.1|BI670 ------------------------------------------------
gi|22793030|gb|BU496836.1|BU496 ------------------------------------------------
gi|21480389|gb|BQ577072.1|BQ577 ------------------------------------------------
gi|15908836|gb|BI815480.1|BI815 ------------------------------------------------
gi|22794033|gb|BU497839.1|BU497 ------------------------------------------------

MAL13P1.237                     ATAATCTCAATAGATGTAATTTACGTCTTTTTTAAAAACGAAAAAAAA
MAL13|MAL13P1.237               ------------------------------------------------
su_gi_contig_547                ------------------------------------------------
gi|1674797|gb|N97779.1|N97779   ------------------------------------------------
gi|267621|gb|T02503.1|T02503    ------------------------------------------------
gi|17968572|gb|BM275248.1|BM275 ------------------------------------------------
025_PfLab1_M_P23b.ab1           ------------------------------------------------
A02_PfLab1_M_Plate5b.ab1        ------------------------------------------------
H04_1168_1.ab1                  ------------------------------------------------
gi|22794812|gb|BU498618.1|BU498 ------------------------------------------------
gi|271371|gb|T02517.1|T02517    ------------------------------------------------
H05_1168_302.ab1                ------------------------------------------------
gi|15906561|gb|BI814188.1|BI814 ------------------------------------------------
gi|15585907|gb|BI670523.1|BI670 ------------------------------------------------
gi|21480540|gb|BQ577223.1|BQ577 ------------------------------------------------
gi|22791925|gb|BU495731.1|BU495 ------------------------------------------------
gi|21687852|gb|BQ633699.1|BQ633 ------------------------------------------------
gi|22793438|gb|BU497244.1|BU497 ------------------------------------------------
gi|15586078|gb|BI670694.1|BI670 ------------------------------------------------
gi|22793030|gb|BU496836.1|BU496 ------------------------------------------------
gi|21480389|gb|BQ577072.1|BQ577 ------------------------------------------------
gi|15908836|gb|BI815480.1|BI815 ------------------------------------------------
gi|22794033|gb|BU497839.1|BU497 ------------------------------------------------

MAL13P1.237                     AAATAAATAAAATAATAAAAGAATCAGACTTTATATTATAATTGTGGA
MAL13|MAL13P1.237               ------------------------------------------------
su_gi_contig_547                ------------------------------------------------
gi|1674797|gb|N97779.1|N97779   ------------------------------------------------
gi|267621|gb|T02503.1|T02503    ------------------------------------------------
gi|17968572|gb|BM275248.1|BM275 ------------------------------------------------
025_PfLab1_M_P23b.ab1           ------------------------------------------------
A02_PfLab1_M_Plate5b.ab1        ------------------------------------------------
H04_1168_1.ab1                  ------------------------------------------------
gi|22794812|gb|BU498618.1|BU498 ------------------------------------------------
gi|271371|gb|T02517.1|T02517    ------------------------------------------------
H05_1168_302.ab1                ------------------------------------------------
gi|15906561|gb|BI814188.1|BI814 ------------------------------------------------
gi|15585907|gb|BI670523.1|BI670 ------------------------------------------------
gi|21480540|gb|BQ577223.1|BQ577 ------------------------------------------------
gi|22791925|gb|BU495731.1|BU495 ------------------------------------------------
gi|21687852|gb|BQ633699.1|BQ633 ------------------------------------------------
gi|22793438|gb|BU497244.1|BU497 ------------------------------------------------
gi|15586078|gb|BI670694.1|BI670 ------------------------------------------------
gi|22793030|gb|BU496836.1|BU496 ------------------------------------------------
gi|21480389|gb|BQ577072.1|BQ577 ------------------------------------------------
gi|15908836|gb|BI815480.1|BI815 ------------------------------------------------
gi|22794033|gb|BU497839.1|BU497 ------------------------------------------------

MAL13P1.237                     ATTATTAATAAAATTTATAAAACACAAAAAAAAAAAAAATAATAATAA
MAL13|MAL13P1.237               ------------------------------------------------
su_gi_contig_547                ------------------------------------------------
gi|1674797|gb|N97779.1|N97779   ------------------------------------------------
gi|267621|gb|T02503.1|T02503    ------------------------------------------------
gi|17968572|gb|BM275248.1|BM275 ------------------------------------------------
025_PfLab1_M_P23b.ab1           ------------------------------------------------
A02_PfLab1_M_Plate5b.ab1        ------------------------------------------------
H04_1168_1.ab1                  ------------------------------------------------
gi|22794812|gb|BU498618.1|BU498 ------------------------------------------------
gi|271371|gb|T02517.1|T02517    ------------------------------------------------
H05_1168_302.ab1                ------------------------------------------------
gi|15906561|gb|BI814188.1|BI814 ------------------------------------------------
gi|15585907|gb|BI670523.1|BI670 ------------------------------------------------
gi|21480540|gb|BQ577223.1|BQ577 ------------------------------------------------
gi|22791925|gb|BU495731.1|BU495 ------------------------------------------------
gi|21687852|gb|BQ633699.1|BQ633 ------------------------------------------------
gi|22793438|gb|BU497244.1|BU497 ------------------------------------------------
gi|15586078|gb|BI670694.1|BI670 ------------------------------------------------
gi|22793030|gb|BU496836.1|BU496 ------------------------------------------------
gi|21480389|gb|BQ577072.1|BQ577 ------------------------------------------------
gi|15908836|gb|BI815480.1|BI815 ------------------------------------------------
gi|22794033|gb|BU497839.1|BU497 ------------------------------------------------

MAL13P1.237                     AAAATAAACAGATTTTATGGGATGTCATAATTAATTAAAAAATAATAA
MAL13|MAL13P1.237               ------------------------------------------------
su_gi_contig_547                ------------------------------------------------
gi|1674797|gb|N97779.1|N97779   ------------------------------------------------
gi|267621|gb|T02503.1|T02503    ------------------------------------------------
gi|17968572|gb|BM275248.1|BM275 ------------------------------------------------
025_PfLab1_M_P23b.ab1           ------------------------------------------------
A02_PfLab1_M_Plate5b.ab1        ------------------------------------------------
H04_1168_1.ab1                  ------------------------------------------------
gi|22794812|gb|BU498618.1|BU498 ------------------------------------------------
gi|271371|gb|T02517.1|T02517    ------------------------------------------------
H05_1168_302.ab1                ------------------------------------------------
gi|15906561|gb|BI814188.1|BI814 ------------------------------------------------
gi|15585907|gb|BI670523.1|BI670 ------------------------------------------------
gi|21480540|gb|BQ577223.1|BQ577 ------------------------------------------------
gi|22791925|gb|BU495731.1|BU495 ------------------------------------------------
gi|21687852|gb|BQ633699.1|BQ633 ------------------------------------------------
gi|22793438|gb|BU497244.1|BU497 ------------------------------------------------
gi|15586078|gb|BI670694.1|BI670 ------------------------------------------------
gi|22793030|gb|BU496836.1|BU496 ------------------------------------------------
gi|21480389|gb|BQ577072.1|BQ577 ------------------------------------------------
gi|15908836|gb|BI815480.1|BI815 ------------------------------------------------
gi|22794033|gb|BU497839.1|BU497 ------------------------------------------------

MAL13P1.237                     AAAAAAAAAAAAATACAATGAATTGCACATAAAAGATATAAATCCATA
MAL13|MAL13P1.237               ------------------------------------------------
su_gi_contig_547                ------------------------------------------------
gi|1674797|gb|N97779.1|N97779   ------------------------------------------------
gi|267621|gb|T02503.1|T02503    ------------------------------------------------
gi|17968572|gb|BM275248.1|BM275 ------------------------------------------------
025_PfLab1_M_P23b.ab1           ------------------------------------------------
A02_PfLab1_M_Plate5b.ab1        ------------------------------------------------
H04_1168_1.ab1                  ------------------------------------------------
gi|22794812|gb|BU498618.1|BU498 ------------------------------------------------
gi|271371|gb|T02517.1|T02517    ------------------------------------------------
H05_1168_302.ab1                ------------------------------------------------
gi|15906561|gb|BI814188.1|BI814 ------------------------------------------------
gi|15585907|gb|BI670523.1|BI670 ------------------------------------------------
gi|21480540|gb|BQ577223.1|BQ577 ------------------------------------------------
gi|22791925|gb|BU495731.1|BU495 ------------------------------------------------
gi|21687852|gb|BQ633699.1|BQ633 ------------------------------------------------
gi|22793438|gb|BU497244.1|BU497 ------------------------------------------------
gi|15586078|gb|BI670694.1|BI670 ------------------------------------------------
gi|22793030|gb|BU496836.1|BU496 ------------------------------------------------
gi|21480389|gb|BQ577072.1|BQ577 ------------------------------------------------
gi|15908836|gb|BI815480.1|BI815 ------------------------------------------------
gi|22794033|gb|BU497839.1|BU497 ------------------------------------------------

MAL13P1.237                     AAATTATATTATAATATGTTTATATAATAAATATGTAAATATGGTTTT
MAL13|MAL13P1.237               ------------------------------------------------
su_gi_contig_547                ------------------------------------------------
gi|1674797|gb|N97779.1|N97779   ------------------------------------------------
gi|267621|gb|T02503.1|T02503    ------------------------------------------------
gi|17968572|gb|BM275248.1|BM275 ------------------------------------------------
025_PfLab1_M_P23b.ab1           ------------------------------------------------
A02_PfLab1_M_Plate5b.ab1        ------------------------------------------------
H04_1168_1.ab1                  ------------------------------------------------
gi|22794812|gb|BU498618.1|BU498 ------------------------------------------------
gi|271371|gb|T02517.1|T02517    ------------------------------------------------
H05_1168_302.ab1                ------------------------------------------------
gi|15906561|gb|BI814188.1|BI814 ------------------------------------------------
gi|15585907|gb|BI670523.1|BI670 ------------------------------------------------
gi|21480540|gb|BQ577223.1|BQ577 ------------------------------------------------
gi|22791925|gb|BU495731.1|BU495 ------------------------------------------------
gi|21687852|gb|BQ633699.1|BQ633 ------------------------------------------------
gi|22793438|gb|BU497244.1|BU497 ------------------------------------------------
gi|15586078|gb|BI670694.1|BI670 ------------------------------------------------
gi|22793030|gb|BU496836.1|BU496 ------------------------------------------------
gi|21480389|gb|BQ577072.1|BQ577 ------------------------------------------------
gi|15908836|gb|BI815480.1|BI815 ------------------------------------------------
gi|22794033|gb|BU497839.1|BU497 ------------------------------------------------

MAL13P1.237                     TCCTTTTTTTT
MAL13|MAL13P1.237               -----------
su_gi_contig_547                -----------
gi|1674797|gb|N97779.1|N97779   -----------
gi|267621|gb|T02503.1|T02503    -----------
gi|17968572|gb|BM275248.1|BM275 -----------
025_PfLab1_M_P23b.ab1           -----------
A02_PfLab1_M_Plate5b.ab1        -----------
H04_1168_1.ab1                  -----------
gi|22794812|gb|BU498618.1|BU498 -----------
gi|271371|gb|T02517.1|T02517    -----------
H05_1168_302.ab1                -----------
gi|15906561|gb|BI814188.1|BI814 -----------
gi|15585907|gb|BI670523.1|BI670 -----------
gi|21480540|gb|BQ577223.1|BQ577 -----------
gi|22791925|gb|BU495731.1|BU495 -----------
gi|21687852|gb|BQ633699.1|BQ633 -----------
gi|22793438|gb|BU497244.1|BU497 -----------
gi|15586078|gb|BI670694.1|BI670 -----------
gi|22793030|gb|BU496836.1|BU496 -----------
gi|21480389|gb|BQ577072.1|BQ577 -----------
gi|15908836|gb|BI815480.1|BI815 -----------
gi|22794033|gb|BU497839.1|BU497 -----------

;

endblock;
