# Supplementary material for: cDNA sequences reveal considerable gene prediction inaccuracy in the Plasmodium falciparum genome
Source: BMC Genomics. 2007 Jul 27;8:255. doi: 10.1186/1471-2164-8-255 (PMC1978503; doi:10.1186/1471-2164-8-255)
Supplement: Additional file 2 — Genes with predicted coding regions fully covered by EST and confirmation of predicted introns. Aligned cDNA and predicted CDS sequences can be viewed by double clicking the hyper-linked gene names in the Excel file. [file 1471-2164-8-255-S2.zip › MAL13P1.248.TXT]

#NEXUS

[!This data assembled using Sequencher, from Gene Codes Corporation.]
begin data;
   dimensions ntax=3 nchar=3520;
   format datatype=dna gap=- interleave=yes;
   matrix

MAL13P1.248g TATTGTATACATGTATTAATTTAATATAAAAAAAAAAAAAATATATAT
MAL13P1.284  ------------------------------------------------
contig_3732  ------------------------------------------------

MAL13P1.248g ATATATATACATACGTATATACATTAATACTTGTTTGACAATAATTTG
MAL13P1.284  ------------------------------------------------
contig_3732  ------------------------------------------------

MAL13P1.248g GCTTATGAAAATTATTTATAATTATTTGTATTTATTTATTTTTTTTTA
MAL13P1.284  ------------------------------------------------
contig_3732  ------------------------------------------------

MAL13P1.248g TTTTTAACATATATTTTTTTCCATAATATTTTTCTCCTTTACATTTTT
MAL13P1.284  ------------------------------------------------
contig_3732  ------------------------------------------------

MAL13P1.248g ATATTATATTGGCACTCTCTCTATATATATATGTTATATATATATATA
MAL13P1.284  ------------------------------------------------
contig_3732  ------------------------------------------------

MAL13P1.248g TTATTAAAATTATACTTCATTTTTATTTAAATTATTTTTTAAGATAAA
MAL13P1.284  ------------------------------------------------
contig_3732  ------------------------------------------------

MAL13P1.248g AAATATTAATTAAAATATGAATTTCATTATTCTATATAGAATTTATCT
MAL13P1.284  ------------------------------------------------
contig_3732  ------------------------------------------------

MAL13P1.248g TTTATTTTATTTTATTTTATTTTATTTTATTATTTTTTTTTTACTCAT
MAL13P1.284  ------------------------------------------------
contig_3732  ------------------------------------------------

MAL13P1.248g AACTCCAAAGAAAAACCAAAAAAAAAAAAAAAAATAAAATAATAAAAT
MAL13P1.284  ------------------------------------------------
contig_3732  ------------------------------------------------

MAL13P1.248g GAAACTTCATTAATAAAATAATATACATTATTATATATATATTATATG
MAL13P1.284  ------------------------------------------------
contig_3732  ------------------------------------------------

MAL13P1.248g TATGAATATCAATATAGATATGTGTTTTATATATACAAAGAAACATTT
MAL13P1.284  ------------------------------------------------
contig_3732  ------------------------------------------------

MAL13P1.248g GCTTCAAAATTACGTTTTTTTATCCTCCTGGTATAATATAAAACAGTA
MAL13P1.284  ------------------------------------------------
contig_3732  ------------------------------------------------

MAL13P1.248g GTATTCATAATTAATCCTTATCTAAACGTTTTATTGTATACAAGTGGG
MAL13P1.284  ------------------------------------------------
contig_3732  ------------------------------------------------

MAL13P1.248g AAAATAAATGAATAAATATATTAATATATATATATATATATATATATT
MAL13P1.284  ------------------------------------------------
contig_3732  ------------------------------------------------

MAL13P1.248g ATTTTATTATTTACATATGATCCGTTTTTTTCTATTAATTAAATATTA
MAL13P1.284  ------------------------------------------------
contig_3732  ------------------------------------------------

MAL13P1.248g TATTATATATATATATATATTATCATTTTTATAAATCTATATAGATTA
MAL13P1.284  ------------------------------------------------
contig_3732  ----------------ATATTATCATTTTTATAAATCTATATAGATTA

MAL13P1.248g ATCATTGTTTTTTTATATTTCAATTTAATTCAATATACAAAAGTATTC
MAL13P1.284  ------------------------------------------------
contig_3732  ATCATTGTTTTTTTATATTTCAATTTAATTCAATATACAAAAGTATTC

MAL13P1.248g TTAAAAATTATTAATAATTAATAACACATTAATTTTACAACTTATAAT
MAL13P1.284  ------------------------------------------------
contig_3732  TTAAAAATTATTAATAATTAATAACACATTAATTTTACAACTTATAAT

MAL13P1.248g AATAAAGAACCTATTTTTAAAAATTTTCAAAAGGCTATTTTGATATTA
MAL13P1.284  ------------------------------------------------
contig_3732  AATAAAGAACCTATTTTTAAAAATTTTCAAAAGGCTATTTTGATATTA

MAL13P1.248g TTAAATAATAATAATAAAAAAAAATTATATATAAATATTTATATTTAA
MAL13P1.284  ------------------------------------------------
contig_3732  TTAAATAATAATAATAAAAAAAAATTATATATAAATATTTATATTTAA

MAL13P1.248g TAAAATAATCTATACTTGTATACTAAATTTTTGTAGAAAAATGGAAAA
MAL13P1.284  ----------------------------------------ATGGAAAA
contig_3732  TAAAATAATCTATACTTGTATACTAAATTTTTGTAGAAAAATGGAAAA

MAL13P1.248g TATAAAATTAGGTAAGTATTTTTTTATTATGTATCTTTTTTTTTTTTT
MAL13P1.284  TATAAAATTAG-------------------------------------
contig_3732  TATAAAATTAG-------------------------------------

MAL13P1.248g TTTTTTAATTAATTTATTTTATTTAGTTTGATTCGAGGAATATATATA
MAL13P1.284  ------------------------------------------------
contig_3732  ------------------------------------------------

MAL13P1.248g TATATATATATATAACAAAAAATGTATACTGTTTAATTGTTATTTTAT
MAL13P1.284  ------------------------------------------------
contig_3732  ------------------------------------------------

MAL13P1.248g TTTATTTATTTTTTTTTTTAATTGTTTTTAAAAGGTTTTATGGGTCTT
MAL13P1.284  ----------------------------------GTTTTATGGGTCTT
contig_3732  ----------------------------------GTTTTATGGGTCTT

MAL13P1.248g GGTCAAATGGGATCTGCATTAGCCCATGGAATAGCAAATGCAAATATC
MAL13P1.284  GGTCAAATGGGATCTGCATTAGCCCATGGAATAGCAAATGCAAATATC
contig_3732  GGTCAAATGGGATCTGCATTAGCCCATGGAATAGCAAATGCAAATATC

MAL13P1.248g ATAAAGAAGGAAAATTTATTTTACTATGGACCATCTAAAAAAAATACT
MAL13P1.284  ATAAAGAAGGAAAATTTATTTTACTATGGACCATCTAAAAAAAATACT
contig_3732  ATAAAGAAGGAAAATTTATTTTACTATGGACCATCTAAAAAAAATACT

MAL13P1.248g ACCTTGAATTATATGAGTTCCAATGAAGAAGTAATGAGATAAAATAAT
MAL13P1.284  ACCTTGAATTATATGAGTTCCAATGAAGAA------------------
contig_3732  ACCTTGAATTATATGAGTTCCAATGAAGAA------------------

MAL13P1.248g TTAATTATATAACTTTTTCCTTTTTTGTAATATTATATTTTCATCATA
MAL13P1.284  ------------------------------------------------
contig_3732  ------------------------------------------------

MAL13P1.248g TATTTTTTATTTTTTTATGTAGCTTGCACGCCATTGTGATATAATTGT
MAL13P1.284  ----------------------CTTGCACGCCATTGTGATATAATTGT
contig_3732  ----------------------CTTGCACGCCATTGTGATATAATTGT

MAL13P1.248g ATGTGCCGTAAAACCCGATATAGCTGGTTCTGTATTGAATAATATTAA
MAL13P1.284  ATGTGCCGTAAAACCCGATATAGCTGGTTCTGTATTGAATAATATTAA
contig_3732  ATGTGCCGTAAAACCCGATATAGCTGGTTCTGTATTGAATAATATTAA

MAL13P1.248g GGTACACTAAAGAAAAAAAGAAAAAAGTATATACATAAATATATATAT
MAL13P1.284  G-----------------------------------------------
contig_3732  G-----------------------------------------------

MAL13P1.248g ATATATATATATATATGTTATGGTTTTATATGTTTAGTTAATTTTTAA
MAL13P1.284  ------------------------------------------------
contig_3732  ------------------------------------------------

MAL13P1.248g AAATCTTGTAATTATAATCTTTCATATTATTATTTTATTTCTTTTCTT
MAL13P1.284  ------------------------------------------------
contig_3732  ------------------------------------------------

MAL13P1.248g TCTGTAGCCCTACTTATCATCCAAATTGTTAATATCAATATGCGGTGG
MAL13P1.284  -------CCCTACTTATCATCCAAATTGTTAATATCAATATGCGGTGG
contig_3732  -------CCCTACTTATCATCCAAATTGTTAATATCAATATGCGGTGG

MAL13P1.248g ATTAAACATTGGAAAATTGGAAGAGGTATATATTTGTATTTATATGTA
MAL13P1.284  ATTAAACATTGGAAAATTGGAAGAG-----------------------
contig_3732  ATTAAACATTGGAAAATTGGAAGAG-----------------------

MAL13P1.248g TATCTTTATACATATAAAATGAAATAAAAAAAATGACGAAAATGAATT
MAL13P1.284  ------------------------------------------------
contig_3732  ------------------------------------------------

MAL13P1.248g AGGAATAAATAAATATATATATATAGGCACATATTTTTTATTGTATAC
MAL13P1.284  ------------------------------------------------
contig_3732  ------------------------------------------------

MAL13P1.248g ATATATACATATATATATATATTTTTTTTTTTTTTTTTTTTTTTTTTC
MAL13P1.284  ------------------------------------------------
contig_3732  ------------------------------------------------

MAL13P1.248g TTAAGATGGTAGGAAGTGAAAACAAAATCGTGTGGGTTATGCCCAATA
MAL13P1.284  -----ATGGTAGGAAGTGAAAACAAAATCGTGTGGGTTATGCCCAATA
contig_3732  -----ATGGTAGGAAGTGAAAACAAAATCGTGTGGGTTATGCCCAATA

MAL13P1.248g CACCATGTTTAGTAGGTGAAGGATCTTTCATATATTGTTCCAATAAAA
MAL13P1.284  CACCATGTTTAGTAGGTGAAGGATCTTTCATATATTGTTCCAATAAAA
contig_3732  CACCATGTTTAGTAGGTGAAGGATCTTTCATATATTGTTCCAATAAAA

MAL13P1.248g ATGTAAACTCTACGGATAAAAAATATGTGAATGATATTTTTAATTCAT
MAL13P1.284  ATGTAAACTCTACGGATAAAAAATATGTGAATGATATTTTTAATTCAT
contig_3732  ATGTAAACTCTACGGATAAAAAATATGTGAATGATATTTTTAATTCAT

MAL13P1.248g GTGGAATTATCCATGAAATAAAAGAAAAAGATATGGATATAGCAACAG
MAL13P1.284  GTGGAATTATCCATGAAATAAAAGAAAAAGATATGGATATAGCAACAG
contig_3732  GGGGAATTATCCATGAAATAAAAGAAAAAGATATGGGTATAGCACCAG

MAL13P1.248g CTATTTCTGGTTGTGGACCTGCATATGTTTATTTATTTATCGAAAGCT
MAL13P1.284  CTATTTCTGGTTGTGGACCTGCATATGTTTATTTATTTATCGAAAGCT
contig_3732  CTATTTCTGGGTGGGGGCCTGCATATGTTTATTTATTTATCGAAAGCT

MAL13P1.248g TAATTGATGCTGGAGTAAAAAATGGATTGTCTAGAGAATTATCAAAAA
MAL13P1.284  TAATTGATGCTGGAGTAAAAAATGGATTGTCTAGAGAATTATCAAAAA
contig_3732  TAATTGATGCTGGAGTAAAAAATGGATTGTCTAGAGAATTATCAAAAA

MAL13P1.248g ATTTAGTTTTACAAACAATTAAAGGTTCAGTTGAAATGGTCAAAAAAT
MAL13P1.284  ATTTAGTTTTACAAACAATTAAAGGTTCAGTTGAAATGGTCAAAAAAT
contig_3732  ATTTAGTTTTACAACCAATTAAAGGTTCAGTTGAAATGGGCAAAAAAT

MAL13P1.248g CAGATCAACCTGTTCAACAACTAAAAGATAACATTGTTTCACCTGGGG
MAL13P1.284  CAGATCAACCTGTTCAACAACTAAAAGATAACATTGTTTCACCTGGGG
contig_3732  CAGATCAACCTGTTCAACAACTAAAAGATAACATTGTTTCACCTGGGG

MAL13P1.248g GAATAACAGCTGTAGGATTATATTCATTGGAAAAAAATTCTTTTAAAT
MAL13P1.284  GAATAACAGCTGTAGGATTATATTCATTGGAAAAAAATTCTTTTAAAT
contig_3732  GAATAACAGCTGTGGGATTATATTCATTGGAAAAAAATTCTTTTAAAT

MAL13P1.248g ATACAGGTATCAGAAAATTAAAATGTTAAAATATTAATATATATGTTT
MAL13P1.284  ATACAG------------------------------------------
contig_3732  ATCCAC------------------------------------------

MAL13P1.248g ATAATTAAAATAACTATTTCTTTTAATAATATATATTTTAATAAACGT
MAL13P1.284  ------------------------------------------------
contig_3732  ------------------------------------------------

MAL13P1.248g ACCTTATTAATTATAATATATATATATATATATATATATTTATTTATT
MAL13P1.284  ------------------------------------------------
contig_3732  ------------------------------------------------

MAL13P1.248g TATTTTTTTTTTTTAGTAATGAATGCTGTTGAAGCTGCTTGTGAAAAA
MAL13P1.284  ----------------TAATGAATGCTGTTGAAGCTGCTTGTGAAAAA
contig_3732  ---------------GTAATGAATGCTGTTGAAGCTGCTTGTGAAAAA

MAL13P1.248g TCAAAAGCCATGGGTAGTAAATAAATTTTAACATTATTATTATAAATA
MAL13P1.284  TCAAAAGCCATGGGTAGTAAATAA------------------------
contig_3732  TCAAAAGCCATGGGGAGGAAATAAATTTTAACATTATTATTATAAATA

MAL13P1.248g TATATTTCTGTTGTCTATTTTGATTATATTGTAAGAATTCAATCTATC
MAL13P1.284  ------------------------------------------------
contig_3732  TATATTTCTGTTGGCTATTTTGATTATATTGGAAGAATTCAATCTATC

MAL13P1.248g CTCTTATTATTGTCTTTTATTATTATTTTTTTTTTTTTTTTTGCATAC
MAL13P1.284  ------------------------------------------------
contig_3732  CTCTTATTATTGGCTTTTATTATTATTTTTTTTTTTTTTT--------

MAL13P1.248g CAATATTTACTTTATAAAAGAAAATTTTTGAATTTTATGAAATAATTT
MAL13P1.284  ------------------------------------------------
contig_3732  ------------------------------------------------

MAL13P1.248g AACATAAAAAAAAAAATAAAATAAAATAAATAAATAATAATAAATTGA
MAL13P1.284  ------------------------------------------------
contig_3732  ------------------------------------------------

MAL13P1.248g AATGTTTAAAAATATTAATGAAATATGAATATAAATTATAAATTTTAA
MAL13P1.284  ------------------------------------------------
contig_3732  ------------------------------------------------

MAL13P1.248g GGAGATTTTAAGATATAATTAATTCATAATTATATATATTTTTATGTG
MAL13P1.284  ------------------------------------------------
contig_3732  ------------------------------------------------

MAL13P1.248g TATTACTTTTTTTTAATATCATTTTTACGTCCACATTTTTCAAAAATA
MAL13P1.284  ------------------------------------------------
contig_3732  ------------------------------------------------

MAL13P1.248g AAATATTAAAAAAAAAAAATAAAATAAATGAAAGGTGAAAAGTATTAT
MAL13P1.284  ------------------------------------------------
contig_3732  ------------------------------------------------

MAL13P1.248g TAATTCATTATAAATAAATATATGTATATTTATATATATATTTGAATA
MAL13P1.284  ------------------------------------------------
contig_3732  ------------------------------------------------

MAL13P1.248g TGATAAGTTGAACAAAAAAATTAAAGAATGTAGAAATGAAAGGAAAAG
MAL13P1.284  ------------------------------------------------
contig_3732  ------------------------------------------------

MAL13P1.248g TAAATAAAAAAAAAATAATATTAAAAAGATAATATAAAAATAAACAAA
MAL13P1.284  ------------------------------------------------
contig_3732  ------------------------------------------------

MAL13P1.248g TTATTTATATGTAATAATATATATATATATATATATATATATATATAT
MAL13P1.284  ------------------------------------------------
contig_3732  ------------------------------------------------

MAL13P1.248g ATTATTTTTTTCTGGATGTAATAATATTTAACACAAAATAAATACAAC
MAL13P1.284  ------------------------------------------------
contig_3732  ------------------------------------------------

MAL13P1.248g ATAGATACTTTTCTTATTTCCTTTTTTTTTCTATTATTTTATTTTATT
MAL13P1.284  ------------------------------------------------
contig_3732  ------------------------------------------------

MAL13P1.248g GTGTTCATTTTTTTTTTTTTTTTTTTTTTTTTTCTCTTTTTAATAAAT
MAL13P1.284  ------------------------------------------------
contig_3732  ------------------------------------------------

MAL13P1.248g TATGTTTCTTTTTTAAAAAAGAAACATCTTAATAAGTCTAATATAGTA
MAL13P1.284  ------------------------------------------------
contig_3732  ------------------------------------------------

MAL13P1.248g ATTTTTTTATTATTTGAATTATGTTCAGAATTAAAAAATTCATAATTC
MAL13P1.284  ------------------------------------------------
contig_3732  ------------------------------------------------

MAL13P1.248g CCTTGGTTGCTATCTGTTTTAAATTTTGAGTTTCTGTTTTTATTTATA
MAL13P1.284  ------------------------------------------------
contig_3732  ------------------------------------------------

MAL13P1.248g TTTGGATTGTTTGTTAAATTTACTGTATTATCTGAATGGATAAGTTCA
MAL13P1.284  ------------------------------------------------
contig_3732  ------------------------------------------------

MAL13P1.248g TCGTCAATTAAATTATCTGACGTATTATGTATATTATCTGAATAGTTT
MAL13P1.284  ------------------------------------------------
contig_3732  ------------------------------------------------

MAL13P1.248g TTCTGTTCATCATTTT
MAL13P1.284  ----------------
contig_3732  ----------------

;

endblock;
