# Supplementary material for: cDNA sequences reveal considerable gene prediction inaccuracy in the Plasmodium falciparum genome
Source: BMC Genomics. 2007 Jul 27;8:255. doi: 10.1186/1471-2164-8-255 (PMC1978503; doi:10.1186/1471-2164-8-255)
Supplement: Additional file 2 — Genes with predicted coding regions fully covered by EST and confirmation of predicted introns. Aligned cDNA and predicted CDS sequences can be viewed by double clicking the hyper-linked gene names in the Excel file. [file 1471-2164-8-255-S2.zip › MAL13P1.250.TXT]

#NEXUS

[!This data assembled using Sequencher, from Gene Codes Corporation.]
begin data;
   dimensions ntax=7 nchar=4259;
   format datatype=dna gap=- interleave=yes;
   matrix

MAL13P1.250                     TGATTTGTTTTTATACCACTATAATCTTTCTTCTTCAAAATATATTCA
MAL13|MAL13P1.250               ------------------------------------------------
su_gi_contig_2257               ------------------------------------------------
gi|22793989|gb|BU497795.1|BU497 ------------------------------------------------
gi|21543429|gb|BQ596703.1|BQ596 ------------------------------------------------
072_PfLab1_M_P23b.ab1           ------------------------------------------------
A06_2035_302.ab1                ------------------------------------------------

MAL13P1.250                     ATATTCTCAATATCGGATATCGTTAACCTTTGCAAATGTAACATTATT
MAL13|MAL13P1.250               ------------------------------------------------
su_gi_contig_2257               ------------------------------------------------
gi|22793989|gb|BU497795.1|BU497 ------------------------------------------------
gi|21543429|gb|BQ596703.1|BQ596 ------------------------------------------------
072_PfLab1_M_P23b.ab1           ------------------------------------------------
A06_2035_302.ab1                ------------------------------------------------

MAL13P1.250                     TACAAAACAAATCAAAATATCCAAAAGAATAAAGAAAAAAAAAAAGAA
MAL13|MAL13P1.250               ------------------------------------------------
su_gi_contig_2257               ------------------------------------------------
gi|22793989|gb|BU497795.1|BU497 ------------------------------------------------
gi|21543429|gb|BQ596703.1|BQ596 ------------------------------------------------
072_PfLab1_M_P23b.ab1           ------------------------------------------------
A06_2035_302.ab1                ------------------------------------------------

MAL13P1.250                     AAAGAAAAAGAAAAAATAATATTAACTATTTATATAACATAATATATA
MAL13|MAL13P1.250               ------------------------------------------------
su_gi_contig_2257               ------------------------------------------------
gi|22793989|gb|BU497795.1|BU497 ------------------------------------------------
gi|21543429|gb|BQ596703.1|BQ596 ------------------------------------------------
072_PfLab1_M_P23b.ab1           ------------------------------------------------
A06_2035_302.ab1                ------------------------------------------------

MAL13P1.250                     ACGAAATCATTCGAGACAACAAATGTTAATATTTAAAGTAAAAAATTA
MAL13|MAL13P1.250               ------------------------------------------------
su_gi_contig_2257               ------------------------------------------------
gi|22793989|gb|BU497795.1|BU497 ------------------------------------------------
gi|21543429|gb|BQ596703.1|BQ596 ------------------------------------------------
072_PfLab1_M_P23b.ab1           ------------------------------------------------
A06_2035_302.ab1                ------------------------------------------------

MAL13P1.250                     TATAATTGCAAATAAAAAAAAAAAAAAAAAAAAAAACATTTCTTGATT
MAL13|MAL13P1.250               ------------------------------------------------
su_gi_contig_2257               ------------------------------------------------
gi|22793989|gb|BU497795.1|BU497 ------------------------------------------------
gi|21543429|gb|BQ596703.1|BQ596 ------------------------------------------------
072_PfLab1_M_P23b.ab1           ------------------------------------------------
A06_2035_302.ab1                ------------------------------------------------

MAL13P1.250                     TTTACAAATATATAAATATATATCTTATAAATAAATGTATATTTATAT
MAL13|MAL13P1.250               ------------------------------------------------
su_gi_contig_2257               ------------------------------------------------
gi|22793989|gb|BU497795.1|BU497 ------------------------------------------------
gi|21543429|gb|BQ596703.1|BQ596 ------------------------------------------------
072_PfLab1_M_P23b.ab1           ------------------------------------------------
A06_2035_302.ab1                ------------------------------------------------

MAL13P1.250                     CGATATATATTTTTTTTTATTAACTTATCAAGATATATTACAAAATAA
MAL13|MAL13P1.250               ------------------------------------------------
su_gi_contig_2257               ------------------------------------------------
gi|22793989|gb|BU497795.1|BU497 ------------------------------------------------
gi|21543429|gb|BQ596703.1|BQ596 ------------------------------------------------
072_PfLab1_M_P23b.ab1           ------------------------------------------------
A06_2035_302.ab1                ------------------------------------------------

MAL13P1.250                     TCTTTTTTATCACATATTATATATAACATAAAAATATGTAAAAAAAAA
MAL13|MAL13P1.250               ------------------------------------------------
su_gi_contig_2257               ------------------------------------------------
gi|22793989|gb|BU497795.1|BU497 ------------------------------------------------
gi|21543429|gb|BQ596703.1|BQ596 ------------------------------------------------
072_PfLab1_M_P23b.ab1           ------------------------------------------------
A06_2035_302.ab1                ------------------------------------------------

MAL13P1.250                     AAATAAAAAAATAAAAAAAAATATATATATATAAAATGATGAATATGT
MAL13|MAL13P1.250               ------------------------------------------------
su_gi_contig_2257               ------------------------------------------------
gi|22793989|gb|BU497795.1|BU497 ------------------------------------------------
gi|21543429|gb|BQ596703.1|BQ596 ------------------------------------------------
072_PfLab1_M_P23b.ab1           ------------------------------------------------
A06_2035_302.ab1                ------------------------------------------------

MAL13P1.250                     TATAAAATATATAAAATATAAAAAATATATAATTAATATATATTATAA
MAL13|MAL13P1.250               ------------------------------------------------
su_gi_contig_2257               ------------------------------------------------
gi|22793989|gb|BU497795.1|BU497 ------------------------------------------------
gi|21543429|gb|BQ596703.1|BQ596 ------------------------------------------------
072_PfLab1_M_P23b.ab1           ------------------------------------------------
A06_2035_302.ab1                ------------------------------------------------

MAL13P1.250                     TAATTATTATATATAATATATAATATATTTATATATATATATATATAT
MAL13|MAL13P1.250               ------------------------------------------------
su_gi_contig_2257               ------------------------------------------------
gi|22793989|gb|BU497795.1|BU497 ------------------------------------------------
gi|21543429|gb|BQ596703.1|BQ596 ------------------------------------------------
072_PfLab1_M_P23b.ab1           ------------------------------------------------
A06_2035_302.ab1                ------------------------------------------------

MAL13P1.250                     ATATATATATATATATATATATATATATATATATATAATATATTTAAT
MAL13|MAL13P1.250               ------------------------------------------------
su_gi_contig_2257               ------------------------------------------------
gi|22793989|gb|BU497795.1|BU497 ------------------------------------------------
gi|21543429|gb|BQ596703.1|BQ596 ------------------------------------------------
072_PfLab1_M_P23b.ab1           ------------------------------------------------
A06_2035_302.ab1                ------------------------------------------------

MAL13P1.250                     ATTTATATGCATAATAAAATATATGTATATAATTTATCAAATACACAT
MAL13|MAL13P1.250               ------------------------------------------------
su_gi_contig_2257               ------------------------------------------------
gi|22793989|gb|BU497795.1|BU497 ------------------------------------------------
gi|21543429|gb|BQ596703.1|BQ596 ------------------------------------------------
072_PfLab1_M_P23b.ab1           ------------------------------------------------
A06_2035_302.ab1                ------------------------------------------------

MAL13P1.250                     AATAATATATAATATATATTTTTTTCCTTTCTTTTTCTGAATTATAAA
MAL13|MAL13P1.250               ------------------------------------------------
su_gi_contig_2257               ------------------------------------------------
gi|22793989|gb|BU497795.1|BU497 ------------------------------------------------
gi|21543429|gb|BQ596703.1|BQ596 ------------------------------------------------
072_PfLab1_M_P23b.ab1           ------------------------------------------------
A06_2035_302.ab1                ------------------------------------------------

MAL13P1.250                     AATATAAATTATAAACAAATTTTTTTTTTATTTTGAAAAATGAATAAC
MAL13|MAL13P1.250               ------------------------------------------------
su_gi_contig_2257               ------------------------------------------------
gi|22793989|gb|BU497795.1|BU497 ------------------------------------------------
gi|21543429|gb|BQ596703.1|BQ596 ------------------------------------------------
072_PfLab1_M_P23b.ab1           ------------------------------------------------
A06_2035_302.ab1                ------------------------------------------------

MAL13P1.250                     AATTTATTTGTATCGTTAAAAAAATAAAAAAAAGAACCGAAAATTTAT
MAL13|MAL13P1.250               ------------------------------------------------
su_gi_contig_2257               ------------------------------------------------
gi|22793989|gb|BU497795.1|BU497 ------------------------------------------------
gi|21543429|gb|BQ596703.1|BQ596 ------------------------------------------------
072_PfLab1_M_P23b.ab1           ------------------------------------------------
A06_2035_302.ab1                ------------------------------------------------

MAL13P1.250                     AAGATATTTATTAAATCAAAGGGCCAAAAAAAAAAAAAAAAATAATTA
MAL13|MAL13P1.250               ------------------------------------------------
su_gi_contig_2257               ------------------------------------------------
gi|22793989|gb|BU497795.1|BU497 ------------------------------------------------
gi|21543429|gb|BQ596703.1|BQ596 ------------------------------------------------
072_PfLab1_M_P23b.ab1           ------------------------------------------------
A06_2035_302.ab1                ------------------------------------------------

MAL13P1.250                     ATTATATACATATTAAACTAATTATACCAACATGGTAACAAAAAAAAA
MAL13|MAL13P1.250               ------------------------------------------------
su_gi_contig_2257               ------------------------------------------------
gi|22793989|gb|BU497795.1|BU497 ------------------------------------------------
gi|21543429|gb|BQ596703.1|BQ596 ------------------------------------------------
072_PfLab1_M_P23b.ab1           ------------------------------------------------
A06_2035_302.ab1                ------------------------------------------------

MAL13P1.250                     TATAATAAAGTAAAATAATTATAATATATAACTCAATTATAAGAAAAA
MAL13|MAL13P1.250               ------------------------------------------------
su_gi_contig_2257               ------------------------------------------------
gi|22793989|gb|BU497795.1|BU497 ------------------------------------------------
gi|21543429|gb|BQ596703.1|BQ596 ------------------------------------------------
072_PfLab1_M_P23b.ab1           ------------------------------------------------
A06_2035_302.ab1                ------------------------------------------------

MAL13P1.250                     AAAGGATAATAATGAAAAAAAGAAAAAAAAAAAAAAAAAAAAAAAAAA
MAL13|MAL13P1.250               ------------------------------------------------
su_gi_contig_2257               ------------------------------------------------
gi|22793989|gb|BU497795.1|BU497 ------------------------------------------------
gi|21543429|gb|BQ596703.1|BQ596 ------------------------------------------------
072_PfLab1_M_P23b.ab1           ------------------------------------------------
A06_2035_302.ab1                ------------------------------------------------

MAL13P1.250                     AGAAAAAGAAAAAAAAAACTAACTAAATAATAAAATAATGTATTATAT
MAL13|MAL13P1.250               ------------------------------------------------
su_gi_contig_2257               ------------------------------------------------
gi|22793989|gb|BU497795.1|BU497 ------------------------------------------------
gi|21543429|gb|BQ596703.1|BQ596 ------------------------------------------------
072_PfLab1_M_P23b.ab1           ------------------------------------------------
A06_2035_302.ab1                ------------------------------------------------

MAL13P1.250                     ATAAATAAGGAATGTAAAGAAAATAATATAATGGTATCACAAATATTA
MAL13|MAL13P1.250               ------------------------------------------------
su_gi_contig_2257               ------------------------------------------------
gi|22793989|gb|BU497795.1|BU497 ------------------------------------------------
gi|21543429|gb|BQ596703.1|BQ596 ------------------------------------------------
072_PfLab1_M_P23b.ab1           ------------------------------------------------
A06_2035_302.ab1                ------------------------------------------------

MAL13P1.250                     TATATATATATATATATATATAAATAAAATTTAGAAAAAAATAAGAAT
MAL13|MAL13P1.250               ------------------------------------------------
su_gi_contig_2257               ------------------------------------------------
gi|22793989|gb|BU497795.1|BU497 ------------------------------------------------
gi|21543429|gb|BQ596703.1|BQ596 ------------------------------------------------
072_PfLab1_M_P23b.ab1           ------------------------------------------------
A06_2035_302.ab1                ------------------------------------------------

MAL13P1.250                     TAAAAAATGCATCATCATACAAAAGTATAAATAATAATAAATATAAAA
MAL13|MAL13P1.250               ------------------------------------------------
su_gi_contig_2257               ------------------------------------------------
gi|22793989|gb|BU497795.1|BU497 ------------------------------------------------
gi|21543429|gb|BQ596703.1|BQ596 ------------------------------------------------
072_PfLab1_M_P23b.ab1           ------------------------------------------------
A06_2035_302.ab1                ------------------------------------------------

MAL13P1.250                     GTTCAATTATAATTTTTTTTTTTTTTTTTTTTTTTCTTTGATATATTG
MAL13|MAL13P1.250               ------------------------------------------------
su_gi_contig_2257               ------------------------------------------------
gi|22793989|gb|BU497795.1|BU497 ------------------------------------------------
gi|21543429|gb|BQ596703.1|BQ596 ------------------------------------------------
072_PfLab1_M_P23b.ab1           ------------------------------------------------
A06_2035_302.ab1                ------------------------------------------------

MAL13P1.250                     GTGTAATACATTTATATAATAATTAGACATTAATAATTAAAATTGAAG
MAL13|MAL13P1.250               ------------------------------------------------
su_gi_contig_2257               ------------------------------------------------
gi|22793989|gb|BU497795.1|BU497 ------------------------------------------------
gi|21543429|gb|BQ596703.1|BQ596 ------------------------------------------------
072_PfLab1_M_P23b.ab1           ------------------------------------------------
A06_2035_302.ab1                ------------------------------------------------

MAL13P1.250                     TGTAATACTGAAAATATTTCTTTTTATAGATGTCCATTTTTTTAATGA
MAL13|MAL13P1.250               ------------------------------------------------
su_gi_contig_2257               ------------------------------------------------
gi|22793989|gb|BU497795.1|BU497 ------------------------------------------------
gi|21543429|gb|BQ596703.1|BQ596 ------------------------------------------------
072_PfLab1_M_P23b.ab1           ------------------------------------------------
A06_2035_302.ab1                ------------------------------------------------

MAL13P1.250                     ACTTATGAATATTTCTATATTATCCAATTGGAATTTTATACATATATA
MAL13|MAL13P1.250               ------------------------------------------------
su_gi_contig_2257               ------------------------------------------------
gi|22793989|gb|BU497795.1|BU497 ------------------------------------------------
gi|21543429|gb|BQ596703.1|BQ596 ------------------------------------------------
072_PfLab1_M_P23b.ab1           ------------------------------------------------
A06_2035_302.ab1                ------------------------------------------------

MAL13P1.250                     TATATATATATATATATATTTATTTATTTATTTATTTAAATATATAAT
MAL13|MAL13P1.250               ------------------------------------------------
su_gi_contig_2257               ------------------------------------------------
gi|22793989|gb|BU497795.1|BU497 ------------------------------------------------
gi|21543429|gb|BQ596703.1|BQ596 ------------------------------------------------
072_PfLab1_M_P23b.ab1           ------------------------------------------------
A06_2035_302.ab1                ------------------------------------------------

MAL13P1.250                     TATATTTATAAACTTTCTGCTTATTTTATTATTTCCCGTTTGAATATT
MAL13|MAL13P1.250               ------------------------------------------------
su_gi_contig_2257               ----------------------------------------TGAATATT
gi|22793989|gb|BU497795.1|BU497 ------------------------------------------------
gi|21543429|gb|BQ596703.1|BQ596 ------------------------------------------------
072_PfLab1_M_P23b.ab1           -----------------------------------------GAATATT
A06_2035_302.ab1                ------------------------------------------------

MAL13P1.250                     AATTAAAAAAAAATGAATACGTCCTTGAGTAATAATGAAAATGAAAAC
MAL13|MAL13P1.250               ------------ATGAATACGTCCTTGAGTAATAATGAAAATGAAAAC
su_gi_contig_2257               AATTAAAAAAAAATGAATACGTCCTTGAGTAATAATGAAAATGAAAAC
gi|22793989|gb|BU497795.1|BU497 ------------------------------------------------
gi|21543429|gb|BQ596703.1|BQ596 ------------------------------------------------
072_PfLab1_M_P23b.ab1           AATTAAAAAAAAATGAATACGTCCTTGAGTAATAATGAAAATGAAAAC
A06_2035_302.ab1                ------------------------------------------------

MAL13P1.250                     AATTTTTTTATAAAGTCCTTTTTTGAATCACTATCAAATTTTATAAAA
MAL13|MAL13P1.250               AATTTTTTTATAAAGTCCTTTTTTGAATCACTATCAAATTTTATAAAA
su_gi_contig_2257               AATTTTTTTATAAAGTCCTTTTTTGAATCACTATCAAATTTTATAAAA
gi|22793989|gb|BU497795.1|BU497 ------------------------------------------------
gi|21543429|gb|BQ596703.1|BQ596 ------------------------------------------------
072_PfLab1_M_P23b.ab1           AATTTTTTTATAAAGTCCTTTTTTGAATCACTATCAAATTTTATAAAA
A06_2035_302.ab1                ------------------------------------------------

MAL13P1.250                     AATATAAAAATTGAAATAAAGGATACATTTGAATTACTTAATTATCCA
MAL13|MAL13P1.250               AATATAAAAATTGAAATAAAGGATACATTTGAATTACTTAATTATCCA
su_gi_contig_2257               AATATAAAAATTGAAATAAAGGATACATTTGAATTACTTAATTATCCA
gi|22793989|gb|BU497795.1|BU497 ------------------------------------------------
gi|21543429|gb|BQ596703.1|BQ596 ------------------------------------------------
072_PfLab1_M_P23b.ab1           AATATAAAAATTGAAATAAAGGATACATTTGAATTACTTAATTATCCA
A06_2035_302.ab1                ------------------------------------------------

MAL13P1.250                     TGTGTTTATCAAAACTCTAAGAAAAAATTTAGTGTAAGTGAAAATGAA
MAL13|MAL13P1.250               TGTGTTTATCAAAACTCTAAGAAAAAATTTAGTGTAAGTGAAAATGAA
su_gi_contig_2257               TGTGTTTATCAAAACTCTAAGAAAAAATTTAGTGTAAGTGAAAATGAA
gi|22793989|gb|BU497795.1|BU497 ------------------------------------------------
gi|21543429|gb|BQ596703.1|BQ596 ------------------------------------------------
072_PfLab1_M_P23b.ab1           TGTGTTTATCAAAACTCTAAGAAAAAATTTAGTGTAAGTGAAAATGAA
A06_2035_302.ab1                ------------------------------------------------

MAL13P1.250                     GACTATAAAAATTCTTTAACAACAAATGTAATCAGCAAAATAGACAAG
MAL13|MAL13P1.250               GACTATAAAAATTCTTTAACAACAAATGTAATCAGCAAAATAGACAAG
su_gi_contig_2257               GACTATAAAAATTCTTTAACAACAAATGTAATCAGCAAAATAGACAAG
gi|22793989|gb|BU497795.1|BU497 ------------------------------------------------
gi|21543429|gb|BQ596703.1|BQ596 ------------------------------------------------
072_PfLab1_M_P23b.ab1           GACTATAAAAATTCTTTAACAACAAATGTAATCAGCAAAATAGACAAG
A06_2035_302.ab1                ------------------------------------------------

MAL13P1.250                     AAAAATATTGAAAACTTTAGAGTATATCAAAAAGAACTACATAATATT
MAL13|MAL13P1.250               AAAAATATTGAAAACTTTAGAGTATATCAAAAAGAACTACATAATATT
su_gi_contig_2257               AAAAATATTGAAAACTTTAGAGTATATCAAAAAGAACTACATAATATT
gi|22793989|gb|BU497795.1|BU497 ------------------------------------------------
gi|21543429|gb|BQ596703.1|BQ596 ------------------------------------------------
072_PfLab1_M_P23b.ab1           AAAAATATTGAAAACTTTAGAGTATATCAAAAAGAACTACATAATATT
A06_2035_302.ab1                ------------------------------------------------

MAL13P1.250                     TTACAAAATATTAAAACGTTTAACGAAAAATATAAATTGGATGTACCT
MAL13|MAL13P1.250               TTACAAAATATTAAAACGTTTAACGAAAAATATAAATTGGATGTACCT
su_gi_contig_2257               TTACAAAATATTAAAACGTTTAACGAAAAATATAAATTGGATGTACCT
gi|22793989|gb|BU497795.1|BU497 ------------------------------------------------
gi|21543429|gb|BQ596703.1|BQ596 ------------------------------------------------
072_PfLab1_M_P23b.ab1           TTACAAAATATTAAAACGTTTAACGAAAAATATAAATTGGATGTACCT
A06_2035_302.ab1                ------------------------------------------------

MAL13P1.250                     TTATTATCAATAATGGAAAACTTAATAATATTACATTTAATTAATGAA
MAL13|MAL13P1.250               TTATTATCAATAATGGAAAACTTAATAATATTACATTTAATTAATGAA
su_gi_contig_2257               TTATTATCAATAATGGAAAACTTAATAATATTACATTTAATTAATGAA
gi|22793989|gb|BU497795.1|BU497 ------------------------------------------------
gi|21543429|gb|BQ596703.1|BQ596 -------------------------------------------ATGAA
072_PfLab1_M_P23b.ab1           TTATTATCAATAATGGAAAACTTAATAATATTACATTTAATTAATGAA
A06_2035_302.ab1                -----------------AAACTTAATAATATTACATTTAATTAATGAA

MAL13P1.250                     TACAAAATTAATAATATTGTCAAAAAAATACAGGAACATAATATACCA
MAL13|MAL13P1.250               TACAAAATTAATAATATTGTCAAAAAAATACAGGAACATAATATACCA
su_gi_contig_2257               TACAAAATTAATAATATTGTCAAAAAAATACAGGAACATAATATACCA
gi|22793989|gb|BU497795.1|BU497 ------------------------------------------------
gi|21543429|gb|BQ596703.1|BQ596 TACAAAATTAATAATATTGTCAAAAAAATACAGGAACATAATATACCA
072_PfLab1_M_P23b.ab1           TACAAAATTAATAATATTGTCAAAAAAATACAGGAACATAATATACCA
A06_2035_302.ab1                TACAAAATTAATAATATTGTCAAAAAAATACAGGAACATAATATACCA

MAL13P1.250                     ATGCCCGAGTAATTTTACCTGAACTGTTCATATCATTTTAATTTTTAC
MAL13|MAL13P1.250               ATGCCCGA----------------------------------------
su_gi_contig_2257               ATGCCCGA----------------------------------------
gi|22793989|gb|BU497795.1|BU497 ------------------------------------------------
gi|21543429|gb|BQ596703.1|BQ596 ATGCCCGA----------------------------------------
072_PfLab1_M_P23b.ab1           ATGCCCGA----------------------------------------
A06_2035_302.ab1                ATGCCCGA----------------------------------------

MAL13P1.250                     TCTGCATTTATTTATTCAAATAATAAAAAAAAAAATATATATATATAT
MAL13|MAL13P1.250               ------------------------------------------------
su_gi_contig_2257               ------------------------------------------------
gi|22793989|gb|BU497795.1|BU497 ------------------------------------------------
gi|21543429|gb|BQ596703.1|BQ596 ------------------------------------------------
072_PfLab1_M_P23b.ab1           ------------------------------------------------
A06_2035_302.ab1                ------------------------------------------------

MAL13P1.250                     ATATATATATGTGTATTTTTATTTTGTCTATGTATAGCATATATATAT
MAL13|MAL13P1.250               ------------------------------------------------
su_gi_contig_2257               ------------------------------------------------
gi|22793989|gb|BU497795.1|BU497 ------------------------------------------------
gi|21543429|gb|BQ596703.1|BQ596 ------------------------------------------------
072_PfLab1_M_P23b.ab1           ------------------------------------------------
A06_2035_302.ab1                ------------------------------------------------

MAL13P1.250                     ATATTTTTTTTTTTTAACATGAATAATACATTCATTAATTTAAAATGT
MAL13|MAL13P1.250               ------------------------------------------------
su_gi_contig_2257               ------------------------------------------------
gi|22793989|gb|BU497795.1|BU497 ------------------------------------------------
gi|21543429|gb|BQ596703.1|BQ596 ------------------------------------------------
072_PfLab1_M_P23b.ab1           ------------------------------------------------
A06_2035_302.ab1                ------------------------------------------------

MAL13P1.250                     TACATATATATATATATATATATATATATATATAATGAACATGTTTTT
MAL13|MAL13P1.250               ------------------------------------------------
su_gi_contig_2257               ------------------------------------------------
gi|22793989|gb|BU497795.1|BU497 ------------------------------------------------
gi|21543429|gb|BQ596703.1|BQ596 ------------------------------------------------
072_PfLab1_M_P23b.ab1           ------------------------------------------------
A06_2035_302.ab1                ------------------------------------------------

MAL13P1.250                     CATTAAAAAAATTGCTCATTTTTTTCCTGAACTGTTCATACAATATTG
MAL13|MAL13P1.250               ------------------------------------------------
su_gi_contig_2257               ------------------------------------------------
gi|22793989|gb|BU497795.1|BU497 ------------------------------------------------
gi|21543429|gb|BQ596703.1|BQ596 ------------------------------------------------
072_PfLab1_M_P23b.ab1           ------------------------------------------------
A06_2035_302.ab1                ------------------------------------------------

MAL13P1.250                     CGTACTCATAAATATATATATATATATATATTTATTATTATTTTTTTT
MAL13|MAL13P1.250               ------------------------------------------------
su_gi_contig_2257               ------------------------------------------------
gi|22793989|gb|BU497795.1|BU497 ------------------------------------------------
gi|21543429|gb|BQ596703.1|BQ596 ------------------------------------------------
072_PfLab1_M_P23b.ab1           ------------------------------------------------
A06_2035_302.ab1                ------------------------------------------------

MAL13P1.250                     TTTTTTAGATTAAATAGTGATTTGCCTGATTACTTAATTCCAACATTA
MAL13|MAL13P1.250               --------ATTAAATAGTGATTTGCCTGATTACTTAATTCCAACATTA
su_gi_contig_2257               --------ATTAAATAGTGATTTGCCTGATTACTTAATTCCAACATTA
gi|22793989|gb|BU497795.1|BU497 ------------------------------------------------
gi|21543429|gb|BQ596703.1|BQ596 --------ATTAAATAGTGATTTGCCTGATTACTTAATTCCAACATTA
072_PfLab1_M_P23b.ab1           --------ATTAAATAGTGATTTGCCTGATTACTTAATTCCAACATTA
A06_2035_302.ab1                --------ATTAAATAGTGATTTGCCTGATTACTTAATTCCAACATTA

MAL13P1.250                     GAATTAGAAGAAAACCAAAATGAGTCAAATTTGAATGTCAGCATAAGT
MAL13|MAL13P1.250               GAATTAGAAGAAAACCAAAATGAGTCAAATTTGAATGTCAGCATAAGT
su_gi_contig_2257               GAATTAGAAGAAAACCAAAATGAGTCAAATTTGAATGTCAGCATAAGT
gi|22793989|gb|BU497795.1|BU497 ------------------------------------------ATAAGT
gi|21543429|gb|BQ596703.1|BQ596 GAATTAGAAGAAAACCAAAATGAGTCAAATTTGAATGTCAGCATAAGT
072_PfLab1_M_P23b.ab1           GAATTAGAAGAAAACCAAAATGAGTCAAATTTGAATGTCAGCATAAGT
A06_2035_302.ab1                GAATTAGAAGAAAACCAAAATGAGTCAAATTTGAATGTCAGCATAAGT

MAL13P1.250                     GAAATAAATAATTTGTCCATAAATAATAATGCTGTTAAACATATTTTG
MAL13|MAL13P1.250               GAAATAAATAATTTGTCCATAAATAATAATGCTGTTAAACATATTTTG
su_gi_contig_2257               GAAATAAATAATTTGTCCATAAATAATAATGCTGTTAAACATATTTTG
gi|22793989|gb|BU497795.1|BU497 GAAATAAATAATTTGTCCATAAATAATAATGCTGTTAAACATATTTTG
gi|21543429|gb|BQ596703.1|BQ596 GAAATAAATAATTTGTCCATAAATAATAATGCTGTTAAACATATTTTG
072_PfLab1_M_P23b.ab1           GAAATAAATAATTTGTCCATAAATAATAATGCTGTTAAACATATTTTG
A06_2035_302.ab1                GAAATAAATAATTTGTCCATAAATAATAATGCTGTTAAACATATTTTG

MAL13P1.250                     GAAAATGCACAGCTGAAAGTGGATTTTTCTAAACTCGTTAAATTGAAT
MAL13|MAL13P1.250               GAAAATGCACAGCTGAAAGTGGATTTTTCTAAACTCGTTAAATTGAAT
su_gi_contig_2257               GAAAATGCACAGCTGAAAGTGGATTTTTCTAAACTCGTTAAATTGAAT
gi|22793989|gb|BU497795.1|BU497 GAAAATGCACAGCTGAAAGTGGATTTTTCTAAACTCGTTAAATTGAAT
gi|21543429|gb|BQ596703.1|BQ596 GAAAATGCACAGCTGAAAGTGGATTTTTCTAAACTCGTTAAATTGAAT
072_PfLab1_M_P23b.ab1           GAAAATGCACAGCTGAAAGTGGATTTTTCTAAACTCGTTAAATTGAAT
A06_2035_302.ab1                GAAAATGCACAGCTGAAAGTGGATTTTTCTAAACTCGTTAAATTGAAT

MAL13P1.250                     GGAGAAAATCACTTAAATTCTAGCAGTATAAATCCGAGTTCAGAACTT
MAL13|MAL13P1.250               GGAGAAAATCACTTAAATTCTAGCAGTATAAATCCGAGTTCAGAACTT
su_gi_contig_2257               GGAGAAAATCACTTAAATTCTAGCAGTATAAATCCGAGTTCAGAACTT
gi|22793989|gb|BU497795.1|BU497 GGAGAAAATCACTTAAATTCTAGCAGTATAAATCCGAGTTCAGAACTT
gi|21543429|gb|BQ596703.1|BQ596 GGAGAAAATCACTTAAATTCTAGCAGTATAAATCCGAGTTCAGAACTT
072_PfLab1_M_P23b.ab1           GGAGAAAATCACTTAAATTCTAGCAGTATAAATCCGAGTTCAGAACTT
A06_2035_302.ab1                ------------------------------------------------

MAL13P1.250                     AATGAAAAATCAGATGAATTAACATTATATAAAAAAGACGATAAAATT
MAL13|MAL13P1.250               AATGAAAAATCAGATGAATTAACATTATATAAAAAAGACGATAAAATT
su_gi_contig_2257               AATGAAAAATCAGATGAATTAACATTATATAAAAAAGACGATAAAATT
gi|22793989|gb|BU497795.1|BU497 AATGAAAAATCAGATGAATTAACATTATATAAAAAAGACGATAAAATT
gi|21543429|gb|BQ596703.1|BQ596 AATGAAAAATCAGATGAATTAACATTATATAAAAAAGACGATAAAATT
072_PfLab1_M_P23b.ab1           AATGAAAAATCAGATGAATTAACATTATATAAAAAAGACGATAAAATT
A06_2035_302.ab1                ------------------------------------------------

MAL13P1.250                     CATAATTTAACGCATGATATAAAGGAAGAAATAAATAATGAGAGAAAC
MAL13|MAL13P1.250               CATAATTTAACGCATGATATAAAGGAAGAAATAAATAATGAGAGAAAC
su_gi_contig_2257               CATAATTTAACGCATGATATAAAGGAAGAAATAAATAATGAGAGAAAC
gi|22793989|gb|BU497795.1|BU497 CATAATTTAACGCATGATATAAAGGAAGAAATAAATAATGAGAGAAAC
gi|21543429|gb|BQ596703.1|BQ596 CATAATTTAACGCATGATATAAAGGAAGAAATAAATAATGAGAGAAAC
072_PfLab1_M_P23b.ab1           CATAATTTAACGCATGATATAAAGGAAGAAATAAATAATGAGAGAAAC
A06_2035_302.ab1                ------------------------------------------------

MAL13P1.250                     GAAGATCAATATTTAAATAGGTCACACAACAATGAGGACGAAAAGCAT
MAL13|MAL13P1.250               GAAGATCAATATTTAAATAGGTCACACAACAATGAGGACGAAAAGCAT
su_gi_contig_2257               GAAGATCAATATTTAAATAGGTCACACAACAATGAGGACGAAAAGCAT
gi|22793989|gb|BU497795.1|BU497 GAAGATCAATATTTAAATAGGTCACACAACAATGAGGACGAAAAGCAT
gi|21543429|gb|BQ596703.1|BQ596 GAAGATCAATATTTAAATAGGTCACACAACAATGAGGACGAAAAGCAT
072_PfLab1_M_P23b.ab1           GAAGATCAATATTTAAATAGGTCACA----------------------
A06_2035_302.ab1                ------------------------------------------------

MAL13P1.250                     ACCCTTATGACAAGTAAAAAGGAAGAAAAAGTTAATCTTATTCAAAAT
MAL13|MAL13P1.250               ACCCTTATGACAAGTAAAAAGGAAGAAAAAGTTAATCTTATTCAAAAT
su_gi_contig_2257               ACCCTTATGACAAGTAAAAAGGAAGAAAAAGTTAATCTTATTCAAAAT
gi|22793989|gb|BU497795.1|BU497 ACCCTTATGACAAGTAAAAAGGAAGAAAAAGTTAATCTTATTCAAAAT
gi|21543429|gb|BQ596703.1|BQ596 ACCCTTATGACAAGTAAAAAGGAAGAAAAAGTTAATCTTATTCAAAAT
072_PfLab1_M_P23b.ab1           ------------------------------------------------
A06_2035_302.ab1                ------------------------------------------------

MAL13P1.250                     ATTGGGTTATCCGAAGAAACATTGAAGTTATTAAACTTGTTGCCCAAG
MAL13|MAL13P1.250               ATTGGGTTATCCGAAGAAACATTGAAGTTATTAAACTTGTTGCCCAAG
su_gi_contig_2257               ATTGGGTTATCCGAAGAAACATTGAAGTTATTAAACTTGTTGCCCAAG
gi|22793989|gb|BU497795.1|BU497 ATTGGGTTATCCGAAGAAACATTGAAGTTATTAAACTTGTTGCCCAAG
gi|21543429|gb|BQ596703.1|BQ596 ATTGGGTTATCCGAAGAAACATTGAAGTTATTAAACTTGTTGCCCAAG
072_PfLab1_M_P23b.ab1           ------------------------------------------------
A06_2035_302.ab1                ------------------------------------------------

MAL13P1.250                     AAAAGGAAAAACGATCAAAATTAAAAAAAAAAAATAAAGAAATCAAAA
MAL13|MAL13P1.250               AAAAGGAAAAACGATCAAAATTAA------------------------
su_gi_contig_2257               AAAAGGAAAAACGATCAAAATTAAAAAAAAAAAA--------------
gi|22793989|gb|BU497795.1|BU497 AAAAGGAAAAACGATCAAAATTAAAAAAAAAAAA--------------
gi|21543429|gb|BQ596703.1|BQ596 AAAAGGAAAAACGATCAAAATTAAAAAAAAA-----------------
072_PfLab1_M_P23b.ab1           ------------------------------------------------
A06_2035_302.ab1                ------------------------------------------------

MAL13P1.250                     TTGATGAATAAATTAATGCATAAATAAAAAAGGGCGCAAAAAAAAAAA
MAL13|MAL13P1.250               ------------------------------------------------
su_gi_contig_2257               ------------------------------------------------
gi|22793989|gb|BU497795.1|BU497 ------------------------------------------------
gi|21543429|gb|BQ596703.1|BQ596 ------------------------------------------------
072_PfLab1_M_P23b.ab1           ------------------------------------------------
A06_2035_302.ab1                ------------------------------------------------

MAL13P1.250                     AAAAAAAATATATATATATATATATATATATATATATATAAATTAATA
MAL13|MAL13P1.250               ------------------------------------------------
su_gi_contig_2257               ------------------------------------------------
gi|22793989|gb|BU497795.1|BU497 ------------------------------------------------
gi|21543429|gb|BQ596703.1|BQ596 ------------------------------------------------
072_PfLab1_M_P23b.ab1           ------------------------------------------------
A06_2035_302.ab1                ------------------------------------------------

MAL13P1.250                     TATGAATGAAAGTATTTCATTAAAAAATAAATAAATAAATAAAAATAA
MAL13|MAL13P1.250               ------------------------------------------------
su_gi_contig_2257               ------------------------------------------------
gi|22793989|gb|BU497795.1|BU497 ------------------------------------------------
gi|21543429|gb|BQ596703.1|BQ596 ------------------------------------------------
072_PfLab1_M_P23b.ab1           ------------------------------------------------
A06_2035_302.ab1                ------------------------------------------------

MAL13P1.250                     AAAATAAATAAAAATATAAACATAAATAAAAAAGTGTATATATATACA
MAL13|MAL13P1.250               ------------------------------------------------
su_gi_contig_2257               ------------------------------------------------
gi|22793989|gb|BU497795.1|BU497 ------------------------------------------------
gi|21543429|gb|BQ596703.1|BQ596 ------------------------------------------------
072_PfLab1_M_P23b.ab1           ------------------------------------------------
A06_2035_302.ab1                ------------------------------------------------

MAL13P1.250                     TATATGCACAATTTAATGAAAGGAAAAAATATACATTCTTGTGAACAT
MAL13|MAL13P1.250               ------------------------------------------------
su_gi_contig_2257               ------------------------------------------------
gi|22793989|gb|BU497795.1|BU497 ------------------------------------------------
gi|21543429|gb|BQ596703.1|BQ596 ------------------------------------------------
072_PfLab1_M_P23b.ab1           ------------------------------------------------
A06_2035_302.ab1                ------------------------------------------------

MAL13P1.250                     GTAAATTTTTTTTATATATACATGGTCTTTATATAAATAATTAAGATT
MAL13|MAL13P1.250               ------------------------------------------------
su_gi_contig_2257               ------------------------------------------------
gi|22793989|gb|BU497795.1|BU497 ------------------------------------------------
gi|21543429|gb|BQ596703.1|BQ596 ------------------------------------------------
072_PfLab1_M_P23b.ab1           ------------------------------------------------
A06_2035_302.ab1                ------------------------------------------------

MAL13P1.250                     ATTGTTTTGAAATAATATTTTTTAAATAACTTTTTATGTTATATTGTT
MAL13|MAL13P1.250               ------------------------------------------------
su_gi_contig_2257               ------------------------------------------------
gi|22793989|gb|BU497795.1|BU497 ------------------------------------------------
gi|21543429|gb|BQ596703.1|BQ596 ------------------------------------------------
072_PfLab1_M_P23b.ab1           ------------------------------------------------
A06_2035_302.ab1                ------------------------------------------------

MAL13P1.250                     TTTACATAATTATATATATATATATATATATATATTTATTTATTTATT
MAL13|MAL13P1.250               ------------------------------------------------
su_gi_contig_2257               ------------------------------------------------
gi|22793989|gb|BU497795.1|BU497 ------------------------------------------------
gi|21543429|gb|BQ596703.1|BQ596 ------------------------------------------------
072_PfLab1_M_P23b.ab1           ------------------------------------------------
A06_2035_302.ab1                ------------------------------------------------

MAL13P1.250                     TATTTATTTATTTTTTTTATTTTTTTTTTTTTTTTTTCATAACTTTGT
MAL13|MAL13P1.250               ------------------------------------------------
su_gi_contig_2257               ------------------------------------------------
gi|22793989|gb|BU497795.1|BU497 ------------------------------------------------
gi|21543429|gb|BQ596703.1|BQ596 ------------------------------------------------
072_PfLab1_M_P23b.ab1           ------------------------------------------------
A06_2035_302.ab1                ------------------------------------------------

MAL13P1.250                     TATTTTGATAATATTCTCCTTTTTTATTTAATTTTTTGTATGTATATG
MAL13|MAL13P1.250               ------------------------------------------------
su_gi_contig_2257               ------------------------------------------------
gi|22793989|gb|BU497795.1|BU497 ------------------------------------------------
gi|21543429|gb|BQ596703.1|BQ596 ------------------------------------------------
072_PfLab1_M_P23b.ab1           ------------------------------------------------
A06_2035_302.ab1                ------------------------------------------------

MAL13P1.250                     TGTATAATATTTATAAAAGAATAACATAATGATATTTGATTTTGCATT
MAL13|MAL13P1.250               ------------------------------------------------
su_gi_contig_2257               ------------------------------------------------
gi|22793989|gb|BU497795.1|BU497 ------------------------------------------------
gi|21543429|gb|BQ596703.1|BQ596 ------------------------------------------------
072_PfLab1_M_P23b.ab1           ------------------------------------------------
A06_2035_302.ab1                ------------------------------------------------

MAL13P1.250                     AAATAATTGCTGTGAAAGAAATCAATATATAACATTCATAAATATTTC
MAL13|MAL13P1.250               ------------------------------------------------
su_gi_contig_2257               ------------------------------------------------
gi|22793989|gb|BU497795.1|BU497 ------------------------------------------------
gi|21543429|gb|BQ596703.1|BQ596 ------------------------------------------------
072_PfLab1_M_P23b.ab1           ------------------------------------------------
A06_2035_302.ab1                ------------------------------------------------

MAL13P1.250                     CGTGTGTGCAATTATAAATATAATTTGTTGGAAATGGAAAATTCTAGA
MAL13|MAL13P1.250               ------------------------------------------------
su_gi_contig_2257               ------------------------------------------------
gi|22793989|gb|BU497795.1|BU497 ------------------------------------------------
gi|21543429|gb|BQ596703.1|BQ596 ------------------------------------------------
072_PfLab1_M_P23b.ab1           ------------------------------------------------
A06_2035_302.ab1                ------------------------------------------------

MAL13P1.250                     ACCATTCAAATTGTTGACAGTTTTTTTACATGAGTTTTCTCATGCCTC
MAL13|MAL13P1.250               ------------------------------------------------
su_gi_contig_2257               ------------------------------------------------
gi|22793989|gb|BU497795.1|BU497 ------------------------------------------------
gi|21543429|gb|BQ596703.1|BQ596 ------------------------------------------------
072_PfLab1_M_P23b.ab1           ------------------------------------------------
A06_2035_302.ab1                ------------------------------------------------

MAL13P1.250                     TGCTTGTTGGTTAACTGGAGGGAAGGTCAAGGCAATAGGTTAAATTTT
MAL13|MAL13P1.250               ------------------------------------------------
su_gi_contig_2257               ------------------------------------------------
gi|22793989|gb|BU497795.1|BU497 ------------------------------------------------
gi|21543429|gb|BQ596703.1|BQ596 ------------------------------------------------
072_PfLab1_M_P23b.ab1           ------------------------------------------------
A06_2035_302.ab1                ------------------------------------------------

MAL13P1.250                     AAGAAATAAAACCAATACAAAAAAATTAAATAAGTATAAACATATACA
MAL13|MAL13P1.250               ------------------------------------------------
su_gi_contig_2257               ------------------------------------------------
gi|22793989|gb|BU497795.1|BU497 ------------------------------------------------
gi|21543429|gb|BQ596703.1|BQ596 ------------------------------------------------
072_PfLab1_M_P23b.ab1           ------------------------------------------------
A06_2035_302.ab1                ------------------------------------------------

MAL13P1.250                     TATGTTTGTATATATATATATATATATATATATATATAAATATGTGAA
MAL13|MAL13P1.250               ------------------------------------------------
su_gi_contig_2257               ------------------------------------------------
gi|22793989|gb|BU497795.1|BU497 ------------------------------------------------
gi|21543429|gb|BQ596703.1|BQ596 ------------------------------------------------
072_PfLab1_M_P23b.ab1           ------------------------------------------------
A06_2035_302.ab1                ------------------------------------------------

MAL13P1.250                     TTAATTTATGTTAATATAATTTTCATTTTGCTTTATATCTTCATATTT
MAL13|MAL13P1.250               ------------------------------------------------
su_gi_contig_2257               ------------------------------------------------
gi|22793989|gb|BU497795.1|BU497 ------------------------------------------------
gi|21543429|gb|BQ596703.1|BQ596 ------------------------------------------------
072_PfLab1_M_P23b.ab1           ------------------------------------------------
A06_2035_302.ab1                ------------------------------------------------

MAL13P1.250                     ATTATTATTATTTATTTATTTATTTTTCTGTTTAGAGGTAAATAAAGA
MAL13|MAL13P1.250               ------------------------------------------------
su_gi_contig_2257               ------------------------------------------------
gi|22793989|gb|BU497795.1|BU497 ------------------------------------------------
gi|21543429|gb|BQ596703.1|BQ596 ------------------------------------------------
072_PfLab1_M_P23b.ab1           ------------------------------------------------
A06_2035_302.ab1                ------------------------------------------------

MAL13P1.250                     TCATGGAGGTTCTACAAGAACAGTTGGCGGTAATCAATATCTTATATT
MAL13|MAL13P1.250               ------------------------------------------------
su_gi_contig_2257               ------------------------------------------------
gi|22793989|gb|BU497795.1|BU497 ------------------------------------------------
gi|21543429|gb|BQ596703.1|BQ596 ------------------------------------------------
072_PfLab1_M_P23b.ab1           ------------------------------------------------
A06_2035_302.ab1                ------------------------------------------------

MAL13P1.250                     ACCAGCTGGTTATATTGGTTCATGTTTTTATGGAATGTTTTTTATATT
MAL13|MAL13P1.250               ------------------------------------------------
su_gi_contig_2257               ------------------------------------------------
gi|22793989|gb|BU497795.1|BU497 ------------------------------------------------
gi|21543429|gb|BQ596703.1|BQ596 ------------------------------------------------
072_PfLab1_M_P23b.ab1           ------------------------------------------------
A06_2035_302.ab1                ------------------------------------------------

MAL13P1.250                     GATGGCTTATTTAAGTAAATGGACTTTATTAATATCAACGGTATTTTT
MAL13|MAL13P1.250               ------------------------------------------------
su_gi_contig_2257               ------------------------------------------------
gi|22793989|gb|BU497795.1|BU497 ------------------------------------------------
gi|21543429|gb|BQ596703.1|BQ596 ------------------------------------------------
072_PfLab1_M_P23b.ab1           ------------------------------------------------
A06_2035_302.ab1                ------------------------------------------------

MAL13P1.250                     ATGTTTTTTATTATTACTAGTACTAGTAGTATATGCAAAGAATATGTT
MAL13|MAL13P1.250               ------------------------------------------------
su_gi_contig_2257               ------------------------------------------------
gi|22793989|gb|BU497795.1|BU497 ------------------------------------------------
gi|21543429|gb|BQ596703.1|BQ596 ------------------------------------------------
072_PfLab1_M_P23b.ab1           ------------------------------------------------
A06_2035_302.ab1                ------------------------------------------------

MAL13P1.250                     TTTACGTTTTCTGTGTTTATTATTTTTAAGTATAACTATATCCATATG
MAL13|MAL13P1.250               ------------------------------------------------
su_gi_contig_2257               ------------------------------------------------
gi|22793989|gb|BU497795.1|BU497 ------------------------------------------------
gi|21543429|gb|BQ596703.1|BQ596 ------------------------------------------------
072_PfLab1_M_P23b.ab1           ------------------------------------------------
A06_2035_302.ab1                ------------------------------------------------

MAL13P1.250                     GGTATTATGTGAATATTATAAGGATAAAGTATATTATTGGCCATTAAT
MAL13|MAL13P1.250               ------------------------------------------------
su_gi_contig_2257               ------------------------------------------------
gi|22793989|gb|BU497795.1|BU497 ------------------------------------------------
gi|21543429|gb|BQ596703.1|BQ596 ------------------------------------------------
072_PfLab1_M_P23b.ab1           ------------------------------------------------
A06_2035_302.ab1                ------------------------------------------------

MAL13P1.250                     AATAATAATGACTTTTATAGGAGTATTAAACGAAATGTATAGTATAGT
MAL13|MAL13P1.250               ------------------------------------------------
su_gi_contig_2257               ------------------------------------------------
gi|22793989|gb|BU497795.1|BU497 ------------------------------------------------
gi|21543429|gb|BQ596703.1|BQ596 ------------------------------------------------
072_PfLab1_M_P23b.ab1           ------------------------------------------------
A06_2035_302.ab1                ------------------------------------------------

MAL13P1.250                     AGATATTTTTGAAGATTTAATTACGAGATCCACACCGGATTCAGATTC
MAL13|MAL13P1.250               ------------------------------------------------
su_gi_contig_2257               ------------------------------------------------
gi|22793989|gb|BU497795.1|BU497 ------------------------------------------------
gi|21543429|gb|BQ596703.1|BQ596 ------------------------------------------------
072_PfLab1_M_P23b.ab1           ------------------------------------------------
A06_2035_302.ab1                ------------------------------------------------

MAL13P1.250                     ATATAAGTATGCCAAACTAACAAAATGTAGTTCTAAATTATGTGGAGT
MAL13|MAL13P1.250               ------------------------------------------------
su_gi_contig_2257               ------------------------------------------------
gi|22793989|gb|BU497795.1|BU497 ------------------------------------------------
gi|21543429|gb|BQ596703.1|BQ596 ------------------------------------------------
072_PfLab1_M_P23b.ab1           ------------------------------------------------
A06_2035_302.ab1                ------------------------------------------------

MAL13P1.250                     CCTATGGCTTTTAATTAATTTCTTTTTTATTATTTTAACGATTTATTT
MAL13|MAL13P1.250               ------------------------------------------------
su_gi_contig_2257               ------------------------------------------------
gi|22793989|gb|BU497795.1|BU497 ------------------------------------------------
gi|21543429|gb|BQ596703.1|BQ596 ------------------------------------------------
072_PfLab1_M_P23b.ab1           ------------------------------------------------
A06_2035_302.ab1                ------------------------------------------------

MAL13P1.250                     AATTGGAGCTATTCAAGTCAAAAATTTTGATACAGAATTATATCACAA
MAL13|MAL13P1.250               ------------------------------------------------
su_gi_contig_2257               ------------------------------------------------
gi|22793989|gb|BU497795.1|BU497 ------------------------------------------------
gi|21543429|gb|BQ596703.1|BQ596 ------------------------------------------------
072_PfLab1_M_P23b.ab1           ------------------------------------------------
A06_2035_302.ab1                ------------------------------------------------

MAL13P1.250                     AGTTGGTATACAGATCAAAAAGTAAACATTATATA
MAL13|MAL13P1.250               -----------------------------------
su_gi_contig_2257               -----------------------------------
gi|22793989|gb|BU497795.1|BU497 -----------------------------------
gi|21543429|gb|BQ596703.1|BQ596 -----------------------------------
072_PfLab1_M_P23b.ab1           -----------------------------------
A06_2035_302.ab1                -----------------------------------

;

endblock;
