# Supplementary material for: cDNA sequences reveal considerable gene prediction inaccuracy in the Plasmodium falciparum genome
Source: BMC Genomics. 2007 Jul 27;8:255. doi: 10.1186/1471-2164-8-255 (PMC1978503; doi:10.1186/1471-2164-8-255)
Supplement: Additional file 2 — Genes with predicted coding regions fully covered by EST and confirmation of predicted introns. Aligned cDNA and predicted CDS sequences can be viewed by double clicking the hyper-linked gene names in the Excel file. [file 1471-2164-8-255-S2.zip › MAL13P1.288.TXT]

#NEXUS

[!This data assembled using Sequencher, from Gene Codes Corporation.]
begin data;
   dimensions ntax=11 nchar=3461;
   format datatype=dna gap=- interleave=yes;
   matrix

MAL13P1.288                     TTTTTGGAATTCAAAAAAAGGGATGATCGTGGTTTTAATAATATAAAA
MAL13|MAL13P1.288               ------------------------------------------------
su_gi_contig_1201               ------------------------------------------------
gi|21255415|gb|BQ452303.1|BQ452 ------------------------------------------------
gi|21254897|gb|BQ451785.1|BQ451 ------------------------------------------------
gi|21543614|gb|BQ596888.1|BQ596 ------------------------------------------------
gi|21254401|gb|BQ451289.1|BQ451 ------------------------------------------------
gi|22793114|gb|BU496920.1|BU496 ------------------------------------------------
gi|22791444|gb|BU495250.1|BU495 ------------------------------------------------
gi|15908899|gb|BI815514.1|BI815 ------------------------------------------------
gi|15909713|gb|BI815952.1|BI815 ------------------------------------------------

MAL13P1.288                     TATATATTATATTATATATAATACTTTTATATATATTTTTTTTTTTTT
MAL13|MAL13P1.288               ------------------------------------------------
su_gi_contig_1201               ------------------------------------------------
gi|21255415|gb|BQ452303.1|BQ452 ------------------------------------------------
gi|21254897|gb|BQ451785.1|BQ451 ------------------------------------------------
gi|21543614|gb|BQ596888.1|BQ596 ------------------------------------------------
gi|21254401|gb|BQ451289.1|BQ451 ------------------------------------------------
gi|22793114|gb|BU496920.1|BU496 ------------------------------------------------
gi|22791444|gb|BU495250.1|BU495 ------------------------------------------------
gi|15908899|gb|BI815514.1|BI815 ------------------------------------------------
gi|15909713|gb|BI815952.1|BI815 ------------------------------------------------

MAL13P1.288                     CATAAATTTTATTATATATTTTTGTTTCAGTTTTCAAAAAGAAAAAAT
MAL13|MAL13P1.288               ------------------------------------------------
su_gi_contig_1201               ------------------------------------------------
gi|21255415|gb|BQ452303.1|BQ452 ------------------------------------------------
gi|21254897|gb|BQ451785.1|BQ451 ------------------------------------------------
gi|21543614|gb|BQ596888.1|BQ596 ------------------------------------------------
gi|21254401|gb|BQ451289.1|BQ451 ------------------------------------------------
gi|22793114|gb|BU496920.1|BU496 ------------------------------------------------
gi|22791444|gb|BU495250.1|BU495 ------------------------------------------------
gi|15908899|gb|BI815514.1|BI815 ------------------------------------------------
gi|15909713|gb|BI815952.1|BI815 ------------------------------------------------

MAL13P1.288                     ATATAAAATAACTATAAAATTGTTTAATTTTTTATTTTTAATATTATA
MAL13|MAL13P1.288               ------------------------------------------------
su_gi_contig_1201               ------------------------------------------------
gi|21255415|gb|BQ452303.1|BQ452 ------------------------------------------------
gi|21254897|gb|BQ451785.1|BQ451 ------------------------------------------------
gi|21543614|gb|BQ596888.1|BQ596 ------------------------------------------------
gi|21254401|gb|BQ451289.1|BQ451 ------------------------------------------------
gi|22793114|gb|BU496920.1|BU496 ------------------------------------------------
gi|22791444|gb|BU495250.1|BU495 ------------------------------------------------
gi|15908899|gb|BI815514.1|BI815 ------------------------------------------------
gi|15909713|gb|BI815952.1|BI815 ------------------------------------------------

MAL13P1.288                     TATATACAAAATGAAATAAAATTTTATTTTTATATATATAATATATTT
MAL13|MAL13P1.288               ------------------------------------------------
su_gi_contig_1201               ------------------------------------------------
gi|21255415|gb|BQ452303.1|BQ452 ------------------------------------------------
gi|21254897|gb|BQ451785.1|BQ451 ------------------------------------------------
gi|21543614|gb|BQ596888.1|BQ596 ------------------------------------------------
gi|21254401|gb|BQ451289.1|BQ451 ------------------------------------------------
gi|22793114|gb|BU496920.1|BU496 ------------------------------------------------
gi|22791444|gb|BU495250.1|BU495 ------------------------------------------------
gi|15908899|gb|BI815514.1|BI815 ------------------------------------------------
gi|15909713|gb|BI815952.1|BI815 ------------------------------------------------

MAL13P1.288                     ATATATATTATTATAAACCAAAAAAAAAAAAAATAAAAATAAAATAAA
MAL13|MAL13P1.288               ------------------------------------------------
su_gi_contig_1201               ------------------------------------------------
gi|21255415|gb|BQ452303.1|BQ452 ------------------------------------------------
gi|21254897|gb|BQ451785.1|BQ451 ------------------------------------------------
gi|21543614|gb|BQ596888.1|BQ596 ------------------------------------------------
gi|21254401|gb|BQ451289.1|BQ451 ------------------------------------------------
gi|22793114|gb|BU496920.1|BU496 ------------------------------------------------
gi|22791444|gb|BU495250.1|BU495 ------------------------------------------------
gi|15908899|gb|BI815514.1|BI815 ------------------------------------------------
gi|15909713|gb|BI815952.1|BI815 ------------------------------------------------

MAL13P1.288                     ATAAAATAAAAAAAGAAAAGAAAAAGAAAAAGAAAAAAAAGAAAATAT
MAL13|MAL13P1.288               ------------------------------------------------
su_gi_contig_1201               ------------------------------------------------
gi|21255415|gb|BQ452303.1|BQ452 ------------------------------------------------
gi|21254897|gb|BQ451785.1|BQ451 ------------------------------------------------
gi|21543614|gb|BQ596888.1|BQ596 ------------------------------------------------
gi|21254401|gb|BQ451289.1|BQ451 ------------------------------------------------
gi|22793114|gb|BU496920.1|BU496 ------------------------------------------------
gi|22791444|gb|BU495250.1|BU495 ------------------------------------------------
gi|15908899|gb|BI815514.1|BI815 ------------------------------------------------
gi|15909713|gb|BI815952.1|BI815 ------------------------------------------------

MAL13P1.288                     AATGTTTAGTAAAATAAAGAAATTGTTTTATTAATATATTAATTATAT
MAL13|MAL13P1.288               ------------------------------------------------
su_gi_contig_1201               ------------------------------------------------
gi|21255415|gb|BQ452303.1|BQ452 ------------------------------------------------
gi|21254897|gb|BQ451785.1|BQ451 ------------------------------------------------
gi|21543614|gb|BQ596888.1|BQ596 ------------------------------------------------
gi|21254401|gb|BQ451289.1|BQ451 ------------------------------------------------
gi|22793114|gb|BU496920.1|BU496 ------------------------------------------------
gi|22791444|gb|BU495250.1|BU495 ------------------------------------------------
gi|15908899|gb|BI815514.1|BI815 ------------------------------------------------
gi|15909713|gb|BI815952.1|BI815 ------------------------------------------------

MAL13P1.288                     ATAAGTTTCACTAATTTTTTATATAATAAAGTATAATAAATTTTATAT
MAL13|MAL13P1.288               ------------------------------------------------
su_gi_contig_1201               ------------------------------------------------
gi|21255415|gb|BQ452303.1|BQ452 ------------------------------------------------
gi|21254897|gb|BQ451785.1|BQ451 ------------------------------------------------
gi|21543614|gb|BQ596888.1|BQ596 ------------------------------------------------
gi|21254401|gb|BQ451289.1|BQ451 ------------------------------------------------
gi|22793114|gb|BU496920.1|BU496 ------------------------------------------------
gi|22791444|gb|BU495250.1|BU495 ------------------------------------------------
gi|15908899|gb|BI815514.1|BI815 ------------------------------------------------
gi|15909713|gb|BI815952.1|BI815 ------------------------------------------------

MAL13P1.288                     GAATAAAAATATTTATAAATTATAATAATAAAATTTTATATATATTTA
MAL13|MAL13P1.288               ------------------------------------------------
su_gi_contig_1201               ------------------------------------------------
gi|21255415|gb|BQ452303.1|BQ452 ------------------------------------------------
gi|21254897|gb|BQ451785.1|BQ451 ------------------------------------------------
gi|21543614|gb|BQ596888.1|BQ596 ------------------------------------------------
gi|21254401|gb|BQ451289.1|BQ451 ------------------------------------------------
gi|22793114|gb|BU496920.1|BU496 ------------------------------------------------
gi|22791444|gb|BU495250.1|BU495 ------------------------------------------------
gi|15908899|gb|BI815514.1|BI815 ------------------------------------------------
gi|15909713|gb|BI815952.1|BI815 ------------------------------------------------

MAL13P1.288                     TATATATATATGTATAAAATATTAATTTTGTATATTTATAATAGGAAA
MAL13|MAL13P1.288               ------------------------------------------------
su_gi_contig_1201               ------------------------------------------------
gi|21255415|gb|BQ452303.1|BQ452 ------------------------------------------------
gi|21254897|gb|BQ451785.1|BQ451 ------------------------------------------------
gi|21543614|gb|BQ596888.1|BQ596 ------------------------------------------------
gi|21254401|gb|BQ451289.1|BQ451 ------------------------------------------------
gi|22793114|gb|BU496920.1|BU496 ------------------------------------------------
gi|22791444|gb|BU495250.1|BU495 ------------------------------------------------
gi|15908899|gb|BI815514.1|BI815 ------------------------------------------------
gi|15909713|gb|BI815952.1|BI815 ------------------------------------------------

MAL13P1.288                     AGAGAATAATTTATTTATTTATTTTTTTATATAATAATCAAATGTTTT
MAL13|MAL13P1.288               ------------------------------------------------
su_gi_contig_1201               ------------------------------------------------
gi|21255415|gb|BQ452303.1|BQ452 ------------------------------------------------
gi|21254897|gb|BQ451785.1|BQ451 ------------------------------------------------
gi|21543614|gb|BQ596888.1|BQ596 ------------------------------------------------
gi|21254401|gb|BQ451289.1|BQ451 ------------------------------------------------
gi|22793114|gb|BU496920.1|BU496 ------------------------------------------------
gi|22791444|gb|BU495250.1|BU495 ------------------------------------------------
gi|15908899|gb|BI815514.1|BI815 ------------------------------------------------
gi|15909713|gb|BI815952.1|BI815 ------------------------------------------------

MAL13P1.288                     GTGAAGATTCTTTATATTATATATAAAAAAGAAAAAAATTTTACATAC
MAL13|MAL13P1.288               ------------------------------------------------
su_gi_contig_1201               ------------------------------------------------
gi|21255415|gb|BQ452303.1|BQ452 ------------------------------------------------
gi|21254897|gb|BQ451785.1|BQ451 ------------------------------------------------
gi|21543614|gb|BQ596888.1|BQ596 ------------------------------------------------
gi|21254401|gb|BQ451289.1|BQ451 ------------------------------------------------
gi|22793114|gb|BU496920.1|BU496 ------------------------------------------------
gi|22791444|gb|BU495250.1|BU495 ------------------------------------------------
gi|15908899|gb|BI815514.1|BI815 ------------------------------------------------
gi|15909713|gb|BI815952.1|BI815 ------------------------------------------------

MAL13P1.288                     ATATAATTTATATATTATCATGTTTGTAATAAAAATATACTAATATTT
MAL13|MAL13P1.288               ------------------------------------------------
su_gi_contig_1201               ------------------------------------------------
gi|21255415|gb|BQ452303.1|BQ452 ------------------------------------------------
gi|21254897|gb|BQ451785.1|BQ451 ------------------------------------------------
gi|21543614|gb|BQ596888.1|BQ596 ------------------------------------------------
gi|21254401|gb|BQ451289.1|BQ451 ------------------------------------------------
gi|22793114|gb|BU496920.1|BU496 ------------------------------------------------
gi|22791444|gb|BU495250.1|BU495 ------------------------------------------------
gi|15908899|gb|BI815514.1|BI815 ------------------------------------------------
gi|15909713|gb|BI815952.1|BI815 ------------------------------------------------

MAL13P1.288                     ATGAATACATTCCCAAAAAATATATAAACTTTAAATCTGCTTCTTTTT
MAL13|MAL13P1.288               ------------------------------------------------
su_gi_contig_1201               ------------------------------------------------
gi|21255415|gb|BQ452303.1|BQ452 ------------------------------------------------
gi|21254897|gb|BQ451785.1|BQ451 ------------------------------------------------
gi|21543614|gb|BQ596888.1|BQ596 ------------------------------------------------
gi|21254401|gb|BQ451289.1|BQ451 ------------------------------------------------
gi|22793114|gb|BU496920.1|BU496 ------------------------------------------------
gi|22791444|gb|BU495250.1|BU495 ------------------------------------------------
gi|15908899|gb|BI815514.1|BI815 ------------------------------------------------
gi|15909713|gb|BI815952.1|BI815 ------------------------------------------------

MAL13P1.288                     TTCTACTATTAGATTTTCATTCAAGGTAACACATATATAAAATAAAAT
MAL13|MAL13P1.288               ------------------------------------------------
su_gi_contig_1201               ------------------------------------------------
gi|21255415|gb|BQ452303.1|BQ452 ------------------------------------------------
gi|21254897|gb|BQ451785.1|BQ451 ------------------------------------------------
gi|21543614|gb|BQ596888.1|BQ596 ------------------------------------------------
gi|21254401|gb|BQ451289.1|BQ451 ------------------------------------------------
gi|22793114|gb|BU496920.1|BU496 ------------------------------------------------
gi|22791444|gb|BU495250.1|BU495 ------------------------------------------------
gi|15908899|gb|BI815514.1|BI815 ------------------------------------------------
gi|15909713|gb|BI815952.1|BI815 ------------------------------------------------

MAL13P1.288                     TTATATATAAATATATAATATATATATATATATAAATGTATATATTAT
MAL13|MAL13P1.288               ------------------------------------------------
su_gi_contig_1201               ------------------------------------------------
gi|21255415|gb|BQ452303.1|BQ452 ------------------------------------------------
gi|21254897|gb|BQ451785.1|BQ451 ------------------------------------------------
gi|21543614|gb|BQ596888.1|BQ596 ------------------------------------------------
gi|21254401|gb|BQ451289.1|BQ451 ------------------------------------------------
gi|22793114|gb|BU496920.1|BU496 ------------------------------------------------
gi|22791444|gb|BU495250.1|BU495 ------------------------------------------------
gi|15908899|gb|BI815514.1|BI815 ------------------------------------------------
gi|15909713|gb|BI815952.1|BI815 ------------------------------------------------

MAL13P1.288                     GTACATAATATTTACTATGTGTACATATTCTAGGGAAAATATATATAA
MAL13|MAL13P1.288               ------------------------------------------------
su_gi_contig_1201               ------------------------------------------------
gi|21255415|gb|BQ452303.1|BQ452 ------------------------------------------------
gi|21254897|gb|BQ451785.1|BQ451 ------------------------------------------------
gi|21543614|gb|BQ596888.1|BQ596 ------------------------------------------------
gi|21254401|gb|BQ451289.1|BQ451 ------------------------------------------------
gi|22793114|gb|BU496920.1|BU496 ------------------------------------------------
gi|22791444|gb|BU495250.1|BU495 ------------------------------------------------
gi|15908899|gb|BI815514.1|BI815 ------------------------------------------------
gi|15909713|gb|BI815952.1|BI815 ------------------------------------------------

MAL13P1.288                     TATATAAATATATATATATAATATATATAACATTTAAAAAAAAATAAT
MAL13|MAL13P1.288               ------------------------------------------------
su_gi_contig_1201               ------------------------------------------------
gi|21255415|gb|BQ452303.1|BQ452 ------------------------------------------------
gi|21254897|gb|BQ451785.1|BQ451 ------------------------------------------------
gi|21543614|gb|BQ596888.1|BQ596 ------------------------------------------------
gi|21254401|gb|BQ451289.1|BQ451 ------------------------------------------------
gi|22793114|gb|BU496920.1|BU496 ------------------------------------------------
gi|22791444|gb|BU495250.1|BU495 ------------------------------------------------
gi|15908899|gb|BI815514.1|BI815 ------------------------------------------------
gi|15909713|gb|BI815952.1|BI815 ------------------------------------------------

MAL13P1.288                     TATTAACCAAACGCACATGCAAAATATATTATATATATATGTAATTAT
MAL13|MAL13P1.288               ------------------------------------------------
su_gi_contig_1201               ------------------------------------------------
gi|21255415|gb|BQ452303.1|BQ452 ------------------------------------------------
gi|21254897|gb|BQ451785.1|BQ451 ------------------------------------------------
gi|21543614|gb|BQ596888.1|BQ596 ------------------------------------------------
gi|21254401|gb|BQ451289.1|BQ451 ------------------------------------------------
gi|22793114|gb|BU496920.1|BU496 ------------------------------------------------
gi|22791444|gb|BU495250.1|BU495 ------------------------------------------------
gi|15908899|gb|BI815514.1|BI815 ------------------------------------------------
gi|15909713|gb|BI815952.1|BI815 ------------------------------------------------

MAL13P1.288                     GTATTTATATATATTAAAATACATTAATAATTTATATGCATAATAAAA
MAL13|MAL13P1.288               ------------------------------------------------
su_gi_contig_1201               ------------------------------------------------
gi|21255415|gb|BQ452303.1|BQ452 ------------------------------------------------
gi|21254897|gb|BQ451785.1|BQ451 ------------------------------------------------
gi|21543614|gb|BQ596888.1|BQ596 ------------------------------------------------
gi|21254401|gb|BQ451289.1|BQ451 ------------------------------------------------
gi|22793114|gb|BU496920.1|BU496 ------------------------------------------------
gi|22791444|gb|BU495250.1|BU495 ------------------------------------------------
gi|15908899|gb|BI815514.1|BI815 ------------------------------------------------
gi|15909713|gb|BI815952.1|BI815 ------------------------------------------------

MAL13P1.288                     ATAATATATATATAATATATTATATATTATATCATTATTTTTTCTAAT
MAL13|MAL13P1.288               ------------------------------------------------
su_gi_contig_1201               ------------------------------------------------
gi|21255415|gb|BQ452303.1|BQ452 ------------------------------------------------
gi|21254897|gb|BQ451785.1|BQ451 ------------------------------------------------
gi|21543614|gb|BQ596888.1|BQ596 ------------------------------------------------
gi|21254401|gb|BQ451289.1|BQ451 ------------------------------------------------
gi|22793114|gb|BU496920.1|BU496 ------------------------------------------------
gi|22791444|gb|BU495250.1|BU495 ------------------------------------------------
gi|15908899|gb|BI815514.1|BI815 ------------------------------------------------
gi|15909713|gb|BI815952.1|BI815 ------------------------------------------------

MAL13P1.288                     AAAATATTGCATATTTTTTTATTATTATAAGGAAAATACTGTATTAAT
MAL13|MAL13P1.288               ------------------------------------------------
su_gi_contig_1201               ------------------------------------------------
gi|21255415|gb|BQ452303.1|BQ452 ------------------------------------------------
gi|21254897|gb|BQ451785.1|BQ451 ------------------------------------------------
gi|21543614|gb|BQ596888.1|BQ596 ------------------------------------------------
gi|21254401|gb|BQ451289.1|BQ451 ------------------------------------------------
gi|22793114|gb|BU496920.1|BU496 ------------------------------------------------
gi|22791444|gb|BU495250.1|BU495 ------------------------------------------------
gi|15908899|gb|BI815514.1|BI815 ------------------------------------------------
gi|15909713|gb|BI815952.1|BI815 ------------------------------------------------

MAL13P1.288                     TATTTAATATTTCACTTAATATATTTATTATTATATATAATTATATTA
MAL13|MAL13P1.288               ------------------------------------------------
su_gi_contig_1201               ------------------------------------------------
gi|21255415|gb|BQ452303.1|BQ452 ------------------------------------------------
gi|21254897|gb|BQ451785.1|BQ451 ------------------------------------------------
gi|21543614|gb|BQ596888.1|BQ596 ------------------------------------------------
gi|21254401|gb|BQ451289.1|BQ451 ------------------------------------------------
gi|22793114|gb|BU496920.1|BU496 ------------------------------------------------
gi|22791444|gb|BU495250.1|BU495 ------------------------------------------------
gi|15908899|gb|BI815514.1|BI815 ------------------------------------------------
gi|15909713|gb|BI815952.1|BI815 ------------------------------------------------

MAL13P1.288                     TATTTATATTAAAAAATCTTTTTTTTTTTTTTCTTTTTTTTTTTTTTA
MAL13|MAL13P1.288               ------------------------------------------------
su_gi_contig_1201               ------------------------------------------------
gi|21255415|gb|BQ452303.1|BQ452 ------------------------------------------------
gi|21254897|gb|BQ451785.1|BQ451 ------------------------------------------------
gi|21543614|gb|BQ596888.1|BQ596 ------------------------------------------------
gi|21254401|gb|BQ451289.1|BQ451 ------------------------------------------------
gi|22793114|gb|BU496920.1|BU496 ------------------------------------------------
gi|22791444|gb|BU495250.1|BU495 ------------------------------------------------
gi|15908899|gb|BI815514.1|BI815 ------------------------------------------------
gi|15909713|gb|BI815952.1|BI815 ------------------------------------------------

MAL13P1.288                     TTATTATCTCCAGTTACATTTGTTTTATCATTCTCCCAATAATAAATA
MAL13|MAL13P1.288               ------------------------------------------------
su_gi_contig_1201               ------------------------------------------------
gi|21255415|gb|BQ452303.1|BQ452 ------------------------------------------------
gi|21254897|gb|BQ451785.1|BQ451 ------------------------------------------------
gi|21543614|gb|BQ596888.1|BQ596 ------------------------------------------------
gi|21254401|gb|BQ451289.1|BQ451 ------------------------------------------------
gi|22793114|gb|BU496920.1|BU496 ------------------------------------------------
gi|22791444|gb|BU495250.1|BU495 ------------------------------------------------
gi|15908899|gb|BI815514.1|BI815 ------------------------------------------------
gi|15909713|gb|BI815952.1|BI815 ------------------------------------------------

MAL13P1.288                     TATACATATATTAGTAATATTATTGATATTTTTATATTTTTATATTTT
MAL13|MAL13P1.288               ------------------------------------------------
su_gi_contig_1201               ------------------------------------------------
gi|21255415|gb|BQ452303.1|BQ452 ------------------------------------------------
gi|21254897|gb|BQ451785.1|BQ451 ------------------------------------------------
gi|21543614|gb|BQ596888.1|BQ596 ------------------------------------------------
gi|21254401|gb|BQ451289.1|BQ451 ------------------------------------------------
gi|22793114|gb|BU496920.1|BU496 ------------------------------------------------
gi|22791444|gb|BU495250.1|BU495 ------------------------------------------------
gi|15908899|gb|BI815514.1|BI815 ------------------------------------------------
gi|15909713|gb|BI815952.1|BI815 ------------------------------------------------

MAL13P1.288                     TTGATATTTTTATTTATTTTTTTATTTTTTTTTTTTCCTTTTCAGATA
MAL13|MAL13P1.288               ------------------------------------------------
su_gi_contig_1201               ------------------------------------------------
gi|21255415|gb|BQ452303.1|BQ452 ------------------------------------------------
gi|21254897|gb|BQ451785.1|BQ451 ------------------------------------------------
gi|21543614|gb|BQ596888.1|BQ596 ------------------------------------------------
gi|21254401|gb|BQ451289.1|BQ451 ------------------------------------------------
gi|22793114|gb|BU496920.1|BU496 ------------------------------------------------
gi|22791444|gb|BU495250.1|BU495 ------------------------------------------------
gi|15908899|gb|BI815514.1|BI815 ------------------------------------------------
gi|15909713|gb|BI815952.1|BI815 ------------------------------------------------

MAL13P1.288                     TTTTTATAGTAAATATATTAATAAATATATAATATTATATAACTTTTA
MAL13|MAL13P1.288               ------------------------------------------------
su_gi_contig_1201               ------------------------------------------------
gi|21255415|gb|BQ452303.1|BQ452 ------------------------------------------------
gi|21254897|gb|BQ451785.1|BQ451 ------------------------------------------------
gi|21543614|gb|BQ596888.1|BQ596 ------------------------------------------------
gi|21254401|gb|BQ451289.1|BQ451 ------------------------------------------------
gi|22793114|gb|BU496920.1|BU496 ------------------------------------------------
gi|22791444|gb|BU495250.1|BU495 ------------------------------------------------
gi|15908899|gb|BI815514.1|BI815 ------------------------------------------------
gi|15909713|gb|BI815952.1|BI815 ------------------------------------------------

MAL13P1.288                     AGTATCAAAATATTTACCGAAATATTATTATTGAAAAGAAATATATAG
MAL13|MAL13P1.288               ------------------------------------------------
su_gi_contig_1201               ------------------------------------------------
gi|21255415|gb|BQ452303.1|BQ452 ------------------------------------------------
gi|21254897|gb|BQ451785.1|BQ451 ------------------------------------------------
gi|21543614|gb|BQ596888.1|BQ596 ------------------------------------------------
gi|21254401|gb|BQ451289.1|BQ451 ------------------------------------------------
gi|22793114|gb|BU496920.1|BU496 ------------------------------------------------
gi|22791444|gb|BU495250.1|BU495 ------------------------------------------------
gi|15908899|gb|BI815514.1|BI815 ------------------------------------------------
gi|15909713|gb|BI815952.1|BI815 ------------------------------------------------

MAL13P1.288                     ACATTTCTTTTTTGTTTTTTTAATTTTTTTTTTTTTTTTTTTTTTTTA
MAL13|MAL13P1.288               ------------------------------------------------
su_gi_contig_1201               ------------------------------------------------
gi|21255415|gb|BQ452303.1|BQ452 ------------------------------------------------
gi|21254897|gb|BQ451785.1|BQ451 ------------------------------------------------
gi|21543614|gb|BQ596888.1|BQ596 ------------------------------------------------
gi|21254401|gb|BQ451289.1|BQ451 ------------------------------------------------
gi|22793114|gb|BU496920.1|BU496 ------------------------------------------------
gi|22791444|gb|BU495250.1|BU495 ------------------------------------------------
gi|15908899|gb|BI815514.1|BI815 ------------------------------------------------
gi|15909713|gb|BI815952.1|BI815 ------------------------------------------------

MAL13P1.288                     AGTTAATCAAGATGGGGTTACACATTCTTCCAAAGAATATTATGCATT
MAL13|MAL13P1.288               -----------ATGGGGTTACACATTCTTCCAAAGAATATTATGCATT
su_gi_contig_1201               ----------GATGGGGTTACACATTCTTCCAAAGAATATTATGCATT
gi|21255415|gb|BQ452303.1|BQ452 ----------GATGGGGTTACACATTCTTCCAAAGAATATTATGCATT
gi|21254897|gb|BQ451785.1|BQ451 ------------------------TTCTTCCAAAGAATATTATGCATT
gi|21543614|gb|BQ596888.1|BQ596 --------------------------------------------CATT
gi|21254401|gb|BQ451289.1|BQ451 ------------------------------------------------
gi|22793114|gb|BU496920.1|BU496 ------------------------------------------------
gi|22791444|gb|BU495250.1|BU495 ------------------------------------------------
gi|15908899|gb|BI815514.1|BI815 ------------------------------------------------
gi|15909713|gb|BI815952.1|BI815 ------------------------------------------------

MAL13P1.288                     TAGTAAATATGATAATATGCATAATATGCCCAGCCCTGAAAACATATA
MAL13|MAL13P1.288               TAGTAAATATGATAATATGCATAATATGCCCAGCCCTGAAAACATATA
su_gi_contig_1201               TAGTAAATATGATAATATGCATAATATGCCCAGCCCTGAAAACATATA
gi|21255415|gb|BQ452303.1|BQ452 TAGTAAATATGATAATATGCATAATATGCCCAGCCCTGAAAACATATA
gi|21254897|gb|BQ451785.1|BQ451 TAGTAAATATGATAATATGCATAATATGCCCAGCCCTGAAAACATATA
gi|21543614|gb|BQ596888.1|BQ596 TAGTAAATATGATAATATGCATAATATGCCCAGCCCTGAAAACATATA
gi|21254401|gb|BQ451289.1|BQ451 ------------------------------------------------
gi|22793114|gb|BU496920.1|BU496 ------------------------------------------------
gi|22791444|gb|BU495250.1|BU495 ------------------------------------------------
gi|15908899|gb|BI815514.1|BI815 ------------------------------------------------
gi|15909713|gb|BI815952.1|BI815 ------------------------------------------------

MAL13P1.288                     ATTTATTAATAAATAAAAAAGAGAAAGCCACAGAAGACACCTTACAAT
MAL13|MAL13P1.288               ATTTATTAATAAATAAAAAAGAGAAAGCCACAGAAGACACCTTACAAT
su_gi_contig_1201               ATTTATTAATAAATAAAAAAGAGAAAGCCACAGAAGACACCTTACAAT
gi|21255415|gb|BQ452303.1|BQ452 ATTTATTAATAAATAAAAAAGAGAAAGCCACAGAAGACACCTTACAAT
gi|21254897|gb|BQ451785.1|BQ451 ATTTATTAATAAATAAAAAAGAGAAAGCCACAGAAGACACCTTACAAT
gi|21543614|gb|BQ596888.1|BQ596 ATTTATTAATAAATAAAAAAGAGAAAGCCACAGAAGACACCTTACAAT
gi|21254401|gb|BQ451289.1|BQ451 ------------------------------------------------
gi|22793114|gb|BU496920.1|BU496 ------------------------------------------------
gi|22791444|gb|BU495250.1|BU495 ------------------------------------------------
gi|15908899|gb|BI815514.1|BI815 ------------------------------------------------
gi|15909713|gb|BI815952.1|BI815 ------------------------------------------------

MAL13P1.288                     ATATTCATTTTTTAACATATTGGATATTATATTCATTTTATACATATT
MAL13|MAL13P1.288               ATATTCATTTTTTAACATATTGGATATTATATTCATTTTATACATATT
su_gi_contig_1201               ATATTCATTTTTTAACATATTGGATATTATATTCATTTTATACATATT
gi|21255415|gb|BQ452303.1|BQ452 ATATTCATTTTTTAACATATTGGATATTATATTCATTTTATACATATT
gi|21254897|gb|BQ451785.1|BQ451 ATATTCATTTTTTAACATATTGGATATTATATTCATTTTATACATATT
gi|21543614|gb|BQ596888.1|BQ596 ATATTCATTTTTTAACATATTGGATATTATATTCATTTTATACATATT
gi|21254401|gb|BQ451289.1|BQ451 ------------------------------------------------
gi|22793114|gb|BU496920.1|BU496 ------------------------------------------------
gi|22791444|gb|BU495250.1|BU495 ------------------------------------------------
gi|15908899|gb|BI815514.1|BI815 ------------------------------------------------
gi|15909713|gb|BI815952.1|BI815 ------------------------------------------------

MAL13P1.288                     TTGAAAGTGCTTTCATAGTAAAGTTAATGAATGTCGTACCCTTTTATG
MAL13|MAL13P1.288               TTGAAAGTGCTTTCATAGTAAAGTTAATGAATGTCGTACCCTTTTATG
su_gi_contig_1201               TTGAAAGTGCTTTCATAGTAAAGTTAATGAATGTCGTACCCTTTTATG
gi|21255415|gb|BQ452303.1|BQ452 TTGAAAGTGCTTTCATAGTAAAGTTAATGAATGTCGTACCCTTTTATG
gi|21254897|gb|BQ451785.1|BQ451 TTGAAAGTGCTTTCATAGTAAAGTTAATGAATGTCGTACCCTTTTATG
gi|21543614|gb|BQ596888.1|BQ596 TTGAAAGTGCTTTCATAGTAAAGTTAATGAATGTCGTACCCTTTTATG
gi|21254401|gb|BQ451289.1|BQ451 ------------------------------------------------
gi|22793114|gb|BU496920.1|BU496 ------------------------------------------------
gi|22791444|gb|BU495250.1|BU495 ------------------------------------------------
gi|15908899|gb|BI815514.1|BI815 ------------------------------------------------
gi|15909713|gb|BI815952.1|BI815 ------------------------------------------------

MAL13P1.288                     GTGAACTAAAAATTATGTTTTTCTTTTGGTTATATAGTGATACCTTTC
MAL13|MAL13P1.288               GTGAACTAAAAATTATGTTTTTCTTTTGGTTATATAGTGATACCTTTC
su_gi_contig_1201               GTGAACTAAAAATTATGTTTTTCTTTTGGTTATATAGTGATACCTTTC
gi|21255415|gb|BQ452303.1|BQ452 GTGAACTAAAAATTATGTTTTTCTTTTGGTTATATAGTGATACCTTTC
gi|21254897|gb|BQ451785.1|BQ451 GTGAACTAAAAATTATGTTTTTCTTTTGGTTATATAGTGATACCTTTC
gi|21543614|gb|BQ596888.1|BQ596 GTGAACTAAAAATTATGTTTTTCTTTTGGTTATATAGTGATACCTTTC
gi|21254401|gb|BQ451289.1|BQ451 ------------------------------------------------
gi|22793114|gb|BU496920.1|BU496 ------------------------------------------------
gi|22791444|gb|BU495250.1|BU495 ------------------------------------------------
gi|15908899|gb|BI815514.1|BI815 ------------------------------------------------
gi|15909713|gb|BI815952.1|BI815 ------------------------------------------------

MAL13P1.288                     AAGGGGCTGGATACTTATATTTTAAATTTATAGAAAAGCATTATTCAA
MAL13|MAL13P1.288               AAGGGGCTGGATACTTATATTTTAAATTTATAGAAAAGCATTATTCAA
su_gi_contig_1201               AAGGGGCTGGATACTTATATTTTAAATTTATAGAAAAGCATTATTCAA
gi|21255415|gb|BQ452303.1|BQ452 AAGGGGCTGGATACTTATATTTTAAATTTATAGAAAAGCATTATTCAA
gi|21254897|gb|BQ451785.1|BQ451 AAGGGGCTGGATACTTATATTTTAAATTTATAGAAAAGCATTATTCAA
gi|21543614|gb|BQ596888.1|BQ596 AAGGGGCTGGATACTTATATTTTAAATTTATAGAAAAGCATTATTCAA
gi|21254401|gb|BQ451289.1|BQ451 ----------ATACTTATATTTTAAATTTATAGAAAAGCATTATTCAA
gi|22793114|gb|BU496920.1|BU496 ------------------------------------------------
gi|22791444|gb|BU495250.1|BU495 ------------------------------------------------
gi|15908899|gb|BI815514.1|BI815 ------------------------------------------------
gi|15909713|gb|BI815952.1|BI815 ------------------------------------------------

MAL13P1.288                     TCATTGATAAAAAAATATGTGACTTAATTCAGAACAAAATACCCAAAA
MAL13|MAL13P1.288               TCATTGATAAAAAAATATGTGACTTAATTCAGAACAAAATACCCAAAA
su_gi_contig_1201               TCATTGATAAAAAAATATGTGACTTAATTCAGAACAAAATACCCAAAA
gi|21255415|gb|BQ452303.1|BQ452 TCATTGATAAAAAAATATGTGACTTAATTCAGAACAAAATACCCAAAA
gi|21254897|gb|BQ451785.1|BQ451 TCATTGATAAAAAAATATGTGACTTAATTCAGAACAAAATACCCAAAA
gi|21543614|gb|BQ596888.1|BQ596 TCATTGATAAAAAAATATGTGACTTAATTCAGAACAAAATACCCAAAA
gi|21254401|gb|BQ451289.1|BQ451 TCATTGATAAAAAAATATGTGACTTAATTCAGAACAAAATACCCAAAA
gi|22793114|gb|BU496920.1|BU496 --ATTGATAAAAAAATATGTGACTTAATTCAGAACAAAATACCCAAAA
gi|22791444|gb|BU495250.1|BU495 --ATTGATAAAAAAATATGTGACTTAATTCAGAACAAAATACCCAAAA
gi|15908899|gb|BI815514.1|BI815 -----------------------TTAATTCAGAACAAAATACCCAAAA
gi|15909713|gb|BI815952.1|BI815 ------------------------------------------------

MAL13P1.288                     ATGTATCCAACTTTTTCTATTTTGAAAAGTCAAATAAAAAAATACATA
MAL13|MAL13P1.288               ATGTATCCAACTTTTTCTATTTTGAAAAGTCAAATAAAAAAATACATA
su_gi_contig_1201               ATGTATCCAACTTTTTCTATTTTGAAAAGTCAAATAAAAAAATACATA
gi|21255415|gb|BQ452303.1|BQ452 ATGTATCCAACTTTTTCTATTTTGAAAAGTCAAATAAAAAAATACATA
gi|21254897|gb|BQ451785.1|BQ451 ATGTATCCAACTTTTTCTATTTTGAAAAGTCAAATAAAAAAATACATA
gi|21543614|gb|BQ596888.1|BQ596 ATGTATCCAACTTTTTCTATTTTGAAAAGTCAAATAAAAAAATACATA
gi|21254401|gb|BQ451289.1|BQ451 ATGTATCCAACTTTTTCTATTTTGAAAAGTCAAATAAAAAAATACATA
gi|22793114|gb|BU496920.1|BU496 ATGTATCCAACTTTTTCTATTTTGAAAAGTCAAATAAAAAAATACATA
gi|22791444|gb|BU495250.1|BU495 ATGTATCCAACTTTTTCTATTTTGAAAAGTCAAATAAAAAAATACATA
gi|15908899|gb|BI815514.1|BI815 ATGTATCCAACTTTTTCTATTTTGAAAAGTCAAATAAAAAAATACATA
gi|15909713|gb|BI815952.1|BI815 ------------------------------------------------

MAL13P1.288                     ACAAAATAAAAAGTATTGTTTCCAAGAAGGACTTATATTAAATATAGT
MAL13|MAL13P1.288               ACAAAATAAAAAGTATTGTTTCCAAGAAGGACTTATATTAA-------
su_gi_contig_1201               ACAAAATAAAAAGTATTGTTTCCAAGAAGGACTTATATTAAATATAGT
gi|21255415|gb|BQ452303.1|BQ452 ACAAAA------------------------------------------
gi|21254897|gb|BQ451785.1|BQ451 ACAAAATAAAAAGTAT--------------------------------
gi|21543614|gb|BQ596888.1|BQ596 ACAAAATAAAAAGTATTGTTTCCAAGAAGGACTTATATTAAATATAGT
gi|21254401|gb|BQ451289.1|BQ451 ACAAAATAAAAAGTATTGTTTCCAAGAAGGACTTATATTAAATATAGT
gi|22793114|gb|BU496920.1|BU496 ACAAAATAAAAAGTATTGTTTCCAAGAAGGACTTATATTAAATATAGT
gi|22791444|gb|BU495250.1|BU495 ACAAAATAAAAAGTATTGTTTCCAAGAAGGACTTATATTAAATATAGT
gi|15908899|gb|BI815514.1|BI815 ACAAAATAAAAAGTATTGTTTCCAAGAAGGACTTATATTAAATATAGT
gi|15909713|gb|BI815952.1|BI815 ------------------------------------------------

MAL13P1.288                     CAACTAGTCACACATATAATTATATATATATATATATATATATATATA
MAL13|MAL13P1.288               ------------------------------------------------
su_gi_contig_1201               CAACTAGTCACACATATAATTATATATATATATATATATATATATATA
gi|21255415|gb|BQ452303.1|BQ452 ------------------------------------------------
gi|21254897|gb|BQ451785.1|BQ451 ------------------------------------------------
gi|21543614|gb|BQ596888.1|BQ596 C-----------------------------------------------
gi|21254401|gb|BQ451289.1|BQ451 CAACTAGTCACACA----------------------------------
gi|22793114|gb|BU496920.1|BU496 CAACTAGTCACACA----------------------------------
gi|22791444|gb|BU495250.1|BU495 CAACTAGTCACACA----------------------------------
gi|15908899|gb|BI815514.1|BI815 CAACTAGTCACACATATAATTATATATATATATATATATATATATATA
gi|15909713|gb|BI815952.1|BI815 ------------------------------------------------

MAL13P1.288                     TTTAATTATATGAATATATATTATATTATATACCATTCAAATTATATC
MAL13|MAL13P1.288               ------------------------------------------------
su_gi_contig_1201               TTTAATTATATGAATATATATTATATTATATACCATTCAAATTATATC
gi|21255415|gb|BQ452303.1|BQ452 ------------------------------------------------
gi|21254897|gb|BQ451785.1|BQ451 ------------------------------------------------
gi|21543614|gb|BQ596888.1|BQ596 ------------------------------------------------
gi|21254401|gb|BQ451289.1|BQ451 ------------------------------------------------
gi|22793114|gb|BU496920.1|BU496 ------------------------------------------------
gi|22791444|gb|BU495250.1|BU495 ------------------------------------------------
gi|15908899|gb|BI815514.1|BI815 TTTAATTATATGAATATATATTATATTATATACCATTCAAATTATATC
gi|15909713|gb|BI815952.1|BI815 ------------------------------------------------

MAL13P1.288                     GTTTAATAATAAAACAAGAAAACCGATAATCAAAAATGATAGCAAAGT
MAL13|MAL13P1.288               ------------------------------------------------
su_gi_contig_1201               GTTTAATAATAAAACAAGAAAACCGATAATCAAAAATGATAGCAAAGT
gi|21255415|gb|BQ452303.1|BQ452 ------------------------------------------------
gi|21254897|gb|BQ451785.1|BQ451 ------------------------------------------------
gi|21543614|gb|BQ596888.1|BQ596 ------------------------------------------------
gi|21254401|gb|BQ451289.1|BQ451 ------------------------------------------------
gi|22793114|gb|BU496920.1|BU496 ------------------------------------------------
gi|22791444|gb|BU495250.1|BU495 ------------------------------------------------
gi|15908899|gb|BI815514.1|BI815 GTTTAATAATAAAACAAGAAAACCGATAATCAAAAATGATAGCAAAGT
gi|15909713|gb|BI815952.1|BI815 GTTTAATAATAAAACAAGAAAACCGATAATCAAAAATGATAGCAAAGT

MAL13P1.288                     AAGAAATAGTAGTTATAATTATTTATAATGAAAAAAAAAAAAAAAAAA
MAL13|MAL13P1.288               ------------------------------------------------
su_gi_contig_1201               AAGAAATAGTAGTTATAATTATTTATAATGAAAAAAAAAAAAAAAAAA
gi|21255415|gb|BQ452303.1|BQ452 ------------------------------------------------
gi|21254897|gb|BQ451785.1|BQ451 ------------------------------------------------
gi|21543614|gb|BQ596888.1|BQ596 ------------------------------------------------
gi|21254401|gb|BQ451289.1|BQ451 ------------------------------------------------
gi|22793114|gb|BU496920.1|BU496 ------------------------------------------------
gi|22791444|gb|BU495250.1|BU495 ------------------------------------------------
gi|15908899|gb|BI815514.1|BI815 AAGAAATAGTAGTTATAATTATTTATAATGAAAAAAAAAAAAAAAAAA
gi|15909713|gb|BI815952.1|BI815 AAGAAATAGTAGTTATAATTATTTATAATGAAAAAAAAAAAAAAAAAA

MAL13P1.288                     AAAAAAAAATTAACTGATATGTAAAAAAATAAAAATAAAAAAGCCAAA
MAL13|MAL13P1.288               ------------------------------------------------
su_gi_contig_1201               AAAAAAAA----------------------------------------
gi|21255415|gb|BQ452303.1|BQ452 ------------------------------------------------
gi|21254897|gb|BQ451785.1|BQ451 ------------------------------------------------
gi|21543614|gb|BQ596888.1|BQ596 ------------------------------------------------
gi|21254401|gb|BQ451289.1|BQ451 ------------------------------------------------
gi|22793114|gb|BU496920.1|BU496 ------------------------------------------------
gi|22791444|gb|BU495250.1|BU495 ------------------------------------------------
gi|15908899|gb|BI815514.1|BI815 AA----------------------------------------------
gi|15909713|gb|BI815952.1|BI815 AAAAAAAA----------------------------------------

MAL13P1.288                     GGGAAAAGAAAGGGAAAATAGAATAAACAAATGAATGTAAAGCAAGAT
MAL13|MAL13P1.288               ------------------------------------------------
su_gi_contig_1201               ------------------------------------------------
gi|21255415|gb|BQ452303.1|BQ452 ------------------------------------------------
gi|21254897|gb|BQ451785.1|BQ451 ------------------------------------------------
gi|21543614|gb|BQ596888.1|BQ596 ------------------------------------------------
gi|21254401|gb|BQ451289.1|BQ451 ------------------------------------------------
gi|22793114|gb|BU496920.1|BU496 ------------------------------------------------
gi|22791444|gb|BU495250.1|BU495 ------------------------------------------------
gi|15908899|gb|BI815514.1|BI815 ------------------------------------------------
gi|15909713|gb|BI815952.1|BI815 ------------------------------------------------

MAL13P1.288                     AATATATGTATATATTACATTTATCCATTGATATAGAATAAATAGAAT
MAL13|MAL13P1.288               ------------------------------------------------
su_gi_contig_1201               ------------------------------------------------
gi|21255415|gb|BQ452303.1|BQ452 ------------------------------------------------
gi|21254897|gb|BQ451785.1|BQ451 ------------------------------------------------
gi|21543614|gb|BQ596888.1|BQ596 ------------------------------------------------
gi|21254401|gb|BQ451289.1|BQ451 ------------------------------------------------
gi|22793114|gb|BU496920.1|BU496 ------------------------------------------------
gi|22791444|gb|BU495250.1|BU495 ------------------------------------------------
gi|15908899|gb|BI815514.1|BI815 ------------------------------------------------
gi|15909713|gb|BI815952.1|BI815 ------------------------------------------------

MAL13P1.288                     AATCAAATAATTTTTCCATCATTCTAATAAGTTGGCACTTTATATATA
MAL13|MAL13P1.288               ------------------------------------------------
su_gi_contig_1201               ------------------------------------------------
gi|21255415|gb|BQ452303.1|BQ452 ------------------------------------------------
gi|21254897|gb|BQ451785.1|BQ451 ------------------------------------------------
gi|21543614|gb|BQ596888.1|BQ596 ------------------------------------------------
gi|21254401|gb|BQ451289.1|BQ451 ------------------------------------------------
gi|22793114|gb|BU496920.1|BU496 ------------------------------------------------
gi|22791444|gb|BU495250.1|BU495 ------------------------------------------------
gi|15908899|gb|BI815514.1|BI815 ------------------------------------------------
gi|15909713|gb|BI815952.1|BI815 ------------------------------------------------

MAL13P1.288                     TATATATTGTGTGTCACGTTTTAATAACATTGTTTAAAAATAACAAAA
MAL13|MAL13P1.288               ------------------------------------------------
su_gi_contig_1201               ------------------------------------------------
gi|21255415|gb|BQ452303.1|BQ452 ------------------------------------------------
gi|21254897|gb|BQ451785.1|BQ451 ------------------------------------------------
gi|21543614|gb|BQ596888.1|BQ596 ------------------------------------------------
gi|21254401|gb|BQ451289.1|BQ451 ------------------------------------------------
gi|22793114|gb|BU496920.1|BU496 ------------------------------------------------
gi|22791444|gb|BU495250.1|BU495 ------------------------------------------------
gi|15908899|gb|BI815514.1|BI815 ------------------------------------------------
gi|15909713|gb|BI815952.1|BI815 ------------------------------------------------

MAL13P1.288                     ATAAATACAAATAAATAAAAAAAGAAAAAAAAAAATAGTTAAATGAAA
MAL13|MAL13P1.288               ------------------------------------------------
su_gi_contig_1201               ------------------------------------------------
gi|21255415|gb|BQ452303.1|BQ452 ------------------------------------------------
gi|21254897|gb|BQ451785.1|BQ451 ------------------------------------------------
gi|21543614|gb|BQ596888.1|BQ596 ------------------------------------------------
gi|21254401|gb|BQ451289.1|BQ451 ------------------------------------------------
gi|22793114|gb|BU496920.1|BU496 ------------------------------------------------
gi|22791444|gb|BU495250.1|BU495 ------------------------------------------------
gi|15908899|gb|BI815514.1|BI815 ------------------------------------------------
gi|15909713|gb|BI815952.1|BI815 ------------------------------------------------

MAL13P1.288                     ACATTCTTTTTCTTATATAGTTTATTATATTTATGTGCAGTTGATTTT
MAL13|MAL13P1.288               ------------------------------------------------
su_gi_contig_1201               ------------------------------------------------
gi|21255415|gb|BQ452303.1|BQ452 ------------------------------------------------
gi|21254897|gb|BQ451785.1|BQ451 ------------------------------------------------
gi|21543614|gb|BQ596888.1|BQ596 ------------------------------------------------
gi|21254401|gb|BQ451289.1|BQ451 ------------------------------------------------
gi|22793114|gb|BU496920.1|BU496 ------------------------------------------------
gi|22791444|gb|BU495250.1|BU495 ------------------------------------------------
gi|15908899|gb|BI815514.1|BI815 ------------------------------------------------
gi|15909713|gb|BI815952.1|BI815 ------------------------------------------------

MAL13P1.288                     TTTTTTTTTTTTTTTTTTTCCTTCTTTAAATTGAAAAAGAAGATTAAT
MAL13|MAL13P1.288               ------------------------------------------------
su_gi_contig_1201               ------------------------------------------------
gi|21255415|gb|BQ452303.1|BQ452 ------------------------------------------------
gi|21254897|gb|BQ451785.1|BQ451 ------------------------------------------------
gi|21543614|gb|BQ596888.1|BQ596 ------------------------------------------------
gi|21254401|gb|BQ451289.1|BQ451 ------------------------------------------------
gi|22793114|gb|BU496920.1|BU496 ------------------------------------------------
gi|22791444|gb|BU495250.1|BU495 ------------------------------------------------
gi|15908899|gb|BI815514.1|BI815 ------------------------------------------------
gi|15909713|gb|BI815952.1|BI815 ------------------------------------------------

MAL13P1.288                     ATAATATGTCATATATATAAATAAATAAATAAATATATATATATATAT
MAL13|MAL13P1.288               ------------------------------------------------
su_gi_contig_1201               ------------------------------------------------
gi|21255415|gb|BQ452303.1|BQ452 ------------------------------------------------
gi|21254897|gb|BQ451785.1|BQ451 ------------------------------------------------
gi|21543614|gb|BQ596888.1|BQ596 ------------------------------------------------
gi|21254401|gb|BQ451289.1|BQ451 ------------------------------------------------
gi|22793114|gb|BU496920.1|BU496 ------------------------------------------------
gi|22791444|gb|BU495250.1|BU495 ------------------------------------------------
gi|15908899|gb|BI815514.1|BI815 ------------------------------------------------
gi|15909713|gb|BI815952.1|BI815 ------------------------------------------------

MAL13P1.288                     ATATATATATATATATATATACAAATAAATAATATATATATTTTTATA
MAL13|MAL13P1.288               ------------------------------------------------
su_gi_contig_1201               ------------------------------------------------
gi|21255415|gb|BQ452303.1|BQ452 ------------------------------------------------
gi|21254897|gb|BQ451785.1|BQ451 ------------------------------------------------
gi|21543614|gb|BQ596888.1|BQ596 ------------------------------------------------
gi|21254401|gb|BQ451289.1|BQ451 ------------------------------------------------
gi|22793114|gb|BU496920.1|BU496 ------------------------------------------------
gi|22791444|gb|BU495250.1|BU495 ------------------------------------------------
gi|15908899|gb|BI815514.1|BI815 ------------------------------------------------
gi|15909713|gb|BI815952.1|BI815 ------------------------------------------------

MAL13P1.288                     AGTTTTTTTATAATATTATTACATTTTTGTTTTAAATTTTTTATTTTT
MAL13|MAL13P1.288               ------------------------------------------------
su_gi_contig_1201               ------------------------------------------------
gi|21255415|gb|BQ452303.1|BQ452 ------------------------------------------------
gi|21254897|gb|BQ451785.1|BQ451 ------------------------------------------------
gi|21543614|gb|BQ596888.1|BQ596 ------------------------------------------------
gi|21254401|gb|BQ451289.1|BQ451 ------------------------------------------------
gi|22793114|gb|BU496920.1|BU496 ------------------------------------------------
gi|22791444|gb|BU495250.1|BU495 ------------------------------------------------
gi|15908899|gb|BI815514.1|BI815 ------------------------------------------------
gi|15909713|gb|BI815952.1|BI815 ------------------------------------------------

MAL13P1.288                     TACAATATAAATATGCATATATGTTTTATTTTTTTAATTTATTCATAA
MAL13|MAL13P1.288               ------------------------------------------------
su_gi_contig_1201               ------------------------------------------------
gi|21255415|gb|BQ452303.1|BQ452 ------------------------------------------------
gi|21254897|gb|BQ451785.1|BQ451 ------------------------------------------------
gi|21543614|gb|BQ596888.1|BQ596 ------------------------------------------------
gi|21254401|gb|BQ451289.1|BQ451 ------------------------------------------------
gi|22793114|gb|BU496920.1|BU496 ------------------------------------------------
gi|22791444|gb|BU495250.1|BU495 ------------------------------------------------
gi|15908899|gb|BI815514.1|BI815 ------------------------------------------------
gi|15909713|gb|BI815952.1|BI815 ------------------------------------------------

MAL13P1.288                     TATGAAGAACTGTTTTTAAGTTTTTTTTTTTTTTTTTTTTTTTTTTTG
MAL13|MAL13P1.288               ------------------------------------------------
su_gi_contig_1201               ------------------------------------------------
gi|21255415|gb|BQ452303.1|BQ452 ------------------------------------------------
gi|21254897|gb|BQ451785.1|BQ451 ------------------------------------------------
gi|21543614|gb|BQ596888.1|BQ596 ------------------------------------------------
gi|21254401|gb|BQ451289.1|BQ451 ------------------------------------------------
gi|22793114|gb|BU496920.1|BU496 ------------------------------------------------
gi|22791444|gb|BU495250.1|BU495 ------------------------------------------------
gi|15908899|gb|BI815514.1|BI815 ------------------------------------------------
gi|15909713|gb|BI815952.1|BI815 ------------------------------------------------

MAL13P1.288                     CAAAAAAAAATCACACTAATCTTAAGGCATTTGTGTAAAAATATAATA
MAL13|MAL13P1.288               ------------------------------------------------
su_gi_contig_1201               ------------------------------------------------
gi|21255415|gb|BQ452303.1|BQ452 ------------------------------------------------
gi|21254897|gb|BQ451785.1|BQ451 ------------------------------------------------
gi|21543614|gb|BQ596888.1|BQ596 ------------------------------------------------
gi|21254401|gb|BQ451289.1|BQ451 ------------------------------------------------
gi|22793114|gb|BU496920.1|BU496 ------------------------------------------------
gi|22791444|gb|BU495250.1|BU495 ------------------------------------------------
gi|15908899|gb|BI815514.1|BI815 ------------------------------------------------
gi|15909713|gb|BI815952.1|BI815 ------------------------------------------------

MAL13P1.288                     TTTAATTTTTTTTTTTTCCTTTTAATATACTTGTTAATTTTAGTTATA
MAL13|MAL13P1.288               ------------------------------------------------
su_gi_contig_1201               ------------------------------------------------
gi|21255415|gb|BQ452303.1|BQ452 ------------------------------------------------
gi|21254897|gb|BQ451785.1|BQ451 ------------------------------------------------
gi|21543614|gb|BQ596888.1|BQ596 ------------------------------------------------
gi|21254401|gb|BQ451289.1|BQ451 ------------------------------------------------
gi|22793114|gb|BU496920.1|BU496 ------------------------------------------------
gi|22791444|gb|BU495250.1|BU495 ------------------------------------------------
gi|15908899|gb|BI815514.1|BI815 ------------------------------------------------
gi|15909713|gb|BI815952.1|BI815 ------------------------------------------------

MAL13P1.288                     AAATATAAAAATAGAATAATATAAGAAAATATAAGACACAAGGGTTGT
MAL13|MAL13P1.288               ------------------------------------------------
su_gi_contig_1201               ------------------------------------------------
gi|21255415|gb|BQ452303.1|BQ452 ------------------------------------------------
gi|21254897|gb|BQ451785.1|BQ451 ------------------------------------------------
gi|21543614|gb|BQ596888.1|BQ596 ------------------------------------------------
gi|21254401|gb|BQ451289.1|BQ451 ------------------------------------------------
gi|22793114|gb|BU496920.1|BU496 ------------------------------------------------
gi|22791444|gb|BU495250.1|BU495 ------------------------------------------------
gi|15908899|gb|BI815514.1|BI815 ------------------------------------------------
gi|15909713|gb|BI815952.1|BI815 ------------------------------------------------

MAL13P1.288                     CACAATTTGATTTCCCCTTGAAAAAATAGGGAATAATTTTTATGTAAG
MAL13|MAL13P1.288               ------------------------------------------------
su_gi_contig_1201               ------------------------------------------------
gi|21255415|gb|BQ452303.1|BQ452 ------------------------------------------------
gi|21254897|gb|BQ451785.1|BQ451 ------------------------------------------------
gi|21543614|gb|BQ596888.1|BQ596 ------------------------------------------------
gi|21254401|gb|BQ451289.1|BQ451 ------------------------------------------------
gi|22793114|gb|BU496920.1|BU496 ------------------------------------------------
gi|22791444|gb|BU495250.1|BU495 ------------------------------------------------
gi|15908899|gb|BI815514.1|BI815 ------------------------------------------------
gi|15909713|gb|BI815952.1|BI815 ------------------------------------------------

MAL13P1.288                     GCTTAAAATTTTTTTCATTTAAAAAAAAAAAAATAAATAAATAAAAAT
MAL13|MAL13P1.288               ------------------------------------------------
su_gi_contig_1201               ------------------------------------------------
gi|21255415|gb|BQ452303.1|BQ452 ------------------------------------------------
gi|21254897|gb|BQ451785.1|BQ451 ------------------------------------------------
gi|21543614|gb|BQ596888.1|BQ596 ------------------------------------------------
gi|21254401|gb|BQ451289.1|BQ451 ------------------------------------------------
gi|22793114|gb|BU496920.1|BU496 ------------------------------------------------
gi|22791444|gb|BU495250.1|BU495 ------------------------------------------------
gi|15908899|gb|BI815514.1|BI815 ------------------------------------------------
gi|15909713|gb|BI815952.1|BI815 ------------------------------------------------

MAL13P1.288                     TATAACACCAAAAGACAATTTTTATGATGAAAAAAAAAAAAAAAAAAA
MAL13|MAL13P1.288               ------------------------------------------------
su_gi_contig_1201               ------------------------------------------------
gi|21255415|gb|BQ452303.1|BQ452 ------------------------------------------------
gi|21254897|gb|BQ451785.1|BQ451 ------------------------------------------------
gi|21543614|gb|BQ596888.1|BQ596 ------------------------------------------------
gi|21254401|gb|BQ451289.1|BQ451 ------------------------------------------------
gi|22793114|gb|BU496920.1|BU496 ------------------------------------------------
gi|22791444|gb|BU495250.1|BU495 ------------------------------------------------
gi|15908899|gb|BI815514.1|BI815 ------------------------------------------------
gi|15909713|gb|BI815952.1|BI815 ------------------------------------------------

MAL13P1.288                     AAAATATATATATATATATATATATAAGAAAAAATATATATTTTTTTT
MAL13|MAL13P1.288               ------------------------------------------------
su_gi_contig_1201               ------------------------------------------------
gi|21255415|gb|BQ452303.1|BQ452 ------------------------------------------------
gi|21254897|gb|BQ451785.1|BQ451 ------------------------------------------------
gi|21543614|gb|BQ596888.1|BQ596 ------------------------------------------------
gi|21254401|gb|BQ451289.1|BQ451 ------------------------------------------------
gi|22793114|gb|BU496920.1|BU496 ------------------------------------------------
gi|22791444|gb|BU495250.1|BU495 ------------------------------------------------
gi|15908899|gb|BI815514.1|BI815 ------------------------------------------------
gi|15909713|gb|BI815952.1|BI815 ------------------------------------------------

MAL13P1.288                     TATGTATTACCTACTGAATAGCTATATACGACATACTATATTTTATAA
MAL13|MAL13P1.288               ------------------------------------------------
su_gi_contig_1201               ------------------------------------------------
gi|21255415|gb|BQ452303.1|BQ452 ------------------------------------------------
gi|21254897|gb|BQ451785.1|BQ451 ------------------------------------------------
gi|21543614|gb|BQ596888.1|BQ596 ------------------------------------------------
gi|21254401|gb|BQ451289.1|BQ451 ------------------------------------------------
gi|22793114|gb|BU496920.1|BU496 ------------------------------------------------
gi|22791444|gb|BU495250.1|BU495 ------------------------------------------------
gi|15908899|gb|BI815514.1|BI815 ------------------------------------------------
gi|15909713|gb|BI815952.1|BI815 ------------------------------------------------

MAL13P1.288                     GTACGTGATAATAAAGGAATCCATAACATTAACATATATATATATATA
MAL13|MAL13P1.288               ------------------------------------------------
su_gi_contig_1201               ------------------------------------------------
gi|21255415|gb|BQ452303.1|BQ452 ------------------------------------------------
gi|21254897|gb|BQ451785.1|BQ451 ------------------------------------------------
gi|21543614|gb|BQ596888.1|BQ596 ------------------------------------------------
gi|21254401|gb|BQ451289.1|BQ451 ------------------------------------------------
gi|22793114|gb|BU496920.1|BU496 ------------------------------------------------
gi|22791444|gb|BU495250.1|BU495 ------------------------------------------------
gi|15908899|gb|BI815514.1|BI815 ------------------------------------------------
gi|15909713|gb|BI815952.1|BI815 ------------------------------------------------

MAL13P1.288                     TATATTTTTATTTATTTATTTATATTTATTTATATTTATTTATATTTA
MAL13|MAL13P1.288               ------------------------------------------------
su_gi_contig_1201               ------------------------------------------------
gi|21255415|gb|BQ452303.1|BQ452 ------------------------------------------------
gi|21254897|gb|BQ451785.1|BQ451 ------------------------------------------------
gi|21543614|gb|BQ596888.1|BQ596 ------------------------------------------------
gi|21254401|gb|BQ451289.1|BQ451 ------------------------------------------------
gi|22793114|gb|BU496920.1|BU496 ------------------------------------------------
gi|22791444|gb|BU495250.1|BU495 ------------------------------------------------
gi|15908899|gb|BI815514.1|BI815 ------------------------------------------------
gi|15909713|gb|BI815952.1|BI815 ------------------------------------------------

MAL13P1.288                     TTCATATTTTTCTCTAATTTAAATATACTTCATCATTAAAAATAGAAG
MAL13|MAL13P1.288               ------------------------------------------------
su_gi_contig_1201               ------------------------------------------------
gi|21255415|gb|BQ452303.1|BQ452 ------------------------------------------------
gi|21254897|gb|BQ451785.1|BQ451 ------------------------------------------------
gi|21543614|gb|BQ596888.1|BQ596 ------------------------------------------------
gi|21254401|gb|BQ451289.1|BQ451 ------------------------------------------------
gi|22793114|gb|BU496920.1|BU496 ------------------------------------------------
gi|22791444|gb|BU495250.1|BU495 ------------------------------------------------
gi|15908899|gb|BI815514.1|BI815 ------------------------------------------------
gi|15909713|gb|BI815952.1|BI815 ------------------------------------------------

MAL13P1.288                     GATTAGGATAAGAACAGTAATAATAACCATAATTCCTATTATTCAAAT
MAL13|MAL13P1.288               ------------------------------------------------
su_gi_contig_1201               ------------------------------------------------
gi|21255415|gb|BQ452303.1|BQ452 ------------------------------------------------
gi|21254897|gb|BQ451785.1|BQ451 ------------------------------------------------
gi|21543614|gb|BQ596888.1|BQ596 ------------------------------------------------
gi|21254401|gb|BQ451289.1|BQ451 ------------------------------------------------
gi|22793114|gb|BU496920.1|BU496 ------------------------------------------------
gi|22791444|gb|BU495250.1|BU495 ------------------------------------------------
gi|15908899|gb|BI815514.1|BI815 ------------------------------------------------
gi|15909713|gb|BI815952.1|BI815 ------------------------------------------------

MAL13P1.288                     TATAATTTATATAATCATTATTGAGAGGATTTATATCATATAGATTGT
MAL13|MAL13P1.288               ------------------------------------------------
su_gi_contig_1201               ------------------------------------------------
gi|21255415|gb|BQ452303.1|BQ452 ------------------------------------------------
gi|21254897|gb|BQ451785.1|BQ451 ------------------------------------------------
gi|21543614|gb|BQ596888.1|BQ596 ------------------------------------------------
gi|21254401|gb|BQ451289.1|BQ451 ------------------------------------------------
gi|22793114|gb|BU496920.1|BU496 ------------------------------------------------
gi|22791444|gb|BU495250.1|BU495 ------------------------------------------------
gi|15908899|gb|BI815514.1|BI815 ------------------------------------------------
gi|15909713|gb|BI815952.1|BI815 ------------------------------------------------

MAL13P1.288                     TCATATATATATCCATATCATTAGACAATGGTTTCATATACGTTGTAT
MAL13|MAL13P1.288               ------------------------------------------------
su_gi_contig_1201               ------------------------------------------------
gi|21255415|gb|BQ452303.1|BQ452 ------------------------------------------------
gi|21254897|gb|BQ451785.1|BQ451 ------------------------------------------------
gi|21543614|gb|BQ596888.1|BQ596 ------------------------------------------------
gi|21254401|gb|BQ451289.1|BQ451 ------------------------------------------------
gi|22793114|gb|BU496920.1|BU496 ------------------------------------------------
gi|22791444|gb|BU495250.1|BU495 ------------------------------------------------
gi|15908899|gb|BI815514.1|BI815 ------------------------------------------------
gi|15909713|gb|BI815952.1|BI815 ------------------------------------------------

MAL13P1.288                     CATAA
MAL13|MAL13P1.288               -----
su_gi_contig_1201               -----
gi|21255415|gb|BQ452303.1|BQ452 -----
gi|21254897|gb|BQ451785.1|BQ451 -----
gi|21543614|gb|BQ596888.1|BQ596 -----
gi|21254401|gb|BQ451289.1|BQ451 -----
gi|22793114|gb|BU496920.1|BU496 -----
gi|22791444|gb|BU495250.1|BU495 -----
gi|15908899|gb|BI815514.1|BI815 -----
gi|15909713|gb|BI815952.1|BI815 -----

;

endblock;
