# Supplementary material for: cDNA sequences reveal considerable gene prediction inaccuracy in the Plasmodium falciparum genome
Source: BMC Genomics. 2007 Jul 27;8:255. doi: 10.1186/1471-2164-8-255 (PMC1978503; doi:10.1186/1471-2164-8-255)
Supplement: Additional file 2 — Genes with predicted coding regions fully covered by EST and confirmation of predicted introns. Aligned cDNA and predicted CDS sequences can be viewed by double clicking the hyper-linked gene names in the Excel file. [file 1471-2164-8-255-S2.zip › MAL13P1.290.TXT]

#NEXUS

[!This data assembled using Sequencher, from Gene Codes Corporation.]
begin data;
   dimensions ntax=7 nchar=4570;
   format datatype=dna gap=- interleave=yes;
   matrix

MAL13P1.290                     TAATTCATTTACATATTCAAATAATGTACTACAAGGTATATCATTATT
MAL13|MAL13P1.290               ------------------------------------------------
su_gi_contig_2381               ------------------------------------------------
gi|21687742|gb|BQ633589.1|BQ633 ------------------------------------------------
gi|15908639|gb|BI815374.1|BI815 ------------------------------------------------
gi|17967612|gb|BM274305.1|BM274 ------------------------------------------------
H03_PfBamHI_M_T7_Plate32a.ab1   ------------------------------------------------

MAL13P1.290                     ATAACAATCTTCTTGTAATAATTTATTATTACTTATAACTTTTATATT
MAL13|MAL13P1.290               ------------------------------------------------
su_gi_contig_2381               ------------------------------------------------
gi|21687742|gb|BQ633589.1|BQ633 ------------------------------------------------
gi|15908639|gb|BI815374.1|BI815 ------------------------------------------------
gi|17967612|gb|BM274305.1|BM274 ------------------------------------------------
H03_PfBamHI_M_T7_Plate32a.ab1   ------------------------------------------------

MAL13P1.290                     TAATTTATTATTATGATGTTTCAACCATATAACTATTTTTATAATTTC
MAL13|MAL13P1.290               ------------------------------------------------
su_gi_contig_2381               ------------------------------------------------
gi|21687742|gb|BQ633589.1|BQ633 ------------------------------------------------
gi|15908639|gb|BI815374.1|BI815 ------------------------------------------------
gi|17967612|gb|BM274305.1|BM274 ------------------------------------------------
H03_PfBamHI_M_T7_Plate32a.ab1   ------------------------------------------------

MAL13P1.290                     TTGTAATTCCTTATTAAATCCATTAGTATCATCTTTATTATCTTCTAC
MAL13|MAL13P1.290               ------------------------------------------------
su_gi_contig_2381               ------------------------------------------------
gi|21687742|gb|BQ633589.1|BQ633 ------------------------------------------------
gi|15908639|gb|BI815374.1|BI815 ------------------------------------------------
gi|17967612|gb|BM274305.1|BM274 ------------------------------------------------
H03_PfBamHI_M_T7_Plate32a.ab1   ------------------------------------------------

MAL13P1.290                     ATAAGTAAATTTACAAAACGTATTAACAAACACACAAAAACGTTTATT
MAL13|MAL13P1.290               ------------------------------------------------
su_gi_contig_2381               ------------------------------------------------
gi|21687742|gb|BQ633589.1|BQ633 ------------------------------------------------
gi|15908639|gb|BI815374.1|BI815 ------------------------------------------------
gi|17967612|gb|BM274305.1|BM274 ------------------------------------------------
H03_PfBamHI_M_T7_Plate32a.ab1   ------------------------------------------------

MAL13P1.290                     ATGATTAAAGGAAGATGAAGAAGATGATCCTTCTATTATACTTTCCTC
MAL13|MAL13P1.290               ------------------------------------------------
su_gi_contig_2381               ------------------------------------------------
gi|21687742|gb|BQ633589.1|BQ633 ------------------------------------------------
gi|15908639|gb|BI815374.1|BI815 ------------------------------------------------
gi|17967612|gb|BM274305.1|BM274 ------------------------------------------------
H03_PfBamHI_M_T7_Plate32a.ab1   ------------------------------------------------

MAL13P1.290                     ATCAACATCATAACACAAATTACGTAATTTTTTATATAATATTTTATT
MAL13|MAL13P1.290               ------------------------------------------------
su_gi_contig_2381               ------------------------------------------------
gi|21687742|gb|BQ633589.1|BQ633 ------------------------------------------------
gi|15908639|gb|BI815374.1|BI815 ------------------------------------------------
gi|17967612|gb|BM274305.1|BM274 ------------------------------------------------
H03_PfBamHI_M_T7_Plate32a.ab1   ------------------------------------------------

MAL13P1.290                     AAACGATTTTATATAATCATATATAGATAAGGGAATTAAAATATTATC
MAL13|MAL13P1.290               ------------------------------------------------
su_gi_contig_2381               ------------------------------------------------
gi|21687742|gb|BQ633589.1|BQ633 ------------------------------------------------
gi|15908639|gb|BI815374.1|BI815 ------------------------------------------------
gi|17967612|gb|BM274305.1|BM274 ------------------------------------------------
H03_PfBamHI_M_T7_Plate32a.ab1   ------------------------------------------------

MAL13P1.290                     AATATCACAATCATATAAAAAGTCCATATATTTTATTAATGTATTCAA
MAL13|MAL13P1.290               ------------------------------------------------
su_gi_contig_2381               ------------------------------------------------
gi|21687742|gb|BQ633589.1|BQ633 ------------------------------------------------
gi|15908639|gb|BI815374.1|BI815 ------------------------------------------------
gi|17967612|gb|BM274305.1|BM274 ------------------------------------------------
H03_PfBamHI_M_T7_Plate32a.ab1   ------------------------------------------------

MAL13P1.290                     ATCTAATATTAAAATACTTCTTTCTCCATCCAATAATTTCTTTTTATT
MAL13|MAL13P1.290               ------------------------------------------------
su_gi_contig_2381               ------------------------------------------------
gi|21687742|gb|BQ633589.1|BQ633 ------------------------------------------------
gi|15908639|gb|BI815374.1|BI815 ------------------------------------------------
gi|17967612|gb|BM274305.1|BM274 ------------------------------------------------
H03_PfBamHI_M_T7_Plate32a.ab1   ------------------------------------------------

MAL13P1.290                     ATTCTCACATATATTACATTTCTCTATACCACAACTTATATCATTCCT
MAL13|MAL13P1.290               ------------------------------------------------
su_gi_contig_2381               ------------------------------------------------
gi|21687742|gb|BQ633589.1|BQ633 ------------------------------------------------
gi|15908639|gb|BI815374.1|BI815 ------------------------------------------------
gi|17967612|gb|BM274305.1|BM274 ------------------------------------------------
H03_PfBamHI_M_T7_Plate32a.ab1   ------------------------------------------------

MAL13P1.290                     TAAATATACTTCTCTTACTATTTTATTTATTCTGTTGTTTGCATTCAA
MAL13|MAL13P1.290               ------------------------------------------------
su_gi_contig_2381               ------------------------------------------------
gi|21687742|gb|BQ633589.1|BQ633 ------------------------------------------------
gi|15908639|gb|BI815374.1|BI815 ------------------------------------------------
gi|17967612|gb|BM274305.1|BM274 ------------------------------------------------
H03_PfBamHI_M_T7_Plate32a.ab1   ------------------------------------------------

MAL13P1.290                     TTTGTAAAAATACTTCTGAACATGCCGTTCCCCTTTTCGATTCGTCAA
MAL13|MAL13P1.290               ------------------------------------------------
su_gi_contig_2381               ------------------------------------------------
gi|21687742|gb|BQ633589.1|BQ633 ------------------------------------------------
gi|15908639|gb|BI815374.1|BI815 ------------------------------------------------
gi|17967612|gb|BM274305.1|BM274 ------------------------------------------------
H03_PfBamHI_M_T7_Plate32a.ab1   ------------------------------------------------

MAL13P1.290                     TTTTAAAAAAGTCATTTTTATATAATTTTATTTTCTTCTATTTTATTC
MAL13|MAL13P1.290               ------------------------------------------------
su_gi_contig_2381               ------------------------------------------------
gi|21687742|gb|BQ633589.1|BQ633 ------------------------------------------------
gi|15908639|gb|BI815374.1|BI815 ------------------------------------------------
gi|17967612|gb|BM274305.1|BM274 ------------------------------------------------
H03_PfBamHI_M_T7_Plate32a.ab1   ------------------------------------------------

MAL13P1.290                     TTTCTTTTTTCCAATACTCCTTTTTATGGCTGCATTTATTAATATTTA
MAL13|MAL13P1.290               ------------------------------------------------
su_gi_contig_2381               ------------------------------------------------
gi|21687742|gb|BQ633589.1|BQ633 ------------------------------------------------
gi|15908639|gb|BI815374.1|BI815 ------------------------------------------------
gi|17967612|gb|BM274305.1|BM274 ------------------------------------------------
H03_PfBamHI_M_T7_Plate32a.ab1   ------------------------------------------------

MAL13P1.290                     AATAAAAAAAAAAAAAAAAAAAAAAACAAAAAAAAAAAAAAAAAATAT
MAL13|MAL13P1.290               ------------------------------------------------
su_gi_contig_2381               ------------------------------------------------
gi|21687742|gb|BQ633589.1|BQ633 ------------------------------------------------
gi|15908639|gb|BI815374.1|BI815 ------------------------------------------------
gi|17967612|gb|BM274305.1|BM274 ------------------------------------------------
H03_PfBamHI_M_T7_Plate32a.ab1   ------------------------------------------------

MAL13P1.290                     ATAAAATAAATAAAAATATATATATATATAAATATATATGTTATTTTT
MAL13|MAL13P1.290               ------------------------------------------------
su_gi_contig_2381               ------------------------------------------------
gi|21687742|gb|BQ633589.1|BQ633 ------------------------------------------------
gi|15908639|gb|BI815374.1|BI815 ------------------------------------------------
gi|17967612|gb|BM274305.1|BM274 ------------------------------------------------
H03_PfBamHI_M_T7_Plate32a.ab1   ------------------------------------------------

MAL13P1.290                     TTTATTGTTTTTATATATTTCAATAAGAAATATCAAAATATATAATAA
MAL13|MAL13P1.290               ------------------------------------------------
su_gi_contig_2381               ------------------------------------------------
gi|21687742|gb|BQ633589.1|BQ633 ------------------------------------------------
gi|15908639|gb|BI815374.1|BI815 ------------------------------------------------
gi|17967612|gb|BM274305.1|BM274 ------------------------------------------------
H03_PfBamHI_M_T7_Plate32a.ab1   ------------------------------------------------

MAL13P1.290                     TATATATATATATATATAATATAATATATATATAATTTTATGAATTAA
MAL13|MAL13P1.290               ------------------------------------------------
su_gi_contig_2381               ------------------------------------------------
gi|21687742|gb|BQ633589.1|BQ633 ------------------------------------------------
gi|15908639|gb|BI815374.1|BI815 ------------------------------------------------
gi|17967612|gb|BM274305.1|BM274 ------------------------------------------------
H03_PfBamHI_M_T7_Plate32a.ab1   ------------------------------------------------

MAL13P1.290                     ATTTTTATTAATAATTAAAAAAAAAATATAATTATATATATATATATA
MAL13|MAL13P1.290               ------------------------------------------------
su_gi_contig_2381               ------------------------------------------------
gi|21687742|gb|BQ633589.1|BQ633 ------------------------------------------------
gi|15908639|gb|BI815374.1|BI815 ------------------------------------------------
gi|17967612|gb|BM274305.1|BM274 ------------------------------------------------
H03_PfBamHI_M_T7_Plate32a.ab1   ------------------------------------------------

MAL13P1.290                     TATATATATTATATTTATATACGATCATAGGTATAGAAAAACACTGTA
MAL13|MAL13P1.290               ------------------------------------------------
su_gi_contig_2381               ------------------------------------------------
gi|21687742|gb|BQ633589.1|BQ633 ------------------------------------------------
gi|15908639|gb|BI815374.1|BI815 ------------------------------------------------
gi|17967612|gb|BM274305.1|BM274 ------------------------------------------------
H03_PfBamHI_M_T7_Plate32a.ab1   ------------------------------------------------

MAL13P1.290                     TATTATATATATATATAAATTATATATATATATTATAATTATACTATA
MAL13|MAL13P1.290               ------------------------------------------------
su_gi_contig_2381               ------------------------------------------------
gi|21687742|gb|BQ633589.1|BQ633 ------------------------------------------------
gi|15908639|gb|BI815374.1|BI815 ------------------------------------------------
gi|17967612|gb|BM274305.1|BM274 ------------------------------------------------
H03_PfBamHI_M_T7_Plate32a.ab1   ------------------------------------------------

MAL13P1.290                     TATAATAATCTAATTTTGATTTATTCCAGTATGCGTAAAAATTTTAAA
MAL13|MAL13P1.290               ------------------------------------------------
su_gi_contig_2381               ------------------------------------------------
gi|21687742|gb|BQ633589.1|BQ633 ------------------------------------------------
gi|15908639|gb|BI815374.1|BI815 ------------------------------------------------
gi|17967612|gb|BM274305.1|BM274 ------------------------------------------------
H03_PfBamHI_M_T7_Plate32a.ab1   ------------------------------------------------

MAL13P1.290                     GGCAAAAAAATTAAGTTATAAAATATAAAAATGTAAATGAATAAAAAA
MAL13|MAL13P1.290               ------------------------------------------------
su_gi_contig_2381               ------------------------------------------------
gi|21687742|gb|BQ633589.1|BQ633 ------------------------------------------------
gi|15908639|gb|BI815374.1|BI815 ------------------------------------------------
gi|17967612|gb|BM274305.1|BM274 ------------------------------------------------
H03_PfBamHI_M_T7_Plate32a.ab1   ------------------------------------------------

MAL13P1.290                     AAATATATATATATAATATTATTCACAATAAATAAACGCATACATATA
MAL13|MAL13P1.290               ------------------------------------------------
su_gi_contig_2381               ------------------------------------------------
gi|21687742|gb|BQ633589.1|BQ633 ------------------------------------------------
gi|15908639|gb|BI815374.1|BI815 ------------------------------------------------
gi|17967612|gb|BM274305.1|BM274 ------------------------------------------------
H03_PfBamHI_M_T7_Plate32a.ab1   ------------------------------------------------

MAL13P1.290                     ATATATGTATGTATGTATGTTACATATTAAGAATATTTTCTTTTTCTT
MAL13|MAL13P1.290               ------------------------------------------------
su_gi_contig_2381               ------------------------------------------------
gi|21687742|gb|BQ633589.1|BQ633 ------------------------------------------------
gi|15908639|gb|BI815374.1|BI815 ------------------------------------------------
gi|17967612|gb|BM274305.1|BM274 ------------------------------------------------
H03_PfBamHI_M_T7_Plate32a.ab1   ------------------------------------------------

MAL13P1.290                     TTTTTTATTTGACTATAATATTACATATATTTTTTTATTTATACTTAT
MAL13|MAL13P1.290               ------------------------------------------------
su_gi_contig_2381               ------------------------------------------------
gi|21687742|gb|BQ633589.1|BQ633 ------------------------------------------------
gi|15908639|gb|BI815374.1|BI815 ------------------------------------------------
gi|17967612|gb|BM274305.1|BM274 ------------------------------------------------
H03_PfBamHI_M_T7_Plate32a.ab1   ------------------------------------------------

MAL13P1.290                     TAACAATAACTTTATACACACATAATATATATATATTATACATTATTA
MAL13|MAL13P1.290               ------------------------------------------------
su_gi_contig_2381               ------------------------------------------------
gi|21687742|gb|BQ633589.1|BQ633 ------------------------------------------------
gi|15908639|gb|BI815374.1|BI815 ------------------------------------------------
gi|17967612|gb|BM274305.1|BM274 ------------------------------------------------
H03_PfBamHI_M_T7_Plate32a.ab1   ------------------------------------------------

MAL13P1.290                     TATATTCTCATATATTATAAAAAAAAAAAAAAAAAAAAAAAAAACTGA
MAL13|MAL13P1.290               ------------------------------------------------
su_gi_contig_2381               ------------------------------------------------
gi|21687742|gb|BQ633589.1|BQ633 ------------------------------------------------
gi|15908639|gb|BI815374.1|BI815 ------------------------------------------------
gi|17967612|gb|BM274305.1|BM274 ------------------------------------------------
H03_PfBamHI_M_T7_Plate32a.ab1   ------------------------------------------------

MAL13P1.290                     TTCTCTTCTACCATTATATATTTTCATTATATAAAAATAGATATATGT
MAL13|MAL13P1.290               ------------------------------------------------
su_gi_contig_2381               -----------------GATTTTTCATTATATAAAAATAGATATATGT
gi|21687742|gb|BQ633589.1|BQ633 ------------------------------------------------
gi|15908639|gb|BI815374.1|BI815 ------------------------------------------------
gi|17967612|gb|BM274305.1|BM274 ------------------------------------------------
H03_PfBamHI_M_T7_Plate32a.ab1   -----------------GATTTTTCATTATATAAAAATAGATATATGT

MAL13P1.290                     GAATATTTTATAAAACACATATAATCCTTATTTATTTCTATTTAAAAA
MAL13|MAL13P1.290               ------------------------------------------------
su_gi_contig_2381               GAATATTTTATAAAACACATATAATCCTTATTTATTTCTATTTAAAAA
gi|21687742|gb|BQ633589.1|BQ633 ------------------------------------------------
gi|15908639|gb|BI815374.1|BI815 ------------------------------------------------
gi|17967612|gb|BM274305.1|BM274 ------------------------------------------------
H03_PfBamHI_M_T7_Plate32a.ab1   GAATATTTTATAAAACACATATAATCCTTATTTATTTCTATTTAAAAA

MAL13P1.290                     AAGGATGAAAAATGGACAGGTATTTTATAAAATTTTTTCAAATGATCT
MAL13|MAL13P1.290               -----------ATGGACAG-----------------------------
su_gi_contig_2381               AAGGATGAAAAATGGACAG-----------------------------
gi|21687742|gb|BQ633589.1|BQ633 ------------------------------------------------
gi|15908639|gb|BI815374.1|BI815 ------------------------------------------------
gi|17967612|gb|BM274305.1|BM274 ------------------------------------------------
H03_PfBamHI_M_T7_Plate32a.ab1   AAGGATGAAAAATGGACAG-----------------------------

MAL13P1.290                     TATAAATATAAAAAATTTATATTTATATGATATATATATATATATATA
MAL13|MAL13P1.290               ------------------------------------------------
su_gi_contig_2381               ------------------------------------------------
gi|21687742|gb|BQ633589.1|BQ633 ------------------------------------------------
gi|15908639|gb|BI815374.1|BI815 ------------------------------------------------
gi|17967612|gb|BM274305.1|BM274 ------------------------------------------------
H03_PfBamHI_M_T7_Plate32a.ab1   ------------------------------------------------

MAL13P1.290                     TATATATATATATATATATATATTTATATTTATATTATTTATATTATT
MAL13|MAL13P1.290               ------------------------------------------------
su_gi_contig_2381               ------------------------------------------------
gi|21687742|gb|BQ633589.1|BQ633 ------------------------------------------------
gi|15908639|gb|BI815374.1|BI815 ------------------------------------------------
gi|17967612|gb|BM274305.1|BM274 ------------------------------------------------
H03_PfBamHI_M_T7_Plate32a.ab1   ------------------------------------------------

MAL13P1.290                     GGAGAAATATTATTTTATGCTTTAAATATAAGAGAAAATTTACTATCC
MAL13|MAL13P1.290               ------------------------------------------------
su_gi_contig_2381               ------------------------------------------------
gi|21687742|gb|BQ633589.1|BQ633 ------------------------------------------------
gi|15908639|gb|BI815374.1|BI815 ------------------------------------------------
gi|17967612|gb|BM274305.1|BM274 ------------------------------------------------
H03_PfBamHI_M_T7_Plate32a.ab1   ------------------------------------------------

MAL13P1.290                     CATACTTTATTAAAATATAATAAAATGTATTACATATATGTAAATTCT
MAL13|MAL13P1.290               ------------------------------------------------
su_gi_contig_2381               ------------------------------------------------
gi|21687742|gb|BQ633589.1|BQ633 ------------------------------------------------
gi|15908639|gb|BI815374.1|BI815 ------------------------------------------------
gi|17967612|gb|BM274305.1|BM274 ------------------------------------------------
H03_PfBamHI_M_T7_Plate32a.ab1   ------------------------------------------------

MAL13P1.290                     TAGAAAGAAGCCCAAGGCACCACCATCTTCATATTTAATTTTCTGTAA
MAL13|MAL13P1.290               ---AAAGAAGCCCAAGGCACCACCATCTTCATATTTAATTTTCTGTAA
su_gi_contig_2381               ---AAAGAAGCCCAAGGCACCACCATCTTCATATTTAATTTTCTGTAA
gi|21687742|gb|BQ633589.1|BQ633 -----AGAAGCCCAAGGCACCACCATCTTCATATTTAATTTTCTGTAA
gi|15908639|gb|BI815374.1|BI815 ------------------------------ATATTTAATTTTCTGTAA
gi|17967612|gb|BM274305.1|BM274 ------------------------------ATATTTAATTTTCTGTAA
H03_PfBamHI_M_T7_Plate32a.ab1   ---AAAGAAGCCCAAGGCACCACCATCTTCATATTTAATTTTCTGTAA

MAL13P1.290                     TTACGAGAGGGAAAACGCAAAGAATACTTTATTACAAAAATGTGACAA
MAL13|MAL13P1.290               TTACGAGAGGGAAAACGCAAAGAATACTTTATTACAAAAATGTGACAA
su_gi_contig_2381               TTACGAGAGGGAAAACGCAAAGAATACTTTATTACAAAAATGTGACAA
gi|21687742|gb|BQ633589.1|BQ633 TTACGAGAGGGAAAACGCAAAGAATACTTTATTACAAAAATGTGACAA
gi|15908639|gb|BI815374.1|BI815 TTACGAGAGGGAAAACGCAAAGAATACTTTATTACAAAAATGTGACAA
gi|17967612|gb|BM274305.1|BM274 TTACGAGAGGGAAAACGCAAAGAATACTTTATTACAAAAATGTGACAA
H03_PfBamHI_M_T7_Plate32a.ab1   TTACGAGAGGGAAAACGCAAAGAATACTTTATTACAAAAATGTGACAA

MAL13P1.290                     GGAAACAGTAAAAGGAAAAAAAATAAGAAATAATTAAATTATAAAAGG
MAL13|MAL13P1.290               GGAAACA-----------------------------------------
su_gi_contig_2381               GGAAACA-----------------------------------------
gi|21687742|gb|BQ633589.1|BQ633 GGAAACA-----------------------------------------
gi|15908639|gb|BI815374.1|BI815 GGAAACA-----------------------------------------
gi|17967612|gb|BM274305.1|BM274 GGAAACA-----------------------------------------
H03_PfBamHI_M_T7_Plate32a.ab1   GGAAACA-----------------------------------------

MAL13P1.290                     GAGTAAAAAATATATATATATAAATATATTTTTTTTATTTTATTATTA
MAL13|MAL13P1.290               ------------------------------------------------
su_gi_contig_2381               ------------------------------------------------
gi|21687742|gb|BQ633589.1|BQ633 ------------------------------------------------
gi|15908639|gb|BI815374.1|BI815 ------------------------------------------------
gi|17967612|gb|BM274305.1|BM274 ------------------------------------------------
H03_PfBamHI_M_T7_Plate32a.ab1   ------------------------------------------------

MAL13P1.290                     TTTTTTTTTTTCTTTTTTTCTCTCTTTTTATGGTAGATTCGAATAACT
MAL13|MAL13P1.290               ------------------------------------ATTCGAATAACT
su_gi_contig_2381               ------------------------------------ATTCGAATAACT
gi|21687742|gb|BQ633589.1|BQ633 ------------------------------------ATTCGAATAACT
gi|15908639|gb|BI815374.1|BI815 ------------------------------------ATTCGAATAACT
gi|17967612|gb|BM274305.1|BM274 ------------------------------------ATTCGAATAACT
H03_PfBamHI_M_T7_Plate32a.ab1   ------------------------------------ATTCGAATAACT

MAL13P1.290                     GATATACAAAAAGAATTAAGTAACAAATGGAAAAATCTTCCAGAAGAT
MAL13|MAL13P1.290               GATATACAAAAAGAATTAAGTAACAAATGGAAAAATCTTCCAGAAGAT
su_gi_contig_2381               GATATACAAAAAGAATTAAGTAACAAATGGAAAAATCTTCCAGAAGAT
gi|21687742|gb|BQ633589.1|BQ633 GATATACAAAAAGAATTAAGTAACAAATGGAAAAATCTTCCAGAAGAT
gi|15908639|gb|BI815374.1|BI815 GATATACAAAAAGAATTAAGTAACAAATGGAAAAATCTTCCAGAAGAT
gi|17967612|gb|BM274305.1|BM274 GATATACAAAAAGAATTAAGTAACAAATGGAAAAATCTTCCAGAAGAT
H03_PfBamHI_M_T7_Plate32a.ab1   GATATACAAAAAGAATTAAGT---------------------------

MAL13P1.290                     GAGAGAAAGGTTAAATGATAATATAAATAATATATAAATAATTTTAAT
MAL13|MAL13P1.290               GAGAGAA-----------------------------------------
su_gi_contig_2381               GAGAGAA-----------------------------------------
gi|21687742|gb|BQ633589.1|BQ633 GAGAGAA-----------------------------------------
gi|15908639|gb|BI815374.1|BI815 GAGAGAA-----------------------------------------
gi|17967612|gb|BM274305.1|BM274 GAGAGAA-----------------------------------------
H03_PfBamHI_M_T7_Plate32a.ab1   ------------------------------------------------

MAL13P1.290                     ATATATCCTTTATATATATATATATTATAAATATGATCATACCAATTT
MAL13|MAL13P1.290               ------------------------------------------------
su_gi_contig_2381               ------------------------------------------------
gi|21687742|gb|BQ633589.1|BQ633 ------------------------------------------------
gi|15908639|gb|BI815374.1|BI815 ------------------------------------------------
gi|17967612|gb|BM274305.1|BM274 ------------------------------------------------
H03_PfBamHI_M_T7_Plate32a.ab1   ------------------------------------------------

MAL13P1.290                     TACATATTATAGAAATATGAGGAACAAGCACAAATATTGAAATCAAAA
MAL13|MAL13P1.290               ----------AGAAATATGAGGAACAAGCACAAATATTGAAATCAAAA
su_gi_contig_2381               ----------AGAAATATGAGGAACAAGCACAAATATTGAAATCAAAA
gi|21687742|gb|BQ633589.1|BQ633 ----------AGAAATATGAGGAACAAGCACAAATATTGAAATCAAAA
gi|15908639|gb|BI815374.1|BI815 ----------AGAAATATGAGGAACAAGCACAAATATTGAAATCAAAA
gi|17967612|gb|BM274305.1|BM274 ----------AGAAATATGAGGAACAAGCACAAATATTGAAATCAAAA
H03_PfBamHI_M_T7_Plate32a.ab1   ------------------------------------------------

MAL13P1.290                     TATAACGAAGAATTATTAGAATGGGTAATATTAAGCAAGAAAATAAAA
MAL13|MAL13P1.290               TATAACGAAGAATTATTAGAATG-------------------------
su_gi_contig_2381               TATAACGAAGAATTATTAGAATG-------------------------
gi|21687742|gb|BQ633589.1|BQ633 TATAACGAAGAATTATTAGAATG-------------------------
gi|15908639|gb|BI815374.1|BI815 TATAACGAAGAATTATTAGAATG-------------------------
gi|17967612|gb|BM274305.1|BM274 TATAACGAAGAATTTTTATAATG-------------------------
H03_PfBamHI_M_T7_Plate32a.ab1   ------------------------------------------------

MAL13P1.290                     TTTAATATGTCAATATGTGTATAATTATTTTTTATTTTTATTCTTTTT
MAL13|MAL13P1.290               ------------------------------------------------
su_gi_contig_2381               ------------------------------------------------
gi|21687742|gb|BQ633589.1|BQ633 ------------------------------------------------
gi|15908639|gb|BI815374.1|BI815 ------------------------------------------------
gi|17967612|gb|BM274305.1|BM274 ------------------------------------------------
H03_PfBamHI_M_T7_Plate32a.ab1   ------------------------------------------------

MAL13P1.290                     TTTTTTTTTTTTTTGGAAGCAAATTACATATTGTTGTCAAAACATGCG
MAL13|MAL13P1.290               ------------------------------------------------
su_gi_contig_2381               ------------------------------------------------
gi|21687742|gb|BQ633589.1|BQ633 ------------------------------------------------
gi|15908639|gb|BI815374.1|BI815 ------------------------------------------------
gi|17967612|gb|BM274305.1|BM274 ------------------------------------------------
H03_PfBamHI_M_T7_Plate32a.ab1   ------------------------------------------------

MAL13P1.290                     TCTTATTTAGCTTGTATCATATATATATATATATATATATATATATAT
MAL13|MAL13P1.290               ------------------------------------------------
su_gi_contig_2381               ------------------------------------------------
gi|21687742|gb|BQ633589.1|BQ633 ------------------------------------------------
gi|15908639|gb|BI815374.1|BI815 ------------------------------------------------
gi|17967612|gb|BM274305.1|BM274 ------------------------------------------------
H03_PfBamHI_M_T7_Plate32a.ab1   ------------------------------------------------

MAL13P1.290                     ATTTTTTTTTTTTTTTTTAATTTTTCAATTACAGAAAAATCATTCAAA
MAL13|MAL13P1.290               ---------------------------------GAAAAATCATTCAAA
su_gi_contig_2381               ---------------------------------GAAAAATCATTCAAA
gi|21687742|gb|BQ633589.1|BQ633 ---------------------------------GAAAAATCATTCAAA
gi|15908639|gb|BI815374.1|BI815 ---------------------------------GAAAAATCATTCAAA
gi|17967612|gb|BM274305.1|BM274 ---------------------------------GAAAAATCATTCAAA
H03_PfBamHI_M_T7_Plate32a.ab1   ------------------------------------------------

MAL13P1.290                     TGAATATATATCAGGAGATTTGTACGTTCATTAAAATATATATTATAT
MAL13|MAL13P1.290               TGAATATATATCAGGAGATTT---------------------------
su_gi_contig_2381               TGAATATATATCAGGAGATTT---------------------------
gi|21687742|gb|BQ633589.1|BQ633 TGAATATATATCAGGAGATTT---------------------------
gi|15908639|gb|BI815374.1|BI815 TGAATATATATCAGGAGATTT---------------------------
gi|17967612|gb|BM274305.1|BM274 TGAATATATATCAGGAGATTT---------------------------
H03_PfBamHI_M_T7_Plate32a.ab1   ------------------------------------------------

MAL13P1.290                     ATATATATATATATATATATATATATATATATCTTAAATTTGATTCCT
MAL13|MAL13P1.290               ------------------------------------------------
su_gi_contig_2381               ------------------------------------------------
gi|21687742|gb|BQ633589.1|BQ633 ------------------------------------------------
gi|15908639|gb|BI815374.1|BI815 ------------------------------------------------
gi|17967612|gb|BM274305.1|BM274 ------------------------------------------------
H03_PfBamHI_M_T7_Plate32a.ab1   ------------------------------------------------

MAL13P1.290                     CCACTTATGTAGATGTAATTAAAAAAACCCTTTAATATTTCCATTTAT
MAL13|MAL13P1.290               ------------------------------------------------
su_gi_contig_2381               ------------------------------------------------
gi|21687742|gb|BQ633589.1|BQ633 ------------------------------------------------
gi|15908639|gb|BI815374.1|BI815 ------------------------------------------------
gi|17967612|gb|BM274305.1|BM274 ------------------------------------------------
H03_PfBamHI_M_T7_Plate32a.ab1   ------------------------------------------------

MAL13P1.290                     ATTTATAATATTTTGTTTATTTTTGTAGGGTTATAAACAATACAGCTA
MAL13|MAL13P1.290               ----------------------------GGTTATAAACAATACAGCTA
su_gi_contig_2381               ----------------------------GGTTATAAACAATACAGCTA
gi|21687742|gb|BQ633589.1|BQ633 ----------------------------GGTTATAAACAATACAGCTA
gi|15908639|gb|BI815374.1|BI815 ----------------------------GGTTATAAACAATACAGCTA
gi|17967612|gb|BM274305.1|BM274 ----------------------------GGTTATAAACAATACAGCTA
H03_PfBamHI_M_T7_Plate32a.ab1   ------------------------------------------------

MAL13P1.290                     AATTTCCTGTGATGAAAATACAAAAAATTATGCAATTAAATGGAAACG
MAL13|MAL13P1.290               AATTTCCTGTGATGAAAATACAAAAAATTATGCAATTAAATGGAAAC-
su_gi_contig_2381               AATTTCCTGTGATGAAAATACAAAAAATTATGCAATTAAATGGAAACG
gi|21687742|gb|BQ633589.1|BQ633 AATTTCCTGTGATGAAAATACAAAAAATTATGCAATTAAATGGAAACG
gi|15908639|gb|BI815374.1|BI815 AATTTCCTGTGATGAAAATACAAAAAATTATGCAATTAAATGGAAACG
gi|17967612|gb|BM274305.1|BM274 AATTTCCTGTGATGAAAATACAAAAAATTATGCAATTAAATGGAAACG
H03_PfBamHI_M_T7_Plate32a.ab1   ------------------------------------------------

MAL13P1.290                     TAAAAAAAGTATAGCCATTCAAAAACGAAATAGAAAATATATCGATTC
MAL13|MAL13P1.290               ------------------------------------------------
su_gi_contig_2381               TAAAAAAA----------------------------------------
gi|21687742|gb|BQ633589.1|BQ633 TAAAAAAA----------------------------------------
gi|15908639|gb|BI815374.1|BI815 TAAAAAAA----------------------------------------
gi|17967612|gb|BM274305.1|BM274 TAAAAAAA----------------------------------------
H03_PfBamHI_M_T7_Plate32a.ab1   ------------------------------------------------

MAL13P1.290                     TTTTTAATTTTCTTAATTGTTTTTAAATATATTCAATTTTATTTTATT
MAL13|MAL13P1.290               ------------------------------------------------
su_gi_contig_2381               ------------------------------------------------
gi|21687742|gb|BQ633589.1|BQ633 ------------------------------------------------
gi|15908639|gb|BI815374.1|BI815 ------------------------------------------------
gi|17967612|gb|BM274305.1|BM274 ------------------------------------------------
H03_PfBamHI_M_T7_Plate32a.ab1   ------------------------------------------------

MAL13P1.290                     CTATTATATTCAGGTTAATAATGAAGCTATTAATATATTTCAAAAAGC
MAL13|MAL13P1.290               -------------GTTAATAATGAAGCTATTAATATATTTCAAAAAGC
su_gi_contig_2381               -------------GTTAATAATGAAGCTATTAATATATTTCAAAAAGC
gi|21687742|gb|BQ633589.1|BQ633 -------------GTTAATAATGAAGCTATTAATATATTTCAAAAAGC
gi|15908639|gb|BI815374.1|BI815 -------------GTTAATAATGAAGCTATTAATATATTTCAAAAAGC
gi|17967612|gb|BM274305.1|BM274 -------------GTTAATAATGAAGCTATTAATATATTTCAAAAAGC
H03_PfBamHI_M_T7_Plate32a.ab1   ------------------------------------------------

MAL13P1.290                     AGTGGTTAGGAGAAAAAAAAAAAATAAATAAAAAAAAAAATAAAAAAA
MAL13|MAL13P1.290               AGT---------------------------------------------
su_gi_contig_2381               AGT---------------------------------------------
gi|21687742|gb|BQ633589.1|BQ633 AGT---------------------------------------------
gi|15908639|gb|BI815374.1|BI815 AGT---------------------------------------------
gi|17967612|gb|BM274305.1|BM274 AGT---------------------------------------------
H03_PfBamHI_M_T7_Plate32a.ab1   ------------------------------------------------

MAL13P1.290                     AAAAAAAAACATTTTTGTATCTTTCAAAAGCAGCATAAACTTATTATC
MAL13|MAL13P1.290               ------------------------------------------------
su_gi_contig_2381               ------------------------------------------------
gi|21687742|gb|BQ633589.1|BQ633 ------------------------------------------------
gi|15908639|gb|BI815374.1|BI815 ------------------------------------------------
gi|17967612|gb|BM274305.1|BM274 ------------------------------------------------
H03_PfBamHI_M_T7_Plate32a.ab1   ------------------------------------------------

MAL13P1.290                     CATATATGTTATCATTTGATATAATATATTTATTTATTATTTATTATT
MAL13|MAL13P1.290               ------------------------------------------------
su_gi_contig_2381               ------------------------------------------------
gi|21687742|gb|BQ633589.1|BQ633 ------------------------------------------------
gi|15908639|gb|BI815374.1|BI815 ------------------------------------------------
gi|17967612|gb|BM274305.1|BM274 ------------------------------------------------
H03_PfBamHI_M_T7_Plate32a.ab1   ------------------------------------------------

MAL13P1.290                     TATTTTTTTATTTTTATTTTTTTTTTTTTTGTTTTAGATGATGTTTTT
MAL13|MAL13P1.290               ------------------------------------GATGATGTTTTT
su_gi_contig_2381               ------------------------------------GATGATGTTTTT
gi|21687742|gb|BQ633589.1|BQ633 ------------------------------------GATGATGTTTTT
gi|15908639|gb|BI815374.1|BI815 ------------------------------------GATGATGTTTTT
gi|17967612|gb|BM274305.1|BM274 ------------------------------------GATGATGTTTTT
H03_PfBamHI_M_T7_Plate32a.ab1   ------------------------------------------------

MAL13P1.290                     AATTGAACTGGTAAACAAAACACTCGAATTTAAGGATGAAAAAAACAC
MAL13|MAL13P1.290               AATTGAACTGGTAAACAAAACACTCGAATTTAAGGATGAAAAAAACAC
su_gi_contig_2381               AATTGAACTGGTAAACAAAACACTCGAATTTAAGGATGAAAAAAACAC
gi|21687742|gb|BQ633589.1|BQ633 AATTGAACTGGTAAACAAAACACTCGAATTTAAGGATGAAAAAAACAC
gi|15908639|gb|BI815374.1|BI815 AATTGAACTGGTAAACAAAACACTCGAATTTAAGGATGAAAAAAACAC
gi|17967612|gb|BM274305.1|BM274 AATTGAACTGGTAAACAAAACACTCGAATTTAAGGATGAAAAAAACAC
H03_PfBamHI_M_T7_Plate32a.ab1   ------------------------------------------------

MAL13P1.290                     AGCTAGAAATATAACCTCATTTGACATATGTGAGTTTTTAATATGAAA
MAL13|MAL13P1.290               AGCTAGAAATATAACCTCATTTGACATATGTGAGTTTTTAATATGA--
su_gi_contig_2381               AGCTAGAAATATAACCTCATTTGACATAT-------------------
gi|21687742|gb|BQ633589.1|BQ633 AGCTAGAAATATAACCTCATTTGACATAT-------------------
gi|15908639|gb|BI815374.1|BI815 AGCTAGAAATATAACCTCATTTGACATAT-------------------
gi|17967612|gb|BM274305.1|BM274 AGCTAGAAATATAACCTCATTTGACATAT-------------------
H03_PfBamHI_M_T7_Plate32a.ab1   ------------------------------------------------

MAL13P1.290                     AGAATATAAAAATGATAATATATAAATATATAAAAAATGAATATCATT
MAL13|MAL13P1.290               ------------------------------------------------
su_gi_contig_2381               ------------------------------------------------
gi|21687742|gb|BQ633589.1|BQ633 ------------------------------------------------
gi|15908639|gb|BI815374.1|BI815 ------------------------------------------------
gi|17967612|gb|BM274305.1|BM274 ------------------------------------------------
H03_PfBamHI_M_T7_Plate32a.ab1   ------------------------------------------------

MAL13P1.290                     CTTTTGGTTTCTATTTTTTTATTTTTAGTGTCATGTATACAGAGGGAA
MAL13|MAL13P1.290               ------------------------------------------------
su_gi_contig_2381               ----------------------------TGTCATGTATACAGAGGGAA
gi|21687742|gb|BQ633589.1|BQ633 ----------------------------TGTCATGTATACAGAGGGAA
gi|15908639|gb|BI815374.1|BI815 ----------------------------TGTCATGTATACAGAGGGAA
gi|17967612|gb|BM274305.1|BM274 ----------------------------TGTCATGTATACAGAGGGAA
H03_PfBamHI_M_T7_Plate32a.ab1   ------------------------------------------------

MAL13P1.290                     GGAATCAAATATAAATTTTTAGAAGGTATTATAAAAAAAAAAAATTTA
MAL13|MAL13P1.290               ------------------------------------------------
su_gi_contig_2381               GGAATCAAATATAAATTTTTAGA-------------------------
gi|21687742|gb|BQ633589.1|BQ633 GGAATCAAATATAAATTTTTAGA-------------------------
gi|15908639|gb|BI815374.1|BI815 GGAATCAAATATAAATTTTTAGA-------------------------
gi|17967612|gb|BM274305.1|BM274 GGAATCAAATATAAATTTTTAGA-------------------------
H03_PfBamHI_M_T7_Plate32a.ab1   ------------------------------------------------

MAL13P1.290                     GAATAAAATTTCATATATTTTAATTTTACATGATACAAGGAAATGAAC
MAL13|MAL13P1.290               ------------------------------------------------
su_gi_contig_2381               ------------------------------------------------
gi|21687742|gb|BQ633589.1|BQ633 ------------------------------------------------
gi|15908639|gb|BI815374.1|BI815 ------------------------------------------------
gi|17967612|gb|BM274305.1|BM274 ------------------------------------------------
H03_PfBamHI_M_T7_Plate32a.ab1   ------------------------------------------------

MAL13P1.290                     TATTCTCATTATTTTTTCTTATTATGTGGATATTAAAGAAATATATAT
MAL13|MAL13P1.290               ------------------------------------------------
su_gi_contig_2381               ------------------------------------------------
gi|21687742|gb|BQ633589.1|BQ633 ------------------------------------------------
gi|15908639|gb|BI815374.1|BI815 ------------------------------------------------
gi|17967612|gb|BM274305.1|BM274 ------------------------------------------------
H03_PfBamHI_M_T7_Plate32a.ab1   ------------------------------------------------

MAL13P1.290                     ATATATATATATATATATATATATATATATATATACTTATTATATTAT
MAL13|MAL13P1.290               ------------------------------------------------
su_gi_contig_2381               ------------------------------------------------
gi|21687742|gb|BQ633589.1|BQ633 ------------------------------------------------
gi|15908639|gb|BI815374.1|BI815 ------------------------------------------------
gi|17967612|gb|BM274305.1|BM274 ------------------------------------------------
H03_PfBamHI_M_T7_Plate32a.ab1   ------------------------------------------------

MAL13P1.290                     GTTTTTTTCTTTTTTACAATGTCATGTGTGCACATTAAATATATTTTT
MAL13|MAL13P1.290               ------------------------------------------------
su_gi_contig_2381               ------------------------------------------------
gi|21687742|gb|BQ633589.1|BQ633 ------------------------------------------------
gi|15908639|gb|BI815374.1|BI815 ------------------------------------------------
gi|17967612|gb|BM274305.1|BM274 ------------------------------------------------
H03_PfBamHI_M_T7_Plate32a.ab1   ------------------------------------------------

MAL13P1.290                     ATCTATAATAATTTTTTATTTTTTCATAGATTGTATATATTTATTAAA
MAL13|MAL13P1.290               ------------------------------------------------
su_gi_contig_2381               ---------------------------AGATTGTATATATTTATTAAA
gi|21687742|gb|BQ633589.1|BQ633 ---------------------------AGATTGTATATATTTATTAAA
gi|15908639|gb|BI815374.1|BI815 ---------------------------AGATTGTATATATTTATTAAA
gi|17967612|gb|BM274305.1|BM274 ---------------------------AGATTGTATATATTTATTAAA
H03_PfBamHI_M_T7_Plate32a.ab1   ------------------------------------------------

MAL13P1.290                     AGAAGAAAGAGGACAGACCTTTTTCGACGAAGAGGATGTACAAGAAGG
MAL13|MAL13P1.290               ------------------------------------------------
su_gi_contig_2381               AGAAGAAAGAGGACAGACCTTTTTCGACGAAGAGGATGTACAAGAAG-
gi|21687742|gb|BQ633589.1|BQ633 AGAAGAAAGAGGACAGACCTTTTTCGACGAAGAGGATGTACAAGAAG-
gi|15908639|gb|BI815374.1|BI815 AGAAGAAAGAGGACAGACCTTTTTCGACGAA-----------------
gi|17967612|gb|BM274305.1|BM274 AGAAGAAAGAGGACAGACC-----------------------------
H03_PfBamHI_M_T7_Plate32a.ab1   ------------------------------------------------

MAL13P1.290                     TATAACAATAAATATGCATATAATATATATAATATAATATATCATTAT
MAL13|MAL13P1.290               ------------------------------------------------
su_gi_contig_2381               ------------------------------------------------
gi|21687742|gb|BQ633589.1|BQ633 ------------------------------------------------
gi|15908639|gb|BI815374.1|BI815 ------------------------------------------------
gi|17967612|gb|BM274305.1|BM274 ------------------------------------------------
H03_PfBamHI_M_T7_Plate32a.ab1   ------------------------------------------------

MAL13P1.290                     ATTATAATGATATATACCTGCAAATTTCATATTACAAATAATATAAAC
MAL13|MAL13P1.290               ------------------------------------------------
su_gi_contig_2381               ------------------------------------------------
gi|21687742|gb|BQ633589.1|BQ633 ------------------------------------------------
gi|15908639|gb|BI815374.1|BI815 ------------------------------------------------
gi|17967612|gb|BM274305.1|BM274 ------------------------------------------------
H03_PfBamHI_M_T7_Plate32a.ab1   ------------------------------------------------

MAL13P1.290                     AATTCATATTCATAATATATTATATTATATAATCATTCTAATAAATGC
MAL13|MAL13P1.290               ------------------------------------------------
su_gi_contig_2381               ------------------------------------------------
gi|21687742|gb|BQ633589.1|BQ633 ------------------------------------------------
gi|15908639|gb|BI815374.1|BI815 ------------------------------------------------
gi|17967612|gb|BM274305.1|BM274 ------------------------------------------------
H03_PfBamHI_M_T7_Plate32a.ab1   ------------------------------------------------

MAL13P1.290                     GTTTTCATTTTTATTTTATTTTATTTTATTTTATTTTTTTTATTTTTT
MAL13|MAL13P1.290               ------------------------------------------------
su_gi_contig_2381               ------------------------------------------------
gi|21687742|gb|BQ633589.1|BQ633 ------------------------------------------------
gi|15908639|gb|BI815374.1|BI815 ------------------------------------------------
gi|17967612|gb|BM274305.1|BM274 ------------------------------------------------
H03_PfBamHI_M_T7_Plate32a.ab1   ------------------------------------------------

MAL13P1.290                     TTTTTTTTTTGAAGAAACATTATTCGATTTATGTGAAGAAGATAAGAA
MAL13|MAL13P1.290               ------------------------------------------------
su_gi_contig_2381               --------------AAACATTATTCGAT--------------------
gi|21687742|gb|BQ633589.1|BQ633 --------------AAACATTATTCGAT--------------------
gi|15908639|gb|BI815374.1|BI815 ------------------------------------------------
gi|17967612|gb|BM274305.1|BM274 ------------------------------------------------
H03_PfBamHI_M_T7_Plate32a.ab1   ------------------------------------------------

MAL13P1.290                     AGAATATAATTATGATGTTGAAGAAAAGAAAATAAGTAAACTCAAAAA
MAL13|MAL13P1.290               ------------------------------------------------
su_gi_contig_2381               ------------------------------------------------
gi|21687742|gb|BQ633589.1|BQ633 ------------------------------------------------
gi|15908639|gb|BI815374.1|BI815 ------------------------------------------------
gi|17967612|gb|BM274305.1|BM274 ------------------------------------------------
H03_PfBamHI_M_T7_Plate32a.ab1   ------------------------------------------------

MAL13P1.290                     AAAAGTACAAGGAAGTAATAAGATAAAAGATAAAGCTGGAATAAATAA
MAL13|MAL13P1.290               ------------------------------------------------
su_gi_contig_2381               ------------------------------------------------
gi|21687742|gb|BQ633589.1|BQ633 ------------------------------------------------
gi|15908639|gb|BI815374.1|BI815 ------------------------------------------------
gi|17967612|gb|BM274305.1|BM274 ------------------------------------------------
H03_PfBamHI_M_T7_Plate32a.ab1   ------------------------------------------------

MAL13P1.290                     AAACATATATGCTGACATTACAACGTTTTTTAAAAAAATATAAAATTT
MAL13|MAL13P1.290               ------------------------------------------------
su_gi_contig_2381               ------------------------------------------------
gi|21687742|gb|BQ633589.1|BQ633 ------------------------------------------------
gi|15908639|gb|BI815374.1|BI815 ------------------------------------------------
gi|17967612|gb|BM274305.1|BM274 ------------------------------------------------
H03_PfBamHI_M_T7_Plate32a.ab1   ------------------------------------------------

MAL13P1.290                     GATATTTTTCTGTAAAATATATATATATATATATATATATATATATAT
MAL13|MAL13P1.290               ------------------------------------------------
su_gi_contig_2381               ------------------------------------------------
gi|21687742|gb|BQ633589.1|BQ633 ------------------------------------------------
gi|15908639|gb|BI815374.1|BI815 ------------------------------------------------
gi|17967612|gb|BM274305.1|BM274 ------------------------------------------------
H03_PfBamHI_M_T7_Plate32a.ab1   ------------------------------------------------

MAL13P1.290                     ATACATATATGTAAGATAATTTTTTTTTTTTTTTTTCTCGTCATCCAA
MAL13|MAL13P1.290               ------------------------------------------------
su_gi_contig_2381               ------------------------------------------------
gi|21687742|gb|BQ633589.1|BQ633 ------------------------------------------------
gi|15908639|gb|BI815374.1|BI815 ------------------------------------------------
gi|17967612|gb|BM274305.1|BM274 ------------------------------------------------
H03_PfBamHI_M_T7_Plate32a.ab1   ------------------------------------------------

MAL13P1.290                     AAAAATAAAAATTATAAATAACATACAAAAAATTAAATAATATTCATA
MAL13|MAL13P1.290               ------------------------------------------------
su_gi_contig_2381               ------------------------------------------------
gi|21687742|gb|BQ633589.1|BQ633 ------------------------------------------------
gi|15908639|gb|BI815374.1|BI815 ------------------------------------------------
gi|17967612|gb|BM274305.1|BM274 ------------------------------------------------
H03_PfBamHI_M_T7_Plate32a.ab1   ------------------------------------------------

MAL13P1.290                     TATTACTAGACGTATAGTATAATATAATATATTTCATAATAAATTGTA
MAL13|MAL13P1.290               ------------------------------------------------
su_gi_contig_2381               ------------------------------------------------
gi|21687742|gb|BQ633589.1|BQ633 ------------------------------------------------
gi|15908639|gb|BI815374.1|BI815 ------------------------------------------------
gi|17967612|gb|BM274305.1|BM274 ------------------------------------------------
H03_PfBamHI_M_T7_Plate32a.ab1   ------------------------------------------------

MAL13P1.290                     CGCGTACAAAACCATGAACATTATTTTTTTTTAATATTAATATAATTT
MAL13|MAL13P1.290               ------------------------------------------------
su_gi_contig_2381               ------------------------------------------------
gi|21687742|gb|BQ633589.1|BQ633 ------------------------------------------------
gi|15908639|gb|BI815374.1|BI815 ------------------------------------------------
gi|17967612|gb|BM274305.1|BM274 ------------------------------------------------
H03_PfBamHI_M_T7_Plate32a.ab1   ------------------------------------------------

MAL13P1.290                     CATTTTATTTATTACAATTTTTTTTTTTAATTTAATTAAATTTTTCGT
MAL13|MAL13P1.290               ------------------------------------------------
su_gi_contig_2381               ------------------------------------------------
gi|21687742|gb|BQ633589.1|BQ633 ------------------------------------------------
gi|15908639|gb|BI815374.1|BI815 ------------------------------------------------
gi|17967612|gb|BM274305.1|BM274 ------------------------------------------------
H03_PfBamHI_M_T7_Plate32a.ab1   ------------------------------------------------

MAL13P1.290                     GTTTCTATTTAAAATAATAAAAATATAAAAAAATAAAAAAATATACAA
MAL13|MAL13P1.290               ------------------------------------------------
su_gi_contig_2381               ------------------------------------------------
gi|21687742|gb|BQ633589.1|BQ633 ------------------------------------------------
gi|15908639|gb|BI815374.1|BI815 ------------------------------------------------
gi|17967612|gb|BM274305.1|BM274 ------------------------------------------------
H03_PfBamHI_M_T7_Plate32a.ab1   ------------------------------------------------

MAL13P1.290                     TGTGACAATATTTAACCATAAAACATATATATATATATATATATATAT
MAL13|MAL13P1.290               ------------------------------------------------
su_gi_contig_2381               ------------------------------------------------
gi|21687742|gb|BQ633589.1|BQ633 ------------------------------------------------
gi|15908639|gb|BI815374.1|BI815 ------------------------------------------------
gi|17967612|gb|BM274305.1|BM274 ------------------------------------------------
H03_PfBamHI_M_T7_Plate32a.ab1   ------------------------------------------------

MAL13P1.290                     ATATTTATTTATTTATTATTATATTATTATTTATTTGTTAATTTATTT
MAL13|MAL13P1.290               ------------------------------------------------
su_gi_contig_2381               ------------------------------------------------
gi|21687742|gb|BQ633589.1|BQ633 ------------------------------------------------
gi|15908639|gb|BI815374.1|BI815 ------------------------------------------------
gi|17967612|gb|BM274305.1|BM274 ------------------------------------------------
H03_PfBamHI_M_T7_Plate32a.ab1   ------------------------------------------------

MAL13P1.290                     TTCTGCATTTAAAATGGTTCATGATAAATATCATAAAATAGCTTTGAT
MAL13|MAL13P1.290               ------------------------------------------------
su_gi_contig_2381               ------------------------------------------------
gi|21687742|gb|BQ633589.1|BQ633 ------------------------------------------------
gi|15908639|gb|BI815374.1|BI815 ------------------------------------------------
gi|17967612|gb|BM274305.1|BM274 ------------------------------------------------
H03_PfBamHI_M_T7_Plate32a.ab1   ------------------------------------------------

MAL13P1.290                     AGATGCAGATTATTATATAATTAATTATAGTAGCACAATAACTACATA
MAL13|MAL13P1.290               ------------------------------------------------
su_gi_contig_2381               ------------------------------------------------
gi|21687742|gb|BQ633589.1|BQ633 ------------------------------------------------
gi|15908639|gb|BI815374.1|BI815 ------------------------------------------------
gi|17967612|gb|BM274305.1|BM274 ------------------------------------------------
H03_PfBamHI_M_T7_Plate32a.ab1   ------------------------------------------------

MAL13P1.290                     TATTCAACATATATGTAATAATTTGTTGAATAACAATAGAAATGATGT
MAL13|MAL13P1.290               ------------------------------------------------
su_gi_contig_2381               ------------------------------------------------
gi|21687742|gb|BQ633589.1|BQ633 ------------------------------------------------
gi|15908639|gb|BI815374.1|BI815 ------------------------------------------------
gi|17967612|gb|BM274305.1|BM274 ------------------------------------------------
H03_PfBamHI_M_T7_Plate32a.ab1   ------------------------------------------------

MAL13P1.290                     AAATATAAAAAAAGAAACTAATGAACAACATAATATCAATAACAAAAA
MAL13|MAL13P1.290               ------------------------------------------------
su_gi_contig_2381               ------------------------------------------------
gi|21687742|gb|BQ633589.1|BQ633 ------------------------------------------------
gi|15908639|gb|BI815374.1|BI815 ------------------------------------------------
gi|17967612|gb|BM274305.1|BM274 ------------------------------------------------
H03_PfBamHI_M_T7_Plate32a.ab1   ------------------------------------------------

MAL13P1.290                     TGATGACATACTCTACAAGAAAAAACAAATAATCTGCATTTTTATGTT
MAL13|MAL13P1.290               ------------------------------------------------
su_gi_contig_2381               ------------------------------------------------
gi|21687742|gb|BQ633589.1|BQ633 ------------------------------------------------
gi|15908639|gb|BI815374.1|BI815 ------------------------------------------------
gi|17967612|gb|BM274305.1|BM274 ------------------------------------------------
H03_PfBamHI_M_T7_Plate32a.ab1   ------------------------------------------------

MAL13P1.290                     ACAAATATTT
MAL13|MAL13P1.290               ----------
su_gi_contig_2381               ----------
gi|21687742|gb|BQ633589.1|BQ633 ----------
gi|15908639|gb|BI815374.1|BI815 ----------
gi|17967612|gb|BM274305.1|BM274 ----------
H03_PfBamHI_M_T7_Plate32a.ab1   ----------

;

endblock;
