# Supplementary material for: cDNA sequences reveal considerable gene prediction inaccuracy in the Plasmodium falciparum genome
Source: BMC Genomics. 2007 Jul 27;8:255. doi: 10.1186/1471-2164-8-255 (PMC1978503; doi:10.1186/1471-2164-8-255)
Supplement: Additional file 2 — Genes with predicted coding regions fully covered by EST and confirmation of predicted introns. Aligned cDNA and predicted CDS sequences can be viewed by double clicking the hyper-linked gene names in the Excel file. [file 1471-2164-8-255-S2.zip › MAL13P1.312.TXT]

#NEXUS

[!This data assembled using Sequencher, from Gene Codes Corporation.]
begin data;
   dimensions ntax=15 nchar=4023;
   format datatype=dna gap=- interleave=yes;
   matrix

MAL13P1.312                     AACATATGAATATATTAATGAAACACTTAGAAAAGAAAAAAAAAGATA
MAL13|MAL13P1.312               ------------------------------------------------
su_gi_contig_504                ------------------------------------------------
gi|27159121|gb|CA856527.1|CA856 ------------------------------------------------
gi|17967015|gb|BM273717.1|BM273 ------------------------------------------------
gi|21254458|gb|BQ451346.1|BQ451 ------------------------------------------------
gi|27157210|gb|CA855386.1|CA855 ------------------------------------------------
gi|27156560|gb|CA855007.1|CA855 ------------------------------------------------
gi|27156519|gb|CA854981.1|CA854 ------------------------------------------------
gi|27158231|gb|CA856003.1|CA856 ------------------------------------------------
gi|17968175|gb|BM274849.1|BM274 ------------------------------------------------
gi|17967483|gb|BM274178.1|BM274 ------------------------------------------------
gi|17969014|gb|BM275677.1|BM275 ------------------------------------------------
gi|17967872|gb|BM274562.1|BM274 ------------------------------------------------
gi|17967434|gb|BM274130.1|BM274 ------------------------------------------------

MAL13P1.312                     TTATATAGGTATAGATATCGAATGGGATAGTTATAAAAAAAAAAAAAA
MAL13|MAL13P1.312               ------------------------------------------------
su_gi_contig_504                ------------------------------------------------
gi|27159121|gb|CA856527.1|CA856 ------------------------------------------------
gi|17967015|gb|BM273717.1|BM273 ------------------------------------------------
gi|21254458|gb|BQ451346.1|BQ451 ------------------------------------------------
gi|27157210|gb|CA855386.1|CA855 ------------------------------------------------
gi|27156560|gb|CA855007.1|CA855 ------------------------------------------------
gi|27156519|gb|CA854981.1|CA854 ------------------------------------------------
gi|27158231|gb|CA856003.1|CA856 ------------------------------------------------
gi|17968175|gb|BM274849.1|BM274 ------------------------------------------------
gi|17967483|gb|BM274178.1|BM274 ------------------------------------------------
gi|17969014|gb|BM275677.1|BM275 ------------------------------------------------
gi|17967872|gb|BM274562.1|BM274 ------------------------------------------------
gi|17967434|gb|BM274130.1|BM274 ------------------------------------------------

MAL13P1.312                     TACTGTTAGTGTTCTATCTATTTCAACAAATAATAAAATATATATAAT
MAL13|MAL13P1.312               ------------------------------------------------
su_gi_contig_504                ------------------------------------------------
gi|27159121|gb|CA856527.1|CA856 ------------------------------------------------
gi|17967015|gb|BM273717.1|BM273 ------------------------------------------------
gi|21254458|gb|BQ451346.1|BQ451 ------------------------------------------------
gi|27157210|gb|CA855386.1|CA855 ------------------------------------------------
gi|27156560|gb|CA855007.1|CA855 ------------------------------------------------
gi|27156519|gb|CA854981.1|CA854 ------------------------------------------------
gi|27158231|gb|CA856003.1|CA856 ------------------------------------------------
gi|17968175|gb|BM274849.1|BM274 ------------------------------------------------
gi|17967483|gb|BM274178.1|BM274 ------------------------------------------------
gi|17969014|gb|BM275677.1|BM275 ------------------------------------------------
gi|17967872|gb|BM274562.1|BM274 ------------------------------------------------
gi|17967434|gb|BM274130.1|BM274 ------------------------------------------------

MAL13P1.312                     AGATTTATATTATATTGATTATAATTATAAATTTATGATATATACGTT
MAL13|MAL13P1.312               ------------------------------------------------
su_gi_contig_504                ------------------------------------------------
gi|27159121|gb|CA856527.1|CA856 ------------------------------------------------
gi|17967015|gb|BM273717.1|BM273 ------------------------------------------------
gi|21254458|gb|BQ451346.1|BQ451 ------------------------------------------------
gi|27157210|gb|CA855386.1|CA855 ------------------------------------------------
gi|27156560|gb|CA855007.1|CA855 ------------------------------------------------
gi|27156519|gb|CA854981.1|CA854 ------------------------------------------------
gi|27158231|gb|CA856003.1|CA856 ------------------------------------------------
gi|17968175|gb|BM274849.1|BM274 ------------------------------------------------
gi|17967483|gb|BM274178.1|BM274 ------------------------------------------------
gi|17969014|gb|BM275677.1|BM275 ------------------------------------------------
gi|17967872|gb|BM274562.1|BM274 ------------------------------------------------
gi|17967434|gb|BM274130.1|BM274 ------------------------------------------------

MAL13P1.312                     TTTTAAATGGTTATTAGAAAATCCGTTTATATATAAATTGTTTTTTAA
MAL13|MAL13P1.312               ------------------------------------------------
su_gi_contig_504                ------------------------------------------------
gi|27159121|gb|CA856527.1|CA856 ------------------------------------------------
gi|17967015|gb|BM273717.1|BM273 ------------------------------------------------
gi|21254458|gb|BQ451346.1|BQ451 ------------------------------------------------
gi|27157210|gb|CA855386.1|CA855 ------------------------------------------------
gi|27156560|gb|CA855007.1|CA855 ------------------------------------------------
gi|27156519|gb|CA854981.1|CA854 ------------------------------------------------
gi|27158231|gb|CA856003.1|CA856 ------------------------------------------------
gi|17968175|gb|BM274849.1|BM274 ------------------------------------------------
gi|17967483|gb|BM274178.1|BM274 ------------------------------------------------
gi|17969014|gb|BM275677.1|BM275 ------------------------------------------------
gi|17967872|gb|BM274562.1|BM274 ------------------------------------------------
gi|17967434|gb|BM274130.1|BM274 ------------------------------------------------

MAL13P1.312                     TTTCCCTTCGGATATTAAAATAATGTCTTCATATTTTCAAAACATATC
MAL13|MAL13P1.312               ------------------------------------------------
su_gi_contig_504                ------------------------------------------------
gi|27159121|gb|CA856527.1|CA856 ------------------------------------------------
gi|17967015|gb|BM273717.1|BM273 ------------------------------------------------
gi|21254458|gb|BQ451346.1|BQ451 ------------------------------------------------
gi|27157210|gb|CA855386.1|CA855 ------------------------------------------------
gi|27156560|gb|CA855007.1|CA855 ------------------------------------------------
gi|27156519|gb|CA854981.1|CA854 ------------------------------------------------
gi|27158231|gb|CA856003.1|CA856 ------------------------------------------------
gi|17968175|gb|BM274849.1|BM274 ------------------------------------------------
gi|17967483|gb|BM274178.1|BM274 ------------------------------------------------
gi|17969014|gb|BM275677.1|BM275 ------------------------------------------------
gi|17967872|gb|BM274562.1|BM274 ------------------------------------------------
gi|17967434|gb|BM274130.1|BM274 ------------------------------------------------

MAL13P1.312                     ACATATAAATATATATAACAATATTATAGATTTAAATAATAATATATA
MAL13|MAL13P1.312               ------------------------------------------------
su_gi_contig_504                ------------------------------------------------
gi|27159121|gb|CA856527.1|CA856 ------------------------------------------------
gi|17967015|gb|BM273717.1|BM273 ------------------------------------------------
gi|21254458|gb|BQ451346.1|BQ451 ------------------------------------------------
gi|27157210|gb|CA855386.1|CA855 ------------------------------------------------
gi|27156560|gb|CA855007.1|CA855 ------------------------------------------------
gi|27156519|gb|CA854981.1|CA854 ------------------------------------------------
gi|27158231|gb|CA856003.1|CA856 ------------------------------------------------
gi|17968175|gb|BM274849.1|BM274 ------------------------------------------------
gi|17967483|gb|BM274178.1|BM274 ------------------------------------------------
gi|17969014|gb|BM275677.1|BM275 ------------------------------------------------
gi|17967872|gb|BM274562.1|BM274 ------------------------------------------------
gi|17967434|gb|BM274130.1|BM274 ------------------------------------------------

MAL13P1.312                     TATATATACAAGAAAAGAGGAAGGAACACCTTCTTATAAGAATTATAA
MAL13|MAL13P1.312               ------------------------------------------------
su_gi_contig_504                ------------------------------------------------
gi|27159121|gb|CA856527.1|CA856 ------------------------------------------------
gi|17967015|gb|BM273717.1|BM273 ------------------------------------------------
gi|21254458|gb|BQ451346.1|BQ451 ------------------------------------------------
gi|27157210|gb|CA855386.1|CA855 ------------------------------------------------
gi|27156560|gb|CA855007.1|CA855 ------------------------------------------------
gi|27156519|gb|CA854981.1|CA854 ------------------------------------------------
gi|27158231|gb|CA856003.1|CA856 ------------------------------------------------
gi|17968175|gb|BM274849.1|BM274 ------------------------------------------------
gi|17967483|gb|BM274178.1|BM274 ------------------------------------------------
gi|17969014|gb|BM275677.1|BM275 ------------------------------------------------
gi|17967872|gb|BM274562.1|BM274 ------------------------------------------------
gi|17967434|gb|BM274130.1|BM274 ------------------------------------------------

MAL13P1.312                     TATTTTATATTTTGAAACATTGAATAGAGATATGATTCAATCAAATGA
MAL13|MAL13P1.312               ------------------------------------------------
su_gi_contig_504                ------------------------------------------------
gi|27159121|gb|CA856527.1|CA856 ------------------------------------------------
gi|17967015|gb|BM273717.1|BM273 ------------------------------------------------
gi|21254458|gb|BQ451346.1|BQ451 ------------------------------------------------
gi|27157210|gb|CA855386.1|CA855 ------------------------------------------------
gi|27156560|gb|CA855007.1|CA855 ------------------------------------------------
gi|27156519|gb|CA854981.1|CA854 ------------------------------------------------
gi|27158231|gb|CA856003.1|CA856 ------------------------------------------------
gi|17968175|gb|BM274849.1|BM274 ------------------------------------------------
gi|17967483|gb|BM274178.1|BM274 ------------------------------------------------
gi|17969014|gb|BM275677.1|BM275 ------------------------------------------------
gi|17967872|gb|BM274562.1|BM274 ------------------------------------------------
gi|17967434|gb|BM274130.1|BM274 ------------------------------------------------

MAL13P1.312                     TGTACATTTATTCAAAGAATTAGTACATTCGACACCTTATAATTTTAA
MAL13|MAL13P1.312               ------------------------------------------------
su_gi_contig_504                ------------------------------------------------
gi|27159121|gb|CA856527.1|CA856 ------------------------------------------------
gi|17967015|gb|BM273717.1|BM273 ------------------------------------------------
gi|21254458|gb|BQ451346.1|BQ451 ------------------------------------------------
gi|27157210|gb|CA855386.1|CA855 ------------------------------------------------
gi|27156560|gb|CA855007.1|CA855 ------------------------------------------------
gi|27156519|gb|CA854981.1|CA854 ------------------------------------------------
gi|27158231|gb|CA856003.1|CA856 ------------------------------------------------
gi|17968175|gb|BM274849.1|BM274 ------------------------------------------------
gi|17967483|gb|BM274178.1|BM274 ------------------------------------------------
gi|17969014|gb|BM275677.1|BM275 ------------------------------------------------
gi|17967872|gb|BM274562.1|BM274 ------------------------------------------------
gi|17967434|gb|BM274130.1|BM274 ------------------------------------------------

MAL13P1.312                     TAAGAATTTAATGAATAAAATAAAAAAAAAAAATAATAATATTAATAT
MAL13|MAL13P1.312               ------------------------------------------------
su_gi_contig_504                ------------------------------------------------
gi|27159121|gb|CA856527.1|CA856 ------------------------------------------------
gi|17967015|gb|BM273717.1|BM273 ------------------------------------------------
gi|21254458|gb|BQ451346.1|BQ451 ------------------------------------------------
gi|27157210|gb|CA855386.1|CA855 ------------------------------------------------
gi|27156560|gb|CA855007.1|CA855 ------------------------------------------------
gi|27156519|gb|CA854981.1|CA854 ------------------------------------------------
gi|27158231|gb|CA856003.1|CA856 ------------------------------------------------
gi|17968175|gb|BM274849.1|BM274 ------------------------------------------------
gi|17967483|gb|BM274178.1|BM274 ------------------------------------------------
gi|17969014|gb|BM275677.1|BM275 ------------------------------------------------
gi|17967872|gb|BM274562.1|BM274 ------------------------------------------------
gi|17967434|gb|BM274130.1|BM274 ------------------------------------------------

MAL13P1.312                     ACCAAACAAACAAATGTTCAAATTATATGTTAAAAGTTTAAATGACTT
MAL13|MAL13P1.312               ------------------------------------------------
su_gi_contig_504                ------------------------------------------------
gi|27159121|gb|CA856527.1|CA856 ------------------------------------------------
gi|17967015|gb|BM273717.1|BM273 ------------------------------------------------
gi|21254458|gb|BQ451346.1|BQ451 ------------------------------------------------
gi|27157210|gb|CA855386.1|CA855 ------------------------------------------------
gi|27156560|gb|CA855007.1|CA855 ------------------------------------------------
gi|27156519|gb|CA854981.1|CA854 ------------------------------------------------
gi|27158231|gb|CA856003.1|CA856 ------------------------------------------------
gi|17968175|gb|BM274849.1|BM274 ------------------------------------------------
gi|17967483|gb|BM274178.1|BM274 ------------------------------------------------
gi|17969014|gb|BM275677.1|BM275 ------------------------------------------------
gi|17967872|gb|BM274562.1|BM274 ------------------------------------------------
gi|17967434|gb|BM274130.1|BM274 ------------------------------------------------

MAL13P1.312                     ATGTATAAAGATATTAAATAAAAAGTTAAATAAAAAATTTCAATTAGC
MAL13|MAL13P1.312               ------------------------------------------------
su_gi_contig_504                ------------------------------------------------
gi|27159121|gb|CA856527.1|CA856 ------------------------------------------------
gi|17967015|gb|BM273717.1|BM273 ------------------------------------------------
gi|21254458|gb|BQ451346.1|BQ451 ------------------------------------------------
gi|27157210|gb|CA855386.1|CA855 ------------------------------------------------
gi|27156560|gb|CA855007.1|CA855 ------------------------------------------------
gi|27156519|gb|CA854981.1|CA854 ------------------------------------------------
gi|27158231|gb|CA856003.1|CA856 ------------------------------------------------
gi|17968175|gb|BM274849.1|BM274 ------------------------------------------------
gi|17967483|gb|BM274178.1|BM274 ------------------------------------------------
gi|17969014|gb|BM275677.1|BM275 ------------------------------------------------
gi|17967872|gb|BM274562.1|BM274 ------------------------------------------------
gi|17967434|gb|BM274130.1|BM274 ------------------------------------------------

MAL13P1.312                     TAACTGGAATATAAGACCACTTAACCAAGAACAAATAATATATGCATG
MAL13|MAL13P1.312               ------------------------------------------------
su_gi_contig_504                ------------------------------------------------
gi|27159121|gb|CA856527.1|CA856 ------------------------------------------------
gi|17967015|gb|BM273717.1|BM273 ------------------------------------------------
gi|21254458|gb|BQ451346.1|BQ451 ------------------------------------------------
gi|27157210|gb|CA855386.1|CA855 ------------------------------------------------
gi|27156560|gb|CA855007.1|CA855 ------------------------------------------------
gi|27156519|gb|CA854981.1|CA854 ------------------------------------------------
gi|27158231|gb|CA856003.1|CA856 ------------------------------------------------
gi|17968175|gb|BM274849.1|BM274 ------------------------------------------------
gi|17967483|gb|BM274178.1|BM274 ------------------------------------------------
gi|17969014|gb|BM275677.1|BM275 ------------------------------------------------
gi|17967872|gb|BM274562.1|BM274 ------------------------------------------------
gi|17967434|gb|BM274130.1|BM274 ------------------------------------------------

MAL13P1.312                     TATTGATTCATATGTTTTAATAAAGATAGAAGAAATGTTGATAGAAAA
MAL13|MAL13P1.312               ------------------------------------------------
su_gi_contig_504                ------------------------------------------------
gi|27159121|gb|CA856527.1|CA856 ------------------------------------------------
gi|17967015|gb|BM273717.1|BM273 ------------------------------------------------
gi|21254458|gb|BQ451346.1|BQ451 ------------------------------------------------
gi|27157210|gb|CA855386.1|CA855 ------------------------------------------------
gi|27156560|gb|CA855007.1|CA855 ------------------------------------------------
gi|27156519|gb|CA854981.1|CA854 ------------------------------------------------
gi|27158231|gb|CA856003.1|CA856 ------------------------------------------------
gi|17968175|gb|BM274849.1|BM274 ------------------------------------------------
gi|17967483|gb|BM274178.1|BM274 ------------------------------------------------
gi|17969014|gb|BM275677.1|BM275 ------------------------------------------------
gi|17967872|gb|BM274562.1|BM274 ------------------------------------------------
gi|17967434|gb|BM274130.1|BM274 ------------------------------------------------

MAL13P1.312                     AGGTTATATGTCTACATGTGATTCTAACAACAATCAAATGATGAATTT
MAL13|MAL13P1.312               ------------------------------------------------
su_gi_contig_504                ------------------------------------------------
gi|27159121|gb|CA856527.1|CA856 ------------------------------------------------
gi|17967015|gb|BM273717.1|BM273 ------------------------------------------------
gi|21254458|gb|BQ451346.1|BQ451 ------------------------------------------------
gi|27157210|gb|CA855386.1|CA855 ------------------------------------------------
gi|27156560|gb|CA855007.1|CA855 ------------------------------------------------
gi|27156519|gb|CA854981.1|CA854 ------------------------------------------------
gi|27158231|gb|CA856003.1|CA856 ------------------------------------------------
gi|17968175|gb|BM274849.1|BM274 ------------------------------------------------
gi|17967483|gb|BM274178.1|BM274 ------------------------------------------------
gi|17969014|gb|BM275677.1|BM275 ------------------------------------------------
gi|17967872|gb|BM274562.1|BM274 ------------------------------------------------
gi|17967434|gb|BM274130.1|BM274 ------------------------------------------------

MAL13P1.312                     ATTTCTTCAAAAATATAAGTTCAAAGATAGTACATGGGAATGAATATT
MAL13|MAL13P1.312               ------------------------------------------------
su_gi_contig_504                ------------------------------------------------
gi|27159121|gb|CA856527.1|CA856 ------------------------------------------------
gi|17967015|gb|BM273717.1|BM273 ------------------------------------------------
gi|21254458|gb|BQ451346.1|BQ451 ------------------------------------------------
gi|27157210|gb|CA855386.1|CA855 ------------------------------------------------
gi|27156560|gb|CA855007.1|CA855 ------------------------------------------------
gi|27156519|gb|CA854981.1|CA854 ------------------------------------------------
gi|27158231|gb|CA856003.1|CA856 ------------------------------------------------
gi|17968175|gb|BM274849.1|BM274 ------------------------------------------------
gi|17967483|gb|BM274178.1|BM274 ------------------------------------------------
gi|17969014|gb|BM275677.1|BM275 ------------------------------------------------
gi|17967872|gb|BM274562.1|BM274 ------------------------------------------------
gi|17967434|gb|BM274130.1|BM274 ------------------------------------------------

MAL13P1.312                     AATAATACATATTAAATGGTATAAATAAATAAATAAATATATATATAT
MAL13|MAL13P1.312               ------------------------------------------------
su_gi_contig_504                ------------------------------------------------
gi|27159121|gb|CA856527.1|CA856 ------------------------------------------------
gi|17967015|gb|BM273717.1|BM273 ------------------------------------------------
gi|21254458|gb|BQ451346.1|BQ451 ------------------------------------------------
gi|27157210|gb|CA855386.1|CA855 ------------------------------------------------
gi|27156560|gb|CA855007.1|CA855 ------------------------------------------------
gi|27156519|gb|CA854981.1|CA854 ------------------------------------------------
gi|27158231|gb|CA856003.1|CA856 ------------------------------------------------
gi|17968175|gb|BM274849.1|BM274 ------------------------------------------------
gi|17967483|gb|BM274178.1|BM274 ------------------------------------------------
gi|17969014|gb|BM275677.1|BM275 ------------------------------------------------
gi|17967872|gb|BM274562.1|BM274 ------------------------------------------------
gi|17967434|gb|BM274130.1|BM274 ------------------------------------------------

MAL13P1.312                     ATATATATGTATATATGGATGTGTTGAAAGAAGTTAATATTTTTTTTT
MAL13|MAL13P1.312               ------------------------------------------------
su_gi_contig_504                ------------------------------------------------
gi|27159121|gb|CA856527.1|CA856 ------------------------------------------------
gi|17967015|gb|BM273717.1|BM273 ------------------------------------------------
gi|21254458|gb|BQ451346.1|BQ451 ------------------------------------------------
gi|27157210|gb|CA855386.1|CA855 ------------------------------------------------
gi|27156560|gb|CA855007.1|CA855 ------------------------------------------------
gi|27156519|gb|CA854981.1|CA854 ------------------------------------------------
gi|27158231|gb|CA856003.1|CA856 ------------------------------------------------
gi|17968175|gb|BM274849.1|BM274 ------------------------------------------------
gi|17967483|gb|BM274178.1|BM274 ------------------------------------------------
gi|17969014|gb|BM275677.1|BM275 ------------------------------------------------
gi|17967872|gb|BM274562.1|BM274 ------------------------------------------------
gi|17967434|gb|BM274130.1|BM274 ------------------------------------------------

MAL13P1.312                     TTTTTTTTTTTTAATTAGATATAATCCCTTCAATAAGGGTGTATCTAC
MAL13|MAL13P1.312               ------------------------------------------------
su_gi_contig_504                ------------------------------------------------
gi|27159121|gb|CA856527.1|CA856 ------------------------------------------------
gi|17967015|gb|BM273717.1|BM273 ------------------------------------------------
gi|21254458|gb|BQ451346.1|BQ451 ------------------------------------------------
gi|27157210|gb|CA855386.1|CA855 ------------------------------------------------
gi|27156560|gb|CA855007.1|CA855 ------------------------------------------------
gi|27156519|gb|CA854981.1|CA854 ------------------------------------------------
gi|27158231|gb|CA856003.1|CA856 ------------------------------------------------
gi|17968175|gb|BM274849.1|BM274 ------------------------------------------------
gi|17967483|gb|BM274178.1|BM274 ------------------------------------------------
gi|17969014|gb|BM275677.1|BM275 ------------------------------------------------
gi|17967872|gb|BM274562.1|BM274 ------------------------------------------------
gi|17967434|gb|BM274130.1|BM274 ------------------------------------------------

MAL13P1.312                     ACAAAAATATTTATATACATTTATATTATCAAACTTTTTATAGCGATT
MAL13|MAL13P1.312               ------------------------------------------------
su_gi_contig_504                ------------------------------------------------
gi|27159121|gb|CA856527.1|CA856 ------------------------------------------------
gi|17967015|gb|BM273717.1|BM273 ------------------------------------------------
gi|21254458|gb|BQ451346.1|BQ451 ------------------------------------------------
gi|27157210|gb|CA855386.1|CA855 ------------------------------------------------
gi|27156560|gb|CA855007.1|CA855 ------------------------------------------------
gi|27156519|gb|CA854981.1|CA854 ------------------------------------------------
gi|27158231|gb|CA856003.1|CA856 ------------------------------------------------
gi|17968175|gb|BM274849.1|BM274 ------------------------------------------------
gi|17967483|gb|BM274178.1|BM274 ------------------------------------------------
gi|17969014|gb|BM275677.1|BM275 ------------------------------------------------
gi|17967872|gb|BM274562.1|BM274 ------------------------------------------------
gi|17967434|gb|BM274130.1|BM274 ------------------------------------------------

MAL13P1.312                     TCTTTGAGGTATTAAATTTGACGATCCCTGTTATTTCATAAAATACTA
MAL13|MAL13P1.312               ------------------------------------------------
su_gi_contig_504                ------------------------------------------------
gi|27159121|gb|CA856527.1|CA856 ------------------------------------------------
gi|17967015|gb|BM273717.1|BM273 ------------------------------------------------
gi|21254458|gb|BQ451346.1|BQ451 ------------------------------------------------
gi|27157210|gb|CA855386.1|CA855 ------------------------------------------------
gi|27156560|gb|CA855007.1|CA855 ------------------------------------------------
gi|27156519|gb|CA854981.1|CA854 ------------------------------------------------
gi|27158231|gb|CA856003.1|CA856 ------------------------------------------------
gi|17968175|gb|BM274849.1|BM274 ------------------------------------------------
gi|17967483|gb|BM274178.1|BM274 ------------------------------------------------
gi|17969014|gb|BM275677.1|BM275 ------------------------------------------------
gi|17967872|gb|BM274562.1|BM274 ------------------------------------------------
gi|17967434|gb|BM274130.1|BM274 ------------------------------------------------

MAL13P1.312                     ATATATGTTATTTTTTCTTTTCCCTACAAAATAAACCTTATCCCCTCG
MAL13|MAL13P1.312               ------------------------------------------------
su_gi_contig_504                ------------------------------------------------
gi|27159121|gb|CA856527.1|CA856 ------------------------------------------------
gi|17967015|gb|BM273717.1|BM273 ------------------------------------------------
gi|21254458|gb|BQ451346.1|BQ451 ------------------------------------------------
gi|27157210|gb|CA855386.1|CA855 ------------------------------------------------
gi|27156560|gb|CA855007.1|CA855 ------------------------------------------------
gi|27156519|gb|CA854981.1|CA854 ------------------------------------------------
gi|27158231|gb|CA856003.1|CA856 ------------------------------------------------
gi|17968175|gb|BM274849.1|BM274 ------------------------------------------------
gi|17967483|gb|BM274178.1|BM274 ------------------------------------------------
gi|17969014|gb|BM275677.1|BM275 ------------------------------------------------
gi|17967872|gb|BM274562.1|BM274 ------------------------------------------------
gi|17967434|gb|BM274130.1|BM274 ------------------------------------------------

MAL13P1.312                     TATTCATATATATTATGAAATCTGTAAGATACAAGAAAAAAAAAATAT
MAL13|MAL13P1.312               ------------------------------------------------
su_gi_contig_504                ------------------------------------------------
gi|27159121|gb|CA856527.1|CA856 ------------------------------------------------
gi|17967015|gb|BM273717.1|BM273 ------------------------------------------------
gi|21254458|gb|BQ451346.1|BQ451 ------------------------------------------------
gi|27157210|gb|CA855386.1|CA855 ------------------------------------------------
gi|27156560|gb|CA855007.1|CA855 ------------------------------------------------
gi|27156519|gb|CA854981.1|CA854 ------------------------------------------------
gi|27158231|gb|CA856003.1|CA856 ------------------------------------------------
gi|17968175|gb|BM274849.1|BM274 ------------------------------------------------
gi|17967483|gb|BM274178.1|BM274 ------------------------------------------------
gi|17969014|gb|BM275677.1|BM275 ------------------------------------------------
gi|17967872|gb|BM274562.1|BM274 ------------------------------------------------
gi|17967434|gb|BM274130.1|BM274 ------------------------------------------------

MAL13P1.312                     ATATATATATATATATATGAACATAAATATATATATATATATATATAT
MAL13|MAL13P1.312               ------------------------------------------------
su_gi_contig_504                ------------------------------------------------
gi|27159121|gb|CA856527.1|CA856 ------------------------------------------------
gi|17967015|gb|BM273717.1|BM273 ------------------------------------------------
gi|21254458|gb|BQ451346.1|BQ451 ------------------------------------------------
gi|27157210|gb|CA855386.1|CA855 ------------------------------------------------
gi|27156560|gb|CA855007.1|CA855 ------------------------------------------------
gi|27156519|gb|CA854981.1|CA854 ------------------------------------------------
gi|27158231|gb|CA856003.1|CA856 ------------------------------------------------
gi|17968175|gb|BM274849.1|BM274 ------------------------------------------------
gi|17967483|gb|BM274178.1|BM274 ------------------------------------------------
gi|17969014|gb|BM275677.1|BM275 ------------------------------------------------
gi|17967872|gb|BM274562.1|BM274 ------------------------------------------------
gi|17967434|gb|BM274130.1|BM274 ------------------------------------------------

MAL13P1.312                     TAGAGAACTGTCAAGGTTTTTATATTGGCCTTTATGAATTAATTTTTT
MAL13|MAL13P1.312               ------------------------------------------------
su_gi_contig_504                ------------------------------------------------
gi|27159121|gb|CA856527.1|CA856 ------------------------------------------------
gi|17967015|gb|BM273717.1|BM273 ------------------------------------------------
gi|21254458|gb|BQ451346.1|BQ451 ------------------------------------------------
gi|27157210|gb|CA855386.1|CA855 ------------------------------------------------
gi|27156560|gb|CA855007.1|CA855 ------------------------------------------------
gi|27156519|gb|CA854981.1|CA854 ------------------------------------------------
gi|27158231|gb|CA856003.1|CA856 ------------------------------------------------
gi|17968175|gb|BM274849.1|BM274 ------------------------------------------------
gi|17967483|gb|BM274178.1|BM274 ------------------------------------------------
gi|17969014|gb|BM275677.1|BM275 ------------------------------------------------
gi|17967872|gb|BM274562.1|BM274 ------------------------------------------------
gi|17967434|gb|BM274130.1|BM274 ------------------------------------------------

MAL13P1.312                     TTTTAATTTTTTTTTTTTTTTTTTGTCACAATATAATTTGTTCTTGTT
MAL13|MAL13P1.312               ------------------------------------------------
su_gi_contig_504                ------------------------------------------------
gi|27159121|gb|CA856527.1|CA856 ------------------------------------------------
gi|17967015|gb|BM273717.1|BM273 ------------------------------------------------
gi|21254458|gb|BQ451346.1|BQ451 ------------------------------------------------
gi|27157210|gb|CA855386.1|CA855 ------------------------------------------------
gi|27156560|gb|CA855007.1|CA855 ------------------------------------------------
gi|27156519|gb|CA854981.1|CA854 ------------------------------------------------
gi|27158231|gb|CA856003.1|CA856 ------------------------------------------------
gi|17968175|gb|BM274849.1|BM274 ------------------------------------------------
gi|17967483|gb|BM274178.1|BM274 ------------------------------------------------
gi|17969014|gb|BM275677.1|BM275 ------------------------------------------------
gi|17967872|gb|BM274562.1|BM274 ------------------------------------------------
gi|17967434|gb|BM274130.1|BM274 ------------------------------------------------

MAL13P1.312                     GGCCTTATTTACGCCCTCCAAATCGTATAATTAATATTTTATTTTATT
MAL13|MAL13P1.312               ------------------------------------------------
su_gi_contig_504                ------------------------------------------------
gi|27159121|gb|CA856527.1|CA856 ------------------------------------------------
gi|17967015|gb|BM273717.1|BM273 ------------------------------------------------
gi|21254458|gb|BQ451346.1|BQ451 ------------------------------------------------
gi|27157210|gb|CA855386.1|CA855 ------------------------------------------------
gi|27156560|gb|CA855007.1|CA855 ------------------------------------------------
gi|27156519|gb|CA854981.1|CA854 ------------------------------------------------
gi|27158231|gb|CA856003.1|CA856 ------------------------------------------------
gi|17968175|gb|BM274849.1|BM274 ------------------------------------------------
gi|17967483|gb|BM274178.1|BM274 ------------------------------------------------
gi|17969014|gb|BM275677.1|BM275 ------------------------------------------------
gi|17967872|gb|BM274562.1|BM274 ------------------------------------------------
gi|17967434|gb|BM274130.1|BM274 ------------------------------------------------

MAL13P1.312                     TTATTTTATTTCATTTTATGTCATTTTATTTAATTTGATTTTATTTTT
MAL13|MAL13P1.312               ------------------------------------------------
su_gi_contig_504                ------------------------------------------------
gi|27159121|gb|CA856527.1|CA856 ------------------------------------------------
gi|17967015|gb|BM273717.1|BM273 ------------------------------------------------
gi|21254458|gb|BQ451346.1|BQ451 ------------------------------------------------
gi|27157210|gb|CA855386.1|CA855 ------------------------------------------------
gi|27156560|gb|CA855007.1|CA855 ------------------------------------------------
gi|27156519|gb|CA854981.1|CA854 ------------------------------------------------
gi|27158231|gb|CA856003.1|CA856 ------------------------------------------------
gi|17968175|gb|BM274849.1|BM274 ------------------------------------------------
gi|17967483|gb|BM274178.1|BM274 ------------------------------------------------
gi|17969014|gb|BM275677.1|BM275 ------------------------------------------------
gi|17967872|gb|BM274562.1|BM274 ------------------------------------------------
gi|17967434|gb|BM274130.1|BM274 ------------------------------------------------

MAL13P1.312                     ATATTTTTAATTTTTGTTAAGGTTTCCTTGCTAAAAAAGAAAAAAAAA
MAL13|MAL13P1.312               ------------------------------------------------
su_gi_contig_504                ------------------------------------------------
gi|27159121|gb|CA856527.1|CA856 ------------------------------------------------
gi|17967015|gb|BM273717.1|BM273 ------------------------------------------------
gi|21254458|gb|BQ451346.1|BQ451 ------------------------------------------------
gi|27157210|gb|CA855386.1|CA855 ------------------------------------------------
gi|27156560|gb|CA855007.1|CA855 ------------------------------------------------
gi|27156519|gb|CA854981.1|CA854 ------------------------------------------------
gi|27158231|gb|CA856003.1|CA856 ------------------------------------------------
gi|17968175|gb|BM274849.1|BM274 ------------------------------------------------
gi|17967483|gb|BM274178.1|BM274 ------------------------------------------------
gi|17969014|gb|BM275677.1|BM275 ------------------------------------------------
gi|17967872|gb|BM274562.1|BM274 ------------------------------------------------
gi|17967434|gb|BM274130.1|BM274 ------------------------------------------------

MAL13P1.312                     AAAAAAAAAAAAAACAACATAACAATATAACATAAGATAACATAACAG
MAL13|MAL13P1.312               ------------------------------------------------
su_gi_contig_504                ------------------------------------ATAACATAACAG
gi|27159121|gb|CA856527.1|CA856 ------------------------------------ATAACATAACAG
gi|17967015|gb|BM273717.1|BM273 ------------------------------------ATAACATAACAG
gi|21254458|gb|BQ451346.1|BQ451 ------------------------------------ATAACATAACAG
gi|27157210|gb|CA855386.1|CA855 ------------------------------------ATAACATAACAG
gi|27156560|gb|CA855007.1|CA855 ------------------------------------ATAACATAACAG
gi|27156519|gb|CA854981.1|CA854 ------------------------------------ATAACATAACAG
gi|27158231|gb|CA856003.1|CA856 ------------------------------------------------
gi|17968175|gb|BM274849.1|BM274 ------------------------------------------------
gi|17967483|gb|BM274178.1|BM274 ------------------------------------------------
gi|17969014|gb|BM275677.1|BM275 ------------------------------------------------
gi|17967872|gb|BM274562.1|BM274 ------------------------------------------------
gi|17967434|gb|BM274130.1|BM274 ------------------------------------------------

MAL13P1.312                     AACAGAACAGACATGGAAAGTTTAGATGAGAGATGGAATAATCAGGTT
MAL13|MAL13P1.312               ------------ATGGAAAGTTTAGATGAGAGATGGAATAATCAGGTT
su_gi_contig_504                AACAGAACAGACATGGAAAGTTTAGATGAGAGATGGAATAATCAGGTT
gi|27159121|gb|CA856527.1|CA856 AACAGAACAGACATGGAAAGTTTAGATGAGAGATGGAATAATCAGGTT
gi|17967015|gb|BM273717.1|BM273 AACAGAACAGACATGGAAAGTTTAGATGAGAGATGGAATAATCAGGTT
gi|21254458|gb|BQ451346.1|BQ451 AACAGAACAGACATGGAAAGTTTAGATGAGAGATGGAATAATCAGGTT
gi|27157210|gb|CA855386.1|CA855 AACAGAACAGACTTGGAAAGTTTAAATGAAAGATGGAATAATCAGGTT
gi|27156560|gb|CA855007.1|CA855 AACAGAACAGACATGGAAAGTTTAGATGAGAGATGGAATAATCAGGTT
gi|27156519|gb|CA854981.1|CA854 AACAGAACAGACATGGAAAGTTTAGATGAGAGATGGAATAATCAGGTT
gi|27158231|gb|CA856003.1|CA856 -----ACCAGACATGGAAAGTTTAGATGAGAGATGGAATAATCAGGTT
gi|17968175|gb|BM274849.1|BM274 --------AGACATGGAAAGTTTAGATGAGAGATGGAATAATCAGGTT
gi|17967483|gb|BM274178.1|BM274 --------AGACATGGAAAGTTTAGATGAGAGATGGAATAATCAGGTT
gi|17969014|gb|BM275677.1|BM275 ------------ATGGAAAGTTTAGATGAGAGATGGAATAATCAGGTT
gi|17967872|gb|BM274562.1|BM274 ------------------------------------------------
gi|17967434|gb|BM274130.1|BM274 ------------------------------------------------

MAL13P1.312                     GATAATTTTCATATTAAAGTAAATAAACTAAGATGTGATATGAATGAA
MAL13|MAL13P1.312               GATAATTTTCATATTAAAGTAAATAAACTAAGATGTGATATGAATGAA
su_gi_contig_504                GATAATTTTCATATTAAAGTAAATAAACTAAGATGTGATATGAATGAA
gi|27159121|gb|CA856527.1|CA856 GATAATTTTCATATTAAAGTAAATAAACTAAGATGTGATATGAATGAA
gi|17967015|gb|BM273717.1|BM273 GATAATTTTCATATTAAAGTAAATAAACTAAGATGTGATATGAATGAA
gi|21254458|gb|BQ451346.1|BQ451 GATAATTTTCATATTAAAGTAAATAAACTAAGATGTGATATGAATGAA
gi|27157210|gb|CA855386.1|CA855 GATAATTTTCATATTAAAGTAAATAAACTAAGATGTGATATGAATGAA
gi|27156560|gb|CA855007.1|CA855 GATAATTTTCATATTAAAGTAAATAAACTAAGATGTGATATGAATGAA
gi|27156519|gb|CA854981.1|CA854 GATAATTTTCATATTAAAGTAAATAAACTAAGATGTGATATGAATGAA
gi|27158231|gb|CA856003.1|CA856 GATAATTTTCATATTAAAGTAAATAAACTAAGATGTGATATGAATGAA
gi|17968175|gb|BM274849.1|BM274 GATAATTTTCATATTAAAGTAAATAAACTAAGATGTGATATGAATGAA
gi|17967483|gb|BM274178.1|BM274 GATAATTTTCATATTAAAGTAAATAAACTAAGATGTGATATGAATGAA
gi|17969014|gb|BM275677.1|BM275 GATAATTTTCATATTAAAGTAAATAAACTAAGATGTGATATGAATGAA
gi|17967872|gb|BM274562.1|BM274 ------------------------------------------------
gi|17967434|gb|BM274130.1|BM274 ------------------------------------------------

MAL13P1.312                     TATAAGAAGGGATGCTATAATACGTACAACCTACGAAATAATAAAAAT
MAL13|MAL13P1.312               TATAAGAAGGGATGCTATAATACGTACAACCTACGAAATAATAAAAAT
su_gi_contig_504                TATAAGAAGGGATGCTATAATACGTACAACCTACGAAATAATAAAAAT
gi|27159121|gb|CA856527.1|CA856 TATAAGAAGGGATGCTATAATACGTACAACCTACGAAATAATAAAAAT
gi|17967015|gb|BM273717.1|BM273 TATAAGAAGGGATGCTATAATACGTACAACCTACGAAATAATAAAAAT
gi|21254458|gb|BQ451346.1|BQ451 TATAAGAAGGGATGCTATAATACGTACAACCTACGAAATAATAAAAAT
gi|27157210|gb|CA855386.1|CA855 TATAAAAAGGGATGCTATAATACGTACAACCTACGAAATAATAAAAAT
gi|27156560|gb|CA855007.1|CA855 TATAAGAAGGGATGCTATAATACGTACAACCTACGAAATAATAAAAAT
gi|27156519|gb|CA854981.1|CA854 TATAAGAAGGGATGCTATAATACGTACAACCTACGAAATAATAAAAAT
gi|27158231|gb|CA856003.1|CA856 TATAAGAAGGGATGCTATAATACGTACAACCTACGAAATAATAAAAAT
gi|17968175|gb|BM274849.1|BM274 TATAAGAAGGGATGCTATAATACGTACAACCTACGAAATAATAAAAAT
gi|17967483|gb|BM274178.1|BM274 TATAAGAAGGGATGCTATAATACGTACAACCTACGAAATAATAAAAAT
gi|17969014|gb|BM275677.1|BM275 TATAAGAAGGGATGCTATAATACGTACAACCTACGAAATAATAAAAAT
gi|17967872|gb|BM274562.1|BM274 ------------------------------------------------
gi|17967434|gb|BM274130.1|BM274 ------------------------------------------------

MAL13P1.312                     GACGTATTTCCACACTTACAAAATAATAATATGAAAAGAAGAGAATTG
MAL13|MAL13P1.312               GACGTATTTCCACACTTACAAAATAATAATATGAAAAGAAGAGAATTG
su_gi_contig_504                GACGTATTTCCACACTTACAAAATAATAATATGAAAAGAAGAGAATTG
gi|27159121|gb|CA856527.1|CA856 GACGTATTTCCACACTTACAAAATAATAATATGAAAAGAAGAGAATTG
gi|17967015|gb|BM273717.1|BM273 GACGTATTTCCACACTTACAAAATAATAATATGAAAAGAAGAGAATTG
gi|21254458|gb|BQ451346.1|BQ451 GACGTATTTCCACACTTACAAAATAATAATATGAAAAGAAGAGAATTG
gi|27157210|gb|CA855386.1|CA855 GACGTATTTCCACACTTACAAAATAATAATATGAAAAGAAGAGAATTG
gi|27156560|gb|CA855007.1|CA855 GACGTATTTCCACACTTACAAAATAATAATATGAAAAGAAGAGAATTG
gi|27156519|gb|CA854981.1|CA854 GACGTATTTCCACACTTACAAAATAATAATATGAAAAGAAGAGAATTG
gi|27158231|gb|CA856003.1|CA856 GACGTATTTCCACACTTACAAAATAATAATATGAAAAGAAGAGAATTG
gi|17968175|gb|BM274849.1|BM274 GACGTATTTCCACACTTACAAAATAATAATATGAAAAGAAGAGAATTG
gi|17967483|gb|BM274178.1|BM274 GACGTATTTCCACACTTACAAAATAATAATATGAAAAGAAGAGAATTG
gi|17969014|gb|BM275677.1|BM275 GACGTATTTCCACACTTACAAAATAATAATATGAAAAGAAGAGAATTG
gi|17967872|gb|BM274562.1|BM274 ------------------------------------------------
gi|17967434|gb|BM274130.1|BM274 ------------------------------------------------

MAL13P1.312                     ATAAATATGAATAATAATTATGAAATAAAAAATTATCTAAAGAAACCA
MAL13|MAL13P1.312               ATAAATATGAATAATAATTATGAAATAAAAAATTATCTAAAGAAACCA
su_gi_contig_504                ATAAATATGAATAATAATTATGAAATAAAAAATTATCTAAAGAAACCA
gi|27159121|gb|CA856527.1|CA856 ATAAATATGAATAATAATTATGAAATAAAAAATTATCTAAAGAAACCA
gi|17967015|gb|BM273717.1|BM273 ATAAATATGAATAATAATTATGAAATAAAAAATTATCTAAAGAAACCA
gi|21254458|gb|BQ451346.1|BQ451 ATAAATATGAATAATAATTATGAAATAAAAAATTATCTAAAGAAACCA
gi|27157210|gb|CA855386.1|CA855 ATAAATATGAATAATAATTATGAAATAAAAAATTATCTAAAGAAACCA
gi|27156560|gb|CA855007.1|CA855 ATAAATATGAATAATAATTATGAAATAAAAAATTATCTAAAGAAACCA
gi|27156519|gb|CA854981.1|CA854 ATAAATATGAATAATAATTATGAAATAAAAAATTATCTAAAGAAACCA
gi|27158231|gb|CA856003.1|CA856 ATAAATATGAATAATAATTATGAAATAAAAAATTATCTAAAGAAACCA
gi|17968175|gb|BM274849.1|BM274 ATAAATATGAATAATAATTATGAAATAAAAAATTATCTAAAGAAACCA
gi|17967483|gb|BM274178.1|BM274 ATAAATATGAATATTATTTATGAAATAAAAAATTATCTAAAGAAACCA
gi|17969014|gb|BM275677.1|BM275 ATAAATATGAATAATAATTATGAAATAAAAAATTATCTAAAGAAACCA
gi|17967872|gb|BM274562.1|BM274 ------------------------------------------------
gi|17967434|gb|BM274130.1|BM274 ------------------------------------------------

MAL13P1.312                     CATAATCAAACGTATATTTTAAAAGACAATAAATATGTTAATGTTGAT
MAL13|MAL13P1.312               CATAATCAAACGTATATTTTAAAAGACAATAAATATGTTAATGTTGAT
su_gi_contig_504                CATAATCAAACGTATATTTTAAAAGACAATAAATATGTTAATGTTGAT
gi|27159121|gb|CA856527.1|CA856 CATAATCAAACGTATATTTTAAAAGACAATAAATATGTTAATGTTGAT
gi|17967015|gb|BM273717.1|BM273 CATAATCAAACGTATATTTTAAAAGACAATAAATATGTTAATGTTGAT
gi|21254458|gb|BQ451346.1|BQ451 CATAATCAAACGTATATTTTAAAAGACAATAAATATGTTAATGTTGAT
gi|27157210|gb|CA855386.1|CA855 CATAATCAAACGTATATTTTAAAAGACAATAAATATGTTAATGTTGAT
gi|27156560|gb|CA855007.1|CA855 CATAATCAAACGTATATTTTAAAAGACAATAAATATGTTAATGTTGAT
gi|27156519|gb|CA854981.1|CA854 CATAATCAAACGTATATTTTAAAAGACAATAAATATGTTAATGTTGAT
gi|27158231|gb|CA856003.1|CA856 CATAATCAAACGTATATTTTAAAAGACAATAAATATGTTAATGTTGAT
gi|17968175|gb|BM274849.1|BM274 CATAATCAAACGTATATTTTAAAAGACAATAAATATGTTAATGTTGAT
gi|17967483|gb|BM274178.1|BM274 CATAATCAAACGTATATTTTAAAAGACAATAAATATGTTAATGTTGAT
gi|17969014|gb|BM275677.1|BM275 CATAATCAAACGTATATTTTAAAAGACAATAAATATGTTAATGTTGAT
gi|17967872|gb|BM274562.1|BM274 ------------------------------------------------
gi|17967434|gb|BM274130.1|BM274 ------------------------------------------------

MAL13P1.312                     GATATAACCTTTCCTGTATCTAAAAATATTTCAAACAAGGTGATAAAA
MAL13|MAL13P1.312               GATATAACCTTTCCTGTATCTAAAAATATTTCAAACAAGGTGATAAAA
su_gi_contig_504                GATATAACCTTTCCTGTATCTAAAAATATTTCAAACAAGGTGATAAAA
gi|27159121|gb|CA856527.1|CA856 GATATAACCTTTCCTGTATCTAAAAATATTTCAAACAAG---------
gi|17967015|gb|BM273717.1|BM273 GATATAACCTTTCCTGTATCTAAAAATATTTCAAACAAGGTGATAAAA
gi|21254458|gb|BQ451346.1|BQ451 GATATAACCTTTCCTGTATCTAAAAATATTTCAAACAAGGTGATAAAA
gi|27157210|gb|CA855386.1|CA855 GATATAACCTTTCCTGTATCTAAAAATATTTCAAACAAGGTGATAAAA
gi|27156560|gb|CA855007.1|CA855 GATATAACCTTTCCTGTATCTAAAAATATTTCAAACAAGGTGATAAAA
gi|27156519|gb|CA854981.1|CA854 GATATAACCTTTCCTGTATCTAAAAATATTTCAAACAAGGTGATAAAA
gi|27158231|gb|CA856003.1|CA856 GATATAACCTTTCCTGTATCTAAAAATATTTCAAACAAGGTGATAAAA
gi|17968175|gb|BM274849.1|BM274 GATATAACCTTTCCTGTATCTAAAAATATTTCAAACAAGGTGATAAAA
gi|17967483|gb|BM274178.1|BM274 GATATAACCTTTCCTGTATCTAAAAATATTTCAAACAAGGTGATAAAA
gi|17969014|gb|BM275677.1|BM275 GATATAACCTTTCCTGTATCTAAAAATATTTCAAACAAGGTGATAAAA
gi|17967872|gb|BM274562.1|BM274 ------------------------------------------------
gi|17967434|gb|BM274130.1|BM274 ------------------------------------------------

MAL13P1.312                     ACAAATGATGAAAAAATATTGGAAAACAAATGTTGCTTTAAATTGAAT
MAL13|MAL13P1.312               ACAAATGATGAAAAAATATTGGAAAACAAATGTTGCTTTAAATTGAAT
su_gi_contig_504                ACAAATGATGAAAAAATATTGGAAAACAAATGTTGCTTTAAATTGAAT
gi|27159121|gb|CA856527.1|CA856 ------------------------------------------------
gi|17967015|gb|BM273717.1|BM273 ACAAATGATGAAAAAATATTGGAAAACAAATGTTGCTTTAAATTGAAT
gi|21254458|gb|BQ451346.1|BQ451 ACAAATGATGAAAAAATATTGGAAAACAAATGTTGCTTTAAATTGAAT
gi|27157210|gb|CA855386.1|CA855 ACAAATGATGAAAAAATATTGGAAAACAAATGTTGCTTTAAATTGAAT
gi|27156560|gb|CA855007.1|CA855 ACAAATGATGAAAAAATATTGGAAAACAAATGTTGCTTTAAATTGAAT
gi|27156519|gb|CA854981.1|CA854 ACAAATGATGAAAAAATATTGGAAAACAAATGTTGCTTTAAATTGAAT
gi|27158231|gb|CA856003.1|CA856 ACAAATGATGAAAAAATATTGGAAAACAAATGTTGCTTTAAATTGAAT
gi|17968175|gb|BM274849.1|BM274 ACAAATGATGAAAAAATATTGGAAAACAAATGTTGCTTTAAATTGAAT
gi|17967483|gb|BM274178.1|BM274 ACAAATGATGAAAAAATATTGGAAAACAAATGTTGCTTTAAATTGAAT
gi|17969014|gb|BM275677.1|BM275 ACAAATGATGAAAAAATATTGGAAAACAAATGTTGCTTTAAATTGAAT
gi|17967872|gb|BM274562.1|BM274 ------------------------------------------------
gi|17967434|gb|BM274130.1|BM274 ------------------------------------------------

MAL13P1.312                     GTTAGAAATAAAAGAAAAAATGAAAAGGTCATCAAAATTAATGAGAAG
MAL13|MAL13P1.312               GTTAGAAATAAAAGAAAAAATGAAAAGGTCATCAAAATTAATGAGAAG
su_gi_contig_504                GTTAGAAATAAAAGAAAAAATGAAAAGGTCATCAAAATTAATGAGAAG
gi|27159121|gb|CA856527.1|CA856 ------------------------------------------------
gi|17967015|gb|BM273717.1|BM273 GTTAGAAATAAAAGAAAAAATGAAAAGGTCATCAAAATTAATG-----
gi|21254458|gb|BQ451346.1|BQ451 GTTAGAAATAAAAGAAAAAATGAAAAGGTCATCAAAATTAATG-----
gi|27157210|gb|CA855386.1|CA855 GTTAGAAATAAAAGAAAAAATGAAAAGGTCATCAAAATTAATGA----
gi|27156560|gb|CA855007.1|CA855 GTTAGAAATAAAAGAAAAAATGAAAAGGTCATCAAAATTAATGAGAAG
gi|27156519|gb|CA854981.1|CA854 GTTAGAAATAAAAGAAAAAATGAAAAGGTCATCAAAATTAATGAGAAG
gi|27158231|gb|CA856003.1|CA856 GTTAGAAATAAAAGAAAAAATGAAAAGGTCATCAAAATTAATGAGAAG
gi|17968175|gb|BM274849.1|BM274 GTTAGAAATAAAAGAAAAAATGAAAAGGTCATCAAAATTAATGAGAAG
gi|17967483|gb|BM274178.1|BM274 GTTAGAAATAAAAGAAAAAATGAAAAGGTCATCAAAATTAATGAGAAG
gi|17969014|gb|BM275677.1|BM275 GTTAGAAATAAAAGAAAAAATGAAAAGGTCATCAAAATTAATGAGAAG
gi|17967872|gb|BM274562.1|BM274 ------------------------------------------------
gi|17967434|gb|BM274130.1|BM274 ------------------------------------------------

MAL13P1.312                     CGTTGGCTCATAGGTAAGATATATAAATAATATATATATATATATATA
MAL13|MAL13P1.312               CGTTGGCTCATAG-----------------------------------
su_gi_contig_504                CGTTGGCTCATAG-----------------------------------
gi|27159121|gb|CA856527.1|CA856 ------------------------------------------------
gi|17967015|gb|BM273717.1|BM273 ------------------------------------------------
gi|21254458|gb|BQ451346.1|BQ451 ------------------------------------------------
gi|27157210|gb|CA855386.1|CA855 ------------------------------------------------
gi|27156560|gb|CA855007.1|CA855 CGTTGGCTCATAG-----------------------------------
gi|27156519|gb|CA854981.1|CA854 CGTTGGCTCATAG-----------------------------------
gi|27158231|gb|CA856003.1|CA856 CGTTGGCTCATAG-----------------------------------
gi|17968175|gb|BM274849.1|BM274 CGTTGGCTCATAG-----------------------------------
gi|17967483|gb|BM274178.1|BM274 CGTTGGCTCATAG-----------------------------------
gi|17969014|gb|BM275677.1|BM275 CGTTGGCTCATAG-----------------------------------
gi|17967872|gb|BM274562.1|BM274 ------------------------------------------------
gi|17967434|gb|BM274130.1|BM274 ------------------------------------------------

MAL13P1.312                     TATTATATGATATGGTATTATTTACACCCATAATATATACCTACATAT
MAL13|MAL13P1.312               ------------------------------------------------
su_gi_contig_504                ------------------------------------------------
gi|27159121|gb|CA856527.1|CA856 ------------------------------------------------
gi|17967015|gb|BM273717.1|BM273 ------------------------------------------------
gi|21254458|gb|BQ451346.1|BQ451 ------------------------------------------------
gi|27157210|gb|CA855386.1|CA855 ------------------------------------------------
gi|27156560|gb|CA855007.1|CA855 ------------------------------------------------
gi|27156519|gb|CA854981.1|CA854 ------------------------------------------------
gi|27158231|gb|CA856003.1|CA856 ------------------------------------------------
gi|17968175|gb|BM274849.1|BM274 ------------------------------------------------
gi|17967483|gb|BM274178.1|BM274 ------------------------------------------------
gi|17969014|gb|BM275677.1|BM275 ------------------------------------------------
gi|17967872|gb|BM274562.1|BM274 ------------------------------------------------
gi|17967434|gb|BM274130.1|BM274 ------------------------------------------------

MAL13P1.312                     ATGAATGCTGACCACAAAATACATTATATATAAACTCATTTATAGCTA
MAL13|MAL13P1.312               ---------------------------------------------CTA
su_gi_contig_504                ---------------------------------------------CTA
gi|27159121|gb|CA856527.1|CA856 ------------------------------------------------
gi|17967015|gb|BM273717.1|BM273 ------------------------------------------------
gi|21254458|gb|BQ451346.1|BQ451 ------------------------------------------------
gi|27157210|gb|CA855386.1|CA855 ------------------------------------------------
gi|27156560|gb|CA855007.1|CA855 ---------------------------------------------CTA
gi|27156519|gb|CA854981.1|CA854 ---------------------------------------------CTA
gi|27158231|gb|CA856003.1|CA856 ---------------------------------------------CTA
gi|17968175|gb|BM274849.1|BM274 ---------------------------------------------CTA
gi|17967483|gb|BM274178.1|BM274 ---------------------------------------------CTA
gi|17969014|gb|BM275677.1|BM275 ---------------------------------------------CTA
gi|17967872|gb|BM274562.1|BM274 ------------------------------------------------
gi|17967434|gb|BM274130.1|BM274 ------------------------------------------------

MAL13P1.312                     CCAAACATGTAAAGATCGAAAGGGTAAACAAAAATGGTGTTGAACAAA
MAL13|MAL13P1.312               CCAAACATGTAAAGATCGAAAGGGTAAACAAAAATGGTGTTGAACAAA
su_gi_contig_504                CCAAACATGTAAAGATCGAAAGGGTAAACAAAAATGGTGTTGAACAAA
gi|27159121|gb|CA856527.1|CA856 ------------------------------------------------
gi|17967015|gb|BM273717.1|BM273 ------------------------------------------------
gi|21254458|gb|BQ451346.1|BQ451 ------------------------------------------------
gi|27157210|gb|CA855386.1|CA855 ------------------------------------------------
gi|27156560|gb|CA855007.1|CA855 CCAAACATGTA-------------------------------------
gi|27156519|gb|CA854981.1|CA854 CCAAACATGTAAA-----------------------------------
gi|27158231|gb|CA856003.1|CA856 CCAAACATGTAAAGATCGAAAGGGTAAACAAAAATGGTGTTGAACAAA
gi|17968175|gb|BM274849.1|BM274 CCAAACATGTAAAGATCGAAAGGGTAAACAAAAATGGTGTTGAACCAA
gi|17967483|gb|BM274178.1|BM274 CCAAACATGTAAAGATCGAAAGGGTAAACAAAAATGGTGTTGAACAAA
gi|17969014|gb|BM275677.1|BM275 CCAAACATGTAAAGATCGAAAGGGTAAACAAAAATGGTGTTGAACAAA
gi|17967872|gb|BM274562.1|BM274 -------------------------------------------ACAAA
gi|17967434|gb|BM274130.1|BM274 ------------------------------------------------

MAL13P1.312                     GTGAAGAAAAAAATAAAAAGGACAAAAATAGATATATATATTTAGAAG
MAL13|MAL13P1.312               GTGAAGAAAAAAATAAAAAGGACAAAAATAGATATATATATTTAGAAG
su_gi_contig_504                GTGAAGAAAAAAATAAAAAGGACAAAAATAGATATATATATTTAGAAG
gi|27159121|gb|CA856527.1|CA856 ------------------------------------------------
gi|17967015|gb|BM273717.1|BM273 ------------------------------------------------
gi|21254458|gb|BQ451346.1|BQ451 ------------------------------------------------
gi|27157210|gb|CA855386.1|CA855 ------------------------------------------------
gi|27156560|gb|CA855007.1|CA855 ------------------------------------------------
gi|27156519|gb|CA854981.1|CA854 ------------------------------------------------
gi|27158231|gb|CA856003.1|CA856 GTGAAGAAAAAAATAAAAAGGACAAAAATAGATATATATATTTAGAAG
gi|17968175|gb|BM274849.1|BM274 GTGAAGAA----------------------------------------
gi|17967483|gb|BM274178.1|BM274 GTGAAGAAAAAAATAAAAAGG---------------------------
gi|17969014|gb|BM275677.1|BM275 GTGAAGAAAAAAATAAAAAGGACAAAAATAGATATATATATTTAGAAG
gi|17967872|gb|BM274562.1|BM274 GTGAAGAAAAAAATAAAAAGGACAAAAATAGATATATATATTTAGAAG
gi|17967434|gb|BM274130.1|BM274 ------------------------------------------------

MAL13P1.312                     GGGAAGAGGGTAAAATGGAAAAGCTTAAAGATAAATATAAATAAATAT
MAL13|MAL13P1.312               GGGAAGAGG---------------------------------------
su_gi_contig_504                GGGAAGAGG---------------------------------------
gi|27159121|gb|CA856527.1|CA856 ------------------------------------------------
gi|17967015|gb|BM273717.1|BM273 ------------------------------------------------
gi|21254458|gb|BQ451346.1|BQ451 ------------------------------------------------
gi|27157210|gb|CA855386.1|CA855 ------------------------------------------------
gi|27156560|gb|CA855007.1|CA855 ------------------------------------------------
gi|27156519|gb|CA854981.1|CA854 ------------------------------------------------
gi|27158231|gb|CA856003.1|CA856 GGGAAGAG----------------------------------------
gi|17968175|gb|BM274849.1|BM274 ------------------------------------------------
gi|17967483|gb|BM274178.1|BM274 ------------------------------------------------
gi|17969014|gb|BM275677.1|BM275 GGGAAGAG----------------------------------------
gi|17967872|gb|BM274562.1|BM274 GGGAAGAG----------------------------------------
gi|17967434|gb|BM274130.1|BM274 ------------------------------------------------

MAL13P1.312                     ATAAATATAAATATATATATATATATATATATATATATATATATATAT
MAL13|MAL13P1.312               ------------------------------------------------
su_gi_contig_504                ------------------------------------------------
gi|27159121|gb|CA856527.1|CA856 ------------------------------------------------
gi|17967015|gb|BM273717.1|BM273 ------------------------------------------------
gi|21254458|gb|BQ451346.1|BQ451 ------------------------------------------------
gi|27157210|gb|CA855386.1|CA855 ------------------------------------------------
gi|27156560|gb|CA855007.1|CA855 ------------------------------------------------
gi|27156519|gb|CA854981.1|CA854 ------------------------------------------------
gi|27158231|gb|CA856003.1|CA856 ------------------------------------------------
gi|17968175|gb|BM274849.1|BM274 ------------------------------------------------
gi|17967483|gb|BM274178.1|BM274 ------------------------------------------------
gi|17969014|gb|BM275677.1|BM275 ------------------------------------------------
gi|17967872|gb|BM274562.1|BM274 ------------------------------------------------
gi|17967434|gb|BM274130.1|BM274 ------------------------------------------------

MAL13P1.312                     ATATAATATATATATGTTTGTATTTTTTTTTTTTTTTTTTTTTTCAAG
MAL13|MAL13P1.312               ------------------------------------------------
su_gi_contig_504                ------------------------------------------------
gi|27159121|gb|CA856527.1|CA856 ------------------------------------------------
gi|17967015|gb|BM273717.1|BM273 ------------------------------------------------
gi|21254458|gb|BQ451346.1|BQ451 ------------------------------------------------
gi|27157210|gb|CA855386.1|CA855 ------------------------------------------------
gi|27156560|gb|CA855007.1|CA855 ------------------------------------------------
gi|27156519|gb|CA854981.1|CA854 ------------------------------------------------
gi|27158231|gb|CA856003.1|CA856 -----------------------------------------------G
gi|17968175|gb|BM274849.1|BM274 ------------------------------------------------
gi|17967483|gb|BM274178.1|BM274 ------------------------------------------------
gi|17969014|gb|BM275677.1|BM275 -----------------------------------------------G
gi|17967872|gb|BM274562.1|BM274 -----------------------------------------------G
gi|17967434|gb|BM274130.1|BM274 ------------------------------------------------

MAL13P1.312                     GCAATTTGCATTTATATCCAATGTATTCAGACTCAGAAGTGGGGTTTG
MAL13|MAL13P1.312               GCAATTTGCATTTATATCCAATGTATTCAGACTCAGAAGTGGGGTTTG
su_gi_contig_504                GCAATTTGCATTTATATCCAATGTATTCAGACTCAGAAGTGGGGTTTG
gi|27159121|gb|CA856527.1|CA856 ------------------------------------------------
gi|17967015|gb|BM273717.1|BM273 ------------------------------------------------
gi|21254458|gb|BQ451346.1|BQ451 ------------------------------------------------
gi|27157210|gb|CA855386.1|CA855 ------------------------------------------------
gi|27156560|gb|CA855007.1|CA855 ------------------------------------------------
gi|27156519|gb|CA854981.1|CA854 ------------------------------------------------
gi|27158231|gb|CA856003.1|CA856 GCAATTTGCATTTATATC------------------------------
gi|17968175|gb|BM274849.1|BM274 ------------------------------------------------
gi|17967483|gb|BM274178.1|BM274 ------------------------------------------------
gi|17969014|gb|BM275677.1|BM275 GCAATTTGCATTT-----------------------------------
gi|17967872|gb|BM274562.1|BM274 GCAATTTGCATTTATATCCAATGTATTCAGACTCAGAAGTGGGGTTTG
gi|17967434|gb|BM274130.1|BM274 ---------ATTTATATCCAATGTATTCAGACTCAGAAGTGGGGTTTG

MAL13P1.312                     AAAATATCTCTCATATTGAAGATGAAAGCTTATCAAAAGTAAAAAAAG
MAL13|MAL13P1.312               AAAATATCTCTCATATTGAAGATGAAAGCTTATCAAAAGTAAAAAAAG
su_gi_contig_504                AAAATATCTCTCATATTGAAGATGAAAGCTTATCAAAAGTAAAAAAAG
gi|27159121|gb|CA856527.1|CA856 ------------------------------------------------
gi|17967015|gb|BM273717.1|BM273 ------------------------------------------------
gi|21254458|gb|BQ451346.1|BQ451 ------------------------------------------------
gi|27157210|gb|CA855386.1|CA855 ------------------------------------------------
gi|27156560|gb|CA855007.1|CA855 ------------------------------------------------
gi|27156519|gb|CA854981.1|CA854 ------------------------------------------------
gi|27158231|gb|CA856003.1|CA856 ------------------------------------------------
gi|17968175|gb|BM274849.1|BM274 ------------------------------------------------
gi|17967483|gb|BM274178.1|BM274 ------------------------------------------------
gi|17969014|gb|BM275677.1|BM275 ------------------------------------------------
gi|17967872|gb|BM274562.1|BM274 AAAATATCTCTCATATTGAAGATGAAAGCTTATCAAAAGTAAAAAAAG
gi|17967434|gb|BM274130.1|BM274 AAAATATCTCTCATATTGAAGATGAAAGCTTATCAAAAGTAAAAAAAG

MAL13P1.312                     AAAATCAAGATGATGATGATATTATGACTACAAAACATCTAGCTCAAT
MAL13|MAL13P1.312               AAAATCAAGATGATGATGATATTATGACTACAAAACATCTAGCTCAAT
su_gi_contig_504                AAAATCAAGATGATGATGATATTATGACTACAAAACATCTAGCTCAAT
gi|27159121|gb|CA856527.1|CA856 ------------------------------------------------
gi|17967015|gb|BM273717.1|BM273 ------------------------------------------------
gi|21254458|gb|BQ451346.1|BQ451 ------------------------------------------------
gi|27157210|gb|CA855386.1|CA855 ------------------------------------------------
gi|27156560|gb|CA855007.1|CA855 ------------------------------------------------
gi|27156519|gb|CA854981.1|CA854 ------------------------------------------------
gi|27158231|gb|CA856003.1|CA856 ------------------------------------------------
gi|17968175|gb|BM274849.1|BM274 ------------------------------------------------
gi|17967483|gb|BM274178.1|BM274 ------------------------------------------------
gi|17969014|gb|BM275677.1|BM275 ------------------------------------------------
gi|17967872|gb|BM274562.1|BM274 AAAATCAAGATGATGATGATATTATGACTACAAAACATCTAGCTCAAT
gi|17967434|gb|BM274130.1|BM274 AAAATCAAGATGATGATGATATTATGACTACAAAACATCTAGCTCAAT

MAL13P1.312                     GGAGTTCAGATATTGTACATAAATATCTTGAAGAAGCCATTGAAAAAT
MAL13|MAL13P1.312               GGAGTTCAGATATTGTACATAAATATCTTGAAGAAGCCATTGAAAAAT
su_gi_contig_504                GGAGTTCAGATATTGTACATAAATATCTTGAAGAAGCCATTGAAAAAT
gi|27159121|gb|CA856527.1|CA856 ------------------------------------------------
gi|17967015|gb|BM273717.1|BM273 ------------------------------------------------
gi|21254458|gb|BQ451346.1|BQ451 ------------------------------------------------
gi|27157210|gb|CA855386.1|CA855 ------------------------------------------------
gi|27156560|gb|CA855007.1|CA855 ------------------------------------------------
gi|27156519|gb|CA854981.1|CA854 ------------------------------------------------
gi|27158231|gb|CA856003.1|CA856 ------------------------------------------------
gi|17968175|gb|BM274849.1|BM274 ------------------------------------------------
gi|17967483|gb|BM274178.1|BM274 ------------------------------------------------
gi|17969014|gb|BM275677.1|BM275 ------------------------------------------------
gi|17967872|gb|BM274562.1|BM274 GGAGTTCAGATATTGTACATAAATATCTTGAAGAAGCCATTGAAAAAT
gi|17967434|gb|BM274130.1|BM274 GGAGTTCAGATATTGTACATAAATATCTTGAAGAAGCCATTGAAAAAT

MAL13P1.312                     CAAAGTCTATTTTCCAAAATTGCAATATGGAATCTCGACAAGAAGAAA
MAL13|MAL13P1.312               CAAAGTCTATTTTCCAAAATTGCAATATGGAATCTCGACAAGAAGAAA
su_gi_contig_504                CAAAGTCTATTTTCCAAAATTGCAATATGGAATCTCGACAAGAAGAAA
gi|27159121|gb|CA856527.1|CA856 ------------------------------------------------
gi|17967015|gb|BM273717.1|BM273 ------------------------------------------------
gi|21254458|gb|BQ451346.1|BQ451 ------------------------------------------------
gi|27157210|gb|CA855386.1|CA855 ------------------------------------------------
gi|27156560|gb|CA855007.1|CA855 ------------------------------------------------
gi|27156519|gb|CA854981.1|CA854 ------------------------------------------------
gi|27158231|gb|CA856003.1|CA856 ------------------------------------------------
gi|17968175|gb|BM274849.1|BM274 ------------------------------------------------
gi|17967483|gb|BM274178.1|BM274 ------------------------------------------------
gi|17969014|gb|BM275677.1|BM275 ------------------------------------------------
gi|17967872|gb|BM274562.1|BM274 CAAAGTCTATTTTCCAAAATTGCAATATGGAATCTCGACAAGAAGAAA
gi|17967434|gb|BM274130.1|BM274 CAAAGTCTATTTTCCAAAATTGCAATATGGAATCTCGACAAGAAGAAA

MAL13P1.312                     TATTTAAGAGGATCAAATTATAAATATACAAAAAAAAAAAAAAAAAAA
MAL13|MAL13P1.312               TATTTAAGAGGATCAAATTATAA-------------------------
su_gi_contig_504                TATTTAAGAGGATCAAATTATAAATATACAAAAAAAAAAAAAAAAAAA
gi|27159121|gb|CA856527.1|CA856 ------------------------------------------------
gi|17967015|gb|BM273717.1|BM273 ------------------------------------------------
gi|21254458|gb|BQ451346.1|BQ451 ------------------------------------------------
gi|27157210|gb|CA855386.1|CA855 ------------------------------------------------
gi|27156560|gb|CA855007.1|CA855 ------------------------------------------------
gi|27156519|gb|CA854981.1|CA854 ------------------------------------------------
gi|27158231|gb|CA856003.1|CA856 ------------------------------------------------
gi|17968175|gb|BM274849.1|BM274 ------------------------------------------------
gi|17967483|gb|BM274178.1|BM274 ------------------------------------------------
gi|17969014|gb|BM275677.1|BM275 ------------------------------------------------
gi|17967872|gb|BM274562.1|BM274 TATTTAAGAGGATCAAATTATAAATATACAAAAAAAAAAAAAAAAAAA
gi|17967434|gb|BM274130.1|BM274 TATTTAAGAGGATCAAATTATAAATATACAAAAAAAAAAAAAAAAAAA

MAL13P1.312                     AAAGATGGAAGAATATTATATGAGTGTAAATATATGTGAATATATATA
MAL13|MAL13P1.312               ------------------------------------------------
su_gi_contig_504                CTCGAG------------------------------------------
gi|27159121|gb|CA856527.1|CA856 ------------------------------------------------
gi|17967015|gb|BM273717.1|BM273 ------------------------------------------------
gi|21254458|gb|BQ451346.1|BQ451 ------------------------------------------------
gi|27157210|gb|CA855386.1|CA855 ------------------------------------------------
gi|27156560|gb|CA855007.1|CA855 ------------------------------------------------
gi|27156519|gb|CA854981.1|CA854 ------------------------------------------------
gi|27158231|gb|CA856003.1|CA856 ------------------------------------------------
gi|17968175|gb|BM274849.1|BM274 ------------------------------------------------
gi|17967483|gb|BM274178.1|BM274 ------------------------------------------------
gi|17969014|gb|BM275677.1|BM275 ------------------------------------------------
gi|17967872|gb|BM274562.1|BM274 CTCGAG------------------------------------------
gi|17967434|gb|BM274130.1|BM274 AAA---------------------------------------------

MAL13P1.312                     AATATATATTGACGTATAAATATATATTTTATATTCCATCTGATATAT
MAL13|MAL13P1.312               ------------------------------------------------
su_gi_contig_504                ------------------------------------------------
gi|27159121|gb|CA856527.1|CA856 ------------------------------------------------
gi|17967015|gb|BM273717.1|BM273 ------------------------------------------------
gi|21254458|gb|BQ451346.1|BQ451 ------------------------------------------------
gi|27157210|gb|CA855386.1|CA855 ------------------------------------------------
gi|27156560|gb|CA855007.1|CA855 ------------------------------------------------
gi|27156519|gb|CA854981.1|CA854 ------------------------------------------------
gi|27158231|gb|CA856003.1|CA856 ------------------------------------------------
gi|17968175|gb|BM274849.1|BM274 ------------------------------------------------
gi|17967483|gb|BM274178.1|BM274 ------------------------------------------------
gi|17969014|gb|BM275677.1|BM275 ------------------------------------------------
gi|17967872|gb|BM274562.1|BM274 ------------------------------------------------
gi|17967434|gb|BM274130.1|BM274 ------------------------------------------------

MAL13P1.312                     ATTTGGGAAAAAAAAAAAAAAAAAAAAAAAGGACAATAAATATATAAT
MAL13|MAL13P1.312               ------------------------------------------------
su_gi_contig_504                ------------------------------------------------
gi|27159121|gb|CA856527.1|CA856 ------------------------------------------------
gi|17967015|gb|BM273717.1|BM273 ------------------------------------------------
gi|21254458|gb|BQ451346.1|BQ451 ------------------------------------------------
gi|27157210|gb|CA855386.1|CA855 ------------------------------------------------
gi|27156560|gb|CA855007.1|CA855 ------------------------------------------------
gi|27156519|gb|CA854981.1|CA854 ------------------------------------------------
gi|27158231|gb|CA856003.1|CA856 ------------------------------------------------
gi|17968175|gb|BM274849.1|BM274 ------------------------------------------------
gi|17967483|gb|BM274178.1|BM274 ------------------------------------------------
gi|17969014|gb|BM275677.1|BM275 ------------------------------------------------
gi|17967872|gb|BM274562.1|BM274 ------------------------------------------------
gi|17967434|gb|BM274130.1|BM274 ------------------------------------------------

MAL13P1.312                     ATACTTATTATATATATATATATATATATATATAATATTAAAGTATAT
MAL13|MAL13P1.312               ------------------------------------------------
su_gi_contig_504                ------------------------------------------------
gi|27159121|gb|CA856527.1|CA856 ------------------------------------------------
gi|17967015|gb|BM273717.1|BM273 ------------------------------------------------
gi|21254458|gb|BQ451346.1|BQ451 ------------------------------------------------
gi|27157210|gb|CA855386.1|CA855 ------------------------------------------------
gi|27156560|gb|CA855007.1|CA855 ------------------------------------------------
gi|27156519|gb|CA854981.1|CA854 ------------------------------------------------
gi|27158231|gb|CA856003.1|CA856 ------------------------------------------------
gi|17968175|gb|BM274849.1|BM274 ------------------------------------------------
gi|17967483|gb|BM274178.1|BM274 ------------------------------------------------
gi|17969014|gb|BM275677.1|BM275 ------------------------------------------------
gi|17967872|gb|BM274562.1|BM274 ------------------------------------------------
gi|17967434|gb|BM274130.1|BM274 ------------------------------------------------

MAL13P1.312                     TTTAAAAAAATGTTTTTTCGCCAAAAATTAAAACATTTTCTTTTTCTT
MAL13|MAL13P1.312               ------------------------------------------------
su_gi_contig_504                ------------------------------------------------
gi|27159121|gb|CA856527.1|CA856 ------------------------------------------------
gi|17967015|gb|BM273717.1|BM273 ------------------------------------------------
gi|21254458|gb|BQ451346.1|BQ451 ------------------------------------------------
gi|27157210|gb|CA855386.1|CA855 ------------------------------------------------
gi|27156560|gb|CA855007.1|CA855 ------------------------------------------------
gi|27156519|gb|CA854981.1|CA854 ------------------------------------------------
gi|27158231|gb|CA856003.1|CA856 ------------------------------------------------
gi|17968175|gb|BM274849.1|BM274 ------------------------------------------------
gi|17967483|gb|BM274178.1|BM274 ------------------------------------------------
gi|17969014|gb|BM275677.1|BM275 ------------------------------------------------
gi|17967872|gb|BM274562.1|BM274 ------------------------------------------------
gi|17967434|gb|BM274130.1|BM274 ------------------------------------------------

MAL13P1.312                     TTTAATCATTGTATCTAAATTTTAATACTTTTGTGAATCATTTATCTT
MAL13|MAL13P1.312               ------------------------------------------------
su_gi_contig_504                ------------------------------------------------
gi|27159121|gb|CA856527.1|CA856 ------------------------------------------------
gi|17967015|gb|BM273717.1|BM273 ------------------------------------------------
gi|21254458|gb|BQ451346.1|BQ451 ------------------------------------------------
gi|27157210|gb|CA855386.1|CA855 ------------------------------------------------
gi|27156560|gb|CA855007.1|CA855 ------------------------------------------------
gi|27156519|gb|CA854981.1|CA854 ------------------------------------------------
gi|27158231|gb|CA856003.1|CA856 ------------------------------------------------
gi|17968175|gb|BM274849.1|BM274 ------------------------------------------------
gi|17967483|gb|BM274178.1|BM274 ------------------------------------------------
gi|17969014|gb|BM275677.1|BM275 ------------------------------------------------
gi|17967872|gb|BM274562.1|BM274 ------------------------------------------------
gi|17967434|gb|BM274130.1|BM274 ------------------------------------------------

MAL13P1.312                     AATATATATTTCTTCATTTTATAATTTTTTTTTTTTTTTTTTTTTTTT
MAL13|MAL13P1.312               ------------------------------------------------
su_gi_contig_504                ------------------------------------------------
gi|27159121|gb|CA856527.1|CA856 ------------------------------------------------
gi|17967015|gb|BM273717.1|BM273 ------------------------------------------------
gi|21254458|gb|BQ451346.1|BQ451 ------------------------------------------------
gi|27157210|gb|CA855386.1|CA855 ------------------------------------------------
gi|27156560|gb|CA855007.1|CA855 ------------------------------------------------
gi|27156519|gb|CA854981.1|CA854 ------------------------------------------------
gi|27158231|gb|CA856003.1|CA856 ------------------------------------------------
gi|17968175|gb|BM274849.1|BM274 ------------------------------------------------
gi|17967483|gb|BM274178.1|BM274 ------------------------------------------------
gi|17969014|gb|BM275677.1|BM275 ------------------------------------------------
gi|17967872|gb|BM274562.1|BM274 ------------------------------------------------
gi|17967434|gb|BM274130.1|BM274 ------------------------------------------------

MAL13P1.312                     GTTTTTTTTTTGTTTTTTGTTTTTTTTGCAAAATGGAAATTTATAATA
MAL13|MAL13P1.312               ------------------------------------------------
su_gi_contig_504                ------------------------------------------------
gi|27159121|gb|CA856527.1|CA856 ------------------------------------------------
gi|17967015|gb|BM273717.1|BM273 ------------------------------------------------
gi|21254458|gb|BQ451346.1|BQ451 ------------------------------------------------
gi|27157210|gb|CA855386.1|CA855 ------------------------------------------------
gi|27156560|gb|CA855007.1|CA855 ------------------------------------------------
gi|27156519|gb|CA854981.1|CA854 ------------------------------------------------
gi|27158231|gb|CA856003.1|CA856 ------------------------------------------------
gi|17968175|gb|BM274849.1|BM274 ------------------------------------------------
gi|17967483|gb|BM274178.1|BM274 ------------------------------------------------
gi|17969014|gb|BM275677.1|BM275 ------------------------------------------------
gi|17967872|gb|BM274562.1|BM274 ------------------------------------------------
gi|17967434|gb|BM274130.1|BM274 ------------------------------------------------

MAL13P1.312                     TTTTTTATAAGTAATTAAAACTTTATTCTTTTTTAATATTTTGTCTAA
MAL13|MAL13P1.312               ------------------------------------------------
su_gi_contig_504                ------------------------------------------------
gi|27159121|gb|CA856527.1|CA856 ------------------------------------------------
gi|17967015|gb|BM273717.1|BM273 ------------------------------------------------
gi|21254458|gb|BQ451346.1|BQ451 ------------------------------------------------
gi|27157210|gb|CA855386.1|CA855 ------------------------------------------------
gi|27156560|gb|CA855007.1|CA855 ------------------------------------------------
gi|27156519|gb|CA854981.1|CA854 ------------------------------------------------
gi|27158231|gb|CA856003.1|CA856 ------------------------------------------------
gi|17968175|gb|BM274849.1|BM274 ------------------------------------------------
gi|17967483|gb|BM274178.1|BM274 ------------------------------------------------
gi|17969014|gb|BM275677.1|BM275 ------------------------------------------------
gi|17967872|gb|BM274562.1|BM274 ------------------------------------------------
gi|17967434|gb|BM274130.1|BM274 ------------------------------------------------

MAL13P1.312                     AAGGGATTAAAATAAGTATTTAAAAAAATATAATAATAAATAGGGATA
MAL13|MAL13P1.312               ------------------------------------------------
su_gi_contig_504                ------------------------------------------------
gi|27159121|gb|CA856527.1|CA856 ------------------------------------------------
gi|17967015|gb|BM273717.1|BM273 ------------------------------------------------
gi|21254458|gb|BQ451346.1|BQ451 ------------------------------------------------
gi|27157210|gb|CA855386.1|CA855 ------------------------------------------------
gi|27156560|gb|CA855007.1|CA855 ------------------------------------------------
gi|27156519|gb|CA854981.1|CA854 ------------------------------------------------
gi|27158231|gb|CA856003.1|CA856 ------------------------------------------------
gi|17968175|gb|BM274849.1|BM274 ------------------------------------------------
gi|17967483|gb|BM274178.1|BM274 ------------------------------------------------
gi|17969014|gb|BM275677.1|BM275 ------------------------------------------------
gi|17967872|gb|BM274562.1|BM274 ------------------------------------------------
gi|17967434|gb|BM274130.1|BM274 ------------------------------------------------

MAL13P1.312                     TATATATATATATATATATATATATAGAGAGAGAGAGAGAGCTATATA
MAL13|MAL13P1.312               ------------------------------------------------
su_gi_contig_504                ------------------------------------------------
gi|27159121|gb|CA856527.1|CA856 ------------------------------------------------
gi|17967015|gb|BM273717.1|BM273 ------------------------------------------------
gi|21254458|gb|BQ451346.1|BQ451 ------------------------------------------------
gi|27157210|gb|CA855386.1|CA855 ------------------------------------------------
gi|27156560|gb|CA855007.1|CA855 ------------------------------------------------
gi|27156519|gb|CA854981.1|CA854 ------------------------------------------------
gi|27158231|gb|CA856003.1|CA856 ------------------------------------------------
gi|17968175|gb|BM274849.1|BM274 ------------------------------------------------
gi|17967483|gb|BM274178.1|BM274 ------------------------------------------------
gi|17969014|gb|BM275677.1|BM275 ------------------------------------------------
gi|17967872|gb|BM274562.1|BM274 ------------------------------------------------
gi|17967434|gb|BM274130.1|BM274 ------------------------------------------------

MAL13P1.312                     TTTTTCATAGAAAAAAAAAATTACAAGAATATATATTTTTTTTATTCC
MAL13|MAL13P1.312               ------------------------------------------------
su_gi_contig_504                ------------------------------------------------
gi|27159121|gb|CA856527.1|CA856 ------------------------------------------------
gi|17967015|gb|BM273717.1|BM273 ------------------------------------------------
gi|21254458|gb|BQ451346.1|BQ451 ------------------------------------------------
gi|27157210|gb|CA855386.1|CA855 ------------------------------------------------
gi|27156560|gb|CA855007.1|CA855 ------------------------------------------------
gi|27156519|gb|CA854981.1|CA854 ------------------------------------------------
gi|27158231|gb|CA856003.1|CA856 ------------------------------------------------
gi|17968175|gb|BM274849.1|BM274 ------------------------------------------------
gi|17967483|gb|BM274178.1|BM274 ------------------------------------------------
gi|17969014|gb|BM275677.1|BM275 ------------------------------------------------
gi|17967872|gb|BM274562.1|BM274 ------------------------------------------------
gi|17967434|gb|BM274130.1|BM274 ------------------------------------------------

MAL13P1.312                     TGTACCTTTTTATTTTTCCATAATACTATATTTAAAAAAAAAAAAAAA
MAL13|MAL13P1.312               ------------------------------------------------
su_gi_contig_504                ------------------------------------------------
gi|27159121|gb|CA856527.1|CA856 ------------------------------------------------
gi|17967015|gb|BM273717.1|BM273 ------------------------------------------------
gi|21254458|gb|BQ451346.1|BQ451 ------------------------------------------------
gi|27157210|gb|CA855386.1|CA855 ------------------------------------------------
gi|27156560|gb|CA855007.1|CA855 ------------------------------------------------
gi|27156519|gb|CA854981.1|CA854 ------------------------------------------------
gi|27158231|gb|CA856003.1|CA856 ------------------------------------------------
gi|17968175|gb|BM274849.1|BM274 ------------------------------------------------
gi|17967483|gb|BM274178.1|BM274 ------------------------------------------------
gi|17969014|gb|BM275677.1|BM275 ------------------------------------------------
gi|17967872|gb|BM274562.1|BM274 ------------------------------------------------
gi|17967434|gb|BM274130.1|BM274 ------------------------------------------------

MAL13P1.312                     AATTTAAATAAAAGTCAACATAGGCGTATTATTTATTCGTGGTTTTTT
MAL13|MAL13P1.312               ------------------------------------------------
su_gi_contig_504                ------------------------------------------------
gi|27159121|gb|CA856527.1|CA856 ------------------------------------------------
gi|17967015|gb|BM273717.1|BM273 ------------------------------------------------
gi|21254458|gb|BQ451346.1|BQ451 ------------------------------------------------
gi|27157210|gb|CA855386.1|CA855 ------------------------------------------------
gi|27156560|gb|CA855007.1|CA855 ------------------------------------------------
gi|27156519|gb|CA854981.1|CA854 ------------------------------------------------
gi|27158231|gb|CA856003.1|CA856 ------------------------------------------------
gi|17968175|gb|BM274849.1|BM274 ------------------------------------------------
gi|17967483|gb|BM274178.1|BM274 ------------------------------------------------
gi|17969014|gb|BM275677.1|BM275 ------------------------------------------------
gi|17967872|gb|BM274562.1|BM274 ------------------------------------------------
gi|17967434|gb|BM274130.1|BM274 ------------------------------------------------

MAL13P1.312                     TTTTTTTTTTTTTTTCTTTTTATAATACTATAATAAAGAATATTTAAA
MAL13|MAL13P1.312               ------------------------------------------------
su_gi_contig_504                ------------------------------------------------
gi|27159121|gb|CA856527.1|CA856 ------------------------------------------------
gi|17967015|gb|BM273717.1|BM273 ------------------------------------------------
gi|21254458|gb|BQ451346.1|BQ451 ------------------------------------------------
gi|27157210|gb|CA855386.1|CA855 ------------------------------------------------
gi|27156560|gb|CA855007.1|CA855 ------------------------------------------------
gi|27156519|gb|CA854981.1|CA854 ------------------------------------------------
gi|27158231|gb|CA856003.1|CA856 ------------------------------------------------
gi|17968175|gb|BM274849.1|BM274 ------------------------------------------------
gi|17967483|gb|BM274178.1|BM274 ------------------------------------------------
gi|17969014|gb|BM275677.1|BM275 ------------------------------------------------
gi|17967872|gb|BM274562.1|BM274 ------------------------------------------------
gi|17967434|gb|BM274130.1|BM274 ------------------------------------------------

MAL13P1.312                     TAAGTACATATAGAAGAATACTGTTTAATAAGTTATATATTTTATATG
MAL13|MAL13P1.312               ------------------------------------------------
su_gi_contig_504                ------------------------------------------------
gi|27159121|gb|CA856527.1|CA856 ------------------------------------------------
gi|17967015|gb|BM273717.1|BM273 ------------------------------------------------
gi|21254458|gb|BQ451346.1|BQ451 ------------------------------------------------
gi|27157210|gb|CA855386.1|CA855 ------------------------------------------------
gi|27156560|gb|CA855007.1|CA855 ------------------------------------------------
gi|27156519|gb|CA854981.1|CA854 ------------------------------------------------
gi|27158231|gb|CA856003.1|CA856 ------------------------------------------------
gi|17968175|gb|BM274849.1|BM274 ------------------------------------------------
gi|17967483|gb|BM274178.1|BM274 ------------------------------------------------
gi|17969014|gb|BM275677.1|BM275 ------------------------------------------------
gi|17967872|gb|BM274562.1|BM274 ------------------------------------------------
gi|17967434|gb|BM274130.1|BM274 ------------------------------------------------

MAL13P1.312                     TATAATATATTTATTAAAAGAAATACTTACATATTAAACATATATATA
MAL13|MAL13P1.312               ------------------------------------------------
su_gi_contig_504                ------------------------------------------------
gi|27159121|gb|CA856527.1|CA856 ------------------------------------------------
gi|17967015|gb|BM273717.1|BM273 ------------------------------------------------
gi|21254458|gb|BQ451346.1|BQ451 ------------------------------------------------
gi|27157210|gb|CA855386.1|CA855 ------------------------------------------------
gi|27156560|gb|CA855007.1|CA855 ------------------------------------------------
gi|27156519|gb|CA854981.1|CA854 ------------------------------------------------
gi|27158231|gb|CA856003.1|CA856 ------------------------------------------------
gi|17968175|gb|BM274849.1|BM274 ------------------------------------------------
gi|17967483|gb|BM274178.1|BM274 ------------------------------------------------
gi|17969014|gb|BM275677.1|BM275 ------------------------------------------------
gi|17967872|gb|BM274562.1|BM274 ------------------------------------------------
gi|17967434|gb|BM274130.1|BM274 ------------------------------------------------

MAL13P1.312                     TATATATATATATATATATATATATATATTTATATATATATGAAGATA
MAL13|MAL13P1.312               ------------------------------------------------
su_gi_contig_504                ------------------------------------------------
gi|27159121|gb|CA856527.1|CA856 ------------------------------------------------
gi|17967015|gb|BM273717.1|BM273 ------------------------------------------------
gi|21254458|gb|BQ451346.1|BQ451 ------------------------------------------------
gi|27157210|gb|CA855386.1|CA855 ------------------------------------------------
gi|27156560|gb|CA855007.1|CA855 ------------------------------------------------
gi|27156519|gb|CA854981.1|CA854 ------------------------------------------------
gi|27158231|gb|CA856003.1|CA856 ------------------------------------------------
gi|17968175|gb|BM274849.1|BM274 ------------------------------------------------
gi|17967483|gb|BM274178.1|BM274 ------------------------------------------------
gi|17969014|gb|BM275677.1|BM275 ------------------------------------------------
gi|17967872|gb|BM274562.1|BM274 ------------------------------------------------
gi|17967434|gb|BM274130.1|BM274 ------------------------------------------------

MAL13P1.312                     TTTTTACTCTTTAAAAGTATAAATATGTTTTATTTGCGTTTTATAAAT
MAL13|MAL13P1.312               ------------------------------------------------
su_gi_contig_504                ------------------------------------------------
gi|27159121|gb|CA856527.1|CA856 ------------------------------------------------
gi|17967015|gb|BM273717.1|BM273 ------------------------------------------------
gi|21254458|gb|BQ451346.1|BQ451 ------------------------------------------------
gi|27157210|gb|CA855386.1|CA855 ------------------------------------------------
gi|27156560|gb|CA855007.1|CA855 ------------------------------------------------
gi|27156519|gb|CA854981.1|CA854 ------------------------------------------------
gi|27158231|gb|CA856003.1|CA856 ------------------------------------------------
gi|17968175|gb|BM274849.1|BM274 ------------------------------------------------
gi|17967483|gb|BM274178.1|BM274 ------------------------------------------------
gi|17969014|gb|BM275677.1|BM275 ------------------------------------------------
gi|17967872|gb|BM274562.1|BM274 ------------------------------------------------
gi|17967434|gb|BM274130.1|BM274 ------------------------------------------------

MAL13P1.312                     GTAATGAAAAAAATCATATAAAATAAAAATCTTGATTTTAATATTATA
MAL13|MAL13P1.312               ------------------------------------------------
su_gi_contig_504                ------------------------------------------------
gi|27159121|gb|CA856527.1|CA856 ------------------------------------------------
gi|17967015|gb|BM273717.1|BM273 ------------------------------------------------
gi|21254458|gb|BQ451346.1|BQ451 ------------------------------------------------
gi|27157210|gb|CA855386.1|CA855 ------------------------------------------------
gi|27156560|gb|CA855007.1|CA855 ------------------------------------------------
gi|27156519|gb|CA854981.1|CA854 ------------------------------------------------
gi|27158231|gb|CA856003.1|CA856 ------------------------------------------------
gi|17968175|gb|BM274849.1|BM274 ------------------------------------------------
gi|17967483|gb|BM274178.1|BM274 ------------------------------------------------
gi|17969014|gb|BM275677.1|BM275 ------------------------------------------------
gi|17967872|gb|BM274562.1|BM274 ------------------------------------------------
gi|17967434|gb|BM274130.1|BM274 ------------------------------------------------

MAL13P1.312                     TTTCCTTTTTATATATAGATATTATATTTGTACCTATTATGTGTGTGC
MAL13|MAL13P1.312               ------------------------------------------------
su_gi_contig_504                ------------------------------------------------
gi|27159121|gb|CA856527.1|CA856 ------------------------------------------------
gi|17967015|gb|BM273717.1|BM273 ------------------------------------------------
gi|21254458|gb|BQ451346.1|BQ451 ------------------------------------------------
gi|27157210|gb|CA855386.1|CA855 ------------------------------------------------
gi|27156560|gb|CA855007.1|CA855 ------------------------------------------------
gi|27156519|gb|CA854981.1|CA854 ------------------------------------------------
gi|27158231|gb|CA856003.1|CA856 ------------------------------------------------
gi|17968175|gb|BM274849.1|BM274 ------------------------------------------------
gi|17967483|gb|BM274178.1|BM274 ------------------------------------------------
gi|17969014|gb|BM275677.1|BM275 ------------------------------------------------
gi|17967872|gb|BM274562.1|BM274 ------------------------------------------------
gi|17967434|gb|BM274130.1|BM274 ------------------------------------------------

MAL13P1.312                     AAAAAAAAAAAAAAAAAAAAATTAATTATATATATATATAATGCCATT
MAL13|MAL13P1.312               ------------------------------------------------
su_gi_contig_504                ------------------------------------------------
gi|27159121|gb|CA856527.1|CA856 ------------------------------------------------
gi|17967015|gb|BM273717.1|BM273 ------------------------------------------------
gi|21254458|gb|BQ451346.1|BQ451 ------------------------------------------------
gi|27157210|gb|CA855386.1|CA855 ------------------------------------------------
gi|27156560|gb|CA855007.1|CA855 ------------------------------------------------
gi|27156519|gb|CA854981.1|CA854 ------------------------------------------------
gi|27158231|gb|CA856003.1|CA856 ------------------------------------------------
gi|17968175|gb|BM274849.1|BM274 ------------------------------------------------
gi|17967483|gb|BM274178.1|BM274 ------------------------------------------------
gi|17969014|gb|BM275677.1|BM275 ------------------------------------------------
gi|17967872|gb|BM274562.1|BM274 ------------------------------------------------
gi|17967434|gb|BM274130.1|BM274 ------------------------------------------------

MAL13P1.312                     ACTTGTATGTATGCTTTATATATTATAAATATATTGCCATTATATATA
MAL13|MAL13P1.312               ------------------------------------------------
su_gi_contig_504                ------------------------------------------------
gi|27159121|gb|CA856527.1|CA856 ------------------------------------------------
gi|17967015|gb|BM273717.1|BM273 ------------------------------------------------
gi|21254458|gb|BQ451346.1|BQ451 ------------------------------------------------
gi|27157210|gb|CA855386.1|CA855 ------------------------------------------------
gi|27156560|gb|CA855007.1|CA855 ------------------------------------------------
gi|27156519|gb|CA854981.1|CA854 ------------------------------------------------
gi|27158231|gb|CA856003.1|CA856 ------------------------------------------------
gi|17968175|gb|BM274849.1|BM274 ------------------------------------------------
gi|17967483|gb|BM274178.1|BM274 ------------------------------------------------
gi|17969014|gb|BM275677.1|BM275 ------------------------------------------------
gi|17967872|gb|BM274562.1|BM274 ------------------------------------------------
gi|17967434|gb|BM274130.1|BM274 ------------------------------------------------

MAL13P1.312                     TATATGTATTCTTATATACATATATATAATAATTTATTTATATACGAA
MAL13|MAL13P1.312               ------------------------------------------------
su_gi_contig_504                ------------------------------------------------
gi|27159121|gb|CA856527.1|CA856 ------------------------------------------------
gi|17967015|gb|BM273717.1|BM273 ------------------------------------------------
gi|21254458|gb|BQ451346.1|BQ451 ------------------------------------------------
gi|27157210|gb|CA855386.1|CA855 ------------------------------------------------
gi|27156560|gb|CA855007.1|CA855 ------------------------------------------------
gi|27156519|gb|CA854981.1|CA854 ------------------------------------------------
gi|27158231|gb|CA856003.1|CA856 ------------------------------------------------
gi|17968175|gb|BM274849.1|BM274 ------------------------------------------------
gi|17967483|gb|BM274178.1|BM274 ------------------------------------------------
gi|17969014|gb|BM275677.1|BM275 ------------------------------------------------
gi|17967872|gb|BM274562.1|BM274 ------------------------------------------------
gi|17967434|gb|BM274130.1|BM274 ------------------------------------------------

MAL13P1.312                     TTCTGTAATTATCATGAGCATAAAAAGGGTGTACTTAAATATATTATA
MAL13|MAL13P1.312               ------------------------------------------------
su_gi_contig_504                ------------------------------------------------
gi|27159121|gb|CA856527.1|CA856 ------------------------------------------------
gi|17967015|gb|BM273717.1|BM273 ------------------------------------------------
gi|21254458|gb|BQ451346.1|BQ451 ------------------------------------------------
gi|27157210|gb|CA855386.1|CA855 ------------------------------------------------
gi|27156560|gb|CA855007.1|CA855 ------------------------------------------------
gi|27156519|gb|CA854981.1|CA854 ------------------------------------------------
gi|27158231|gb|CA856003.1|CA856 ------------------------------------------------
gi|17968175|gb|BM274849.1|BM274 ------------------------------------------------
gi|17967483|gb|BM274178.1|BM274 ------------------------------------------------
gi|17969014|gb|BM275677.1|BM275 ------------------------------------------------
gi|17967872|gb|BM274562.1|BM274 ------------------------------------------------
gi|17967434|gb|BM274130.1|BM274 ------------------------------------------------

MAL13P1.312                     TATATATATATATATATATATATATATATGTATATGTATATATATGAA
MAL13|MAL13P1.312               ------------------------------------------------
su_gi_contig_504                ------------------------------------------------
gi|27159121|gb|CA856527.1|CA856 ------------------------------------------------
gi|17967015|gb|BM273717.1|BM273 ------------------------------------------------
gi|21254458|gb|BQ451346.1|BQ451 ------------------------------------------------
gi|27157210|gb|CA855386.1|CA855 ------------------------------------------------
gi|27156560|gb|CA855007.1|CA855 ------------------------------------------------
gi|27156519|gb|CA854981.1|CA854 ------------------------------------------------
gi|27158231|gb|CA856003.1|CA856 ------------------------------------------------
gi|17968175|gb|BM274849.1|BM274 ------------------------------------------------
gi|17967483|gb|BM274178.1|BM274 ------------------------------------------------
gi|17969014|gb|BM275677.1|BM275 ------------------------------------------------
gi|17967872|gb|BM274562.1|BM274 ------------------------------------------------
gi|17967434|gb|BM274130.1|BM274 ------------------------------------------------

MAL13P1.312                     TTCGGATAATATCATTTCAGCTCAAATTTTGAAAAAAAAAAAAAAAAA
MAL13|MAL13P1.312               ------------------------------------------------
su_gi_contig_504                ------------------------------------------------
gi|27159121|gb|CA856527.1|CA856 ------------------------------------------------
gi|17967015|gb|BM273717.1|BM273 ------------------------------------------------
gi|21254458|gb|BQ451346.1|BQ451 ------------------------------------------------
gi|27157210|gb|CA855386.1|CA855 ------------------------------------------------
gi|27156560|gb|CA855007.1|CA855 ------------------------------------------------
gi|27156519|gb|CA854981.1|CA854 ------------------------------------------------
gi|27158231|gb|CA856003.1|CA856 ------------------------------------------------
gi|17968175|gb|BM274849.1|BM274 ------------------------------------------------
gi|17967483|gb|BM274178.1|BM274 ------------------------------------------------
gi|17969014|gb|BM275677.1|BM275 ------------------------------------------------
gi|17967872|gb|BM274562.1|BM274 ------------------------------------------------
gi|17967434|gb|BM274130.1|BM274 ------------------------------------------------

MAL13P1.312                     AAAAAAAAAAAATATATATATATATATTTTATATATAGATCACAATTT
MAL13|MAL13P1.312               ------------------------------------------------
su_gi_contig_504                ------------------------------------------------
gi|27159121|gb|CA856527.1|CA856 ------------------------------------------------
gi|17967015|gb|BM273717.1|BM273 ------------------------------------------------
gi|21254458|gb|BQ451346.1|BQ451 ------------------------------------------------
gi|27157210|gb|CA855386.1|CA855 ------------------------------------------------
gi|27156560|gb|CA855007.1|CA855 ------------------------------------------------
gi|27156519|gb|CA854981.1|CA854 ------------------------------------------------
gi|27158231|gb|CA856003.1|CA856 ------------------------------------------------
gi|17968175|gb|BM274849.1|BM274 ------------------------------------------------
gi|17967483|gb|BM274178.1|BM274 ------------------------------------------------
gi|17969014|gb|BM275677.1|BM275 ------------------------------------------------
gi|17967872|gb|BM274562.1|BM274 ------------------------------------------------
gi|17967434|gb|BM274130.1|BM274 ------------------------------------------------

MAL13P1.312                     TTATATAGAAACACAAATAGGATCATTTAAAAAAAAAAAAAAAAAAAA
MAL13|MAL13P1.312               ------------------------------------------------
su_gi_contig_504                ------------------------------------------------
gi|27159121|gb|CA856527.1|CA856 ------------------------------------------------
gi|17967015|gb|BM273717.1|BM273 ------------------------------------------------
gi|21254458|gb|BQ451346.1|BQ451 ------------------------------------------------
gi|27157210|gb|CA855386.1|CA855 ------------------------------------------------
gi|27156560|gb|CA855007.1|CA855 ------------------------------------------------
gi|27156519|gb|CA854981.1|CA854 ------------------------------------------------
gi|27158231|gb|CA856003.1|CA856 ------------------------------------------------
gi|17968175|gb|BM274849.1|BM274 ------------------------------------------------
gi|17967483|gb|BM274178.1|BM274 ------------------------------------------------
gi|17969014|gb|BM275677.1|BM275 ------------------------------------------------
gi|17967872|gb|BM274562.1|BM274 ------------------------------------------------
gi|17967434|gb|BM274130.1|BM274 ------------------------------------------------

MAL13P1.312                     AAAAAATTTATGTATCATGAAAATTGTAAATATTATGTT
MAL13|MAL13P1.312               ---------------------------------------
su_gi_contig_504                ---------------------------------------
gi|27159121|gb|CA856527.1|CA856 ---------------------------------------
gi|17967015|gb|BM273717.1|BM273 ---------------------------------------
gi|21254458|gb|BQ451346.1|BQ451 ---------------------------------------
gi|27157210|gb|CA855386.1|CA855 ---------------------------------------
gi|27156560|gb|CA855007.1|CA855 ---------------------------------------
gi|27156519|gb|CA854981.1|CA854 ---------------------------------------
gi|27158231|gb|CA856003.1|CA856 ---------------------------------------
gi|17968175|gb|BM274849.1|BM274 ---------------------------------------
gi|17967483|gb|BM274178.1|BM274 ---------------------------------------
gi|17969014|gb|BM275677.1|BM275 ---------------------------------------
gi|17967872|gb|BM274562.1|BM274 ---------------------------------------
gi|17967434|gb|BM274130.1|BM274 ---------------------------------------

;

endblock;
