# Supplementary material for: cDNA sequences reveal considerable gene prediction inaccuracy in the Plasmodium falciparum genome
Source: BMC Genomics. 2007 Jul 27;8:255. doi: 10.1186/1471-2164-8-255 (PMC1978503; doi:10.1186/1471-2164-8-255)
Supplement: Additional file 2 — Genes with predicted coding regions fully covered by EST and confirmation of predicted introns. Aligned cDNA and predicted CDS sequences can be viewed by double clicking the hyper-linked gene names in the Excel file. [file 1471-2164-8-255-S2.zip › MAL13P1.36.TXT]

#NEXUS

[!This data assembled using Sequencher, from Gene Codes Corporation.]
begin data;
   dimensions ntax=12 nchar=4156;
   format datatype=dna gap=- interleave=yes;
   matrix

MAL13P1.36                      TAATATATAAAGTATAATTCAAAATTAAGAAAACGATATACAACTTTA
MAL13|MAL13P1.36                ------------------------------------------------
su_gi_contig_906                ------------------------------------------------
H09_2675_1.ab1                  ------------------------------------------------
H10_2675_302.ab1                ------------------------------------------------
gi|15909439|gb|BI815810.1|BI815 ------------------------------------------------
gi|22791595|gb|BU495401.1|BU495 ------------------------------------------------
F08_2289_129.ab1                ------------------------------------------------
D01_2289_603.ab1                ------------------------------------------------
PfLab1_L_F3__P8a_C04_06.ab1     ------------------------------------------------
F09_2289_655.ab1                ------------------------------------------------
C12_2289_302.ab1                ------------------------------------------------

MAL13P1.36                      TGCTATAATTCTATTGATGATTTAACATCACAATATTTTATTATAAAA
MAL13|MAL13P1.36                ------------------------------------------------
su_gi_contig_906                ------------------------------------------------
H09_2675_1.ab1                  ------------------------------------------------
H10_2675_302.ab1                ------------------------------------------------
gi|15909439|gb|BI815810.1|BI815 ------------------------------------------------
gi|22791595|gb|BU495401.1|BU495 ------------------------------------------------
F08_2289_129.ab1                ------------------------------------------------
D01_2289_603.ab1                ------------------------------------------------
PfLab1_L_F3__P8a_C04_06.ab1     ------------------------------------------------
F09_2289_655.ab1                ------------------------------------------------
C12_2289_302.ab1                ------------------------------------------------

MAL13P1.36                      CTACATCAACATAAAACTAACTGAAGCATATTTATATTACATGAGTGA
MAL13|MAL13P1.36                ------------------------------------------------
su_gi_contig_906                ------------------------------------------------
H09_2675_1.ab1                  ------------------------------------------------
H10_2675_302.ab1                ------------------------------------------------
gi|15909439|gb|BI815810.1|BI815 ------------------------------------------------
gi|22791595|gb|BU495401.1|BU495 ------------------------------------------------
F08_2289_129.ab1                ------------------------------------------------
D01_2289_603.ab1                ------------------------------------------------
PfLab1_L_F3__P8a_C04_06.ab1     ------------------------------------------------
F09_2289_655.ab1                ------------------------------------------------
C12_2289_302.ab1                ------------------------------------------------

MAL13P1.36                      AGGAATTTATTTAATTTTAATAACTTTTTCACATAGATATATTGAAAT
MAL13|MAL13P1.36                ------------------------------------------------
su_gi_contig_906                ------------------------------------------------
H09_2675_1.ab1                  ------------------------------------------------
H10_2675_302.ab1                ------------------------------------------------
gi|15909439|gb|BI815810.1|BI815 ------------------------------------------------
gi|22791595|gb|BU495401.1|BU495 ------------------------------------------------
F08_2289_129.ab1                ------------------------------------------------
D01_2289_603.ab1                ------------------------------------------------
PfLab1_L_F3__P8a_C04_06.ab1     ------------------------------------------------
F09_2289_655.ab1                ------------------------------------------------
C12_2289_302.ab1                ------------------------------------------------

MAL13P1.36                      GGAAATAAAAATAAATAAATAAACATAAATATATATATATATATATAT
MAL13|MAL13P1.36                ------------------------------------------------
su_gi_contig_906                ------------------------------------------------
H09_2675_1.ab1                  ------------------------------------------------
H10_2675_302.ab1                ------------------------------------------------
gi|15909439|gb|BI815810.1|BI815 ------------------------------------------------
gi|22791595|gb|BU495401.1|BU495 ------------------------------------------------
F08_2289_129.ab1                ------------------------------------------------
D01_2289_603.ab1                ------------------------------------------------
PfLab1_L_F3__P8a_C04_06.ab1     ------------------------------------------------
F09_2289_655.ab1                ------------------------------------------------
C12_2289_302.ab1                ------------------------------------------------

MAL13P1.36                      ATATATATATTACAATATATTTAAGTATTAAGCAAAAAAACTCAAATG
MAL13|MAL13P1.36                ------------------------------------------------
su_gi_contig_906                ------------------------------------------------
H09_2675_1.ab1                  ------------------------------------------------
H10_2675_302.ab1                ------------------------------------------------
gi|15909439|gb|BI815810.1|BI815 ------------------------------------------------
gi|22791595|gb|BU495401.1|BU495 ------------------------------------------------
F08_2289_129.ab1                ------------------------------------------------
D01_2289_603.ab1                ------------------------------------------------
PfLab1_L_F3__P8a_C04_06.ab1     ------------------------------------------------
F09_2289_655.ab1                ------------------------------------------------
C12_2289_302.ab1                ------------------------------------------------

MAL13P1.36                      CATAATTATTAATTATTGACCTTATTTTAAAAACATATATATATATAT
MAL13|MAL13P1.36                ------------------------------------------------
su_gi_contig_906                ------------------------------------------------
H09_2675_1.ab1                  ------------------------------------------------
H10_2675_302.ab1                ------------------------------------------------
gi|15909439|gb|BI815810.1|BI815 ------------------------------------------------
gi|22791595|gb|BU495401.1|BU495 ------------------------------------------------
F08_2289_129.ab1                ------------------------------------------------
D01_2289_603.ab1                ------------------------------------------------
PfLab1_L_F3__P8a_C04_06.ab1     ------------------------------------------------
F09_2289_655.ab1                ------------------------------------------------
C12_2289_302.ab1                ------------------------------------------------

MAL13P1.36                      ATATATATAAGCACTCAGGAAATAAAAAAATCAATGGTAACGTTCAAG
MAL13|MAL13P1.36                ------------------------------------------------
su_gi_contig_906                ------------------------------------------------
H09_2675_1.ab1                  ------------------------------------------------
H10_2675_302.ab1                ------------------------------------------------
gi|15909439|gb|BI815810.1|BI815 ------------------------------------------------
gi|22791595|gb|BU495401.1|BU495 ------------------------------------------------
F08_2289_129.ab1                ------------------------------------------------
D01_2289_603.ab1                ------------------------------------------------
PfLab1_L_F3__P8a_C04_06.ab1     ------------------------------------------------
F09_2289_655.ab1                ------------------------------------------------
C12_2289_302.ab1                ------------------------------------------------

MAL13P1.36                      GTTGTTACTTTCGATGTTTTTCTTAAATTTCATATATAATCAAAATAT
MAL13|MAL13P1.36                ------------------------------------------------
su_gi_contig_906                ------------------------------------------------
H09_2675_1.ab1                  ------------------------------------------------
H10_2675_302.ab1                ------------------------------------------------
gi|15909439|gb|BI815810.1|BI815 ------------------------------------------------
gi|22791595|gb|BU495401.1|BU495 ------------------------------------------------
F08_2289_129.ab1                ------------------------------------------------
D01_2289_603.ab1                ------------------------------------------------
PfLab1_L_F3__P8a_C04_06.ab1     ------------------------------------------------
F09_2289_655.ab1                ------------------------------------------------
C12_2289_302.ab1                ------------------------------------------------

MAL13P1.36                      CATATATATTATATATATATATATATATATATATATATATATATATAT
MAL13|MAL13P1.36                ------------------------------------------------
su_gi_contig_906                ------------------------------------------------
H09_2675_1.ab1                  ------------------------------------------------
H10_2675_302.ab1                ------------------------------------------------
gi|15909439|gb|BI815810.1|BI815 ------------------------------------------------
gi|22791595|gb|BU495401.1|BU495 ------------------------------------------------
F08_2289_129.ab1                ------------------------------------------------
D01_2289_603.ab1                ------------------------------------------------
PfLab1_L_F3__P8a_C04_06.ab1     ------------------------------------------------
F09_2289_655.ab1                ------------------------------------------------
C12_2289_302.ab1                ------------------------------------------------

MAL13P1.36                      ATATTTATTTATTTATTTATACTTTTATATATATATTTATTTATTTAC
MAL13|MAL13P1.36                ------------------------------------------------
su_gi_contig_906                ------------------------------------------------
H09_2675_1.ab1                  ------------------------------------------------
H10_2675_302.ab1                ------------------------------------------------
gi|15909439|gb|BI815810.1|BI815 ------------------------------------------------
gi|22791595|gb|BU495401.1|BU495 ------------------------------------------------
F08_2289_129.ab1                ------------------------------------------------
D01_2289_603.ab1                ------------------------------------------------
PfLab1_L_F3__P8a_C04_06.ab1     ------------------------------------------------
F09_2289_655.ab1                ------------------------------------------------
C12_2289_302.ab1                ------------------------------------------------

MAL13P1.36                      TTATTGGGGGAATAAACAAATAACATAAACAAAATAAAAACACTAATT
MAL13|MAL13P1.36                ------------------------------------------------
su_gi_contig_906                ------------------------------------------------
H09_2675_1.ab1                  ------------------------------------------------
H10_2675_302.ab1                ------------------------------------------------
gi|15909439|gb|BI815810.1|BI815 ------------------------------------------------
gi|22791595|gb|BU495401.1|BU495 ------------------------------------------------
F08_2289_129.ab1                ------------------------------------------------
D01_2289_603.ab1                ------------------------------------------------
PfLab1_L_F3__P8a_C04_06.ab1     ------------------------------------------------
F09_2289_655.ab1                ------------------------------------------------
C12_2289_302.ab1                ------------------------------------------------

MAL13P1.36                      TTTTATCTTACATTTCTATTATAATTTGATATCTATAAAAAACATATA
MAL13|MAL13P1.36                ------------------------------------------------
su_gi_contig_906                ------------------------------------------------
H09_2675_1.ab1                  ------------------------------------------------
H10_2675_302.ab1                ------------------------------------------------
gi|15909439|gb|BI815810.1|BI815 ------------------------------------------------
gi|22791595|gb|BU495401.1|BU495 ------------------------------------------------
F08_2289_129.ab1                ------------------------------------------------
D01_2289_603.ab1                ------------------------------------------------
PfLab1_L_F3__P8a_C04_06.ab1     ------------------------------------------------
F09_2289_655.ab1                ------------------------------------------------
C12_2289_302.ab1                ------------------------------------------------

MAL13P1.36                      AAGTAACAAACATTTTGGTATTAATATGTGTTTTTTCTTATTATATAT
MAL13|MAL13P1.36                ------------------------------------------------
su_gi_contig_906                ------------------------------------------------
H09_2675_1.ab1                  ------------------------------------------------
H10_2675_302.ab1                ------------------------------------------------
gi|15909439|gb|BI815810.1|BI815 ------------------------------------------------
gi|22791595|gb|BU495401.1|BU495 ------------------------------------------------
F08_2289_129.ab1                ------------------------------------------------
D01_2289_603.ab1                ------------------------------------------------
PfLab1_L_F3__P8a_C04_06.ab1     ------------------------------------------------
F09_2289_655.ab1                ------------------------------------------------
C12_2289_302.ab1                ------------------------------------------------

MAL13P1.36                      AAAATATAATATTTCCATATATCAATATATATAGGATAATTTTGCGCC
MAL13|MAL13P1.36                ------------------------------------------------
su_gi_contig_906                ------------------------------------------------
H09_2675_1.ab1                  ------------------------------------------------
H10_2675_302.ab1                ------------------------------------------------
gi|15909439|gb|BI815810.1|BI815 ------------------------------------------------
gi|22791595|gb|BU495401.1|BU495 ------------------------------------------------
F08_2289_129.ab1                ------------------------------------------------
D01_2289_603.ab1                ------------------------------------------------
PfLab1_L_F3__P8a_C04_06.ab1     ------------------------------------------------
F09_2289_655.ab1                ------------------------------------------------
C12_2289_302.ab1                ------------------------------------------------

MAL13P1.36                      TTTCATATTAAAAAAAAAAAAAAAAAAAAAAAAAAAAAATTACATATA
MAL13|MAL13P1.36                ------------------------------------------------
su_gi_contig_906                ------------------------------------------------
H09_2675_1.ab1                  ------------------------------------------------
H10_2675_302.ab1                ------------------------------------------------
gi|15909439|gb|BI815810.1|BI815 ------------------------------------------------
gi|22791595|gb|BU495401.1|BU495 ------------------------------------------------
F08_2289_129.ab1                ------------------------------------------------
D01_2289_603.ab1                ------------------------------------------------
PfLab1_L_F3__P8a_C04_06.ab1     ------------------------------------------------
F09_2289_655.ab1                ------------------------------------------------
C12_2289_302.ab1                ------------------------------------------------

MAL13P1.36                      CTAATATTATATATTATATATATTATATATATATATATATATATAATA
MAL13|MAL13P1.36                ------------------------------------------------
su_gi_contig_906                ------------------------------------------------
H09_2675_1.ab1                  ------------------------------------------------
H10_2675_302.ab1                ------------------------------------------------
gi|15909439|gb|BI815810.1|BI815 ------------------------------------------------
gi|22791595|gb|BU495401.1|BU495 ------------------------------------------------
F08_2289_129.ab1                ------------------------------------------------
D01_2289_603.ab1                ------------------------------------------------
PfLab1_L_F3__P8a_C04_06.ab1     ------------------------------------------------
F09_2289_655.ab1                ------------------------------------------------
C12_2289_302.ab1                ------------------------------------------------

MAL13P1.36                      TACATATCTATTACAAAATAAAAATTGACATAGATAATATTATATATA
MAL13|MAL13P1.36                ------------------------------------------------
su_gi_contig_906                ------------------------------------------------
H09_2675_1.ab1                  ------------------------------------------------
H10_2675_302.ab1                ------------------------------------------------
gi|15909439|gb|BI815810.1|BI815 ------------------------------------------------
gi|22791595|gb|BU495401.1|BU495 ------------------------------------------------
F08_2289_129.ab1                ------------------------------------------------
D01_2289_603.ab1                ------------------------------------------------
PfLab1_L_F3__P8a_C04_06.ab1     ------------------------------------------------
F09_2289_655.ab1                ------------------------------------------------
C12_2289_302.ab1                ------------------------------------------------

MAL13P1.36                      TATATTATGTATATATTCATTAATTACTATAAAAATATCTTTCATGTT
MAL13|MAL13P1.36                ------------------------------------------------
su_gi_contig_906                ------------------------------------------------
H09_2675_1.ab1                  ------------------------------------------------
H10_2675_302.ab1                ------------------------------------------------
gi|15909439|gb|BI815810.1|BI815 ------------------------------------------------
gi|22791595|gb|BU495401.1|BU495 ------------------------------------------------
F08_2289_129.ab1                ------------------------------------------------
D01_2289_603.ab1                ------------------------------------------------
PfLab1_L_F3__P8a_C04_06.ab1     ------------------------------------------------
F09_2289_655.ab1                ------------------------------------------------
C12_2289_302.ab1                ------------------------------------------------

MAL13P1.36                      CTATTTATTATTTATTATTTTTTTTTTTATAAGTTTACAAGGTTTTAG
MAL13|MAL13P1.36                ------------------------------------------------
su_gi_contig_906                ------------------------------------------------
H09_2675_1.ab1                  ------------------------------------------------
H10_2675_302.ab1                ------------------------------------------------
gi|15909439|gb|BI815810.1|BI815 ------------------------------------------------
gi|22791595|gb|BU495401.1|BU495 ------------------------------------------------
F08_2289_129.ab1                ------------------------------------------------
D01_2289_603.ab1                ------------------------------------------------
PfLab1_L_F3__P8a_C04_06.ab1     ------------------------------------------------
F09_2289_655.ab1                ------------------------------------------------
C12_2289_302.ab1                ------------------------------------------------

MAL13P1.36                      AAAAAGAAAAAAAAATACACGTTGTAATTGCATAAATATATATTTATC
MAL13|MAL13P1.36                ------------------------------------------------
su_gi_contig_906                ------------------------------------------------
H09_2675_1.ab1                  ------------------------------------------------
H10_2675_302.ab1                ------------------------------------------------
gi|15909439|gb|BI815810.1|BI815 ------------------------------------------------
gi|22791595|gb|BU495401.1|BU495 ------------------------------------------------
F08_2289_129.ab1                ------------------------------------------------
D01_2289_603.ab1                ------------------------------------------------
PfLab1_L_F3__P8a_C04_06.ab1     ------------------------------------------------
F09_2289_655.ab1                ------------------------------------------------
C12_2289_302.ab1                ------------------------------------------------

MAL13P1.36                      ATTTGAAAATAAATGCATCTATTTTAATTTTTTTTACAAGATGCACTT
MAL13|MAL13P1.36                ------------------------------------------------
su_gi_contig_906                ------------------------------------------------
H09_2675_1.ab1                  ------------------------------------------------
H10_2675_302.ab1                ------------------------------------------------
gi|15909439|gb|BI815810.1|BI815 ------------------------------------------------
gi|22791595|gb|BU495401.1|BU495 ------------------------------------------------
F08_2289_129.ab1                ------------------------------------------------
D01_2289_603.ab1                ------------------------------------------------
PfLab1_L_F3__P8a_C04_06.ab1     ------------------------------------------------
F09_2289_655.ab1                ------------------------------------------------
C12_2289_302.ab1                ------------------------------------------------

MAL13P1.36                      AATTTTTCTAAATGATCTTTTTTTTTTTTTTTTTTGGTAAATACTATA
MAL13|MAL13P1.36                ------------------------------------------------
su_gi_contig_906                ------------------------------------------------
H09_2675_1.ab1                  ------------------------------------------------
H10_2675_302.ab1                ------------------------------------------------
gi|15909439|gb|BI815810.1|BI815 ------------------------------------------------
gi|22791595|gb|BU495401.1|BU495 ------------------------------------------------
F08_2289_129.ab1                ------------------------------------------------
D01_2289_603.ab1                ------------------------------------------------
PfLab1_L_F3__P8a_C04_06.ab1     ------------------------------------------------
F09_2289_655.ab1                ------------------------------------------------
C12_2289_302.ab1                ------------------------------------------------

MAL13P1.36                      AATATATTCTTATAATATTATATATATATATATATAAATTAAATATAT
MAL13|MAL13P1.36                ------------------------------------------------
su_gi_contig_906                ------------------------------------------------
H09_2675_1.ab1                  ------------------------------------------------
H10_2675_302.ab1                ------------------------------------------------
gi|15909439|gb|BI815810.1|BI815 ------------------------------------------------
gi|22791595|gb|BU495401.1|BU495 ------------------------------------------------
F08_2289_129.ab1                ------------------------------------------------
D01_2289_603.ab1                ------------------------------------------------
PfLab1_L_F3__P8a_C04_06.ab1     ------------------------------------------------
F09_2289_655.ab1                ------------------------------------------------
C12_2289_302.ab1                ------------------------------------------------

MAL13P1.36                      TTATACATATATATTTATAAATCTTATATATTATCATGTCGCATATAT
MAL13|MAL13P1.36                ------------------------------------------------
su_gi_contig_906                ------------------------------------------------
H09_2675_1.ab1                  ------------------------------------------------
H10_2675_302.ab1                ------------------------------------------------
gi|15909439|gb|BI815810.1|BI815 ------------------------------------------------
gi|22791595|gb|BU495401.1|BU495 ------------------------------------------------
F08_2289_129.ab1                ------------------------------------------------
D01_2289_603.ab1                ------------------------------------------------
PfLab1_L_F3__P8a_C04_06.ab1     ------------------------------------------------
F09_2289_655.ab1                ------------------------------------------------
C12_2289_302.ab1                ------------------------------------------------

MAL13P1.36                      TTTCATAATCACATATGTAATAAATATGCCTATATTTTTTTAAGCTCA
MAL13|MAL13P1.36                ------------------------------------------------
su_gi_contig_906                ------------------------------------------------
H09_2675_1.ab1                  ------------------------------------------------
H10_2675_302.ab1                ------------------------------------------------
gi|15909439|gb|BI815810.1|BI815 ------------------------------------------------
gi|22791595|gb|BU495401.1|BU495 ------------------------------------------------
F08_2289_129.ab1                ------------------------------------------------
D01_2289_603.ab1                ------------------------------------------------
PfLab1_L_F3__P8a_C04_06.ab1     ------------------------------------------------
F09_2289_655.ab1                ------------------------------------------------
C12_2289_302.ab1                ------------------------------------------------

MAL13P1.36                      TATGATAATATATAAATATAATAAGTACATTTTTTTTCGAAATGTTAA
MAL13|MAL13P1.36                ------------------------------------------------
su_gi_contig_906                ------------------------------------------------
H09_2675_1.ab1                  ------------------------------------------------
H10_2675_302.ab1                ------------------------------------------------
gi|15909439|gb|BI815810.1|BI815 ------------------------------------------------
gi|22791595|gb|BU495401.1|BU495 ------------------------------------------------
F08_2289_129.ab1                ------------------------------------------------
D01_2289_603.ab1                ------------------------------------------------
PfLab1_L_F3__P8a_C04_06.ab1     ------------------------------------------------
F09_2289_655.ab1                ------------------------------------------------
C12_2289_302.ab1                ------------------------------------------------

MAL13P1.36                      CATTTTGTTTAGTATTATAATAATACTTTTATTTTTTTTAAATTTTAT
MAL13|MAL13P1.36                ------------------------------------------------
su_gi_contig_906                ------------------------------------------------
H09_2675_1.ab1                  ------------------------------------------------
H10_2675_302.ab1                ------------------------------------------------
gi|15909439|gb|BI815810.1|BI815 ------------------------------------------------
gi|22791595|gb|BU495401.1|BU495 ------------------------------------------------
F08_2289_129.ab1                ------------------------------------------------
D01_2289_603.ab1                ------------------------------------------------
PfLab1_L_F3__P8a_C04_06.ab1     ------------------------------------------------
F09_2289_655.ab1                ------------------------------------------------
C12_2289_302.ab1                ------------------------------------------------

MAL13P1.36                      TATTTTTATTTTTTTTTTTTTTTTGTAATAATATATATATATATAATA
MAL13|MAL13P1.36                ------------------------------------------------
su_gi_contig_906                ---------------------------------TATATATATATAATA
H09_2675_1.ab1                  ------------------------------------------------
H10_2675_302.ab1                ------------------------------------------------
gi|15909439|gb|BI815810.1|BI815 ------------------------------------------------
gi|22791595|gb|BU495401.1|BU495 ------------------------------------------------
F08_2289_129.ab1                ------------------------------------------------
D01_2289_603.ab1                ---------------------------------TATATATATATAATA
PfLab1_L_F3__P8a_C04_06.ab1     ------------------------------------------------
F09_2289_655.ab1                ------------------------------------------------
C12_2289_302.ab1                ------------------------------------------------

MAL13P1.36                      TATTTACATATTTATTTTTTTTGATTTGTTCCTATTACTTCAGTTTGA
MAL13|MAL13P1.36                ------------------------------------------------
su_gi_contig_906                TATTTACATATTTATTTTTTTTGATTTGTTCCTATTACTTCAGTTTGA
H09_2675_1.ab1                  ------------------------------------------------
H10_2675_302.ab1                ------------------------------------------------
gi|15909439|gb|BI815810.1|BI815 ------------------------------------------------
gi|22791595|gb|BU495401.1|BU495 ------------------------------------------------
F08_2289_129.ab1                ------------------------------------------------
D01_2289_603.ab1                TATTTACATATTTATTTTTTTTGATTTGTTCCTATTACTTCAGTTTGA
PfLab1_L_F3__P8a_C04_06.ab1     ------------------------------------------------
F09_2289_655.ab1                -------ATATTTATTTTTTTTGATTTGTTCCTATTACTTCAGTTTGA
C12_2289_302.ab1                ------------------------------------------------

MAL13P1.36                      TAAAATATGCATTCCAATATTTGAATTTTTTTTTTTAAGATAAAAAAA
MAL13|MAL13P1.36                ------------------------------------------------
su_gi_contig_906                TAAAATATGCATTCCAATATTTGAATTTTTTTTT--AAGATAAAAAAA
H09_2675_1.ab1                  ------------------------------------------------
H10_2675_302.ab1                ------------------------------------------------
gi|15909439|gb|BI815810.1|BI815 ------------------------------------------------
gi|22791595|gb|BU495401.1|BU495 ------------------------------------------------
F08_2289_129.ab1                ------------------------------------------------
D01_2289_603.ab1                TAAAATATGCATTCCAATATTTGAATTTTTTTTT--AAGATAAAAAAA
PfLab1_L_F3__P8a_C04_06.ab1     ------------------------------------------------
F09_2289_655.ab1                TAAAATATGCATTCCAATATTTGAATTTTTTTTT--AAGATAAAAAAA
C12_2289_302.ab1                ------------------------------------------------

MAL13P1.36                      AAAAGAAAAAAATGGAAGAGGATGATGTGATAATAAGTGGGACTCACA
MAL13|MAL13P1.36                -----------ATGGAAGAGGATGATGTGATAATAAGTGGGACTCACA
su_gi_contig_906                AAAAGAAAAAAATGGAAGAGGATGATGTGATAATAAGTGGGACTCACA
H09_2675_1.ab1                  ------------------------------------------------
H10_2675_302.ab1                ------------------------------------------------
gi|15909439|gb|BI815810.1|BI815 ------------------------------------------------
gi|22791595|gb|BU495401.1|BU495 ------------------------------------------------
F08_2289_129.ab1                ------------------------------------------------
D01_2289_603.ab1                AAAAGAAAAAAATGGAAGAGGATGATGTGATAATAAGTGGGACTCACA
PfLab1_L_F3__P8a_C04_06.ab1     ------------------------------------------------
F09_2289_655.ab1                AAAAGAAAAAAATGGAAGAGGATGATGTGATAATAAGTGGGACTCACA
C12_2289_302.ab1                ------------------------------------------------

MAL13P1.36                      TGACAATAGAGAAGGACAAACTTGAAAAAATGAACGAAAATAATTTTG
MAL13|MAL13P1.36                TGACAATAGAGAAGGACAAACTTGAAAAAATGAACGAAAATAATTTTG
su_gi_contig_906                TGACAATAGAGAAGGACAAACTTGAAAAAATGAACGAAAATAATTTTG
H09_2675_1.ab1                  ------------------------------------------------
H10_2675_302.ab1                ------------------------------------------------
gi|15909439|gb|BI815810.1|BI815 ------------------------------------------------
gi|22791595|gb|BU495401.1|BU495 ------------------------AAAAAATGAACGAAAATAATTTTG
F08_2289_129.ab1                ------------------------------------------------
D01_2289_603.ab1                TGACAATAGAGAAGGACAAACTTGAAAAAATGAACGAAAATAATTTTG
PfLab1_L_F3__P8a_C04_06.ab1     --------------GACAAACTTGAAAAAATGAACGAAAATAATTTTG
F09_2289_655.ab1                TGACAATAGAGAAGGACAAACTTGAAAAAATGAACGAAAATAATTTTG
C12_2289_302.ab1                ------------------------------------------------

MAL13P1.36                      AAAAAATTTATGATAATGAATATGAAAATATATATAGAAGTAAATGTT
MAL13|MAL13P1.36                AAAAAATTTATGATAATGAATATGAAAATATATATAGAAGTAAATGTT
su_gi_contig_906                AAAAAATTTATGATAATGAATATGAAAATATATATAGAAGTAAATGTT
H09_2675_1.ab1                  ------------------------------TATATAGAAGTAAATGTT
H10_2675_302.ab1                ------------------------------------------------
gi|15909439|gb|BI815810.1|BI815 ------------------------------------------------
gi|22791595|gb|BU495401.1|BU495 AAAAAATTTATGATAATGAATATGAAAATATATATAGAAGTAAATGTT
F08_2289_129.ab1                ------------------------------------------------
D01_2289_603.ab1                AAAAAATTTATGATAATGAATATGAAAATATATATAGAAGTAAATGTT
PfLab1_L_F3__P8a_C04_06.ab1     AAAAAATTTATGATAATGAATATGAAAATATATATAGAAGTAAATGTT
F09_2289_655.ab1                AAAAAATTTATGATAATGAATATGAAAATATATATAGAAGTAAATGTT
C12_2289_302.ab1                ------------------------------------------------

MAL13P1.36                      CTGGTATTTTATTGAAAACTCCATATTATCCATATAAATATGACATTA
MAL13|MAL13P1.36                CTGGTATTTTATTGAAAACTCCATATTATCCATATAAATATGACATTA
su_gi_contig_906                CTGGTATTTTATTGAAAACTCCATATTATCCATATAAATATGACATTA
H09_2675_1.ab1                  CTGGTATTTTATTGAAAACTCCATATTATCCATATAAATATGACATTA
H10_2675_302.ab1                ------------------------------------------------
gi|15909439|gb|BI815810.1|BI815 ------------------------------------------------
gi|22791595|gb|BU495401.1|BU495 CTGGTATTTTATTGAAAACTCCATATTATCCATATAAATATGACATTA
F08_2289_129.ab1                ------------------------------------------------
D01_2289_603.ab1                CTGGTATTTTATTGAAAACTCCATATTATCCATATAAATATGACATTA
PfLab1_L_F3__P8a_C04_06.ab1     CTGGTATTTTATTGAAAACTCCATATTATCCATATAAATATGACATTA
F09_2289_655.ab1                CTGGTATTTTATTGAAAACTCCATATTATCCATATAAATATGACATTA
C12_2289_302.ab1                --GGTATTTTATTGAAAACTCCATATTATCCATATAAATATGACATTA

MAL13P1.36                      TGAATACTAGCTATAAATATATCCCTAAAGTTGGTGATTTAGTAATAG
MAL13|MAL13P1.36                TGAATACTAGCTATAAATATATCCCTAAAGTTGGTGATTTAGTAATAG
su_gi_contig_906                TGAATACTAGCTATAAATATATCCCTAAAGTTGGTGATTTAGTAATAG
H09_2675_1.ab1                  TGAATACTAGCTATAAATATATCCCTAAAGTTGGTGATTTAGTAATAG
H10_2675_302.ab1                ------------------------------------------------
gi|15909439|gb|BI815810.1|BI815 ------------------------------------------------
gi|22791595|gb|BU495401.1|BU495 TGAATACTAGCTATAAATATATCCCTAAAGTTGGTGATTTAGTAATAG
F08_2289_129.ab1                ------------------------------------------------
D01_2289_603.ab1                TGAATACTAGCTATAAATATATCCCTAAAGTTGGTGATTTAGTAATAG
PfLab1_L_F3__P8a_C04_06.ab1     TGAATACTAGCTATAAATATATCCCTAAAGTTGGTGATTTAGTAATAG
F09_2289_655.ab1                TGAATACTAGCTATAAATATATCCCTAAAGTTGGTGATTTAGTAATAG
C12_2289_302.ab1                TGAATACTAGCTATAAATATATCCCTAAAGTTGGTGATTTAGTAATAG

MAL13P1.36                      GTATAGTAAAGTCGAAGAAATTAGATTATTATCAAATGGATATTAATT
MAL13|MAL13P1.36                GTATAGTAAAGTCGAAGAAATTAGATTATTATCAAATGGATATTAATT
su_gi_contig_906                GTATAGTAAAGTCGAAGAAATTAGATTATTATCAAATGGATATTAATT
H09_2675_1.ab1                  GTATAGTAAAGTCGAAGAAATTAGATTATTATCAAATGGATATTAATT
H10_2675_302.ab1                ------------------------------------------------
gi|15909439|gb|BI815810.1|BI815 ------------------------------------------------
gi|22791595|gb|BU495401.1|BU495 GTATAGTAAAGTCGAAGAAATTAGATTATTATCAAATGGATATTAATT
F08_2289_129.ab1                -----------------------------TATCAAATGGATATTAATT
D01_2289_603.ab1                GTATAGTAAAGTCGAAGAAATTAGATTATTATCAAATGGATATTAATT
PfLab1_L_F3__P8a_C04_06.ab1     GTATAGTAAAGTCGAAGAAATTAGATTATTATCAAATGGATATTAATT
F09_2289_655.ab1                GTATAGTAAAGTCGAAGAAATTAGATTATTATCAA-------------
C12_2289_302.ab1                GTATAGTAAAGTCGAAGAAATTAGATTATTATCAAATGGATATTAATT

MAL13P1.36                      GTAATTGTGAATGTATAATACATAAAATTGATAGTTTTAAATATGCAA
MAL13|MAL13P1.36                GTAATTGTGAATGTATAATACATAAAATTGATAGTTTTAAATATGCAA
su_gi_contig_906                GTAATTGTGAATGTATAATACATAAAATTGATAGTTTTAAATATGCAA
H09_2675_1.ab1                  GTAATTGTGAATGTATAATACATAAAATTGATAGTTTTAAATATGCAA
H10_2675_302.ab1                ------------------------------------------------
gi|15909439|gb|BI815810.1|BI815 ------------------------------------------------
gi|22791595|gb|BU495401.1|BU495 GTAATTGTGAATGTATAATACATAAAATTGATAGTTTTAAATATGCAA
F08_2289_129.ab1                GTAATTGTGAATGTATAATACATAAAATTGATAGTTTTAAATATGCAA
D01_2289_603.ab1                GTAATTGTGAATGTATAATACATAAAATTGATAGTTTTAAATATGCAA
PfLab1_L_F3__P8a_C04_06.ab1     GTAATTGTGAATGTATAATACATA------------------------
F09_2289_655.ab1                ------------------------------------------------
C12_2289_302.ab1                GTAATTGTGAATGTATAATACATAAAATTGATAGTTTTAAATATGCAA

MAL13P1.36                      CCAAAAGCAGCTTTCCAAATTTATTAAATGGTACATTATTATATATGG
MAL13|MAL13P1.36                CCAAAAGCAGCTTTCCAAATTTATTAAATGGTACATTATTATATATGG
su_gi_contig_906                CCAAAAGCAGCTTTCCAAATTTATTAAATGGTACATTATTATATATGG
H09_2675_1.ab1                  CCAAAAGCAGCTTTCCAAATTTATTAAATGGTACATTATTATATATGG
H10_2675_302.ab1                ------------------------------------------------
gi|15909439|gb|BI815810.1|BI815 ---------GCTTTCCAAATTTATTAAATGGTACATTATTATATATGG
gi|22791595|gb|BU495401.1|BU495 CCAAAAGCAGCTTTCCAAATTTATTAAATGGTACATTATTATATATGG
F08_2289_129.ab1                CCAAAAGCAGCTTTCCAAATTTATTAAATGGTACATTATTATATATGG
D01_2289_603.ab1                CCAAAAGCAG--------------------------------------
PfLab1_L_F3__P8a_C04_06.ab1     ------------------------------------------------
F09_2289_655.ab1                ------------------------------------------------
C12_2289_302.ab1                CCAAAAGCAGCTTTCCAAATTTATTAAATGGTACATTATTATATATGG

MAL13P1.36                      TTGTTGAAAAAATGAATTTAGAAAATAATAGTGTTGTAACTAGTTGTA
MAL13|MAL13P1.36                TTGTTGAAAAAATGAATTTAGAAAATAATAGTGTTGTAACTAGTTGTA
su_gi_contig_906                TTGTTGAAAAAATGAATTTAGAAAATAATAGTGTTGTAACTAGTTGTA
H09_2675_1.ab1                  TTGTTGAAAAAATGAATTTAGAAAATAATAGTGTTGTAACTAGTTGTA
H10_2675_302.ab1                ------------------------------------------------
gi|15909439|gb|BI815810.1|BI815 TTGTTGAAAAAATGAATTTAGAAAATAATAGTGTTGTAACTAGTTGTA
gi|22791595|gb|BU495401.1|BU495 TTGTTGAAAAAATGAATTTAGAAAATAATAGTGTTGTAACTAGTTGTA
F08_2289_129.ab1                TTGTTGAAAAAATGAATTTAGAAAATAATAGTGTTGTAACTAGTTGTA
D01_2289_603.ab1                ------------------------------------------------
PfLab1_L_F3__P8a_C04_06.ab1     ------------------------------------------------
F09_2289_655.ab1                ------------------------------------------------
C12_2289_302.ab1                TTGTTGAAAAAATGAATTTAGAAAATAATAGTGTTGTAACTAGTTGTA

MAL13P1.36                      TCAATTCATCAGATGTAAAATCTTGGATAAATTATGAAAATTATTTAG
MAL13|MAL13P1.36                TCAATTCATCAGATGTAAAATCTTGGATAAATTATGAAAATTATTTAG
su_gi_contig_906                TCAATTCATCAGATGTAAAATCTTGGATAAATTATGAAAATTATTTAG
H09_2675_1.ab1                  TCAATTCATCAGATGTAAAATCTTGGATAAATTATGAAAATTATTTAG
H10_2675_302.ab1                --------TCAGATGTAAAATCTTGGATAAATTATGAAAATTATTTAG
gi|15909439|gb|BI815810.1|BI815 TCAATTCATCAGATGTAAAATCTTGGATAAATTATGAAAATTATTTAG
gi|22791595|gb|BU495401.1|BU495 TCAATTCATCAGATGTAAAATCTTGGATAAATTATGAAAATTATTTAG
F08_2289_129.ab1                TCAATTCATCAGATGTAAAATCTTGGATAAATTATGAAAATTATTTAG
D01_2289_603.ab1                ------------------------------------------------
PfLab1_L_F3__P8a_C04_06.ab1     ------------------------------------------------
F09_2289_655.ab1                ------------------------------------------------
C12_2289_302.ab1                TCAATTCATCAGATGTAAAATCTTGGATAAATTATGAAAATTATTTAG

MAL13P1.36                      GAGAATTAGTTGACGGATTCGTTTTTTCGGTTAATATTGCTAGTGCAA
MAL13|MAL13P1.36                GAGAATTAGTTGACGGATTCGTTTTTTCGGTTAATATTGCTAGTGCAA
su_gi_contig_906                GAGAATTAGTTGACGGATTCGTTTTTTCGGTTAATATTGCTAGTGCAA
H09_2675_1.ab1                  GAGAATTAGTTGACGGATTCGTTTTTTCGGTTAATATTGCTAGTGCAA
H10_2675_302.ab1                GAGAATTAGTTGACGGATTCGTTTTTTCGGTTAATATTGCTAGTGCAA
gi|15909439|gb|BI815810.1|BI815 GAGAATTAGTTGACGGATTCGTTTTTTCGGTTAATATTGCTAGTGCAA
gi|22791595|gb|BU495401.1|BU495 GAGAATTAGTTGACGGATTCGTTTTTTCGGTTAATATTGCTAGTGCAA
F08_2289_129.ab1                GAGAATTAGTTGACGGATTCGTTTTTTCGGTTAATATTGCTAGTGCAA
D01_2289_603.ab1                ------------------------------------------------
PfLab1_L_F3__P8a_C04_06.ab1     ------------------------------------------------
F09_2289_655.ab1                ------------------------------------------------
C12_2289_302.ab1                GAGAATTAGTTGACGGATTCGTTTTTTCGGTTAATATTGCTAGTGCAA

MAL13P1.36                      AAAGCCTTATCGGAGACAGATGCTATATATTAGATTTAATCGGTCAAG
MAL13|MAL13P1.36                AAAGCCTTATCGGAGACAGATGCTATATATTAGATTTAATCGGTCAAG
su_gi_contig_906                AAAGCCTTATCGGAGACAGATGCTATATATTAGATTTAATCGGTCAAG
H09_2675_1.ab1                  AAAGCCTTATCGGAGACAGATGCTATATATTAGATTTAATCGGTCAAG
H10_2675_302.ab1                AAAGCCTTATCGGAGACAGATGCTATATATTAGATTTAATCGGTCAAG
gi|15909439|gb|BI815810.1|BI815 AAAGCCTTATCGGAGACAGATGCTATATATTAGATTTAATCGGTCAAG
gi|22791595|gb|BU495401.1|BU495 AAAGCCTTATCGGAGACAGATGCTATATATTAGATTTAATCGGTCAAG
F08_2289_129.ab1                AAAGCCTTA---------------------------------------
D01_2289_603.ab1                ------------------------------------------------
PfLab1_L_F3__P8a_C04_06.ab1     ------------------------------------------------
F09_2289_655.ab1                ------------------------------------------------
C12_2289_302.ab1                AAAGCCTTATCGGAGACAGATGCTATATATTAGATTTAATCGGTCAAG

MAL13P1.36                      ATATAAAATATGAGATAGCAGTAGGACATAATGGACGGTTCGAACTTT
MAL13|MAL13P1.36                ATATAAAATATGAGATAGCAGTAGGACATAATGGACG-----------
su_gi_contig_906                ATATAAAATATGAGATAGCAGTAGGACATAATGGACG-----------
H09_2675_1.ab1                  ATATAAAATATGAGATAGCAGTAGGACATAATGGACG-----------
H10_2675_302.ab1                ATATAAAATATGAGATAGCAGTAGGACATAATGGACG-----------
gi|15909439|gb|BI815810.1|BI815 ATATAAAATATGAGATAGCAGTAGGACATAATGGGCG-----------
gi|22791595|gb|BU495401.1|BU495 ATATAAAATATGAGATAGCAGTAGGACATAATGGACG-----------
F08_2289_129.ab1                ------------------------------------------------
D01_2289_603.ab1                ------------------------------------------------
PfLab1_L_F3__P8a_C04_06.ab1     ------------------------------------------------
F09_2289_655.ab1                ------------------------------------------------
C12_2289_302.ab1                ATATAAAATATGAGATAGCAGTAGGACATAATGGACGGTTCGAACTTT

MAL13P1.36                      ATAAAATAAAAAATATATTAATATATATATATATATGTGAAAAATATA
MAL13|MAL13P1.36                ------------------------------------------------
su_gi_contig_906                ------------------------------------------------
H09_2675_1.ab1                  ------------------------------------------------
H10_2675_302.ab1                ------------------------------------------------
gi|15909439|gb|BI815810.1|BI815 ------------------------------------------------
gi|22791595|gb|BU495401.1|BU495 ------------------------------------------------
F08_2289_129.ab1                ------------------------------------------------
D01_2289_603.ab1                ------------------------------------------------
PfLab1_L_F3__P8a_C04_06.ab1     ------------------------------------------------
F09_2289_655.ab1                ------------------------------------------------
C12_2289_302.ab1                ATAAAATAAAAAATATATTAATATATATATAT----------------

MAL13P1.36                      ATAAACATATTTGTTTATGTGCAATATATATACATTTGTATATATCTG
MAL13|MAL13P1.36                ------------------------------------------------
su_gi_contig_906                ------------------------------------------------
H09_2675_1.ab1                  ------------------------------------------------
H10_2675_302.ab1                ------------------------------------------------
gi|15909439|gb|BI815810.1|BI815 ------------------------------------------------
gi|22791595|gb|BU495401.1|BU495 ------------------------------------------------
F08_2289_129.ab1                ------------------------------------------------
D01_2289_603.ab1                ------------------------------------------------
PfLab1_L_F3__P8a_C04_06.ab1     ------------------------------------------------
F09_2289_655.ab1                ------------------------------------------------
C12_2289_302.ab1                ------------------------------------------------

MAL13P1.36                      TTATTTTGTATATTTTTTAGTTTTCTTTATTTTTTTTTATTTTTATAA
MAL13|MAL13P1.36                ------------------------------------------------
su_gi_contig_906                ------------------------------------------------
H09_2675_1.ab1                  ------------------------------------------------
H10_2675_302.ab1                ------------------------------------------------
gi|15909439|gb|BI815810.1|BI815 ------------------------------------------------
gi|22791595|gb|BU495401.1|BU495 ------------------------------------------------
F08_2289_129.ab1                ------------------------------------------------
D01_2289_603.ab1                ------------------------------------------------
PfLab1_L_F3__P8a_C04_06.ab1     ------------------------------------------------
F09_2289_655.ab1                ------------------------------------------------
C12_2289_302.ab1                ------------------------------------------------

MAL13P1.36                      TTTCTATTTTTTTTTATCTAGAATATGGATTAAGGCAAATGATCCGTT
MAL13|MAL13P1.36                ---------------------AATATGGATTAAGGCAAATGATCCGTT
su_gi_contig_906                ---------------------AATATGGATTAAGGCAAATGATCCGTT
H09_2675_1.ab1                  ---------------------AATATGGATTAAGGCAAATGATCCGTT
H10_2675_302.ab1                ---------------------AATATGGATTAAGGCAAATGATCCGTT
gi|15909439|gb|BI815810.1|BI815 ---------------------AATATGGATTAAGGCAAATGATCCGTT
gi|22791595|gb|BU495401.1|BU495 ---------------------AATATGGATTAAGGCAAATGATCCGTT
F08_2289_129.ab1                ------------------------------------------------
D01_2289_603.ab1                ------------------------------------------------
PfLab1_L_F3__P8a_C04_06.ab1     ------------------------------------------------
F09_2289_655.ab1                ------------------------------------------------
C12_2289_302.ab1                ------------------------------------------------

MAL13P1.36                      GGAAATTAATTTAATTCACAGTGCACTTAAACATTCCTTTGGAAAAAC
MAL13|MAL13P1.36                GGAAATTAATTTAATTCACAGTGCACTTAAACATTCCTTTGGAAAAAC
su_gi_contig_906                GGAAATTAATTTAATTCACAGTGCACTTAAACATTCCTTTGGAAAAAC
H09_2675_1.ab1                  GGAAATTAATTTAATTCACAGTGCACTTAAACATTCCTTTGGAAAAAC
H10_2675_302.ab1                GGAAATTAATTTAATTCACAGTGCACTTAAACATTCCTTTGGAAAAAC
gi|15909439|gb|BI815810.1|BI815 GGAAATTAATTTAATTCACAGTGCACTTAAACATTCCTTTGGAAAAAC
gi|22791595|gb|BU495401.1|BU495 GGAAATTAATTTAATTCACAGTGCACTTAAA-----------------
F08_2289_129.ab1                ------------------------------------------------
D01_2289_603.ab1                ------------------------------------------------
PfLab1_L_F3__P8a_C04_06.ab1     ------------------------------------------------
F09_2289_655.ab1                ------------------------------------------------
C12_2289_302.ab1                ------------------------------------------------

MAL13P1.36                      TAGAGCTCAGGTAATATATTACAATTACTATTAATTATTTTTTATATG
MAL13|MAL13P1.36                TAGAGCTCAG--------------------------------------
su_gi_contig_906                TAGAGCTCAG--------------------------------------
H09_2675_1.ab1                  TAGAGCTCAG--------------------------------------
H10_2675_302.ab1                TAGAGCTCAG--------------------------------------
gi|15909439|gb|BI815810.1|BI815 TAGAGCTCAG--------------------------------------
gi|22791595|gb|BU495401.1|BU495 ------------------------------------------------
F08_2289_129.ab1                ------------------------------------------------
D01_2289_603.ab1                ------------------------------------------------
PfLab1_L_F3__P8a_C04_06.ab1     ------------------------------------------------
F09_2289_655.ab1                ------------------------------------------------
C12_2289_302.ab1                ------------------------------------------------

MAL13P1.36                      ATCGAAAAAATATATATAATACACATCGTGTATATTATAATATTAAAT
MAL13|MAL13P1.36                ------------------------------------------------
su_gi_contig_906                ------------------------------------------------
H09_2675_1.ab1                  ------------------------------------------------
H10_2675_302.ab1                ------------------------------------------------
gi|15909439|gb|BI815810.1|BI815 ------------------------------------------------
gi|22791595|gb|BU495401.1|BU495 ------------------------------------------------
F08_2289_129.ab1                ------------------------------------------------
D01_2289_603.ab1                ------------------------------------------------
PfLab1_L_F3__P8a_C04_06.ab1     ------------------------------------------------
F09_2289_655.ab1                ------------------------------------------------
C12_2289_302.ab1                ------------------------------------------------

MAL13P1.36                      ATTTACATATATATATATATATTACATATTGTTATTCTTTATTTTAGT
MAL13|MAL13P1.36                ------------------------------------------------
su_gi_contig_906                ------------------------------------------------
H09_2675_1.ab1                  ------------------------------------------------
H10_2675_302.ab1                ------------------------------------------------
gi|15909439|gb|BI815810.1|BI815 ------------------------------------------------
gi|22791595|gb|BU495401.1|BU495 ------------------------------------------------
F08_2289_129.ab1                ------------------------------------------------
D01_2289_603.ab1                ------------------------------------------------
PfLab1_L_F3__P8a_C04_06.ab1     ------------------------------------------------
F09_2289_655.ab1                ------------------------------------------------
C12_2289_302.ab1                ------------------------------------------------

MAL13P1.36                      GTCTCAGCTTGTGAACATATTTATTTATAATATATATATATATATATA
MAL13|MAL13P1.36                ------------------------------------------------
su_gi_contig_906                ------------------------------------------------
H09_2675_1.ab1                  ------------------------------------------------
H10_2675_302.ab1                ------------------------------------------------
gi|15909439|gb|BI815810.1|BI815 ------------------------------------------------
gi|22791595|gb|BU495401.1|BU495 ------------------------------------------------
F08_2289_129.ab1                ------------------------------------------------
D01_2289_603.ab1                ------------------------------------------------
PfLab1_L_F3__P8a_C04_06.ab1     ------------------------------------------------
F09_2289_655.ab1                ------------------------------------------------
C12_2289_302.ab1                ------------------------------------------------

MAL13P1.36                      TATATATATACATACCATTTTTCATTTTCATTTTTATTTTCATTTTTA
MAL13|MAL13P1.36                ------------------------------------------------
su_gi_contig_906                ------------------------------------------------
H09_2675_1.ab1                  ------------------------------------------------
H10_2675_302.ab1                ------------------------------------------------
gi|15909439|gb|BI815810.1|BI815 ------------------------------------------------
gi|22791595|gb|BU495401.1|BU495 ------------------------------------------------
F08_2289_129.ab1                ------------------------------------------------
D01_2289_603.ab1                ------------------------------------------------
PfLab1_L_F3__P8a_C04_06.ab1     ------------------------------------------------
F09_2289_655.ab1                ------------------------------------------------
C12_2289_302.ab1                ------------------------------------------------

MAL13P1.36                      TTTTTATTTTTAGATGAATGTATTGTGGAAATCTATTTATAATTTAAA
MAL13|MAL13P1.36                -------------ATGAATGTATTGTGGAAATCTATTTATAATTTAAA
su_gi_contig_906                -------------ATGAATGTATTGTGGAAATCTATTTATAAT-----
H09_2675_1.ab1                  -------------ATGAATGTATTGTGGAAATCTATTTATAATTTAAA
H10_2675_302.ab1                -------------ATGAATGTATTGTGGAAATCTATTTATAATTTAAA
gi|15909439|gb|BI815810.1|BI815 -------------ATGAATGTATTGTGGAAATCTATTTATAAT-----
gi|22791595|gb|BU495401.1|BU495 ------------------------------------------------
F08_2289_129.ab1                ------------------------------------------------
D01_2289_603.ab1                ------------------------------------------------
PfLab1_L_F3__P8a_C04_06.ab1     ------------------------------------------------
F09_2289_655.ab1                ------------------------------------------------
C12_2289_302.ab1                ------------------------------------------------

MAL13P1.36                      TAAAAAAACTACATAAAAAAAAAAAAAAAAGAAAAAAAAAAAAAAGAA
MAL13|MAL13P1.36                TAAAAAAACTACATAA--------------------------------
su_gi_contig_906                ------------------------------------------------
H09_2675_1.ab1                  TAAAAAAACTACATAAAAAAAAAAAAAAAGG-----------------
H10_2675_302.ab1                TAAAAAAACTACAT----------------------------------
gi|15909439|gb|BI815810.1|BI815 ------------------------------------------------
gi|22791595|gb|BU495401.1|BU495 ------------------------------------------------
F08_2289_129.ab1                ------------------------------------------------
D01_2289_603.ab1                ------------------------------------------------
PfLab1_L_F3__P8a_C04_06.ab1     ------------------------------------------------
F09_2289_655.ab1                ------------------------------------------------
C12_2289_302.ab1                ------------------------------------------------

MAL13P1.36                      GCAAATAAAAAATAAATATAATAACAAAACAAATTTAATTGAAAAAAA
MAL13|MAL13P1.36                ------------------------------------------------
su_gi_contig_906                ------------------------------------------------
H09_2675_1.ab1                  ------------------------------------------------
H10_2675_302.ab1                ------------------------------------------------
gi|15909439|gb|BI815810.1|BI815 ------------------------------------------------
gi|22791595|gb|BU495401.1|BU495 ------------------------------------------------
F08_2289_129.ab1                ------------------------------------------------
D01_2289_603.ab1                ------------------------------------------------
PfLab1_L_F3__P8a_C04_06.ab1     ------------------------------------------------
F09_2289_655.ab1                ------------------------------------------------
C12_2289_302.ab1                ------------------------------------------------

MAL13P1.36                      AAATTAGAACAAAATAAAATAATATGAAATAACATATCGAAAGCAAAT
MAL13|MAL13P1.36                ------------------------------------------------
su_gi_contig_906                ------------------------------------------------
H09_2675_1.ab1                  ------------------------------------------------
H10_2675_302.ab1                ------------------------------------------------
gi|15909439|gb|BI815810.1|BI815 ------------------------------------------------
gi|22791595|gb|BU495401.1|BU495 ------------------------------------------------
F08_2289_129.ab1                ------------------------------------------------
D01_2289_603.ab1                ------------------------------------------------
PfLab1_L_F3__P8a_C04_06.ab1     ------------------------------------------------
F09_2289_655.ab1                ------------------------------------------------
C12_2289_302.ab1                ------------------------------------------------

MAL13P1.36                      AAAATATATAAATTTGAATATATATTTTATTTCCTTTATCCATTTTAA
MAL13|MAL13P1.36                ------------------------------------------------
su_gi_contig_906                ------------------------------------------------
H09_2675_1.ab1                  ------------------------------------------------
H10_2675_302.ab1                ------------------------------------------------
gi|15909439|gb|BI815810.1|BI815 ------------------------------------------------
gi|22791595|gb|BU495401.1|BU495 ------------------------------------------------
F08_2289_129.ab1                ------------------------------------------------
D01_2289_603.ab1                ------------------------------------------------
PfLab1_L_F3__P8a_C04_06.ab1     ------------------------------------------------
F09_2289_655.ab1                ------------------------------------------------
C12_2289_302.ab1                ------------------------------------------------

MAL13P1.36                      TGTATACTATCTTTTGGCATATGATATTTTCAGTTTGGATCCTTGCAA
MAL13|MAL13P1.36                ------------------------------------------------
su_gi_contig_906                ------------------------------------------------
H09_2675_1.ab1                  ------------------------------------------------
H10_2675_302.ab1                ------------------------------------------------
gi|15909439|gb|BI815810.1|BI815 ------------------------------------------------
gi|22791595|gb|BU495401.1|BU495 ------------------------------------------------
F08_2289_129.ab1                ------------------------------------------------
D01_2289_603.ab1                ------------------------------------------------
PfLab1_L_F3__P8a_C04_06.ab1     ------------------------------------------------
F09_2289_655.ab1                ------------------------------------------------
C12_2289_302.ab1                ------------------------------------------------

MAL13P1.36                      TTCATAATTTTGTACAGCTATAAATAAAAAATAATAAAATAAAATAAA
MAL13|MAL13P1.36                ------------------------------------------------
su_gi_contig_906                ------------------------------------------------
H09_2675_1.ab1                  ------------------------------------------------
H10_2675_302.ab1                ------------------------------------------------
gi|15909439|gb|BI815810.1|BI815 ------------------------------------------------
gi|22791595|gb|BU495401.1|BU495 ------------------------------------------------
F08_2289_129.ab1                ------------------------------------------------
D01_2289_603.ab1                ------------------------------------------------
PfLab1_L_F3__P8a_C04_06.ab1     ------------------------------------------------
F09_2289_655.ab1                ------------------------------------------------
C12_2289_302.ab1                ------------------------------------------------

MAL13P1.36                      TAATTTAATGAATAATATATATATAAACACATATATGCTATGTTATTT
MAL13|MAL13P1.36                ------------------------------------------------
su_gi_contig_906                ------------------------------------------------
H09_2675_1.ab1                  ------------------------------------------------
H10_2675_302.ab1                ------------------------------------------------
gi|15909439|gb|BI815810.1|BI815 ------------------------------------------------
gi|22791595|gb|BU495401.1|BU495 ------------------------------------------------
F08_2289_129.ab1                ------------------------------------------------
D01_2289_603.ab1                ------------------------------------------------
PfLab1_L_F3__P8a_C04_06.ab1     ------------------------------------------------
F09_2289_655.ab1                ------------------------------------------------
C12_2289_302.ab1                ------------------------------------------------

MAL13P1.36                      TTTTTTTATTTTTTTTATTTTTTGGCTTATCAAATTAAACAATTTGAT
MAL13|MAL13P1.36                ------------------------------------------------
su_gi_contig_906                ------------------------------------------------
H09_2675_1.ab1                  ------------------------------------------------
H10_2675_302.ab1                ------------------------------------------------
gi|15909439|gb|BI815810.1|BI815 ------------------------------------------------
gi|22791595|gb|BU495401.1|BU495 ------------------------------------------------
F08_2289_129.ab1                ------------------------------------------------
D01_2289_603.ab1                ------------------------------------------------
PfLab1_L_F3__P8a_C04_06.ab1     ------------------------------------------------
F09_2289_655.ab1                ------------------------------------------------
C12_2289_302.ab1                ------------------------------------------------

MAL13P1.36                      ATGCATACATATATATAATACAAATATATGTGTACACTATATTTTTTT
MAL13|MAL13P1.36                ------------------------------------------------
su_gi_contig_906                ------------------------------------------------
H09_2675_1.ab1                  ------------------------------------------------
H10_2675_302.ab1                ------------------------------------------------
gi|15909439|gb|BI815810.1|BI815 ------------------------------------------------
gi|22791595|gb|BU495401.1|BU495 ------------------------------------------------
F08_2289_129.ab1                ------------------------------------------------
D01_2289_603.ab1                ------------------------------------------------
PfLab1_L_F3__P8a_C04_06.ab1     ------------------------------------------------
F09_2289_655.ab1                ------------------------------------------------
C12_2289_302.ab1                ------------------------------------------------

MAL13P1.36                      TAAACAATCATTTTTTTTTATAATTTTTCCTGTTACCTTTCATTGCAA
MAL13|MAL13P1.36                ------------------------------------------------
su_gi_contig_906                ------------------------------------------------
H09_2675_1.ab1                  ------------------------------------------------
H10_2675_302.ab1                ------------------------------------------------
gi|15909439|gb|BI815810.1|BI815 ------------------------------------------------
gi|22791595|gb|BU495401.1|BU495 ------------------------------------------------
F08_2289_129.ab1                ------------------------------------------------
D01_2289_603.ab1                ------------------------------------------------
PfLab1_L_F3__P8a_C04_06.ab1     ------------------------------------------------
F09_2289_655.ab1                ------------------------------------------------
C12_2289_302.ab1                ------------------------------------------------

MAL13P1.36                      AAGTTGCTGTGGTTTCATCAGTAAAATCCACAAATGCAACATTTCTCT
MAL13|MAL13P1.36                ------------------------------------------------
su_gi_contig_906                ------------------------------------------------
H09_2675_1.ab1                  ------------------------------------------------
H10_2675_302.ab1                ------------------------------------------------
gi|15909439|gb|BI815810.1|BI815 ------------------------------------------------
gi|22791595|gb|BU495401.1|BU495 ------------------------------------------------
F08_2289_129.ab1                ------------------------------------------------
D01_2289_603.ab1                ------------------------------------------------
PfLab1_L_F3__P8a_C04_06.ab1     ------------------------------------------------
F09_2289_655.ab1                ------------------------------------------------
C12_2289_302.ab1                ------------------------------------------------

MAL13P1.36                      GAGGTATAATTCTAGCCTCAACAAATCCAGCATAATTTTTAAATAAGT
MAL13|MAL13P1.36                ------------------------------------------------
su_gi_contig_906                ------------------------------------------------
H09_2675_1.ab1                  ------------------------------------------------
H10_2675_302.ab1                ------------------------------------------------
gi|15909439|gb|BI815810.1|BI815 ------------------------------------------------
gi|22791595|gb|BU495401.1|BU495 ------------------------------------------------
F08_2289_129.ab1                ------------------------------------------------
D01_2289_603.ab1                ------------------------------------------------
PfLab1_L_F3__P8a_C04_06.ab1     ------------------------------------------------
F09_2289_655.ab1                ------------------------------------------------
C12_2289_302.ab1                ------------------------------------------------

MAL13P1.36                      CATTAAAAGCTTGTGTATCAACATTTTCTACTACATTTTCAACAAATA
MAL13|MAL13P1.36                ------------------------------------------------
su_gi_contig_906                ------------------------------------------------
H09_2675_1.ab1                  ------------------------------------------------
H10_2675_302.ab1                ------------------------------------------------
gi|15909439|gb|BI815810.1|BI815 ------------------------------------------------
gi|22791595|gb|BU495401.1|BU495 ------------------------------------------------
F08_2289_129.ab1                ------------------------------------------------
D01_2289_603.ab1                ------------------------------------------------
PfLab1_L_F3__P8a_C04_06.ab1     ------------------------------------------------
F09_2289_655.ab1                ------------------------------------------------
C12_2289_302.ab1                ------------------------------------------------

MAL13P1.36                      AAATTTTATATGGCATAACAACCGGGTAATTTTGAACTGGGGCAATAT
MAL13|MAL13P1.36                ------------------------------------------------
su_gi_contig_906                ------------------------------------------------
H09_2675_1.ab1                  ------------------------------------------------
H10_2675_302.ab1                ------------------------------------------------
gi|15909439|gb|BI815810.1|BI815 ------------------------------------------------
gi|22791595|gb|BU495401.1|BU495 ------------------------------------------------
F08_2289_129.ab1                ------------------------------------------------
D01_2289_603.ab1                ------------------------------------------------
PfLab1_L_F3__P8a_C04_06.ab1     ------------------------------------------------
F09_2289_655.ab1                ------------------------------------------------
C12_2289_302.ab1                ------------------------------------------------

MAL13P1.36                      TATTCATTTGATAATAAGATGAGAATATATTATTATTTGGTAATTCTT
MAL13|MAL13P1.36                ------------------------------------------------
su_gi_contig_906                ------------------------------------------------
H09_2675_1.ab1                  ------------------------------------------------
H10_2675_302.ab1                ------------------------------------------------
gi|15909439|gb|BI815810.1|BI815 ------------------------------------------------
gi|22791595|gb|BU495401.1|BU495 ------------------------------------------------
F08_2289_129.ab1                ------------------------------------------------
D01_2289_603.ab1                ------------------------------------------------
PfLab1_L_F3__P8a_C04_06.ab1     ------------------------------------------------
F09_2289_655.ab1                ------------------------------------------------
C12_2289_302.ab1                ------------------------------------------------

MAL13P1.36                      CATTTTTTTTATTTTTATCTTCATTTGCTTTTGCTTGAGCTTTTGCAA
MAL13|MAL13P1.36                ------------------------------------------------
su_gi_contig_906                ------------------------------------------------
H09_2675_1.ab1                  ------------------------------------------------
H10_2675_302.ab1                ------------------------------------------------
gi|15909439|gb|BI815810.1|BI815 ------------------------------------------------
gi|22791595|gb|BU495401.1|BU495 ------------------------------------------------
F08_2289_129.ab1                ------------------------------------------------
D01_2289_603.ab1                ------------------------------------------------
PfLab1_L_F3__P8a_C04_06.ab1     ------------------------------------------------
F09_2289_655.ab1                ------------------------------------------------
C12_2289_302.ab1                ------------------------------------------------

MAL13P1.36                      TAAGTGTTTGTTTATCCATTTGACTTAAATCTATAATTTCAGGTTTAT
MAL13|MAL13P1.36                ------------------------------------------------
su_gi_contig_906                ------------------------------------------------
H09_2675_1.ab1                  ------------------------------------------------
H10_2675_302.ab1                ------------------------------------------------
gi|15909439|gb|BI815810.1|BI815 ------------------------------------------------
gi|22791595|gb|BU495401.1|BU495 ------------------------------------------------
F08_2289_129.ab1                ------------------------------------------------
D01_2289_603.ab1                ------------------------------------------------
PfLab1_L_F3__P8a_C04_06.ab1     ------------------------------------------------
F09_2289_655.ab1                ------------------------------------------------
C12_2289_302.ab1                ------------------------------------------------

MAL13P1.36                      TTATTTCTTTATTACCATTAAGCATATTAAAATTATTTTTTTGCATTT
MAL13|MAL13P1.36                ------------------------------------------------
su_gi_contig_906                ------------------------------------------------
H09_2675_1.ab1                  ------------------------------------------------
H10_2675_302.ab1                ------------------------------------------------
gi|15909439|gb|BI815810.1|BI815 ------------------------------------------------
gi|22791595|gb|BU495401.1|BU495 ------------------------------------------------
F08_2289_129.ab1                ------------------------------------------------
D01_2289_603.ab1                ------------------------------------------------
PfLab1_L_F3__P8a_C04_06.ab1     ------------------------------------------------
F09_2289_655.ab1                ------------------------------------------------
C12_2289_302.ab1                ------------------------------------------------

MAL13P1.36                      CTAAATAATTTTTATGCATTTGTTCAAAAATTTCTTTTTGTTTTTGTT
MAL13|MAL13P1.36                ------------------------------------------------
su_gi_contig_906                ------------------------------------------------
H09_2675_1.ab1                  ------------------------------------------------
H10_2675_302.ab1                ------------------------------------------------
gi|15909439|gb|BI815810.1|BI815 ------------------------------------------------
gi|22791595|gb|BU495401.1|BU495 ------------------------------------------------
F08_2289_129.ab1                ------------------------------------------------
D01_2289_603.ab1                ------------------------------------------------
PfLab1_L_F3__P8a_C04_06.ab1     ------------------------------------------------
F09_2289_655.ab1                ------------------------------------------------
C12_2289_302.ab1                ------------------------------------------------

MAL13P1.36                      CTCTTTCAAGTATTTTTTTTGGTTTTTTAGGTTCTTTTGATCTCTCCA
MAL13|MAL13P1.36                ------------------------------------------------
su_gi_contig_906                ------------------------------------------------
H09_2675_1.ab1                  ------------------------------------------------
H10_2675_302.ab1                ------------------------------------------------
gi|15909439|gb|BI815810.1|BI815 ------------------------------------------------
gi|22791595|gb|BU495401.1|BU495 ------------------------------------------------
F08_2289_129.ab1                ------------------------------------------------
D01_2289_603.ab1                ------------------------------------------------
PfLab1_L_F3__P8a_C04_06.ab1     ------------------------------------------------
F09_2289_655.ab1                ------------------------------------------------
C12_2289_302.ab1                ------------------------------------------------

MAL13P1.36                      CAAAAGTACCATCTCTTTTGGCATGTATATCACTTTTATTATGTGAAA
MAL13|MAL13P1.36                ------------------------------------------------
su_gi_contig_906                ------------------------------------------------
H09_2675_1.ab1                  ------------------------------------------------
H10_2675_302.ab1                ------------------------------------------------
gi|15909439|gb|BI815810.1|BI815 ------------------------------------------------
gi|22791595|gb|BU495401.1|BU495 ------------------------------------------------
F08_2289_129.ab1                ------------------------------------------------
D01_2289_603.ab1                ------------------------------------------------
PfLab1_L_F3__P8a_C04_06.ab1     ------------------------------------------------
F09_2289_655.ab1                ------------------------------------------------
C12_2289_302.ab1                ------------------------------------------------

MAL13P1.36                      AATTAATTTGCATAATCTTACCAAATAACACATACCCCTGTAGTGCAT
MAL13|MAL13P1.36                ------------------------------------------------
su_gi_contig_906                ------------------------------------------------
H09_2675_1.ab1                  ------------------------------------------------
H10_2675_302.ab1                ------------------------------------------------
gi|15909439|gb|BI815810.1|BI815 ------------------------------------------------
gi|22791595|gb|BU495401.1|BU495 ------------------------------------------------
F08_2289_129.ab1                ------------------------------------------------
D01_2289_603.ab1                ------------------------------------------------
PfLab1_L_F3__P8a_C04_06.ab1     ------------------------------------------------
F09_2289_655.ab1                ------------------------------------------------
C12_2289_302.ab1                ------------------------------------------------

MAL13P1.36                      TTAAAGCTTTAGTAGCACATTCTTTGTCATCATATACAACCCATGCCT
MAL13|MAL13P1.36                ------------------------------------------------
su_gi_contig_906                ------------------------------------------------
H09_2675_1.ab1                  ------------------------------------------------
H10_2675_302.ab1                ------------------------------------------------
gi|15909439|gb|BI815810.1|BI815 ------------------------------------------------
gi|22791595|gb|BU495401.1|BU495 ------------------------------------------------
F08_2289_129.ab1                ------------------------------------------------
D01_2289_603.ab1                ------------------------------------------------
PfLab1_L_F3__P8a_C04_06.ab1     ------------------------------------------------
F09_2289_655.ab1                ------------------------------------------------
C12_2289_302.ab1                ------------------------------------------------

MAL13P1.36                      GACCTTTTCTCCAAAATGATTTCATAACTATTAAATCTTTTATTTCTC
MAL13|MAL13P1.36                ------------------------------------------------
su_gi_contig_906                ------------------------------------------------
H09_2675_1.ab1                  ------------------------------------------------
H10_2675_302.ab1                ------------------------------------------------
gi|15909439|gb|BI815810.1|BI815 ------------------------------------------------
gi|22791595|gb|BU495401.1|BU495 ------------------------------------------------
F08_2289_129.ab1                ------------------------------------------------
D01_2289_603.ab1                ------------------------------------------------
PfLab1_L_F3__P8a_C04_06.ab1     ------------------------------------------------
F09_2289_655.ab1                ------------------------------------------------
C12_2289_302.ab1                ------------------------------------------------

MAL13P1.36                      CGTATGTGTTAAATAAATCTTTTAAATTTTTTTTCATTTCATCTGTCT
MAL13|MAL13P1.36                ------------------------------------------------
su_gi_contig_906                ------------------------------------------------
H09_2675_1.ab1                  ------------------------------------------------
H10_2675_302.ab1                ------------------------------------------------
gi|15909439|gb|BI815810.1|BI815 ------------------------------------------------
gi|22791595|gb|BU495401.1|BU495 ------------------------------------------------
F08_2289_129.ab1                ------------------------------------------------
D01_2289_603.ab1                ------------------------------------------------
PfLab1_L_F3__P8a_C04_06.ab1     ------------------------------------------------
F09_2289_655.ab1                ------------------------------------------------
C12_2289_302.ab1                ------------------------------------------------

MAL13P1.36                      TTACTCTATCATTCAAATTTTTTATATACAATGTTTCATTTGGAGGTA
MAL13|MAL13P1.36                ------------------------------------------------
su_gi_contig_906                ------------------------------------------------
H09_2675_1.ab1                  ------------------------------------------------
H10_2675_302.ab1                ------------------------------------------------
gi|15909439|gb|BI815810.1|BI815 ------------------------------------------------
gi|22791595|gb|BU495401.1|BU495 ------------------------------------------------
F08_2289_129.ab1                ------------------------------------------------
D01_2289_603.ab1                ------------------------------------------------
PfLab1_L_F3__P8a_C04_06.ab1     ------------------------------------------------
F09_2289_655.ab1                ------------------------------------------------
C12_2289_302.ab1                ------------------------------------------------

MAL13P1.36                      TGGTTGGGTCAGTTGGTATAACTTTATTATATTTCAAATGTTTTATAT
MAL13|MAL13P1.36                ------------------------------------------------
su_gi_contig_906                ------------------------------------------------
H09_2675_1.ab1                  ------------------------------------------------
H10_2675_302.ab1                ------------------------------------------------
gi|15909439|gb|BI815810.1|BI815 ------------------------------------------------
gi|22791595|gb|BU495401.1|BU495 ------------------------------------------------
F08_2289_129.ab1                ------------------------------------------------
D01_2289_603.ab1                ------------------------------------------------
PfLab1_L_F3__P8a_C04_06.ab1     ------------------------------------------------
F09_2289_655.ab1                ------------------------------------------------
C12_2289_302.ab1                ------------------------------------------------

MAL13P1.36                      ATGCTTTACTGTTCATATAATTCATGGTATTATATAACATATTTTGTG
MAL13|MAL13P1.36                ------------------------------------------------
su_gi_contig_906                ------------------------------------------------
H09_2675_1.ab1                  ------------------------------------------------
H10_2675_302.ab1                ------------------------------------------------
gi|15909439|gb|BI815810.1|BI815 ------------------------------------------------
gi|22791595|gb|BU495401.1|BU495 ------------------------------------------------
F08_2289_129.ab1                ------------------------------------------------
D01_2289_603.ab1                ------------------------------------------------
PfLab1_L_F3__P8a_C04_06.ab1     ------------------------------------------------
F09_2289_655.ab1                ------------------------------------------------
C12_2289_302.ab1                ------------------------------------------------

MAL13P1.36                      GGGTTGGGTATATAGGTATTCGTACAGAATGTGTAAACTTTTCGGCTC
MAL13|MAL13P1.36                ------------------------------------------------
su_gi_contig_906                ------------------------------------------------
H09_2675_1.ab1                  ------------------------------------------------
H10_2675_302.ab1                ------------------------------------------------
gi|15909439|gb|BI815810.1|BI815 ------------------------------------------------
gi|22791595|gb|BU495401.1|BU495 ------------------------------------------------
F08_2289_129.ab1                ------------------------------------------------
D01_2289_603.ab1                ------------------------------------------------
PfLab1_L_F3__P8a_C04_06.ab1     ------------------------------------------------
F09_2289_655.ab1                ------------------------------------------------
C12_2289_302.ab1                ------------------------------------------------

MAL13P1.36                      CTCCATATGAATTAATTGGTATAGTATTCATATTTAATGGGTACGGAG
MAL13|MAL13P1.36                ------------------------------------------------
su_gi_contig_906                ------------------------------------------------
H09_2675_1.ab1                  ------------------------------------------------
H10_2675_302.ab1                ------------------------------------------------
gi|15909439|gb|BI815810.1|BI815 ------------------------------------------------
gi|22791595|gb|BU495401.1|BU495 ------------------------------------------------
F08_2289_129.ab1                ------------------------------------------------
D01_2289_603.ab1                ------------------------------------------------
PfLab1_L_F3__P8a_C04_06.ab1     ------------------------------------------------
F09_2289_655.ab1                ------------------------------------------------
C12_2289_302.ab1                ------------------------------------------------

MAL13P1.36                      CATTATACATGTTTTTTGGATTATTTATCATTTTATTATTATGAATAT
MAL13|MAL13P1.36                ------------------------------------------------
su_gi_contig_906                ------------------------------------------------
H09_2675_1.ab1                  ------------------------------------------------
H10_2675_302.ab1                ------------------------------------------------
gi|15909439|gb|BI815810.1|BI815 ------------------------------------------------
gi|22791595|gb|BU495401.1|BU495 ------------------------------------------------
F08_2289_129.ab1                ------------------------------------------------
D01_2289_603.ab1                ------------------------------------------------
PfLab1_L_F3__P8a_C04_06.ab1     ------------------------------------------------
F09_2289_655.ab1                ------------------------------------------------
C12_2289_302.ab1                ------------------------------------------------

MAL13P1.36                      TATAATTTGGATTAACTCCATAAGGCAT
MAL13|MAL13P1.36                ----------------------------
su_gi_contig_906                ----------------------------
H09_2675_1.ab1                  ----------------------------
H10_2675_302.ab1                ----------------------------
gi|15909439|gb|BI815810.1|BI815 ----------------------------
gi|22791595|gb|BU495401.1|BU495 ----------------------------
F08_2289_129.ab1                ----------------------------
D01_2289_603.ab1                ----------------------------
PfLab1_L_F3__P8a_C04_06.ab1     ----------------------------
F09_2289_655.ab1                ----------------------------
C12_2289_302.ab1                ----------------------------

;

endblock;
