# Supplementary material for: cDNA sequences reveal considerable gene prediction inaccuracy in the Plasmodium falciparum genome
Source: BMC Genomics. 2007 Jul 27;8:255. doi: 10.1186/1471-2164-8-255 (PMC1978503; doi:10.1186/1471-2164-8-255)
Supplement: Additional file 2 — Genes with predicted coding regions fully covered by EST and confirmation of predicted introns. Aligned cDNA and predicted CDS sequences can be viewed by double clicking the hyper-linked gene names in the Excel file. [file 1471-2164-8-255-S2.zip › MAL13P1.413.TXT]

#NEXUS

[!This data assembled using Sequencher, from Gene Codes Corporation.]
begin data;
   dimensions ntax=21 nchar=3980;
   format datatype=dna gap=- interleave=yes;
   matrix

MAL13P1.413                     TTTTGTACATTTTTTTTTTTTTTTTTTTTTTAATTTAAAAAAAAAAAA
MAL13|MAL13P1.413               ------------------------------------------------
su_gi_contig_113                ------------------------------------------------
093_PfLab1_S_P3b.ab1            ------------------------------------------------
H04_PfBamHI_S_T3_Plate3a.ab1    ------------------------------------------------
gi|12389769|gb|AU087628.1|AU087 ------------------------------------------------
gi|55828411|gb|AU086708.2|AU086 ------------------------------------------------
gi|12389613|gb|AU087472.1|AU087 ------------------------------------------------
gi|55828658|gb|AU088255.2|AU088 ------------------------------------------------
PfLab1_L_F3__P17a_E04_10.ab1    ------------------------------------------------
D12_Pf_Sau3A_T3_M_P22.ab1       ------------------------------------------------
D12_Pf_Sau3A_T3_M_P22_d.ab1     ------------------------------------------------
gi|12388274|gb|AU086133.1|AU086 ------------------------------------------------
B03_Pf_Sau3A_T3_M_P36.ab1       ------------------------------------------------
B03_Pf_Sau3A_T3_M_P36_d.ab1     ------------------------------------------------
C12_Pf_Sau3A_T7_M_P3.ab1        ------------------------------------------------
B04_PfLab1_Large_Plate13b.ab1   ------------------------------------------------
085_PfLab1_S_Plate12b.ab1       ------------------------------------------------
H10_Pf_Sau3A_T3_S_P36.ab1       ------------------------------------------------
F09_Pf_Sau3A_T3_M_P18.ab1       ------------------------------------------------
F09_Pf_Sau3A_T3_M_P18_d.ab1     ------------------------------------------------

MAL13P1.413                     GTATACCATATACATTTATTTTATTATTTATATATAAATGTAACGTAA
MAL13|MAL13P1.413               ------------------------------------------------
su_gi_contig_113                ------------------------------------------------
093_PfLab1_S_P3b.ab1            ------------------------------------------------
H04_PfBamHI_S_T3_Plate3a.ab1    ------------------------------------------------
gi|12389769|gb|AU087628.1|AU087 ------------------------------------------------
gi|55828411|gb|AU086708.2|AU086 ------------------------------------------------
gi|12389613|gb|AU087472.1|AU087 ------------------------------------------------
gi|55828658|gb|AU088255.2|AU088 ------------------------------------------------
PfLab1_L_F3__P17a_E04_10.ab1    ------------------------------------------------
D12_Pf_Sau3A_T3_M_P22.ab1       ------------------------------------------------
D12_Pf_Sau3A_T3_M_P22_d.ab1     ------------------------------------------------
gi|12388274|gb|AU086133.1|AU086 ------------------------------------------------
B03_Pf_Sau3A_T3_M_P36.ab1       ------------------------------------------------
B03_Pf_Sau3A_T3_M_P36_d.ab1     ------------------------------------------------
C12_Pf_Sau3A_T7_M_P3.ab1        ------------------------------------------------
B04_PfLab1_Large_Plate13b.ab1   ------------------------------------------------
085_PfLab1_S_Plate12b.ab1       ------------------------------------------------
H10_Pf_Sau3A_T3_S_P36.ab1       ------------------------------------------------
F09_Pf_Sau3A_T3_M_P18.ab1       ------------------------------------------------
F09_Pf_Sau3A_T3_M_P18_d.ab1     ------------------------------------------------

MAL13P1.413                     ATAAATACATTATATAGAGATTATCCACAAATCCGTGGTATTTTATAA
MAL13|MAL13P1.413               ------------------------------------------------
su_gi_contig_113                ------------------------------------------------
093_PfLab1_S_P3b.ab1            ------------------------------------------------
H04_PfBamHI_S_T3_Plate3a.ab1    ------------------------------------------------
gi|12389769|gb|AU087628.1|AU087 ------------------------------------------------
gi|55828411|gb|AU086708.2|AU086 ------------------------------------------------
gi|12389613|gb|AU087472.1|AU087 ------------------------------------------------
gi|55828658|gb|AU088255.2|AU088 ------------------------------------------------
PfLab1_L_F3__P17a_E04_10.ab1    ------------------------------------------------
D12_Pf_Sau3A_T3_M_P22.ab1       ------------------------------------------------
D12_Pf_Sau3A_T3_M_P22_d.ab1     ------------------------------------------------
gi|12388274|gb|AU086133.1|AU086 ------------------------------------------------
B03_Pf_Sau3A_T3_M_P36.ab1       ------------------------------------------------
B03_Pf_Sau3A_T3_M_P36_d.ab1     ------------------------------------------------
C12_Pf_Sau3A_T7_M_P3.ab1        ------------------------------------------------
B04_PfLab1_Large_Plate13b.ab1   ------------------------------------------------
085_PfLab1_S_Plate12b.ab1       ------------------------------------------------
H10_Pf_Sau3A_T3_S_P36.ab1       ------------------------------------------------
F09_Pf_Sau3A_T3_M_P18.ab1       ------------------------------------------------
F09_Pf_Sau3A_T3_M_P18_d.ab1     ------------------------------------------------

MAL13P1.413                     TATATTATATAATATGTATTTTTTCTTCATGAGTTTTTGTATAAATTA
MAL13|MAL13P1.413               ------------------------------------------------
su_gi_contig_113                ------------------------------------------------
093_PfLab1_S_P3b.ab1            ------------------------------------------------
H04_PfBamHI_S_T3_Plate3a.ab1    ------------------------------------------------
gi|12389769|gb|AU087628.1|AU087 ------------------------------------------------
gi|55828411|gb|AU086708.2|AU086 ------------------------------------------------
gi|12389613|gb|AU087472.1|AU087 ------------------------------------------------
gi|55828658|gb|AU088255.2|AU088 ------------------------------------------------
PfLab1_L_F3__P17a_E04_10.ab1    ------------------------------------------------
D12_Pf_Sau3A_T3_M_P22.ab1       ------------------------------------------------
D12_Pf_Sau3A_T3_M_P22_d.ab1     ------------------------------------------------
gi|12388274|gb|AU086133.1|AU086 ------------------------------------------------
B03_Pf_Sau3A_T3_M_P36.ab1       ------------------------------------------------
B03_Pf_Sau3A_T3_M_P36_d.ab1     ------------------------------------------------
C12_Pf_Sau3A_T7_M_P3.ab1        ------------------------------------------------
B04_PfLab1_Large_Plate13b.ab1   ------------------------------------------------
085_PfLab1_S_Plate12b.ab1       ------------------------------------------------
H10_Pf_Sau3A_T3_S_P36.ab1       ------------------------------------------------
F09_Pf_Sau3A_T3_M_P18.ab1       ------------------------------------------------
F09_Pf_Sau3A_T3_M_P18_d.ab1     ------------------------------------------------

MAL13P1.413                     AAAAAAAAAAATTATTTAAAAAAAAAATAATAAAAAAATATTTTTAAT
MAL13|MAL13P1.413               ------------------------------------------------
su_gi_contig_113                ------------------------------------------------
093_PfLab1_S_P3b.ab1            ------------------------------------------------
H04_PfBamHI_S_T3_Plate3a.ab1    ------------------------------------------------
gi|12389769|gb|AU087628.1|AU087 ------------------------------------------------
gi|55828411|gb|AU086708.2|AU086 ------------------------------------------------
gi|12389613|gb|AU087472.1|AU087 ------------------------------------------------
gi|55828658|gb|AU088255.2|AU088 ------------------------------------------------
PfLab1_L_F3__P17a_E04_10.ab1    ------------------------------------------------
D12_Pf_Sau3A_T3_M_P22.ab1       ------------------------------------------------
D12_Pf_Sau3A_T3_M_P22_d.ab1     ------------------------------------------------
gi|12388274|gb|AU086133.1|AU086 ------------------------------------------------
B03_Pf_Sau3A_T3_M_P36.ab1       ------------------------------------------------
B03_Pf_Sau3A_T3_M_P36_d.ab1     ------------------------------------------------
C12_Pf_Sau3A_T7_M_P3.ab1        ------------------------------------------------
B04_PfLab1_Large_Plate13b.ab1   ------------------------------------------------
085_PfLab1_S_Plate12b.ab1       ------------------------------------------------
H10_Pf_Sau3A_T3_S_P36.ab1       ------------------------------------------------
F09_Pf_Sau3A_T3_M_P18.ab1       ------------------------------------------------
F09_Pf_Sau3A_T3_M_P18_d.ab1     ------------------------------------------------

MAL13P1.413                     AATATTCTTAAAATTATATTTTGAATAGTATTTTAAAG----------
MAL13|MAL13P1.413               ------------------------------------------------
su_gi_contig_113                ------------------------------------------------
093_PfLab1_S_P3b.ab1            ------------------------------------------------
H04_PfBamHI_S_T3_Plate3a.ab1    ------------------------------------------------
gi|12389769|gb|AU087628.1|AU087 ------------------------------------------------
gi|55828411|gb|AU086708.2|AU086 ------------------------------------------------
gi|12389613|gb|AU087472.1|AU087 ------------------------------------------------
gi|55828658|gb|AU088255.2|AU088 ------------------------------------------------
PfLab1_L_F3__P17a_E04_10.ab1    ------------------------------------------------
D12_Pf_Sau3A_T3_M_P22.ab1       ------------------------------------------------
D12_Pf_Sau3A_T3_M_P22_d.ab1     ------------------------------------------------
gi|12388274|gb|AU086133.1|AU086 ------------------------------------------------
B03_Pf_Sau3A_T3_M_P36.ab1       ------------------------------------------------
B03_Pf_Sau3A_T3_M_P36_d.ab1     ------------------------------------------------
C12_Pf_Sau3A_T7_M_P3.ab1        ------------------------------------------------
B04_PfLab1_Large_Plate13b.ab1   ------------------------------------------------
085_PfLab1_S_Plate12b.ab1       ------------------------------------------------
H10_Pf_Sau3A_T3_S_P36.ab1       ------------------------------------------------
F09_Pf_Sau3A_T3_M_P18.ab1       ------------------------------------------------
F09_Pf_Sau3A_T3_M_P18_d.ab1     ------------------------------------------------

MAL13P1.413                     ----------------------AAATAC-ATATTTTTTATTTATTTAT
MAL13|MAL13P1.413               ------------------------------------------------
su_gi_contig_113                ------------------------------------------------
093_PfLab1_S_P3b.ab1            ------------------------------------------------
H04_PfBamHI_S_T3_Plate3a.ab1    ------------------------------------------------
gi|12389769|gb|AU087628.1|AU087 ------------------------------------------------
gi|55828411|gb|AU086708.2|AU086 ------------------------------------------------
gi|12389613|gb|AU087472.1|AU087 ------------------------------------------------
gi|55828658|gb|AU088255.2|AU088 ------------------------------------------------
PfLab1_L_F3__P17a_E04_10.ab1    ------------------------------------------------
D12_Pf_Sau3A_T3_M_P22.ab1       ------------------------------------------------
D12_Pf_Sau3A_T3_M_P22_d.ab1     ------------------------------------------------
gi|12388274|gb|AU086133.1|AU086 ------------------------------------------------
B03_Pf_Sau3A_T3_M_P36.ab1       ------------------------------------------------
B03_Pf_Sau3A_T3_M_P36_d.ab1     ------------------------------------------------
C12_Pf_Sau3A_T7_M_P3.ab1        ------------------------------------------------
B04_PfLab1_Large_Plate13b.ab1   ------------------------------------------------
085_PfLab1_S_Plate12b.ab1       ------------------------------------------------
H10_Pf_Sau3A_T3_S_P36.ab1       ------------------------------------------------
F09_Pf_Sau3A_T3_M_P18.ab1       ------------------------------------------------
F09_Pf_Sau3A_T3_M_P18_d.ab1     ------------------------------------------------

MAL13P1.413                     TATTATTATTTTTTTTTCCTCATCCATGAAATTTAAAAAAATATATAT
MAL13|MAL13P1.413               ------------------------------------------------
su_gi_contig_113                ------------------------------------------------
093_PfLab1_S_P3b.ab1            ------------------------------------------------
H04_PfBamHI_S_T3_Plate3a.ab1    ------------------------------------------------
gi|12389769|gb|AU087628.1|AU087 ------------------------------------------------
gi|55828411|gb|AU086708.2|AU086 ------------------------------------------------
gi|12389613|gb|AU087472.1|AU087 ------------------------------------------------
gi|55828658|gb|AU088255.2|AU088 ------------------------------------------------
PfLab1_L_F3__P17a_E04_10.ab1    ------------------------------------------------
D12_Pf_Sau3A_T3_M_P22.ab1       ------------------------------------------------
D12_Pf_Sau3A_T3_M_P22_d.ab1     ------------------------------------------------
gi|12388274|gb|AU086133.1|AU086 ------------------------------------------------
B03_Pf_Sau3A_T3_M_P36.ab1       ------------------------------------------------
B03_Pf_Sau3A_T3_M_P36_d.ab1     ------------------------------------------------
C12_Pf_Sau3A_T7_M_P3.ab1        ------------------------------------------------
B04_PfLab1_Large_Plate13b.ab1   ------------------------------------------------
085_PfLab1_S_Plate12b.ab1       ------------------------------------------------
H10_Pf_Sau3A_T3_S_P36.ab1       ------------------------------------------------
F09_Pf_Sau3A_T3_M_P18.ab1       ------------------------------------------------
F09_Pf_Sau3A_T3_M_P18_d.ab1     ------------------------------------------------

MAL13P1.413                     TTTCACATGTCAATTATGTTAAAATTATTTTTATATTTTATTTCATAT
MAL13|MAL13P1.413               ------------------------------------------------
su_gi_contig_113                ------------------------------------------------
093_PfLab1_S_P3b.ab1            ------------------------------------------------
H04_PfBamHI_S_T3_Plate3a.ab1    ------------------------------------------------
gi|12389769|gb|AU087628.1|AU087 ------------------------------------------------
gi|55828411|gb|AU086708.2|AU086 ------------------------------------------------
gi|12389613|gb|AU087472.1|AU087 ------------------------------------------------
gi|55828658|gb|AU088255.2|AU088 ------------------------------------------------
PfLab1_L_F3__P17a_E04_10.ab1    ------------------------------------------------
D12_Pf_Sau3A_T3_M_P22.ab1       ------------------------------------------------
D12_Pf_Sau3A_T3_M_P22_d.ab1     ------------------------------------------------
gi|12388274|gb|AU086133.1|AU086 ------------------------------------------------
B03_Pf_Sau3A_T3_M_P36.ab1       ------------------------------------------------
B03_Pf_Sau3A_T3_M_P36_d.ab1     ------------------------------------------------
C12_Pf_Sau3A_T7_M_P3.ab1        ------------------------------------------------
B04_PfLab1_Large_Plate13b.ab1   ------------------------------------------------
085_PfLab1_S_Plate12b.ab1       ------------------------------------------------
H10_Pf_Sau3A_T3_S_P36.ab1       ------------------------------------------------
F09_Pf_Sau3A_T3_M_P18.ab1       ------------------------------------------------
F09_Pf_Sau3A_T3_M_P18_d.ab1     ------------------------------------------------

MAL13P1.413                     ATTTTTGCTATTCTTCATATATTTATATTTTTTTGATTCATGAAATTA
MAL13|MAL13P1.413               ------------------------------------------------
su_gi_contig_113                ------------------------------------------------
093_PfLab1_S_P3b.ab1            ------------------------------------------------
H04_PfBamHI_S_T3_Plate3a.ab1    ------------------------------------------------
gi|12389769|gb|AU087628.1|AU087 ------------------------------------------------
gi|55828411|gb|AU086708.2|AU086 ------------------------------------------------
gi|12389613|gb|AU087472.1|AU087 ------------------------------------------------
gi|55828658|gb|AU088255.2|AU088 ------------------------------------------------
PfLab1_L_F3__P17a_E04_10.ab1    ------------------------------------------------
D12_Pf_Sau3A_T3_M_P22.ab1       ------------------------------------------------
D12_Pf_Sau3A_T3_M_P22_d.ab1     ------------------------------------------------
gi|12388274|gb|AU086133.1|AU086 ------------------------------------------------
B03_Pf_Sau3A_T3_M_P36.ab1       ------------------------------------------------
B03_Pf_Sau3A_T3_M_P36_d.ab1     ------------------------------------------------
C12_Pf_Sau3A_T7_M_P3.ab1        ------------------------------------------------
B04_PfLab1_Large_Plate13b.ab1   ------------------------------------------------
085_PfLab1_S_Plate12b.ab1       ------------------------------------------------
H10_Pf_Sau3A_T3_S_P36.ab1       ------------------------------------------------
F09_Pf_Sau3A_T3_M_P18.ab1       ------------------------------------------------
F09_Pf_Sau3A_T3_M_P18_d.ab1     ------------------------------------------------

MAL13P1.413                     ACCATATTCTATATTCTATATTGTATATATATTATATATATATAATTT
MAL13|MAL13P1.413               ------------------------------------------------
su_gi_contig_113                ------------------------------------------------
093_PfLab1_S_P3b.ab1            ------------------------------------------------
H04_PfBamHI_S_T3_Plate3a.ab1    ------------------------------------------------
gi|12389769|gb|AU087628.1|AU087 ------------------------------------------------
gi|55828411|gb|AU086708.2|AU086 ------------------------------------------------
gi|12389613|gb|AU087472.1|AU087 ------------------------------------------------
gi|55828658|gb|AU088255.2|AU088 ------------------------------------------------
PfLab1_L_F3__P17a_E04_10.ab1    ------------------------------------------------
D12_Pf_Sau3A_T3_M_P22.ab1       ------------------------------------------------
D12_Pf_Sau3A_T3_M_P22_d.ab1     ------------------------------------------------
gi|12388274|gb|AU086133.1|AU086 ------------------------------------------------
B03_Pf_Sau3A_T3_M_P36.ab1       ------------------------------------------------
B03_Pf_Sau3A_T3_M_P36_d.ab1     ------------------------------------------------
C12_Pf_Sau3A_T7_M_P3.ab1        ------------------------------------------------
B04_PfLab1_Large_Plate13b.ab1   ------------------------------------------------
085_PfLab1_S_Plate12b.ab1       ------------------------------------------------
H10_Pf_Sau3A_T3_S_P36.ab1       ------------------------------------------------
F09_Pf_Sau3A_T3_M_P18.ab1       ------------------------------------------------
F09_Pf_Sau3A_T3_M_P18_d.ab1     ------------------------------------------------

MAL13P1.413                     TTTATATTATAAAATATATATTTTTTACTAAAAATATGTATTCCATTT
MAL13|MAL13P1.413               ------------------------------------------------
su_gi_contig_113                ------------------------------------------------
093_PfLab1_S_P3b.ab1            ------------------------------------------------
H04_PfBamHI_S_T3_Plate3a.ab1    ------------------------------------------------
gi|12389769|gb|AU087628.1|AU087 ------------------------------------------------
gi|55828411|gb|AU086708.2|AU086 ------------------------------------------------
gi|12389613|gb|AU087472.1|AU087 ------------------------------------------------
gi|55828658|gb|AU088255.2|AU088 ------------------------------------------------
PfLab1_L_F3__P17a_E04_10.ab1    ------------------------------------------------
D12_Pf_Sau3A_T3_M_P22.ab1       ------------------------------------------------
D12_Pf_Sau3A_T3_M_P22_d.ab1     ------------------------------------------------
gi|12388274|gb|AU086133.1|AU086 ------------------------------------------------
B03_Pf_Sau3A_T3_M_P36.ab1       ------------------------------------------------
B03_Pf_Sau3A_T3_M_P36_d.ab1     ------------------------------------------------
C12_Pf_Sau3A_T7_M_P3.ab1        ------------------------------------------------
B04_PfLab1_Large_Plate13b.ab1   ------------------------------------------------
085_PfLab1_S_Plate12b.ab1       ------------------------------------------------
H10_Pf_Sau3A_T3_S_P36.ab1       ------------------------------------------------
F09_Pf_Sau3A_T3_M_P18.ab1       ------------------------------------------------
F09_Pf_Sau3A_T3_M_P18_d.ab1     ------------------------------------------------

MAL13P1.413                     TTTTACTTTGTGAAGAATATATAGGGCATATTTTATAAAAAAGAAATA
MAL13|MAL13P1.413               ------------------------------------------------
su_gi_contig_113                ------------------------------------------------
093_PfLab1_S_P3b.ab1            ------------------------------------------------
H04_PfBamHI_S_T3_Plate3a.ab1    ------------------------------------------------
gi|12389769|gb|AU087628.1|AU087 ------------------------------------------------
gi|55828411|gb|AU086708.2|AU086 ------------------------------------------------
gi|12389613|gb|AU087472.1|AU087 ------------------------------------------------
gi|55828658|gb|AU088255.2|AU088 ------------------------------------------------
PfLab1_L_F3__P17a_E04_10.ab1    ------------------------------------------------
D12_Pf_Sau3A_T3_M_P22.ab1       ------------------------------------------------
D12_Pf_Sau3A_T3_M_P22_d.ab1     ------------------------------------------------
gi|12388274|gb|AU086133.1|AU086 ------------------------------------------------
B03_Pf_Sau3A_T3_M_P36.ab1       ------------------------------------------------
B03_Pf_Sau3A_T3_M_P36_d.ab1     ------------------------------------------------
C12_Pf_Sau3A_T7_M_P3.ab1        ------------------------------------------------
B04_PfLab1_Large_Plate13b.ab1   ------------------------------------------------
085_PfLab1_S_Plate12b.ab1       ------------------------------------------------
H10_Pf_Sau3A_T3_S_P36.ab1       ------------------------------------------------
F09_Pf_Sau3A_T3_M_P18.ab1       ------------------------------------------------
F09_Pf_Sau3A_T3_M_P18_d.ab1     ------------------------------------------------

MAL13P1.413                     CAAAAAAAATATATAATGTAGAAAATAATATAATTATATATGAATGAT
MAL13|MAL13P1.413               ------------------------------------------------
su_gi_contig_113                ------------------------------------------------
093_PfLab1_S_P3b.ab1            ------------------------------------------------
H04_PfBamHI_S_T3_Plate3a.ab1    ------------------------------------------------
gi|12389769|gb|AU087628.1|AU087 ------------------------------------------------
gi|55828411|gb|AU086708.2|AU086 ------------------------------------------------
gi|12389613|gb|AU087472.1|AU087 ------------------------------------------------
gi|55828658|gb|AU088255.2|AU088 ------------------------------------------------
PfLab1_L_F3__P17a_E04_10.ab1    ------------------------------------------------
D12_Pf_Sau3A_T3_M_P22.ab1       ------------------------------------------------
D12_Pf_Sau3A_T3_M_P22_d.ab1     ------------------------------------------------
gi|12388274|gb|AU086133.1|AU086 ------------------------------------------------
B03_Pf_Sau3A_T3_M_P36.ab1       ------------------------------------------------
B03_Pf_Sau3A_T3_M_P36_d.ab1     ------------------------------------------------
C12_Pf_Sau3A_T7_M_P3.ab1        ------------------------------------------------
B04_PfLab1_Large_Plate13b.ab1   ------------------------------------------------
085_PfLab1_S_Plate12b.ab1       ------------------------------------------------
H10_Pf_Sau3A_T3_S_P36.ab1       ------------------------------------------------
F09_Pf_Sau3A_T3_M_P18.ab1       ------------------------------------------------
F09_Pf_Sau3A_T3_M_P18_d.ab1     ------------------------------------------------

MAL13P1.413                     ATGTAAAATTTATAAATATTTTAAAAAAATATATATATATTTTTTTTA
MAL13|MAL13P1.413               ------------------------------------------------
su_gi_contig_113                ------------------------------------------------
093_PfLab1_S_P3b.ab1            ------------------------------------------------
H04_PfBamHI_S_T3_Plate3a.ab1    ------------------------------------------------
gi|12389769|gb|AU087628.1|AU087 ------------------------------------------------
gi|55828411|gb|AU086708.2|AU086 ------------------------------------------------
gi|12389613|gb|AU087472.1|AU087 ------------------------------------------------
gi|55828658|gb|AU088255.2|AU088 ------------------------------------------------
PfLab1_L_F3__P17a_E04_10.ab1    ------------------------------------------------
D12_Pf_Sau3A_T3_M_P22.ab1       ------------------------------------------------
D12_Pf_Sau3A_T3_M_P22_d.ab1     ------------------------------------------------
gi|12388274|gb|AU086133.1|AU086 ------------------------------------------------
B03_Pf_Sau3A_T3_M_P36.ab1       ------------------------------------------------
B03_Pf_Sau3A_T3_M_P36_d.ab1     ------------------------------------------------
C12_Pf_Sau3A_T7_M_P3.ab1        ------------------------------------------------
B04_PfLab1_Large_Plate13b.ab1   ------------------------------------------------
085_PfLab1_S_Plate12b.ab1       ------------------------------------------------
H10_Pf_Sau3A_T3_S_P36.ab1       ------------------------------------------------
F09_Pf_Sau3A_T3_M_P18.ab1       ------------------------------------------------
F09_Pf_Sau3A_T3_M_P18_d.ab1     ------------------------------------------------

MAL13P1.413                     TAATGTAACATTATTCTGTTGTATTATAGAGTTATATATATTATAATA
MAL13|MAL13P1.413               ------------------------------------------------
su_gi_contig_113                ------------------------------------------------
093_PfLab1_S_P3b.ab1            ------------------------------------------------
H04_PfBamHI_S_T3_Plate3a.ab1    ------------------------------------------------
gi|12389769|gb|AU087628.1|AU087 ------------------------------------------------
gi|55828411|gb|AU086708.2|AU086 ------------------------------------------------
gi|12389613|gb|AU087472.1|AU087 ------------------------------------------------
gi|55828658|gb|AU088255.2|AU088 ------------------------------------------------
PfLab1_L_F3__P17a_E04_10.ab1    ------------------------------------------------
D12_Pf_Sau3A_T3_M_P22.ab1       ------------------------------------------------
D12_Pf_Sau3A_T3_M_P22_d.ab1     ------------------------------------------------
gi|12388274|gb|AU086133.1|AU086 ------------------------------------------------
B03_Pf_Sau3A_T3_M_P36.ab1       ------------------------------------------------
B03_Pf_Sau3A_T3_M_P36_d.ab1     ------------------------------------------------
C12_Pf_Sau3A_T7_M_P3.ab1        ------------------------------------------------
B04_PfLab1_Large_Plate13b.ab1   ------------------------------------------------
085_PfLab1_S_Plate12b.ab1       ------------------------------------------------
H10_Pf_Sau3A_T3_S_P36.ab1       ------------------------------------------------
F09_Pf_Sau3A_T3_M_P18.ab1       ------------------------------------------------
F09_Pf_Sau3A_T3_M_P18_d.ab1     ------------------------------------------------

MAL13P1.413                     ATTTAAACATTTCTATGACAAATAAGAAAATAATATATATTTTTATAT
MAL13|MAL13P1.413               ------------------------------------------------
su_gi_contig_113                ---------------------------------GATATATTTTTATAT
093_PfLab1_S_P3b.ab1            ------------------------------------------------
H04_PfBamHI_S_T3_Plate3a.ab1    ---------------------------------GATATATTTTTATAT
gi|12389769|gb|AU087628.1|AU087 ------------------------------------------------
gi|55828411|gb|AU086708.2|AU086 ------------------------------------------------
gi|12389613|gb|AU087472.1|AU087 ------------------------------------------------
gi|55828658|gb|AU088255.2|AU088 ------------------------------------------------
PfLab1_L_F3__P17a_E04_10.ab1    ------------------------------------------------
D12_Pf_Sau3A_T3_M_P22.ab1       ------------------------------------------------
D12_Pf_Sau3A_T3_M_P22_d.ab1     ------------------------------------------------
gi|12388274|gb|AU086133.1|AU086 ------------------------------------------------
B03_Pf_Sau3A_T3_M_P36.ab1       ------------------------------------------------
B03_Pf_Sau3A_T3_M_P36_d.ab1     ------------------------------------------------
C12_Pf_Sau3A_T7_M_P3.ab1        ------------------------------------------------
B04_PfLab1_Large_Plate13b.ab1   ------------------------------------------------
085_PfLab1_S_Plate12b.ab1       ------------------------------------------------
H10_Pf_Sau3A_T3_S_P36.ab1       ------------------------------------------------
F09_Pf_Sau3A_T3_M_P18.ab1       ------------------------------------------------
F09_Pf_Sau3A_T3_M_P18_d.ab1     ------------------------------------------------

MAL13P1.413                     TTTTGTTCTATTTTTTGTTTTTTTTTTTTTCCTTATTTTAATATTTTA
MAL13|MAL13P1.413               ------------------------------------------------
su_gi_contig_113                TTTTGTTCTATTTTTTG---TTTTCTTTTTCCTTATTTTAATATTTTA
093_PfLab1_S_P3b.ab1            ------------------------------------------------
H04_PfBamHI_S_T3_Plate3a.ab1    TTTTGTTCTATTTTTTG---TTTTTTTTTTCCTTATTTTAATATTTTA
gi|12389769|gb|AU087628.1|AU087 ------------------TTTTTTCTTTTTCCTTATTTTAATATTTTA
gi|55828411|gb|AU086708.2|AU086 ------------------------------------------------
gi|12389613|gb|AU087472.1|AU087 ------------------------------------------------
gi|55828658|gb|AU088255.2|AU088 ------------------------------------------------
PfLab1_L_F3__P17a_E04_10.ab1    ------------------------------------------------
D12_Pf_Sau3A_T3_M_P22.ab1       ------------------------------------------------
D12_Pf_Sau3A_T3_M_P22_d.ab1     ------------------------------------------------
gi|12388274|gb|AU086133.1|AU086 ------------------------------------------------
B03_Pf_Sau3A_T3_M_P36.ab1       ------------------------------------------------
B03_Pf_Sau3A_T3_M_P36_d.ab1     ------------------------------------------------
C12_Pf_Sau3A_T7_M_P3.ab1        ------------------------------------------------
B04_PfLab1_Large_Plate13b.ab1   ------------------------------------------------
085_PfLab1_S_Plate12b.ab1       ------------------------------------------------
H10_Pf_Sau3A_T3_S_P36.ab1       ------------------------------------------------
F09_Pf_Sau3A_T3_M_P18.ab1       ------------------------------------------------
F09_Pf_Sau3A_T3_M_P18_d.ab1     ------------------------------------------------

MAL13P1.413                     ATTGTATTGGAAAACAACTTTTGTATTATTTCTTTTTATGATTTATAA
MAL13|MAL13P1.413               ------------------------------------------------
su_gi_contig_113                ATTGTATTGGAAAACAACTTTTGTATTATTTCTTTTTATGATTTATAA
093_PfLab1_S_P3b.ab1            ------------------------------------------------
H04_PfBamHI_S_T3_Plate3a.ab1    ATTGTATTGGAAAACAACTTTTGTATTATTTCTTTTTATGATTTATAA
gi|12389769|gb|AU087628.1|AU087 ATTGTATTGGAAAACAACTTTTGTATTATTTCTTTTTATGATTTATAA
gi|55828411|gb|AU086708.2|AU086 ------------------------------------------------
gi|12389613|gb|AU087472.1|AU087 ------------------------------------------------
gi|55828658|gb|AU088255.2|AU088 ------------------------------------------------
PfLab1_L_F3__P17a_E04_10.ab1    ------------------------------------------------
D12_Pf_Sau3A_T3_M_P22.ab1       ------------------------------------------------
D12_Pf_Sau3A_T3_M_P22_d.ab1     ------------------------------------------------
gi|12388274|gb|AU086133.1|AU086 ------------------------------------------------
B03_Pf_Sau3A_T3_M_P36.ab1       ------------------------------------------------
B03_Pf_Sau3A_T3_M_P36_d.ab1     ------------------------------------------------
C12_Pf_Sau3A_T7_M_P3.ab1        ------------------------------------------------
B04_PfLab1_Large_Plate13b.ab1   ------------------------------------------------
085_PfLab1_S_Plate12b.ab1       ------------------------------------------------
H10_Pf_Sau3A_T3_S_P36.ab1       ------------------------------------------------
F09_Pf_Sau3A_T3_M_P18.ab1       ------------------------------------------------
F09_Pf_Sau3A_T3_M_P18_d.ab1     ------------------------------------------------

MAL13P1.413                     TTAT---AAAAAAAAAAAAAAAAATAATATATATATATTATATAATAT
MAL13|MAL13P1.413               ------------------------------------------------
su_gi_contig_113                TTATAAAAAAAAAAAAAGAAAAAATAATATATATATATTATATAATAT
093_PfLab1_S_P3b.ab1            ------------------------------------------------
H04_PfBamHI_S_T3_Plate3a.ab1    TTAT--------------------------------------------
gi|12389769|gb|AU087628.1|AU087 TTATAAAAAAAAAAAAAGAAAAAATAATATATATATATTATATAATAT
gi|55828411|gb|AU086708.2|AU086 ---------------AAAAAAAAATAATATATATATATTATATAATAT
gi|12389613|gb|AU087472.1|AU087 -----------------------------------------ATAATAT
gi|55828658|gb|AU088255.2|AU088 ------------------------------------------------
PfLab1_L_F3__P17a_E04_10.ab1    ------------------------------------------------
D12_Pf_Sau3A_T3_M_P22.ab1       ------------------------------------------------
D12_Pf_Sau3A_T3_M_P22_d.ab1     ------------------------------------------------
gi|12388274|gb|AU086133.1|AU086 ------------------------------------------------
B03_Pf_Sau3A_T3_M_P36.ab1       ------------------------------------------------
B03_Pf_Sau3A_T3_M_P36_d.ab1     ------------------------------------------------
C12_Pf_Sau3A_T7_M_P3.ab1        ------------------------------------------------
B04_PfLab1_Large_Plate13b.ab1   ------------------------------------------------
085_PfLab1_S_Plate12b.ab1       ------------------------------------------------
H10_Pf_Sau3A_T3_S_P36.ab1       ------------------------------------------------
F09_Pf_Sau3A_T3_M_P18.ab1       ------------------------------------------------
F09_Pf_Sau3A_T3_M_P18_d.ab1     ------------------------------------------------

MAL13P1.413                     ATAAACCTGATTTATTTATTTTAGTGTTAATTTTATTTATTTATTTAT
MAL13|MAL13P1.413               ------------------------------------------------
su_gi_contig_113                ATAAACCTGATTTATTTATTTTAGTGTTAATTTTATTTATTTATTTAT
093_PfLab1_S_P3b.ab1            ------------------------------------------------
H04_PfBamHI_S_T3_Plate3a.ab1    ------------------------------------------------
gi|12389769|gb|AU087628.1|AU087 ATAAACCTGATTTATTTATTTTAGTGTTAATTTTATTTATTTATTTAT
gi|55828411|gb|AU086708.2|AU086 ATAAACCTGATTTATTTATTTTAGTGTTAATTTTATTTATTTATTTAT
gi|12389613|gb|AU087472.1|AU087 ATAAACCTGATTTATTTATTTTAGTGTTAATTTTATTTATTTATTTAT
gi|55828658|gb|AU088255.2|AU088 ----------------------------AATTTTATTTATTTATTTAT
PfLab1_L_F3__P17a_E04_10.ab1    ------------------------------------------------
D12_Pf_Sau3A_T3_M_P22.ab1       ------------------------------------------------
D12_Pf_Sau3A_T3_M_P22_d.ab1     ------------------------------------------------
gi|12388274|gb|AU086133.1|AU086 ------------------------------------------------
B03_Pf_Sau3A_T3_M_P36.ab1       ------------------------------------------------
B03_Pf_Sau3A_T3_M_P36_d.ab1     ------------------------------------------------
C12_Pf_Sau3A_T7_M_P3.ab1        ------------------------------------------------
B04_PfLab1_Large_Plate13b.ab1   ------------------------------------------------
085_PfLab1_S_Plate12b.ab1       ------------------------------------------------
H10_Pf_Sau3A_T3_S_P36.ab1       ------------------------------------------------
F09_Pf_Sau3A_T3_M_P18.ab1       ------------------------------------------------
F09_Pf_Sau3A_T3_M_P18_d.ab1     ------------------------------------------------

MAL13P1.413                     TTAATTATTTTTTTTATTTATTTCTTTTGTTCCAAAATTACATGTTCT
MAL13|MAL13P1.413               ------------------------------------------------
su_gi_contig_113                TTAATTATTTTTTTTATTTATTTCTTTTGTTCCAAAATTACATGTTCT
093_PfLab1_S_P3b.ab1            ------------------------------------------------
H04_PfBamHI_S_T3_Plate3a.ab1    ------------------------------------------------
gi|12389769|gb|AU087628.1|AU087 TTAATTATTTTTTTTATTTATTTCTTTTGTTCCAAAATTACATGTTCT
gi|55828411|gb|AU086708.2|AU086 TTAATTATTTTTTTTATTTATTTCTTTTGTTCCAAAATTACATGTTCT
gi|12389613|gb|AU087472.1|AU087 TTAATTATTTTTTTTATTTATTTCTTTTGTTCCAAAATTACATGTTCT
gi|55828658|gb|AU088255.2|AU088 TTAATTATTTTTTTTATTTATTTCTTTTGTTCCAAAATTACATGTTCT
PfLab1_L_F3__P17a_E04_10.ab1    ------------------------------------------------
D12_Pf_Sau3A_T3_M_P22.ab1       ------------------------------------------------
D12_Pf_Sau3A_T3_M_P22_d.ab1     ------------------------------------------------
gi|12388274|gb|AU086133.1|AU086 ------------------------------------------------
B03_Pf_Sau3A_T3_M_P36.ab1       ------------------------------------------------
B03_Pf_Sau3A_T3_M_P36_d.ab1     ------------------------------------------------
C12_Pf_Sau3A_T7_M_P3.ab1        ------------------------------------------------
B04_PfLab1_Large_Plate13b.ab1   ------------------------------------------------
085_PfLab1_S_Plate12b.ab1       ------------------------------------------------
H10_Pf_Sau3A_T3_S_P36.ab1       ------------------------------------------------
F09_Pf_Sau3A_T3_M_P18.ab1       ------------------------------------------------
F09_Pf_Sau3A_T3_M_P18_d.ab1     ------------------------------------------------

MAL13P1.413                     TATAGTGTTATCTATAAATTTTTTTGAGAATACGTGATTTAAAAGAAA
MAL13|MAL13P1.413               ------------------------------------------------
su_gi_contig_113                TATAGTGTTATCTATAAATTTTTTTGAGAATACGTGATTTAAAAGAAA
093_PfLab1_S_P3b.ab1            ---------------------------------GTGATTTAAAAGAAA
H04_PfBamHI_S_T3_Plate3a.ab1    ------------------------------------------------
gi|12389769|gb|AU087628.1|AU087 TATAGTGTTATCTATAAATTTTTTTGAGAATACGTGATTTAAAAGAAA
gi|55828411|gb|AU086708.2|AU086 TATAGTGTTATCTATAAATTTTTTTGAGAATACGTGATTTAAAAGAAA
gi|12389613|gb|AU087472.1|AU087 TATAGTGTTATCTATAAATTTTTTTGAGAATACGTGATTTAAAAGAAA
gi|55828658|gb|AU088255.2|AU088 TATAGTGTTATCTATAAATTTTTTTGAGAATACGTGATTTAAAAGAAA
PfLab1_L_F3__P17a_E04_10.ab1    ------------------------------------------------
D12_Pf_Sau3A_T3_M_P22.ab1       ------------------------------------------------
D12_Pf_Sau3A_T3_M_P22_d.ab1     ------------------------------------------------
gi|12388274|gb|AU086133.1|AU086 ------------------------------------------------
B03_Pf_Sau3A_T3_M_P36.ab1       ------------------------------------------------
B03_Pf_Sau3A_T3_M_P36_d.ab1     ------------------------------------------------
C12_Pf_Sau3A_T7_M_P3.ab1        ------------------------------------------------
B04_PfLab1_Large_Plate13b.ab1   ------------------------------------------------
085_PfLab1_S_Plate12b.ab1       ------------------------------------------------
H10_Pf_Sau3A_T3_S_P36.ab1       ------------------------------------------------
F09_Pf_Sau3A_T3_M_P18.ab1       ------------------------------------------------
F09_Pf_Sau3A_T3_M_P18_d.ab1     ------------------------------------------------

MAL13P1.413                     AATAAATAGTTTTGTGAAAATACAATATTTTTTATTTATTACTTTTAA
MAL13|MAL13P1.413               ------------------------------------------------
su_gi_contig_113                AATAAATAGTTTTGTGAAAATACAATATTTTTTATTTATTACTTTTAA
093_PfLab1_S_P3b.ab1            AATAAATAGTTTTGTGAAAATACAATATTTTTTATTTATTACTTTTAA
H04_PfBamHI_S_T3_Plate3a.ab1    ------------------------------------------------
gi|12389769|gb|AU087628.1|AU087 AATAAATAGTTTTGTGAAAATACAATATTTTTTATTTATTACTTTTAA
gi|55828411|gb|AU086708.2|AU086 AATAAATAGTTTTGTGAAAATACAATATTTTTTATTTATTACTTTTAA
gi|12389613|gb|AU087472.1|AU087 AATAAATAGTTTTGTGAAAATACAATATTTTTTATTTATTACTTTTAA
gi|55828658|gb|AU088255.2|AU088 AATAAATAGTTTTGTGAAAATACAATATTTTTTATTTATTACTTTTAA
PfLab1_L_F3__P17a_E04_10.ab1    ------------------------------------------------
D12_Pf_Sau3A_T3_M_P22.ab1       ------------------------------------------------
D12_Pf_Sau3A_T3_M_P22_d.ab1     ------------------------------------------------
gi|12388274|gb|AU086133.1|AU086 ------------------------------------------------
B03_Pf_Sau3A_T3_M_P36.ab1       ------------------------------------------------
B03_Pf_Sau3A_T3_M_P36_d.ab1     ------------------------------------------------
C12_Pf_Sau3A_T7_M_P3.ab1        ------------------------------------------------
B04_PfLab1_Large_Plate13b.ab1   ------------------------------------------------
085_PfLab1_S_Plate12b.ab1       ------------------------------------------------
H10_Pf_Sau3A_T3_S_P36.ab1       ------------------------------------------------
F09_Pf_Sau3A_T3_M_P18.ab1       ------------------------------------------------
F09_Pf_Sau3A_T3_M_P18_d.ab1     ------------------------------------------------

MAL13P1.413                     TTTTAATTGTATTTATATTGAAGGAAAATATATTTATATATATATATA
MAL13|MAL13P1.413               ------------------------------------------------
su_gi_contig_113                TTTTAATTGTATTTATATTGAAGGAAAATATATTTATATATATATATA
093_PfLab1_S_P3b.ab1            TTTTAATTGTATTTATATTGAAGGAAAATATATTTATATATATATATA
H04_PfBamHI_S_T3_Plate3a.ab1    ------------------------------------------------
gi|12389769|gb|AU087628.1|AU087 TTTTAATTGTATTTATATTGAAGGAAAATATATTTATATATATATATA
gi|55828411|gb|AU086708.2|AU086 TTTTAATTGTATTTATATTGAAGGAAAATATATTTATATATATATATA
gi|12389613|gb|AU087472.1|AU087 TTTTAATTGTATTTATATTGAAGGAAAATATATTTATATATATATATA
gi|55828658|gb|AU088255.2|AU088 TTTTAATTGTATTTATATTGAAGGAAAATATATTTATATATATATATA
PfLab1_L_F3__P17a_E04_10.ab1    ------------------------------------------------
D12_Pf_Sau3A_T3_M_P22.ab1       ------------------------------------------------
D12_Pf_Sau3A_T3_M_P22_d.ab1     ------------------------------------------------
gi|12388274|gb|AU086133.1|AU086 ------------------------------------------------
B03_Pf_Sau3A_T3_M_P36.ab1       ------------------------------------------------
B03_Pf_Sau3A_T3_M_P36_d.ab1     ------------------------------------------------
C12_Pf_Sau3A_T7_M_P3.ab1        ------------------------------------------------
B04_PfLab1_Large_Plate13b.ab1   ------------------------------------------------
085_PfLab1_S_Plate12b.ab1       ------------------------------------------------
H10_Pf_Sau3A_T3_S_P36.ab1       ------------------------------------------------
F09_Pf_Sau3A_T3_M_P18.ab1       ------------------------------------------------
F09_Pf_Sau3A_T3_M_P18_d.ab1     ------------------------------------------------

MAL13P1.413                     TAAATATTTAGTTAGTTCTTTTACATTTTCTTTCACTTTGTTGAAATT
MAL13|MAL13P1.413               ------------------------------------------------
su_gi_contig_113                TAAATATTTAGTTAGTTCTTTTACATTTTCTTTCACTTTGTTGAAATT
093_PfLab1_S_P3b.ab1            TAAATATTTAGTTAGTTCTTTTACATTTTCTTTCACTTTGTTGAAATT
H04_PfBamHI_S_T3_Plate3a.ab1    ------------------------------------------------
gi|12389769|gb|AU087628.1|AU087 TAAATATTTAGTTAGTTCTTTTACATTTTCTTTCACTTTGTTGAAATT
gi|55828411|gb|AU086708.2|AU086 TAAATATTTAGTTAGTTCTTTTACATTTTCTTTCACTTTGTTGAAATT
gi|12389613|gb|AU087472.1|AU087 TAAATATTTAGTTAGTTCTTTTACATTTTCTTTCACTTTGTTGAAATT
gi|55828658|gb|AU088255.2|AU088 TAAATATTTAGTTAGTTCTTTTACATTTTCTTTCACTTTGTTGAAATT
PfLab1_L_F3__P17a_E04_10.ab1    ------------------------------------------------
D12_Pf_Sau3A_T3_M_P22.ab1       ------------------------------------------------
D12_Pf_Sau3A_T3_M_P22_d.ab1     ------------------------------------------------
gi|12388274|gb|AU086133.1|AU086 ------------------------------------------------
B03_Pf_Sau3A_T3_M_P36.ab1       ------------------------------------------------
B03_Pf_Sau3A_T3_M_P36_d.ab1     ------------------------------------------------
C12_Pf_Sau3A_T7_M_P3.ab1        ------------------------------------------------
B04_PfLab1_Large_Plate13b.ab1   ------------------------------------------------
085_PfLab1_S_Plate12b.ab1       ------------------------------------------------
H10_Pf_Sau3A_T3_S_P36.ab1       ------------------------------------------------
F09_Pf_Sau3A_T3_M_P18.ab1       ------------------------------------------------
F09_Pf_Sau3A_T3_M_P18_d.ab1     ------------------------------------------------

MAL13P1.413                     TTCGTGGAATATTTTTTTTTCTTTTTATATTTTGAAAAATAATATATA
MAL13|MAL13P1.413               ------------------------------------------------
su_gi_contig_113                TTCGTGGAATATTTTTTTTTCTTTTTATATTTTGAAAAATAATATATA
093_PfLab1_S_P3b.ab1            TTCGTGGAATATTTTTTTTTCTTTTTATATT-----------------
H04_PfBamHI_S_T3_Plate3a.ab1    ------------------------------------------------
gi|12389769|gb|AU087628.1|AU087 TTCGTGGAATATTTTTTTTTCTTTTTATATTTTGAAAAATAATATATA
gi|55828411|gb|AU086708.2|AU086 TTCGTGGAATATTTTTTTTTCTTTTTATATTTTGAAAAATAATATATA
gi|12389613|gb|AU087472.1|AU087 TTCGTGGAATATTTTTTTTTCTTTTTATATTTTGAAAAATAATATATA
gi|55828658|gb|AU088255.2|AU088 TTCGTGGAATATTTTTTTTTCTTTTTATATTTTGAAAAATAATATATA
PfLab1_L_F3__P17a_E04_10.ab1    ------------------------------------------------
D12_Pf_Sau3A_T3_M_P22.ab1       ------------------------------------------------
D12_Pf_Sau3A_T3_M_P22_d.ab1     ------------------------------------------------
gi|12388274|gb|AU086133.1|AU086 ------------------------------------------------
B03_Pf_Sau3A_T3_M_P36.ab1       ------------------------------------------------
B03_Pf_Sau3A_T3_M_P36_d.ab1     ------------------------------------------------
C12_Pf_Sau3A_T7_M_P3.ab1        ------------------------------------------------
B04_PfLab1_Large_Plate13b.ab1   ------------------------------------------------
085_PfLab1_S_Plate12b.ab1       ------------------------------------------------
H10_Pf_Sau3A_T3_S_P36.ab1       ------------------------------------------------
F09_Pf_Sau3A_T3_M_P18.ab1       ------------------------------------------------
F09_Pf_Sau3A_T3_M_P18_d.ab1     ------------------------------------------------

MAL13P1.413                     TATATATTATTATTA--CATAAAAAAAAATTTTATATTAGTTTCAATA
MAL13|MAL13P1.413               ------------------------------------------------
su_gi_contig_113                TATATATTATTATTA--CATAAAAAAAAATTTTATATTAGTTTCAATA
093_PfLab1_S_P3b.ab1            ------------------------------------------------
H04_PfBamHI_S_T3_Plate3a.ab1    ------------------------------------------------
gi|12389769|gb|AU087628.1|AU087 TATATATTATTATTA--CATAAAAAAAAATTTTATATTAG--------
gi|55828411|gb|AU086708.2|AU086 TATATATTATTATTA--CATAAAAAAAAATTCTATATTAGTTTCAATA
gi|12389613|gb|AU087472.1|AU087 TATATATTATTATTA--CATAAAAAAAAATTTTATATTAGTTTCAATA
gi|55828658|gb|AU088255.2|AU088 TATATATTATTATTA--CATAAAAAAAAATTTTATATTAGTTTCAATA
PfLab1_L_F3__P17a_E04_10.ab1    -------TACGGCCGGGCATAAAAAAAAATTTTATATTAGTTTCAATA
D12_Pf_Sau3A_T3_M_P22.ab1       ------------------------------------------------
D12_Pf_Sau3A_T3_M_P22_d.ab1     ------------------------------------------------
gi|12388274|gb|AU086133.1|AU086 ------------------------------------------------
B03_Pf_Sau3A_T3_M_P36.ab1       ------------------------------------------------
B03_Pf_Sau3A_T3_M_P36_d.ab1     ------------------------------------------------
C12_Pf_Sau3A_T7_M_P3.ab1        ------------------------------------------------
B04_PfLab1_Large_Plate13b.ab1   ------------------------------------------------
085_PfLab1_S_Plate12b.ab1       ------------------------------------------------
H10_Pf_Sau3A_T3_S_P36.ab1       ------------------------------------------------
F09_Pf_Sau3A_T3_M_P18.ab1       ------------------------------------------------
F09_Pf_Sau3A_T3_M_P18_d.ab1     ------------------------------------------------

MAL13P1.413                     CACTTTATATCTCTTTTGTAATTTTAGCATACATTTATTTTTATTTTT
MAL13|MAL13P1.413               ------------------------------------------------
su_gi_contig_113                CACTTTATATCTCTTTTGTAATTTTAGCATACATTTATTTTTATTTTT
093_PfLab1_S_P3b.ab1            ------------------------------------------------
H04_PfBamHI_S_T3_Plate3a.ab1    ------------------------------------------------
gi|12389769|gb|AU087628.1|AU087 ------------------------------------------------
gi|55828411|gb|AU086708.2|AU086 CACTTTATATCTCTTTTGTAATTTTAGCATACATTTATT---------
gi|12389613|gb|AU087472.1|AU087 CACTTTATATCTCTTTTGTAATTTTAGCATACATTTATTTTTATTTTT
gi|55828658|gb|AU088255.2|AU088 CACTTTATATCTCTTTTGTAATTTTAGCATACATTTATTTTTATTTTT
PfLab1_L_F3__P17a_E04_10.ab1    CACTTTATATCTCTTTTGTAATTTTAGCATACATTTATTTTTATTTTT
D12_Pf_Sau3A_T3_M_P22.ab1       ----TTATATCTCTTTTGTAATTTTAGCATACATTTATTTTTATTTTT
D12_Pf_Sau3A_T3_M_P22_d.ab1     ----TTATATCTCTTTTGTAATTTTAGCATACATTTATTTTTATTTTT
gi|12388274|gb|AU086133.1|AU086 -------------------------AGCATACATTTATTTTTATTTTT
B03_Pf_Sau3A_T3_M_P36.ab1       ------------------------------------------------
B03_Pf_Sau3A_T3_M_P36_d.ab1     ------------------------------------------------
C12_Pf_Sau3A_T7_M_P3.ab1        ------------------------------------------------
B04_PfLab1_Large_Plate13b.ab1   ------------------------------------------------
085_PfLab1_S_Plate12b.ab1       ------------------------------------------------
H10_Pf_Sau3A_T3_S_P36.ab1       ------------------------------------------------
F09_Pf_Sau3A_T3_M_P18.ab1       ------------------------------------------------
F09_Pf_Sau3A_T3_M_P18_d.ab1     ------------------------------------------------

MAL13P1.413                     AATTTTTTTTTTTTTTGGAAATTTAACCTGTTGTTTATTTTTTCATTT
MAL13|MAL13P1.413               ------------------------------------------------
su_gi_contig_113                AATTTTTTTTT--TTTGGAAATTTAACCTGTTGTTTATTTTTTCATTT
093_PfLab1_S_P3b.ab1            ------------------------------------------------
H04_PfBamHI_S_T3_Plate3a.ab1    ------------------------------------------------
gi|12389769|gb|AU087628.1|AU087 ------------------------------------------------
gi|55828411|gb|AU086708.2|AU086 ------------------------------------------------
gi|12389613|gb|AU087472.1|AU087 AATTTTTTTTTTT--TGGAAATTTAACCTGTTGTTTATTTTTTCATTT
gi|55828658|gb|AU088255.2|AU088 AATTTTTTTTTTTT--GGAAATTTAACCTGTTG---------------
PfLab1_L_F3__P17a_E04_10.ab1    AATTTTTTTTTTTT--GGAAATTTAACCT-------------------
D12_Pf_Sau3A_T3_M_P22.ab1       AATTTTTTTTTTTT--GGAAATTTAACCTGTTGTTTATTTTTTCATTT
D12_Pf_Sau3A_T3_M_P22_d.ab1     AATTTTTTTTTTTT--GGAAATTTAACCTGTTGTTTATTTTTTCATTT
gi|12388274|gb|AU086133.1|AU086 AATTTTTTTTTTTTTTGGAAATTTAACCTGTTGTTTATTTTTTCATTT
B03_Pf_Sau3A_T3_M_P36.ab1       AATTTTTTTTTTTTTTGGAAATTTAACCTGTTGTTTATTTTTTCATTT
B03_Pf_Sau3A_T3_M_P36_d.ab1     AATTTTTTTTTTTTTTGGAAATTTAACCTGTTGTTTATTTTTTCATTT
C12_Pf_Sau3A_T7_M_P3.ab1        ----------------GGAAATTTAACCTGTTGTTTATTTTTTCATTT
B04_PfLab1_Large_Plate13b.ab1   ------------------------------------------------
085_PfLab1_S_Plate12b.ab1       ------------------------------------------------
H10_Pf_Sau3A_T3_S_P36.ab1       ------------------------------------------------
F09_Pf_Sau3A_T3_M_P18.ab1       ------------------------------------------------
F09_Pf_Sau3A_T3_M_P18_d.ab1     ------------------------------------------------

MAL13P1.413                     ATTTCTATATAGAAATTTATATATTTTTTTGTTATTTTTTCTATATAT
MAL13|MAL13P1.413               ------------------------------------------------
su_gi_contig_113                ATTTCTATATAGAAATTTATATATTTTTTTGTTATTTTTTCTATATAT
093_PfLab1_S_P3b.ab1            ------------------------------------------------
H04_PfBamHI_S_T3_Plate3a.ab1    ------------------------------------------------
gi|12389769|gb|AU087628.1|AU087 ------------------------------------------------
gi|55828411|gb|AU086708.2|AU086 ------------------------------------------------
gi|12389613|gb|AU087472.1|AU087 ATTTCTATATAGAAATT-------------------------------
gi|55828658|gb|AU088255.2|AU088 ------------------------------------------------
PfLab1_L_F3__P17a_E04_10.ab1    ------------------------------------------------
D12_Pf_Sau3A_T3_M_P22.ab1       ATTTCTATATAGAAATTTATATATTTTTTTGTTATTTTTTCTATATAT
D12_Pf_Sau3A_T3_M_P22_d.ab1     ATTTCTATATAGAAATTTATATATTTTTTTGTTATTTTTTCTATATAT
gi|12388274|gb|AU086133.1|AU086 ATTTCTATATAGAAATTTATATATTTTTTTGTTATTTTTTCTATATAT
B03_Pf_Sau3A_T3_M_P36.ab1       ATTTCTATATAGAAATTTATATATTTTTTTGTTATTTTTTCTATATAT
B03_Pf_Sau3A_T3_M_P36_d.ab1     ATTTCTATATAGAAATTTATATATTTTTTTGTTATTTTTTCTATATAT
C12_Pf_Sau3A_T7_M_P3.ab1        ATTTCTATATAGAAATTTATATATTTTTTTGTTATTTTTTCTATATAT
B04_PfLab1_Large_Plate13b.ab1   ------------------------------------------------
085_PfLab1_S_Plate12b.ab1       ------------------------------------------------
H10_Pf_Sau3A_T3_S_P36.ab1       ------------------------------------------------
F09_Pf_Sau3A_T3_M_P18.ab1       ------------------------------------------------
F09_Pf_Sau3A_T3_M_P18_d.ab1     ------------------------------------------------

MAL13P1.413                     ATAAATTACTATACCGTTTATATAAAATTTATATTTTATAATATCTAA
MAL13|MAL13P1.413               ------------------------------------------------
su_gi_contig_113                ATAAATTACTATACCGTTTATATAAAATTTATATTTTATAATATCTAA
093_PfLab1_S_P3b.ab1            ------------------------------------------------
H04_PfBamHI_S_T3_Plate3a.ab1    ------------------------------------------------
gi|12389769|gb|AU087628.1|AU087 ------------------------------------------------
gi|55828411|gb|AU086708.2|AU086 ------------------------------------------------
gi|12389613|gb|AU087472.1|AU087 ------------------------------------------------
gi|55828658|gb|AU088255.2|AU088 ------------------------------------------------
PfLab1_L_F3__P17a_E04_10.ab1    ------------------------------------------------
D12_Pf_Sau3A_T3_M_P22.ab1       ATAAATTACTATACCGTTTATATAAAATTTATATTTTATAATATCTAA
D12_Pf_Sau3A_T3_M_P22_d.ab1     ATAAATTACTATACCGTTTATATAAAATTTATATTTTATAATATCTAA
gi|12388274|gb|AU086133.1|AU086 ATAAATTACTATACCGTTTATATAAAATTTATATTTTATAATATCTAA
B03_Pf_Sau3A_T3_M_P36.ab1       ATAAATTACTATACCGTTTATATAAAATTTATATTTTATAATATCTAA
B03_Pf_Sau3A_T3_M_P36_d.ab1     ATAAATTACTATACCGTTTATATAAAATTTATATTTTATAATATCTAA
C12_Pf_Sau3A_T7_M_P3.ab1        ATAAATTACTATACCGTTTATATAAAATTTATATTTTATAATATCTAA
B04_PfLab1_Large_Plate13b.ab1   ------------------------------------------------
085_PfLab1_S_Plate12b.ab1       ------------------------------------------------
H10_Pf_Sau3A_T3_S_P36.ab1       ------------------------------------------------
F09_Pf_Sau3A_T3_M_P18.ab1       ------------------------------------------------
F09_Pf_Sau3A_T3_M_P18_d.ab1     ------------------------------------------------

MAL13P1.413                     AAATGGCAGAGCAAGCAGCAGTACAACCAGAAAGTGTTCCTACTGTTG
MAL13|MAL13P1.413               --ATGGCAGAGCAAGCAGCAGTACAACCAGAAAGTGTTCCTACTGTTG
su_gi_contig_113                AAATGGCAGAGCAAGCAGCAGTACAACCAGAAAGTGTTCCTACTGTTG
093_PfLab1_S_P3b.ab1            ------------------------------------------------
H04_PfBamHI_S_T3_Plate3a.ab1    ------------------------------------------------
gi|12389769|gb|AU087628.1|AU087 ------------------------------------------------
gi|55828411|gb|AU086708.2|AU086 ------------------------------------------------
gi|12389613|gb|AU087472.1|AU087 ------------------------------------------------
gi|55828658|gb|AU088255.2|AU088 ------------------------------------------------
PfLab1_L_F3__P17a_E04_10.ab1    ------------------------------------------------
D12_Pf_Sau3A_T3_M_P22.ab1       AAAT--------------------------------------------
D12_Pf_Sau3A_T3_M_P22_d.ab1     AAAT--------------------------------------------
gi|12388274|gb|AU086133.1|AU086 AAATGGCAGAGCAAGCAGCAGTACAACCAGAAAGTGTTCCTACTGTTG
B03_Pf_Sau3A_T3_M_P36.ab1       AAATGGCAGAGCAAGCAGCAGTACAACCAGAAAGTGTTCCTACTGTTG
B03_Pf_Sau3A_T3_M_P36_d.ab1     AAATGGCAGAGCAAGCAGCAGTACAACCAGAAAGTGTTCCTACTGTTG
C12_Pf_Sau3A_T7_M_P3.ab1        AAATGGCAGAGCAAGCAGCAGTACAACCAGAAAGTGTTCCTACTGTTG
B04_PfLab1_Large_Plate13b.ab1   -----------------------------------GTTCCTACTGTTG
085_PfLab1_S_Plate12b.ab1       ------------------------------------------------
H10_Pf_Sau3A_T3_S_P36.ab1       ------------------------------------------------
F09_Pf_Sau3A_T3_M_P18.ab1       ------------------------------------------------
F09_Pf_Sau3A_T3_M_P18_d.ab1     ------------------------------------------------

MAL13P1.413                     GAACAGTTCCTCAAGCAGATGTACCTACAGAAGGTATGGATGTTCCAT
MAL13|MAL13P1.413               GAACAGTTCCTCAAGCAGATGTACCTACAGAAGGTATGGATGTTCCAT
su_gi_contig_113                GAACAGTTCCTCAAGCAGATGTACCTACAGAAGGTATGGATGTTCCAT
093_PfLab1_S_P3b.ab1            ------------------------------------------------
H04_PfBamHI_S_T3_Plate3a.ab1    ------------------------------------------------
gi|12389769|gb|AU087628.1|AU087 ------------------------------------------------
gi|55828411|gb|AU086708.2|AU086 ------------------------------------------------
gi|12389613|gb|AU087472.1|AU087 ------------------------------------------------
gi|55828658|gb|AU088255.2|AU088 ------------------------------------------------
PfLab1_L_F3__P17a_E04_10.ab1    ------------------------------------------------
D12_Pf_Sau3A_T3_M_P22.ab1       ------------------------------------------------
D12_Pf_Sau3A_T3_M_P22_d.ab1     ------------------------------------------------
gi|12388274|gb|AU086133.1|AU086 GAACAGTTCCTCAAGCAGATGTACCTACAGAAGGTATGGATGTTCCAT
B03_Pf_Sau3A_T3_M_P36.ab1       GAACAGTTCCTCAAGCAGATGTACCTACAGAAGGTATGGATGTTCCAT
B03_Pf_Sau3A_T3_M_P36_d.ab1     GAACAGTTCCTCAAGCAGATGTACCTACAGAAGGTATGGATGTTCCAT
C12_Pf_Sau3A_T7_M_P3.ab1        GAACAGTTCCTCAAGCAGATGTACCTACAGAAGGTATGGATGTTCCAT
B04_PfLab1_Large_Plate13b.ab1   GAACAGTTCCTCAAGCAGATGTACCTACAGAAGGTATGGATGTTCCAT
085_PfLab1_S_Plate12b.ab1       ------------------------CTACAGAAGGTATGGATGTTCCAT
H10_Pf_Sau3A_T3_S_P36.ab1       ------------------------------------------------
F09_Pf_Sau3A_T3_M_P18.ab1       ------------------------------------------------
F09_Pf_Sau3A_T3_M_P18_d.ab1     ------------------------------------------------

MAL13P1.413                     TTGGATTTTTTGATAAAAATACTTTAAAGAAGTTGATGTTTATATTTA
MAL13|MAL13P1.413               TTGGATTTTTTGATAAAAATACTTTAAAGAAGTTGATGTTTATATTTA
su_gi_contig_113                TTGGATTTTTTGATAAAAATACTTTAAAGAAGTTGATGTTTATATTTA
093_PfLab1_S_P3b.ab1            ------------------------------------------------
H04_PfBamHI_S_T3_Plate3a.ab1    ------------------------------------------------
gi|12389769|gb|AU087628.1|AU087 ------------------------------------------------
gi|55828411|gb|AU086708.2|AU086 ------------------------------------------------
gi|12389613|gb|AU087472.1|AU087 ------------------------------------------------
gi|55828658|gb|AU088255.2|AU088 ------------------------------------------------
PfLab1_L_F3__P17a_E04_10.ab1    ------------------------------------------------
D12_Pf_Sau3A_T3_M_P22.ab1       ------------------------------------------------
D12_Pf_Sau3A_T3_M_P22_d.ab1     ------------------------------------------------
gi|12388274|gb|AU086133.1|AU086 TTGGATTTTTTGATAAAAATACTTTAAAGAAGTTGATGTTTATATTTA
B03_Pf_Sau3A_T3_M_P36.ab1       TTGGATTTTTTGATAAAAATACTTTAAAGAAGTTGATGTTTATATTTA
B03_Pf_Sau3A_T3_M_P36_d.ab1     TTGGATTTTTTGATAAAAATACTTTAAAGAAGTTGATGTTTATATTTA
C12_Pf_Sau3A_T7_M_P3.ab1        TTGGATTTTTTGATAAAAATACTTTAAAGAAGTTGATGTTTATATTTA
B04_PfLab1_Large_Plate13b.ab1   TTGGATTTTTTGATAAAAATACTTTAAAGAAGTTGATGTTTATATTTA
085_PfLab1_S_Plate12b.ab1       TTGGATTTTTTGATAAAAATACTTTAAAGAAGTTGATGTTTATATTTA
H10_Pf_Sau3A_T3_S_P36.ab1       ------------------------------------------------
F09_Pf_Sau3A_T3_M_P18.ab1       ------------------------------------------------
F09_Pf_Sau3A_T3_M_P18_d.ab1     ------------------------------------------------

MAL13P1.413                     TGAGGGATGTTGATAACTATGCTAGGAATTGGTTTACTAATTTTATGC
MAL13|MAL13P1.413               TGAGGGATGTTGATAACTATGCTAGGAATTGGTTTACTAATTTTATGC
su_gi_contig_113                TGAGGGATGTTGATAACTATGCTAGGAATTGGTTTACTAATTTTATGC
093_PfLab1_S_P3b.ab1            ------------------------------------------------
H04_PfBamHI_S_T3_Plate3a.ab1    ------------------------------------------------
gi|12389769|gb|AU087628.1|AU087 ------------------------------------------------
gi|55828411|gb|AU086708.2|AU086 ------------------------------------------------
gi|12389613|gb|AU087472.1|AU087 ------------------------------------------------
gi|55828658|gb|AU088255.2|AU088 ------------------------------------------------
PfLab1_L_F3__P17a_E04_10.ab1    ------------------------------------------------
D12_Pf_Sau3A_T3_M_P22.ab1       ------------------------------------------------
D12_Pf_Sau3A_T3_M_P22_d.ab1     ------------------------------------------------
gi|12388274|gb|AU086133.1|AU086 TGAGGGATGTTGATAACTATGCTAGGAATTGGTTTACTAATTTTATGC
B03_Pf_Sau3A_T3_M_P36.ab1       TGAGGGATGTTGATAACTATGCTAGGAATTGGTTTACTAATTTTATGC
B03_Pf_Sau3A_T3_M_P36_d.ab1     TGAGGGATGTTGATAACTATGCTAGGAATTGGTTTACTAATTTTATGC
C12_Pf_Sau3A_T7_M_P3.ab1        TGAGGGATGTTGATAACTATGCTAGGAATTGGTTTACTAATTTTATGC
B04_PfLab1_Large_Plate13b.ab1   TGAGGGATGTTGATAACTATGCTAGGAATTGGTTTACTAATTTTATGC
085_PfLab1_S_Plate12b.ab1       TGAGGGATGTTGATAACTATGCTAGGAATTGGTTTACTAATTTTATGC
H10_Pf_Sau3A_T3_S_P36.ab1       ------------------------------------------------
F09_Pf_Sau3A_T3_M_P18.ab1       ------------------------------------------------
F09_Pf_Sau3A_T3_M_P18_d.ab1     ------------------------------------------------

MAL13P1.413                     ATGCACAAACAGAAGATGATGATCAAACTGATGGTGAAGGAAAACATG
MAL13|MAL13P1.413               ATGCACAAACAGAAGATGATGATCAAACTGATGGTGAAGGAAAACATG
su_gi_contig_113                ATGCACAAACAGAAGATGATGATCAAACTGATGGTGAAGGAAAACATG
093_PfLab1_S_P3b.ab1            ------------------------------------------------
H04_PfBamHI_S_T3_Plate3a.ab1    ------------------------------------------------
gi|12389769|gb|AU087628.1|AU087 ------------------------------------------------
gi|55828411|gb|AU086708.2|AU086 ------------------------------------------------
gi|12389613|gb|AU087472.1|AU087 ------------------------------------------------
gi|55828658|gb|AU088255.2|AU088 ------------------------------------------------
PfLab1_L_F3__P17a_E04_10.ab1    ------------------------------------------------
D12_Pf_Sau3A_T3_M_P22.ab1       ------------------------------------------------
D12_Pf_Sau3A_T3_M_P22_d.ab1     ------------------------------------------------
gi|12388274|gb|AU086133.1|AU086 ATGCACAAACAGAAGATGATGATCAAACTGATGGTGAAGGAAAACATG
B03_Pf_Sau3A_T3_M_P36.ab1       ATGCACAAACAGAAGA--------------------------------
B03_Pf_Sau3A_T3_M_P36_d.ab1     ATGCACAAACAGAAGA--------------------------------
C12_Pf_Sau3A_T7_M_P3.ab1        ATGCACAAACAGAAGATGAT----------------------------
B04_PfLab1_Large_Plate13b.ab1   ATGCACAAACAGAAGATGATGATCAAACTGATGGTGAAGGAAAACATG
085_PfLab1_S_Plate12b.ab1       ATGCACAAACAGAAGATGATGATCAAACTGATGGTGAAGGAAAACATG
H10_Pf_Sau3A_T3_S_P36.ab1       ------------------------AAACTGATGGTGAAGGAAAACATG
F09_Pf_Sau3A_T3_M_P18.ab1       ------------------------------------------------
F09_Pf_Sau3A_T3_M_P18_d.ab1     ------------------------------------------------

MAL13P1.413                     CATATTTGTTAAATCACAAGAGAACGTGGTTTGAACAATTTAAGGCTT
MAL13|MAL13P1.413               CATATTTGTTAAATCACAAGAGAACGTGGTTTGAACAATTTAAGGCTT
su_gi_contig_113                CATATTTGTTAAATCACAAGAGAACGTGGTTTGAACAATTTAAGGCTT
093_PfLab1_S_P3b.ab1            ------------------------------------------------
H04_PfBamHI_S_T3_Plate3a.ab1    ------------------------------------------------
gi|12389769|gb|AU087628.1|AU087 ------------------------------------------------
gi|55828411|gb|AU086708.2|AU086 ------------------------------------------------
gi|12389613|gb|AU087472.1|AU087 ------------------------------------------------
gi|55828658|gb|AU088255.2|AU088 ------------------------------------------------
PfLab1_L_F3__P17a_E04_10.ab1    ------------------------------------------------
D12_Pf_Sau3A_T3_M_P22.ab1       ------------------------------------------------
D12_Pf_Sau3A_T3_M_P22_d.ab1     ------------------------------------------------
gi|12388274|gb|AU086133.1|AU086 CATATTTGTTAAATCACAAGAGAACGTGGTTTGAACAATTTAAGGCTT
B03_Pf_Sau3A_T3_M_P36.ab1       ------------------------------------------------
B03_Pf_Sau3A_T3_M_P36_d.ab1     ------------------------------------------------
C12_Pf_Sau3A_T7_M_P3.ab1        ------------------------------------------------
B04_PfLab1_Large_Plate13b.ab1   CATATTTGTTAAATCACAAGAGAACGTGGTTTGAACAATTTAAGGCTT
085_PfLab1_S_Plate12b.ab1       CATATTTGTTAAATCACAAG----------------------------
H10_Pf_Sau3A_T3_S_P36.ab1       CATATTTGTTAAATCACAAGAGAACGTGGTTTGAACAATTTAAGGCTT
F09_Pf_Sau3A_T3_M_P18.ab1       ------------------------------------------------
F09_Pf_Sau3A_T3_M_P18_d.ab1     ------------------------------------------------

MAL13P1.413                     CTCTTTCTGAAGCTTTAGATGGAAAGAATAGTGTATTCTTATTGTTAT
MAL13|MAL13P1.413               CTCTTTCTGAAGCTTTAGATGGAAAGAATAGTGTATTCTTATTGTTAT
su_gi_contig_113                CTCTTTCTGAAGCTTTAGATGGAAAGAATAGTGTATTCTTATTGTTAT
093_PfLab1_S_P3b.ab1            ------------------------------------------------
H04_PfBamHI_S_T3_Plate3a.ab1    ------------------------------------------------
gi|12389769|gb|AU087628.1|AU087 ------------------------------------------------
gi|55828411|gb|AU086708.2|AU086 ------------------------------------------------
gi|12389613|gb|AU087472.1|AU087 ------------------------------------------------
gi|55828658|gb|AU088255.2|AU088 ------------------------------------------------
PfLab1_L_F3__P17a_E04_10.ab1    ------------------------------------------------
D12_Pf_Sau3A_T3_M_P22.ab1       ------------------------------------------------
D12_Pf_Sau3A_T3_M_P22_d.ab1     ------------------------------------------------
gi|12388274|gb|AU086133.1|AU086 CTCTTTCTGAAGCTTTAGATGGAAAGAATAGTGTATTCTTATTGTT--
B03_Pf_Sau3A_T3_M_P36.ab1       ------------------------------------------------
B03_Pf_Sau3A_T3_M_P36_d.ab1     ------------------------------------------------
C12_Pf_Sau3A_T7_M_P3.ab1        ------------------------------------------------
B04_PfLab1_Large_Plate13b.ab1   CTCTTTCTGAAGCTTTAGATGGAAAGAATAGTGTATTCTTATTGTTAT
085_PfLab1_S_Plate12b.ab1       ------------------------------------------------
H10_Pf_Sau3A_T3_S_P36.ab1       CTCTTTCTGAAGCTTTAGATGGAAAGAATAGTGTATTCTTATTGTTAT
F09_Pf_Sau3A_T3_M_P18.ab1       ------------------------------------------------
F09_Pf_Sau3A_T3_M_P18_d.ab1     ------------------------------------------------

MAL13P1.413                     TTTTGTTTTTTGGATTTGTATTTTGCCTTTTATATCACGCCTTCTTAT
MAL13|MAL13P1.413               TTTTGTTTTTTGGATTTGTATTTTGCCTTTTATATCACGCCTTCTTAT
su_gi_contig_113                TTTTGTTTTTTGGATTTGTATTTTGCCTTTTATATCACGCCTTCTTAT
093_PfLab1_S_P3b.ab1            ------------------------------------------------
H04_PfBamHI_S_T3_Plate3a.ab1    ------------------------------------------------
gi|12389769|gb|AU087628.1|AU087 ------------------------------------------------
gi|55828411|gb|AU086708.2|AU086 ------------------------------------------------
gi|12389613|gb|AU087472.1|AU087 ------------------------------------------------
gi|55828658|gb|AU088255.2|AU088 ------------------------------------------------
PfLab1_L_F3__P17a_E04_10.ab1    ------------------------------------------------
D12_Pf_Sau3A_T3_M_P22.ab1       ------------------------------------------------
D12_Pf_Sau3A_T3_M_P22_d.ab1     ------------------------------------------------
gi|12388274|gb|AU086133.1|AU086 ------------------------------------------------
B03_Pf_Sau3A_T3_M_P36.ab1       ------------------------------------------------
B03_Pf_Sau3A_T3_M_P36_d.ab1     ------------------------------------------------
C12_Pf_Sau3A_T7_M_P3.ab1        ------------------------------------------------
B04_PfLab1_Large_Plate13b.ab1   TTTTGTTTTTTGGATTTGTATTTTGCCTTTTATATCACGCCTTCTTAT
085_PfLab1_S_Plate12b.ab1       ------------------------------------------------
H10_Pf_Sau3A_T3_S_P36.ab1       TTTTGTTTTTTGGATTTGTATTTTGCCTTTTATATCACGCCTTCTTAT
F09_Pf_Sau3A_T3_M_P18.ab1       ------------------------------------------------
F09_Pf_Sau3A_T3_M_P18_d.ab1     ------------------------------------------------

MAL13P1.413                     ACCACTCAGTAAGTTCATTATAAAATATAAGAATATTTATTCATTATA
MAL13|MAL13P1.413               ACCACTCA----------------------------------------
su_gi_contig_113                ACCACTCA----------------------------------------
093_PfLab1_S_P3b.ab1            ------------------------------------------------
H04_PfBamHI_S_T3_Plate3a.ab1    ------------------------------------------------
gi|12389769|gb|AU087628.1|AU087 ------------------------------------------------
gi|55828411|gb|AU086708.2|AU086 ------------------------------------------------
gi|12389613|gb|AU087472.1|AU087 ------------------------------------------------
gi|55828658|gb|AU088255.2|AU088 ------------------------------------------------
PfLab1_L_F3__P17a_E04_10.ab1    ------------------------------------------------
D12_Pf_Sau3A_T3_M_P22.ab1       ------------------------------------------------
D12_Pf_Sau3A_T3_M_P22_d.ab1     ------------------------------------------------
gi|12388274|gb|AU086133.1|AU086 ------------------------------------------------
B03_Pf_Sau3A_T3_M_P36.ab1       ------------------------------------------------
B03_Pf_Sau3A_T3_M_P36_d.ab1     ------------------------------------------------
C12_Pf_Sau3A_T7_M_P3.ab1        ------------------------------------------------
B04_PfLab1_Large_Plate13b.ab1   ACCACTCA----------------------------------------
085_PfLab1_S_Plate12b.ab1       ------------------------------------------------
H10_Pf_Sau3A_T3_S_P36.ab1       ACCACTCA----------------------------------------
F09_Pf_Sau3A_T3_M_P18.ab1       ------------------------------------------------
F09_Pf_Sau3A_T3_M_P18_d.ab1     ------------------------------------------------

MAL13P1.413                     TGTATTTGTATATATATATATATATATATATATATATAATACATTTTT
MAL13|MAL13P1.413               ------------------------------------------------
su_gi_contig_113                ------------------------------------------------
093_PfLab1_S_P3b.ab1            ------------------------------------------------
H04_PfBamHI_S_T3_Plate3a.ab1    ------------------------------------------------
gi|12389769|gb|AU087628.1|AU087 ------------------------------------------------
gi|55828411|gb|AU086708.2|AU086 ------------------------------------------------
gi|12389613|gb|AU087472.1|AU087 ------------------------------------------------
gi|55828658|gb|AU088255.2|AU088 ------------------------------------------------
PfLab1_L_F3__P17a_E04_10.ab1    ------------------------------------------------
D12_Pf_Sau3A_T3_M_P22.ab1       ------------------------------------------------
D12_Pf_Sau3A_T3_M_P22_d.ab1     ------------------------------------------------
gi|12388274|gb|AU086133.1|AU086 ------------------------------------------------
B03_Pf_Sau3A_T3_M_P36.ab1       ------------------------------------------------
B03_Pf_Sau3A_T3_M_P36_d.ab1     ------------------------------------------------
C12_Pf_Sau3A_T7_M_P3.ab1        ------------------------------------------------
B04_PfLab1_Large_Plate13b.ab1   ------------------------------------------------
085_PfLab1_S_Plate12b.ab1       ------------------------------------------------
H10_Pf_Sau3A_T3_S_P36.ab1       ------------------------------------------------
F09_Pf_Sau3A_T3_M_P18.ab1       ------------------------------------------------
F09_Pf_Sau3A_T3_M_P18_d.ab1     ------------------------------------------------

MAL13P1.413                     GAAATATAGTAATATTATTATTTTAAGTGATACATTTCTAAATACCTT
MAL13|MAL13P1.413               ------------------------------------------------
su_gi_contig_113                ------------------------------------------------
093_PfLab1_S_P3b.ab1            ------------------------------------------------
H04_PfBamHI_S_T3_Plate3a.ab1    ------------------------------------------------
gi|12389769|gb|AU087628.1|AU087 ------------------------------------------------
gi|55828411|gb|AU086708.2|AU086 ------------------------------------------------
gi|12389613|gb|AU087472.1|AU087 ------------------------------------------------
gi|55828658|gb|AU088255.2|AU088 ------------------------------------------------
PfLab1_L_F3__P17a_E04_10.ab1    ------------------------------------------------
D12_Pf_Sau3A_T3_M_P22.ab1       ------------------------------------------------
D12_Pf_Sau3A_T3_M_P22_d.ab1     ------------------------------------------------
gi|12388274|gb|AU086133.1|AU086 ------------------------------------------------
B03_Pf_Sau3A_T3_M_P36.ab1       ------------------------------------------------
B03_Pf_Sau3A_T3_M_P36_d.ab1     ------------------------------------------------
C12_Pf_Sau3A_T7_M_P3.ab1        ------------------------------------------------
B04_PfLab1_Large_Plate13b.ab1   ------------------------------------------------
085_PfLab1_S_Plate12b.ab1       ------------------------------------------------
H10_Pf_Sau3A_T3_S_P36.ab1       ------------------------------------------------
F09_Pf_Sau3A_T3_M_P18.ab1       ------------------------------------------------
F09_Pf_Sau3A_T3_M_P18_d.ab1     ------------------------------------------------

MAL13P1.413                     TTTATTATTATATATAAACCCAAATTAATTATTTTTTTATATTATTTT
MAL13|MAL13P1.413               ------------------------------------------------
su_gi_contig_113                ------------------------------------------------
093_PfLab1_S_P3b.ab1            ------------------------------------------------
H04_PfBamHI_S_T3_Plate3a.ab1    ------------------------------------------------
gi|12389769|gb|AU087628.1|AU087 ------------------------------------------------
gi|55828411|gb|AU086708.2|AU086 ------------------------------------------------
gi|12389613|gb|AU087472.1|AU087 ------------------------------------------------
gi|55828658|gb|AU088255.2|AU088 ------------------------------------------------
PfLab1_L_F3__P17a_E04_10.ab1    ------------------------------------------------
D12_Pf_Sau3A_T3_M_P22.ab1       ------------------------------------------------
D12_Pf_Sau3A_T3_M_P22_d.ab1     ------------------------------------------------
gi|12388274|gb|AU086133.1|AU086 ------------------------------------------------
B03_Pf_Sau3A_T3_M_P36.ab1       ------------------------------------------------
B03_Pf_Sau3A_T3_M_P36_d.ab1     ------------------------------------------------
C12_Pf_Sau3A_T7_M_P3.ab1        ------------------------------------------------
B04_PfLab1_Large_Plate13b.ab1   ------------------------------------------------
085_PfLab1_S_Plate12b.ab1       ------------------------------------------------
H10_Pf_Sau3A_T3_S_P36.ab1       ------------------------------------------------
F09_Pf_Sau3A_T3_M_P18.ab1       ------------------------------------------------
F09_Pf_Sau3A_T3_M_P18_d.ab1     ------------------------------------------------

MAL13P1.413                     TATTACAGATCAAGAGTGAACATAAAGCCAAAAAGTTACATTTAGAAC
MAL13|MAL13P1.413               --------ATCAAGAGTGAACATAAAGCCAAAAAGTTACATTTAGAAC
su_gi_contig_113                --------ATCAAGAGTGAACATAAAGCCAAAAAGTTACATTTAGAAC
093_PfLab1_S_P3b.ab1            ------------------------------------------------
H04_PfBamHI_S_T3_Plate3a.ab1    ------------------------------------------------
gi|12389769|gb|AU087628.1|AU087 ------------------------------------------------
gi|55828411|gb|AU086708.2|AU086 ------------------------------------------------
gi|12389613|gb|AU087472.1|AU087 ------------------------------------------------
gi|55828658|gb|AU088255.2|AU088 ------------------------------------------------
PfLab1_L_F3__P17a_E04_10.ab1    ------------------------------------------------
D12_Pf_Sau3A_T3_M_P22.ab1       ------------------------------------------------
D12_Pf_Sau3A_T3_M_P22_d.ab1     ------------------------------------------------
gi|12388274|gb|AU086133.1|AU086 ------------------------------------------------
B03_Pf_Sau3A_T3_M_P36.ab1       ------------------------------------------------
B03_Pf_Sau3A_T3_M_P36_d.ab1     ------------------------------------------------
C12_Pf_Sau3A_T7_M_P3.ab1        ------------------------------------------------
B04_PfLab1_Large_Plate13b.ab1   --------ATCAAGAGTGAACATAAAGCCAAAAAGTTACATTTAGAAC
085_PfLab1_S_Plate12b.ab1       ------------------------------------------------
H10_Pf_Sau3A_T3_S_P36.ab1       --------ATCAAGAGTGAACATAAAGCCAAAAAGTTACATTTAGAAC
F09_Pf_Sau3A_T3_M_P18.ab1       ------------------------------------------------
F09_Pf_Sau3A_T3_M_P18_d.ab1     ------------------------------------------------

MAL13P1.413                     AAGAAGAAAATGATGACGACTATCATCATTATCACCATGCACCTCATT
MAL13|MAL13P1.413               AAGAAGAAAATGATGACGACTATCATCATTATCACCATGCACCTCATT
su_gi_contig_113                AAGAAGAAAATGATGACGACTATCATCATTATCACCATGCACCTCATT
093_PfLab1_S_P3b.ab1            ------------------------------------------------
H04_PfBamHI_S_T3_Plate3a.ab1    ------------------------------------------------
gi|12389769|gb|AU087628.1|AU087 ------------------------------------------------
gi|55828411|gb|AU086708.2|AU086 ------------------------------------------------
gi|12389613|gb|AU087472.1|AU087 ------------------------------------------------
gi|55828658|gb|AU088255.2|AU088 ------------------------------------------------
PfLab1_L_F3__P17a_E04_10.ab1    ------------------------------------------------
D12_Pf_Sau3A_T3_M_P22.ab1       ------------------------------------------------
D12_Pf_Sau3A_T3_M_P22_d.ab1     ------------------------------------------------
gi|12388274|gb|AU086133.1|AU086 ------------------------------------------------
B03_Pf_Sau3A_T3_M_P36.ab1       ------------------------------------------------
B03_Pf_Sau3A_T3_M_P36_d.ab1     ------------------------------------------------
C12_Pf_Sau3A_T7_M_P3.ab1        ------------------------------------------------
B04_PfLab1_Large_Plate13b.ab1   AAGAAGAAAATGATGACGACTATCATCATTATCACCATGCACCTCATT
085_PfLab1_S_Plate12b.ab1       ------------------------------------------------
H10_Pf_Sau3A_T3_S_P36.ab1       AAGAAGAAAATGA-----------------------------------
F09_Pf_Sau3A_T3_M_P18.ab1       ------------------------------------------------
F09_Pf_Sau3A_T3_M_P18_d.ab1     ------------------------------------------------

MAL13P1.413                     TCTACCCATTTTTTGATCCAGAATATATGCATGATCACGACCATGATC
MAL13|MAL13P1.413               TCTACCCATTTTTTGATCCAGAATATATGCATGATCACGACCATGATC
su_gi_contig_113                TCTACCCATTTTTTGATCCAGAATATATGCATGATCACGACCATGATC
093_PfLab1_S_P3b.ab1            ------------------------------------------------
H04_PfBamHI_S_T3_Plate3a.ab1    ------------------------------------------------
gi|12389769|gb|AU087628.1|AU087 ------------------------------------------------
gi|55828411|gb|AU086708.2|AU086 ------------------------------------------------
gi|12389613|gb|AU087472.1|AU087 ------------------------------------------------
gi|55828658|gb|AU088255.2|AU088 ------------------------------------------------
PfLab1_L_F3__P17a_E04_10.ab1    ------------------------------------------------
D12_Pf_Sau3A_T3_M_P22.ab1       ------------------------------------------------
D12_Pf_Sau3A_T3_M_P22_d.ab1     ------------------------------------------------
gi|12388274|gb|AU086133.1|AU086 ------------------------------------------------
B03_Pf_Sau3A_T3_M_P36.ab1       ------------------------------------------------
B03_Pf_Sau3A_T3_M_P36_d.ab1     ------------------------------------------------
C12_Pf_Sau3A_T7_M_P3.ab1        ------------------------------------------------
B04_PfLab1_Large_Plate13b.ab1   TCTACCCATTTTTTGATCCAGAATATATGCATGATCACGACCATGATC
085_PfLab1_S_Plate12b.ab1       ------------------------------------------------
H10_Pf_Sau3A_T3_S_P36.ab1       ------------------------------------------------
F09_Pf_Sau3A_T3_M_P18.ab1       ------------------------------------------------
F09_Pf_Sau3A_T3_M_P18_d.ab1     ------------------------------------------------

MAL13P1.413                     ACGAACATGATCACACAATTAAACCTGCACACGCTCATGAACTTGATC
MAL13|MAL13P1.413               ACGAACATGATCACACAATTAAACCTGCACACGCTCATGAACTTGATC
su_gi_contig_113                ACGAACATGATCACACAATTAAACCTGCACACGCTCATGAACTTGATC
093_PfLab1_S_P3b.ab1            ------------------------------------------------
H04_PfBamHI_S_T3_Plate3a.ab1    ------------------------------------------------
gi|12389769|gb|AU087628.1|AU087 ------------------------------------------------
gi|55828411|gb|AU086708.2|AU086 ------------------------------------------------
gi|12389613|gb|AU087472.1|AU087 ------------------------------------------------
gi|55828658|gb|AU088255.2|AU088 ------------------------------------------------
PfLab1_L_F3__P17a_E04_10.ab1    ------------------------------------------------
D12_Pf_Sau3A_T3_M_P22.ab1       ------------------------------------------------
D12_Pf_Sau3A_T3_M_P22_d.ab1     ------------------------------------------------
gi|12388274|gb|AU086133.1|AU086 ------------------------------------------------
B03_Pf_Sau3A_T3_M_P36.ab1       ------------------------------------------------
B03_Pf_Sau3A_T3_M_P36_d.ab1     ------------------------------------------------
C12_Pf_Sau3A_T7_M_P3.ab1        ------------------------------------------------
B04_PfLab1_Large_Plate13b.ab1   ACGAACATGATCACACAATTAAACCTGCACACGCTCATGAACTTGATC
085_PfLab1_S_Plate12b.ab1       ------------------------------------------------
H10_Pf_Sau3A_T3_S_P36.ab1       ------------------------------------------------
F09_Pf_Sau3A_T3_M_P18.ab1       ------------------------------------------------
F09_Pf_Sau3A_T3_M_P18_d.ab1     ------------------------------------------------

MAL13P1.413                     ATGGACATGACCATGGACACGATCACGGACACGATCACGGACACGATC
MAL13|MAL13P1.413               ATGGACATGACCATGGACACGATCACGGACACGATCACGGACACGATC
su_gi_contig_113                ATGGACATGACCATGGACACGATCACGGACACGATCACGGACACGATC
093_PfLab1_S_P3b.ab1            ------------------------------------------------
H04_PfBamHI_S_T3_Plate3a.ab1    ------------------------------------------------
gi|12389769|gb|AU087628.1|AU087 ------------------------------------------------
gi|55828411|gb|AU086708.2|AU086 ------------------------------------------------
gi|12389613|gb|AU087472.1|AU087 ------------------------------------------------
gi|55828658|gb|AU088255.2|AU088 ------------------------------------------------
PfLab1_L_F3__P17a_E04_10.ab1    ------------------------------------------------
D12_Pf_Sau3A_T3_M_P22.ab1       ------------------------------------------------
D12_Pf_Sau3A_T3_M_P22_d.ab1     ------------------------------------------------
gi|12388274|gb|AU086133.1|AU086 ------------------------------------------------
B03_Pf_Sau3A_T3_M_P36.ab1       ------------------------------------------------
B03_Pf_Sau3A_T3_M_P36_d.ab1     ------------------------------------------------
C12_Pf_Sau3A_T7_M_P3.ab1        ------------------------------------------------
B04_PfLab1_Large_Plate13b.ab1   ATGGACATGACCATGGACACGATCACGGACACGATCACGGACACGATC
085_PfLab1_S_Plate12b.ab1       ------------------------------------------------
H10_Pf_Sau3A_T3_S_P36.ab1       ------------------------------------------------
F09_Pf_Sau3A_T3_M_P18.ab1       ------------------------------------------------
F09_Pf_Sau3A_T3_M_P18_d.ab1     ------------------------------------------------

MAL13P1.413                     ACGGACACGATCACGGACATGGACATGGAGGACATGTATGTACATGCA
MAL13|MAL13P1.413               ACGGACACGATCACGGACATGGACATGGAGGACATGTATGTACATGCA
su_gi_contig_113                ACGGACACGATCACGGACATGGACATGGAGGACATGTATGTACATGCA
093_PfLab1_S_P3b.ab1            ------------------------------------------------
H04_PfBamHI_S_T3_Plate3a.ab1    ------------------------------------------------
gi|12389769|gb|AU087628.1|AU087 ------------------------------------------------
gi|55828411|gb|AU086708.2|AU086 ------------------------------------------------
gi|12389613|gb|AU087472.1|AU087 ------------------------------------------------
gi|55828658|gb|AU088255.2|AU088 ------------------------------------------------
PfLab1_L_F3__P17a_E04_10.ab1    ------------------------------------------------
D12_Pf_Sau3A_T3_M_P22.ab1       ------------------------------------------------
D12_Pf_Sau3A_T3_M_P22_d.ab1     ------------------------------------------------
gi|12388274|gb|AU086133.1|AU086 ------------------------------------------------
B03_Pf_Sau3A_T3_M_P36.ab1       ------------------------------------------------
B03_Pf_Sau3A_T3_M_P36_d.ab1     ------------------------------------------------
C12_Pf_Sau3A_T7_M_P3.ab1        ------------------------------------------------
B04_PfLab1_Large_Plate13b.ab1   ACGGACACGATCACGGACATGGACATGGAGGACATGTATGTACATGCA
085_PfLab1_S_Plate12b.ab1       ------------------------------------------------
H10_Pf_Sau3A_T3_S_P36.ab1       ------------------------------------------------
F09_Pf_Sau3A_T3_M_P18.ab1       ----------------------------------TGTATGTACATGCA
F09_Pf_Sau3A_T3_M_P18_d.ab1     ----------------------------------TGTATGTACATGCA

MAL13P1.413                     AAAATAAAGCAAAAAA-GAAACCAGGAGAACCATGTGATTGCCAAAAA
MAL13|MAL13P1.413               AAAATAAAGCAAAAAA-GAAACCAGGAGAACCATGTGATTGCCAAAAA
su_gi_contig_113                AAAATAAAGCAAAAAAAGAAACCAGGAGAACCATGTGATTGCCAAAAA
093_PfLab1_S_P3b.ab1            ------------------------------------------------
H04_PfBamHI_S_T3_Plate3a.ab1    ------------------------------------------------
gi|12389769|gb|AU087628.1|AU087 ------------------------------------------------
gi|55828411|gb|AU086708.2|AU086 ------------------------------------------------
gi|12389613|gb|AU087472.1|AU087 ------------------------------------------------
gi|55828658|gb|AU088255.2|AU088 ------------------------------------------------
PfLab1_L_F3__P17a_E04_10.ab1    ------------------------------------------------
D12_Pf_Sau3A_T3_M_P22.ab1       ------------------------------------------------
D12_Pf_Sau3A_T3_M_P22_d.ab1     ------------------------------------------------
gi|12388274|gb|AU086133.1|AU086 ------------------------------------------------
B03_Pf_Sau3A_T3_M_P36.ab1       ------------------------------------------------
B03_Pf_Sau3A_T3_M_P36_d.ab1     ------------------------------------------------
C12_Pf_Sau3A_T7_M_P3.ab1        ------------------------------------------------
B04_PfLab1_Large_Plate13b.ab1   AAAATAAAGCAAAAAA-GAAACCAGGAGAACCATGTGATTGCCAAAAA
085_PfLab1_S_Plate12b.ab1       ------------------------------------------------
H10_Pf_Sau3A_T3_S_P36.ab1       ------------------------------------------------
F09_Pf_Sau3A_T3_M_P18.ab1       AAAATAAAGCAAAAAAAGAAACCAGGAGAACCATGTGATTGCCAAAAA
F09_Pf_Sau3A_T3_M_P18_d.ab1     AAAATAAAGCAAAAAAAGAAACCAGGAGAACCATGTGATTGCCAAAAA

MAL13P1.413                     GCAAAATTAGAACAAGAAAAAAAAGATAATTAAATGCTTCATAAGATT
MAL13|MAL13P1.413               GCAAAATTAGAACAAGAAAAAAAAGATAATTAA---------------
su_gi_contig_113                GCAAAATTAGAACAAGAAAAAAAAGATAATTAAATGCTTCATAAGATT
093_PfLab1_S_P3b.ab1            ------------------------------------------------
H04_PfBamHI_S_T3_Plate3a.ab1    ------------------------------------------------
gi|12389769|gb|AU087628.1|AU087 ------------------------------------------------
gi|55828411|gb|AU086708.2|AU086 ------------------------------------------------
gi|12389613|gb|AU087472.1|AU087 ------------------------------------------------
gi|55828658|gb|AU088255.2|AU088 ------------------------------------------------
PfLab1_L_F3__P17a_E04_10.ab1    ------------------------------------------------
D12_Pf_Sau3A_T3_M_P22.ab1       ------------------------------------------------
D12_Pf_Sau3A_T3_M_P22_d.ab1     ------------------------------------------------
gi|12388274|gb|AU086133.1|AU086 ------------------------------------------------
B03_Pf_Sau3A_T3_M_P36.ab1       ------------------------------------------------
B03_Pf_Sau3A_T3_M_P36_d.ab1     ------------------------------------------------
C12_Pf_Sau3A_T7_M_P3.ab1        ------------------------------------------------
B04_PfLab1_Large_Plate13b.ab1   GCAAAATTAGAACAAGAAAAAAAAGATAATTAAATGCTTCATAAGATT
085_PfLab1_S_Plate12b.ab1       ------------------------------------------------
H10_Pf_Sau3A_T3_S_P36.ab1       ------------------------------------------------
F09_Pf_Sau3A_T3_M_P18.ab1       GCAAAATTAGAACAAGAAAAAAAAGATAATTAAATGCTTCATAAGATT
F09_Pf_Sau3A_T3_M_P18_d.ab1     GCAAAATTAGAACAAGAAAAAAAAGATAATTAAATGCTTCATAAGATT

MAL13P1.413                     CTTATATGGTGATAAAAAAAAAAATTAAAATTAAAAGATAAATATAAA
MAL13|MAL13P1.413               ------------------------------------------------
su_gi_contig_113                CTTATATGGTGATAAAAAAAAAAATTAAAATTAAAAGATAAATATAAA
093_PfLab1_S_P3b.ab1            ------------------------------------------------
H04_PfBamHI_S_T3_Plate3a.ab1    ------------------------------------------------
gi|12389769|gb|AU087628.1|AU087 ------------------------------------------------
gi|55828411|gb|AU086708.2|AU086 ------------------------------------------------
gi|12389613|gb|AU087472.1|AU087 ------------------------------------------------
gi|55828658|gb|AU088255.2|AU088 ------------------------------------------------
PfLab1_L_F3__P17a_E04_10.ab1    ------------------------------------------------
D12_Pf_Sau3A_T3_M_P22.ab1       ------------------------------------------------
D12_Pf_Sau3A_T3_M_P22_d.ab1     ------------------------------------------------
gi|12388274|gb|AU086133.1|AU086 ------------------------------------------------
B03_Pf_Sau3A_T3_M_P36.ab1       ------------------------------------------------
B03_Pf_Sau3A_T3_M_P36_d.ab1     ------------------------------------------------
C12_Pf_Sau3A_T7_M_P3.ab1        ------------------------------------------------
B04_PfLab1_Large_Plate13b.ab1   CTTATATGGTGAT-----------------------------------
085_PfLab1_S_Plate12b.ab1       ------------------------------------------------
H10_Pf_Sau3A_T3_S_P36.ab1       ------------------------------------------------
F09_Pf_Sau3A_T3_M_P18.ab1       CTTATATGGTGATAAAAAAAAAAATTAAAATTAAAAGATAAATATAAA
F09_Pf_Sau3A_T3_M_P18_d.ab1     CTTATATGGTGATAAAAAAAAAAATTAAAATTAAAAGATAAATATAAA

MAL13P1.413                     AATAAATATTTATATTTAGTAATTTATTATTAGTAAATATTTATATTT
MAL13|MAL13P1.413               ------------------------------------------------
su_gi_contig_113                AATAAATATTTATATTTAGTAATTTATTATTAGTAAATATTTATATTT
093_PfLab1_S_P3b.ab1            ------------------------------------------------
H04_PfBamHI_S_T3_Plate3a.ab1    ------------------------------------------------
gi|12389769|gb|AU087628.1|AU087 ------------------------------------------------
gi|55828411|gb|AU086708.2|AU086 ------------------------------------------------
gi|12389613|gb|AU087472.1|AU087 ------------------------------------------------
gi|55828658|gb|AU088255.2|AU088 ------------------------------------------------
PfLab1_L_F3__P17a_E04_10.ab1    ------------------------------------------------
D12_Pf_Sau3A_T3_M_P22.ab1       ------------------------------------------------
D12_Pf_Sau3A_T3_M_P22_d.ab1     ------------------------------------------------
gi|12388274|gb|AU086133.1|AU086 ------------------------------------------------
B03_Pf_Sau3A_T3_M_P36.ab1       ------------------------------------------------
B03_Pf_Sau3A_T3_M_P36_d.ab1     ------------------------------------------------
C12_Pf_Sau3A_T7_M_P3.ab1        ------------------------------------------------
B04_PfLab1_Large_Plate13b.ab1   ------------------------------------------------
085_PfLab1_S_Plate12b.ab1       ------------------------------------------------
H10_Pf_Sau3A_T3_S_P36.ab1       ------------------------------------------------
F09_Pf_Sau3A_T3_M_P18.ab1       AATAAATATTTATATTTAGTAATTTATTATTAGTAAATATTTATATTT
F09_Pf_Sau3A_T3_M_P18_d.ab1     AATAAATATTTATATTTAGTAATTTATTATTAGTAAATATTTATATTT

MAL13P1.413                     GAAAATGAGGAGAGGAAAGGAAAGATATTTTTTGCATATGAATTGAAG
MAL13|MAL13P1.413               ------------------------------------------------
su_gi_contig_113                GAAAATGAGG--------------------------------------
093_PfLab1_S_P3b.ab1            ------------------------------------------------
H04_PfBamHI_S_T3_Plate3a.ab1    ------------------------------------------------
gi|12389769|gb|AU087628.1|AU087 ------------------------------------------------
gi|55828411|gb|AU086708.2|AU086 ------------------------------------------------
gi|12389613|gb|AU087472.1|AU087 ------------------------------------------------
gi|55828658|gb|AU088255.2|AU088 ------------------------------------------------
PfLab1_L_F3__P17a_E04_10.ab1    ------------------------------------------------
D12_Pf_Sau3A_T3_M_P22.ab1       ------------------------------------------------
D12_Pf_Sau3A_T3_M_P22_d.ab1     ------------------------------------------------
gi|12388274|gb|AU086133.1|AU086 ------------------------------------------------
B03_Pf_Sau3A_T3_M_P36.ab1       ------------------------------------------------
B03_Pf_Sau3A_T3_M_P36_d.ab1     ------------------------------------------------
C12_Pf_Sau3A_T7_M_P3.ab1        ------------------------------------------------
B04_PfLab1_Large_Plate13b.ab1   ------------------------------------------------
085_PfLab1_S_Plate12b.ab1       ------------------------------------------------
H10_Pf_Sau3A_T3_S_P36.ab1       ------------------------------------------------
F09_Pf_Sau3A_T3_M_P18.ab1       GAAAATGAGG--------------------------------------
F09_Pf_Sau3A_T3_M_P18_d.ab1     GAAAATGAGG--------------------------------------

MAL13P1.413                     ATAACACCATATAATATAATATTTAGGAAATGAAATGTAGACAATATA
MAL13|MAL13P1.413               ------------------------------------------------
su_gi_contig_113                ------------------------------------------------
093_PfLab1_S_P3b.ab1            ------------------------------------------------
H04_PfBamHI_S_T3_Plate3a.ab1    ------------------------------------------------
gi|12389769|gb|AU087628.1|AU087 ------------------------------------------------
gi|55828411|gb|AU086708.2|AU086 ------------------------------------------------
gi|12389613|gb|AU087472.1|AU087 ------------------------------------------------
gi|55828658|gb|AU088255.2|AU088 ------------------------------------------------
PfLab1_L_F3__P17a_E04_10.ab1    ------------------------------------------------
D12_Pf_Sau3A_T3_M_P22.ab1       ------------------------------------------------
D12_Pf_Sau3A_T3_M_P22_d.ab1     ------------------------------------------------
gi|12388274|gb|AU086133.1|AU086 ------------------------------------------------
B03_Pf_Sau3A_T3_M_P36.ab1       ------------------------------------------------
B03_Pf_Sau3A_T3_M_P36_d.ab1     ------------------------------------------------
C12_Pf_Sau3A_T7_M_P3.ab1        ------------------------------------------------
B04_PfLab1_Large_Plate13b.ab1   ------------------------------------------------
085_PfLab1_S_Plate12b.ab1       ------------------------------------------------
H10_Pf_Sau3A_T3_S_P36.ab1       ------------------------------------------------
F09_Pf_Sau3A_T3_M_P18.ab1       ------------------------------------------------
F09_Pf_Sau3A_T3_M_P18_d.ab1     ------------------------------------------------

MAL13P1.413                     TATATTTATATATTTTTGTATTTCATTAATGAATAATATAAAATAAGA
MAL13|MAL13P1.413               ------------------------------------------------
su_gi_contig_113                ------------------------------------------------
093_PfLab1_S_P3b.ab1            ------------------------------------------------
H04_PfBamHI_S_T3_Plate3a.ab1    ------------------------------------------------
gi|12389769|gb|AU087628.1|AU087 ------------------------------------------------
gi|55828411|gb|AU086708.2|AU086 ------------------------------------------------
gi|12389613|gb|AU087472.1|AU087 ------------------------------------------------
gi|55828658|gb|AU088255.2|AU088 ------------------------------------------------
PfLab1_L_F3__P17a_E04_10.ab1    ------------------------------------------------
D12_Pf_Sau3A_T3_M_P22.ab1       ------------------------------------------------
D12_Pf_Sau3A_T3_M_P22_d.ab1     ------------------------------------------------
gi|12388274|gb|AU086133.1|AU086 ------------------------------------------------
B03_Pf_Sau3A_T3_M_P36.ab1       ------------------------------------------------
B03_Pf_Sau3A_T3_M_P36_d.ab1     ------------------------------------------------
C12_Pf_Sau3A_T7_M_P3.ab1        ------------------------------------------------
B04_PfLab1_Large_Plate13b.ab1   ------------------------------------------------
085_PfLab1_S_Plate12b.ab1       ------------------------------------------------
H10_Pf_Sau3A_T3_S_P36.ab1       ------------------------------------------------
F09_Pf_Sau3A_T3_M_P18.ab1       ------------------------------------------------
F09_Pf_Sau3A_T3_M_P18_d.ab1     ------------------------------------------------

MAL13P1.413                     TTCATAAATTATTTAAACACGCATAATAATGTTACTTTTATATTTTTT
MAL13|MAL13P1.413               ------------------------------------------------
su_gi_contig_113                ------------------------------------------------
093_PfLab1_S_P3b.ab1            ------------------------------------------------
H04_PfBamHI_S_T3_Plate3a.ab1    ------------------------------------------------
gi|12389769|gb|AU087628.1|AU087 ------------------------------------------------
gi|55828411|gb|AU086708.2|AU086 ------------------------------------------------
gi|12389613|gb|AU087472.1|AU087 ------------------------------------------------
gi|55828658|gb|AU088255.2|AU088 ------------------------------------------------
PfLab1_L_F3__P17a_E04_10.ab1    ------------------------------------------------
D12_Pf_Sau3A_T3_M_P22.ab1       ------------------------------------------------
D12_Pf_Sau3A_T3_M_P22_d.ab1     ------------------------------------------------
gi|12388274|gb|AU086133.1|AU086 ------------------------------------------------
B03_Pf_Sau3A_T3_M_P36.ab1       ------------------------------------------------
B03_Pf_Sau3A_T3_M_P36_d.ab1     ------------------------------------------------
C12_Pf_Sau3A_T7_M_P3.ab1        ------------------------------------------------
B04_PfLab1_Large_Plate13b.ab1   ------------------------------------------------
085_PfLab1_S_Plate12b.ab1       ------------------------------------------------
H10_Pf_Sau3A_T3_S_P36.ab1       ------------------------------------------------
F09_Pf_Sau3A_T3_M_P18.ab1       ------------------------------------------------
F09_Pf_Sau3A_T3_M_P18_d.ab1     ------------------------------------------------

MAL13P1.413                     TTTTCTTATTTTATATTAATAAAAATTAAAAAAAAGGAATAAATAAGT
MAL13|MAL13P1.413               ------------------------------------------------
su_gi_contig_113                ------------------------------------------------
093_PfLab1_S_P3b.ab1            ------------------------------------------------
H04_PfBamHI_S_T3_Plate3a.ab1    ------------------------------------------------
gi|12389769|gb|AU087628.1|AU087 ------------------------------------------------
gi|55828411|gb|AU086708.2|AU086 ------------------------------------------------
gi|12389613|gb|AU087472.1|AU087 ------------------------------------------------
gi|55828658|gb|AU088255.2|AU088 ------------------------------------------------
PfLab1_L_F3__P17a_E04_10.ab1    ------------------------------------------------
D12_Pf_Sau3A_T3_M_P22.ab1       ------------------------------------------------
D12_Pf_Sau3A_T3_M_P22_d.ab1     ------------------------------------------------
gi|12388274|gb|AU086133.1|AU086 ------------------------------------------------
B03_Pf_Sau3A_T3_M_P36.ab1       ------------------------------------------------
B03_Pf_Sau3A_T3_M_P36_d.ab1     ------------------------------------------------
C12_Pf_Sau3A_T7_M_P3.ab1        ------------------------------------------------
B04_PfLab1_Large_Plate13b.ab1   ------------------------------------------------
085_PfLab1_S_Plate12b.ab1       ------------------------------------------------
H10_Pf_Sau3A_T3_S_P36.ab1       ------------------------------------------------
F09_Pf_Sau3A_T3_M_P18.ab1       ------------------------------------------------
F09_Pf_Sau3A_T3_M_P18_d.ab1     ------------------------------------------------

MAL13P1.413                     ATATATAATAAATAATTGTATTATCTATATATGCATATATATAAAAAT
MAL13|MAL13P1.413               ------------------------------------------------
su_gi_contig_113                ------------------------------------------------
093_PfLab1_S_P3b.ab1            ------------------------------------------------
H04_PfBamHI_S_T3_Plate3a.ab1    ------------------------------------------------
gi|12389769|gb|AU087628.1|AU087 ------------------------------------------------
gi|55828411|gb|AU086708.2|AU086 ------------------------------------------------
gi|12389613|gb|AU087472.1|AU087 ------------------------------------------------
gi|55828658|gb|AU088255.2|AU088 ------------------------------------------------
PfLab1_L_F3__P17a_E04_10.ab1    ------------------------------------------------
D12_Pf_Sau3A_T3_M_P22.ab1       ------------------------------------------------
D12_Pf_Sau3A_T3_M_P22_d.ab1     ------------------------------------------------
gi|12388274|gb|AU086133.1|AU086 ------------------------------------------------
B03_Pf_Sau3A_T3_M_P36.ab1       ------------------------------------------------
B03_Pf_Sau3A_T3_M_P36_d.ab1     ------------------------------------------------
C12_Pf_Sau3A_T7_M_P3.ab1        ------------------------------------------------
B04_PfLab1_Large_Plate13b.ab1   ------------------------------------------------
085_PfLab1_S_Plate12b.ab1       ------------------------------------------------
H10_Pf_Sau3A_T3_S_P36.ab1       ------------------------------------------------
F09_Pf_Sau3A_T3_M_P18.ab1       ------------------------------------------------
F09_Pf_Sau3A_T3_M_P18_d.ab1     ------------------------------------------------

MAL13P1.413                     ATATATATTTATAAGAAGGAAATTATAAATGATGATGAGTTTATTAAT
MAL13|MAL13P1.413               ------------------------------------------------
su_gi_contig_113                ------------------------------------------------
093_PfLab1_S_P3b.ab1            ------------------------------------------------
H04_PfBamHI_S_T3_Plate3a.ab1    ------------------------------------------------
gi|12389769|gb|AU087628.1|AU087 ------------------------------------------------
gi|55828411|gb|AU086708.2|AU086 ------------------------------------------------
gi|12389613|gb|AU087472.1|AU087 ------------------------------------------------
gi|55828658|gb|AU088255.2|AU088 ------------------------------------------------
PfLab1_L_F3__P17a_E04_10.ab1    ------------------------------------------------
D12_Pf_Sau3A_T3_M_P22.ab1       ------------------------------------------------
D12_Pf_Sau3A_T3_M_P22_d.ab1     ------------------------------------------------
gi|12388274|gb|AU086133.1|AU086 ------------------------------------------------
B03_Pf_Sau3A_T3_M_P36.ab1       ------------------------------------------------
B03_Pf_Sau3A_T3_M_P36_d.ab1     ------------------------------------------------
C12_Pf_Sau3A_T7_M_P3.ab1        ------------------------------------------------
B04_PfLab1_Large_Plate13b.ab1   ------------------------------------------------
085_PfLab1_S_Plate12b.ab1       ------------------------------------------------
H10_Pf_Sau3A_T3_S_P36.ab1       ------------------------------------------------
F09_Pf_Sau3A_T3_M_P18.ab1       ------------------------------------------------
F09_Pf_Sau3A_T3_M_P18_d.ab1     ------------------------------------------------

MAL13P1.413                     TTCTTTTTTTTTTTTTTTTTTTTTTTTAAATATATTTTGAAATTTTTT
MAL13|MAL13P1.413               ------------------------------------------------
su_gi_contig_113                ------------------------------------------------
093_PfLab1_S_P3b.ab1            ------------------------------------------------
H04_PfBamHI_S_T3_Plate3a.ab1    ------------------------------------------------
gi|12389769|gb|AU087628.1|AU087 ------------------------------------------------
gi|55828411|gb|AU086708.2|AU086 ------------------------------------------------
gi|12389613|gb|AU087472.1|AU087 ------------------------------------------------
gi|55828658|gb|AU088255.2|AU088 ------------------------------------------------
PfLab1_L_F3__P17a_E04_10.ab1    ------------------------------------------------
D12_Pf_Sau3A_T3_M_P22.ab1       ------------------------------------------------
D12_Pf_Sau3A_T3_M_P22_d.ab1     ------------------------------------------------
gi|12388274|gb|AU086133.1|AU086 ------------------------------------------------
B03_Pf_Sau3A_T3_M_P36.ab1       ------------------------------------------------
B03_Pf_Sau3A_T3_M_P36_d.ab1     ------------------------------------------------
C12_Pf_Sau3A_T7_M_P3.ab1        ------------------------------------------------
B04_PfLab1_Large_Plate13b.ab1   ------------------------------------------------
085_PfLab1_S_Plate12b.ab1       ------------------------------------------------
H10_Pf_Sau3A_T3_S_P36.ab1       ------------------------------------------------
F09_Pf_Sau3A_T3_M_P18.ab1       ------------------------------------------------
F09_Pf_Sau3A_T3_M_P18_d.ab1     ------------------------------------------------

MAL13P1.413                     TAAAAACATTCATTGTTTTTTTTATTATTTATATTTTATTATATATTT
MAL13|MAL13P1.413               ------------------------------------------------
su_gi_contig_113                ------------------------------------------------
093_PfLab1_S_P3b.ab1            ------------------------------------------------
H04_PfBamHI_S_T3_Plate3a.ab1    ------------------------------------------------
gi|12389769|gb|AU087628.1|AU087 ------------------------------------------------
gi|55828411|gb|AU086708.2|AU086 ------------------------------------------------
gi|12389613|gb|AU087472.1|AU087 ------------------------------------------------
gi|55828658|gb|AU088255.2|AU088 ------------------------------------------------
PfLab1_L_F3__P17a_E04_10.ab1    ------------------------------------------------
D12_Pf_Sau3A_T3_M_P22.ab1       ------------------------------------------------
D12_Pf_Sau3A_T3_M_P22_d.ab1     ------------------------------------------------
gi|12388274|gb|AU086133.1|AU086 ------------------------------------------------
B03_Pf_Sau3A_T3_M_P36.ab1       ------------------------------------------------
B03_Pf_Sau3A_T3_M_P36_d.ab1     ------------------------------------------------
C12_Pf_Sau3A_T7_M_P3.ab1        ------------------------------------------------
B04_PfLab1_Large_Plate13b.ab1   ------------------------------------------------
085_PfLab1_S_Plate12b.ab1       ------------------------------------------------
H10_Pf_Sau3A_T3_S_P36.ab1       ------------------------------------------------
F09_Pf_Sau3A_T3_M_P18.ab1       ------------------------------------------------
F09_Pf_Sau3A_T3_M_P18_d.ab1     ------------------------------------------------

MAL13P1.413                     CATTATCTCCTCATGAAGTGTTTTTATTTTGTATATTTATTTTGTTTC
MAL13|MAL13P1.413               ------------------------------------------------
su_gi_contig_113                ------------------------------------------------
093_PfLab1_S_P3b.ab1            ------------------------------------------------
H04_PfBamHI_S_T3_Plate3a.ab1    ------------------------------------------------
gi|12389769|gb|AU087628.1|AU087 ------------------------------------------------
gi|55828411|gb|AU086708.2|AU086 ------------------------------------------------
gi|12389613|gb|AU087472.1|AU087 ------------------------------------------------
gi|55828658|gb|AU088255.2|AU088 ------------------------------------------------
PfLab1_L_F3__P17a_E04_10.ab1    ------------------------------------------------
D12_Pf_Sau3A_T3_M_P22.ab1       ------------------------------------------------
D12_Pf_Sau3A_T3_M_P22_d.ab1     ------------------------------------------------
gi|12388274|gb|AU086133.1|AU086 ------------------------------------------------
B03_Pf_Sau3A_T3_M_P36.ab1       ------------------------------------------------
B03_Pf_Sau3A_T3_M_P36_d.ab1     ------------------------------------------------
C12_Pf_Sau3A_T7_M_P3.ab1        ------------------------------------------------
B04_PfLab1_Large_Plate13b.ab1   ------------------------------------------------
085_PfLab1_S_Plate12b.ab1       ------------------------------------------------
H10_Pf_Sau3A_T3_S_P36.ab1       ------------------------------------------------
F09_Pf_Sau3A_T3_M_P18.ab1       ------------------------------------------------
F09_Pf_Sau3A_T3_M_P18_d.ab1     ------------------------------------------------

MAL13P1.413                     ATATATTTTCTTTTCTTTTTTTTTTCTTTTACCTAATTTGTTGCATAA
MAL13|MAL13P1.413               ------------------------------------------------
su_gi_contig_113                ------------------------------------------------
093_PfLab1_S_P3b.ab1            ------------------------------------------------
H04_PfBamHI_S_T3_Plate3a.ab1    ------------------------------------------------
gi|12389769|gb|AU087628.1|AU087 ------------------------------------------------
gi|55828411|gb|AU086708.2|AU086 ------------------------------------------------
gi|12389613|gb|AU087472.1|AU087 ------------------------------------------------
gi|55828658|gb|AU088255.2|AU088 ------------------------------------------------
PfLab1_L_F3__P17a_E04_10.ab1    ------------------------------------------------
D12_Pf_Sau3A_T3_M_P22.ab1       ------------------------------------------------
D12_Pf_Sau3A_T3_M_P22_d.ab1     ------------------------------------------------
gi|12388274|gb|AU086133.1|AU086 ------------------------------------------------
B03_Pf_Sau3A_T3_M_P36.ab1       ------------------------------------------------
B03_Pf_Sau3A_T3_M_P36_d.ab1     ------------------------------------------------
C12_Pf_Sau3A_T7_M_P3.ab1        ------------------------------------------------
B04_PfLab1_Large_Plate13b.ab1   ------------------------------------------------
085_PfLab1_S_Plate12b.ab1       ------------------------------------------------
H10_Pf_Sau3A_T3_S_P36.ab1       ------------------------------------------------
F09_Pf_Sau3A_T3_M_P18.ab1       ------------------------------------------------
F09_Pf_Sau3A_T3_M_P18_d.ab1     ------------------------------------------------

MAL13P1.413                     TAAAAGTATTATTATATATATATATGTATATATTTATTTAATATATAT
MAL13|MAL13P1.413               ------------------------------------------------
su_gi_contig_113                ------------------------------------------------
093_PfLab1_S_P3b.ab1            ------------------------------------------------
H04_PfBamHI_S_T3_Plate3a.ab1    ------------------------------------------------
gi|12389769|gb|AU087628.1|AU087 ------------------------------------------------
gi|55828411|gb|AU086708.2|AU086 ------------------------------------------------
gi|12389613|gb|AU087472.1|AU087 ------------------------------------------------
gi|55828658|gb|AU088255.2|AU088 ------------------------------------------------
PfLab1_L_F3__P17a_E04_10.ab1    ------------------------------------------------
D12_Pf_Sau3A_T3_M_P22.ab1       ------------------------------------------------
D12_Pf_Sau3A_T3_M_P22_d.ab1     ------------------------------------------------
gi|12388274|gb|AU086133.1|AU086 ------------------------------------------------
B03_Pf_Sau3A_T3_M_P36.ab1       ------------------------------------------------
B03_Pf_Sau3A_T3_M_P36_d.ab1     ------------------------------------------------
C12_Pf_Sau3A_T7_M_P3.ab1        ------------------------------------------------
B04_PfLab1_Large_Plate13b.ab1   ------------------------------------------------
085_PfLab1_S_Plate12b.ab1       ------------------------------------------------
H10_Pf_Sau3A_T3_S_P36.ab1       ------------------------------------------------
F09_Pf_Sau3A_T3_M_P18.ab1       ------------------------------------------------
F09_Pf_Sau3A_T3_M_P18_d.ab1     ------------------------------------------------

MAL13P1.413                     ATAATATTTTATTGTCATTGATCATTATATATAAGAGTGTGTGTTACT
MAL13|MAL13P1.413               ------------------------------------------------
su_gi_contig_113                ------------------------------------------------
093_PfLab1_S_P3b.ab1            ------------------------------------------------
H04_PfBamHI_S_T3_Plate3a.ab1    ------------------------------------------------
gi|12389769|gb|AU087628.1|AU087 ------------------------------------------------
gi|55828411|gb|AU086708.2|AU086 ------------------------------------------------
gi|12389613|gb|AU087472.1|AU087 ------------------------------------------------
gi|55828658|gb|AU088255.2|AU088 ------------------------------------------------
PfLab1_L_F3__P17a_E04_10.ab1    ------------------------------------------------
D12_Pf_Sau3A_T3_M_P22.ab1       ------------------------------------------------
D12_Pf_Sau3A_T3_M_P22_d.ab1     ------------------------------------------------
gi|12388274|gb|AU086133.1|AU086 ------------------------------------------------
B03_Pf_Sau3A_T3_M_P36.ab1       ------------------------------------------------
B03_Pf_Sau3A_T3_M_P36_d.ab1     ------------------------------------------------
C12_Pf_Sau3A_T7_M_P3.ab1        ------------------------------------------------
B04_PfLab1_Large_Plate13b.ab1   ------------------------------------------------
085_PfLab1_S_Plate12b.ab1       ------------------------------------------------
H10_Pf_Sau3A_T3_S_P36.ab1       ------------------------------------------------
F09_Pf_Sau3A_T3_M_P18.ab1       ------------------------------------------------
F09_Pf_Sau3A_T3_M_P18_d.ab1     ------------------------------------------------

MAL13P1.413                     TTTTAAAAAATTTATTAATAAATTTATATATATTATTATTCTATTTTT
MAL13|MAL13P1.413               ------------------------------------------------
su_gi_contig_113                ------------------------------------------------
093_PfLab1_S_P3b.ab1            ------------------------------------------------
H04_PfBamHI_S_T3_Plate3a.ab1    ------------------------------------------------
gi|12389769|gb|AU087628.1|AU087 ------------------------------------------------
gi|55828411|gb|AU086708.2|AU086 ------------------------------------------------
gi|12389613|gb|AU087472.1|AU087 ------------------------------------------------
gi|55828658|gb|AU088255.2|AU088 ------------------------------------------------
PfLab1_L_F3__P17a_E04_10.ab1    ------------------------------------------------
D12_Pf_Sau3A_T3_M_P22.ab1       ------------------------------------------------
D12_Pf_Sau3A_T3_M_P22_d.ab1     ------------------------------------------------
gi|12388274|gb|AU086133.1|AU086 ------------------------------------------------
B03_Pf_Sau3A_T3_M_P36.ab1       ------------------------------------------------
B03_Pf_Sau3A_T3_M_P36_d.ab1     ------------------------------------------------
C12_Pf_Sau3A_T7_M_P3.ab1        ------------------------------------------------
B04_PfLab1_Large_Plate13b.ab1   ------------------------------------------------
085_PfLab1_S_Plate12b.ab1       ------------------------------------------------
H10_Pf_Sau3A_T3_S_P36.ab1       ------------------------------------------------
F09_Pf_Sau3A_T3_M_P18.ab1       ------------------------------------------------
F09_Pf_Sau3A_T3_M_P18_d.ab1     ------------------------------------------------

MAL13P1.413                     TCTTTTTTTTTTTTTTACACAGTGTAATATATATAATGTATATATAAT
MAL13|MAL13P1.413               ------------------------------------------------
su_gi_contig_113                ------------------------------------------------
093_PfLab1_S_P3b.ab1            ------------------------------------------------
H04_PfBamHI_S_T3_Plate3a.ab1    ------------------------------------------------
gi|12389769|gb|AU087628.1|AU087 ------------------------------------------------
gi|55828411|gb|AU086708.2|AU086 ------------------------------------------------
gi|12389613|gb|AU087472.1|AU087 ------------------------------------------------
gi|55828658|gb|AU088255.2|AU088 ------------------------------------------------
PfLab1_L_F3__P17a_E04_10.ab1    ------------------------------------------------
D12_Pf_Sau3A_T3_M_P22.ab1       ------------------------------------------------
D12_Pf_Sau3A_T3_M_P22_d.ab1     ------------------------------------------------
gi|12388274|gb|AU086133.1|AU086 ------------------------------------------------
B03_Pf_Sau3A_T3_M_P36.ab1       ------------------------------------------------
B03_Pf_Sau3A_T3_M_P36_d.ab1     ------------------------------------------------
C12_Pf_Sau3A_T7_M_P3.ab1        ------------------------------------------------
B04_PfLab1_Large_Plate13b.ab1   ------------------------------------------------
085_PfLab1_S_Plate12b.ab1       ------------------------------------------------
H10_Pf_Sau3A_T3_S_P36.ab1       ------------------------------------------------
F09_Pf_Sau3A_T3_M_P18.ab1       ------------------------------------------------
F09_Pf_Sau3A_T3_M_P18_d.ab1     ------------------------------------------------

MAL13P1.413                     AATTTTATTAATCGTTTTTATGTACTTCAAACGTGCGATATATAAAAT
MAL13|MAL13P1.413               ------------------------------------------------
su_gi_contig_113                ------------------------------------------------
093_PfLab1_S_P3b.ab1            ------------------------------------------------
H04_PfBamHI_S_T3_Plate3a.ab1    ------------------------------------------------
gi|12389769|gb|AU087628.1|AU087 ------------------------------------------------
gi|55828411|gb|AU086708.2|AU086 ------------------------------------------------
gi|12389613|gb|AU087472.1|AU087 ------------------------------------------------
gi|55828658|gb|AU088255.2|AU088 ------------------------------------------------
PfLab1_L_F3__P17a_E04_10.ab1    ------------------------------------------------
D12_Pf_Sau3A_T3_M_P22.ab1       ------------------------------------------------
D12_Pf_Sau3A_T3_M_P22_d.ab1     ------------------------------------------------
gi|12388274|gb|AU086133.1|AU086 ------------------------------------------------
B03_Pf_Sau3A_T3_M_P36.ab1       ------------------------------------------------
B03_Pf_Sau3A_T3_M_P36_d.ab1     ------------------------------------------------
C12_Pf_Sau3A_T7_M_P3.ab1        ------------------------------------------------
B04_PfLab1_Large_Plate13b.ab1   ------------------------------------------------
085_PfLab1_S_Plate12b.ab1       ------------------------------------------------
H10_Pf_Sau3A_T3_S_P36.ab1       ------------------------------------------------
F09_Pf_Sau3A_T3_M_P18.ab1       ------------------------------------------------
F09_Pf_Sau3A_T3_M_P18_d.ab1     ------------------------------------------------

MAL13P1.413                     TTAATTTATTGTATATAATGATTTATATTATTTTAAAAACCTTTTAAC
MAL13|MAL13P1.413               ------------------------------------------------
su_gi_contig_113                ------------------------------------------------
093_PfLab1_S_P3b.ab1            ------------------------------------------------
H04_PfBamHI_S_T3_Plate3a.ab1    ------------------------------------------------
gi|12389769|gb|AU087628.1|AU087 ------------------------------------------------
gi|55828411|gb|AU086708.2|AU086 ------------------------------------------------
gi|12389613|gb|AU087472.1|AU087 ------------------------------------------------
gi|55828658|gb|AU088255.2|AU088 ------------------------------------------------
PfLab1_L_F3__P17a_E04_10.ab1    ------------------------------------------------
D12_Pf_Sau3A_T3_M_P22.ab1       ------------------------------------------------
D12_Pf_Sau3A_T3_M_P22_d.ab1     ------------------------------------------------
gi|12388274|gb|AU086133.1|AU086 ------------------------------------------------
B03_Pf_Sau3A_T3_M_P36.ab1       ------------------------------------------------
B03_Pf_Sau3A_T3_M_P36_d.ab1     ------------------------------------------------
C12_Pf_Sau3A_T7_M_P3.ab1        ------------------------------------------------
B04_PfLab1_Large_Plate13b.ab1   ------------------------------------------------
085_PfLab1_S_Plate12b.ab1       ------------------------------------------------
H10_Pf_Sau3A_T3_S_P36.ab1       ------------------------------------------------
F09_Pf_Sau3A_T3_M_P18.ab1       ------------------------------------------------
F09_Pf_Sau3A_T3_M_P18_d.ab1     ------------------------------------------------

MAL13P1.413                     TTAATAAATAAAACACAAAAAAAAAAAAAAAAAATATATATTTTTTTT
MAL13|MAL13P1.413               ------------------------------------------------
su_gi_contig_113                ------------------------------------------------
093_PfLab1_S_P3b.ab1            ------------------------------------------------
H04_PfBamHI_S_T3_Plate3a.ab1    ------------------------------------------------
gi|12389769|gb|AU087628.1|AU087 ------------------------------------------------
gi|55828411|gb|AU086708.2|AU086 ------------------------------------------------
gi|12389613|gb|AU087472.1|AU087 ------------------------------------------------
gi|55828658|gb|AU088255.2|AU088 ------------------------------------------------
PfLab1_L_F3__P17a_E04_10.ab1    ------------------------------------------------
D12_Pf_Sau3A_T3_M_P22.ab1       ------------------------------------------------
D12_Pf_Sau3A_T3_M_P22_d.ab1     ------------------------------------------------
gi|12388274|gb|AU086133.1|AU086 ------------------------------------------------
B03_Pf_Sau3A_T3_M_P36.ab1       ------------------------------------------------
B03_Pf_Sau3A_T3_M_P36_d.ab1     ------------------------------------------------
C12_Pf_Sau3A_T7_M_P3.ab1        ------------------------------------------------
B04_PfLab1_Large_Plate13b.ab1   ------------------------------------------------
085_PfLab1_S_Plate12b.ab1       ------------------------------------------------
H10_Pf_Sau3A_T3_S_P36.ab1       ------------------------------------------------
F09_Pf_Sau3A_T3_M_P18.ab1       ------------------------------------------------
F09_Pf_Sau3A_T3_M_P18_d.ab1     ------------------------------------------------

MAL13P1.413                     TATTCTTATTATGACTCCAATACTATATTAATGATATATTTCAATTTA
MAL13|MAL13P1.413               ------------------------------------------------
su_gi_contig_113                ------------------------------------------------
093_PfLab1_S_P3b.ab1            ------------------------------------------------
H04_PfBamHI_S_T3_Plate3a.ab1    ------------------------------------------------
gi|12389769|gb|AU087628.1|AU087 ------------------------------------------------
gi|55828411|gb|AU086708.2|AU086 ------------------------------------------------
gi|12389613|gb|AU087472.1|AU087 ------------------------------------------------
gi|55828658|gb|AU088255.2|AU088 ------------------------------------------------
PfLab1_L_F3__P17a_E04_10.ab1    ------------------------------------------------
D12_Pf_Sau3A_T3_M_P22.ab1       ------------------------------------------------
D12_Pf_Sau3A_T3_M_P22_d.ab1     ------------------------------------------------
gi|12388274|gb|AU086133.1|AU086 ------------------------------------------------
B03_Pf_Sau3A_T3_M_P36.ab1       ------------------------------------------------
B03_Pf_Sau3A_T3_M_P36_d.ab1     ------------------------------------------------
C12_Pf_Sau3A_T7_M_P3.ab1        ------------------------------------------------
B04_PfLab1_Large_Plate13b.ab1   ------------------------------------------------
085_PfLab1_S_Plate12b.ab1       ------------------------------------------------
H10_Pf_Sau3A_T3_S_P36.ab1       ------------------------------------------------
F09_Pf_Sau3A_T3_M_P18.ab1       ------------------------------------------------
F09_Pf_Sau3A_T3_M_P18_d.ab1     ------------------------------------------------

MAL13P1.413                     ACATATATATATATATAATATTTTGTTCTTAAAATTTAAGAATAAATA
MAL13|MAL13P1.413               ------------------------------------------------
su_gi_contig_113                ------------------------------------------------
093_PfLab1_S_P3b.ab1            ------------------------------------------------
H04_PfBamHI_S_T3_Plate3a.ab1    ------------------------------------------------
gi|12389769|gb|AU087628.1|AU087 ------------------------------------------------
gi|55828411|gb|AU086708.2|AU086 ------------------------------------------------
gi|12389613|gb|AU087472.1|AU087 ------------------------------------------------
gi|55828658|gb|AU088255.2|AU088 ------------------------------------------------
PfLab1_L_F3__P17a_E04_10.ab1    ------------------------------------------------
D12_Pf_Sau3A_T3_M_P22.ab1       ------------------------------------------------
D12_Pf_Sau3A_T3_M_P22_d.ab1     ------------------------------------------------
gi|12388274|gb|AU086133.1|AU086 ------------------------------------------------
B03_Pf_Sau3A_T3_M_P36.ab1       ------------------------------------------------
B03_Pf_Sau3A_T3_M_P36_d.ab1     ------------------------------------------------
C12_Pf_Sau3A_T7_M_P3.ab1        ------------------------------------------------
B04_PfLab1_Large_Plate13b.ab1   ------------------------------------------------
085_PfLab1_S_Plate12b.ab1       ------------------------------------------------
H10_Pf_Sau3A_T3_S_P36.ab1       ------------------------------------------------
F09_Pf_Sau3A_T3_M_P18.ab1       ------------------------------------------------
F09_Pf_Sau3A_T3_M_P18_d.ab1     ------------------------------------------------

MAL13P1.413                     TAAAATAAAGTAGTCAAAAAAGAAATTATAATAGAATAAAATACGTTT
MAL13|MAL13P1.413               ------------------------------------------------
su_gi_contig_113                ------------------------------------------------
093_PfLab1_S_P3b.ab1            ------------------------------------------------
H04_PfBamHI_S_T3_Plate3a.ab1    ------------------------------------------------
gi|12389769|gb|AU087628.1|AU087 ------------------------------------------------
gi|55828411|gb|AU086708.2|AU086 ------------------------------------------------
gi|12389613|gb|AU087472.1|AU087 ------------------------------------------------
gi|55828658|gb|AU088255.2|AU088 ------------------------------------------------
PfLab1_L_F3__P17a_E04_10.ab1    ------------------------------------------------
D12_Pf_Sau3A_T3_M_P22.ab1       ------------------------------------------------
D12_Pf_Sau3A_T3_M_P22_d.ab1     ------------------------------------------------
gi|12388274|gb|AU086133.1|AU086 ------------------------------------------------
B03_Pf_Sau3A_T3_M_P36.ab1       ------------------------------------------------
B03_Pf_Sau3A_T3_M_P36_d.ab1     ------------------------------------------------
C12_Pf_Sau3A_T7_M_P3.ab1        ------------------------------------------------
B04_PfLab1_Large_Plate13b.ab1   ------------------------------------------------
085_PfLab1_S_Plate12b.ab1       ------------------------------------------------
H10_Pf_Sau3A_T3_S_P36.ab1       ------------------------------------------------
F09_Pf_Sau3A_T3_M_P18.ab1       ------------------------------------------------
F09_Pf_Sau3A_T3_M_P18_d.ab1     ------------------------------------------------

MAL13P1.413                     TTTTTTGTGTTTTATAAAGTATTTCTTTTTTTTTTTTTTTTCATAAAT
MAL13|MAL13P1.413               ------------------------------------------------
su_gi_contig_113                ------------------------------------------------
093_PfLab1_S_P3b.ab1            ------------------------------------------------
H04_PfBamHI_S_T3_Plate3a.ab1    ------------------------------------------------
gi|12389769|gb|AU087628.1|AU087 ------------------------------------------------
gi|55828411|gb|AU086708.2|AU086 ------------------------------------------------
gi|12389613|gb|AU087472.1|AU087 ------------------------------------------------
gi|55828658|gb|AU088255.2|AU088 ------------------------------------------------
PfLab1_L_F3__P17a_E04_10.ab1    ------------------------------------------------
D12_Pf_Sau3A_T3_M_P22.ab1       ------------------------------------------------
D12_Pf_Sau3A_T3_M_P22_d.ab1     ------------------------------------------------
gi|12388274|gb|AU086133.1|AU086 ------------------------------------------------
B03_Pf_Sau3A_T3_M_P36.ab1       ------------------------------------------------
B03_Pf_Sau3A_T3_M_P36_d.ab1     ------------------------------------------------
C12_Pf_Sau3A_T7_M_P3.ab1        ------------------------------------------------
B04_PfLab1_Large_Plate13b.ab1   ------------------------------------------------
085_PfLab1_S_Plate12b.ab1       ------------------------------------------------
H10_Pf_Sau3A_T3_S_P36.ab1       ------------------------------------------------
F09_Pf_Sau3A_T3_M_P18.ab1       ------------------------------------------------
F09_Pf_Sau3A_T3_M_P18_d.ab1     ------------------------------------------------

MAL13P1.413                     GAATTAATTAATTAATACGATGGAATTGAAAATAAATATCAATATATA
MAL13|MAL13P1.413               ------------------------------------------------
su_gi_contig_113                ------------------------------------------------
093_PfLab1_S_P3b.ab1            ------------------------------------------------
H04_PfBamHI_S_T3_Plate3a.ab1    ------------------------------------------------
gi|12389769|gb|AU087628.1|AU087 ------------------------------------------------
gi|55828411|gb|AU086708.2|AU086 ------------------------------------------------
gi|12389613|gb|AU087472.1|AU087 ------------------------------------------------
gi|55828658|gb|AU088255.2|AU088 ------------------------------------------------
PfLab1_L_F3__P17a_E04_10.ab1    ------------------------------------------------
D12_Pf_Sau3A_T3_M_P22.ab1       ------------------------------------------------
D12_Pf_Sau3A_T3_M_P22_d.ab1     ------------------------------------------------
gi|12388274|gb|AU086133.1|AU086 ------------------------------------------------
B03_Pf_Sau3A_T3_M_P36.ab1       ------------------------------------------------
B03_Pf_Sau3A_T3_M_P36_d.ab1     ------------------------------------------------
C12_Pf_Sau3A_T7_M_P3.ab1        ------------------------------------------------
B04_PfLab1_Large_Plate13b.ab1   ------------------------------------------------
085_PfLab1_S_Plate12b.ab1       ------------------------------------------------
H10_Pf_Sau3A_T3_S_P36.ab1       ------------------------------------------------
F09_Pf_Sau3A_T3_M_P18.ab1       ------------------------------------------------
F09_Pf_Sau3A_T3_M_P18_d.ab1     ------------------------------------------------

MAL13P1.413                     TATATATATATATGTATATATACATAATTGTTCCTTACCTCATTATAG
MAL13|MAL13P1.413               ------------------------------------------------
su_gi_contig_113                ------------------------------------------------
093_PfLab1_S_P3b.ab1            ------------------------------------------------
H04_PfBamHI_S_T3_Plate3a.ab1    ------------------------------------------------
gi|12389769|gb|AU087628.1|AU087 ------------------------------------------------
gi|55828411|gb|AU086708.2|AU086 ------------------------------------------------
gi|12389613|gb|AU087472.1|AU087 ------------------------------------------------
gi|55828658|gb|AU088255.2|AU088 ------------------------------------------------
PfLab1_L_F3__P17a_E04_10.ab1    ------------------------------------------------
D12_Pf_Sau3A_T3_M_P22.ab1       ------------------------------------------------
D12_Pf_Sau3A_T3_M_P22_d.ab1     ------------------------------------------------
gi|12388274|gb|AU086133.1|AU086 ------------------------------------------------
B03_Pf_Sau3A_T3_M_P36.ab1       ------------------------------------------------
B03_Pf_Sau3A_T3_M_P36_d.ab1     ------------------------------------------------
C12_Pf_Sau3A_T7_M_P3.ab1        ------------------------------------------------
B04_PfLab1_Large_Plate13b.ab1   ------------------------------------------------
085_PfLab1_S_Plate12b.ab1       ------------------------------------------------
H10_Pf_Sau3A_T3_S_P36.ab1       ------------------------------------------------
F09_Pf_Sau3A_T3_M_P18.ab1       ------------------------------------------------
F09_Pf_Sau3A_T3_M_P18_d.ab1     ------------------------------------------------

MAL13P1.413                     TGTCCTATTATATTATATAATATAAACCGTTCTAATATTACTTAAATT
MAL13|MAL13P1.413               ------------------------------------------------
su_gi_contig_113                ------------------------------------------------
093_PfLab1_S_P3b.ab1            ------------------------------------------------
H04_PfBamHI_S_T3_Plate3a.ab1    ------------------------------------------------
gi|12389769|gb|AU087628.1|AU087 ------------------------------------------------
gi|55828411|gb|AU086708.2|AU086 ------------------------------------------------
gi|12389613|gb|AU087472.1|AU087 ------------------------------------------------
gi|55828658|gb|AU088255.2|AU088 ------------------------------------------------
PfLab1_L_F3__P17a_E04_10.ab1    ------------------------------------------------
D12_Pf_Sau3A_T3_M_P22.ab1       ------------------------------------------------
D12_Pf_Sau3A_T3_M_P22_d.ab1     ------------------------------------------------
gi|12388274|gb|AU086133.1|AU086 ------------------------------------------------
B03_Pf_Sau3A_T3_M_P36.ab1       ------------------------------------------------
B03_Pf_Sau3A_T3_M_P36_d.ab1     ------------------------------------------------
C12_Pf_Sau3A_T7_M_P3.ab1        ------------------------------------------------
B04_PfLab1_Large_Plate13b.ab1   ------------------------------------------------
085_PfLab1_S_Plate12b.ab1       ------------------------------------------------
H10_Pf_Sau3A_T3_S_P36.ab1       ------------------------------------------------
F09_Pf_Sau3A_T3_M_P18.ab1       ------------------------------------------------
F09_Pf_Sau3A_T3_M_P18_d.ab1     ------------------------------------------------

MAL13P1.413                     TTTTATTTCGTTTTATGTTTATAAGAAGGTTATATATATTAATTAATT
MAL13|MAL13P1.413               ------------------------------------------------
su_gi_contig_113                ------------------------------------------------
093_PfLab1_S_P3b.ab1            ------------------------------------------------
H04_PfBamHI_S_T3_Plate3a.ab1    ------------------------------------------------
gi|12389769|gb|AU087628.1|AU087 ------------------------------------------------
gi|55828411|gb|AU086708.2|AU086 ------------------------------------------------
gi|12389613|gb|AU087472.1|AU087 ------------------------------------------------
gi|55828658|gb|AU088255.2|AU088 ------------------------------------------------
PfLab1_L_F3__P17a_E04_10.ab1    ------------------------------------------------
D12_Pf_Sau3A_T3_M_P22.ab1       ------------------------------------------------
D12_Pf_Sau3A_T3_M_P22_d.ab1     ------------------------------------------------
gi|12388274|gb|AU086133.1|AU086 ------------------------------------------------
B03_Pf_Sau3A_T3_M_P36.ab1       ------------------------------------------------
B03_Pf_Sau3A_T3_M_P36_d.ab1     ------------------------------------------------
C12_Pf_Sau3A_T7_M_P3.ab1        ------------------------------------------------
B04_PfLab1_Large_Plate13b.ab1   ------------------------------------------------
085_PfLab1_S_Plate12b.ab1       ------------------------------------------------
H10_Pf_Sau3A_T3_S_P36.ab1       ------------------------------------------------
F09_Pf_Sau3A_T3_M_P18.ab1       ------------------------------------------------
F09_Pf_Sau3A_T3_M_P18_d.ab1     ------------------------------------------------

MAL13P1.413                     AATTTTTTTTTTTTTTTGCATTTATTTAATAATTTATTTAATTATTAT
MAL13|MAL13P1.413               ------------------------------------------------
su_gi_contig_113                ------------------------------------------------
093_PfLab1_S_P3b.ab1            ------------------------------------------------
H04_PfBamHI_S_T3_Plate3a.ab1    ------------------------------------------------
gi|12389769|gb|AU087628.1|AU087 ------------------------------------------------
gi|55828411|gb|AU086708.2|AU086 ------------------------------------------------
gi|12389613|gb|AU087472.1|AU087 ------------------------------------------------
gi|55828658|gb|AU088255.2|AU088 ------------------------------------------------
PfLab1_L_F3__P17a_E04_10.ab1    ------------------------------------------------
D12_Pf_Sau3A_T3_M_P22.ab1       ------------------------------------------------
D12_Pf_Sau3A_T3_M_P22_d.ab1     ------------------------------------------------
gi|12388274|gb|AU086133.1|AU086 ------------------------------------------------
B03_Pf_Sau3A_T3_M_P36.ab1       ------------------------------------------------
B03_Pf_Sau3A_T3_M_P36_d.ab1     ------------------------------------------------
C12_Pf_Sau3A_T7_M_P3.ab1        ------------------------------------------------
B04_PfLab1_Large_Plate13b.ab1   ------------------------------------------------
085_PfLab1_S_Plate12b.ab1       ------------------------------------------------
H10_Pf_Sau3A_T3_S_P36.ab1       ------------------------------------------------
F09_Pf_Sau3A_T3_M_P18.ab1       ------------------------------------------------
F09_Pf_Sau3A_T3_M_P18_d.ab1     ------------------------------------------------

MAL13P1.413                     ATAATATATATGTATGTAATTTATAAAATGGCATTTATTAGTTTTCAT
MAL13|MAL13P1.413               ------------------------------------------------
su_gi_contig_113                ------------------------------------------------
093_PfLab1_S_P3b.ab1            ------------------------------------------------
H04_PfBamHI_S_T3_Plate3a.ab1    ------------------------------------------------
gi|12389769|gb|AU087628.1|AU087 ------------------------------------------------
gi|55828411|gb|AU086708.2|AU086 ------------------------------------------------
gi|12389613|gb|AU087472.1|AU087 ------------------------------------------------
gi|55828658|gb|AU088255.2|AU088 ------------------------------------------------
PfLab1_L_F3__P17a_E04_10.ab1    ------------------------------------------------
D12_Pf_Sau3A_T3_M_P22.ab1       ------------------------------------------------
D12_Pf_Sau3A_T3_M_P22_d.ab1     ------------------------------------------------
gi|12388274|gb|AU086133.1|AU086 ------------------------------------------------
B03_Pf_Sau3A_T3_M_P36.ab1       ------------------------------------------------
B03_Pf_Sau3A_T3_M_P36_d.ab1     ------------------------------------------------
C12_Pf_Sau3A_T7_M_P3.ab1        ------------------------------------------------
B04_PfLab1_Large_Plate13b.ab1   ------------------------------------------------
085_PfLab1_S_Plate12b.ab1       ------------------------------------------------
H10_Pf_Sau3A_T3_S_P36.ab1       ------------------------------------------------
F09_Pf_Sau3A_T3_M_P18.ab1       ------------------------------------------------
F09_Pf_Sau3A_T3_M_P18_d.ab1     ------------------------------------------------

MAL13P1.413                     ACAATTTTTTTCCTTAGTTTAATTTTATGAATGGAACTTATATT
MAL13|MAL13P1.413               --------------------------------------------
su_gi_contig_113                --------------------------------------------
093_PfLab1_S_P3b.ab1            --------------------------------------------
H04_PfBamHI_S_T3_Plate3a.ab1    --------------------------------------------
gi|12389769|gb|AU087628.1|AU087 --------------------------------------------
gi|55828411|gb|AU086708.2|AU086 --------------------------------------------
gi|12389613|gb|AU087472.1|AU087 --------------------------------------------
gi|55828658|gb|AU088255.2|AU088 --------------------------------------------
PfLab1_L_F3__P17a_E04_10.ab1    --------------------------------------------
D12_Pf_Sau3A_T3_M_P22.ab1       --------------------------------------------
D12_Pf_Sau3A_T3_M_P22_d.ab1     --------------------------------------------
gi|12388274|gb|AU086133.1|AU086 --------------------------------------------
B03_Pf_Sau3A_T3_M_P36.ab1       --------------------------------------------
B03_Pf_Sau3A_T3_M_P36_d.ab1     --------------------------------------------
C12_Pf_Sau3A_T7_M_P3.ab1        --------------------------------------------
B04_PfLab1_Large_Plate13b.ab1   --------------------------------------------
085_PfLab1_S_Plate12b.ab1       --------------------------------------------
H10_Pf_Sau3A_T3_S_P36.ab1       --------------------------------------------
F09_Pf_Sau3A_T3_M_P18.ab1       --------------------------------------------
F09_Pf_Sau3A_T3_M_P18_d.ab1     --------------------------------------------

;

endblock;
