# Supplementary material for: cDNA sequences reveal considerable gene prediction inaccuracy in the Plasmodium falciparum genome
Source: BMC Genomics. 2007 Jul 27;8:255. doi: 10.1186/1471-2164-8-255 (PMC1978503; doi:10.1186/1471-2164-8-255)
Supplement: Additional file 2 — Genes with predicted coding regions fully covered by EST and confirmation of predicted introns. Aligned cDNA and predicted CDS sequences can be viewed by double clicking the hyper-linked gene names in the Excel file. [file 1471-2164-8-255-S2.zip › MAL13P1.425.TXT]

#NEXUS

[!This data assembled using Sequencher, from Gene Codes Corporation.]
begin data;
   dimensions ntax=4 nchar=3242;
   format datatype=dna gap=- interleave=yes;
   matrix

MAL13P1.425                   TTTTTATCAAATTGTATGTTATTCTTCGAGTTGTTTGCGAATATAAAT
MAL13|MAL13P1.425             ------------------------------------------------
su_gi_contig_9003             ------------------------------------------------
gi|1674779|gb|N97761.1|N97761 ------------------------------------------------

MAL13P1.425                   AATTTAATATATTTTAATTTTTATTTTTTTCTTTTTTTTTTATATACG
MAL13|MAL13P1.425             ------------------------------------------------
su_gi_contig_9003             ------------------------------------------------
gi|1674779|gb|N97761.1|N97761 ------------------------------------------------

MAL13P1.425                   AATATTGAAGACATAAAAATGTATTATATTTTTAGTACATTTTTATGT
MAL13|MAL13P1.425             ------------------------------------------------
su_gi_contig_9003             ------------------------------------------------
gi|1674779|gb|N97761.1|N97761 ------------------------------------------------

MAL13P1.425                   GAAATTGCAATTAGTAGTATTAAGAAAAAAAGAGAAAATAGGAATTAA
MAL13|MAL13P1.425             ------------------------------------------------
su_gi_contig_9003             ------------------------------------------------
gi|1674779|gb|N97761.1|N97761 ------------------------------------------------

MAL13P1.425                   AATAAATTATATATTAGTAGTATTCAACAGGAAGTCGGAGAATGTTCA
MAL13|MAL13P1.425             ------------------------------------------------
su_gi_contig_9003             ------------------------------------------------
gi|1674779|gb|N97761.1|N97761 ------------------------------------------------

MAL13P1.425                   ATAAGTAAATTCATTTTAAGGTTTAACGTATGCCTTGAAGTGTTTACA
MAL13|MAL13P1.425             ------------------------------------------------
su_gi_contig_9003             ------------------------------------------------
gi|1674779|gb|N97761.1|N97761 ------------------------------------------------

MAL13P1.425                   TATATATATATATATATATATATATATATGTAAAGATTTATTTGCGAA
MAL13|MAL13P1.425             ------------------------------------------------
su_gi_contig_9003             ------------------------------------------------
gi|1674779|gb|N97761.1|N97761 ------------------------------------------------

MAL13P1.425                   TATAAATATTATTTACCTGCGAATATTGATAGCATGTTATTGTTTGTT
MAL13|MAL13P1.425             ------------------------------------------------
su_gi_contig_9003             ------------------------------------------------
gi|1674779|gb|N97761.1|N97761 ------------------------------------------------

MAL13P1.425                   ATTTTTTCAGAAAATTATTTAATTAATTATTTGAAAAAATTGCAAATG
MAL13|MAL13P1.425             ------------------------------------------------
su_gi_contig_9003             ------------------------------------------------
gi|1674779|gb|N97761.1|N97761 ------------------------------------------------

MAL13P1.425                   ATATTATGTTAATATAACAATTAGTAGGAGTGTAACATATAATATATA
MAL13|MAL13P1.425             ------------------------------------------------
su_gi_contig_9003             ------------------------------------------------
gi|1674779|gb|N97761.1|N97761 ------------------------------------------------

MAL13P1.425                   TTAGTAGTAGTAAAGAAAATTCGGTAATGATGGTATAATTTCTTATAG
MAL13|MAL13P1.425             ------------------------------------------------
su_gi_contig_9003             ------------------------------------------------
gi|1674779|gb|N97761.1|N97761 ------------------------------------------------

MAL13P1.425                   TTTGTAATACATACGACTTAAGAATAGAAGAGTAAAAAGATTTATGAT
MAL13|MAL13P1.425             ------------------------------------------------
su_gi_contig_9003             ------------------------------------------------
gi|1674779|gb|N97761.1|N97761 ------------------------------------------------

MAL13P1.425                   AGTTTTTGTGTTTTAATGAGAACATATCATATAATATATAGTCCACTA
MAL13|MAL13P1.425             ------------------------------------------------
su_gi_contig_9003             ------------------------------------------------
gi|1674779|gb|N97761.1|N97761 ------------------------------------------------

MAL13P1.425                   TTATTATATTTTTATTGAATATAAATAGTAGGATAGCTGTTCTGACCA
MAL13|MAL13P1.425             ------------------------------------------------
su_gi_contig_9003             ------------------------------------------------
gi|1674779|gb|N97761.1|N97761 ------------------------------------------------

MAL13P1.425                   CATTTAAAATAGTTTATTATAAAATTGAACATTGCATTAGAAAAGGAG
MAL13|MAL13P1.425             ------------------------------------------------
su_gi_contig_9003             ------------------------------------------------
gi|1674779|gb|N97761.1|N97761 ------------------------------------------------

MAL13P1.425                   AACCTTTGTTTATTTTCCTTTTGCATATATATTACCTATACATTTGTT
MAL13|MAL13P1.425             ------------------------------------------------
su_gi_contig_9003             ------------------------------------------------
gi|1674779|gb|N97761.1|N97761 ------------------------------------------------

MAL13P1.425                   ATGGTATATACGTCATGTAGTTTTAACTACGGGGAGGGTTAAGTACCC
MAL13|MAL13P1.425             ------------------------------------------------
su_gi_contig_9003             ------------------------------------------------
gi|1674779|gb|N97761.1|N97761 ------------------------------------------------

MAL13P1.425                   AGAAAAATTATATTTGTGAGCATATTATATACATATATATATGTGTGT
MAL13|MAL13P1.425             ------------------------------------------------
su_gi_contig_9003             ------------------------------------------------
gi|1674779|gb|N97761.1|N97761 ------------------------------------------------

MAL13P1.425                   GGATGGTACAATGGCGGAATTGATTGGTATCAAATAAAAATGAAAAAG
MAL13|MAL13P1.425             ------------------------------------------------
su_gi_contig_9003             ------------------------------------------------
gi|1674779|gb|N97761.1|N97761 ------------------------------------------------

MAL13P1.425                   ACTACGTCATATATTTTTATCATTGTTTTGTGCAATGATAAAATATAT
MAL13|MAL13P1.425             ------------------------------------------------
su_gi_contig_9003             ------------------------------------------------
gi|1674779|gb|N97761.1|N97761 ------------------------------------------------

MAL13P1.425                   ATAAATCCTCATATATGCATTTTTAGAAATGTAAAAATGAGGTTGCGG
MAL13|MAL13P1.425             ------------------------------------------------
su_gi_contig_9003             ------------------------------------------------
gi|1674779|gb|N97761.1|N97761 ------------------------------------------------

MAL13P1.425                   GGGGGTCCAAGCGCATGGGTAAGTGGTATATGGGTAGGTGTCGATATG
MAL13|MAL13P1.425             ------------------------------------------------
su_gi_contig_9003             ------------------------------------------------
gi|1674779|gb|N97761.1|N97761 ------------------------------------------------

MAL13P1.425                   TGTATGTTAAAGTATAACAAACTCAATCATTAATTTTAATCAGCTATG
MAL13|MAL13P1.425             ------------------------------------------------
su_gi_contig_9003             ------------------------------------------------
gi|1674779|gb|N97761.1|N97761 ------------------------------------------------

MAL13P1.425                   TGTTAGTGTAATTTGATTAACACATTAGTTGATTAATTATTTTTATTG
MAL13|MAL13P1.425             ------------------------------------------------
su_gi_contig_9003             ------------------------------------------------
gi|1674779|gb|N97761.1|N97761 ------------------------------------------------

MAL13P1.425                   AGTTTGTTATTACTTAAATTATCATATACATATATATATATATATATA
MAL13|MAL13P1.425             ------------------------------------------------
su_gi_contig_9003             ------------------------------------------------
gi|1674779|gb|N97761.1|N97761 ------------------------------------------------

MAL13P1.425                   TATATGTATATGATTTTTTATTAAAGGCCAAATTTCGTAAATATATAT
MAL13|MAL13P1.425             ------------------------------------------------
su_gi_contig_9003             ------------------------------------------------
gi|1674779|gb|N97761.1|N97761 ------------------------------------------------

MAL13P1.425                   ATATATATATATATATATATATATAATATACATTTATATGTTTTTATT
MAL13|MAL13P1.425             ------------------------------------------------
su_gi_contig_9003             ------------------------------------------------
gi|1674779|gb|N97761.1|N97761 ------------------------------------------------

MAL13P1.425                   TATGTGTATTTGAAGACTCGTAATTTGGCCATTAATTTTTGTATATAT
MAL13|MAL13P1.425             ------------------------------------------------
su_gi_contig_9003             ------------------------------------------------
gi|1674779|gb|N97761.1|N97761 ------------------------------------------------

MAL13P1.425                   ATAAAAGTCCTCGAGGGTTACAACGCACCAAAGAGAGGCAGGAGAAAA
MAL13|MAL13P1.425             ------------------------------------------------
su_gi_contig_9003             ------------------------------------------------
gi|1674779|gb|N97761.1|N97761 ------------------------------------------------

MAL13P1.425                   ACTGCATTCGTGATTTTAAAATTAAATAATTTAATTTTTTAGCACATT
MAL13|MAL13P1.425             ------------------------------------------------
su_gi_contig_9003             ------------------------------------------------
gi|1674779|gb|N97761.1|N97761 ------------------------------------------------

MAL13P1.425                   CTTTTTAGTCTTCAAAGAATTGTATGTTTTTCTCTGAGTTGTTTGCGA
MAL13|MAL13P1.425             ------------------------------------------------
su_gi_contig_9003             ----------------------------------------GTTTGCGA
gi|1674779|gb|N97761.1|N97761 ----------------------------------------GTTTGCGA

MAL13P1.425                   ATATAAATAATTATGCTTTTTGCGAACACGGTTGACATAAAAACGTAT
MAL13|MAL13P1.425             ------------ATGCTTTTTGCGAACACGGTTGACATAAAAACGTAT
su_gi_contig_9003             ATATAAATAATTATGCTTTTTGCGAACACGGTTGACATAAAAACGTAT
gi|1674779|gb|N97761.1|N97761 ATATAAATAATTATGCTTTTTGCGAACACGGTTGACATAAAAACGTAT

MAL13P1.425                   TGTTTTTTTTTATATTTTTATATAAAGTTGCCGTTAGTAGTGTATAAT
MAL13|MAL13P1.425             TGTTTTTTTTTATATTTTTATATAAAGTTGCCGTTAGTAGTGTATAAT
su_gi_contig_9003             TGTTTTTTTTTATATTTTTATATAAAGTTGCCGTTAGTAGTGTATAAT
gi|1674779|gb|N97761.1|N97761 TGTTTTTTTTTATATTTTTATATAAAGTTGCCGTTAGTAGTGTATAAT

MAL13P1.425                   TATATATTAGTAGTATTCAACGATGAAGTCGGTATAACTATTTATGAA
MAL13|MAL13P1.425             TATATATTAGTAGTATTCAACGATGAAGTCGGTATAACTATTTATGAA
su_gi_contig_9003             TATATATTAGTAGTATTCAACGATGAAGTCGGTATAACTATTTATGAA
gi|1674779|gb|N97761.1|N97761 TATATATTAGTAGTATTCAACGATGAAGTCGGTATAACTATTTATGAA

MAL13P1.425                   TTAAATCCTTATGAAGGTGTAACGCGACCTTCGAAGGTAGAGAATTAT
MAL13|MAL13P1.425             TTAAATCCTTATGAAGGTGTAACGCGACCTTCGAAGGTAGAGAATTAT
su_gi_contig_9003             TTAAATCCTTATGAAGGTGTAACGCGACCTTCGAAGGTAGAGAATTAT
gi|1674779|gb|N97761.1|N97761 TTAAATCCTTATGAAGGTGTAACGCGACCTTCGAAGGTAGAGAATTAT

MAL13P1.425                   GAAAAAGGAATTTATTTACTGTTACTTAAATGTAAATATACATATTCC
MAL13|MAL13P1.425             GAAAAAGGAATTTATTTACTGTTACTTAAATGTAAATATACATATTCC
su_gi_contig_9003             GAAAAAGGAATTTATTTACTGTTACTTAAATGTAAATATACATATTCC
gi|1674779|gb|N97761.1|N97761 GAAAAAGGAATTTATTTACTGTTACTTAAATGTAAATATACATATTCC

MAL13P1.425                   ATTAATATCTCTTAGAATCTGATTGCGAATATAAATATTTTACCTGCG
MAL13|MAL13P1.425             ATTAATATCTCTTAG---------------------------------
su_gi_contig_9003             ATTAATATCTCTTAGAATCTGATTGCGAATATAAATATTTTACCTGCG
gi|1674779|gb|N97761.1|N97761 ATTAATATCTCTTAGAATCTGATTGCGAATATAAATATTTTACCTGCG

MAL13P1.425                   AATATTGATATCACGTTTATGTGTTATTTTTAAGATGCTCATTTTGTT
MAL13|MAL13P1.425             ------------------------------------------------
su_gi_contig_9003             AATATTGATATCACGTTTATGTGTTATTTTTAAGATGCTCATTTTGTT
gi|1674779|gb|N97761.1|N97761 AATATTGATATCACGTTTATGTGTTATTTTTAAGATGCTCATTTTGTT

MAL13P1.425                   TTTATTAACTTTTGCGTATTCTTATTAGGTACACATATTCGTGATAAT
MAL13|MAL13P1.425             ------------------------------------------------
su_gi_contig_9003             TTTATTAACGTTTGCGTATTCTTATTAGGTACACATATTCGTGATAAT
gi|1674779|gb|N97761.1|N97761 TTTATTAACGTTTGCGTATTCTTATTAGGTACACATATTCGTGATAAT

MAL13P1.425                   ATATCAGTTAGTAGGAGTGTAAAATATATATCAGTAGTAGTCAGAAAA
MAL13|MAL13P1.425             ------------------------------------------------
su_gi_contig_9003             ATATCAG-----------------------------------------
gi|1674779|gb|N97761.1|N97761 ATATCAG-----------------------------------------

MAL13P1.425                   CGTCGGTTTTGTATGTATATATATATATGTAATATATATATATATATA
MAL13|MAL13P1.425             ------------------------------------------------
su_gi_contig_9003             ------------------------------------------------
gi|1674779|gb|N97761.1|N97761 ------------------------------------------------

MAL13P1.425                   TATATATATATATATATATATATATATATCTTATTATAGATATGTATA
MAL13|MAL13P1.425             ------------------------------------------------
su_gi_contig_9003             ------------------------------------------------
gi|1674779|gb|N97761.1|N97761 ------------------------------------------------

MAL13P1.425                   CATATATCTTATTTGAGGTATGTATACTCATATCTTATTTGAGGTATG
MAL13|MAL13P1.425             ------------------------------------------------
su_gi_contig_9003             ------------------------------------------------
gi|1674779|gb|N97761.1|N97761 ------------------------------------------------

MAL13P1.425                   TATACATATATCTTATTTGAGGTATGTATACTCATATCTTATTTGAGG
MAL13|MAL13P1.425             ------------------------------------------------
su_gi_contig_9003             ------------------------------------------------
gi|1674779|gb|N97761.1|N97761 ------------------------------------------------

MAL13P1.425                   TATGTATACTCATATCTTATTTGAGGTATGTATACTCATATCTTATTT
MAL13|MAL13P1.425             ------------------------------------------------
su_gi_contig_9003             ------------------------------------------------
gi|1674779|gb|N97761.1|N97761 ------------------------------------------------

MAL13P1.425                   GAGGTATGTATACACATATTTTTTTTATAGGTTTGTATACACATATCT
MAL13|MAL13P1.425             ------------------------------------------------
su_gi_contig_9003             ------------------------------------------------
gi|1674779|gb|N97761.1|N97761 ------------------------------------------------

MAL13P1.425                   TATTAGAGGTATGTATACACATATTTTTTTTTATAGGTTTGTATACCC
MAL13|MAL13P1.425             ------------------------------------------------
su_gi_contig_9003             ------------------------------------------------
gi|1674779|gb|N97761.1|N97761 ------------------------------------------------

MAL13P1.425                   ATATCTTATTAGAGGTATGTATACACATATGTTGTTAGAGGTATGTAT
MAL13|MAL13P1.425             ------------------------------------------------
su_gi_contig_9003             ------------------------------------------------
gi|1674779|gb|N97761.1|N97761 ------------------------------------------------

MAL13P1.425                   ACACATATGTTGTTAGAGGTATGTATACACATATGTTGTTAGAAATAT
MAL13|MAL13P1.425             ------------------------------------------------
su_gi_contig_9003             ------------------------------------------------
gi|1674779|gb|N97761.1|N97761 ------------------------------------------------

MAL13P1.425                   GTATACACATATGTTGTTAGATGTATGTATACACATATCTTATTAGAG
MAL13|MAL13P1.425             ------------------------------------------------
su_gi_contig_9003             ------------------------------------------------
gi|1674779|gb|N97761.1|N97761 ------------------------------------------------

MAL13P1.425                   GTATGTATACACATATGCATATTTTACAATTAAGTAAAATATGTCATA
MAL13|MAL13P1.425             ------------------------------------------------
su_gi_contig_9003             ------------------------------------------------
gi|1674779|gb|N97761.1|N97761 ------------------------------------------------

MAL13P1.425                   TGACTTTTAATTTCAGACTTAATAAATTTTTCAGATTTACAAATTGAA
MAL13|MAL13P1.425             ------------------------------------------------
su_gi_contig_9003             ------------------------------------------------
gi|1674779|gb|N97761.1|N97761 ------------------------------------------------

MAL13P1.425                   CAAGATTCAAAAGGATTTAACTTTTATCTATCATATAGTTATAGTTAA
MAL13|MAL13P1.425             ------------------------------------------------
su_gi_contig_9003             ------------------------------------------------
gi|1674779|gb|N97761.1|N97761 ------------------------------------------------

MAL13P1.425                   TTCTTTTGAAGATTGAGTATTCAGAATGTATAACATTTTTTTGTTATA
MAL13|MAL13P1.425             ------------------------------------------------
su_gi_contig_9003             ------------------------------------------------
gi|1674779|gb|N97761.1|N97761 ------------------------------------------------

MAL13P1.425                   AGAAGAAAGGATTATTTTTATTATCCATGTGTAAGTTTATGTAAATTG
MAL13|MAL13P1.425             ------------------------------------------------
su_gi_contig_9003             ------------------------------------------------
gi|1674779|gb|N97761.1|N97761 ------------------------------------------------

MAL13P1.425                   AATAAATTTTTACTTGTTATTATTAGAAAAAAATAAAAAGTAAAAAGT
MAL13|MAL13P1.425             ------------------------------------------------
su_gi_contig_9003             ------------------------------------------------
gi|1674779|gb|N97761.1|N97761 ------------------------------------------------

MAL13P1.425                   AAAAAATAAAAAAAAAAAAGTAAAAAGTAAAAAAAAAAAAGTAAAAAG
MAL13|MAL13P1.425             ------------------------------------------------
su_gi_contig_9003             ------------------------------------------------
gi|1674779|gb|N97761.1|N97761 ------------------------------------------------

MAL13P1.425                   TAAAAAAAAAAAGTAAAAAGTAAAAAGTAAAAAAGTAAAAAGTAAAAA
MAL13|MAL13P1.425             ------------------------------------------------
su_gi_contig_9003             ------------------------------------------------
gi|1674779|gb|N97761.1|N97761 ------------------------------------------------

MAL13P1.425                   AGTAAAAAGTAAAAAGTAAAAAAGTAAAAAAAAAAAAAGTAAAAAAAA
MAL13|MAL13P1.425             ------------------------------------------------
su_gi_contig_9003             ------------------------------------------------
gi|1674779|gb|N97761.1|N97761 ------------------------------------------------

MAL13P1.425                   AAAATTAAAAAAAAAAAAAGTAAAAAAAAAAAAAGTAAAAAAAAAAAA
MAL13|MAL13P1.425             ------------------------------------------------
su_gi_contig_9003             ------------------------------------------------
gi|1674779|gb|N97761.1|N97761 ------------------------------------------------

MAL13P1.425                   AGTAAAAAAAAAAAAAGTAAAAAAAAAAAAAGTAAAAAAAAAAAAAGT
MAL13|MAL13P1.425             ------------------------------------------------
su_gi_contig_9003             ------------------------------------------------
gi|1674779|gb|N97761.1|N97761 ------------------------------------------------

MAL13P1.425                   AAAAAAAAAAAAAGTAAAAAGTAAAAAGTAAAAAAAAATAAAAAAAAA
MAL13|MAL13P1.425             ------------------------------------------------
su_gi_contig_9003             ------------------------------------------------
gi|1674779|gb|N97761.1|N97761 ------------------------------------------------

MAL13P1.425                   AAGTAAAAAAAAAAAAAAAAAAAAGTAAAAAAAAAGTAAAAAAAAAAA
MAL13|MAL13P1.425             ------------------------------------------------
su_gi_contig_9003             ------------------------------------------------
gi|1674779|gb|N97761.1|N97761 ------------------------------------------------

MAL13P1.425                   AAAAAAAAAGTAAAAAAAAAAAAAAAAAAAAGTAAAAAAAAAAAAAAA
MAL13|MAL13P1.425             ------------------------------------------------
su_gi_contig_9003             ------------------------------------------------
gi|1674779|gb|N97761.1|N97761 ------------------------------------------------

MAL13P1.425                   AAAAAGTAAAAAAAAAAACCTATTTATATATATACTTATTTTTTATTT
MAL13|MAL13P1.425             ------------------------------------------------
su_gi_contig_9003             ------------------------------------------------
gi|1674779|gb|N97761.1|N97761 ------------------------------------------------

MAL13P1.425                   TATGCATATACGCATTCATATACATCACATTTATGCTTGTGTTATAGT
MAL13|MAL13P1.425             ------------------------------------------------
su_gi_contig_9003             ------------------------------------------------
gi|1674779|gb|N97761.1|N97761 ------------------------------------------------

MAL13P1.425                   GTTTTTACATATACAAAAAAAGTTCACTCTCCTAATGTAAAGAGGTGA
MAL13|MAL13P1.425             ------------------------------------------------
su_gi_contig_9003             ------------------------------------------------
gi|1674779|gb|N97761.1|N97761 ------------------------------------------------

MAL13P1.425                   ATGAACTTTATTGTTGGATGATATTG
MAL13|MAL13P1.425             --------------------------
su_gi_contig_9003             --------------------------
gi|1674779|gb|N97761.1|N97761 --------------------------

;

endblock;
