# Supplementary material for: cDNA sequences reveal considerable gene prediction inaccuracy in the Plasmodium falciparum genome
Source: BMC Genomics. 2007 Jul 27;8:255. doi: 10.1186/1471-2164-8-255 (PMC1978503; doi:10.1186/1471-2164-8-255)
Supplement: Additional file 2 — Genes with predicted coding regions fully covered by EST and confirmation of predicted introns. Aligned cDNA and predicted CDS sequences can be viewed by double clicking the hyper-linked gene names in the Excel file. [file 1471-2164-8-255-S2.zip › MAL13P1.465.TXT]

#NEXUS

[!This data assembled using Sequencher, from Gene Codes Corporation.]
begin data;
   dimensions ntax=3 nchar=3964;
   format datatype=dna gap=- interleave=yes;
   matrix

MAL13P1.480       TTATTCGTATACCAATAATTTATTTTATTTTATTTTTTTTTCTCTTAA
MAL13|MAL13P1.480 ------------------------------------------------
su_gi_contig_215  ------------------------------------------------

MAL13P1.480       TATAAATATAAATGAATATATTCATAATTATAATATTTTTTATATTAT
MAL13|MAL13P1.480 ------------------------------------------------
su_gi_contig_215  ------------------------------------------------

MAL13P1.480       ATTCCTCTCTATTTAAGAGTATATAAATATGTATAATAAATTTATATA
MAL13|MAL13P1.480 ------------------------------------------------
su_gi_contig_215  ------------------------------------------------

MAL13P1.480       ATATATATAATAATTAGTTAATAAAAATATAAATTAATAATCTGAAAA
MAL13|MAL13P1.480 ------------------------------------------------
su_gi_contig_215  ------------------------------------------------

MAL13P1.480       ATACATAAAACGTTTTTATCTATATTTATACACATATAATATAATACA
MAL13|MAL13P1.480 ------------------------------------------------
su_gi_contig_215  ------------------------------------------------

MAL13P1.480       TATTTATCTATAATATAGATATTATATATTCTTTTAGAATATTTATAT
MAL13|MAL13P1.480 ------------------------------------------------
su_gi_contig_215  ------------------------------------------------

MAL13P1.480       ATTTATATATATAATATATTATGTTTACAAAAAAAATGTATATTATTT
MAL13|MAL13P1.480 ------------------------------------------------
su_gi_contig_215  ------------------------------------------------

MAL13P1.480       AATTACAAATTATTTTTATATTTTATGGAAAAAAAAAAAAAACGTGTT
MAL13|MAL13P1.480 ------------------------------------------------
su_gi_contig_215  ------------------------------------------------

MAL13P1.480       ATATATGTATATGTATGTATTTTAAAATATAATAAAATGAAATACCAT
MAL13|MAL13P1.480 ------------------------------------------------
su_gi_contig_215  ------------------------------------------------

MAL13P1.480       AAAAAATTAGTTTTCAGTCAATATAATGTTATTATTCTTTAATACAAA
MAL13|MAL13P1.480 ------------------------------------------------
su_gi_contig_215  ------------------------------------------------

MAL13P1.480       TTTTAAAAGAAAATTTATTTTTTTATTTAATTCTCATTTTTTCATTTT
MAL13|MAL13P1.480 ------------------------------------------------
su_gi_contig_215  ------------------------------------------------

MAL13P1.480       TAAACATTTTATTTATATCTCTGAAGAAAAATATTCTATTTATAATAT
MAL13|MAL13P1.480 ------------------------------------------------
su_gi_contig_215  ------------------------------------------------

MAL13P1.480       TTAAAGGAAATACAAAAGATACATAAGATAGATGGAATATTCTTATAT
MAL13|MAL13P1.480 ------------------------------------------------
su_gi_contig_215  ------------------------------------------------

MAL13P1.480       TCATAATAATATTCAAAAAATAACAGATTTAAACCCTCAAAAATATAG
MAL13|MAL13P1.480 ------------------------------------------------
su_gi_contig_215  ------------------------------------------------

MAL13P1.480       AAATAATATATAAATATGTGATTTCTAATGTACACAAAAAAAAAAAAA
MAL13|MAL13P1.480 ------------------------------------------------
su_gi_contig_215  ------------------------------------------------

MAL13P1.480       ATTAAATTTTAAGAGATATAAAAAATAAAATATTTAAAATATTTTTTA
MAL13|MAL13P1.480 ------------------------------------------------
su_gi_contig_215  -------------------------------ATTTAAAATATTTTTTA

MAL13P1.480       TTAAAACAAATTTAAATTATTACCTTTCTACATAAAATTTTTTACTTT
MAL13|MAL13P1.480 ------------------------------------------------
su_gi_contig_215  TTAAAACAAATTTAAATTATTACCTTTCTACATAAAATTTTTTACTTT

MAL13P1.480       AATTTTTTTATGAATATAATAAAATTTATTATTTTTTAAAAATAAAAT
MAL13|MAL13P1.480 ------------------------------------------------
su_gi_contig_215  AATTTTTTTATGAATATAATAAAATTTATTATTTTTTAAAAATAAAAT

MAL13P1.480       CTATCCATACACTTATGCTGTATTTAAATGTTTTTCAAAAAAATATTA
MAL13|MAL13P1.480 ------------------------------------------------
su_gi_contig_215  CTATCCATACACTTATGCTGTATTTAAATGTTTTTCAAAAAAATATTA

MAL13P1.480       AAGCAAATAAAAAAATCATTATAAATTTTAATTAAAAAAAAAAGTCTT
MAL13|MAL13P1.480 ------------------------------------------------
su_gi_contig_215  AAGCAAATAAAAAAATCATTATAAATTTTAATTAAAAAAAAAAGTCTT

MAL13P1.480       ATATTAATAAAATAAAATAATAAATAAAGTAATAATCCTTTTTATATA
MAL13|MAL13P1.480 ------------------------------------------------
su_gi_contig_215  ATATTAATAAAATAAAATAATAAATAAAGTAATAATCCTTTTTATATA

MAL13P1.480       AAATTATTTTTGTTTAAGTATAAATCCTAAATATTTTTATTTATTTAT
MAL13|MAL13P1.480 ------------------------------------------------
su_gi_contig_215  AAATTATTTTTGTTTAAGTATAAATCCTAAATATTTTTATTTATTTAT

MAL13P1.480       TTAAATAAAAAATTTATTTAAAACATTTTTATAAATTTTTCATCAACT
MAL13|MAL13P1.480 ------------------------------------------------
su_gi_contig_215  TTAAATAAAAAATTTATTTAAAACATTTTTATAAATTTTTCATCAACT

MAL13P1.480       TTGCTTTTAAAGTTTCTACTTTTTTTAATAAAAAAAATTAATTATAAA
MAL13|MAL13P1.480 ------------------------------------------------
su_gi_contig_215  TTGCTTTTAAAGTTTCTACTTTTTTTAATAAAAAAAATTAATTATAAA

MAL13P1.480       TAATTTTGCTTTTTTATAAAATTCAAGGTATAAAATAATTAAATAATT
MAL13|MAL13P1.480 ------------------------------------------------
su_gi_contig_215  TAATTTTGCTTTTTTATAAAATTCAAG---------------------

MAL13P1.480       TTATATAATATATTTATATATATAAATTGTTTATATTTATATATATAT
MAL13|MAL13P1.480 ------------------------------------------------
su_gi_contig_215  ------------------------------------------------

MAL13P1.480       ATATATATATATATATATATGTGTATATACTATATATAAGAAGAAGTA
MAL13|MAL13P1.480 ------------------------------------------------
su_gi_contig_215  ------------------------------------------------

MAL13P1.480       TATAATGAATTATATATAATGCTTATTTTTCACATTTTCATGAATTTA
MAL13|MAL13P1.480 ------------------------------------------------
su_gi_contig_215  ------------------------------------------------

MAL13P1.480       TATTATACAGATTTTTTTTTTATATATATGCAAAAACTTAGTATTCTA
MAL13|MAL13P1.480 ------------------------------------------------
su_gi_contig_215  ------------------------------------------------

MAL13P1.480       TATTTTATAGATACCATATATTATATAATGAATAATATATATATATAT
MAL13|MAL13P1.480 ------------------------------------------------
su_gi_contig_215  ------------------------------------------------

MAL13P1.480       ATATATATATATATTTTTTATTATTTCTTTTTTTATATTAATACAGTT
MAL13|MAL13P1.480 ------------------------------------------------
su_gi_contig_215  ----------------------------------------------TT

MAL13P1.480       ATTTTAAAAAAATGGTTTCCTTCTCAAAAAATAAAATATTATCCGCTG
MAL13|MAL13P1.480 -----------ATGGTTTCCTTCTCAAAAAATAAAATATTATCCGCTG
su_gi_contig_215  ATTTTAAAAAAATGGTTTCCTTCTCAAAAAATAAAATATTATCCGCTG

MAL13P1.480       CCGTTTTTGCTTCCGTACTTTTGTTAGATAACGTAAGTATTTTAATTG
MAL13|MAL13P1.480 CCGTTTTTGCTTCCGTACTTTTGTTAGATAAC----------------
su_gi_contig_215  CCGTTTTTGCTTCCGTACTTTTGTTAGATAAC----------------

MAL13P1.480       CAAATATAAATAAATATAACACTTACTTATAAAAATACATATAATAAT
MAL13|MAL13P1.480 ------------------------------------------------
su_gi_contig_215  ------------------------------------------------

MAL13P1.480       ATTATATATATATATATATATATATATATATATATATATATATATGTA
MAL13|MAL13P1.480 ------------------------------------------------
su_gi_contig_215  ------------------------------------------------

MAL13P1.480       CATTTTTACATTTTTAAATGATTTTTCATTTTTATAGAATAACTCCGA
MAL13|MAL13P1.480 -------------------------------------AATAACTCCGA
su_gi_contig_215  -------------------------------------AATAACTCCGA

MAL13P1.480       ATTTAACAATAACTTGTTTAGCAAAAATGCAAAAGGACTTAATTCAAA
MAL13|MAL13P1.480 ATTTAACAATAACTTGTTTAGCAAAAATGCAAAAGGACTTAATTCAAA
su_gi_contig_215  ATTTAACAATAACTTGTTTAGCAAAAATGCAAAAGGACTTAATTCAAA

MAL13P1.480       TAAGAGATTATTACACGAAAGTCAAGCACATGCAGGTGATGCCCATCA
MAL13|MAL13P1.480 TAAGAGATTATTACACGAAAGTCAAGCACATGCAGGTGATGCCCATCA
su_gi_contig_215  TAAGAGATTATTACACGAAAGTCAAGCACATGCAGGTGATGCCCATCA

MAL13P1.480       TGCACATCATGTAGCTGATGCCCATCATGCACATCATGTAGCTGATGC
MAL13|MAL13P1.480 TGCACATCATGTAGCTGATGCCCATCATGCACATCATGTAGCTGATGC
su_gi_contig_215  TGCACATCATGTAGCTGATGCCCATCATGCACATCATGTAGCTGATGC

MAL13P1.480       CCATCATGCACATCATGTAGCTGATGCCCATCATGCACATCATGTAGC
MAL13|MAL13P1.480 CCATCATGCACATCATGTAGCTGATGCCCATCATGCACATCATGTAGC
su_gi_contig_215  CCATCATGCACATCATGTAGCTGATGCCCATCATGCACATCATGTAGC

MAL13P1.480       TGATGCCCATCATGCACATCATGCTCACCATGCAGCTAATGCTCACCA
MAL13|MAL13P1.480 TGATGCCCATCATGCACATCATGCTCACCATGCAGCTAATGCTCACCA
su_gi_contig_215  TGATGCCCATCATGCACATCATGCTCACCATGCAGCTAATGCTCACCA

MAL13P1.480       TGCAGCTAATGCTCACCATGCAGCTAATGCTCACCATGCAGCTAATGC
MAL13|MAL13P1.480 TGCAGCTAATGCTCACCATGCAGCTAATGCTCACCATGCAGCTAATGC
su_gi_contig_215  TGCAGCTAATGCTCACCATGCAGCTAATGCTCACCATGCAGCTAATGC

MAL13P1.480       TCATCATGCAGCTAATGCTCACCATGCAGCTAATGCTCACCATGCAGC
MAL13|MAL13P1.480 TCATCATGCAGCTAATGCTCACCATGCAGCTAATGCTCACCATGCAGC
su_gi_contig_215  TCATCATGCAGCTAATGCTCACCATGCAGCTAATGCTCACCATGCAGC

MAL13P1.480       TAATGCTCATCATGCAGCTAATGCTCACCATGCAGCTAATGCTCACCA
MAL13|MAL13P1.480 TAATGCTCATCATGCAGCTAATGCTCACCATGCAGCTAATGCTCACCA
su_gi_contig_215  TAATGCTCATCATGCAGCTAATGCTCACCATGCAGCTAATGCTCACCA

MAL13P1.480       TGCAGCTAATGCTCACCATGCAGCTAATGCTCACCATGCAGCTGATGC
MAL13|MAL13P1.480 TGCAGCTAATGCTCACCATGCAGCTAATGCTCACCATGCAGCTGATGC
su_gi_contig_215  TGCAGCTAATGCTCACCATGCAGCTAATGCTCACCATGCAGCTGATGC

MAL13P1.480       TAATCACGGATTTCATTTTAACCTTCACGATAACAATTCCCATACTTT
MAL13|MAL13P1.480 TAATCACGGATTTCATTTTAACCTTCACGATAACAATTCCCATACTTT
su_gi_contig_215  TAATCACGGATTTCATTTTAACCTTCACGATAACAATTCCCATACTTT

MAL13P1.480       ACATCATGCAAAAGCTAATGCTTGTTTTGATGATTCTCACCATGACGA
MAL13|MAL13P1.480 ACATCATGCAAAAGCTAATGCTTGTTTTGATGATTCTCACCATGACGA
su_gi_contig_215  ACATCATGCAAAAGCTAATGCTTGTTTTGATGATTCTCACCATGACGA

MAL13P1.480       TGCCCACCATGATGGAGCACACCACGACGATGCCCACCATGATGGAGC
MAL13|MAL13P1.480 TGCCCACCATGATGGAGCACACCACGACGATGCCCACCATGATGGAGC
su_gi_contig_215  TGCCCACCATGATGGAGCACACCACGACGATGCCCACCATGATGGAGC

MAL13P1.480       ACACCACGACGATGCCCACCATGATGGAGCACACCACGACGATGCCCA
MAL13|MAL13P1.480 ACACCACGACGATGCCCACCATGATGGAGCACACCACGACGATGCCCA
su_gi_contig_215  ACACCACGACGATGCCCACCATGATGGAGCACACCACGACGATGCCCA

MAL13P1.480       CCATGATGGAGCACACCACGACGATGCCCACCATGATGGAGCACACCA
MAL13|MAL13P1.480 CCATGATGGAGCACACCACGACGATGCCCACCATGATGGAGCACACCA
su_gi_contig_215  CCATGATGGAGCACACCACGACGATGCCCACCATGATGGAGCACACCA

MAL13P1.480       CGATGGAGCACACCACGATGGAGCACACCATGATGGAGCACACCATAA
MAL13|MAL13P1.480 CGATGGAGCACACCACGATGGAGCACACCATGATGGAGCACACCATAA
su_gi_contig_215  CGATGGAGCACACCACGATGGAGCACACCATGATGGAGCACACCATAA

MAL13P1.480       TGCCACTACGCATCACTTACACCATTAAATCCATTTAATCGAAGATTA
MAL13|MAL13P1.480 TGCCACTACGCATCAC--------------------------------
su_gi_contig_215  TGCCACTACGCATCACTTACACCATTAAATCCATTTAATCGAAGATTA

MAL13P1.480       AAAATATTATAAAAATAAAAACATAAACACAGAAATTACCATATATAT
MAL13|MAL13P1.480 ------------------------------------------------
su_gi_contig_215  AAAATATTATAAAAATAAAAACATAAACACAGAAATTACCATATATAT

MAL13P1.480       ATATATAATTTTTTAATCTTCCATGTAAATATAGAATGATGAATCATA
MAL13|MAL13P1.480 ------------------------------------------------
su_gi_contig_215  ATATATAATTTTTTAATCTTCCATGTAAATATAGAATGATGAATCATA

MAL13P1.480       TAAATAATATCATTATTCATTTATTTACATTTAAAAATATTGTTTTAG
MAL13|MAL13P1.480 ------------------------------------------------
su_gi_contig_215  TAAATAATATCATTATTCATTTATTTACATTTAAAAATATTGTTTTAG

MAL13P1.480       TATCTTTAATTTATTATGTATACATAAAAATAACTAACAATTTTATTA
MAL13|MAL13P1.480 ------------------------------------------------
su_gi_contig_215  TATCTTTAATTTATTATGTATACATAAAAATAACTAACAATTTTATTA

MAL13P1.480       ATAAACATATGTGTTTATTAATTCTTGTTTTGTAATTTATAGGATAGC
MAL13|MAL13P1.480 ------------------------------------------------
su_gi_contig_215  ATAAACATATGTGTTTATTAATTCTTGTTTTGTAATTTATAGGATAGC

MAL13P1.480       GATTTTTCTACTGTCTTTGTTTTTTTTTTTTTTTAAATTGTCTTTTAA
MAL13|MAL13P1.480 ------------------------------------------------
su_gi_contig_215  GATTTTTCTACTGTCTTTGTTTTTTTTTTTTTTAAAATG---------

MAL13P1.480       TTGTGTTTTATTTTTATTATTGTTCTTTTTATAGCATTATTTTACAAC
MAL13|MAL13P1.480 ------------------------------------------------
su_gi_contig_215  ------------------------------------------------

MAL13P1.480       AAAATATATTTTCTAACAACTTATAAAAATAATAAATATAAATTTTAA
MAL13|MAL13P1.480 ------------------------------------------------
su_gi_contig_215  ------------------------------------------------

MAL13P1.480       TAAAAATTATATTTAACTTAAACAACATGAACATAAAGCACAACATTA
MAL13|MAL13P1.480 ------------------------------------------------
su_gi_contig_215  ------------------------------------------------

MAL13P1.480       ATATTTATCTTTAATATTTATATTACTAATCATATAAATCCTTAATTT
MAL13|MAL13P1.480 ------------------------------------------------
su_gi_contig_215  ------------------------------------------------

MAL13P1.480       TCCTTTTAAAAATATGTTAAATATTTAAGTCTCATTACATATAAGAAT
MAL13|MAL13P1.480 ------------------------------------------------
su_gi_contig_215  ------------------------------------------------

MAL13P1.480       ATATTCATTTAAATGAAAAAATATATATAATAATATTCTATTATTACT
MAL13|MAL13P1.480 ------------------------------------------------
su_gi_contig_215  ------------------------------------------------

MAL13P1.480       AATTTTATTTCTTTTTTCTGATTAACATATTATTATATATTTCCAATA
MAL13|MAL13P1.480 ------------------------------------------------
su_gi_contig_215  ------------------------------------------------

MAL13P1.480       TGTGCAAATATATAGAAATAATTATAATATATCATGAATAATATGAAA
MAL13|MAL13P1.480 ------------------------------------------------
su_gi_contig_215  ------------------------------------------------

MAL13P1.480       GAAAAATATATTTTTAAAATCATACATATTAATTATTTCATATATATA
MAL13|MAL13P1.480 ------------------------------------------------
su_gi_contig_215  ------------------------------------------------

MAL13P1.480       AATATATATATATTTCTTATATATCTATGCAAATAAATGAATTTATAT
MAL13|MAL13P1.480 ------------------------------------------------
su_gi_contig_215  ------------------------------------------------

MAL13P1.480       TTTTATAGATTTTGTTATAGTACAATATAAATGATATTATGATCAAAA
MAL13|MAL13P1.480 ------------------------------------------------
su_gi_contig_215  ------------------------------------------------

MAL13P1.480       TCTTATATATATATATATATATATATATATATGCATACATAATTTGTA
MAL13|MAL13P1.480 ------------------------------------------------
su_gi_contig_215  ------------------------------------------------

MAL13P1.480       CCATCCTTTTTTTTTTTTTCTTCTTTTTTTTTTGGTGGGGTGAGTGAA
MAL13|MAL13P1.480 ------------------------------------------------
su_gi_contig_215  ------------------------------------------------

MAL13P1.480       GATAATATGCTTTTGTAAATTTATGAATGTATTCTTCTAATTAAATAG
MAL13|MAL13P1.480 ------------------------------------------------
su_gi_contig_215  ------------------------------------------------

MAL13P1.480       AAAATAAATATATATTTAAATAAATAAATAGAAATTAAATGGCTTTAT
MAL13|MAL13P1.480 ------------------------------------------------
su_gi_contig_215  ------------------------------------------------

MAL13P1.480       ATGAATACTTCTTAAACATTTATACATAAATATTAATAAAAAAAAGAG
MAL13|MAL13P1.480 ------------------------------------------------
su_gi_contig_215  ------------------------------------------------

MAL13P1.480       GAAATTTTATATTATAAAAATTTACCCTTTTGTAGTAACACATGTTTA
MAL13|MAL13P1.480 ------------------------------------------------
su_gi_contig_215  ------------------------------------------------

MAL13P1.480       ATATAAATATATATTTATATTTATTTATTATATTTATTTTATTTATTA
MAL13|MAL13P1.480 ------------------------------------------------
su_gi_contig_215  ------------------------------------------------

MAL13P1.480       ATTTATTCAAATTACTTTAATATTATAATACTATGAATAGTTTTTTCT
MAL13|MAL13P1.480 ------------------------------------------------
su_gi_contig_215  ------------------------------------------------

MAL13P1.480       CCTTTTGCCTATAATATATATATATATATATATATATTAATATAATTC
MAL13|MAL13P1.480 ------------------------------------------------
su_gi_contig_215  ------------------------------------------------

MAL13P1.480       ATTATTATTAATTACATTTTAAAATTCTCAGAAAATTAAAATATTATT
MAL13|MAL13P1.480 ------------------------------------------------
su_gi_contig_215  ------------------------------------------------

MAL13P1.480       ATAAATAAAAATACGATCAAAAAGGACACACCGTACATACTATTTGGA
MAL13|MAL13P1.480 ------------------------------------------------
su_gi_contig_215  ------------------------------------------------

MAL13P1.480       CAGGTATAACACTAAAGAAACGTTCATGCAAATGCATTAATTTTAATT
MAL13|MAL13P1.480 ------------------------------------------------
su_gi_contig_215  ------------------------------------------------

MAL13P1.480       ATTATGTAACGCATAAAAATAAAGAATCAAAATGAAATAATATATTAA
MAL13|MAL13P1.480 ------------------------------------------------
su_gi_contig_215  ------------------------------------------------

MAL13P1.480       AATGTAAATATTATATGAGTGTAGAATT
MAL13|MAL13P1.480 ----------------------------
su_gi_contig_215  ----------------------------

;

endblock;
