# Supplementary material for: cDNA sequences reveal considerable gene prediction inaccuracy in the Plasmodium falciparum genome
Source: BMC Genomics. 2007 Jul 27;8:255. doi: 10.1186/1471-2164-8-255 (PMC1978503; doi:10.1186/1471-2164-8-255)
Supplement: Additional file 2 — Genes with predicted coding regions fully covered by EST and confirmation of predicted introns. Aligned cDNA and predicted CDS sequences can be viewed by double clicking the hyper-linked gene names in the Excel file. [file 1471-2164-8-255-S2.zip › MAL13P1.47.TXT]

#NEXUS

[!This data assembled using Sequencher, from Gene Codes Corporation.]
begin data;
   dimensions ntax=3 nchar=2762;
   format datatype=dna gap=- interleave=yes;
   matrix

MAL13p1.47g                ACATTTATTTATTACGAAAAGGAGAATATAACAACTCACGATCTTTTA
Pfa3D7|chr13|MAL13P1.47|Pf ------------------------------------------------
SU_CLEAN_contig_7113       ------------------------------------------------

MAL13p1.47g                ACTCTATATAATTTTGTCAATTTATCAGAAAAGGATATATATGATTAT
Pfa3D7|chr13|MAL13P1.47|Pf ------------------------------------------------
SU_CLEAN_contig_7113       ------------------------------------------------

MAL13p1.47g                TTATCATCAAAGGAAATTATTCCTGAACAATTTGTACGAACAAGAATA
Pfa3D7|chr13|MAL13P1.47|Pf ------------------------------------------------
SU_CLEAN_contig_7113       ------------------------------------------------

MAL13p1.47g                ATTACAAATTTATTAAAATTTATAAATGTGAACCATCCGTCTTTAAAA
Pfa3D7|chr13|MAL13P1.47|Pf ------------------------------------------------
SU_CLEAN_contig_7113       ------------------------------------------------

MAL13p1.47g                TAAACATGTAATATTATTTTATTTTTTTTTTAAATAAGTTATGTGAAT
Pfa3D7|chr13|MAL13P1.47|Pf ------------------------------------------------
SU_CLEAN_contig_7113       ------------------------------------------------

MAL13p1.47g                ACTTTTGTTTTGATTATACTATATAAATATAAATATATATATATATAT
Pfa3D7|chr13|MAL13P1.47|Pf ------------------------------------------------
SU_CLEAN_contig_7113       ------------------------------------------------

MAL13p1.47g                ATATATATATATATATATATATGTAAATATTTTTTTTTTTTTTTTTTT
Pfa3D7|chr13|MAL13P1.47|Pf ------------------------------------------------
SU_CLEAN_contig_7113       ------------------------------------------------

MAL13p1.47g                TTTTTTTTTTTTTTTTTCTATTTTTAATTATTTATATATTATTACAAA
Pfa3D7|chr13|MAL13P1.47|Pf ------------------------------------------------
SU_CLEAN_contig_7113       ------------------------------------------------

MAL13p1.47g                TACATAATTCATTCAAAAAATTATTAAAAATATATATGAAAATATTCG
Pfa3D7|chr13|MAL13P1.47|Pf ------------------------------------------------
SU_CLEAN_contig_7113       ------------------------------------------------

MAL13p1.47g                TTATTTTATCTGTTCTTAATATTATGGAAATATATATATATATATATA
Pfa3D7|chr13|MAL13P1.47|Pf ------------------------------------------------
SU_CLEAN_contig_7113       ------------------------------------------------

MAL13p1.47g                TATATATGAATGAATGAATGAATGAATTGTTATTAGTACACATGTGAA
Pfa3D7|chr13|MAL13P1.47|Pf ------------------------------------------------
SU_CLEAN_contig_7113       ------------------------------------------------

MAL13p1.47g                TTATAAAATGAAATTAATATATATATATATATATAATATATATGTTTA
Pfa3D7|chr13|MAL13P1.47|Pf ------------------------------------------------
SU_CLEAN_contig_7113       ------------------------------------------------

MAL13p1.47g                TTTTTGTGCTCTTTTAAAAATGTGGTTAAAATTATTCTAACACATTTT
Pfa3D7|chr13|MAL13P1.47|Pf ------------------------------------------------
SU_CLEAN_contig_7113       ------------------------------------------------

MAL13p1.47g                ATTTAACTTTTTTTTTAAAAAATAATTTACCTCTTTATTTTATTATTG
Pfa3D7|chr13|MAL13P1.47|Pf ------------------------------------------------
SU_CLEAN_contig_7113       ------------------------------------------------

MAL13p1.47g                TTTTAAAAAATATATATTTTTTATCTATCTCCTGTTGTATGCTAGTTA
Pfa3D7|chr13|MAL13P1.47|Pf ------------------------------------------------
SU_CLEAN_contig_7113       ------------------------------------------------

MAL13p1.47g                TTTTTCTTTTATTATTCATTTTTTTTTTTTTTTTTTTTTTTTTTTTTG
Pfa3D7|chr13|MAL13P1.47|Pf ------------------------------------------------
SU_CLEAN_contig_7113       ------------------------------------------------

MAL13p1.47g                TGTATGCGCAAAAGATATAAAATAAATTTTGTTTTATATTTTTAAAAT
Pfa3D7|chr13|MAL13P1.47|Pf ------------------------------------------------
SU_CLEAN_contig_7113       ------------------------------------------------

MAL13p1.47g                ATAATATATATATATATATATATATAATATATATGTATAATATTATAT
Pfa3D7|chr13|MAL13P1.47|Pf ------------------------------------------------
SU_CLEAN_contig_7113       ------------------------------------------------

MAL13p1.47g                ATGTATGTATTTTTTTTTTTTTTTTAATTGTAAAGGGGATATATTATC
Pfa3D7|chr13|MAL13P1.47|Pf ------------------------------------------------
SU_CLEAN_contig_7113       ------------------------------------------------

MAL13p1.47g                ATAAGTAGAAAAATATACATATGTTACACATATTAATTTCCCATTTTT
Pfa3D7|chr13|MAL13P1.47|Pf ------------------------------------------------
SU_CLEAN_contig_7113       ATAAGTAGAAAAATATACATATGTTACACATATTAATTTCCCATTTTT

MAL13p1.47g                GAAGAAAATAATATAATTAAAAAAAGAAAAAAAGAAAAAAATGAGATA
Pfa3D7|chr13|MAL13P1.47|Pf ----------------------------------------ATGAGATA
SU_CLEAN_contig_7113       GAAGAAAATAATATAATTAAAAAAAGAAAAAAAGAAAAAAATGAGATA

MAL13p1.47g                TGCTTTTGGTACTAGTTACTTAACTTGCTTTATGGGAATAAATAAAGC
Pfa3D7|chr13|MAL13P1.47|Pf TGCTTTTGGTACTAGTTACTTAACTTGCTTTATGGGAATAAATAAAGC
SU_CLEAN_contig_7113       TGCTTTTGGTACTAGTTACTTAACTTGCTTTATGGGAATAAATAAAGC

MAL13p1.47g                TATGAAAAAGTTTGTTTTTAAAAAAAATAAATATTCGTCATTACATTT
Pfa3D7|chr13|MAL13P1.47|Pf TATGAAAAAGTTTGTTTTTAAAAAAAATAAATATTCGTCATTACATTT
SU_CLEAN_contig_7113       TATGAAAAAGTTTGTTTTTAAAAAAAATAAATATTCGTCATTACATTT

MAL13p1.47g                ATTTGAAAGAAATGAGATAAATAATTTTCAAATCAATATTATGGATAG
Pfa3D7|chr13|MAL13P1.47|Pf ATTTGAAAGAAATGAGATAAATAATTTTCAAATCAATATTATGGATAG
SU_CLEAN_contig_7113       ATTTGAAAGAAATGAGATAAATAATTTTCAAATCAATATTATGGATAG

MAL13p1.47g                AAAATATGTCCATAGTATAAAAGAAGAAAAGAAAAAAGAAGAATCAGA
Pfa3D7|chr13|MAL13P1.47|Pf AAAATATGTCCATAGTATAAAAGAAGAAAAGAAAAAAGAAGAATCAGA
SU_CLEAN_contig_7113       AAAATATGTCCATAGTATAAAAGAAGAAAAGAAAAAAGAAGAATCAGA

MAL13p1.47g                AGATTATTATTTATCTATGGGCGATAATATAGAAAAGCGTTATAGTTT
Pfa3D7|chr13|MAL13P1.47|Pf AGATTATTATTTATCTATGGGCGATAATATAGAAAAGCGTTATAGTTT
SU_CLEAN_contig_7113       AGATTATTATTTATCTATGGGCGATAATATAGAAAAGCGTTATAGTTT

MAL13p1.47g                AGCATTATATAATGTAGCTAAAAAACAAAATAAGATAAATGAAATATC
Pfa3D7|chr13|MAL13P1.47|Pf AGCATTATATAATGTAGCTAAAAAACAAAATAAGATAAATGAAATATC
SU_CLEAN_contig_7113       AGCATTATATAATGTAGCTAAAAAACAAAATAAGATAAATGAAATATC

MAL13p1.47g                TAACGATATGTTATTTATAAAAAATCATTTATTAAAAGATACAACATT
Pfa3D7|chr13|MAL13P1.47|Pf TAACGATATGTTATTTATAAAAAATCATTTATTAAAAGATACAACATT
SU_CLEAN_contig_7113       TAACGATATGTTATTTATAAAAAATCATTTATTAAAAGATACAACATT

MAL13p1.47g                CCAAAAATTTTTACACACACCAAATATTGAAAAAAAAGAAAAAATCCA
Pfa3D7|chr13|MAL13P1.47|Pf CCAAAAATTTTTACACACACCAAATATTGAAAAAAAAGAAAAAATCCA
SU_CLEAN_contig_7113       CCAAAAATTTTTACACACACCAAATATTGAAAAAAAAGAAAAAATCCA

MAL13p1.47g                TTTTATTAAAAATGAATGTAAAACATTAAATAAATTTAATATAATAAC
Pfa3D7|chr13|MAL13P1.47|Pf TTTTATTAAAAATGAATGTAAAACATTAAATAAATTTAATATAATAAC
SU_CLEAN_contig_7113       TTTTATTAAAAATGAATGTAAAACATTAAATAAATTTAATATAATAAC

MAL13p1.47g                AGAAAATTTTATTGAATCATTATTTGATTCAAAGAGAATATCTTTTTT
Pfa3D7|chr13|MAL13P1.47|Pf AGAAAATTTTATTGAATCATTATTTGATTCAAAGAGAATATCTTTTTT
SU_CLEAN_contig_7113       AGAAAATTTTATTGAATCATTATTTGATTCAAAGAGAATATCTTTTTT

MAL13p1.47g                ACCAAAAATTATAGAAGAATTTGAATTTTTATTATTAAAACAGAGAAA
Pfa3D7|chr13|MAL13P1.47|Pf ACCAAAAATTATAGAAGAATTTGAATTTTTATTATTAAAACAGAGAAA
SU_CLEAN_contig_7113       ACCAAAAATTATAGAAGAATTTGAATTTTTATTATTAAAACAGAGAAA

MAL13p1.47g                AGAAATTAAATGTGTTGTTTATACAGCAAATGAAATTGATAATAATTA
Pfa3D7|chr13|MAL13P1.47|Pf AGAAATTAAATGTGTTGTTTATACAGCAAATGAAATTGATAATAATTA
SU_CLEAN_contig_7113       AGAAATTAAATGTGTTGTTTATACAGCAAATGAAATTGATAATAATTA

MAL13p1.47g                TAAACAAAAAATTCAAGATTCTATTTTAATTAAGTTAAACAAAAAATT
Pfa3D7|chr13|MAL13P1.47|Pf TAAACAAAAAATTCAAGATTCTATTTTAATTAAGTTAAACAAAAAATT
SU_CLEAN_contig_7113       TAAACAAAAAATTCAAGATTCTATTTTAATTAAGTTAAACAAAAAATT

MAL13p1.47g                AATACCAATCATTCAATATAAAACTGATCCTTATATATTAGGAGGTCT
Pfa3D7|chr13|MAL13P1.47|Pf AATACCAATCATTCAATATAAAACTGATCCTTATATATTAGGAGGTCT
SU_CLEAN_contig_7113       AATACCAATCATTCAATATAAAACTGATCCTTATATATTAGGAGGTCT

MAL13p1.47g                CATCTTACAAATTGGAAATCAAGTTTATGATTTCTCAGCAAAATCAAA
Pfa3D7|chr13|MAL13P1.47|Pf CATCTTACAAATTGGAAATCAAGTTTATGATTTCTCAGCAAAATCAAA
SU_CLEAN_contig_7113       CATCTTACAAATTGGAAATCAAGTTTATGATTTCTCAGCAAAATCAAA

MAL13p1.47g                AATTGACAAAATTAAAACGAACTTTTCTCAATAAATATAATATCTATA
Pfa3D7|chr13|MAL13P1.47|Pf AATTGACAAAATTAAAACGAACTTTTCTCAATAA--------------
SU_CLEAN_contig_7113       AATTGACAAAATTAAAACGAACTTTTCTCATTAAAT------------

MAL13p1.47g                ATATAAAAAAAACAAAAAAAAAAAAAAACAAAAAAAAAACAAACATAT
Pfa3D7|chr13|MAL13P1.47|Pf ------------------------------------------------
SU_CLEAN_contig_7113       ------------------------------------------------

MAL13p1.47g                AAATCTATAATATAAAAATATTATATACAATGTTATTCGTTCATTTAT
Pfa3D7|chr13|MAL13P1.47|Pf ------------------------------------------------
SU_CLEAN_contig_7113       ------------------------------------------------

MAL13p1.47g                TTATTTATTCGTTCATTTATTTATTTATTCGTTCATTTATTTATTTAT
Pfa3D7|chr13|MAL13P1.47|Pf ------------------------------------------------
SU_CLEAN_contig_7113       ------------------------------------------------

MAL13p1.47g                TCATTCATTTATTTTATTTTATTTTATTTAATTTTTTTTTTTTTTTTT
Pfa3D7|chr13|MAL13P1.47|Pf ------------------------------------------------
SU_CLEAN_contig_7113       ------------------------------------------------

MAL13p1.47g                TTTGTTAAGTTAAAAAAAAAATATATAAATTATTCAAACTCATAATTA
Pfa3D7|chr13|MAL13P1.47|Pf ------------------------------------------------
SU_CLEAN_contig_7113       ------------------------------------------------

MAL13p1.47g                ATTTTTTTTTTTTTGCATACAACAAAAAATATATAAAATTTATTTATA
Pfa3D7|chr13|MAL13P1.47|Pf ------------------------------------------------
SU_CLEAN_contig_7113       ------------------------------------------------

MAL13p1.47g                GTAATAATGATACATCCAATAATAATAATAAAAAAAAAAAAAAAAAAA
Pfa3D7|chr13|MAL13P1.47|Pf ------------------------------------------------
SU_CLEAN_contig_7113       ------------------------------------------------

MAL13p1.47g                AAAAAAAAAAAAAAAATTTTAATTTATAAAAATTATAGAAACTATATA
Pfa3D7|chr13|MAL13P1.47|Pf ------------------------------------------------
SU_CLEAN_contig_7113       ------------------------------------------------

MAL13p1.47g                AAGAATTATTATACACATATTTGGAATTATATATATATATATATATAT
Pfa3D7|chr13|MAL13P1.47|Pf ------------------------------------------------
SU_CLEAN_contig_7113       ------------------------------------------------

MAL13p1.47g                ATATATATATATATATGTACATATATGTGTACCTTATATTTTTTATAT
Pfa3D7|chr13|MAL13P1.47|Pf ------------------------------------------------
SU_CLEAN_contig_7113       ------------------------------------------------

MAL13p1.47g                ATTATAAATAATATTATACTAAAATTATTTTATTATTTATTTATTTAT
Pfa3D7|chr13|MAL13P1.47|Pf ------------------------------------------------
SU_CLEAN_contig_7113       ------------------------------------------------

MAL13p1.47g                TTTTTTTTTTTTTTTTTTCTTCTCTTTTATTTTTTTCCCCTTACTCCT
Pfa3D7|chr13|MAL13P1.47|Pf ------------------------------------------------
SU_CLEAN_contig_7113       ------------------------------------------------

MAL13p1.47g                TAGTATATTTCATTCTATATATATGAAATATCTTATATTATATATCCA
Pfa3D7|chr13|MAL13P1.47|Pf ------------------------------------------------
SU_CLEAN_contig_7113       ------------------------------------------------

MAL13p1.47g                TCATGTAATAATAAACAAAAAAAAAAAAAAAAAAAAAATACATATATA
Pfa3D7|chr13|MAL13P1.47|Pf ------------------------------------------------
SU_CLEAN_contig_7113       ------------------------------------------------

MAL13p1.47g                TTTATAATATATATATATATATGTGTGGATTATTTATTGTTCTATGTT
Pfa3D7|chr13|MAL13P1.47|Pf ------------------------------------------------
SU_CLEAN_contig_7113       ------------------------------------------------

MAL13p1.47g                TCATTCCAACAATATGAATGAACATATTAATTGTTATATAAAGGACTT
Pfa3D7|chr13|MAL13P1.47|Pf ------------------------------------------------
SU_CLEAN_contig_7113       ------------------------------------------------

MAL13p1.47g                AAATTTTGATGGGTTAGGAAATTATCTTTTTGAAAATCTGAAACACAT
Pfa3D7|chr13|MAL13P1.47|Pf ------------------------------------------------
SU_CLEAN_contig_7113       ------------------------------------------------

MAL13p1.47g                TGAAGAAATAGGTACTTGTATATGTTCTCATAATCTTACTATTATTAT
Pfa3D7|chr13|MAL13P1.47|Pf ------------------------------------------------
SU_CLEAN_contig_7113       ------------------------------------------------

MAL13p1.47g                AAACATATTAGAAAAATGTGGAAAGAAAATTAAAAACGAAAATCTTTT
Pfa3D7|chr13|MAL13P1.47|Pf ------------------------------------------------
SU_CLEAN_contig_7113       ------------------------------------------------

MAL13p1.47g                AGATCAATTATTTAACGAAATTATAAGTGAAGAACATGTTGATACTGT
Pfa3D7|chr13|MAL13P1.47|Pf ------------------------------------------------
SU_CLEAN_contig_7113       ------------------------------------------------

MAL13p1.47g                TTTATTATATATGAAAAATTATGTTT
Pfa3D7|chr13|MAL13P1.47|Pf --------------------------
SU_CLEAN_contig_7113       --------------------------

;

endblock;
