# Supplementary material for: cDNA sequences reveal considerable gene prediction inaccuracy in the Plasmodium falciparum genome
Source: BMC Genomics. 2007 Jul 27;8:255. doi: 10.1186/1471-2164-8-255 (PMC1978503; doi:10.1186/1471-2164-8-255)
Supplement: Additional file 2 — Genes with predicted coding regions fully covered by EST and confirmation of predicted introns. Aligned cDNA and predicted CDS sequences can be viewed by double clicking the hyper-linked gene names in the Excel file. [file 1471-2164-8-255-S2.zip › MAL13P1.480.TXT]

#NEXUS

[!This data assembled using Sequencher, from Gene Codes Corporation.]
begin data;
   dimensions ntax=3 nchar=3967;
   format datatype=dna gap=- interleave=yes;
   matrix

MAL13P1.480       TTATTCGTATACCAATAATTTATTTTATTTTATTTTTTTTTCTCTTAA
su_gi_contig_215  ------------------------------------------------
MAL13|MAL13P1.480 ------------------------------------------------

MAL13P1.480       TATAAATATAAATGAATATATTCATAATTATAATATTTTTTATATTAT
su_gi_contig_215  ------------------------------------------------
MAL13|MAL13P1.480 ------------------------------------------------

MAL13P1.480       ATTCCTCTCTATTTAAGAGTATATAAATATGTATAATAAATTTATATA
su_gi_contig_215  ------------------------------------------------
MAL13|MAL13P1.480 ------------------------------------------------

MAL13P1.480       ATATATATAATAATTAGTTAATAAAAATATAAATTAATAATCTGAAAA
su_gi_contig_215  ------------------------------------------------
MAL13|MAL13P1.480 ------------------------------------------------

MAL13P1.480       ATACATAAAACGTTTTTATCTATATTTATACACATATAATATAATACA
su_gi_contig_215  ------------------------------------------------
MAL13|MAL13P1.480 ------------------------------------------------

MAL13P1.480       TATTTATCTATAATATAGATATTATATATTCTTTTAGAATATTTATAT
su_gi_contig_215  ------------------------------------------------
MAL13|MAL13P1.480 ------------------------------------------------

MAL13P1.480       ATTTATATATATAATATATTATGTTTACAAAAAAAATGTATATTATTT
su_gi_contig_215  ------------------------------------------------
MAL13|MAL13P1.480 ------------------------------------------------

MAL13P1.480       AATTACAAATTATTTTTATATTTTATGGAAAAAAAAAAAAAACGTGTT
su_gi_contig_215  ------------------------------------------------
MAL13|MAL13P1.480 ------------------------------------------------

MAL13P1.480       ATATATGTATATGTATGTATTTTAAAATATAATAAAATGAAATACCAT
su_gi_contig_215  ------------------------------------------------
MAL13|MAL13P1.480 ------------------------------------------------

MAL13P1.480       AAAAAATTAGTTTTCAGTCAATATAATGTTATTATTCTTTAATACAAA
su_gi_contig_215  ------------------------------------------------
MAL13|MAL13P1.480 ------------------------------------------------

MAL13P1.480       TTTTAAAAGAAAATTTATTTTTTTATTTAATTCTCATTTTTTCATTTT
su_gi_contig_215  ------------------------------------------------
MAL13|MAL13P1.480 ------------------------------------------------

MAL13P1.480       TAAACATTTTATTTATATCTCTGAAGAAAAATATTCTATTTATAATAT
su_gi_contig_215  ------------------------------------------------
MAL13|MAL13P1.480 ------------------------------------------------

MAL13P1.480       TTAAAGGAAATACAAAAGATACATAAGATAGATGGAATATTCTTATAT
su_gi_contig_215  ------------------------------------------------
MAL13|MAL13P1.480 ------------------------------------------------

MAL13P1.480       TCATAATAATATTCAAAAAATAACAGATTTAAACCCTCAAAAATATAG
su_gi_contig_215  ------------------------------------------------
MAL13|MAL13P1.480 ------------------------------------------------

MAL13P1.480       AAATAATATATAAATATGTGATTTCTAATGTACACAAAAAAAAAAAAA
su_gi_contig_215  ------------------------------------------------
MAL13|MAL13P1.480 ------------------------------------------------

MAL13P1.480       ATTAAATTTTAAGAGATATAAAAAATAAAATATTTAAAATATTTTTTA
su_gi_contig_215  -------------------------------ATTTAAAATATTTTTTA
MAL13|MAL13P1.480 ------------------------------------------------

MAL13P1.480       TTAAAACAAATTTAAATTATTACCTTTCTACATAAAATTTTTTACTTT
su_gi_contig_215  TTAAAACAAATTTAAATTATTACCTTTCTACATAAAATTTTTTACTTT
MAL13|MAL13P1.480 ------------------------------------------------

MAL13P1.480       AATTTTTTTATGAATATAATAAAATTTATTATTTTTTAAAAATAAAAT
su_gi_contig_215  AATTTTTTTATGAATATAATAAAATTTATTATTTTTTAAAAATAAAAT
MAL13|MAL13P1.480 ------------------------------------------------

MAL13P1.480       CTATCCATACACTTATGCTGTATTTAAATGTTTTTCAAAAAAATATTA
su_gi_contig_215  CTATCCATACACTTATGCTGTATTTAAATGTTTTTCAAAAAAATATTA
MAL13|MAL13P1.480 ------------------------------------------------

MAL13P1.480       AAGCAAATAAAAAAATCATTATAAATTTTAATTAAAAAAAAAAGTCTT
su_gi_contig_215  AAGCAAATAAAAAAATCATTATAAATTTTAATTAAAAAAAAAAGTCTT
MAL13|MAL13P1.480 ------------------------------------------------

MAL13P1.480       ATATTAATAAAATAAAATAATAAATAAAGTAATAATCCTTTTTATATA
su_gi_contig_215  ATATTAATAAAATAAAATAATAAATAAAGTAATAATCCTTTTTATATA
MAL13|MAL13P1.480 ------------------------------------------------

MAL13P1.480       AAATTATTTTTGTTTAAGTATAAATCCTAAATATTTTTATTTATTTAT
su_gi_contig_215  AAATTATTTTTGTTTAAGTATAAATCCTAAATATTTTTATTTATTTAT
MAL13|MAL13P1.480 ------------------------------------------------

MAL13P1.480       TTAAATAAAAAATTTATTTAAAACATTTTTATAAATTTTTCATCAACT
su_gi_contig_215  TTAAATAAAAAATTTATTTAAAACATTTTTATAAATTTTTCATCAACT
MAL13|MAL13P1.480 ------------------------------------------------

MAL13P1.480       TTGCTTTTAAAGTTTCTACTTTTTTTAATAAAAAAAATTAATTATAAA
su_gi_contig_215  TTGCTTTTAAAGTTTCTACTTTTTTTAATAAAAAAAATTAATTATAAA
MAL13|MAL13P1.480 ------------------------------------------------

MAL13P1.480       TAATTTTGCTTTTTTATAAAATTCAAGGTATAAAATAATTAAATAATT
su_gi_contig_215  TAATTTTGCTTTTTTATAAAATTCA-----------------------
MAL13|MAL13P1.480 ------------------------------------------------

MAL13P1.480       TTATATAATATATTTATATAT-ATAAATTGTTTATATTTATATATATA
su_gi_contig_215  ------------------------------------------------
MAL13|MAL13P1.480 ------------------------------------------------

MAL13P1.480       TATATATATATATATATA-TAT-GTGTATATACTATATATAAGAAGAA
su_gi_contig_215  ------------------------------------------------
MAL13|MAL13P1.480 ------------------------------------------------

MAL13P1.480       GTATATAATGAATTATATATAATGCTTATTTTTCACATTTTCATGAAT
su_gi_contig_215  ------------------------------------------------
MAL13|MAL13P1.480 ------------------------------------------------

MAL13P1.480       TTATATTATACAGATTTTTTTTTTATATATATGCAAAAACTTAGTATT
su_gi_contig_215  ------------------------------------------------
MAL13|MAL13P1.480 ------------------------------------------------

MAL13P1.480       CTATATTTTATAGATACCATATATTATATAATGAATAATATATATATA
su_gi_contig_215  ------------------------------------------------
MAL13|MAL13P1.480 ------------------------------------------------

MAL13P1.480       TATATATATATATATATTTTTTATTATTTCTTTTTTTATATTAATACA
su_gi_contig_215  -----------------------------------------------A
MAL13|MAL13P1.480 ------------------------------------------------

MAL13P1.480       GTTATTTTAAAAAAATGGTTTCCTTCTCAAAAAATAAAATATTATCCG
su_gi_contig_215  GTTATTTTAAAAAAATGGTTTCCTTCTCAAAAAATAAAATATTATCCG
MAL13|MAL13P1.480 --------------ATGGTTTCCTTCTCAAAAAATAAAATATTATCCG

MAL13P1.480       CTGCCGTTTTTGCTTCCGTACTTTTGTTAGATAACGTAAGTATTTTAA
su_gi_contig_215  CTGCCGTTTTTGCTTCCGTACTTTTGTTAGATAAC-------------
MAL13|MAL13P1.480 CTGCCGTTTTTGCTTCCGTACTTTTGTTAGATAAC-------------

MAL13P1.480       TTGCAAATATAAATAAATATAACACTTACTTATAAAAATACATATAAT
su_gi_contig_215  ------------------------------------------------
MAL13|MAL13P1.480 ------------------------------------------------

MAL13P1.480       AATATTATATATATATATATATATATATATATATATATATATATATAT
su_gi_contig_215  ------------------------------------------------
MAL13|MAL13P1.480 ------------------------------------------------

MAL13P1.480       GTACATTTTTACATTTTTAAATGATTTTTCATTTTTATAGAATAACTC
su_gi_contig_215  ----------------------------------------AATAACTC
MAL13|MAL13P1.480 ----------------------------------------AATAACTC

MAL13P1.480       CGAATTTAACAATAACTTGTTTAGCAAAAATGCAAAAGGACTTAATTC
su_gi_contig_215  CGAATTTAACAATAACTTGTTTAGCAAAAATGCAAAAGGACTTAATTC
MAL13|MAL13P1.480 CGAATTTAACAATAACTTGTTTAGCAAAAATGCAAAAGGACTTAATTC

MAL13P1.480       AAATAAGAGATTATTACACGAAAGTCAAGCACATGCAGGTGATGCCCA
su_gi_contig_215  AAATAAGAGATTATTACACGAAAGTCAAGCACATGCAGGTGATGCCCA
MAL13|MAL13P1.480 AAATAAGAGATTATTACACGAAAGTCAAGCACATGCAGGTGATGCCCA

MAL13P1.480       TCATGCACATCATGTAGCTGATGCCCATCATGCACATCATGTAGCTGA
su_gi_contig_215  TCATGCACATCATGTAGCTGATGCCCATCATGCACATCATGTAGCTGA
MAL13|MAL13P1.480 TCATGCACATCATGTAGCTGATGCCCATCATGCACATCATGTAGCTGA

MAL13P1.480       TGCCCATCATGCACATCATGTAGCTGATGCCCATCATGCACATCATGT
su_gi_contig_215  TGCCCATCATGCACATCATGTAGCTGATGCCCATCATGCACATCATGT
MAL13|MAL13P1.480 TGCCCATCATGCACATCATGTAGCTGATGCCCATCATGCACATCATGT

MAL13P1.480       AGCTGATGCCCATCATGCACATCATGCTCACCATGCAGCTAATGCTCA
su_gi_contig_215  AGCTGATGCCCATCATGCACATCATGCTCACCATGCAGCTAATGCTCA
MAL13|MAL13P1.480 AGCTGATGCCCATCATGCACATCATGCTCACCATGCAGCTAATGCTCA

MAL13P1.480       CCATGCAGCTAATGCTCACCATGCAGCTAATGCTCACCATGCAGCTAA
su_gi_contig_215  CCATGCAGCTAATGCTCACCATGCAGCTAATGCTCACCATGCAGCTAA
MAL13|MAL13P1.480 CCATGCAGCTAATGCTCACCATGCAGCTAATGCTCACCATGCAGCTAA

MAL13P1.480       TGCTCATCATGCAGCTAATGCTCACCATGCAGCTAATGCTCACCATGC
su_gi_contig_215  TGCTCATCATGCAGCTAATGCTCACCATGCAGCTAATGCTCACCATGC
MAL13|MAL13P1.480 TGCTCATCATGCAGCTAATGCTCACCATGCAGCTAATGCTCACCATGC

MAL13P1.480       AGCTAATGCTCATCATGCAGCTAATGCTCACCATGCAGCTAATGCTCA
su_gi_contig_215  AGCTAATGCTCATCATGCAGCTAATGCTCACCATGCAGCTAATGCTCA
MAL13|MAL13P1.480 AGCTAATGCTCATCATGCAGCTAATGCTCACCATGCAGCTAATGCTCA

MAL13P1.480       CCATGCAGCTAATGCTCACCATGCAGCTAATGCTCACCATGCAGCTGA
su_gi_contig_215  CCATGCAGCTAATGCTCACCATGCAGCTAATGCTCACCATGCAGCTGA
MAL13|MAL13P1.480 CCATGCAGCTAATGCTCACCATGCAGCTAATGCTCACCATGCAGCTGA

MAL13P1.480       TGCTAATCACGGATTTCATTTTAACCTTCACGATAACAATTCCCATAC
su_gi_contig_215  TGCTAATCACGGATTTCATTTTAACCTTCACGATAACAATTCCCATAC
MAL13|MAL13P1.480 TGCTAATCACGGATTTCATTTTAACCTTCACGATAACAATTCCCATAC

MAL13P1.480       TTTACATCATGCAAAAGCTAATGCTTGTTTTGATGATTCTCACCATGA
su_gi_contig_215  TTTACATCATGCAAAAGCTAATGCTTGTTTTGATGATTCTCACCATGA
MAL13|MAL13P1.480 TTTACATCATGCAAAAGCTAATGCTTGTTTTGATGATTCTCACCATGA

MAL13P1.480       CGATGCCCACCATGATGGAGCACACCACGACGATGCCCACCATGATGG
su_gi_contig_215  CGATGCCCACCATGATGGAGCACACCACGACGATGCCCACCATGATGG
MAL13|MAL13P1.480 CGATGCCCACCATGATGGAGCACACCACGACGATGCCCACCATGATGG

MAL13P1.480       AGCACACCACGACGATGCCCACCATGATGGAGCACACCACGACGATGC
su_gi_contig_215  AGCACACCACGACGATGCCCACCATGATGGAGCACACCACGACGATGC
MAL13|MAL13P1.480 AGCACACCACGACGATGCCCACCATGATGGAGCACACCACGACGATGC

MAL13P1.480       CCACCATGATGGAGCACACCACGACGATGCCCACCATGATGGAGCACA
su_gi_contig_215  CCACCATGATGGAGCACACCACGACGATGCCCACCATGATGGAGCACA
MAL13|MAL13P1.480 CCACCATGATGGAGCACACCACGACGATGCCCACCATGATGGAGCACA

MAL13P1.480       CCACGATGGAGCACACCACGATGGAGCACACCATGATGGAGCACACCA
su_gi_contig_215  CCACGATGGAGCACACCACGATGGAGCACACCATGATGGAGCACACCA
MAL13|MAL13P1.480 CCACGATGGAGCACACCACGATGGAGCACACCATGATGGAGCACACCA

MAL13P1.480       TAATGCCACTACGCATCACTTACACCATTAAATCCATTTAATCGAAGA
su_gi_contig_215  TAATGCCACTACGCATCACTTACACCATTAAATCCATTTAATCGAAGA
MAL13|MAL13P1.480 TAATGCCACTACGCATCAC-----------------------------

MAL13P1.480       TTAAAAATATTATAAAAATAAAAACATAAACACAGAAATTACCATATA
su_gi_contig_215  TTAAAAATATTATAAAAATAAAAACATAAACACAGAAATTACCATATA
MAL13|MAL13P1.480 ------------------------------------------------

MAL13P1.480       TATATATATAATTTTTTAATCTTCCATGTAAATATAGAATGATGAATC
su_gi_contig_215  TATATATATAATTTTTTAATCTTCCATGTAAATATAGAATGATGAATC
MAL13|MAL13P1.480 ------------------------------------------------

MAL13P1.480       ATATAAATAATATCATTATTCATTTATTTACATTTAAAAATATTGTTT
su_gi_contig_215  ATATAAATAATATCATTATTCATTTATTTACATTTAAAAATATTGTTT
MAL13|MAL13P1.480 ------------------------------------------------

MAL13P1.480       TAGTATCTTTAATTTATTATGTATACATAAAAATAACTAACAATTTTA
su_gi_contig_215  TAGTATCTTTAATTTATTATGTATACATAAAAATAACTAACAATTTTA
MAL13|MAL13P1.480 ------------------------------------------------

MAL13P1.480       TTAATAAACATATGTGTTTATTAATTCTTGTTTTGTAATTTATAGGAT
su_gi_contig_215  TTAATAAACATATGTGTTTATTAATTCTTGTTTTGTAATTTATAGGAT
MAL13|MAL13P1.480 ------------------------------------------------

MAL13P1.480       AGCGATTTTTCTACTGTCTTTGTTTTTTTTTTTTTTTAAATTGTCTTT
su_gi_contig_215  AGCGATTTTTCTACTGTCTTTGTTTTTTTTTTTTTTAAAATG------
MAL13|MAL13P1.480 ------------------------------------------------

MAL13P1.480       TAATTGTGTTTTATTTTTATTATTGTTCTTTTTATAGCATTATTTTAC
su_gi_contig_215  ------------------------------------------------
MAL13|MAL13P1.480 ------------------------------------------------

MAL13P1.480       AACAAAATATATTTTCTAACAACTTATAAAAATAATAAATATAAATTT
su_gi_contig_215  ------------------------------------------------
MAL13|MAL13P1.480 ------------------------------------------------

MAL13P1.480       TAATAAAAATTATATTTAACTTAAACAACATGAACATAAAGCACAACA
su_gi_contig_215  ------------------------------------------------
MAL13|MAL13P1.480 ------------------------------------------------

MAL13P1.480       TTAATATTTATCTTTAATATTTATATTACTAATCATATAAATCCTTAA
su_gi_contig_215  ------------------------------------------------
MAL13|MAL13P1.480 ------------------------------------------------

MAL13P1.480       TTTTCCTTTTAAAAATATGTTAAATATTTAAGTCTCATTACATATAAG
su_gi_contig_215  ------------------------------------------------
MAL13|MAL13P1.480 ------------------------------------------------

MAL13P1.480       AATATATTCATTTAAATGAAAAAATATATATAATAATATTCTATTATT
su_gi_contig_215  ------------------------------------------------
MAL13|MAL13P1.480 ------------------------------------------------

MAL13P1.480       ACTAATTTTATTTCTTTTTTCTGATTAACATATTATTATATATTTCCA
su_gi_contig_215  ------------------------------------------------
MAL13|MAL13P1.480 ------------------------------------------------

MAL13P1.480       ATATGTGCAAATATATAGAAATAATTATAATATATCATGAATAATATG
su_gi_contig_215  ------------------------------------------------
MAL13|MAL13P1.480 ------------------------------------------------

MAL13P1.480       AAAGAAAAATATATTTTTAAAATCATACATATTAATTATTTCATATAT
su_gi_contig_215  ------------------------------------------------
MAL13|MAL13P1.480 ------------------------------------------------

MAL13P1.480       ATAAATATATATATATTTCTTATATATCTATGCAAATAAATGAATTTA
su_gi_contig_215  ------------------------------------------------
MAL13|MAL13P1.480 ------------------------------------------------

MAL13P1.480       TATTTTTATAGATTTTGTTATAGTACAATATAAATGATATTATGATCA
su_gi_contig_215  ------------------------------------------------
MAL13|MAL13P1.480 ------------------------------------------------

MAL13P1.480       AAATCTTATATATATATATATATATATATATATATGCATACATAATTT
su_gi_contig_215  ------------------------------------------------
MAL13|MAL13P1.480 ------------------------------------------------

MAL13P1.480       GTACCATCCTTTTTTTTTTTTTCTTCTTTTTTTTTTGGTGGGGTGAGT
su_gi_contig_215  ------------------------------------------------
MAL13|MAL13P1.480 ------------------------------------------------

MAL13P1.480       GAAGATAATATGCTTTTGTAAATTTATGAATGTATTCTTCTAATTAAA
su_gi_contig_215  ------------------------------------------------
MAL13|MAL13P1.480 ------------------------------------------------

MAL13P1.480       TAGAAAATAAATATATATTTAAATAAATAAATAGAAATTAAATGGCTT
su_gi_contig_215  ------------------------------------------------
MAL13|MAL13P1.480 ------------------------------------------------

MAL13P1.480       TATATGAATACTTCTTAAACATTTATACATAAATATTAATAAAAAAAA
su_gi_contig_215  ------------------------------------------------
MAL13|MAL13P1.480 ------------------------------------------------

MAL13P1.480       GAGGAAATTTTATATTATAAAAATTTACCCTTTTGTAGTAACACATGT
su_gi_contig_215  ------------------------------------------------
MAL13|MAL13P1.480 ------------------------------------------------

MAL13P1.480       TTAATATAAATATATATTTATATTTATTTATTATATTTATTTTATTTA
su_gi_contig_215  ------------------------------------------------
MAL13|MAL13P1.480 ------------------------------------------------

MAL13P1.480       TTAATTTATTCAAATTACTTTAATATTATAATACTATGAATAGTTTTT
su_gi_contig_215  ------------------------------------------------
MAL13|MAL13P1.480 ------------------------------------------------

MAL13P1.480       TCTCCTTTTGCCTATAATATATATATATATATATATATATTAATATAA
su_gi_contig_215  ------------------------------------------------
MAL13|MAL13P1.480 ------------------------------------------------

MAL13P1.480       TTCATTATTATTAATTACATTTTAAAATTCTCAGAAAATTAAAATATT
su_gi_contig_215  ------------------------------------------------
MAL13|MAL13P1.480 ------------------------------------------------

MAL13P1.480       ATTATAAATAAAAATACGATCAAAAAGGACACACCGTACATACTATTT
su_gi_contig_215  ------------------------------------------------
MAL13|MAL13P1.480 ------------------------------------------------

MAL13P1.480       GGACAGGTATAACACTAAAGAAACGTTCATGCAAATGCATTAATTTTA
su_gi_contig_215  ------------------------------------------------
MAL13|MAL13P1.480 ------------------------------------------------

MAL13P1.480       ATTATTATGTAACGCATAAAAATAAAGAATCAAAATGAAATAATATAT
su_gi_contig_215  ------------------------------------------------
MAL13|MAL13P1.480 ------------------------------------------------

MAL13P1.480       TAAAATGTAAATATTATATGAGTGTAGAATT
su_gi_contig_215  -------------------------------
MAL13|MAL13P1.480 -------------------------------

;

endblock;
