# Supplementary material for: cDNA sequences reveal considerable gene prediction inaccuracy in the Plasmodium falciparum genome
Source: BMC Genomics. 2007 Jul 27;8:255. doi: 10.1186/1471-2164-8-255 (PMC1978503; doi:10.1186/1471-2164-8-255)
Supplement: Additional file 2 — Genes with predicted coding regions fully covered by EST and confirmation of predicted introns. Aligned cDNA and predicted CDS sequences can be viewed by double clicking the hyper-linked gene names in the Excel file. [file 1471-2164-8-255-S2.zip › MAL13P1.50.TXT]

#NEXUS

[!This data assembled using Sequencher, from Gene Codes Corporation.]
begin data;
   dimensions ntax=4 nchar=2621;
   format datatype=dna gap=- interleave=yes;
   matrix

MAL13P1.50g TTTTTTTGAGATTTTTATCCTTTTTAAATTTTAATCTTTTATATATTT
MAL13P1.50  ------------------------------------------------
contig_3583 ------------------------------------------------
contig_3582 ------------------------------------------------

MAL13P1.50g TATGTTTTATTATATATATATATATATTATTTATTTTCATTTTATTTT
MAL13P1.50  ------------------------------------------------
contig_3583 ------------------------------------------------
contig_3582 ------------------------------------------------

MAL13P1.50g ATTTTTTGTCGTTTTGTGATTAAAATTCTATAATTTATTAAAAACTAA
MAL13P1.50  ------------------------------------------------
contig_3583 ------------------------------------------------
contig_3582 ------------------------------------------------

MAL13P1.50g TATGATTTTTTAATAATATTTTTTAAGACAAACTTTTTTTCTTTTTTG
MAL13P1.50  ------------------------------------------------
contig_3583 ------------------------------------------------
contig_3582 ------------------------------------------------

MAL13P1.50g TTCCTTTATATACATTTTAAATAACAACTTATATAATGATATGTAGAT
MAL13P1.50  ------------------------------------------------
contig_3583 ------------------------------------------------
contig_3582 ------------------------------------------------

MAL13P1.50g TAACTACATTTTGTTATATTAAAAAAAAAAAAAAAAGAACATATAAAT
MAL13P1.50  ------------------------------------------------
contig_3583 ------------------------------------------------
contig_3582 ------------------------------------------------

MAL13P1.50g ATATACAGATATAATATAAATATAATATATATATATATATATTTTTTT
MAL13P1.50  ------------------------------------------------
contig_3583 ------------------------------------------------
contig_3582 ------------------------------------------------

MAL13P1.50g TTTTAAGTGTAAAAATCTGTTAATTTGATTTATTGAACAAAAAAATTA
MAL13P1.50  ------------------------------------------------
contig_3583 ------------------------------------------------
contig_3582 ------------------------------------------------

MAL13P1.50g TTAATATTATAAAAATTAAAAATTGATATATTCTTATCATATACAAAA
MAL13P1.50  ------------------------------------------------
contig_3583 ------------------------------------------------
contig_3582 ------------------------------------------------

MAL13P1.50g AAGAAAAACTTAAATTAATATATGTTTAGCATATGTTTATATATTCTT
MAL13P1.50  ------------------------------------------------
contig_3583 ------------------------------------------------
contig_3582 ------------------------------------------------

MAL13P1.50g ATTTTTATATCTCAATATTATGTATCTAGTATTTTTTTATAATTATTT
MAL13P1.50  ------------------------------------------------
contig_3583 ------------------------------------------------
contig_3582 ------------------------------------------------

MAL13P1.50g ATAAATATATAATTTTAAGAAAAATTATATGAAATAATTAAAAACATA
MAL13P1.50  ------------------------------------------------
contig_3583 ------------------------------------------------
contig_3582 ------------------------------------------------

MAL13P1.50g TGTAATGATATACATATATAATATATATATAATAAAGTAGAAGAAATA
MAL13P1.50  ------------------------------------------------
contig_3583 ------------------------------------------------
contig_3582 ------------------------------------------------

MAL13P1.50g TTAGGATAAAATATTATTTTATAAATTTTTTTTTTTTTTTATAAAGTT
MAL13P1.50  ------------------------------------------------
contig_3583 ------------------------------------------------
contig_3582 ------------------------------------------------

MAL13P1.50g ATAAAAATGTTTATAAAAAAATAATAATTTTCATATATATAATATATA
MAL13P1.50  ------------------------------------------------
contig_3583 ------------------------------------------------
contig_3582 ------------------------------------------------

MAL13P1.50g TATATATATATTCTATTTATAAAAAAAAAAAAAAAGATAAAAAAAAAT
MAL13P1.50  ------------------------------------------------
contig_3583 ------------------------------------------------
contig_3582 ------------------------------------------------

MAL13P1.50g GTTCTTAAAATAAGAACAATTTTTTTATTGTAAACATAGTTTTATATT
MAL13P1.50  ------------------------------------------------
contig_3583 ------------------------------------------------
contig_3582 ------------------------------------------------

MAL13P1.50g ATATATAAAAACAACAAAAAAAGATATGAAAATGTTAAAAAATAATGA
MAL13P1.50  ------------------------------------------------
contig_3583 ------------------------------------------------
contig_3582 ------------------------------------------------

MAL13P1.50g AATATTTTATATAAAATGTATTCATATAAACGATAATTATATTTATTT
MAL13P1.50  ------------------------------------------------
contig_3583 ------------------------------------------------
contig_3582 ------------------------------------------------

MAL13P1.50g TATATATTTTTAAAACATTTCTAATATTTTATATTTTTTTTTTTTTTT
MAL13P1.50  ------------------------------------------------
contig_3583 ------------------------------------------------
contig_3582 ------------------------------------------------

MAL13P1.50g TTTTTTTAAACACTTAAATATATAATAGTTTGATAAAATGATGAATAA
MAL13P1.50  ----------------------------------------ATGAATAA
contig_3583 -------------------------------GATAAAATGATGAATAA
contig_3582 ----------------------------------------------AA

MAL13P1.50g TAAAAAAACGAATTTTTTTGTAAAAATTCTATGGAGTATATTTTTTCT
MAL13P1.50  TAAAAAAACGAATTTTTTTGTAAAAATTCTATGGAGTATATTTTTTCT
contig_3583 TAAAAAAACGAATTTTTTTGTAAAAATTCTATGGAGTATATTTTTTCT
contig_3582 TAAAAAAACGAATTTTTTTGTAAAAATTCTATGGAGTATATTTTTTCT

MAL13P1.50g TTATATATATATGATAAGAATAACGAGATGTGATGAAGATGTTATTGA
MAL13P1.50  TTATATATATATGATAAGAATAACGAGATGTGATGAAGATGTTATTGA
contig_3583 TTATATATATATGATAAGAATAACGAGATGTGATGAAGATGTTATTGA
contig_3582 TTATATATATATGATAAGAATAACGAGATGTGATGAAGATGTTATTGA

MAL13P1.50g GTTAAAAAATAATTATATTGAAGGTATAGTAAAGGGGGATGCTGACTT
MAL13P1.50  GTTAAAAAATAATTATATTGAAGGTATAGTAAAGGGGGATGCTGACTT
contig_3583 GTTAAAAAATAATTATATTGAAGGTATAGTAAAGGGGGATGCTGACTT
contig_3582 GTTAAAAAATAATTATATTGAAGGTATAGTAAAGGGGGATGCTGACTT

MAL13P1.50g GTTATTTAATTGTACAATATATTTAGATTCAGATACTTATGTAAGTCC
MAL13P1.50  GTTATTTAATTGTACAATATATTTAGATTCAGATACTTATGTAAGTCC
contig_3583 GTTATTTAATTGTACAATATATTTAGATTCAGATACTTATGTAAGTCC
contig_3582 GTTATTTAATTGTACAATATATTTAGATTCAGATACTTATGTAAGTCC

MAL13P1.50g AAAGAGTGATGGTAAATTTCTTTTTAAGAATGTAAAAGAAGGAGAATA
MAL13P1.50  AAAGAGTGATGGTAAATTTCTTTTTAAGAATGTAAAAGAAGGAGAATA
contig_3583 AAAGAGTGATGGTAAATTTCTTTTTAAGAATGTAAAAGAAGGAGAATA
contig_3582 AAAGAGTGATGGTAAATTTCTTTTTAAGAATGTAAAAGAAGGAGAATA

MAL13P1.50g TACCATGTATGTAAATCATCCATATTTAGAATTTAATAAATATTATGT
MAL13P1.50  TACCATGTATGTAAATCATCCATATTTAGAATTTAATAAATATTATGT
contig_3583 TACCATGTATGTAAATCATCCATATTTAGAATTTAATAAATATNATGT
contig_3582 TACCATGTATGTAAATCATCCATATTTAGAATTTAATAAATATTATGT

MAL13P1.50g TGAAGTGAAGAAACAAATTACACGAAATAACGGTACCTTATATTTAGT
MAL13P1.50  TGAAGTGAAGAAACAAATTACACGAAATAACGGTACCTTATATTTAGT
contig_3583 TGAAGTGAAGAAACAAATTACACGAAATAACGGTACCTTATATTTAGT
contig_3582 TGAAGTGAA---------------------------------------

MAL13P1.50g ACAAGCATATGAACTTAATTTACCATTTGAGAAAAGCAATTTAATTGT
MAL13P1.50  ACAAGCATATGAACTTAATTTACCATTTGAGAAAAGCAATTTAATTGT
contig_3583 ACAAGCATATGAACTTAATTTACCATTTGAGAAAAGCAATTTAATTGT
contig_3582 ------------------------------------------------

MAL13P1.50g TAATAATATTGTGTTTAAAGCAAAAAGGATTTATGATTTTCTTATTCC
MAL13P1.50  TAATAATATTGTGTTTAAAGCAAAAAGGATTTATGATTTTCTTATTCC
contig_3583 TAATAATATTGTGTTTAAAGCAAAAAGGATTTATGATTTTCTTATTCC
contig_3582 ------------------------------------------------

MAL13P1.50g CAAAAAAAAATTTAATGTTACTTATCTTTTTAAAAGTCCTCTTTTCCT
MAL13P1.50  CAAAAAAAAATTTAATGTTACTTATCTTTTTAAAAGTCCTCTTTTCCT
contig_3583 CAAAAAAAAATTTAATGTTACTTATCTTTTTAAAAGTCCTCTTTTCCT
contig_3582 ------------------------------------------------

MAL13P1.50g TATTTTCCTTTTCTTCTTGATTTTGTTAAGTGTCCTACCAAAGATGCA
MAL13P1.50  TATTTTCCTTTTCTTCTTGATTTTGTTAAGTGTCCTACCAAAGATGCA
contig_3583 TATTTTCCTTTTCTTCTTGATTTTGTTAAGTGTCCTACCAAAGATGCA
contig_3582 ------------------------------------------------

MAL13P1.50g AAAAATATCTGAAGCTGCAAATGAAGAAAATGAAACAGAGCAAATATC
MAL13P1.50  AAAAATATCTGAAGCTGCAAATGAAGAAAATGAAACAGAGCAAATATC
contig_3583 AAAAATATCTGAAGCTGCAAATGAAGAAAATGAAACAGAGCAAATATC
contig_3582 ------------------------------------------------

MAL13P1.50g GTATAAATCGGATTTTTTAGAATCAATAAAATGACACATATATATATA
MAL13P1.50  GTATAAATCGGATTTTTTAGAATCAATAAAATGA--------------
contig_3583 GTATAAATCGGATTTTTTAGAATCAATAAAATGNCNCATATATATATA
contig_3582 ------------------------------------------------

MAL13P1.50g TATATATTTATAGATAGATAAAAGGGGACATCTGATTATATTTTCTTT
MAL13P1.50  ------------------------------------------------
contig_3583 TATATATTTATAGANAGATAAAAGGGNNCATCTGATTATATTTTCTTT
contig_3582 ------------------------------------------------

MAL13P1.50g ATTTTTATAGAAACACATAAATGTAAATATAATTATATGTATAAA-CT
MAL13P1.50  ------------------------------------------------
contig_3583 ATTTTTATAGACCCNCATAANTGNAAATATAATTATATGTATAAACCT
contig_3582 ------------------------------------------------

MAL13P1.50g TTTATCACCATATAAATCGTATTTATAAAT-CAAAAATATATTACATA
MAL13P1.50  ------------------------------------------------
contig_3583 TTTATCNCCNTATAAATCGNNTTTATAAATCCAAAAATTTTTCCCCTA
contig_3582 ------------------------------------------------

MAL13P1.50g TATATAATTTTTTTTTTTT-CTTTTCAATTTTTTTTGATATATAAGGA
MAL13P1.50  ------------------------------------------------
contig_3583 TATATAATTTTTTTTTTTNCCTTNCCAATTTTTTTTGNNATANAAGGG
contig_3582 ------------------------------------------------

MAL13P1.50g AATGTTTCTTTTGTTTTTTTTTAACCTACCTATGTCTCATATCTTTAT
MAL13P1.50  ------------------------------------------------
contig_3583 ------------------------------------------------
contig_3582 ------------------------------------------------

MAL13P1.50g ACATAATAATACATATAAATAAATAGGTGTATGAATATATATTTTATA
MAL13P1.50  ------------------------------------------------
contig_3583 ------------------------------------------------
contig_3582 ------------------------------------------------

MAL13P1.50g TTTTTTTTATCTTTTTTTTTGTAATTTTTAATTATCACTGTATTGTAA
MAL13P1.50  ------------------------------------------------
contig_3583 ------------------------------------------------
contig_3582 ------------------------------------------------

MAL13P1.50g ATATAATCATCATATCATATATATTCCAAAAAAACAAATAAAACGGAT
MAL13P1.50  ------------------------------------------------
contig_3583 ------------------------------------------------
contig_3582 ------------------------------------------------

MAL13P1.50g ATATACATATATATATATGTATATATACATATGTATGTTTCTTTATTT
MAL13P1.50  ------------------------------------------------
contig_3583 ------------------------------------------------
contig_3582 ------------------------------------------------

MAL13P1.50g TTCTTTCTTTAATTTAAATAATTATATTAATTTTTTATAATTAGCTTG
MAL13P1.50  ------------------------------------------------
contig_3583 ------------------------------------------------
contig_3582 ------------------------------------------------

MAL13P1.50g AAAGCATATTTTTAAAATATATTAAAAGTTTTAATTATGGCATATATA
MAL13P1.50  ------------------------------------------------
contig_3583 ------------------------------------------------
contig_3582 ------------------------------------------------

MAL13P1.50g ATGCATATGAATAGGAATATTCACATATATGCATAAACGAATAAATAA
MAL13P1.50  ------------------------------------------------
contig_3583 ------------------------------------------------
contig_3582 ------------------------------------------------

MAL13P1.50g ATTAAAAAAAAAAAAAGAAAAAAGAAAAAAGAAAAAATCAATAAAATT
MAL13P1.50  ------------------------------------------------
contig_3583 ------------------------------------------------
contig_3582 ------------------------------------------------

MAL13P1.50g GTAAGAAAATTGAAAATATATATATATATATATAAAGTTTATATTAAT
MAL13P1.50  ------------------------------------------------
contig_3583 ------------------------------------------------
contig_3582 ------------------------------------------------

MAL13P1.50g TTGTTAATAAATAATATATAGAAATAAAATTGTTCATGAAGAACAATG
MAL13P1.50  ------------------------------------------------
contig_3583 ------------------------------------------------
contig_3582 ------------------------------------------------

MAL13P1.50g AATGATTAAAATAAAATAATACCATAGGAATATTTAAACAAATATATG
MAL13P1.50  ------------------------------------------------
contig_3583 ------------------------------------------------
contig_3582 ------------------------------------------------

MAL13P1.50g CATATATAAATAAATAAATGTAAATATATATAATATATATATATATAT
MAL13P1.50  ------------------------------------------------
contig_3583 ------------------------------------------------
contig_3582 ------------------------------------------------

MAL13P1.50g ATATATATATATATATATATATATATATGTGAACAAAAAAAAAAAAAA
MAL13P1.50  ------------------------------------------------
contig_3583 ------------------------------------------------
contig_3582 ------------------------------------------------

MAL13P1.50g AAATTAAGACATTTATTTACTTTTATATACTGTTATATACAAAACATA
MAL13P1.50  ------------------------------------------------
contig_3583 ------------------------------------------------
contig_3582 ------------------------------------------------

MAL13P1.50g TATTCTGTACATATATAATGGTGACTAATTATTTTTTTTTTTCTTTTG
MAL13P1.50  ------------------------------------------------
contig_3583 ------------------------------------------------
contig_3582 ------------------------------------------------

MAL13P1.50g ATAACTCTATAATTTCTTCCTTTTATATA
MAL13P1.50  -----------------------------
contig_3583 -----------------------------
contig_3582 -----------------------------

;

endblock;
