# Supplementary material for: cDNA sequences reveal considerable gene prediction inaccuracy in the Plasmodium falciparum genome
Source: BMC Genomics. 2007 Jul 27;8:255. doi: 10.1186/1471-2164-8-255 (PMC1978503; doi:10.1186/1471-2164-8-255)
Supplement: Additional file 2 — Genes with predicted coding regions fully covered by EST and confirmation of predicted introns. Aligned cDNA and predicted CDS sequences can be viewed by double clicking the hyper-linked gene names in the Excel file. [file 1471-2164-8-255-S2.zip › MAL13P1.51.TXT]

#NEXUS

[!This data assembled using Sequencher, from Gene Codes Corporation.]
begin data;
   dimensions ntax=11 nchar=4217;
   format datatype=dna gap=- interleave=yes;
   matrix

MAL13P1.51                      ATAAAGTGCGAAGATATATATTTCATTTCATGATTAATTTTGATATTA
MAL13|MAL13P1.51                ------------------------------------------------
gi|21255492|gb|BQ452371.1|BQ452 ------------------------------------------------
su_gi_contig_1175               ------------------------------------------------
gi|22793083|gb|BU496889.1|BU496 ------------------------------------------------
gi|22791239|gb|BU495045.1|BU495 ------------------------------------------------
gi|1675084|gb|N98050.1|N98050   ------------------------------------------------
gi|22794633|gb|BU498439.1|BU498 ------------------------------------------------
gi|21542657|gb|BQ595931.1|BQ595 ------------------------------------------------
gi|15909229|gb|BI815702.1|BI815 ------------------------------------------------
gi|15907111|gb|BI814514.1|BI814 ------------------------------------------------

MAL13P1.51                      TTATTTTATATTATTTTATTTTTATTATTTATTTTATTTTTTTTCTCA
MAL13|MAL13P1.51                ------------------------------------------------
gi|21255492|gb|BQ452371.1|BQ452 ------------------------------------------------
su_gi_contig_1175               ------------------------------------------------
gi|22793083|gb|BU496889.1|BU496 ------------------------------------------------
gi|22791239|gb|BU495045.1|BU495 ------------------------------------------------
gi|1675084|gb|N98050.1|N98050   ------------------------------------------------
gi|22794633|gb|BU498439.1|BU498 ------------------------------------------------
gi|21542657|gb|BQ595931.1|BQ595 ------------------------------------------------
gi|15909229|gb|BI815702.1|BI815 ------------------------------------------------
gi|15907111|gb|BI814514.1|BI814 ------------------------------------------------

MAL13P1.51                      CTTCCCCCCCCTGTCAAACTTTAATTATTTATTTTTTTATATTATATA
MAL13|MAL13P1.51                ------------------------------------------------
gi|21255492|gb|BQ452371.1|BQ452 ------------------------------------------------
su_gi_contig_1175               ------------------------------------------------
gi|22793083|gb|BU496889.1|BU496 ------------------------------------------------
gi|22791239|gb|BU495045.1|BU495 ------------------------------------------------
gi|1675084|gb|N98050.1|N98050   ------------------------------------------------
gi|22794633|gb|BU498439.1|BU498 ------------------------------------------------
gi|21542657|gb|BQ595931.1|BQ595 ------------------------------------------------
gi|15909229|gb|BI815702.1|BI815 ------------------------------------------------
gi|15907111|gb|BI814514.1|BI814 ------------------------------------------------

MAL13P1.51                      TATATATATTATATATATATATATATATTTTTTTTTTTGTTTTTCTTT
MAL13|MAL13P1.51                ------------------------------------------------
gi|21255492|gb|BQ452371.1|BQ452 ------------------------------------------------
su_gi_contig_1175               ------------------------------------------------
gi|22793083|gb|BU496889.1|BU496 ------------------------------------------------
gi|22791239|gb|BU495045.1|BU495 ------------------------------------------------
gi|1675084|gb|N98050.1|N98050   ------------------------------------------------
gi|22794633|gb|BU498439.1|BU498 ------------------------------------------------
gi|21542657|gb|BQ595931.1|BQ595 ------------------------------------------------
gi|15909229|gb|BI815702.1|BI815 ------------------------------------------------
gi|15907111|gb|BI814514.1|BI814 ------------------------------------------------

MAL13P1.51                      TTTTTTTTTTTTTTTGGTATTATAAATTCCTTTGACTTACATATATAT
MAL13|MAL13P1.51                ------------------------------------------------
gi|21255492|gb|BQ452371.1|BQ452 ------------------------------------------------
su_gi_contig_1175               ------------------------------------------------
gi|22793083|gb|BU496889.1|BU496 ------------------------------------------------
gi|22791239|gb|BU495045.1|BU495 ------------------------------------------------
gi|1675084|gb|N98050.1|N98050   ------------------------------------------------
gi|22794633|gb|BU498439.1|BU498 ------------------------------------------------
gi|21542657|gb|BQ595931.1|BQ595 ------------------------------------------------
gi|15909229|gb|BI815702.1|BI815 ------------------------------------------------
gi|15907111|gb|BI814514.1|BI814 ------------------------------------------------

MAL13P1.51                      ATATATTATAAATATTTATGTATGTTTCTATAATATGTTCATCCTTAT
MAL13|MAL13P1.51                ------------------------------------------------
gi|21255492|gb|BQ452371.1|BQ452 ------------------------------------------------
su_gi_contig_1175               ------------------------------------------------
gi|22793083|gb|BU496889.1|BU496 ------------------------------------------------
gi|22791239|gb|BU495045.1|BU495 ------------------------------------------------
gi|1675084|gb|N98050.1|N98050   ------------------------------------------------
gi|22794633|gb|BU498439.1|BU498 ------------------------------------------------
gi|21542657|gb|BQ595931.1|BQ595 ------------------------------------------------
gi|15909229|gb|BI815702.1|BI815 ------------------------------------------------
gi|15907111|gb|BI814514.1|BI814 ------------------------------------------------

MAL13P1.51                      CATTAACATATATATAATATTGTTTAGTTAAGAGAATGATATTTTGTT
MAL13|MAL13P1.51                ------------------------------------------------
gi|21255492|gb|BQ452371.1|BQ452 ------------------------------------------------
su_gi_contig_1175               ------------------------------------------------
gi|22793083|gb|BU496889.1|BU496 ------------------------------------------------
gi|22791239|gb|BU495045.1|BU495 ------------------------------------------------
gi|1675084|gb|N98050.1|N98050   ------------------------------------------------
gi|22794633|gb|BU498439.1|BU498 ------------------------------------------------
gi|21542657|gb|BQ595931.1|BQ595 ------------------------------------------------
gi|15909229|gb|BI815702.1|BI815 ------------------------------------------------
gi|15907111|gb|BI814514.1|BI814 ------------------------------------------------

MAL13P1.51                      CTTTAGTTATTATATATAACGAAAATGAAACAAGAAAAAGTAAAAAAA
MAL13|MAL13P1.51                ------------------------------------------------
gi|21255492|gb|BQ452371.1|BQ452 ------------------------------------------------
su_gi_contig_1175               ------------------------------------------------
gi|22793083|gb|BU496889.1|BU496 ------------------------------------------------
gi|22791239|gb|BU495045.1|BU495 ------------------------------------------------
gi|1675084|gb|N98050.1|N98050   ------------------------------------------------
gi|22794633|gb|BU498439.1|BU498 ------------------------------------------------
gi|21542657|gb|BQ595931.1|BQ595 ------------------------------------------------
gi|15909229|gb|BI815702.1|BI815 ------------------------------------------------
gi|15907111|gb|BI814514.1|BI814 ------------------------------------------------

MAL13P1.51                      AAAAAAATAATAATAATAATAATAATAATAAATATAAATATATATATA
MAL13|MAL13P1.51                ------------------------------------------------
gi|21255492|gb|BQ452371.1|BQ452 ------------------------------------------------
su_gi_contig_1175               ------------------------------------------------
gi|22793083|gb|BU496889.1|BU496 ------------------------------------------------
gi|22791239|gb|BU495045.1|BU495 ------------------------------------------------
gi|1675084|gb|N98050.1|N98050   ------------------------------------------------
gi|22794633|gb|BU498439.1|BU498 ------------------------------------------------
gi|21542657|gb|BQ595931.1|BQ595 ------------------------------------------------
gi|15909229|gb|BI815702.1|BI815 ------------------------------------------------
gi|15907111|gb|BI814514.1|BI814 ------------------------------------------------

MAL13P1.51                      TATATATATTTATTTATTTATTTATATATATATATATATATATACATT
MAL13|MAL13P1.51                ------------------------------------------------
gi|21255492|gb|BQ452371.1|BQ452 ------------------------------------------------
su_gi_contig_1175               ------------------------------------------------
gi|22793083|gb|BU496889.1|BU496 ------------------------------------------------
gi|22791239|gb|BU495045.1|BU495 ------------------------------------------------
gi|1675084|gb|N98050.1|N98050   ------------------------------------------------
gi|22794633|gb|BU498439.1|BU498 ------------------------------------------------
gi|21542657|gb|BQ595931.1|BQ595 ------------------------------------------------
gi|15909229|gb|BI815702.1|BI815 ------------------------------------------------
gi|15907111|gb|BI814514.1|BI814 ------------------------------------------------

MAL13P1.51                      TTAGAACAAACGCCATTATAATTACTTGCATATATTTTTCAAGTGTCT
MAL13|MAL13P1.51                ------------------------------------------------
gi|21255492|gb|BQ452371.1|BQ452 ------------------------------------------------
su_gi_contig_1175               ------------------------------------------------
gi|22793083|gb|BU496889.1|BU496 ------------------------------------------------
gi|22791239|gb|BU495045.1|BU495 ------------------------------------------------
gi|1675084|gb|N98050.1|N98050   ------------------------------------------------
gi|22794633|gb|BU498439.1|BU498 ------------------------------------------------
gi|21542657|gb|BQ595931.1|BQ595 ------------------------------------------------
gi|15909229|gb|BI815702.1|BI815 ------------------------------------------------
gi|15907111|gb|BI814514.1|BI814 ------------------------------------------------

MAL13P1.51                      CACCTTAAAATATAATTTATATTTTTTTATGGAAAACATGTTTTTCGT
MAL13|MAL13P1.51                ------------------------------------------------
gi|21255492|gb|BQ452371.1|BQ452 ------------------------------------------------
su_gi_contig_1175               ------------------------------------------------
gi|22793083|gb|BU496889.1|BU496 ------------------------------------------------
gi|22791239|gb|BU495045.1|BU495 ------------------------------------------------
gi|1675084|gb|N98050.1|N98050   ------------------------------------------------
gi|22794633|gb|BU498439.1|BU498 ------------------------------------------------
gi|21542657|gb|BQ595931.1|BQ595 ------------------------------------------------
gi|15909229|gb|BI815702.1|BI815 ------------------------------------------------
gi|15907111|gb|BI814514.1|BI814 ------------------------------------------------

MAL13P1.51                      AGATATTATTGATCAATGTGTATATTAAAATATATGTGCATAATTATT
MAL13|MAL13P1.51                ------------------------------------------------
gi|21255492|gb|BQ452371.1|BQ452 ------------------------------------------------
su_gi_contig_1175               ------------------------------------------------
gi|22793083|gb|BU496889.1|BU496 ------------------------------------------------
gi|22791239|gb|BU495045.1|BU495 ------------------------------------------------
gi|1675084|gb|N98050.1|N98050   ------------------------------------------------
gi|22794633|gb|BU498439.1|BU498 ------------------------------------------------
gi|21542657|gb|BQ595931.1|BQ595 ------------------------------------------------
gi|15909229|gb|BI815702.1|BI815 ------------------------------------------------
gi|15907111|gb|BI814514.1|BI814 ------------------------------------------------

MAL13P1.51                      CTGTGATAATATTTTAAAGGAATATTTTCTCGTATAATTTAGTTAGAC
MAL13|MAL13P1.51                ------------------------------------------------
gi|21255492|gb|BQ452371.1|BQ452 ------------------------------------------------
su_gi_contig_1175               ------------------------------------------------
gi|22793083|gb|BU496889.1|BU496 ------------------------------------------------
gi|22791239|gb|BU495045.1|BU495 ------------------------------------------------
gi|1675084|gb|N98050.1|N98050   ------------------------------------------------
gi|22794633|gb|BU498439.1|BU498 ------------------------------------------------
gi|21542657|gb|BQ595931.1|BQ595 ------------------------------------------------
gi|15909229|gb|BI815702.1|BI815 ------------------------------------------------
gi|15907111|gb|BI814514.1|BI814 ------------------------------------------------

MAL13P1.51                      TTGTAACATTTTAAAAATTTTAAAAGAATATGCAAAAAAAAAAAAAAA
MAL13|MAL13P1.51                ------------------------------------------------
gi|21255492|gb|BQ452371.1|BQ452 ------------------------------------------------
su_gi_contig_1175               ------------------------------------------------
gi|22793083|gb|BU496889.1|BU496 ------------------------------------------------
gi|22791239|gb|BU495045.1|BU495 ------------------------------------------------
gi|1675084|gb|N98050.1|N98050   ------------------------------------------------
gi|22794633|gb|BU498439.1|BU498 ------------------------------------------------
gi|21542657|gb|BQ595931.1|BQ595 ------------------------------------------------
gi|15909229|gb|BI815702.1|BI815 ------------------------------------------------
gi|15907111|gb|BI814514.1|BI814 ------------------------------------------------

MAL13P1.51                      AAAAAAATAAAGATATAACATAATAAATTGACAAAAATGTGATTCATG
MAL13|MAL13P1.51                ------------------------------------------------
gi|21255492|gb|BQ452371.1|BQ452 ------------------------------------------------
su_gi_contig_1175               ------------------------------------------------
gi|22793083|gb|BU496889.1|BU496 ------------------------------------------------
gi|22791239|gb|BU495045.1|BU495 ------------------------------------------------
gi|1675084|gb|N98050.1|N98050   ------------------------------------------------
gi|22794633|gb|BU498439.1|BU498 ------------------------------------------------
gi|21542657|gb|BQ595931.1|BQ595 ------------------------------------------------
gi|15909229|gb|BI815702.1|BI815 ------------------------------------------------
gi|15907111|gb|BI814514.1|BI814 ------------------------------------------------

MAL13P1.51                      TTATAATTTGAATGTATATATAAAATATATAATATTATATGATATATA
MAL13|MAL13P1.51                ------------------------------------------------
gi|21255492|gb|BQ452371.1|BQ452 ------------------------------------------------
su_gi_contig_1175               ------------------------------------------------
gi|22793083|gb|BU496889.1|BU496 ------------------------------------------------
gi|22791239|gb|BU495045.1|BU495 ------------------------------------------------
gi|1675084|gb|N98050.1|N98050   ------------------------------------------------
gi|22794633|gb|BU498439.1|BU498 ------------------------------------------------
gi|21542657|gb|BQ595931.1|BQ595 ------------------------------------------------
gi|15909229|gb|BI815702.1|BI815 ------------------------------------------------
gi|15907111|gb|BI814514.1|BI814 ------------------------------------------------

MAL13P1.51                      ATATTTATTTTTTTGCACACATATTTTACATTTTAATAAAATTAAAGA
MAL13|MAL13P1.51                ------------------------------------------------
gi|21255492|gb|BQ452371.1|BQ452 ------------------------------------------------
su_gi_contig_1175               ------------------------------------------------
gi|22793083|gb|BU496889.1|BU496 ------------------------------------------------
gi|22791239|gb|BU495045.1|BU495 ------------------------------------------------
gi|1675084|gb|N98050.1|N98050   ------------------------------------------------
gi|22794633|gb|BU498439.1|BU498 ------------------------------------------------
gi|21542657|gb|BQ595931.1|BQ595 ------------------------------------------------
gi|15909229|gb|BI815702.1|BI815 ------------------------------------------------
gi|15907111|gb|BI814514.1|BI814 ------------------------------------------------

MAL13P1.51                      AATGGAATGAAAAAAAAAAAAAAAATAAATAAAATTAAAAATAATGGT
MAL13|MAL13P1.51                ------------------------------------------------
gi|21255492|gb|BQ452371.1|BQ452 ------------------------------------------------
su_gi_contig_1175               ------------------------------------------------
gi|22793083|gb|BU496889.1|BU496 ------------------------------------------------
gi|22791239|gb|BU495045.1|BU495 ------------------------------------------------
gi|1675084|gb|N98050.1|N98050   ------------------------------------------------
gi|22794633|gb|BU498439.1|BU498 ------------------------------------------------
gi|21542657|gb|BQ595931.1|BQ595 ------------------------------------------------
gi|15909229|gb|BI815702.1|BI815 ------------------------------------------------
gi|15907111|gb|BI814514.1|BI814 ------------------------------------------------

MAL13P1.51                      TTTTCTGTTTAGATATATTATATGTAATTTCCACAAAATACTACAAAT
MAL13|MAL13P1.51                ------------------------------------------------
gi|21255492|gb|BQ452371.1|BQ452 ------------------------------------------------
su_gi_contig_1175               ------------------------------------------------
gi|22793083|gb|BU496889.1|BU496 ------------------------------------------------
gi|22791239|gb|BU495045.1|BU495 ------------------------------------------------
gi|1675084|gb|N98050.1|N98050   ------------------------------------------------
gi|22794633|gb|BU498439.1|BU498 ------------------------------------------------
gi|21542657|gb|BQ595931.1|BQ595 ------------------------------------------------
gi|15909229|gb|BI815702.1|BI815 ------------------------------------------------
gi|15907111|gb|BI814514.1|BI814 ------------------------------------------------

MAL13P1.51                      TATGTTAAATAAAAGTACGTTTAAGTTTTTTGGATTTTTTTTTTTTTT
MAL13|MAL13P1.51                ------------------------------------------------
gi|21255492|gb|BQ452371.1|BQ452 ------------------------------------------------
su_gi_contig_1175               ------------------------------------------------
gi|22793083|gb|BU496889.1|BU496 ------------------------------------------------
gi|22791239|gb|BU495045.1|BU495 ------------------------------------------------
gi|1675084|gb|N98050.1|N98050   ------------------------------------------------
gi|22794633|gb|BU498439.1|BU498 ------------------------------------------------
gi|21542657|gb|BQ595931.1|BQ595 ------------------------------------------------
gi|15909229|gb|BI815702.1|BI815 ------------------------------------------------
gi|15907111|gb|BI814514.1|BI814 ------------------------------------------------

MAL13P1.51                      TTAATTTAATATAATTCAATTAATATAAACATAAATAAAAAAAAAAAA
MAL13|MAL13P1.51                ------------------------------------------------
gi|21255492|gb|BQ452371.1|BQ452 ------------------------------------------------
su_gi_contig_1175               ------------------------------------------------
gi|22793083|gb|BU496889.1|BU496 ------------------------------------------------
gi|22791239|gb|BU495045.1|BU495 ------------------------------------------------
gi|1675084|gb|N98050.1|N98050   ------------------------------------------------
gi|22794633|gb|BU498439.1|BU498 ------------------------------------------------
gi|21542657|gb|BQ595931.1|BQ595 ------------------------------------------------
gi|15909229|gb|BI815702.1|BI815 ------------------------------------------------
gi|15907111|gb|BI814514.1|BI814 ------------------------------------------------

MAL13P1.51                      TAAATATAAATATATATATATATATATATATATATATATATATATATG
MAL13|MAL13P1.51                ------------------------------------------------
gi|21255492|gb|BQ452371.1|BQ452 ------------------------------------------------
su_gi_contig_1175               ------------------------------------------------
gi|22793083|gb|BU496889.1|BU496 ------------------------------------------------
gi|22791239|gb|BU495045.1|BU495 ------------------------------------------------
gi|1675084|gb|N98050.1|N98050   ------------------------------------------------
gi|22794633|gb|BU498439.1|BU498 ------------------------------------------------
gi|21542657|gb|BQ595931.1|BQ595 ------------------------------------------------
gi|15909229|gb|BI815702.1|BI815 ------------------------------------------------
gi|15907111|gb|BI814514.1|BI814 ------------------------------------------------

MAL13P1.51                      ACTTATTAGAAAAAAGTGCTCAAATGTAGGTGGAAATTATATTCTTAT
MAL13|MAL13P1.51                ------------------------------------------------
gi|21255492|gb|BQ452371.1|BQ452 ------------------------------------------------
su_gi_contig_1175               ------------------------------------------------
gi|22793083|gb|BU496889.1|BU496 ------------------------------------------------
gi|22791239|gb|BU495045.1|BU495 ------------------------------------------------
gi|1675084|gb|N98050.1|N98050   ------------------------------------------------
gi|22794633|gb|BU498439.1|BU498 ------------------------------------------------
gi|21542657|gb|BQ595931.1|BQ595 ------------------------------------------------
gi|15909229|gb|BI815702.1|BI815 ------------------------------------------------
gi|15907111|gb|BI814514.1|BI814 ------------------------------------------------

MAL13P1.51                      TTTATAGAATAATATATTTATAAATTAAAAAATATATAGGAAATATAT
MAL13|MAL13P1.51                ------------------------------------------------
gi|21255492|gb|BQ452371.1|BQ452 ------------------------------------------------
su_gi_contig_1175               ------------------------------------------------
gi|22793083|gb|BU496889.1|BU496 ------------------------------------------------
gi|22791239|gb|BU495045.1|BU495 ------------------------------------------------
gi|1675084|gb|N98050.1|N98050   ------------------------------------------------
gi|22794633|gb|BU498439.1|BU498 ------------------------------------------------
gi|21542657|gb|BQ595931.1|BQ595 ------------------------------------------------
gi|15909229|gb|BI815702.1|BI815 ------------------------------------------------
gi|15907111|gb|BI814514.1|BI814 ------------------------------------------------

MAL13P1.51                      ATTTATATGTAGAATAATTTCTTTCTTTTTTCTCTTTTCCTTTTTTTA
MAL13|MAL13P1.51                ------------------------------------------------
gi|21255492|gb|BQ452371.1|BQ452 ------------------------------------------------
su_gi_contig_1175               ------------------------------------------------
gi|22793083|gb|BU496889.1|BU496 ------------------------------------------------
gi|22791239|gb|BU495045.1|BU495 ------------------------------------------------
gi|1675084|gb|N98050.1|N98050   ------------------------------------------------
gi|22794633|gb|BU498439.1|BU498 ------------------------------------------------
gi|21542657|gb|BQ595931.1|BQ595 ------------------------------------------------
gi|15909229|gb|BI815702.1|BI815 ------------------------------------------------
gi|15907111|gb|BI814514.1|BI814 ------------------------------------------------

MAL13P1.51                      ATTAATATAATAAAATTAAAGGTTTAATTATGAAAAGGTAAAAAGGAA
MAL13|MAL13P1.51                ------------------------------------------------
gi|21255492|gb|BQ452371.1|BQ452 ------------------------------------------------
su_gi_contig_1175               ------------------------------------------------
gi|22793083|gb|BU496889.1|BU496 ------------------------------------------------
gi|22791239|gb|BU495045.1|BU495 ------------------------------------------------
gi|1675084|gb|N98050.1|N98050   ------------------------------------------------
gi|22794633|gb|BU498439.1|BU498 ------------------------------------------------
gi|21542657|gb|BQ595931.1|BQ595 ------------------------------------------------
gi|15909229|gb|BI815702.1|BI815 ------------------------------------------------
gi|15907111|gb|BI814514.1|BI814 ------------------------------------------------

MAL13P1.51                      AATTTCTAAGTTGTATAATTTATAATTATATAAATTCATTTATATATA
MAL13|MAL13P1.51                ------------------------------------------------
gi|21255492|gb|BQ452371.1|BQ452 ------------------------------------------------
su_gi_contig_1175               ------------------------------------------------
gi|22793083|gb|BU496889.1|BU496 ------------------------------------------------
gi|22791239|gb|BU495045.1|BU495 ------------------------------------------------
gi|1675084|gb|N98050.1|N98050   ------------------------------------------------
gi|22794633|gb|BU498439.1|BU498 ------------------------------------------------
gi|21542657|gb|BQ595931.1|BQ595 ------------------------------------------------
gi|15909229|gb|BI815702.1|BI815 ------------------------------------------------
gi|15907111|gb|BI814514.1|BI814 ------------------------------------------------

MAL13P1.51                      TATATATATATATATATATATTATAATTCATTAAAATAGATAATCCCC
MAL13|MAL13P1.51                ------------------------------------------------
gi|21255492|gb|BQ452371.1|BQ452 ------------------------------------------------
su_gi_contig_1175               ------------------------------------------------
gi|22793083|gb|BU496889.1|BU496 ------------------------------------------------
gi|22791239|gb|BU495045.1|BU495 ------------------------------------------------
gi|1675084|gb|N98050.1|N98050   ------------------------------------------------
gi|22794633|gb|BU498439.1|BU498 ------------------------------------------------
gi|21542657|gb|BQ595931.1|BQ595 ------------------------------------------------
gi|15909229|gb|BI815702.1|BI815 ------------------------------------------------
gi|15907111|gb|BI814514.1|BI814 ------------------------------------------------

MAL13P1.51                      GCAACATATATATATTTCCAAAATAAGAAAAGATCAAATTCATAAGGA
MAL13|MAL13P1.51                ------------------------------------------------
gi|21255492|gb|BQ452371.1|BQ452 ------------------------------------------------
su_gi_contig_1175               ------------------------------------------------
gi|22793083|gb|BU496889.1|BU496 ------------------------------------------------
gi|22791239|gb|BU495045.1|BU495 ------------------------------------------------
gi|1675084|gb|N98050.1|N98050   ------------------------------------------------
gi|22794633|gb|BU498439.1|BU498 ------------------------------------------------
gi|21542657|gb|BQ595931.1|BQ595 ------------------------------------------------
gi|15909229|gb|BI815702.1|BI815 ------------------------------------------------
gi|15907111|gb|BI814514.1|BI814 ------------------------------------------------

MAL13P1.51                      AAAAAAAAAAAAAAATTATTCCTTTTAGTTAAGATAGTTTAAAAAACA
MAL13|MAL13P1.51                ------------------------------------------------
gi|21255492|gb|BQ452371.1|BQ452 ----------------------------------------AAAAAACA
su_gi_contig_1175               ----------------------------------------AAAAAACA
gi|22793083|gb|BU496889.1|BU496 ------------------------------------------------
gi|22791239|gb|BU495045.1|BU495 ------------------------------------------------
gi|1675084|gb|N98050.1|N98050   ------------------------------------------------
gi|22794633|gb|BU498439.1|BU498 ------------------------------------------------
gi|21542657|gb|BQ595931.1|BQ595 ------------------------------------------------
gi|15909229|gb|BI815702.1|BI815 ------------------------------------------------
gi|15907111|gb|BI814514.1|BI814 ------------------------------------------------

MAL13P1.51                      AAGGAAAAAATATGGGATGTTCATCAAGCACCGAAAGGTTAACATCTA
MAL13|MAL13P1.51                -----------ATGGGATGTTCATCAAGCACCGAAAGGTTAACATCTA
gi|21255492|gb|BQ452371.1|BQ452 AAGGAAAAAATATGGGATGTTCATCAAGCACCGAAAGGTTAACATCTA
su_gi_contig_1175               AAGGAAAAAATATGGGATGTTCATCAAGCACCGAAAGGTTAACATCTA
gi|22793083|gb|BU496889.1|BU496 --------------GGATGTTCATCAAGCACCGAAAGGTTAACATCTA
gi|22791239|gb|BU495045.1|BU495 ------------------------------------------------
gi|1675084|gb|N98050.1|N98050   ------------------------------------------------
gi|22794633|gb|BU498439.1|BU498 ------------------------------------------------
gi|21542657|gb|BQ595931.1|BQ595 ------------------------------------------------
gi|15909229|gb|BI815702.1|BI815 ------------------------------------------------
gi|15907111|gb|BI814514.1|BI814 ------------------------------------------------

MAL13P1.51                      CCAAAAATATTAATATTGTTACATCTCCTGCACAACAACAAAAAAAAA
MAL13|MAL13P1.51                CCAAAAATATTAATATTGTTACATCTCCTGCACAACAACAAAAAAAAA
gi|21255492|gb|BQ452371.1|BQ452 CCAAAAATATTAATATTGTTACATCTCCTGCACAACAACAAAAAAAAA
su_gi_contig_1175               CCAAAAATATTAATATTGTTACATCTCCTGCACAACAACAAAAAAAAA
gi|22793083|gb|BU496889.1|BU496 CCAAAAATATTAATATTGTTACATCTCCTGCACAACAACAAAAAAAAA
gi|22791239|gb|BU495045.1|BU495 ------------------------------------------------
gi|1675084|gb|N98050.1|N98050   ------------------------------------------------
gi|22794633|gb|BU498439.1|BU498 ------------------------------------------------
gi|21542657|gb|BQ595931.1|BQ595 ------------------------------------------------
gi|15909229|gb|BI815702.1|BI815 ------------------------------------------------
gi|15907111|gb|BI814514.1|BI814 ------------------------------------------------

MAL13P1.51                      ATGCTCAAGATACTAAAGTGAAAATAGTTTTATTAGGTGACAGTGGTG
MAL13|MAL13P1.51                ATGCTCAAGATACTAAAGTGAAAATAGTTTTATTAGGTGACAGTGGTG
gi|21255492|gb|BQ452371.1|BQ452 ATGCTCAAGATACTAAAGTGAAAATAGTTTTATTAGGTGACAGTGGTG
su_gi_contig_1175               ATGCTCAAGATACTAAAGTGAAAATAGTTTTATTAGGTGACAGTGGTG
gi|22793083|gb|BU496889.1|BU496 ATGCTCAAGATACTAAAGTGAAAATAGTTTTATTAGGTGACAGTGGTG
gi|22791239|gb|BU495045.1|BU495 ------------------------------------------------
gi|1675084|gb|N98050.1|N98050   ------------------------------------------------
gi|22794633|gb|BU498439.1|BU498 ------------------------------------------------
gi|21542657|gb|BQ595931.1|BQ595 ------------------------------------------------
gi|15909229|gb|BI815702.1|BI815 ------------------------------------------------
gi|15907111|gb|BI814514.1|BI814 ------------------------------------------------

MAL13P1.51                      TTGGAAAATCAAGTATTGCTTTGTATTTATGTCATGGTCGCTTTTCTG
MAL13|MAL13P1.51                TTGGAAAATCAAGTATTGCTTTGTATTTATGTCATGGTCGCTTTTCTG
gi|21255492|gb|BQ452371.1|BQ452 TTGGAAAATCAAGTATTGCTTTGTATTTATGTCATGGTCGCTTTTCTG
su_gi_contig_1175               TTGGAAAATCAAGTATTGCTTTGTATTTATGTCATGGTCGCTTTTCTG
gi|22793083|gb|BU496889.1|BU496 TTGGAAAATCAAGTATTGCTTTGTATTTATGTCATGGTCGCTTTTCTG
gi|22791239|gb|BU495045.1|BU495 ------------------------------------------------
gi|1675084|gb|N98050.1|N98050   ------------------------------------------------
gi|22794633|gb|BU498439.1|BU498 ------------------------------------------------
gi|21542657|gb|BQ595931.1|BQ595 ------------------------------------------------
gi|15909229|gb|BI815702.1|BI815 ------------------------------------------------
gi|15907111|gb|BI814514.1|BI814 ------------------------------------------------

MAL13P1.51                      AAAAACATCAAGTTACTATAGGTGCAGCATTTTTACATCATAATATTG
MAL13|MAL13P1.51                AAAAACATCAAGTTACTATAGGTGCAGCATTTTTACATCATAATATTG
gi|21255492|gb|BQ452371.1|BQ452 AAAAACATCAAGTTACTATAGGTGCAGCATTTTTACATCATAATATTG
su_gi_contig_1175               AAAAACATCAAGTTACTATAGGTGCAGCATTTTTACATCATAATATTG
gi|22793083|gb|BU496889.1|BU496 AAAAACATCAAGTTACTATAGGTGCAGCATTTTTACATCATAATATTG
gi|22791239|gb|BU495045.1|BU495 ------------------------------------------------
gi|1675084|gb|N98050.1|N98050   ------------------------------------------------
gi|22794633|gb|BU498439.1|BU498 ------------------------------------------------
gi|21542657|gb|BQ595931.1|BQ595 ------------------------------------------------
gi|15909229|gb|BI815702.1|BI815 ------------------------------------------------
gi|15907111|gb|BI814514.1|BI814 ------------------------------------------------

MAL13P1.51                      AATTAAAAAATGGTAAAAATTAAGAGACATAAAAATAAATTGTATGTC
MAL13|MAL13P1.51                AATTAAAAAAT-------------------------------------
gi|21255492|gb|BQ452371.1|BQ452 AATTAAAAAAT-------------------------------------
su_gi_contig_1175               AATTAAAAAAT-------------------------------------
gi|22793083|gb|BU496889.1|BU496 AATTAAAAAAT-------------------------------------
gi|22791239|gb|BU495045.1|BU495 ------------------------------------------------
gi|1675084|gb|N98050.1|N98050   ------------------------------------------------
gi|22794633|gb|BU498439.1|BU498 ------------------------------------------------
gi|21542657|gb|BQ595931.1|BQ595 ------------------------------------------------
gi|15909229|gb|BI815702.1|BI815 ------------------------------------------------
gi|15907111|gb|BI814514.1|BI814 ------------------------------------------------

MAL13P1.51                      TGAATATGAATAAAATGTTTTTAGAGAATTTTTCTATACATACACGCA
MAL13|MAL13P1.51                ------------------------------------------------
gi|21255492|gb|BQ452371.1|BQ452 ------------------------------------------------
su_gi_contig_1175               ------------------------------------------------
gi|22793083|gb|BU496889.1|BU496 ------------------------------------------------
gi|22791239|gb|BU495045.1|BU495 ------------------------------------------------
gi|1675084|gb|N98050.1|N98050   ------------------------------------------------
gi|22794633|gb|BU498439.1|BU498 ------------------------------------------------
gi|21542657|gb|BQ595931.1|BQ595 ------------------------------------------------
gi|15909229|gb|BI815702.1|BI815 ------------------------------------------------
gi|15907111|gb|BI814514.1|BI814 ------------------------------------------------

MAL13P1.51                      CATATATATATATATATATATATATATATATATTTATTTTATTATTAT
MAL13|MAL13P1.51                ------------------------------------------------
gi|21255492|gb|BQ452371.1|BQ452 ------------------------------------------------
su_gi_contig_1175               ------------------------------------------------
gi|22793083|gb|BU496889.1|BU496 ------------------------------------------------
gi|22791239|gb|BU495045.1|BU495 ------------------------------------------------
gi|1675084|gb|N98050.1|N98050   ------------------------------------------------
gi|22794633|gb|BU498439.1|BU498 ------------------------------------------------
gi|21542657|gb|BQ595931.1|BQ595 ------------------------------------------------
gi|15909229|gb|BI815702.1|BI815 ------------------------------------------------
gi|15907111|gb|BI814514.1|BI814 ------------------------------------------------

MAL13P1.51                      TATCTTTTTATTGTATTTAAGGTGCAACAATGAAATTACATATTTGGG
MAL13|MAL13P1.51                --------------------GGTGCAACAATGAAATTACATATTTGGG
gi|21255492|gb|BQ452371.1|BQ452 --------------------GGTGCAACAATGAAATTACATATTTGGG
su_gi_contig_1175               --------------------GGTGCAACAATGAAATTACATATTTGGG
gi|22793083|gb|BU496889.1|BU496 --------------------GGTGCAACAATGAAATTACATATTTGGG
gi|22791239|gb|BU495045.1|BU495 ------------------------------------------------
gi|1675084|gb|N98050.1|N98050   ------------------------------------------------
gi|22794633|gb|BU498439.1|BU498 ------------------------------------------------
gi|21542657|gb|BQ595931.1|BQ595 ------------------------------------------------
gi|15909229|gb|BI815702.1|BI815 ------------------------------------------------
gi|15907111|gb|BI814514.1|BI814 ------------------------------------------------

MAL13P1.51                      ATACTGGAGGGCAAGAAAGATTTCGTTCCATGGCTCCTTTATATTATC
MAL13|MAL13P1.51                ATACTGGAGGGCAAGAAAGATTTCGTTCCATGGCTCCTTTATATTATC
gi|21255492|gb|BQ452371.1|BQ452 ATACTGGAGGGCAAGAAAGATTTCGTTCCATGGCTCCTTTATATTATC
su_gi_contig_1175               ATACTGGAGGGCAAGAAAGATTTCGTTCCATGGCTCCTTTATATTATC
gi|22793083|gb|BU496889.1|BU496 ATACTGGAGGGCAAGAAAGATTTCGTTCCATGGCTCCTTTATATTATC
gi|22791239|gb|BU495045.1|BU495 ------------------GATTTCGTTCCATGGCTCCTTTATATTATC
gi|1675084|gb|N98050.1|N98050   ------------------------------------------------
gi|22794633|gb|BU498439.1|BU498 ------------------------------------------------
gi|21542657|gb|BQ595931.1|BQ595 ------------------------------------------------
gi|15909229|gb|BI815702.1|BI815 ------------------------------------------------
gi|15907111|gb|BI814514.1|BI814 ------------------------------------------------

MAL13P1.51                      GTGACGCATATGGAGCAGTTGTCGTTTATGACTCAAAGTAATATTTTA
MAL13|MAL13P1.51                GTGACGCATATGGAGCAGTTGTCGTTTATGACTCAAA-----------
gi|21255492|gb|BQ452371.1|BQ452 GTGACGCATATGGAGCAGTTGTCGTTTATGACTCAAA-----------
su_gi_contig_1175               GTGACGCATATGGAGCAGTTGTCGTTTATGACTCAAA-----------
gi|22793083|gb|BU496889.1|BU496 GTGACGCATATGGAGCAGTTGTCGTTTATGACTCAAA-----------
gi|22791239|gb|BU495045.1|BU495 GTGACGCATATGGAGCAGTTGTCGTTTATGACTCAAA-----------
gi|1675084|gb|N98050.1|N98050   ------------------------------------------------
gi|22794633|gb|BU498439.1|BU498 ------------------------------------------------
gi|21542657|gb|BQ595931.1|BQ595 ------------------------------------------------
gi|15909229|gb|BI815702.1|BI815 ------------------------------------------------
gi|15907111|gb|BI814514.1|BI814 ------------------------------------------------

MAL13P1.51                      ATCATTGAATAATTATTTTCTATTTTTTTTTTTTTTTAATATAACCAA
MAL13|MAL13P1.51                ------------------------------------------------
gi|21255492|gb|BQ452371.1|BQ452 ------------------------------------------------
su_gi_contig_1175               ------------------------------------------------
gi|22793083|gb|BU496889.1|BU496 ------------------------------------------------
gi|22791239|gb|BU495045.1|BU495 ------------------------------------------------
gi|1675084|gb|N98050.1|N98050   ------------------------------------------------
gi|22794633|gb|BU498439.1|BU498 ------------------------------------------------
gi|21542657|gb|BQ595931.1|BQ595 ------------------------------------------------
gi|15909229|gb|BI815702.1|BI815 ------------------------------------------------
gi|15907111|gb|BI814514.1|BI814 ------------------------------------------------

MAL13P1.51                      ATTGGCTAGCTGTTGTCATATTTATATATACATAAAATTTTTTTTTTT
MAL13|MAL13P1.51                ------------------------------------------------
gi|21255492|gb|BQ452371.1|BQ452 ------------------------------------------------
su_gi_contig_1175               ------------------------------------------------
gi|22793083|gb|BU496889.1|BU496 ------------------------------------------------
gi|22791239|gb|BU495045.1|BU495 ------------------------------------------------
gi|1675084|gb|N98050.1|N98050   ------------------------------------------------
gi|22794633|gb|BU498439.1|BU498 ------------------------------------------------
gi|21542657|gb|BQ595931.1|BQ595 ------------------------------------------------
gi|15909229|gb|BI815702.1|BI815 ------------------------------------------------
gi|15907111|gb|BI814514.1|BI814 ------------------------------------------------

MAL13P1.51                      TTTTTTTTTTTTTTAAATTCGCTAGCTGTTCATATATTATATAAATAT
MAL13|MAL13P1.51                ------------------------------------------------
gi|21255492|gb|BQ452371.1|BQ452 ------------------------------------------------
su_gi_contig_1175               ------------------------------------------------
gi|22793083|gb|BU496889.1|BU496 ------------------------------------------------
gi|22791239|gb|BU495045.1|BU495 ------------------------------------------------
gi|1675084|gb|N98050.1|N98050   ------------------------------------------------
gi|22794633|gb|BU498439.1|BU498 ------------------------------------------------
gi|21542657|gb|BQ595931.1|BQ595 ------------------------------------------------
gi|15909229|gb|BI815702.1|BI815 ------------------------------------------------
gi|15907111|gb|BI814514.1|BI814 ------------------------------------------------

MAL13P1.51                      ACATTTATATATACATAATTATTTTTTTTTTTTTTATGAAAAAATATC
MAL13|MAL13P1.51                ------------------------------------------------
gi|21255492|gb|BQ452371.1|BQ452 ------------------------------------------------
su_gi_contig_1175               ------------------------------------------------
gi|22793083|gb|BU496889.1|BU496 ------------------------------------------------
gi|22791239|gb|BU495045.1|BU495 ------------------------------------------------
gi|1675084|gb|N98050.1|N98050   ----------------------------------TATGAAAAAATATC
gi|22794633|gb|BU498439.1|BU498 ------------------------------------------------
gi|21542657|gb|BQ595931.1|BQ595 ------------------------------------------------
gi|15909229|gb|BI815702.1|BI815 ------------------------------------------------
gi|15907111|gb|BI814514.1|BI814 ------------------------------------------------

MAL13P1.51                      AAAGTAATGTCGAATCCTTTGATTCTTTAAAATACTGGATAAACGAAA
MAL13|MAL13P1.51                ----TAATGTCGAATCCTTTGATTCTTTAAAATACTGGATAAACGAAA
gi|21255492|gb|BQ452371.1|BQ452 ----TAATGTCGAATCCTTTGATTCTTTAAAATACTGGATAAACGAAA
su_gi_contig_1175               ----TAATGTCGAATCCTTTGATTCTTTAAAATACTGGATAAACGAAA
gi|22793083|gb|BU496889.1|BU496 ----TAATGTCGAATCCTTTGATTCTTTAAAATACTGGATAAACGAAA
gi|22791239|gb|BU495045.1|BU495 ----TAATGTCGAATCCTTTGATTCTTTAAAATACTGGATAAACGAAA
gi|1675084|gb|N98050.1|N98050   AAAGTAATGTCGAATCCTTTGATTCTTTAAAATACTGGATAAACGAAA
gi|22794633|gb|BU498439.1|BU498 -------------------------TTTAAAATACTGGATAAACGAAA
gi|21542657|gb|BQ595931.1|BQ595 ---------------------------TAAAATACTGGATAAACGAAA
gi|15909229|gb|BI815702.1|BI815 ------------------------------------------------
gi|15907111|gb|BI814514.1|BI814 ------------------------------------------------

MAL13P1.51                      TAAAATCAAATGGTCCAAGAAATTGTTGTATCATGGTAGTTGCCAATA
MAL13|MAL13P1.51                TAAAATCAAATGGTCCAAGAAATTGTTGTATCATGGTAGTTGCCAATA
gi|21255492|gb|BQ452371.1|BQ452 TAAAATCAAATGGTCCAAGAAATTGTTGTATCATGGTAGTTGCCAATA
su_gi_contig_1175               TAAAATCAAATGGTCCAAGAAATTGTTGTATCATGGTAGTTGCCAATA
gi|22793083|gb|BU496889.1|BU496 TAAAATCAAATGGTCCAAGAAATTGTTGTATCATGGTAGTTGCCAATA
gi|22791239|gb|BU495045.1|BU495 TAAAATCAAATGGTCCAAGAAATTGTTGTATCATGGTAGTTGCCAATA
gi|1675084|gb|N98050.1|N98050   TAAAATCAAATGGTCCAAGAAATTGTTGTATCATGGTAGTTGCCAATA
gi|22794633|gb|BU498439.1|BU498 TAAAATCAAATGGTCCAAGAAATTGTTGTATCATGGTAGTTGCCAATA
gi|21542657|gb|BQ595931.1|BQ595 TAAAATCAAATGGTCCAAGAAATTGTTGTATCATGGTAGTTGCCAATA
gi|15909229|gb|BI815702.1|BI815 ------------------------------------------------
gi|15907111|gb|BI814514.1|BI814 ------------------------------------------------

MAL13P1.51                      AAAAGGACTTACCCCAAAAACTGAATTCAGAGGTAATCATGAGGACAC
MAL13|MAL13P1.51                AAAAGGACTTACCCCAAAAACTGAATTCAGAG----------------
gi|21255492|gb|BQ452371.1|BQ452 AAAAGGACTTACCCCAAAAACTGAATTCAGAG----------------
su_gi_contig_1175               AAAAGGACTTACCCCAAAAACTGAATTCAGAG----------------
gi|22793083|gb|BU496889.1|BU496 AAAAGGACTTACCCCAAAAACTGAATTCAGAG----------------
gi|22791239|gb|BU495045.1|BU495 AAAAGGACTTACCCCAAAAACTGAATTCAGAG----------------
gi|1675084|gb|N98050.1|N98050   AAAAGGACTTACCCCAAAAACTGAATTCAGAG----------------
gi|22794633|gb|BU498439.1|BU498 AAAAGGACTTACCCCAAAAACTGAATTCAGAG----------------
gi|21542657|gb|BQ595931.1|BQ595 AAAAGGACTTACCCCAAAAACTGAATTCAGAG----------------
gi|15909229|gb|BI815702.1|BI815 ------------------------------------------------
gi|15907111|gb|BI814514.1|BI814 ------------------------------------------------

MAL13P1.51                      ATTAAAAAGTTTATATATTCATATAGATAAGAAAAATGATATATATAT
MAL13|MAL13P1.51                ------------------------------------------------
gi|21255492|gb|BQ452371.1|BQ452 ------------------------------------------------
su_gi_contig_1175               ------------------------------------------------
gi|22793083|gb|BU496889.1|BU496 ------------------------------------------------
gi|22791239|gb|BU495045.1|BU495 ------------------------------------------------
gi|1675084|gb|N98050.1|N98050   ------------------------------------------------
gi|22794633|gb|BU498439.1|BU498 ------------------------------------------------
gi|21542657|gb|BQ595931.1|BQ595 ------------------------------------------------
gi|15909229|gb|BI815702.1|BI815 ------------------------------------------------
gi|15907111|gb|BI814514.1|BI814 ------------------------------------------------

MAL13P1.51                      ATATATATATATATATATATATATATATTTATATTTATATATTTATAT
MAL13|MAL13P1.51                ------------------------------------------------
gi|21255492|gb|BQ452371.1|BQ452 ------------------------------------------------
su_gi_contig_1175               ------------------------------------------------
gi|22793083|gb|BU496889.1|BU496 ------------------------------------------------
gi|22791239|gb|BU495045.1|BU495 ------------------------------------------------
gi|1675084|gb|N98050.1|N98050   ------------------------------------------------
gi|22794633|gb|BU498439.1|BU498 ------------------------------------------------
gi|21542657|gb|BQ595931.1|BQ595 ------------------------------------------------
gi|15909229|gb|BI815702.1|BI815 ------------------------------------------------
gi|15907111|gb|BI814514.1|BI814 ------------------------------------------------

MAL13P1.51                      ATGTATGTCAATTTATTTAACTTTTTATTTTATTAGATGGTCATGAAG
MAL13|MAL13P1.51                ------------------------------------ATGGTCATGAAG
gi|21255492|gb|BQ452371.1|BQ452 ------------------------------------ATGGTCATGAAG
su_gi_contig_1175               ------------------------------------ATGGTCATGAAG
gi|22793083|gb|BU496889.1|BU496 ------------------------------------ATGGTCATGAAG
gi|22791239|gb|BU495045.1|BU495 ------------------------------------ATGGTCATGAAG
gi|1675084|gb|N98050.1|N98050   ------------------------------------ATGGTCATGAAG
gi|22794633|gb|BU498439.1|BU498 ------------------------------------ATGGTCATGAAG
gi|21542657|gb|BQ595931.1|BQ595 ------------------------------------ATGGTCATGAAG
gi|15909229|gb|BI815702.1|BI815 ------------------------------------------------
gi|15907111|gb|BI814514.1|BI814 ------------------------------------------------

MAL13P1.51                      TTTTGTGAACAAGAAAATGTATCATTTATTGAATGCTCAGCTAAGGTA
MAL13|MAL13P1.51                TTTTGTGAACAAGAAAATGTATCATTTATTGAATGCTCAGCTAAG---
gi|21255492|gb|BQ452371.1|BQ452 TTTTGTGAACAAGAAAATGTATCATTTATTGAATGCTCAGCTAAGGTA
su_gi_contig_1175               TTTTGTGAACAAGAAAATGTATCATTTATTGAATGCTCAGCTAAG---
gi|22793083|gb|BU496889.1|BU496 TTTTGTGAACAAGAAAATGTATCATTTATTGAATGCTCAGCTAAG---
gi|22791239|gb|BU495045.1|BU495 TTTTGTGAACAAGAAAATGTATCATTTATTGAATGCTCAGCTAAG---
gi|1675084|gb|N98050.1|N98050   TTTTGTGAACAAGAAAATGTATCATTTATTGAATGCTCAGCTAAGGTA
gi|22794633|gb|BU498439.1|BU498 TTTTGTGAACAAGAAAATGTATCATTTATTGAATGCTCAGCTAAG---
gi|21542657|gb|BQ595931.1|BQ595 TTTTGTGAACAAGAAAATGTATCATTTATTGAATGCTCAGCTAAG---
gi|15909229|gb|BI815702.1|BI815 ------------------------------------------------
gi|15907111|gb|BI814514.1|BI814 ----------------ATGTATCATTTATTGAATGCTCAGCTAAG---

MAL13P1.51                      TAAATATTCAAAAAAAATATATTAATAAATTTATAACATATTATAAGA
MAL13|MAL13P1.51                ------------------------------------------------
gi|21255492|gb|BQ452371.1|BQ452 TAAATATTCAAAAAAAATATATTAATAAATTTATAACATA--------
su_gi_contig_1175               ------------------------------------------------
gi|22793083|gb|BU496889.1|BU496 ------------------------------------------------
gi|22791239|gb|BU495045.1|BU495 ------------------------------------------------
gi|1675084|gb|N98050.1|N98050   TAAATATTCAAAAAAAATATATTAATAAATTTATAACATATTATAAGA
gi|22794633|gb|BU498439.1|BU498 ------------------------------------------------
gi|21542657|gb|BQ595931.1|BQ595 ------------------------------------------------
gi|15909229|gb|BI815702.1|BI815 ------------------------------------------------
gi|15907111|gb|BI814514.1|BI814 ------------------------------------------------

MAL13P1.51                      ATAGCAACATATAAGAGTTTTACAATTATTTGATTCCCTCTCTATAAA
MAL13|MAL13P1.51                ------------------------------------------------
gi|21255492|gb|BQ452371.1|BQ452 ------------------------------------------------
su_gi_contig_1175               ------------------------------------------------
gi|22793083|gb|BU496889.1|BU496 ------------------------------------------------
gi|22791239|gb|BU495045.1|BU495 ------------------------------------------------
gi|1675084|gb|N98050.1|N98050   ATAGCAACATATAAGAGTAT----------------------------
gi|22794633|gb|BU498439.1|BU498 ------------------------------------------------
gi|21542657|gb|BQ595931.1|BQ595 ------------------------------------------------
gi|15909229|gb|BI815702.1|BI815 ------------------------------------------------
gi|15907111|gb|BI814514.1|BI814 ------------------------------------------------

MAL13P1.51                      TATATATATATATATATATATATATATTTTTTTAGACAGGAGAGAATA
MAL13|MAL13P1.51                -----------------------------------ACAGGAGAGAATA
gi|21255492|gb|BQ452371.1|BQ452 ------------------------------------------------
su_gi_contig_1175               -----------------------------------ACAGGAGAGAATA
gi|22793083|gb|BU496889.1|BU496 -----------------------------------ACAGGAGAGAATA
gi|22791239|gb|BU495045.1|BU495 -----------------------------------ACAGGAGAGAATA
gi|1675084|gb|N98050.1|N98050   ------------------------------------------------
gi|22794633|gb|BU498439.1|BU498 -----------------------------------ACAGGAGAGAATA
gi|21542657|gb|BQ595931.1|BQ595 -----------------------------------ACAGGAGAGAATA
gi|15909229|gb|BI815702.1|BI815 ---------------------------------------------ATA
gi|15907111|gb|BI814514.1|BI814 -----------------------------------ACAGGAGAGAATA

MAL13P1.51                      TTACTACTTTATTTGAAAAATTAGGTTAGATTATTTATAATTTTTACA
MAL13|MAL13P1.51                TTACTACTTTATTTGAAAAATTAGGTTAG-------------------
gi|21255492|gb|BQ452371.1|BQ452 ------------------------------------------------
su_gi_contig_1175               TTACTACTTTATTTGAAAAATTAG------------------------
gi|22793083|gb|BU496889.1|BU496 TTACTACTTTATTTGAAAAATTAG------------------------
gi|22791239|gb|BU495045.1|BU495 TTACTACTTTATTTGAAAAATTAG------------------------
gi|1675084|gb|N98050.1|N98050   ------------------------------------------------
gi|22794633|gb|BU498439.1|BU498 TTACTACTTTATTTGAAAAATTAG------------------------
gi|21542657|gb|BQ595931.1|BQ595 TTACTACTTTATTTGAAAAATTAG------------------------
gi|15909229|gb|BI815702.1|BI815 TTACTACTTTATTTGAAAAATTAG------------------------
gi|15907111|gb|BI814514.1|BI814 TTACTACTTTATTTGAAAAATTAG------------------------

MAL13P1.51                      TATTTCCAATGAAAATAATTGAATAATTAAATAAAAAAATAAAATCTA
MAL13|MAL13P1.51                ------------------------------------------------
gi|21255492|gb|BQ452371.1|BQ452 ------------------------------------------------
su_gi_contig_1175               ------------------------------------------------
gi|22793083|gb|BU496889.1|BU496 ------------------------------------------------
gi|22791239|gb|BU495045.1|BU495 ------------------------------------------------
gi|1675084|gb|N98050.1|N98050   ------------------------------------------------
gi|22794633|gb|BU498439.1|BU498 ------------------------------------------------
gi|21542657|gb|BQ595931.1|BQ595 ------------------------------------------------
gi|15909229|gb|BI815702.1|BI815 ------------------------------------------------
gi|15907111|gb|BI814514.1|BI814 ------------------------------------------------

MAL13P1.51                      TAATACTACAATAATATCTTATTTATATTTTATATTATATTATATTAT
MAL13|MAL13P1.51                ------------------------------------------------
gi|21255492|gb|BQ452371.1|BQ452 ------------------------------------------------
su_gi_contig_1175               ------------------------------------------------
gi|22793083|gb|BU496889.1|BU496 ------------------------------------------------
gi|22791239|gb|BU495045.1|BU495 ------------------------------------------------
gi|1675084|gb|N98050.1|N98050   ------------------------------------------------
gi|22794633|gb|BU498439.1|BU498 ------------------------------------------------
gi|21542657|gb|BQ595931.1|BQ595 ------------------------------------------------
gi|15909229|gb|BI815702.1|BI815 ------------------------------------------------
gi|15907111|gb|BI814514.1|BI814 ------------------------------------------------

MAL13P1.51                      ATTATATTATATTATATTATATTATATTATATTATATTATATTATATT
MAL13|MAL13P1.51                ------------------------------------------------
gi|21255492|gb|BQ452371.1|BQ452 ------------------------------------------------
su_gi_contig_1175               ------------------------------------------------
gi|22793083|gb|BU496889.1|BU496 ------------------------------------------------
gi|22791239|gb|BU495045.1|BU495 ------------------------------------------------
gi|1675084|gb|N98050.1|N98050   ------------------------------------------------
gi|22794633|gb|BU498439.1|BU498 ------------------------------------------------
gi|21542657|gb|BQ595931.1|BQ595 ------------------------------------------------
gi|15909229|gb|BI815702.1|BI815 ------------------------------------------------
gi|15907111|gb|BI814514.1|BI814 ------------------------------------------------

MAL13P1.51                      ATATTATTTTTTATTTTTTGTTTTACAGCTAGTCGCATTTATTCCCGA
MAL13|MAL13P1.51                ------------------------------------------------
gi|21255492|gb|BQ452371.1|BQ452 ------------------------------------------------
su_gi_contig_1175               ----------------------------CTAGTCGCATTTATTCCCGA
gi|22793083|gb|BU496889.1|BU496 ----------------------------CTAGTCGCATTTATT-----
gi|22791239|gb|BU495045.1|BU495 ----------------------------CTAGTCGCATTTATTCCCGA
gi|1675084|gb|N98050.1|N98050   ------------------------------------------------
gi|22794633|gb|BU498439.1|BU498 ----------------------------CTAGTCGCATTTATTCCCGA
gi|21542657|gb|BQ595931.1|BQ595 ----------------------------CTAGTCGCATTTATTCCCGA
gi|15909229|gb|BI815702.1|BI815 ----------------------------CTAGTCGCATTTATTCCCGA
gi|15907111|gb|BI814514.1|BI814 ----------------------------CTAGTCGCATTTATTCCCGA

MAL13P1.51                      TTTAAAGAAGTTTTATATTATAACAATCCTTGATATATGTTTTCATTT
MAL13|MAL13P1.51                ------------------------------------------------
gi|21255492|gb|BQ452371.1|BQ452 ------------------------------------------------
su_gi_contig_1175               TTTAAAGAAGTTTTATATTATAACAATCCTTGATATATGTTTTCATTT
gi|22793083|gb|BU496889.1|BU496 ------------------------------------------------
gi|22791239|gb|BU495045.1|BU495 TTTAAAGAAGTTTTATATTATAACAATCCTTGATATATGTTTTCATTT
gi|1675084|gb|N98050.1|N98050   ------------------------------------------------
gi|22794633|gb|BU498439.1|BU498 TTTAAAGAAGTTTTATATTATAACAATCCTTGATATATGTTTTCATTT
gi|21542657|gb|BQ595931.1|BQ595 TTTAAAGAAGTTTTATATTATAACAATCCTTGATATATGTTTTCATTT
gi|15909229|gb|BI815702.1|BI815 TTTAAAGAAGTTTTATATTATAACAATCCTTGATATATGTTTTCATTT
gi|15907111|gb|BI814514.1|BI814 TTTAAAGAAGTTTTATATTATAACAATCCTTGATATATGTTTTCATTT

MAL13P1.51                      TTTTTCATTGTCATTCTATATTATCAATATACTATATATACCTAATTT
MAL13|MAL13P1.51                ------------------------------------------------
gi|21255492|gb|BQ452371.1|BQ452 ------------------------------------------------
su_gi_contig_1175               TTTTTCATTGTCATTCTATATTATCAATATACTATATATACCTAATTT
gi|22793083|gb|BU496889.1|BU496 ------------------------------------------------
gi|22791239|gb|BU495045.1|BU495 TTTTTCATTGTCATTCTATATTATCAATATACTATATATACCTAATTT
gi|1675084|gb|N98050.1|N98050   ------------------------------------------------
gi|22794633|gb|BU498439.1|BU498 TTTTTCATTGTCATTCTATATTATCAATATACTATATATACCTAATTT
gi|21542657|gb|BQ595931.1|BQ595 TTTTTCATTGTCATTCTATATTATCAATATACTATATATACCTAATTT
gi|15909229|gb|BI815702.1|BI815 TTTTTCATTGTCATTCTATATTATCAATATACTATATATACCTAATTT
gi|15907111|gb|BI814514.1|BI814 TTTTTCATTGTCATTCTATATTATCAATATACTATATATACCTAATTT

MAL13P1.51                      TTTTTATTTTTTATACCTTTATCCATTTTTTTGAGATTTTTATCCTTT
MAL13|MAL13P1.51                ------------------------------------------------
gi|21255492|gb|BQ452371.1|BQ452 ------------------------------------------------
su_gi_contig_1175               TTTTTATTTTTTATACCTTTATCCATTTTTTTGAGATTTTTATCCTTT
gi|22793083|gb|BU496889.1|BU496 ------------------------------------------------
gi|22791239|gb|BU495045.1|BU495 TTTTTATTTTTTATACCTTTATCCATTTTTTTGAGATTTTTATCCTTT
gi|1675084|gb|N98050.1|N98050   ------------------------------------------------
gi|22794633|gb|BU498439.1|BU498 TTTTTATTTTTTATACCTTTATCCATTTTTTTGAGATTTTTATCCTTT
gi|21542657|gb|BQ595931.1|BQ595 TTTTTATTTTTTATACCTTTATCCATTTTTTTGAGATTTTTATCCTTT
gi|15909229|gb|BI815702.1|BI815 TTTTTATTTTTTATACCTTTATCCATTTTTTTGAGATTTTTATCCTTT
gi|15907111|gb|BI814514.1|BI814 TTTTTATTTTTTATACCTTTATCCATTTTTTTGAGATTTTTATCCTTT

MAL13P1.51                      TTAAATTTTAATCTTTTATATATTTTATGTTTTATTATATATATATAT
MAL13|MAL13P1.51                ------------------------------------------------
gi|21255492|gb|BQ452371.1|BQ452 ------------------------------------------------
su_gi_contig_1175               TTAAATTTTAATCTTTTATATATTTTATGTTTTATTATATATATATAT
gi|22793083|gb|BU496889.1|BU496 ------------------------------------------------
gi|22791239|gb|BU495045.1|BU495 TTAAATTTTAATCTTTTATATATTTTATGTTTTATTATATATATATAT
gi|1675084|gb|N98050.1|N98050   ------------------------------------------------
gi|22794633|gb|BU498439.1|BU498 TTAAATTTTAATCTTTTATATATTTTATGTTTTATTATATATATATAT
gi|21542657|gb|BQ595931.1|BQ595 TTAAATTTTAATCTTTTATATATTTTATGTTTTATTATATATATATAT
gi|15909229|gb|BI815702.1|BI815 TTAAATTTTAATCTTTTATATATTTTATGTTTTATTATATATATATAT
gi|15907111|gb|BI814514.1|BI814 TTAAATTTTAATCTTTTATATATTTTATGTTTTATTATATATATATAT

MAL13P1.51                      ATATTATTTATTTTCATTTTATTTTATTTTTTGTCGTTTTGTGATTAA
MAL13|MAL13P1.51                ------------------------------------------------
gi|21255492|gb|BQ452371.1|BQ452 ------------------------------------------------
su_gi_contig_1175               ATATTATTTATTTTCATTTTATTTTATTTTTTGTCGTTTTGTGATTAA
gi|22793083|gb|BU496889.1|BU496 ------------------------------------------------
gi|22791239|gb|BU495045.1|BU495 ATATTATTTATTTTCATTTTATTTTATTTTTTGTCGTTTTGTGATTAA
gi|1675084|gb|N98050.1|N98050   ------------------------------------------------
gi|22794633|gb|BU498439.1|BU498 ATATTATTTATTTTCATTTTATTTTATTTTTTGTCGTTTTGTGATTAA
gi|21542657|gb|BQ595931.1|BQ595 ATATTATTTATTTTCATTTTATTTTATTTTTTGTCGTTTTGTGATTAA
gi|15909229|gb|BI815702.1|BI815 ATATTATTTATTTTCATTTTATTTTATTTTTTGTCGTTTTGTGATTAA
gi|15907111|gb|BI814514.1|BI814 ATATTATTTATTTTCATTTTATTTTATTTTTTGTCGTTTTGTGATTAA

MAL13P1.51                      AATTCTATAATTTATTAAAAACTAATATGATTTTTTAATAATATTTTT
MAL13|MAL13P1.51                ------------------------------------------------
gi|21255492|gb|BQ452371.1|BQ452 ------------------------------------------------
su_gi_contig_1175               AATTCTATAATTTATTAAAAACTAATATGATTTTTTAATAATATTTTT
gi|22793083|gb|BU496889.1|BU496 ------------------------------------------------
gi|22791239|gb|BU495045.1|BU495 AATTCTATAATTTATTAAAAACTAATATGATTTTTTAATAATATTTTT
gi|1675084|gb|N98050.1|N98050   ------------------------------------------------
gi|22794633|gb|BU498439.1|BU498 AATTCTATAATTTATTAAAAACTAATATGATTTTTTAATAATATTTTT
gi|21542657|gb|BQ595931.1|BQ595 AATTCTATAATTTATTAAAAACTAATATGATTTTTTAATAATATTTTT
gi|15909229|gb|BI815702.1|BI815 AATTCTATAATTTATTAAAAACTAATATGATTTTTTAATAATATTTTT
gi|15907111|gb|BI814514.1|BI814 AATTCTATAATTTATTAAAAACTAATATGATTTTTTAATAATATTTTT

MAL13P1.51                      TAAGACAAACTTTTTTTCTTTTTTGTTCCTTTATATACATTTTAAATA
MAL13|MAL13P1.51                ------------------------------------------------
gi|21255492|gb|BQ452371.1|BQ452 ------------------------------------------------
su_gi_contig_1175               TAAGACAAAAAAAAAAAAAAAAAAAAAAA-------------------
gi|22793083|gb|BU496889.1|BU496 ------------------------------------------------
gi|22791239|gb|BU495045.1|BU495 T-----------------------------------------------
gi|1675084|gb|N98050.1|N98050   ------------------------------------------------
gi|22794633|gb|BU498439.1|BU498 T-----------------------------------------------
gi|21542657|gb|BQ595931.1|BQ595 TAAGACAAAAAAAAAAAAAAAAAAAAAAA-------------------
gi|15909229|gb|BI815702.1|BI815 TAAGACNANAAAAAAAAAAAAAAAAAAAA-------------------
gi|15907111|gb|BI814514.1|BI814 TAAGCCAAAAAAAAAAAAAAAAAAAAAA--------------------

MAL13P1.51                      ACAACTTATATAATGATATGTAGATTAACTACATTTTGTTATATTAAA
MAL13|MAL13P1.51                ------------------------------------------------
gi|21255492|gb|BQ452371.1|BQ452 ------------------------------------------------
su_gi_contig_1175               ------------------------------------------------
gi|22793083|gb|BU496889.1|BU496 ------------------------------------------------
gi|22791239|gb|BU495045.1|BU495 ------------------------------------------------
gi|1675084|gb|N98050.1|N98050   ------------------------------------------------
gi|22794633|gb|BU498439.1|BU498 ------------------------------------------------
gi|21542657|gb|BQ595931.1|BQ595 ------------------------------------------------
gi|15909229|gb|BI815702.1|BI815 ------------------------------------------------
gi|15907111|gb|BI814514.1|BI814 ------------------------------------------------

MAL13P1.51                      AAAAAAAAAAAAAGAACATATAAATATATACAGATATAATATAAATAT
MAL13|MAL13P1.51                ------------------------------------------------
gi|21255492|gb|BQ452371.1|BQ452 ------------------------------------------------
su_gi_contig_1175               ------------------------------------------------
gi|22793083|gb|BU496889.1|BU496 ------------------------------------------------
gi|22791239|gb|BU495045.1|BU495 ------------------------------------------------
gi|1675084|gb|N98050.1|N98050   ------------------------------------------------
gi|22794633|gb|BU498439.1|BU498 ------------------------------------------------
gi|21542657|gb|BQ595931.1|BQ595 ------------------------------------------------
gi|15909229|gb|BI815702.1|BI815 ------------------------------------------------
gi|15907111|gb|BI814514.1|BI814 ------------------------------------------------

MAL13P1.51                      AATATATATATATATATATTTTTTTTTTTAAGTGTAAAAATCTGTTAA
MAL13|MAL13P1.51                ------------------------------------------------
gi|21255492|gb|BQ452371.1|BQ452 ------------------------------------------------
su_gi_contig_1175               ------------------------------------------------
gi|22793083|gb|BU496889.1|BU496 ------------------------------------------------
gi|22791239|gb|BU495045.1|BU495 ------------------------------------------------
gi|1675084|gb|N98050.1|N98050   ------------------------------------------------
gi|22794633|gb|BU498439.1|BU498 ------------------------------------------------
gi|21542657|gb|BQ595931.1|BQ595 ------------------------------------------------
gi|15909229|gb|BI815702.1|BI815 ------------------------------------------------
gi|15907111|gb|BI814514.1|BI814 ------------------------------------------------

MAL13P1.51                      TTTGATTTATTGAACAAAAAAATTATTAATATTATAAAAATTAAAAAT
MAL13|MAL13P1.51                ------------------------------------------------
gi|21255492|gb|BQ452371.1|BQ452 ------------------------------------------------
su_gi_contig_1175               ------------------------------------------------
gi|22793083|gb|BU496889.1|BU496 ------------------------------------------------
gi|22791239|gb|BU495045.1|BU495 ------------------------------------------------
gi|1675084|gb|N98050.1|N98050   ------------------------------------------------
gi|22794633|gb|BU498439.1|BU498 ------------------------------------------------
gi|21542657|gb|BQ595931.1|BQ595 ------------------------------------------------
gi|15909229|gb|BI815702.1|BI815 ------------------------------------------------
gi|15907111|gb|BI814514.1|BI814 ------------------------------------------------

MAL13P1.51                      TGATATATTCTTATCATATACAAAAAAGAAAAACTTAAATTAATATAT
MAL13|MAL13P1.51                ------------------------------------------------
gi|21255492|gb|BQ452371.1|BQ452 ------------------------------------------------
su_gi_contig_1175               ------------------------------------------------
gi|22793083|gb|BU496889.1|BU496 ------------------------------------------------
gi|22791239|gb|BU495045.1|BU495 ------------------------------------------------
gi|1675084|gb|N98050.1|N98050   ------------------------------------------------
gi|22794633|gb|BU498439.1|BU498 ------------------------------------------------
gi|21542657|gb|BQ595931.1|BQ595 ------------------------------------------------
gi|15909229|gb|BI815702.1|BI815 ------------------------------------------------
gi|15907111|gb|BI814514.1|BI814 ------------------------------------------------

MAL13P1.51                      GTTTAGCATATGTTTATATATTCTTATTTTTATATCTCAATATTATGT
MAL13|MAL13P1.51                ------------------------------------------------
gi|21255492|gb|BQ452371.1|BQ452 ------------------------------------------------
su_gi_contig_1175               ------------------------------------------------
gi|22793083|gb|BU496889.1|BU496 ------------------------------------------------
gi|22791239|gb|BU495045.1|BU495 ------------------------------------------------
gi|1675084|gb|N98050.1|N98050   ------------------------------------------------
gi|22794633|gb|BU498439.1|BU498 ------------------------------------------------
gi|21542657|gb|BQ595931.1|BQ595 ------------------------------------------------
gi|15909229|gb|BI815702.1|BI815 ------------------------------------------------
gi|15907111|gb|BI814514.1|BI814 ------------------------------------------------

MAL13P1.51                      ATCTAGTATTTTTTTATAATTATTTATAAATATATAATTTTAAGAAAA
MAL13|MAL13P1.51                ------------------------------------------------
gi|21255492|gb|BQ452371.1|BQ452 ------------------------------------------------
su_gi_contig_1175               ------------------------------------------------
gi|22793083|gb|BU496889.1|BU496 ------------------------------------------------
gi|22791239|gb|BU495045.1|BU495 ------------------------------------------------
gi|1675084|gb|N98050.1|N98050   ------------------------------------------------
gi|22794633|gb|BU498439.1|BU498 ------------------------------------------------
gi|21542657|gb|BQ595931.1|BQ595 ------------------------------------------------
gi|15909229|gb|BI815702.1|BI815 ------------------------------------------------
gi|15907111|gb|BI814514.1|BI814 ------------------------------------------------

MAL13P1.51                      ATTATATGAAATAATTAAAAACATATGTAATGATATACATATATAATA
MAL13|MAL13P1.51                ------------------------------------------------
gi|21255492|gb|BQ452371.1|BQ452 ------------------------------------------------
su_gi_contig_1175               ------------------------------------------------
gi|22793083|gb|BU496889.1|BU496 ------------------------------------------------
gi|22791239|gb|BU495045.1|BU495 ------------------------------------------------
gi|1675084|gb|N98050.1|N98050   ------------------------------------------------
gi|22794633|gb|BU498439.1|BU498 ------------------------------------------------
gi|21542657|gb|BQ595931.1|BQ595 ------------------------------------------------
gi|15909229|gb|BI815702.1|BI815 ------------------------------------------------
gi|15907111|gb|BI814514.1|BI814 ------------------------------------------------

MAL13P1.51                      TATATATAATAAAGTAGAAGAAATATTAGGATAAAATATTATTTTATA
MAL13|MAL13P1.51                ------------------------------------------------
gi|21255492|gb|BQ452371.1|BQ452 ------------------------------------------------
su_gi_contig_1175               ------------------------------------------------
gi|22793083|gb|BU496889.1|BU496 ------------------------------------------------
gi|22791239|gb|BU495045.1|BU495 ------------------------------------------------
gi|1675084|gb|N98050.1|N98050   ------------------------------------------------
gi|22794633|gb|BU498439.1|BU498 ------------------------------------------------
gi|21542657|gb|BQ595931.1|BQ595 ------------------------------------------------
gi|15909229|gb|BI815702.1|BI815 ------------------------------------------------
gi|15907111|gb|BI814514.1|BI814 ------------------------------------------------

MAL13P1.51                      AATTTTTTTTTTTTTTTATAAAGTTATAAAAATGTTTATAAAAAAATA
MAL13|MAL13P1.51                ------------------------------------------------
gi|21255492|gb|BQ452371.1|BQ452 ------------------------------------------------
su_gi_contig_1175               ------------------------------------------------
gi|22793083|gb|BU496889.1|BU496 ------------------------------------------------
gi|22791239|gb|BU495045.1|BU495 ------------------------------------------------
gi|1675084|gb|N98050.1|N98050   ------------------------------------------------
gi|22794633|gb|BU498439.1|BU498 ------------------------------------------------
gi|21542657|gb|BQ595931.1|BQ595 ------------------------------------------------
gi|15909229|gb|BI815702.1|BI815 ------------------------------------------------
gi|15907111|gb|BI814514.1|BI814 ------------------------------------------------

MAL13P1.51                      ATAATTTTCATATATATAATATATATATATATATATTCTATTTATAAA
MAL13|MAL13P1.51                ------------------------------------------------
gi|21255492|gb|BQ452371.1|BQ452 ------------------------------------------------
su_gi_contig_1175               ------------------------------------------------
gi|22793083|gb|BU496889.1|BU496 ------------------------------------------------
gi|22791239|gb|BU495045.1|BU495 ------------------------------------------------
gi|1675084|gb|N98050.1|N98050   ------------------------------------------------
gi|22794633|gb|BU498439.1|BU498 ------------------------------------------------
gi|21542657|gb|BQ595931.1|BQ595 ------------------------------------------------
gi|15909229|gb|BI815702.1|BI815 ------------------------------------------------
gi|15907111|gb|BI814514.1|BI814 ------------------------------------------------

MAL13P1.51                      AAAAAAAAAAAAGATAAAAAAAAATGTTCTTAAAATAAGAACAATTTT
MAL13|MAL13P1.51                ------------------------------------------------
gi|21255492|gb|BQ452371.1|BQ452 ------------------------------------------------
su_gi_contig_1175               ------------------------------------------------
gi|22793083|gb|BU496889.1|BU496 ------------------------------------------------
gi|22791239|gb|BU495045.1|BU495 ------------------------------------------------
gi|1675084|gb|N98050.1|N98050   ------------------------------------------------
gi|22794633|gb|BU498439.1|BU498 ------------------------------------------------
gi|21542657|gb|BQ595931.1|BQ595 ------------------------------------------------
gi|15909229|gb|BI815702.1|BI815 ------------------------------------------------
gi|15907111|gb|BI814514.1|BI814 ------------------------------------------------

MAL13P1.51                      TTTATTGTAAACATAGTTTTATATTATATATAAAAACAACAAAAAAAG
MAL13|MAL13P1.51                ------------------------------------------------
gi|21255492|gb|BQ452371.1|BQ452 ------------------------------------------------
su_gi_contig_1175               ------------------------------------------------
gi|22793083|gb|BU496889.1|BU496 ------------------------------------------------
gi|22791239|gb|BU495045.1|BU495 ------------------------------------------------
gi|1675084|gb|N98050.1|N98050   ------------------------------------------------
gi|22794633|gb|BU498439.1|BU498 ------------------------------------------------
gi|21542657|gb|BQ595931.1|BQ595 ------------------------------------------------
gi|15909229|gb|BI815702.1|BI815 ------------------------------------------------
gi|15907111|gb|BI814514.1|BI814 ------------------------------------------------

MAL13P1.51                      ATATGAAAATGTTAAAAAATAATGAAATATTTTATATAAAATGTATTC
MAL13|MAL13P1.51                ------------------------------------------------
gi|21255492|gb|BQ452371.1|BQ452 ------------------------------------------------
su_gi_contig_1175               ------------------------------------------------
gi|22793083|gb|BU496889.1|BU496 ------------------------------------------------
gi|22791239|gb|BU495045.1|BU495 ------------------------------------------------
gi|1675084|gb|N98050.1|N98050   ------------------------------------------------
gi|22794633|gb|BU498439.1|BU498 ------------------------------------------------
gi|21542657|gb|BQ595931.1|BQ595 ------------------------------------------------
gi|15909229|gb|BI815702.1|BI815 ------------------------------------------------
gi|15907111|gb|BI814514.1|BI814 ------------------------------------------------

MAL13P1.51                      ATATAAACGATAATTATATTTATTTTATATATTTTTAAAACATTTCTA
MAL13|MAL13P1.51                ------------------------------------------------
gi|21255492|gb|BQ452371.1|BQ452 ------------------------------------------------
su_gi_contig_1175               ------------------------------------------------
gi|22793083|gb|BU496889.1|BU496 ------------------------------------------------
gi|22791239|gb|BU495045.1|BU495 ------------------------------------------------
gi|1675084|gb|N98050.1|N98050   ------------------------------------------------
gi|22794633|gb|BU498439.1|BU498 ------------------------------------------------
gi|21542657|gb|BQ595931.1|BQ595 ------------------------------------------------
gi|15909229|gb|BI815702.1|BI815 ------------------------------------------------
gi|15907111|gb|BI814514.1|BI814 ------------------------------------------------

MAL13P1.51                      ATATTTTATATTTTTTTTTTTTTTTTTTTTTTAAACACTTAAATATAT
MAL13|MAL13P1.51                ------------------------------------------------
gi|21255492|gb|BQ452371.1|BQ452 ------------------------------------------------
su_gi_contig_1175               ------------------------------------------------
gi|22793083|gb|BU496889.1|BU496 ------------------------------------------------
gi|22791239|gb|BU495045.1|BU495 ------------------------------------------------
gi|1675084|gb|N98050.1|N98050   ------------------------------------------------
gi|22794633|gb|BU498439.1|BU498 ------------------------------------------------
gi|21542657|gb|BQ595931.1|BQ595 ------------------------------------------------
gi|15909229|gb|BI815702.1|BI815 ------------------------------------------------
gi|15907111|gb|BI814514.1|BI814 ------------------------------------------------

MAL13P1.51                      AATAGTTTGATAAAATGATGAATAATAAAAAAACGAATTTTTTTGTAA
MAL13|MAL13P1.51                ------------------------------------------------
gi|21255492|gb|BQ452371.1|BQ452 ------------------------------------------------
su_gi_contig_1175               ------------------------------------------------
gi|22793083|gb|BU496889.1|BU496 ------------------------------------------------
gi|22791239|gb|BU495045.1|BU495 ------------------------------------------------
gi|1675084|gb|N98050.1|N98050   ------------------------------------------------
gi|22794633|gb|BU498439.1|BU498 ------------------------------------------------
gi|21542657|gb|BQ595931.1|BQ595 ------------------------------------------------
gi|15909229|gb|BI815702.1|BI815 ------------------------------------------------
gi|15907111|gb|BI814514.1|BI814 ------------------------------------------------

MAL13P1.51                      AAATTCTATGGAGTATATTTTTTCTTTATATATATATGATAAGAATAA
MAL13|MAL13P1.51                ------------------------------------------------
gi|21255492|gb|BQ452371.1|BQ452 ------------------------------------------------
su_gi_contig_1175               ------------------------------------------------
gi|22793083|gb|BU496889.1|BU496 ------------------------------------------------
gi|22791239|gb|BU495045.1|BU495 ------------------------------------------------
gi|1675084|gb|N98050.1|N98050   ------------------------------------------------
gi|22794633|gb|BU498439.1|BU498 ------------------------------------------------
gi|21542657|gb|BQ595931.1|BQ595 ------------------------------------------------
gi|15909229|gb|BI815702.1|BI815 ------------------------------------------------
gi|15907111|gb|BI814514.1|BI814 ------------------------------------------------

MAL13P1.51                      CGAGATGTGATGAAGATGTTATTGAGTTAAAAAATAATTATATTGAAG
MAL13|MAL13P1.51                ------------------------------------------------
gi|21255492|gb|BQ452371.1|BQ452 ------------------------------------------------
su_gi_contig_1175               ------------------------------------------------
gi|22793083|gb|BU496889.1|BU496 ------------------------------------------------
gi|22791239|gb|BU495045.1|BU495 ------------------------------------------------
gi|1675084|gb|N98050.1|N98050   ------------------------------------------------
gi|22794633|gb|BU498439.1|BU498 ------------------------------------------------
gi|21542657|gb|BQ595931.1|BQ595 ------------------------------------------------
gi|15909229|gb|BI815702.1|BI815 ------------------------------------------------
gi|15907111|gb|BI814514.1|BI814 ------------------------------------------------

MAL13P1.51                      GTATAGTAAAGGGGGATGCTGACTTGTTATTTAATTGTACA
MAL13|MAL13P1.51                -----------------------------------------
gi|21255492|gb|BQ452371.1|BQ452 -----------------------------------------
su_gi_contig_1175               -----------------------------------------
gi|22793083|gb|BU496889.1|BU496 -----------------------------------------
gi|22791239|gb|BU495045.1|BU495 -----------------------------------------
gi|1675084|gb|N98050.1|N98050   -----------------------------------------
gi|22794633|gb|BU498439.1|BU498 -----------------------------------------
gi|21542657|gb|BQ595931.1|BQ595 -----------------------------------------
gi|15909229|gb|BI815702.1|BI815 -----------------------------------------
gi|15907111|gb|BI814514.1|BI814 -----------------------------------------

;

endblock;
