# Supplementary material for: cDNA sequences reveal considerable gene prediction inaccuracy in the Plasmodium falciparum genome
Source: BMC Genomics. 2007 Jul 27;8:255. doi: 10.1186/1471-2164-8-255 (PMC1978503; doi:10.1186/1471-2164-8-255)
Supplement: Additional file 2 — Genes with predicted coding regions fully covered by EST and confirmation of predicted introns. Aligned cDNA and predicted CDS sequences can be viewed by double clicking the hyper-linked gene names in the Excel file. [file 1471-2164-8-255-S2.zip › MAL13P1.80.TXT]

#NEXUS

[!This data assembled using Sequencher, from Gene Codes Corporation.]
begin data;
   dimensions ntax=11 nchar=3293;
   format datatype=dna gap=- interleave=yes;
   matrix

MAL13P1.80                      CTTATTAATAAAATATGGATATAAATACCCTTTAAATTTTAAATTTCA
MAL13|MAL13P1.80                ------------------------------------------------
su_gi_contig_760                ------------------------------------------------
C06_PfBamHI_M_T7_Plate27a.ab1   ------------------------------------------------
gi|55828549|gb|AU087713.2|AU087 ------------------------------------------------
gi|21543577|gb|BQ596851.1|BQ596 ------------------------------------------------
H12_PfLab1_M_Plate20br.ab1      ------------------------------------------------
G11_PfBamHI_M_T3_Plate36a.ab1   ------------------------------------------------
gi|12390179|gb|AU088038.1|AU088 ------------------------------------------------
C09_Pf_Sau3A_T3_S_P2.ab1        ------------------------------------------------
F11_Pf_Sau3A_T3_S_P11.ab1       ------------------------------------------------

MAL13P1.80                      AATAAATTCTTCCCTTTTCTTGCATGAAAGGGTATATTACACAAAAAA
MAL13|MAL13P1.80                ------------------------------------------------
su_gi_contig_760                ------------------------------------------------
C06_PfBamHI_M_T7_Plate27a.ab1   ------------------------------------------------
gi|55828549|gb|AU087713.2|AU087 ------------------------------------------------
gi|21543577|gb|BQ596851.1|BQ596 ------------------------------------------------
H12_PfLab1_M_Plate20br.ab1      ------------------------------------------------
G11_PfBamHI_M_T3_Plate36a.ab1   ------------------------------------------------
gi|12390179|gb|AU088038.1|AU088 ------------------------------------------------
C09_Pf_Sau3A_T3_S_P2.ab1        ------------------------------------------------
F11_Pf_Sau3A_T3_S_P11.ab1       ------------------------------------------------

MAL13P1.80                      AAAAACATTTTTTTTTTTTTTTTTTTTTTATTATTTATCTTTTCTAAA
MAL13|MAL13P1.80                ------------------------------------------------
su_gi_contig_760                ------------------------------------------------
C06_PfBamHI_M_T7_Plate27a.ab1   ------------------------------------------------
gi|55828549|gb|AU087713.2|AU087 ------------------------------------------------
gi|21543577|gb|BQ596851.1|BQ596 ------------------------------------------------
H12_PfLab1_M_Plate20br.ab1      ------------------------------------------------
G11_PfBamHI_M_T3_Plate36a.ab1   ------------------------------------------------
gi|12390179|gb|AU088038.1|AU088 ------------------------------------------------
C09_Pf_Sau3A_T3_S_P2.ab1        ------------------------------------------------
F11_Pf_Sau3A_T3_S_P11.ab1       ------------------------------------------------

MAL13P1.80                      TTCGTTTAATTTTTATTTTATGATGGTTGTTTTTATAAAAATCTTCGA
MAL13|MAL13P1.80                ------------------------------------------------
su_gi_contig_760                ------------------------------------------------
C06_PfBamHI_M_T7_Plate27a.ab1   ------------------------------------------------
gi|55828549|gb|AU087713.2|AU087 ------------------------------------------------
gi|21543577|gb|BQ596851.1|BQ596 ------------------------------------------------
H12_PfLab1_M_Plate20br.ab1      ------------------------------------------------
G11_PfBamHI_M_T3_Plate36a.ab1   ------------------------------------------------
gi|12390179|gb|AU088038.1|AU088 ------------------------------------------------
C09_Pf_Sau3A_T3_S_P2.ab1        ------------------------------------------------
F11_Pf_Sau3A_T3_S_P11.ab1       ------------------------------------------------

MAL13P1.80                      CGTAAATAATATTATATAATTAAAGGAACAGAATTTTTAATATTTATT
MAL13|MAL13P1.80                ------------------------------------------------
su_gi_contig_760                ------------------------------------------------
C06_PfBamHI_M_T7_Plate27a.ab1   ------------------------------------------------
gi|55828549|gb|AU087713.2|AU087 ------------------------------------------------
gi|21543577|gb|BQ596851.1|BQ596 ------------------------------------------------
H12_PfLab1_M_Plate20br.ab1      ------------------------------------------------
G11_PfBamHI_M_T3_Plate36a.ab1   ------------------------------------------------
gi|12390179|gb|AU088038.1|AU088 ------------------------------------------------
C09_Pf_Sau3A_T3_S_P2.ab1        ------------------------------------------------
F11_Pf_Sau3A_T3_S_P11.ab1       ------------------------------------------------

MAL13P1.80                      ATTATACATTATATATATATATATATATATATATATTTTATGTAGAAA
MAL13|MAL13P1.80                ------------------------------------------------
su_gi_contig_760                ------------------------------------------------
C06_PfBamHI_M_T7_Plate27a.ab1   ------------------------------------------------
gi|55828549|gb|AU087713.2|AU087 ------------------------------------------------
gi|21543577|gb|BQ596851.1|BQ596 ------------------------------------------------
H12_PfLab1_M_Plate20br.ab1      ------------------------------------------------
G11_PfBamHI_M_T3_Plate36a.ab1   ------------------------------------------------
gi|12390179|gb|AU088038.1|AU088 ------------------------------------------------
C09_Pf_Sau3A_T3_S_P2.ab1        ------------------------------------------------
F11_Pf_Sau3A_T3_S_P11.ab1       ------------------------------------------------

MAL13P1.80                      TGAAAAATAACATTTTATAATATATCTATATAATATATAAATATATGT
MAL13|MAL13P1.80                ------------------------------------------------
su_gi_contig_760                ------------------------------------------------
C06_PfBamHI_M_T7_Plate27a.ab1   ------------------------------------------------
gi|55828549|gb|AU087713.2|AU087 ------------------------------------------------
gi|21543577|gb|BQ596851.1|BQ596 ------------------------------------------------
H12_PfLab1_M_Plate20br.ab1      ------------------------------------------------
G11_PfBamHI_M_T3_Plate36a.ab1   ------------------------------------------------
gi|12390179|gb|AU088038.1|AU088 ------------------------------------------------
C09_Pf_Sau3A_T3_S_P2.ab1        ------------------------------------------------
F11_Pf_Sau3A_T3_S_P11.ab1       ------------------------------------------------

MAL13P1.80                      ATATATATATATATATACATATATATATAATATATTTAATTATATAAA
MAL13|MAL13P1.80                ------------------------------------------------
su_gi_contig_760                ------------------------------------------------
C06_PfBamHI_M_T7_Plate27a.ab1   ------------------------------------------------
gi|55828549|gb|AU087713.2|AU087 ------------------------------------------------
gi|21543577|gb|BQ596851.1|BQ596 ------------------------------------------------
H12_PfLab1_M_Plate20br.ab1      ------------------------------------------------
G11_PfBamHI_M_T3_Plate36a.ab1   ------------------------------------------------
gi|12390179|gb|AU088038.1|AU088 ------------------------------------------------
C09_Pf_Sau3A_T3_S_P2.ab1        ------------------------------------------------
F11_Pf_Sau3A_T3_S_P11.ab1       ------------------------------------------------

MAL13P1.80                      TTTCGTAAAATCATATAATCATTAATTTTTTTTTTTTGTTTTTTTTAA
MAL13|MAL13P1.80                ------------------------------------------------
su_gi_contig_760                ------------------------------------------------
C06_PfBamHI_M_T7_Plate27a.ab1   ------------------------------------------------
gi|55828549|gb|AU087713.2|AU087 ------------------------------------------------
gi|21543577|gb|BQ596851.1|BQ596 ------------------------------------------------
H12_PfLab1_M_Plate20br.ab1      ------------------------------------------------
G11_PfBamHI_M_T3_Plate36a.ab1   ------------------------------------------------
gi|12390179|gb|AU088038.1|AU088 ------------------------------------------------
C09_Pf_Sau3A_T3_S_P2.ab1        ------------------------------------------------
F11_Pf_Sau3A_T3_S_P11.ab1       ------------------------------------------------

MAL13P1.80                      TATCTTACACCAATTTTAATATAATTCTTTGTATTTTTACTTATTTAT
MAL13|MAL13P1.80                ------------------------------------------------
su_gi_contig_760                ------------------------------------------------
C06_PfBamHI_M_T7_Plate27a.ab1   ------------------------------------------------
gi|55828549|gb|AU087713.2|AU087 ------------------------------------------------
gi|21543577|gb|BQ596851.1|BQ596 ------------------------------------------------
H12_PfLab1_M_Plate20br.ab1      ------------------------------------------------
G11_PfBamHI_M_T3_Plate36a.ab1   ------------------------------------------------
gi|12390179|gb|AU088038.1|AU088 ------------------------------------------------
C09_Pf_Sau3A_T3_S_P2.ab1        ------------------------------------------------
F11_Pf_Sau3A_T3_S_P11.ab1       ------------------------------------------------

MAL13P1.80                      ATTAATATATATAAAATATATATTTAATATATATTTGCGCAAAAAAGT
MAL13|MAL13P1.80                ------------------------------------------------
su_gi_contig_760                ------------------------------------------------
C06_PfBamHI_M_T7_Plate27a.ab1   ------------------------------------------------
gi|55828549|gb|AU087713.2|AU087 ------------------------------------------------
gi|21543577|gb|BQ596851.1|BQ596 ------------------------------------------------
H12_PfLab1_M_Plate20br.ab1      ------------------------------------------------
G11_PfBamHI_M_T3_Plate36a.ab1   ------------------------------------------------
gi|12390179|gb|AU088038.1|AU088 ------------------------------------------------
C09_Pf_Sau3A_T3_S_P2.ab1        ------------------------------------------------
F11_Pf_Sau3A_T3_S_P11.ab1       ------------------------------------------------

MAL13P1.80                      ACTATATATAATATATATAATATAATTCATATTATATATAATATATAT
MAL13|MAL13P1.80                ------------------------------------------------
su_gi_contig_760                ------------------------------------------------
C06_PfBamHI_M_T7_Plate27a.ab1   ------------------------------------------------
gi|55828549|gb|AU087713.2|AU087 ------------------------------------------------
gi|21543577|gb|BQ596851.1|BQ596 ------------------------------------------------
H12_PfLab1_M_Plate20br.ab1      ------------------------------------------------
G11_PfBamHI_M_T3_Plate36a.ab1   ------------------------------------------------
gi|12390179|gb|AU088038.1|AU088 ------------------------------------------------
C09_Pf_Sau3A_T3_S_P2.ab1        ------------------------------------------------
F11_Pf_Sau3A_T3_S_P11.ab1       ------------------------------------------------

MAL13P1.80                      ATATATATATGTATATTATAATATTATATACGTATAAAATATATATAA
MAL13|MAL13P1.80                ------------------------------------------------
su_gi_contig_760                ------------------------------------------------
C06_PfBamHI_M_T7_Plate27a.ab1   ------------------------------------------------
gi|55828549|gb|AU087713.2|AU087 ------------------------------------------------
gi|21543577|gb|BQ596851.1|BQ596 ------------------------------------------------
H12_PfLab1_M_Plate20br.ab1      ------------------------------------------------
G11_PfBamHI_M_T3_Plate36a.ab1   ------------------------------------------------
gi|12390179|gb|AU088038.1|AU088 ------------------------------------------------
C09_Pf_Sau3A_T3_S_P2.ab1        ------------------------------------------------
F11_Pf_Sau3A_T3_S_P11.ab1       ------------------------------------------------

MAL13P1.80                      ATCATAATTTTTAATCATCGGTTAAATTAATATAGTTTTATATAATAT
MAL13|MAL13P1.80                ------------------------------------------------
su_gi_contig_760                ------------------------------------------------
C06_PfBamHI_M_T7_Plate27a.ab1   ------------------------------------------------
gi|55828549|gb|AU087713.2|AU087 ------------------------------------------------
gi|21543577|gb|BQ596851.1|BQ596 ------------------------------------------------
H12_PfLab1_M_Plate20br.ab1      ------------------------------------------------
G11_PfBamHI_M_T3_Plate36a.ab1   ------------------------------------------------
gi|12390179|gb|AU088038.1|AU088 ------------------------------------------------
C09_Pf_Sau3A_T3_S_P2.ab1        ------------------------------------------------
F11_Pf_Sau3A_T3_S_P11.ab1       ------------------------------------------------

MAL13P1.80                      AAATAAAAAAAAAAAAAAAAAAAAAGGAATTCATATAAATTATATATT
MAL13|MAL13P1.80                ------------------------------------------------
su_gi_contig_760                ------------------------------------------------
C06_PfBamHI_M_T7_Plate27a.ab1   ------------------------------------------------
gi|55828549|gb|AU087713.2|AU087 ------------------------------------------------
gi|21543577|gb|BQ596851.1|BQ596 ------------------------------------------------
H12_PfLab1_M_Plate20br.ab1      ------------------------------------------------
G11_PfBamHI_M_T3_Plate36a.ab1   ------------------------------------------------
gi|12390179|gb|AU088038.1|AU088 ------------------------------------------------
C09_Pf_Sau3A_T3_S_P2.ab1        ------------------------------------------------
F11_Pf_Sau3A_T3_S_P11.ab1       ------------------------------------------------

MAL13P1.80                      AATTATAAATAAATTATATTATTATATATATATATATATATATATATA
MAL13|MAL13P1.80                ------------------------------------------------
su_gi_contig_760                ------------------------------------------------
C06_PfBamHI_M_T7_Plate27a.ab1   ------------------------------------------------
gi|55828549|gb|AU087713.2|AU087 ------------------------------------------------
gi|21543577|gb|BQ596851.1|BQ596 ------------------------------------------------
H12_PfLab1_M_Plate20br.ab1      ------------------------------------------------
G11_PfBamHI_M_T3_Plate36a.ab1   ------------------------------------------------
gi|12390179|gb|AU088038.1|AU088 ------------------------------------------------
C09_Pf_Sau3A_T3_S_P2.ab1        ------------------------------------------------
F11_Pf_Sau3A_T3_S_P11.ab1       ------------------------------------------------

MAL13P1.80                      TATAAATACATTTAATTATTATTTTATAAAAATATGTATGTAATAAAA
MAL13|MAL13P1.80                ------------------------------------------------
su_gi_contig_760                ------------------------------------------------
C06_PfBamHI_M_T7_Plate27a.ab1   ------------------------------------------------
gi|55828549|gb|AU087713.2|AU087 ------------------------------------------------
gi|21543577|gb|BQ596851.1|BQ596 ------------------------------------------------
H12_PfLab1_M_Plate20br.ab1      ------------------------------------------------
G11_PfBamHI_M_T3_Plate36a.ab1   ------------------------------------------------
gi|12390179|gb|AU088038.1|AU088 ------------------------------------------------
C09_Pf_Sau3A_T3_S_P2.ab1        ------------------------------------------------
F11_Pf_Sau3A_T3_S_P11.ab1       ------------------------------------------------

MAL13P1.80                      AATATATATTTTTATTATAAATAAATATTTCATCTTTTTCCATATTTA
MAL13|MAL13P1.80                ------------------------------------------------
su_gi_contig_760                -------------------------------ATCTTTTTCCATATTTA
C06_PfBamHI_M_T7_Plate27a.ab1   ------------------------------------------------
gi|55828549|gb|AU087713.2|AU087 -------------------------------ATCTTTTTCCATATTTA
gi|21543577|gb|BQ596851.1|BQ596 ------------------------------------------------
H12_PfLab1_M_Plate20br.ab1      ------------------------------------------------
G11_PfBamHI_M_T3_Plate36a.ab1   ------------------------------------------------
gi|12390179|gb|AU088038.1|AU088 ------------------------------------------------
C09_Pf_Sau3A_T3_S_P2.ab1        ------------------------------------------------
F11_Pf_Sau3A_T3_S_P11.ab1       ------------------------------------------------

MAL13P1.80                      ATACATATATATATATATATATAATAATATCTAATATAATAATTATTT
MAL13|MAL13P1.80                ------------------------------------------------
su_gi_contig_760                ATACATATATATATATATATATAATAATATCTAATATAATAATTATTT
C06_PfBamHI_M_T7_Plate27a.ab1   ------------------------------------------------
gi|55828549|gb|AU087713.2|AU087 ATACATATATATATATATATATAATAATATCTAATATAATAATTATTT
gi|21543577|gb|BQ596851.1|BQ596 ------------------------------------------------
H12_PfLab1_M_Plate20br.ab1      ------------------------------------------------
G11_PfBamHI_M_T3_Plate36a.ab1   ------------------------------------------------
gi|12390179|gb|AU088038.1|AU088 ------------------------------------------------
C09_Pf_Sau3A_T3_S_P2.ab1        ------------------------------------------------
F11_Pf_Sau3A_T3_S_P11.ab1       ------------------------------------------------

MAL13P1.80                      TATATAAAATTAAAAAAAAAAATTAAAATAAAATCTCTAAAAAATTAA
MAL13|MAL13P1.80                ------------------------------------------------
su_gi_contig_760                TATATAAAATTAAAAAAAAAAATTAAAATAAAATCTCTAAAAAATTAA
C06_PfBamHI_M_T7_Plate27a.ab1   -------------------------AAATAAAATCTCTAAAAAATTAA
gi|55828549|gb|AU087713.2|AU087 TATATAAAATTAAAAAAAAAAATTAAAATAAAATCTCTAAAAAATTAA
gi|21543577|gb|BQ596851.1|BQ596 ------------------------------------------------
H12_PfLab1_M_Plate20br.ab1      -----------AAAAAAAAAAATTAAAATAAAATCTCTAAAAAATTAA
G11_PfBamHI_M_T3_Plate36a.ab1   ----------------------TTAAAATAAAATCTCTAAAAAATTAA
gi|12390179|gb|AU088038.1|AU088 ------------------------------------------------
C09_Pf_Sau3A_T3_S_P2.ab1        ------------------------------------------------
F11_Pf_Sau3A_T3_S_P11.ab1       ------------------------------------------------

MAL13P1.80                      ATGTAACAATTTATAAATAAAAAATAAAAGTTTTATATATATAGGAAT
MAL13|MAL13P1.80                ------------------------------------------------
su_gi_contig_760                ATGTAACAATTTATAAATAAAAAATAAAAGTTTTATATATATAGGAAT
C06_PfBamHI_M_T7_Plate27a.ab1   ATGTAACAATTTATAAATAAAAAATAAAAGTTTTATATATATAGGAAT
gi|55828549|gb|AU087713.2|AU087 ATGTAACAATTTATAAATAAAAAATAAAAGTTTTATATATATAGGAAT
gi|21543577|gb|BQ596851.1|BQ596 ------------------------------------------------
H12_PfLab1_M_Plate20br.ab1      ATGTAACAATTTATAAATAAAAAATAAAAGTTTTATATATATAGGAAT
G11_PfBamHI_M_T3_Plate36a.ab1   ATGTAACAATTTATAAATAAAAAATAAAAGTTTTATATATATAGGAAT
gi|12390179|gb|AU088038.1|AU088 ------------------------------------------------
C09_Pf_Sau3A_T3_S_P2.ab1        ------------------------------------------------
F11_Pf_Sau3A_T3_S_P11.ab1       ------------------------------------------------

MAL13P1.80                      AAATAAAGAACTTTTATATTTATATATACATTTGAATATTTGTAAAAA
MAL13|MAL13P1.80                ------------------------------------------------
su_gi_contig_760                AAATAAAGAACTTTTATATTTATATATACATTTGAATATTTGTAAAAA
C06_PfBamHI_M_T7_Plate27a.ab1   AAATAAAGAACTTTTATATTTATATATACATTTGAATATTTGTAAAAA
gi|55828549|gb|AU087713.2|AU087 AAATAAAGAACTTTTATATTTATATATACATTTGAATATTTGTAAAAA
gi|21543577|gb|BQ596851.1|BQ596 ------------------------------------------------
H12_PfLab1_M_Plate20br.ab1      AAATAAAGAACTTTTATATTTATATATACATTTGAATATTTGTAAAAA
G11_PfBamHI_M_T3_Plate36a.ab1   AAATAAAGAACTTTTATATTTATATATACATTTGAATATTTGTAAAAA
gi|12390179|gb|AU088038.1|AU088 ------------------------------------------------
C09_Pf_Sau3A_T3_S_P2.ab1        ------------------------------------------------
F11_Pf_Sau3A_T3_S_P11.ab1       ------------------------------------------------

MAL13P1.80                      TAGAACATACATTTATATAATAAACTATACATAATCATATAATTATAT
MAL13|MAL13P1.80                ------------------------------------------------
su_gi_contig_760                TAGAACATACATTTATATAATAAACTATACATAATCATATAATTATAT
C06_PfBamHI_M_T7_Plate27a.ab1   TAGAACATACATTTATATAATAAACTATACATAATCATATAATTATAT
gi|55828549|gb|AU087713.2|AU087 TAGAACATACATTTATATAATAAACTATACATAATCATATAATTATAT
gi|21543577|gb|BQ596851.1|BQ596 ------------------------------------------------
H12_PfLab1_M_Plate20br.ab1      TAGAACATACATTTATATAATAAACTATACATAATCATATAATTATAT
G11_PfBamHI_M_T3_Plate36a.ab1   TAGAACATACATTTATATAATAAACTATACATAATCATATAATTATAT
gi|12390179|gb|AU088038.1|AU088 ------------------------------ATAATCATATAATTATAT
C09_Pf_Sau3A_T3_S_P2.ab1        ------------------------------------------------
F11_Pf_Sau3A_T3_S_P11.ab1       ------------------------------------------------

MAL13P1.80                      ATATGTTATTATATATGATATAATTTGTTTTTATTTATGTTAAAAAAG
MAL13|MAL13P1.80                ------------------------------------------------
su_gi_contig_760                ATATGTTATTATATATGATATAATTTGTTTTTATTTATGTTAAAAAAG
C06_PfBamHI_M_T7_Plate27a.ab1   ATATGTTATTATATATGATATAATTTGTTTTTATTTATGTTAAAAAAG
gi|55828549|gb|AU087713.2|AU087 ATATGTTATTATATATGATATAATTTGTTTTTATTTATGTTAAAAAAG
gi|21543577|gb|BQ596851.1|BQ596 ------------------------------------------------
H12_PfLab1_M_Plate20br.ab1      ATATGTTATTATATATGATATAATTTGTTTTTATTTATGTTAAAAAAG
G11_PfBamHI_M_T3_Plate36a.ab1   ATATGTTATTATATATGATATAATTTGTTTTTATTTATGTTAAAAAAG
gi|12390179|gb|AU088038.1|AU088 ATATGTTATTATATATGATATAATTTGTTTTTATTTATGTTAAAAAAG
C09_Pf_Sau3A_T3_S_P2.ab1        ------------------------------------------------
F11_Pf_Sau3A_T3_S_P11.ab1       ------------------------------------------------

MAL13P1.80                      AAAACAAAAATTATTATAAAATAATATTATATACATATAATATATAAT
MAL13|MAL13P1.80                ------------------------------------------------
su_gi_contig_760                AAAACAAAAATTATTATAAAATAATATTATATACATATAATATATAAT
C06_PfBamHI_M_T7_Plate27a.ab1   AAAACAAAAATTATTATAAAATAATATTATATACATATAATATATAAT
gi|55828549|gb|AU087713.2|AU087 AAAACAAAAATTATTATAAAATAATATTATATACATATAATATATAAT
gi|21543577|gb|BQ596851.1|BQ596 ------------------------------------------------
H12_PfLab1_M_Plate20br.ab1      AAAACAAAAATTATTATAAAATAATATTATATACATATAATATATAAT
G11_PfBamHI_M_T3_Plate36a.ab1   AAAACAAAAATTATTATAAAATAATATTATATACATATAATATATAAT
gi|12390179|gb|AU088038.1|AU088 AAAACAAAAATTATTATAAAATAATATTATATACATATAATATATAAT
C09_Pf_Sau3A_T3_S_P2.ab1        ------------------------------------------------
F11_Pf_Sau3A_T3_S_P11.ab1       ------------------------------------------------

MAL13P1.80                      AAGAATAAAGGAATATATTAATATATAAATTTATATATAGCAATTTAT
MAL13|MAL13P1.80                ------------------------------------------------
su_gi_contig_760                AAGAATAAAGGAATATATTAATATATAAATTTATATATAGCAATTTAT
C06_PfBamHI_M_T7_Plate27a.ab1   AAGAATAAAGGAATATATTAATATATAAATTTATATATAGCAATTTAT
gi|55828549|gb|AU087713.2|AU087 AAGAATAAAGGAATATATTAATATATAAATTTATATATAGCAATTTAT
gi|21543577|gb|BQ596851.1|BQ596 ------------------------------------------------
H12_PfLab1_M_Plate20br.ab1      AAGAATAAAGGAATATATTAATATATAAATTTATATATAGCAATTTAT
G11_PfBamHI_M_T3_Plate36a.ab1   AAGAATAAAGGAATATATTAATATATAAATTTATATATAGCAATTTAT
gi|12390179|gb|AU088038.1|AU088 AAGAATAAAGGAATATATTAATATATAAATTTATATATAGCAATT---
C09_Pf_Sau3A_T3_S_P2.ab1        ------------------------------------------------
F11_Pf_Sau3A_T3_S_P11.ab1       ------------------------------------------------

MAL13P1.80                      AATGTAAGAATTAAAAAAAAAAAAATACAGAAATTAAATTTATAATTA
MAL13|MAL13P1.80                ------------------------------------------------
su_gi_contig_760                AAT---------------------------------------------
C06_PfBamHI_M_T7_Plate27a.ab1   AAT---------------------------------------------
gi|55828549|gb|AU087713.2|AU087 AAT---------------------------------------------
gi|21543577|gb|BQ596851.1|BQ596 ------------------------------------------------
H12_PfLab1_M_Plate20br.ab1      AATGTAAGAATT------------------------------------
G11_PfBamHI_M_T3_Plate36a.ab1   AATGTAAG----------------------------------------
gi|12390179|gb|AU088038.1|AU088 ------------------------------------------------
C09_Pf_Sau3A_T3_S_P2.ab1        ------------------------------------------------
F11_Pf_Sau3A_T3_S_P11.ab1       ------------------------------------------------

MAL13P1.80                      TGTACATATCTTAATAATATATATATATATATATATATATATTTTTGT
MAL13|MAL13P1.80                ------------------------------------------------
su_gi_contig_760                ------------------------------------------------
C06_PfBamHI_M_T7_Plate27a.ab1   ------------------------------------------------
gi|55828549|gb|AU087713.2|AU087 ------------------------------------------------
gi|21543577|gb|BQ596851.1|BQ596 ------------------------------------------------
H12_PfLab1_M_Plate20br.ab1      ------------------------------------------------
G11_PfBamHI_M_T3_Plate36a.ab1   ------------------------------------------------
gi|12390179|gb|AU088038.1|AU088 ------------------------------------------------
C09_Pf_Sau3A_T3_S_P2.ab1        ------------------------------------------------
F11_Pf_Sau3A_T3_S_P11.ab1       ------------------------------------------------

MAL13P1.80                      AATATCCATTTGTGATATATGAAACCTCTATTTATGAATATTACAAAT
MAL13|MAL13P1.80                ------------------------------------------------
su_gi_contig_760                ------------------------------------------------
C06_PfBamHI_M_T7_Plate27a.ab1   ------------------------------------------------
gi|55828549|gb|AU087713.2|AU087 ------------------------------------------------
gi|21543577|gb|BQ596851.1|BQ596 ------------------------------------------------
H12_PfLab1_M_Plate20br.ab1      ------------------------------------------------
G11_PfBamHI_M_T3_Plate36a.ab1   ------------------------------------------------
gi|12390179|gb|AU088038.1|AU088 ------------------------------------------------
C09_Pf_Sau3A_T3_S_P2.ab1        ------------------------------------------------
F11_Pf_Sau3A_T3_S_P11.ab1       ------------------------------------------------

MAL13P1.80                      AATGTTCTAATATTAATATAAGCATATTATAATTACCCCAAAAAAAAG
MAL13|MAL13P1.80                ------------------------------------------------
su_gi_contig_760                ------------------------------------------------
C06_PfBamHI_M_T7_Plate27a.ab1   ------------------------------------------------
gi|55828549|gb|AU087713.2|AU087 ------------------------------------------------
gi|21543577|gb|BQ596851.1|BQ596 ------------------------------------------------
H12_PfLab1_M_Plate20br.ab1      ------------------------------------------------
G11_PfBamHI_M_T3_Plate36a.ab1   ------------------------------------------------
gi|12390179|gb|AU088038.1|AU088 ------------------------------------------------
C09_Pf_Sau3A_T3_S_P2.ab1        ------------------------------------------------
F11_Pf_Sau3A_T3_S_P11.ab1       ------------------------------------------------

MAL13P1.80                      GAAAGAGCAAAATTTTTTAATTTTTTAACCATATGTTATTATTATTAT
MAL13|MAL13P1.80                ------------------------------------------------
su_gi_contig_760                ------------------------------------------------
C06_PfBamHI_M_T7_Plate27a.ab1   ------------------------------------------------
gi|55828549|gb|AU087713.2|AU087 ------------------------------------------------
gi|21543577|gb|BQ596851.1|BQ596 ------------------------------------------------
H12_PfLab1_M_Plate20br.ab1      ------------------------------------------------
G11_PfBamHI_M_T3_Plate36a.ab1   ------------------------------------------------
gi|12390179|gb|AU088038.1|AU088 ------------------------------------------------
C09_Pf_Sau3A_T3_S_P2.ab1        ------------------------------------------------
F11_Pf_Sau3A_T3_S_P11.ab1       ------------------------------------------------

MAL13P1.80                      AGGTCAAAAATATGAGAGGTAATTATGTTAGAGATGGGTATAAATCTC
MAL13|MAL13P1.80                -----------ATGAGAGGTAATTATGTTAGAGATGGGTATAAATCTC
su_gi_contig_760                --GTCAAAAATATGAGAGGTAATTATGTTAGAGATGGGTATAAATCTC
C06_PfBamHI_M_T7_Plate27a.ab1   --GTCAAAAATATGAGAGGTAATTATGTTAGAGATGGGTATAAATCTC
gi|55828549|gb|AU087713.2|AU087 --GTCAAAAATATGAGAGGTAATTATGTTAGAGATGGGTATAAATCTC
gi|21543577|gb|BQ596851.1|BQ596 ------------------------------------------------
H12_PfLab1_M_Plate20br.ab1      ------------------------------------------------
G11_PfBamHI_M_T3_Plate36a.ab1   ------------------------------------------------
gi|12390179|gb|AU088038.1|AU088 ------------------------------------------------
C09_Pf_Sau3A_T3_S_P2.ab1        ------------------------------------------------
F11_Pf_Sau3A_T3_S_P11.ab1       ------------------------------------------------

MAL13P1.80                      AGTATAGATATGCAAATGGTAAGGATAATACACAAATGTATAATACAT
MAL13|MAL13P1.80                AGTATAGATATGCAAATG------------------------------
su_gi_contig_760                AGTATAGATATGCAAATG------------------------------
C06_PfBamHI_M_T7_Plate27a.ab1   AGTATAGATATGCAAATG------------------------------
gi|55828549|gb|AU087713.2|AU087 AGTATAGATATGCAAATG------------------------------
gi|21543577|gb|BQ596851.1|BQ596 ------------------------------------------------
H12_PfLab1_M_Plate20br.ab1      ------------------------------------------------
G11_PfBamHI_M_T3_Plate36a.ab1   ------------------------------------------------
gi|12390179|gb|AU088038.1|AU088 ------------------------------------------------
C09_Pf_Sau3A_T3_S_P2.ab1        ------------------------------------------------
F11_Pf_Sau3A_T3_S_P11.ab1       ------------------------------------------------

MAL13P1.80                      AAATGTAGTACCTATAATATAAATATATATATATTAATATTTATAATG
MAL13|MAL13P1.80                ------------------------------------------------
su_gi_contig_760                ------------------------------------------------
C06_PfBamHI_M_T7_Plate27a.ab1   ------------------------------------------------
gi|55828549|gb|AU087713.2|AU087 ------------------------------------------------
gi|21543577|gb|BQ596851.1|BQ596 ------------------------------------------------
H12_PfLab1_M_Plate20br.ab1      ------------------------------------------------
G11_PfBamHI_M_T3_Plate36a.ab1   ------------------------------------------------
gi|12390179|gb|AU088038.1|AU088 ------------------------------------------------
C09_Pf_Sau3A_T3_S_P2.ab1        ------------------------------------------------
F11_Pf_Sau3A_T3_S_P11.ab1       ------------------------------------------------

MAL13P1.80                      TCATTATTTAAACTATGATAAATTTACAAACTTCATATAGGATCTGAC
MAL13|MAL13P1.80                ----------------------------------------GATCTGAC
su_gi_contig_760                ----------------------------------------GATCTGAC
C06_PfBamHI_M_T7_Plate27a.ab1   ----------------------------------------GATCTGAC
gi|55828549|gb|AU087713.2|AU087 ----------------------------------------GATCTGAC
gi|21543577|gb|BQ596851.1|BQ596 ----------------------------------------GATCTGAC
H12_PfLab1_M_Plate20br.ab1      ------------------------------------------------
G11_PfBamHI_M_T3_Plate36a.ab1   ------------------------------------------------
gi|12390179|gb|AU088038.1|AU088 ------------------------------------------------
C09_Pf_Sau3A_T3_S_P2.ab1        --------------------------------------------TGAC
F11_Pf_Sau3A_T3_S_P11.ab1       --------------------------------------------TGAC

MAL13P1.80                      AGTAATAGTAAAACACAGAATAGCAATAATCGCAGATCTTACTACCCC
MAL13|MAL13P1.80                AGTAATAGTAAAACACAGAATAGCAATAATCGCAGATCTTACTACCCC
su_gi_contig_760                AGTAATAGTAAAACACAGAATAGCAATAATCGCAGATCTTACTACCCC
C06_PfBamHI_M_T7_Plate27a.ab1   AGTAATAGTAAAACACAGAATAGCAATAATCGC---------------
gi|55828549|gb|AU087713.2|AU087 AGTAATAGTAAAACACAGAATA--------------------------
gi|21543577|gb|BQ596851.1|BQ596 AGTAATAGTAAAACACAGAATAGCAATAATCGCAGATCTTACTACCCC
H12_PfLab1_M_Plate20br.ab1      ------------------------------------------------
G11_PfBamHI_M_T3_Plate36a.ab1   ------------------------------------------------
gi|12390179|gb|AU088038.1|AU088 ------------------------------------------------
C09_Pf_Sau3A_T3_S_P2.ab1        AGTAATAGTAAAACACAGAATAGCAATAATCGCAGATCTTACTACCCC
F11_Pf_Sau3A_T3_S_P11.ab1       AGTAATAGTAAAACACAGAATAGCAATAATCGCAGATCTTACTACCCC

MAL13P1.80                      AAAAAAGGACCTAATAAAGATAAGTCCATAATTTTTTGTCCACATTAT
MAL13|MAL13P1.80                AAAAAAGGACCTAATAAAGATAAGTCCATAATTTTTTGTCCACATTAT
su_gi_contig_760                AAAAAAGGACCTAATAAAGATAAGTCCATAATTTTTTGTCCACATTAT
C06_PfBamHI_M_T7_Plate27a.ab1   ------------------------------------------------
gi|55828549|gb|AU087713.2|AU087 ------------------------------------------------
gi|21543577|gb|BQ596851.1|BQ596 AAAAAAGGACCTAATAAAGATAAGTCCATAATTTTTTGTCCACATTAT
H12_PfLab1_M_Plate20br.ab1      ------------------------------------------------
G11_PfBamHI_M_T3_Plate36a.ab1   ------------------------------------------------
gi|12390179|gb|AU088038.1|AU088 ------------------------------------------------
C09_Pf_Sau3A_T3_S_P2.ab1        AAAAAAGGACCTAATAAAGATAAGTCCATAATTTTTTGTCCACATTAT
F11_Pf_Sau3A_T3_S_P11.ab1       AAAAAAGGACCTAATAAAGATAAGTCCATAATTTTTTGTCCACATTAT

MAL13P1.80                      ACATTAAGAGGTTAAAAGTTTATGTCGTTACATTTATGATAGAACAAC
MAL13|MAL13P1.80                ACATTAAGAGGTTAA---------------------------------
su_gi_contig_760                ACATTAAGAGGTTAAAAGTTTATGTCGTTACATTTATGATAGAACAAC
C06_PfBamHI_M_T7_Plate27a.ab1   ------------------------------------------------
gi|55828549|gb|AU087713.2|AU087 ------------------------------------------------
gi|21543577|gb|BQ596851.1|BQ596 ACATTAAGAGGTTAAAAGTTTATGTCGTTACATTTATGATAGAACAAC
H12_PfLab1_M_Plate20br.ab1      ------------------------------------------------
G11_PfBamHI_M_T3_Plate36a.ab1   ------------------------------------------------
gi|12390179|gb|AU088038.1|AU088 ------------------------------------------------
C09_Pf_Sau3A_T3_S_P2.ab1        ACATTAAGAG--------------------------------------
F11_Pf_Sau3A_T3_S_P11.ab1       ACATTAAGAG--------------------------------------

MAL13P1.80                      ACGAATTATAATATGTTCATTATATATATATATATATATTTTTTTTTT
MAL13|MAL13P1.80                ------------------------------------------------
su_gi_contig_760                ACGAATTATAATATGTTCATTATATATATATATATATATTTTTTTTTT
C06_PfBamHI_M_T7_Plate27a.ab1   ------------------------------------------------
gi|55828549|gb|AU087713.2|AU087 ------------------------------------------------
gi|21543577|gb|BQ596851.1|BQ596 ACGAATTATAATATGTTCATTATATATATATATATATATTTTTTTTTT
H12_PfLab1_M_Plate20br.ab1      ------------------------------------------------
G11_PfBamHI_M_T3_Plate36a.ab1   ------------------------------------------------
gi|12390179|gb|AU088038.1|AU088 ------------------------------------------------
C09_Pf_Sau3A_T3_S_P2.ab1        ------------------------------------------------
F11_Pf_Sau3A_T3_S_P11.ab1       ------------------------------------------------

MAL13P1.80                      TTTATATATGCCTTTTTTTTTTCTTTTTTTTTTTGTAATATATTATAA
MAL13|MAL13P1.80                ------------------------------------------------
su_gi_contig_760                TTTATATATGCCTTTTTTTTTTCTTTTTTTTTTTGTAATATATTATAA
C06_PfBamHI_M_T7_Plate27a.ab1   ------------------------------------------------
gi|55828549|gb|AU087713.2|AU087 ------------------------------------------------
gi|21543577|gb|BQ596851.1|BQ596 TTTATATATGCCTTTTTTTTTTCTTTTTTTTTTTGTAATATATTATAA
H12_PfLab1_M_Plate20br.ab1      ------------------------------------------------
G11_PfBamHI_M_T3_Plate36a.ab1   ------------------------------------------------
gi|12390179|gb|AU088038.1|AU088 ------------------------------------------------
C09_Pf_Sau3A_T3_S_P2.ab1        ------------------------------------------------
F11_Pf_Sau3A_T3_S_P11.ab1       ------------------------------------------------

MAL13P1.80                      ATTTTCTGTTTTTTTTACTTCAGGAGCATGCCGTTTTATAAATGATTG
MAL13|MAL13P1.80                ------------------------------------------------
su_gi_contig_760                ATTTTCTGTTTTTTTTACTTCAGGAGCATGCCGTTTTATAAATGATTG
C06_PfBamHI_M_T7_Plate27a.ab1   ------------------------------------------------
gi|55828549|gb|AU087713.2|AU087 ------------------------------------------------
gi|21543577|gb|BQ596851.1|BQ596 ATTTTCTGTTTTTTTTACTTCAGGAGCATGCCGTTTTATAAATGATTG
H12_PfLab1_M_Plate20br.ab1      ------------------------------------------------
G11_PfBamHI_M_T3_Plate36a.ab1   ------------------------------------------------
gi|12390179|gb|AU088038.1|AU088 ------------------------------------------------
C09_Pf_Sau3A_T3_S_P2.ab1        -----------------------GAGCATGCCGTTTTATAAATGATTG
F11_Pf_Sau3A_T3_S_P11.ab1       -----------------------GAGCATGCCGTTTTATAAATGATTG

MAL13P1.80                      CAAGTAAATTATATGAATACTTTTAAAATATAAAAAAAAATACATTTA
MAL13|MAL13P1.80                ------------------------------------------------
su_gi_contig_760                CAAGTAAATTATATGAATACTTTTAAAATATAAAAAAAAATACATTTA
C06_PfBamHI_M_T7_Plate27a.ab1   ------------------------------------------------
gi|55828549|gb|AU087713.2|AU087 ------------------------------------------------
gi|21543577|gb|BQ596851.1|BQ596 CAAGTAAATTATATGAATACTTTTAAAATATAAAAAAAAATACATTTA
H12_PfLab1_M_Plate20br.ab1      ------------------------------------------------
G11_PfBamHI_M_T3_Plate36a.ab1   ------------------------------------------------
gi|12390179|gb|AU088038.1|AU088 ------------------------------------------------
C09_Pf_Sau3A_T3_S_P2.ab1        CAA---------------------------------------------
F11_Pf_Sau3A_T3_S_P11.ab1       CAA---------------------------------------------

MAL13P1.80                      CATATTTACATATATATATATTAGACATATACATTTTTATATACATAT
MAL13|MAL13P1.80                ------------------------------------------------
su_gi_contig_760                CATATTTACATATATATATATTAGACATATACATTTTTATATACATAT
C06_PfBamHI_M_T7_Plate27a.ab1   ------------------------------------------------
gi|55828549|gb|AU087713.2|AU087 ------------------------------------------------
gi|21543577|gb|BQ596851.1|BQ596 CATATTTACATATATATATATTAGACATATACATTTTTATATACATAT
H12_PfLab1_M_Plate20br.ab1      ------------------------------------------------
G11_PfBamHI_M_T3_Plate36a.ab1   ------------------------------------------------
gi|12390179|gb|AU088038.1|AU088 ------------------------------------------------
C09_Pf_Sau3A_T3_S_P2.ab1        ------------------------ACATATACATTTTTATATACATAT
F11_Pf_Sau3A_T3_S_P11.ab1       ------------------------------------------------

MAL13P1.80                      ATAGTTATGGTACATAACATGTCGTGTGCATATATATATA--TTTGTG
MAL13|MAL13P1.80                ------------------------------------------------
su_gi_contig_760                ATAGTTATGGTACATAACATGTCG------------------------
C06_PfBamHI_M_T7_Plate27a.ab1   ------------------------------------------------
gi|55828549|gb|AU087713.2|AU087 ------------------------------------------------
gi|21543577|gb|BQ596851.1|BQ596 ATAGTTATGGTACATAACATGTCG------------------------
H12_PfLab1_M_Plate20br.ab1      ------------------------------------------------
G11_PfBamHI_M_T3_Plate36a.ab1   ------------------------------------------------
gi|12390179|gb|AU088038.1|AU088 ------------------------------------------------
C09_Pf_Sau3A_T3_S_P2.ab1        ATAGTTATGGTACATAACATGTCGTGTGCATATATATATATATTTGTG
F11_Pf_Sau3A_T3_S_P11.ab1       ------------------------------------------------

MAL13P1.80                      AAGTGAAAAATGAAAGAAAAAATTAAAGGAAAAAGAAAAAGAAAAAAA
MAL13|MAL13P1.80                ------------------------------------------------
su_gi_contig_760                ------------------------------------------------
C06_PfBamHI_M_T7_Plate27a.ab1   ------------------------------------------------
gi|55828549|gb|AU087713.2|AU087 ------------------------------------------------
gi|21543577|gb|BQ596851.1|BQ596 ------------------------------------------------
H12_PfLab1_M_Plate20br.ab1      ------------------------------------------------
G11_PfBamHI_M_T3_Plate36a.ab1   ------------------------------------------------
gi|12390179|gb|AU088038.1|AU088 ------------------------------------------------
C09_Pf_Sau3A_T3_S_P2.ab1        AAGTGAAAAATGAAAGAAAAAAATTAAAGGAAAAAGAAAAAG------
F11_Pf_Sau3A_T3_S_P11.ab1       ------------------------------------------------

MAL13P1.80                      AAAAAAAAAAAAAAATGAATGAAAAAGAAAAAATATCAGAAAAAAATG
MAL13|MAL13P1.80                ------------------------------------------------
su_gi_contig_760                ------------------------------------------------
C06_PfBamHI_M_T7_Plate27a.ab1   ------------------------------------------------
gi|55828549|gb|AU087713.2|AU087 ------------------------------------------------
gi|21543577|gb|BQ596851.1|BQ596 ------------------------------------------------
H12_PfLab1_M_Plate20br.ab1      ------------------------------------------------
G11_PfBamHI_M_T3_Plate36a.ab1   ------------------------------------------------
gi|12390179|gb|AU088038.1|AU088 ------------------------------------------------
C09_Pf_Sau3A_T3_S_P2.ab1        ------------------------------------------------
F11_Pf_Sau3A_T3_S_P11.ab1       ------------------------------------------------

MAL13P1.80                      AAATAATATAAAATAATATAATATAATAAAAAAAAAAAAAAAAAAAAG
MAL13|MAL13P1.80                ------------------------------------------------
su_gi_contig_760                ------------------------------------------------
C06_PfBamHI_M_T7_Plate27a.ab1   ------------------------------------------------
gi|55828549|gb|AU087713.2|AU087 ------------------------------------------------
gi|21543577|gb|BQ596851.1|BQ596 ------------------------------------------------
H12_PfLab1_M_Plate20br.ab1      ------------------------------------------------
G11_PfBamHI_M_T3_Plate36a.ab1   ------------------------------------------------
gi|12390179|gb|AU088038.1|AU088 ------------------------------------------------
C09_Pf_Sau3A_T3_S_P2.ab1        ------------------------------------------------
F11_Pf_Sau3A_T3_S_P11.ab1       ------------------------------------------------

MAL13P1.80                      AAAAAGAAAAAGAAAAATGAACCATATAAAATTAAAAAAGGAAAATGG
MAL13|MAL13P1.80                ------------------------------------------------
su_gi_contig_760                ------------------------------------------------
C06_PfBamHI_M_T7_Plate27a.ab1   ------------------------------------------------
gi|55828549|gb|AU087713.2|AU087 ------------------------------------------------
gi|21543577|gb|BQ596851.1|BQ596 ------------------------------------------------
H12_PfLab1_M_Plate20br.ab1      ------------------------------------------------
G11_PfBamHI_M_T3_Plate36a.ab1   ------------------------------------------------
gi|12390179|gb|AU088038.1|AU088 ------------------------------------------------
C09_Pf_Sau3A_T3_S_P2.ab1        ------------------------------------------------
F11_Pf_Sau3A_T3_S_P11.ab1       ------------------------------------------------

MAL13P1.80                      AAAAAATTTTTGAAAAAAAAAATAAAAAAATTAAAGAGTAAAAAGAAT
MAL13|MAL13P1.80                ------------------------------------------------
su_gi_contig_760                ------------------------------------------------
C06_PfBamHI_M_T7_Plate27a.ab1   ------------------------------------------------
gi|55828549|gb|AU087713.2|AU087 ------------------------------------------------
gi|21543577|gb|BQ596851.1|BQ596 ------------------------------------------------
H12_PfLab1_M_Plate20br.ab1      ------------------------------------------------
G11_PfBamHI_M_T3_Plate36a.ab1   ------------------------------------------------
gi|12390179|gb|AU088038.1|AU088 ------------------------------------------------
C09_Pf_Sau3A_T3_S_P2.ab1        ------------------------------------------------
F11_Pf_Sau3A_T3_S_P11.ab1       ------------------------------------------------

MAL13P1.80                      ATGGAATGGTTATAGAACAAATGTATATAATTTTTTTTTTTTATTATT
MAL13|MAL13P1.80                ------------------------------------------------
su_gi_contig_760                ------------------------------------------------
C06_PfBamHI_M_T7_Plate27a.ab1   ------------------------------------------------
gi|55828549|gb|AU087713.2|AU087 ------------------------------------------------
gi|21543577|gb|BQ596851.1|BQ596 ------------------------------------------------
H12_PfLab1_M_Plate20br.ab1      ------------------------------------------------
G11_PfBamHI_M_T3_Plate36a.ab1   ------------------------------------------------
gi|12390179|gb|AU088038.1|AU088 ------------------------------------------------
C09_Pf_Sau3A_T3_S_P2.ab1        ------------------------------------------------
F11_Pf_Sau3A_T3_S_P11.ab1       ------------------------------------------------

MAL13P1.80                      ATTTTTTTTTTTTTTTTGAATTATGGGAATTCGATCCTATAAAATATA
MAL13|MAL13P1.80                ------------------------------------------------
su_gi_contig_760                ------------------------------------------------
C06_PfBamHI_M_T7_Plate27a.ab1   ------------------------------------------------
gi|55828549|gb|AU087713.2|AU087 ------------------------------------------------
gi|21543577|gb|BQ596851.1|BQ596 ------------------------------------------------
H12_PfLab1_M_Plate20br.ab1      ------------------------------------------------
G11_PfBamHI_M_T3_Plate36a.ab1   ------------------------------------------------
gi|12390179|gb|AU088038.1|AU088 ------------------------------------------------
C09_Pf_Sau3A_T3_S_P2.ab1        ------------------------------------------------
F11_Pf_Sau3A_T3_S_P11.ab1       ------------------------------------------------

MAL13P1.80                      AGCATATATTATATTACACATTTAATATATATATATGATAATATTGTT
MAL13|MAL13P1.80                ------------------------------------------------
su_gi_contig_760                ------------------------------------------------
C06_PfBamHI_M_T7_Plate27a.ab1   ------------------------------------------------
gi|55828549|gb|AU087713.2|AU087 ------------------------------------------------
gi|21543577|gb|BQ596851.1|BQ596 ------------------------------------------------
H12_PfLab1_M_Plate20br.ab1      ------------------------------------------------
G11_PfBamHI_M_T3_Plate36a.ab1   ------------------------------------------------
gi|12390179|gb|AU088038.1|AU088 ------------------------------------------------
C09_Pf_Sau3A_T3_S_P2.ab1        ------------------------------------------------
F11_Pf_Sau3A_T3_S_P11.ab1       ------------------------------------------------

MAL13P1.80                      TATTTTCGGATTGAAATTTTTTTTTCCCACATATTATTTTCCTTTCGT
MAL13|MAL13P1.80                ------------------------------------------------
su_gi_contig_760                ------------------------------------------------
C06_PfBamHI_M_T7_Plate27a.ab1   ------------------------------------------------
gi|55828549|gb|AU087713.2|AU087 ------------------------------------------------
gi|21543577|gb|BQ596851.1|BQ596 ------------------------------------------------
H12_PfLab1_M_Plate20br.ab1      ------------------------------------------------
G11_PfBamHI_M_T3_Plate36a.ab1   ------------------------------------------------
gi|12390179|gb|AU088038.1|AU088 ------------------------------------------------
C09_Pf_Sau3A_T3_S_P2.ab1        ------------------------------------------------
F11_Pf_Sau3A_T3_S_P11.ab1       ------------------------------------------------

MAL13P1.80                      TTCACTTGAATCATAAATAAAATGAATAAATAATGTATAAAAATATTT
MAL13|MAL13P1.80                ------------------------------------------------
su_gi_contig_760                ------------------------------------------------
C06_PfBamHI_M_T7_Plate27a.ab1   ------------------------------------------------
gi|55828549|gb|AU087713.2|AU087 ------------------------------------------------
gi|21543577|gb|BQ596851.1|BQ596 ------------------------------------------------
H12_PfLab1_M_Plate20br.ab1      ------------------------------------------------
G11_PfBamHI_M_T3_Plate36a.ab1   ------------------------------------------------
gi|12390179|gb|AU088038.1|AU088 ------------------------------------------------
C09_Pf_Sau3A_T3_S_P2.ab1        ------------------------------------------------
F11_Pf_Sau3A_T3_S_P11.ab1       ------------------------------------------------

MAL13P1.80                      ATCTTTATTTATTTATATTTATATTAATTTTTTTTTTTTTTTTTCCTT
MAL13|MAL13P1.80                ------------------------------------------------
su_gi_contig_760                ------------------------------------------------
C06_PfBamHI_M_T7_Plate27a.ab1   ------------------------------------------------
gi|55828549|gb|AU087713.2|AU087 ------------------------------------------------
gi|21543577|gb|BQ596851.1|BQ596 ------------------------------------------------
H12_PfLab1_M_Plate20br.ab1      ------------------------------------------------
G11_PfBamHI_M_T3_Plate36a.ab1   ------------------------------------------------
gi|12390179|gb|AU088038.1|AU088 ------------------------------------------------
C09_Pf_Sau3A_T3_S_P2.ab1        ------------------------------------------------
F11_Pf_Sau3A_T3_S_P11.ab1       ------------------------------------------------

MAL13P1.80                      TTTCTGTACCATTCATTTTTAATGTGTGTGTTTTTAAAATTATATAAT
MAL13|MAL13P1.80                ------------------------------------------------
su_gi_contig_760                ------------------------------------------------
C06_PfBamHI_M_T7_Plate27a.ab1   ------------------------------------------------
gi|55828549|gb|AU087713.2|AU087 ------------------------------------------------
gi|21543577|gb|BQ596851.1|BQ596 ------------------------------------------------
H12_PfLab1_M_Plate20br.ab1      ------------------------------------------------
G11_PfBamHI_M_T3_Plate36a.ab1   ------------------------------------------------
gi|12390179|gb|AU088038.1|AU088 ------------------------------------------------
C09_Pf_Sau3A_T3_S_P2.ab1        ------------------------------------------------
F11_Pf_Sau3A_T3_S_P11.ab1       ------------------------------------------------

MAL13P1.80                      TTTTTTTTTTTTTTTCCTTTTTCCTTTTTCCAATATTTTGTAAAACGT
MAL13|MAL13P1.80                ------------------------------------------------
su_gi_contig_760                ------------------------------------------------
C06_PfBamHI_M_T7_Plate27a.ab1   ------------------------------------------------
gi|55828549|gb|AU087713.2|AU087 ------------------------------------------------
gi|21543577|gb|BQ596851.1|BQ596 ------------------------------------------------
H12_PfLab1_M_Plate20br.ab1      ------------------------------------------------
G11_PfBamHI_M_T3_Plate36a.ab1   ------------------------------------------------
gi|12390179|gb|AU088038.1|AU088 ------------------------------------------------
C09_Pf_Sau3A_T3_S_P2.ab1        ------------------------------------------------
F11_Pf_Sau3A_T3_S_P11.ab1       ------------------------------------------------

MAL13P1.80                      ACATTTTTTTTTAGAAATTTACACCATTTAAAATTAGTCGACACATTT
MAL13|MAL13P1.80                ------------------------------------------------
su_gi_contig_760                ------------------------------------------------
C06_PfBamHI_M_T7_Plate27a.ab1   ------------------------------------------------
gi|55828549|gb|AU087713.2|AU087 ------------------------------------------------
gi|21543577|gb|BQ596851.1|BQ596 ------------------------------------------------
H12_PfLab1_M_Plate20br.ab1      ------------------------------------------------
G11_PfBamHI_M_T3_Plate36a.ab1   ------------------------------------------------
gi|12390179|gb|AU088038.1|AU088 ------------------------------------------------
C09_Pf_Sau3A_T3_S_P2.ab1        ------------------------------------------------
F11_Pf_Sau3A_T3_S_P11.ab1       ------------------------------------------------

MAL13P1.80                      TTTTTACAAAGATCATACATCGATAGTGCAATAATAGTTCATGGACCA
MAL13|MAL13P1.80                ------------------------------------------------
su_gi_contig_760                ------------------------------------------------
C06_PfBamHI_M_T7_Plate27a.ab1   ------------------------------------------------
gi|55828549|gb|AU087713.2|AU087 ------------------------------------------------
gi|21543577|gb|BQ596851.1|BQ596 ------------------------------------------------
H12_PfLab1_M_Plate20br.ab1      ------------------------------------------------
G11_PfBamHI_M_T3_Plate36a.ab1   ------------------------------------------------
gi|12390179|gb|AU088038.1|AU088 ------------------------------------------------
C09_Pf_Sau3A_T3_S_P2.ab1        ------------------------------------------------
F11_Pf_Sau3A_T3_S_P11.ab1       ------------------------------------------------

MAL13P1.80                      AATAATGAAATATATTTATTTACTGCTATAGCACCTTATACAATTAAT
MAL13|MAL13P1.80                ------------------------------------------------
su_gi_contig_760                ------------------------------------------------
C06_PfBamHI_M_T7_Plate27a.ab1   ------------------------------------------------
gi|55828549|gb|AU087713.2|AU087 ------------------------------------------------
gi|21543577|gb|BQ596851.1|BQ596 ------------------------------------------------
H12_PfLab1_M_Plate20br.ab1      ------------------------------------------------
G11_PfBamHI_M_T3_Plate36a.ab1   ------------------------------------------------
gi|12390179|gb|AU088038.1|AU088 ------------------------------------------------
C09_Pf_Sau3A_T3_S_P2.ab1        ------------------------------------------------
F11_Pf_Sau3A_T3_S_P11.ab1       ------------------------------------------------

MAL13P1.80                      GTGTGGATTTTCGTACCTGGGGAGGGTAATAAAGAGATAGATATAAAA
MAL13|MAL13P1.80                ------------------------------------------------
su_gi_contig_760                ------------------------------------------------
C06_PfBamHI_M_T7_Plate27a.ab1   ------------------------------------------------
gi|55828549|gb|AU087713.2|AU087 ------------------------------------------------
gi|21543577|gb|BQ596851.1|BQ596 ------------------------------------------------
H12_PfLab1_M_Plate20br.ab1      ------------------------------------------------
G11_PfBamHI_M_T3_Plate36a.ab1   ------------------------------------------------
gi|12390179|gb|AU088038.1|AU088 ------------------------------------------------
C09_Pf_Sau3A_T3_S_P2.ab1        ------------------------------------------------
F11_Pf_Sau3A_T3_S_P11.ab1       ------------------------------------------------

MAL13P1.80                      CATTTAAAGAAAATTGAATTTGAATTAACTCCAGAAGAAGAAAGTTAT
MAL13|MAL13P1.80                ------------------------------------------------
su_gi_contig_760                ------------------------------------------------
C06_PfBamHI_M_T7_Plate27a.ab1   ------------------------------------------------
gi|55828549|gb|AU087713.2|AU087 ------------------------------------------------
gi|21543577|gb|BQ596851.1|BQ596 ------------------------------------------------
H12_PfLab1_M_Plate20br.ab1      ------------------------------------------------
G11_PfBamHI_M_T3_Plate36a.ab1   ------------------------------------------------
gi|12390179|gb|AU088038.1|AU088 ------------------------------------------------
C09_Pf_Sau3A_T3_S_P2.ab1        ------------------------------------------------
F11_Pf_Sau3A_T3_S_P11.ab1       ------------------------------------------------

MAL13P1.80                      GGTGATGAGAAACAAAAATATAATAATAAATCAAAACAGAAAAAAAAA
MAL13|MAL13P1.80                ------------------------------------------------
su_gi_contig_760                ------------------------------------------------
C06_PfBamHI_M_T7_Plate27a.ab1   ------------------------------------------------
gi|55828549|gb|AU087713.2|AU087 ------------------------------------------------
gi|21543577|gb|BQ596851.1|BQ596 ------------------------------------------------
H12_PfLab1_M_Plate20br.ab1      ------------------------------------------------
G11_PfBamHI_M_T3_Plate36a.ab1   ------------------------------------------------
gi|12390179|gb|AU088038.1|AU088 ------------------------------------------------
C09_Pf_Sau3A_T3_S_P2.ab1        ------------------------------------------------
F11_Pf_Sau3A_T3_S_P11.ab1       ------------------------------------------------

MAL13P1.80                      AAGAAGAGAGTATTATCATTATTATATGCAGAAGAATGTATATTTGCG
MAL13|MAL13P1.80                ------------------------------------------------
su_gi_contig_760                ------------------------------------------------
C06_PfBamHI_M_T7_Plate27a.ab1   ------------------------------------------------
gi|55828549|gb|AU087713.2|AU087 ------------------------------------------------
gi|21543577|gb|BQ596851.1|BQ596 ------------------------------------------------
H12_PfLab1_M_Plate20br.ab1      ------------------------------------------------
G11_PfBamHI_M_T3_Plate36a.ab1   ------------------------------------------------
gi|12390179|gb|AU088038.1|AU088 ------------------------------------------------
C09_Pf_Sau3A_T3_S_P2.ab1        ------------------------------------------------
F11_Pf_Sau3A_T3_S_P11.ab1       ------------------------------------------------

MAL13P1.80                      GGGTTAGATAATGGTTTAATAAAAATTATGCATCTACCTTCATCAGAT
MAL13|MAL13P1.80                ------------------------------------------------
su_gi_contig_760                ------------------------------------------------
C06_PfBamHI_M_T7_Plate27a.ab1   ------------------------------------------------
gi|55828549|gb|AU087713.2|AU087 ------------------------------------------------
gi|21543577|gb|BQ596851.1|BQ596 ------------------------------------------------
H12_PfLab1_M_Plate20br.ab1      ------------------------------------------------
G11_PfBamHI_M_T3_Plate36a.ab1   ------------------------------------------------
gi|12390179|gb|AU088038.1|AU088 ------------------------------------------------
C09_Pf_Sau3A_T3_S_P2.ab1        ------------------------------------------------
F11_Pf_Sau3A_T3_S_P11.ab1       ------------------------------------------------

MAL13P1.80                      GCATCAACACTTTATGCCCATACAGATTCTATTTATAGTATTGTTTGT
MAL13|MAL13P1.80                ------------------------------------------------
su_gi_contig_760                ------------------------------------------------
C06_PfBamHI_M_T7_Plate27a.ab1   ------------------------------------------------
gi|55828549|gb|AU087713.2|AU087 ------------------------------------------------
gi|21543577|gb|BQ596851.1|BQ596 ------------------------------------------------
H12_PfLab1_M_Plate20br.ab1      ------------------------------------------------
G11_PfBamHI_M_T3_Plate36a.ab1   ------------------------------------------------
gi|12390179|gb|AU088038.1|AU088 ------------------------------------------------
C09_Pf_Sau3A_T3_S_P2.ab1        ------------------------------------------------
F11_Pf_Sau3A_T3_S_P11.ab1       ------------------------------------------------

MAL13P1.80                      ATTGATGGTATTATTATATCATCATGTATAAATGGTGAAGTAAAATTT
MAL13|MAL13P1.80                ------------------------------------------------
su_gi_contig_760                ------------------------------------------------
C06_PfBamHI_M_T7_Plate27a.ab1   ------------------------------------------------
gi|55828549|gb|AU087713.2|AU087 ------------------------------------------------
gi|21543577|gb|BQ596851.1|BQ596 ------------------------------------------------
H12_PfLab1_M_Plate20br.ab1      ------------------------------------------------
G11_PfBamHI_M_T3_Plate36a.ab1   ------------------------------------------------
gi|12390179|gb|AU088038.1|AU088 ------------------------------------------------
C09_Pf_Sau3A_T3_S_P2.ab1        ------------------------------------------------
F11_Pf_Sau3A_T3_S_P11.ab1       ------------------------------------------------

MAL13P1.80                      TGGAAATATGATGAAACATGTTCAAGATTTGTAGCTATTAAAACTATA
MAL13|MAL13P1.80                ------------------------------------------------
su_gi_contig_760                ------------------------------------------------
C06_PfBamHI_M_T7_Plate27a.ab1   ------------------------------------------------
gi|55828549|gb|AU087713.2|AU087 ------------------------------------------------
gi|21543577|gb|BQ596851.1|BQ596 ------------------------------------------------
H12_PfLab1_M_Plate20br.ab1      ------------------------------------------------
G11_PfBamHI_M_T3_Plate36a.ab1   ------------------------------------------------
gi|12390179|gb|AU088038.1|AU088 ------------------------------------------------
C09_Pf_Sau3A_T3_S_P2.ab1        ------------------------------------------------
F11_Pf_Sau3A_T3_S_P11.ab1       ------------------------------------------------

MAL13P1.80                      GAAACAAAAACAAAAATTTATAAAATGAT
MAL13|MAL13P1.80                -----------------------------
su_gi_contig_760                -----------------------------
C06_PfBamHI_M_T7_Plate27a.ab1   -----------------------------
gi|55828549|gb|AU087713.2|AU087 -----------------------------
gi|21543577|gb|BQ596851.1|BQ596 -----------------------------
H12_PfLab1_M_Plate20br.ab1      -----------------------------
G11_PfBamHI_M_T3_Plate36a.ab1   -----------------------------
gi|12390179|gb|AU088038.1|AU088 -----------------------------
C09_Pf_Sau3A_T3_S_P2.ab1        -----------------------------
F11_Pf_Sau3A_T3_S_P11.ab1       -----------------------------

;

endblock;
