# Supplementary material for: cDNA sequences reveal considerable gene prediction inaccuracy in the Plasmodium falciparum genome
Source: BMC Genomics. 2007 Jul 27;8:255. doi: 10.1186/1471-2164-8-255 (PMC1978503; doi:10.1186/1471-2164-8-255)
Supplement: Additional file 2 — Genes with predicted coding regions fully covered by EST and confirmation of predicted introns. Aligned cDNA and predicted CDS sequences can be viewed by double clicking the hyper-linked gene names in the Excel file. [file 1471-2164-8-255-S2.zip › MAL13P1.89.TXT]

#NEXUS

[!This data assembled using Sequencher, from Gene Codes Corporation.]
begin data;
   dimensions ntax=4 nchar=3269;
   format datatype=dna gap=- interleave=yes;
   matrix

MAL13P1.89                      CATATTCCTGGTTATGCCAACTTAAAGAGGAAGAGGAGCAATCACTAC
MAL13|MAL13P1.89                ------------------------------------------------
su_gi_contig_7644               ------------------------------------------------
gi|21542631|gb|BQ595905.1|BQ595 ------------------------------------------------

MAL13P1.89                      AATAATTTATTTTATGATAAATATATGAATTATCATCATATTTATGTT
MAL13|MAL13P1.89                ------------------------------------------------
su_gi_contig_7644               ------------------------------------------------
gi|21542631|gb|BQ595905.1|BQ595 ------------------------------------------------

MAL13P1.89                      TTACATAAGCTTCTTTATTTTTATAAATTCTATCATTCTTTTCTTTTT
MAL13|MAL13P1.89                ------------------------------------------------
su_gi_contig_7644               ------------------------------------------------
gi|21542631|gb|BQ595905.1|BQ595 ------------------------------------------------

MAL13P1.89                      TAATAAAACTATTTAATGATATTACACTAGAGGTAGAACATGACATAT
MAL13|MAL13P1.89                ------------------------------------------------
su_gi_contig_7644               ------------------------------------------------
gi|21542631|gb|BQ595905.1|BQ595 ------------------------------------------------

MAL13P1.89                      CACTTAAATAATCTTTATCCATATGTAAATTTGAATTTAAATTATCTT
MAL13|MAL13P1.89                ------------------------------------------------
su_gi_contig_7644               ------------------------------------------------
gi|21542631|gb|BQ595905.1|BQ595 ------------------------------------------------

MAL13P1.89                      CCATTAATTTATCTTCATTTCTATTTTTGTTTACAAGAAACATATTTG
MAL13|MAL13P1.89                ------------------------------------------------
su_gi_contig_7644               ------------------------------------------------
gi|21542631|gb|BQ595905.1|BQ595 ------------------------------------------------

MAL13P1.89                      TTGTATTACTTTTATTAAATGAATTATTTATTATATCTGAGTTTTTAA
MAL13|MAL13P1.89                ------------------------------------------------
su_gi_contig_7644               ------------------------------------------------
gi|21542631|gb|BQ595905.1|BQ595 ------------------------------------------------

MAL13P1.89                      AAAGTTTAAGAAAATTATCATTGTTTATAACTATAGAATTCCCTCCTG
MAL13|MAL13P1.89                ------------------------------------------------
su_gi_contig_7644               ------------------------------------------------
gi|21542631|gb|BQ595905.1|BQ595 ------------------------------------------------

MAL13P1.89                      TCGTATGACCAACTATAACTTTCTTATTTAATTTATATTTATTAAAAG
MAL13|MAL13P1.89                ------------------------------------------------
su_gi_contig_7644               ------------------------------------------------
gi|21542631|gb|BQ595905.1|BQ595 ------------------------------------------------

MAL13P1.89                      TAATTTTTTCATTTTCTTTATAATCTTCCAAAAAATCACATATCTTAT
MAL13|MAL13P1.89                ------------------------------------------------
su_gi_contig_7644               ------------------------------------------------
gi|21542631|gb|BQ595905.1|BQ595 ------------------------------------------------

MAL13P1.89                      ATTGTTCTACATCCTCATTAAGTATATTATTATGCTTATCATCAAAGA
MAL13|MAL13P1.89                ------------------------------------------------
su_gi_contig_7644               ------------------------------------------------
gi|21542631|gb|BQ595905.1|BQ595 ------------------------------------------------

MAL13P1.89                      GATTATATTTATTATTATCATTATTAATATTATCATCCGTTTTATTAT
MAL13|MAL13P1.89                ------------------------------------------------
su_gi_contig_7644               ------------------------------------------------
gi|21542631|gb|BQ595905.1|BQ595 ------------------------------------------------

MAL13P1.89                      TTAACTCATTTTCATCTAGTAATTTTTCATAATGATCAATTTCTTTTG
MAL13|MAL13P1.89                ------------------------------------------------
su_gi_contig_7644               ------------------------------------------------
gi|21542631|gb|BQ595905.1|BQ595 ------------------------------------------------

MAL13P1.89                      TGAGACAATCTAAGATGGTTTCATAATCAATCTTTTTGTCATCATTTT
MAL13|MAL13P1.89                ------------------------------------------------
su_gi_contig_7644               ------------------------------------------------
gi|21542631|gb|BQ595905.1|BQ595 ------------------------------------------------

MAL13P1.89                      TAAAATTGTTTGATTTGTTAAAAATATCATCATACGTTTCGTTTTCTT
MAL13|MAL13P1.89                ------------------------------------------------
su_gi_contig_7644               ------------------------------------------------
gi|21542631|gb|BQ595905.1|BQ595 ------------------------------------------------

MAL13P1.89                      CCTTTTCATTATTTTGTTCTCTCTTATTTTTTAATTGATTTTTTATGT
MAL13|MAL13P1.89                ------------------------------------------------
su_gi_contig_7644               ------------------------------------------------
gi|21542631|gb|BQ595905.1|BQ595 ------------------------------------------------

MAL13P1.89                      ATTCTTTCGATTTTTCAAGTTCTTCAAGGGTATGTTTAATTAACTGGT
MAL13|MAL13P1.89                ------------------------------------------------
su_gi_contig_7644               ------------------------------------------------
gi|21542631|gb|BQ595905.1|BQ595 ------------------------------------------------

MAL13P1.89                      ACCTCACTTTTTTATCCATTAGAAATTGACGAAAAGTTATATTTTATA
MAL13|MAL13P1.89                ------------------------------------------------
su_gi_contig_7644               ------------------------------------------------
gi|21542631|gb|BQ595905.1|BQ595 ------------------------------------------------

MAL13P1.89                      TAATAAACTTGTTATATATTATGAAGCATAAAGAAAAAAAAAATTATA
MAL13|MAL13P1.89                ------------------------------------------------
su_gi_contig_7644               ------------------------------------------------
gi|21542631|gb|BQ595905.1|BQ595 ------------------------------------------------

MAL13P1.89                      TATATATATATATATATATTAAATGAATAACTGTCTTGAATACATAAA
MAL13|MAL13P1.89                ------------------------------------------------
su_gi_contig_7644               ------------------------------------------------
gi|21542631|gb|BQ595905.1|BQ595 ------------------------------------------------

MAL13P1.89                      AAAAATAAAAATAAAAATATATGTATATTTATATATATATATATATAT
MAL13|MAL13P1.89                ------------------------------------------------
su_gi_contig_7644               ------------------------------------------------
gi|21542631|gb|BQ595905.1|BQ595 ------------------------------------------------

MAL13P1.89                      ATATATTTTATAATATATACTATATGATCTTTTCAATATATAACAAAT
MAL13|MAL13P1.89                ------------------------------------------------
su_gi_contig_7644               ------------------------------------------------
gi|21542631|gb|BQ595905.1|BQ595 ------------------------------------------------

MAL13P1.89                      AATGCTTTCATATATTTTTTTCTTTCTTTTGAGGGAGGTGGCGGAATA
MAL13|MAL13P1.89                ------------------------------------------------
su_gi_contig_7644               ------------------------------------------------
gi|21542631|gb|BQ595905.1|BQ595 ------------------------------------------------

MAL13P1.89                      CAAATTGTTTAAAGTACAAATTACACCTCTTAAAAAAAATGAAATAAA
MAL13|MAL13P1.89                ------------------------------------------------
su_gi_contig_7644               ------------------------------------------------
gi|21542631|gb|BQ595905.1|BQ595 ------------------------------------------------

MAL13P1.89                      AATATAATTATGATATTATATATATATATATATTATATATATATATAT
MAL13|MAL13P1.89                ------------------------------------------------
su_gi_contig_7644               ------------------------------------------------
gi|21542631|gb|BQ595905.1|BQ595 ------------------------------------------------

MAL13P1.89                      ATATATATATATATATATATATTATTTTTAATTTTTTGCTTTTGCAAT
MAL13|MAL13P1.89                ------------------------------------------------
su_gi_contig_7644               ------------------------------------------------
gi|21542631|gb|BQ595905.1|BQ595 ------------------------------------------------

MAL13P1.89                      ATTTTCCATGAGGTAGTACACATTAAAAAATCGTTTACAATAATATAT
MAL13|MAL13P1.89                ------------------------------------------------
su_gi_contig_7644               ------------------------------------------------
gi|21542631|gb|BQ595905.1|BQ595 ------------------------------------------------

MAL13P1.89                      ATATATATATATTTATTTATTTATTTATTTATCTTTTTACGTTTATGT
MAL13|MAL13P1.89                ------------------------------------------------
su_gi_contig_7644               ------------------------------------------------
gi|21542631|gb|BQ595905.1|BQ595 ------------------------------------------------

MAL13P1.89                      TCTATTAATTGATAAGAAAAAGAAATAATTTAAAATATGAAATTATAT
MAL13|MAL13P1.89                ------------------------------------------------
su_gi_contig_7644               ------------------------------------------------
gi|21542631|gb|BQ595905.1|BQ595 ------------------------------------------------

MAL13P1.89                      TTTTCCTTTTATTATTTTTATTTTATTTTATTTTATTTCAATTTGAAT
MAL13|MAL13P1.89                ------------------------------------------------
su_gi_contig_7644               ------------------------------------------------
gi|21542631|gb|BQ595905.1|BQ595 ------------------------------------------------

MAL13P1.89                      TTTTTTTTTTATTTTATATATTTTTAATTTAATTTTTTTTTTCTTTTA
MAL13|MAL13P1.89                ------------------------------------------------
su_gi_contig_7644               -------------------------------TTTTTTTTTTTCTTTTA
gi|21542631|gb|BQ595905.1|BQ595 -------------------------------TTTTTTTTTTTCTTTTA

MAL13P1.89                      TTTTGTAAAAAATGGGTTTCTTTTATAGCGGTTTTCATAAACCCAACA
MAL13|MAL13P1.89                -----------ATGGGTTTCTTTTATAGCGGTTTTCATAAACCCAACA
su_gi_contig_7644               TTTTGTAAAAAATGGGTTTCTTTTATAGCGGTTTTCATAAACCCAACA
gi|21542631|gb|BQ595905.1|BQ595 TTTTGTAAAAAATGGGTTTCTTTTATAGCGGTTTTCATAAACCCAACA

MAL13P1.89                      AGAAAAACATGAATGATAAAAGAGCAAAAATAATTTATGTGCTTGGTT
MAL13|MAL13P1.89                AGAAAAACATGAATGATAAAAGAGCAAAAATAATTTATGTGCTTGGTT
su_gi_contig_7644               AGAAAAACATGAATGATAAAAGAGCAAAAATAATTTATGTGCTTGGTT
gi|21542631|gb|BQ595905.1|BQ595 AGAAAAACATGAATGATAAAAGAGCAAAAATAATTTATGTGCTTGGTT

MAL13P1.89                      TATTTTTATTACCATCTTTGGTATCATATATAGGAAGTAATTATTATA
MAL13|MAL13P1.89                TATTTTTATTACCATCTTTGGTATCATATATAGGAAGTAATTATTATA
su_gi_contig_7644               TATTTTTATTACCATCTTTGGTATCATATATAGGAAGTAATTATTATA
gi|21542631|gb|BQ595905.1|BQ595 TATTTTTATTACCATCTTTGGTATCATATATAGGAAGTAATTATTATA

MAL13P1.89                      TATTGAATTTTTTTATTGACACATTTAAGCCGATAGAAGTACCAAGAG
MAL13|MAL13P1.89                TATTGAATTTTTTTATTGACACATTTAAGCCGATAGAAGTACCAAGAG
su_gi_contig_7644               TATTGAATTTTTTTATTGACACATTTAAGCCGATAGAAGTACCAAGAG
gi|21542631|gb|BQ595905.1|BQ595 TATTGAATTTTTTTATTGACACATTTAAGCCGATAGAAGTACCAAGAG

MAL13P1.89                      AATCCAACTTTCAAATTATAAAAAATATTTACCATAATAAAAAACCCC
MAL13|MAL13P1.89                AATCCAACTTTCAAATTATAAAAAATATTTACCATAATAAAAAACCCC
su_gi_contig_7644               AATCCAACTTTCAAATTATAAAAAATATTTACCATAATAAAAAACCCC
gi|21542631|gb|BQ595905.1|BQ595 AATCCAACTTTCAAATTATAAAAAATATTTACCATAATAAAAAACCCC

MAL13P1.89                      CTTCCAAAAGTTCTGACTATGATGATAATACAAATATATGAAAGCCAG
MAL13|MAL13P1.89                CTTCCAAAAGTTCTGACTATGATGATAATACAAATATATGA-------
su_gi_contig_7644               CTTCCAAAAGTTCTGACTATGATGATAATACAAATATATGAAAGCCAG
gi|21542631|gb|BQ595905.1|BQ595 CTTCCAAAAGTTCTGACTATGATGATAATACAAATATATGAAAGCCAG

MAL13P1.89                      TAGAAAAAAAAAAAAAAAAAAAAGGAATTGGATATATTAGAACAAATG
MAL13|MAL13P1.89                ------------------------------------------------
su_gi_contig_7644               TAGAAAAAAAAAAAAAAAAAA---------------------------
gi|21542631|gb|BQ595905.1|BQ595 TAGAAAAAAAAAAAAAAAAAA---------------------------

MAL13P1.89                      AAAATCATTACAAAAATATATGTATATATATATATATATATATATATG
MAL13|MAL13P1.89                ------------------------------------------------
su_gi_contig_7644               ------------------------------------------------
gi|21542631|gb|BQ595905.1|BQ595 ------------------------------------------------

MAL13P1.89                      TGCGTATGTATGTATGTATTTATACATATTACATTTGTTACTATTAAT
MAL13|MAL13P1.89                ------------------------------------------------
su_gi_contig_7644               ------------------------------------------------
gi|21542631|gb|BQ595905.1|BQ595 ------------------------------------------------

MAL13P1.89                      AATTATTTTCATCAATGTTATTTTATTAAATCATATGATGGAATAATA
MAL13|MAL13P1.89                ------------------------------------------------
su_gi_contig_7644               ------------------------------------------------
gi|21542631|gb|BQ595905.1|BQ595 ------------------------------------------------

MAL13P1.89                      TATTTAATATTATGTGACCAACATAATGGTTATAATATGTAAAATATA
MAL13|MAL13P1.89                ------------------------------------------------
su_gi_contig_7644               ------------------------------------------------
gi|21542631|gb|BQ595905.1|BQ595 ------------------------------------------------

MAL13P1.89                      TATCTATGTAAATACAATTAATGCATTCATAATTAAAAAAATAAAATA
MAL13|MAL13P1.89                ------------------------------------------------
su_gi_contig_7644               ------------------------------------------------
gi|21542631|gb|BQ595905.1|BQ595 ------------------------------------------------

MAL13P1.89                      AAAAATATATTCAAGAACAACCATTATTAAATTCATAAGGTTTTATGA
MAL13|MAL13P1.89                ------------------------------------------------
su_gi_contig_7644               ------------------------------------------------
gi|21542631|gb|BQ595905.1|BQ595 ------------------------------------------------

MAL13P1.89                      ACTCTACATTTTTTCATTTGTATAATAAAAAAGAGAGTTATATTTTTA
MAL13|MAL13P1.89                ------------------------------------------------
su_gi_contig_7644               ------------------------------------------------
gi|21542631|gb|BQ595905.1|BQ595 ------------------------------------------------

MAL13P1.89                      ACAAATATACAAAAAGGTCATTATATATATATATAATATATATATAAT
MAL13|MAL13P1.89                ------------------------------------------------
su_gi_contig_7644               ------------------------------------------------
gi|21542631|gb|BQ595905.1|BQ595 ------------------------------------------------

MAL13P1.89                      ATATCTTTAACAAATAAATAAAAAGATCAAATAATTCATGTGCTAAAT
MAL13|MAL13P1.89                ------------------------------------------------
su_gi_contig_7644               ------------------------------------------------
gi|21542631|gb|BQ595905.1|BQ595 ------------------------------------------------

MAL13P1.89                      ATATAATATAATATAATATATTATTTAAAAAAAAAAAAAAAAAAAAAA
MAL13|MAL13P1.89                ------------------------------------------------
su_gi_contig_7644               ------------------------------------------------
gi|21542631|gb|BQ595905.1|BQ595 ------------------------------------------------

MAL13P1.89                      AAAGCAGAAAAAGCGTCTTTAATTTGGTATACACAAGTATACACACAT
MAL13|MAL13P1.89                ------------------------------------------------
su_gi_contig_7644               ------------------------------------------------
gi|21542631|gb|BQ595905.1|BQ595 ------------------------------------------------

MAL13P1.89                      ATATATATATATATATATATATATATATATATATATTTATTTATTTAT
MAL13|MAL13P1.89                ------------------------------------------------
su_gi_contig_7644               ------------------------------------------------
gi|21542631|gb|BQ595905.1|BQ595 ------------------------------------------------

MAL13P1.89                      TTATTTATATTTATATGTATTTATTTTCATATCCATATAATTAAAAAA
MAL13|MAL13P1.89                ------------------------------------------------
su_gi_contig_7644               ------------------------------------------------
gi|21542631|gb|BQ595905.1|BQ595 ------------------------------------------------

MAL13P1.89                      AAAAAAAGAATGGATACATATAACGTTTTGTTTTTCAAGTTATTTATT
MAL13|MAL13P1.89                ------------------------------------------------
su_gi_contig_7644               ------------------------------------------------
gi|21542631|gb|BQ595905.1|BQ595 ------------------------------------------------

MAL13P1.89                      TTTTTTTTTTTAAATCATGTTTTGTAATTAATTTTTTTTTTTGTACAA
MAL13|MAL13P1.89                ------------------------------------------------
su_gi_contig_7644               ------------------------------------------------
gi|21542631|gb|BQ595905.1|BQ595 ------------------------------------------------

MAL13P1.89                      TTTCTGGTTGGTTGTACCCTTTTGGATATACCTTTATGATTTTTTTCA
MAL13|MAL13P1.89                ------------------------------------------------
su_gi_contig_7644               ------------------------------------------------
gi|21542631|gb|BQ595905.1|BQ595 ------------------------------------------------

MAL13P1.89                      TACTTTTTTTTTTTTTTAGATTTAACACTAACATTTTTATTAGATGAA
MAL13|MAL13P1.89                ------------------------------------------------
su_gi_contig_7644               ------------------------------------------------
gi|21542631|gb|BQ595905.1|BQ595 ------------------------------------------------

MAL13P1.89                      TCTAAACTATGTTTACTTTCTTTTTGTTCTTTATCAGTAAATTTATTT
MAL13|MAL13P1.89                ------------------------------------------------
su_gi_contig_7644               ------------------------------------------------
gi|21542631|gb|BQ595905.1|BQ595 ------------------------------------------------

MAL13P1.89                      TTTTTTGAATTATAAGTTATATTATTATCAACATTAGTCATGGTAGTT
MAL13|MAL13P1.89                ------------------------------------------------
su_gi_contig_7644               ------------------------------------------------
gi|21542631|gb|BQ595905.1|BQ595 ------------------------------------------------

MAL13P1.89                      GTTTCCGTTTCATTACTATTTGAAACATTATTTAAAAAAATACTTCTA
MAL13|MAL13P1.89                ------------------------------------------------
su_gi_contig_7644               ------------------------------------------------
gi|21542631|gb|BQ595905.1|BQ595 ------------------------------------------------

MAL13P1.89                      GATTTATTATTTGTATTATTGTTTATTTTAATTGAAGGAATAAATCCA
MAL13|MAL13P1.89                ------------------------------------------------
su_gi_contig_7644               ------------------------------------------------
gi|21542631|gb|BQ595905.1|BQ595 ------------------------------------------------

MAL13P1.89                      CCTCCTCCTATAACATCAATTCTTGCAATGTGTTCATTTTCTAATTTA
MAL13|MAL13P1.89                ------------------------------------------------
su_gi_contig_7644               ------------------------------------------------
gi|21542631|gb|BQ595905.1|BQ595 ------------------------------------------------

MAL13P1.89                      TTATTAAAACATGAAATATTATTTTCCTTATCTCCACTCATTTTGTTT
MAL13|MAL13P1.89                ------------------------------------------------
su_gi_contig_7644               ------------------------------------------------
gi|21542631|gb|BQ595905.1|BQ595 ------------------------------------------------

MAL13P1.89                      TCTGAAACAGTCTCATCTTCTTTTTTTTTATTAGTATCTACATTTATT
MAL13|MAL13P1.89                ------------------------------------------------
su_gi_contig_7644               ------------------------------------------------
gi|21542631|gb|BQ595905.1|BQ595 ------------------------------------------------

MAL13P1.89                      AACAACCCTTCATTATTAGTATTTCCATTCAAATTCACATCACCATTT
MAL13|MAL13P1.89                ------------------------------------------------
su_gi_contig_7644               ------------------------------------------------
gi|21542631|gb|BQ595905.1|BQ595 ------------------------------------------------

MAL13P1.89                      TTTTCATCATTAATTAAACTTCTTTTCTGCATGCAACAAACACATTCC
MAL13|MAL13P1.89                ------------------------------------------------
su_gi_contig_7644               ------------------------------------------------
gi|21542631|gb|BQ595905.1|BQ595 ------------------------------------------------

MAL13P1.89                      ATTGTATCGTCTGAATTTACGACTAAGCATCCATCACATCTCCATGTA
MAL13|MAL13P1.89                ------------------------------------------------
su_gi_contig_7644               ------------------------------------------------
gi|21542631|gb|BQ595905.1|BQ595 ------------------------------------------------

MAL13P1.89                      TTAGCCATATTAAAATCAAAAAATATAAAAAAATAATGAACTAAATAT
MAL13|MAL13P1.89                ------------------------------------------------
su_gi_contig_7644               ------------------------------------------------
gi|21542631|gb|BQ595905.1|BQ595 ------------------------------------------------

MAL13P1.89                      ATTGCAAAGTTTATAATGTCGAACAATTACAAAAGTTCCAATTTTTTA
MAL13|MAL13P1.89                ------------------------------------------------
su_gi_contig_7644               ------------------------------------------------
gi|21542631|gb|BQ595905.1|BQ595 ------------------------------------------------

MAL13P1.89                      AATGGAAAATCGTATTTTACAAGGAGAATAAAGAACTATAAAAAATTA
MAL13|MAL13P1.89                ------------------------------------------------
su_gi_contig_7644               ------------------------------------------------
gi|21542631|gb|BQ595905.1|BQ595 ------------------------------------------------

MAL13P1.89                      TATAT
MAL13|MAL13P1.89                -----
su_gi_contig_7644               -----
gi|21542631|gb|BQ595905.1|BQ595 -----

;

endblock;
