# Supplementary material for: cDNA sequences reveal considerable gene prediction inaccuracy in the Plasmodium falciparum genome
Source: BMC Genomics. 2007 Jul 27;8:255. doi: 10.1186/1471-2164-8-255 (PMC1978503; doi:10.1186/1471-2164-8-255)
Supplement: Additional file 2 — Genes with predicted coding regions fully covered by EST and confirmation of predicted introns. Aligned cDNA and predicted CDS sequences can be viewed by double clicking the hyper-linked gene names in the Excel file. [file 1471-2164-8-255-S2.zip › MAL13P1.92.TXT]

#NEXUS

[!This data assembled using Sequencher, from Gene Codes Corporation.]
begin data;
   dimensions ntax=19 nchar=3750;
   format datatype=dna gap=- interleave=yes;
   matrix

MAL13P1.92                      TGTCCATATATTTGTAACAGTTCTTATTTATTTTTAAAAAGAACTCTT
MAL13|MAL13P1.92                ------------------------------------------------
su_gi_contig_664                ------------------------------------------------
D08_PfBamHI_M_T7_Plate19a.ab1   ------------------------------------------------
gi|1674824|gb|N97806.1|N97806   ------------------------------------------------
PfLab1_M_F3__P6a_G04_14.ab1     ------------------------------------------------
041_PfLab1_S_Plate7b.ab1        ------------------------------------------------
C06_PfBamHI_M_T3_Plate16a.ab1   ------------------------------------------------
F02_Pf_Sau3A_T3_M_P23.ab1       ------------------------------------------------
F02_Pf_Sau3A_T3_M_P23_d.ab1     ------------------------------------------------
gi|1675098|gb|N97840.1|N97840   ------------------------------------------------
gi|15908571|gb|BI815348.1|BI815 ------------------------------------------------
PfLab1_M_F3__P15a_G05_13.ab1    ------------------------------------------------
045_PfLab1_M_P27b.ab1           ------------------------------------------------
gi|22790870|gb|BU494686.1|BU494 ------------------------------------------------
H10_258_1.ab1                   ------------------------------------------------
A09_257_1.ab1                   ------------------------------------------------
gi|21480604|gb|BQ577287.1|BQ577 ------------------------------------------------
A10_257_302.ab1                 ------------------------------------------------

MAL13P1.92                      AAAAAAAAAAAAATAAATAAATAAATAAAAAATAATAATATTGTTATA
MAL13|MAL13P1.92                ------------------------------------------------
su_gi_contig_664                ------------------------------------------------
D08_PfBamHI_M_T7_Plate19a.ab1   ------------------------------------------------
gi|1674824|gb|N97806.1|N97806   ------------------------------------------------
PfLab1_M_F3__P6a_G04_14.ab1     ------------------------------------------------
041_PfLab1_S_Plate7b.ab1        ------------------------------------------------
C06_PfBamHI_M_T3_Plate16a.ab1   ------------------------------------------------
F02_Pf_Sau3A_T3_M_P23.ab1       ------------------------------------------------
F02_Pf_Sau3A_T3_M_P23_d.ab1     ------------------------------------------------
gi|1675098|gb|N97840.1|N97840   ------------------------------------------------
gi|15908571|gb|BI815348.1|BI815 ------------------------------------------------
PfLab1_M_F3__P15a_G05_13.ab1    ------------------------------------------------
045_PfLab1_M_P27b.ab1           ------------------------------------------------
gi|22790870|gb|BU494686.1|BU494 ------------------------------------------------
H10_258_1.ab1                   ------------------------------------------------
A09_257_1.ab1                   ------------------------------------------------
gi|21480604|gb|BQ577287.1|BQ577 ------------------------------------------------
A10_257_302.ab1                 ------------------------------------------------

MAL13P1.92                      AAAATTATATTATATTATATAAAAATATAAAAAACAAATAATAAATTT
MAL13|MAL13P1.92                ------------------------------------------------
su_gi_contig_664                ------------------------------------------------
D08_PfBamHI_M_T7_Plate19a.ab1   ------------------------------------------------
gi|1674824|gb|N97806.1|N97806   ------------------------------------------------
PfLab1_M_F3__P6a_G04_14.ab1     ------------------------------------------------
041_PfLab1_S_Plate7b.ab1        ------------------------------------------------
C06_PfBamHI_M_T3_Plate16a.ab1   ------------------------------------------------
F02_Pf_Sau3A_T3_M_P23.ab1       ------------------------------------------------
F02_Pf_Sau3A_T3_M_P23_d.ab1     ------------------------------------------------
gi|1675098|gb|N97840.1|N97840   ------------------------------------------------
gi|15908571|gb|BI815348.1|BI815 ------------------------------------------------
PfLab1_M_F3__P15a_G05_13.ab1    ------------------------------------------------
045_PfLab1_M_P27b.ab1           ------------------------------------------------
gi|22790870|gb|BU494686.1|BU494 ------------------------------------------------
H10_258_1.ab1                   ------------------------------------------------
A09_257_1.ab1                   ------------------------------------------------
gi|21480604|gb|BQ577287.1|BQ577 ------------------------------------------------
A10_257_302.ab1                 ------------------------------------------------

MAL13P1.92                      TATAATATAGTGTTTTAAAAAGTATACAATATATTTTTTTTTTTATAA
MAL13|MAL13P1.92                ------------------------------------------------
su_gi_contig_664                ------------------------------------------------
D08_PfBamHI_M_T7_Plate19a.ab1   ------------------------------------------------
gi|1674824|gb|N97806.1|N97806   ------------------------------------------------
PfLab1_M_F3__P6a_G04_14.ab1     ------------------------------------------------
041_PfLab1_S_Plate7b.ab1        ------------------------------------------------
C06_PfBamHI_M_T3_Plate16a.ab1   ------------------------------------------------
F02_Pf_Sau3A_T3_M_P23.ab1       ------------------------------------------------
F02_Pf_Sau3A_T3_M_P23_d.ab1     ------------------------------------------------
gi|1675098|gb|N97840.1|N97840   ------------------------------------------------
gi|15908571|gb|BI815348.1|BI815 ------------------------------------------------
PfLab1_M_F3__P15a_G05_13.ab1    ------------------------------------------------
045_PfLab1_M_P27b.ab1           ------------------------------------------------
gi|22790870|gb|BU494686.1|BU494 ------------------------------------------------
H10_258_1.ab1                   ------------------------------------------------
A09_257_1.ab1                   ------------------------------------------------
gi|21480604|gb|BQ577287.1|BQ577 ------------------------------------------------
A10_257_302.ab1                 ------------------------------------------------

MAL13P1.92                      AAAAATATCAAAGTTGACATATAAAAAAAATGGGTGGTATTATACTTT
MAL13|MAL13P1.92                ------------------------------------------------
su_gi_contig_664                ------------------------------------------------
D08_PfBamHI_M_T7_Plate19a.ab1   ------------------------------------------------
gi|1674824|gb|N97806.1|N97806   ------------------------------------------------
PfLab1_M_F3__P6a_G04_14.ab1     ------------------------------------------------
041_PfLab1_S_Plate7b.ab1        ------------------------------------------------
C06_PfBamHI_M_T3_Plate16a.ab1   ------------------------------------------------
F02_Pf_Sau3A_T3_M_P23.ab1       ------------------------------------------------
F02_Pf_Sau3A_T3_M_P23_d.ab1     ------------------------------------------------
gi|1675098|gb|N97840.1|N97840   ------------------------------------------------
gi|15908571|gb|BI815348.1|BI815 ------------------------------------------------
PfLab1_M_F3__P15a_G05_13.ab1    ------------------------------------------------
045_PfLab1_M_P27b.ab1           ------------------------------------------------
gi|22790870|gb|BU494686.1|BU494 ------------------------------------------------
H10_258_1.ab1                   ------------------------------------------------
A09_257_1.ab1                   ------------------------------------------------
gi|21480604|gb|BQ577287.1|BQ577 ------------------------------------------------
A10_257_302.ab1                 ------------------------------------------------

MAL13P1.92                      ATTATATATATATATATATTATTATATATATTTTATATATATTATTTA
MAL13|MAL13P1.92                ------------------------------------------------
su_gi_contig_664                ------------------------------------------------
D08_PfBamHI_M_T7_Plate19a.ab1   ------------------------------------------------
gi|1674824|gb|N97806.1|N97806   ------------------------------------------------
PfLab1_M_F3__P6a_G04_14.ab1     ------------------------------------------------
041_PfLab1_S_Plate7b.ab1        ------------------------------------------------
C06_PfBamHI_M_T3_Plate16a.ab1   ------------------------------------------------
F02_Pf_Sau3A_T3_M_P23.ab1       ------------------------------------------------
F02_Pf_Sau3A_T3_M_P23_d.ab1     ------------------------------------------------
gi|1675098|gb|N97840.1|N97840   ------------------------------------------------
gi|15908571|gb|BI815348.1|BI815 ------------------------------------------------
PfLab1_M_F3__P15a_G05_13.ab1    ------------------------------------------------
045_PfLab1_M_P27b.ab1           ------------------------------------------------
gi|22790870|gb|BU494686.1|BU494 ------------------------------------------------
H10_258_1.ab1                   ------------------------------------------------
A09_257_1.ab1                   ------------------------------------------------
gi|21480604|gb|BQ577287.1|BQ577 ------------------------------------------------
A10_257_302.ab1                 ------------------------------------------------

MAL13P1.92                      TATACTTAATATTTTTCTTCAATATAATTGTAAATATATAGAATAATA
MAL13|MAL13P1.92                ------------------------------------------------
su_gi_contig_664                ------------------------------------------------
D08_PfBamHI_M_T7_Plate19a.ab1   ------------------------------------------------
gi|1674824|gb|N97806.1|N97806   ------------------------------------------------
PfLab1_M_F3__P6a_G04_14.ab1     ------------------------------------------------
041_PfLab1_S_Plate7b.ab1        ------------------------------------------------
C06_PfBamHI_M_T3_Plate16a.ab1   ------------------------------------------------
F02_Pf_Sau3A_T3_M_P23.ab1       ------------------------------------------------
F02_Pf_Sau3A_T3_M_P23_d.ab1     ------------------------------------------------
gi|1675098|gb|N97840.1|N97840   ------------------------------------------------
gi|15908571|gb|BI815348.1|BI815 ------------------------------------------------
PfLab1_M_F3__P15a_G05_13.ab1    ------------------------------------------------
045_PfLab1_M_P27b.ab1           ------------------------------------------------
gi|22790870|gb|BU494686.1|BU494 ------------------------------------------------
H10_258_1.ab1                   ------------------------------------------------
A09_257_1.ab1                   ------------------------------------------------
gi|21480604|gb|BQ577287.1|BQ577 ------------------------------------------------
A10_257_302.ab1                 ------------------------------------------------

MAL13P1.92                      ATAAATAATGTACACTCATTAAATATATTGGGGTATCAATTTAATTCT
MAL13|MAL13P1.92                ------------------------------------------------
su_gi_contig_664                ------------------------------------------------
D08_PfBamHI_M_T7_Plate19a.ab1   ------------------------------------------------
gi|1674824|gb|N97806.1|N97806   ------------------------------------------------
PfLab1_M_F3__P6a_G04_14.ab1     ------------------------------------------------
041_PfLab1_S_Plate7b.ab1        ------------------------------------------------
C06_PfBamHI_M_T3_Plate16a.ab1   ------------------------------------------------
F02_Pf_Sau3A_T3_M_P23.ab1       ------------------------------------------------
F02_Pf_Sau3A_T3_M_P23_d.ab1     ------------------------------------------------
gi|1675098|gb|N97840.1|N97840   ------------------------------------------------
gi|15908571|gb|BI815348.1|BI815 ------------------------------------------------
PfLab1_M_F3__P15a_G05_13.ab1    ------------------------------------------------
045_PfLab1_M_P27b.ab1           ------------------------------------------------
gi|22790870|gb|BU494686.1|BU494 ------------------------------------------------
H10_258_1.ab1                   ------------------------------------------------
A09_257_1.ab1                   ------------------------------------------------
gi|21480604|gb|BQ577287.1|BQ577 ------------------------------------------------
A10_257_302.ab1                 ------------------------------------------------

MAL13P1.92                      TATAAAATATAATAATAGCTTTTTAAAGATATATTTATATAATATAAA
MAL13|MAL13P1.92                ------------------------------------------------
su_gi_contig_664                ------------------------------------------------
D08_PfBamHI_M_T7_Plate19a.ab1   ------------------------------------------------
gi|1674824|gb|N97806.1|N97806   ------------------------------------------------
PfLab1_M_F3__P6a_G04_14.ab1     ------------------------------------------------
041_PfLab1_S_Plate7b.ab1        ------------------------------------------------
C06_PfBamHI_M_T3_Plate16a.ab1   ------------------------------------------------
F02_Pf_Sau3A_T3_M_P23.ab1       ------------------------------------------------
F02_Pf_Sau3A_T3_M_P23_d.ab1     ------------------------------------------------
gi|1675098|gb|N97840.1|N97840   ------------------------------------------------
gi|15908571|gb|BI815348.1|BI815 ------------------------------------------------
PfLab1_M_F3__P15a_G05_13.ab1    ------------------------------------------------
045_PfLab1_M_P27b.ab1           ------------------------------------------------
gi|22790870|gb|BU494686.1|BU494 ------------------------------------------------
H10_258_1.ab1                   ------------------------------------------------
A09_257_1.ab1                   ------------------------------------------------
gi|21480604|gb|BQ577287.1|BQ577 ------------------------------------------------
A10_257_302.ab1                 ------------------------------------------------

MAL13P1.92                      ATATATATAATTATATGTTAAATATATATATATATATATATATATATA
MAL13|MAL13P1.92                ------------------------------------------------
su_gi_contig_664                ------------------------------------------------
D08_PfBamHI_M_T7_Plate19a.ab1   ------------------------------------------------
gi|1674824|gb|N97806.1|N97806   ------------------------------------------------
PfLab1_M_F3__P6a_G04_14.ab1     ------------------------------------------------
041_PfLab1_S_Plate7b.ab1        ------------------------------------------------
C06_PfBamHI_M_T3_Plate16a.ab1   ------------------------------------------------
F02_Pf_Sau3A_T3_M_P23.ab1       ------------------------------------------------
F02_Pf_Sau3A_T3_M_P23_d.ab1     ------------------------------------------------
gi|1675098|gb|N97840.1|N97840   ------------------------------------------------
gi|15908571|gb|BI815348.1|BI815 ------------------------------------------------
PfLab1_M_F3__P15a_G05_13.ab1    ------------------------------------------------
045_PfLab1_M_P27b.ab1           ------------------------------------------------
gi|22790870|gb|BU494686.1|BU494 ------------------------------------------------
H10_258_1.ab1                   ------------------------------------------------
A09_257_1.ab1                   ------------------------------------------------
gi|21480604|gb|BQ577287.1|BQ577 ------------------------------------------------
A10_257_302.ab1                 ------------------------------------------------

MAL13P1.92                      TATGTATATATATATATATGTATATATGTATTATAATATATATATATA
MAL13|MAL13P1.92                ------------------------------------------------
su_gi_contig_664                ------------------------------------------------
D08_PfBamHI_M_T7_Plate19a.ab1   ------------------------------------------------
gi|1674824|gb|N97806.1|N97806   ------------------------------------------------
PfLab1_M_F3__P6a_G04_14.ab1     ------------------------------------------------
041_PfLab1_S_Plate7b.ab1        ------------------------------------------------
C06_PfBamHI_M_T3_Plate16a.ab1   ------------------------------------------------
F02_Pf_Sau3A_T3_M_P23.ab1       ------------------------------------------------
F02_Pf_Sau3A_T3_M_P23_d.ab1     ------------------------------------------------
gi|1675098|gb|N97840.1|N97840   ------------------------------------------------
gi|15908571|gb|BI815348.1|BI815 ------------------------------------------------
PfLab1_M_F3__P15a_G05_13.ab1    ------------------------------------------------
045_PfLab1_M_P27b.ab1           ------------------------------------------------
gi|22790870|gb|BU494686.1|BU494 ------------------------------------------------
H10_258_1.ab1                   ------------------------------------------------
A09_257_1.ab1                   ------------------------------------------------
gi|21480604|gb|BQ577287.1|BQ577 ------------------------------------------------
A10_257_302.ab1                 ------------------------------------------------

MAL13P1.92                      TATACTTAATAATATATATACAATATTATATATTTATTTATTTATTTA
MAL13|MAL13P1.92                ------------------------------------------------
su_gi_contig_664                ------------------------------------------------
D08_PfBamHI_M_T7_Plate19a.ab1   ------------------------------------------------
gi|1674824|gb|N97806.1|N97806   ------------------------------------------------
PfLab1_M_F3__P6a_G04_14.ab1     ------------------------------------------------
041_PfLab1_S_Plate7b.ab1        ------------------------------------------------
C06_PfBamHI_M_T3_Plate16a.ab1   ------------------------------------------------
F02_Pf_Sau3A_T3_M_P23.ab1       ------------------------------------------------
F02_Pf_Sau3A_T3_M_P23_d.ab1     ------------------------------------------------
gi|1675098|gb|N97840.1|N97840   ------------------------------------------------
gi|15908571|gb|BI815348.1|BI815 ------------------------------------------------
PfLab1_M_F3__P15a_G05_13.ab1    ------------------------------------------------
045_PfLab1_M_P27b.ab1           ------------------------------------------------
gi|22790870|gb|BU494686.1|BU494 ------------------------------------------------
H10_258_1.ab1                   ------------------------------------------------
A09_257_1.ab1                   ------------------------------------------------
gi|21480604|gb|BQ577287.1|BQ577 ------------------------------------------------
A10_257_302.ab1                 ------------------------------------------------

MAL13P1.92                      TGAAAAGGGCTTAAAGTGTATTAAATTGTATAGATAAGAGTTTATAAA
MAL13|MAL13P1.92                ------------------------------------------------
su_gi_contig_664                ------------------------------------------------
D08_PfBamHI_M_T7_Plate19a.ab1   ------------------------------------------------
gi|1674824|gb|N97806.1|N97806   ------------------------------------------------
PfLab1_M_F3__P6a_G04_14.ab1     ------------------------------------------------
041_PfLab1_S_Plate7b.ab1        ------------------------------------------------
C06_PfBamHI_M_T3_Plate16a.ab1   ------------------------------------------------
F02_Pf_Sau3A_T3_M_P23.ab1       ------------------------------------------------
F02_Pf_Sau3A_T3_M_P23_d.ab1     ------------------------------------------------
gi|1675098|gb|N97840.1|N97840   ------------------------------------------------
gi|15908571|gb|BI815348.1|BI815 ------------------------------------------------
PfLab1_M_F3__P15a_G05_13.ab1    ------------------------------------------------
045_PfLab1_M_P27b.ab1           ------------------------------------------------
gi|22790870|gb|BU494686.1|BU494 ------------------------------------------------
H10_258_1.ab1                   ------------------------------------------------
A09_257_1.ab1                   ------------------------------------------------
gi|21480604|gb|BQ577287.1|BQ577 ------------------------------------------------
A10_257_302.ab1                 ------------------------------------------------

MAL13P1.92                      ATAAAAACTACTATAAGATGAAATGTTATATATACATACATATGAATT
MAL13|MAL13P1.92                ------------------------------------------------
su_gi_contig_664                ------------------------------------------------
D08_PfBamHI_M_T7_Plate19a.ab1   ------------------------------------------------
gi|1674824|gb|N97806.1|N97806   ------------------------------------------------
PfLab1_M_F3__P6a_G04_14.ab1     ------------------------------------------------
041_PfLab1_S_Plate7b.ab1        ------------------------------------------------
C06_PfBamHI_M_T3_Plate16a.ab1   ------------------------------------------------
F02_Pf_Sau3A_T3_M_P23.ab1       ------------------------------------------------
F02_Pf_Sau3A_T3_M_P23_d.ab1     ------------------------------------------------
gi|1675098|gb|N97840.1|N97840   ------------------------------------------------
gi|15908571|gb|BI815348.1|BI815 ------------------------------------------------
PfLab1_M_F3__P15a_G05_13.ab1    ------------------------------------------------
045_PfLab1_M_P27b.ab1           ------------------------------------------------
gi|22790870|gb|BU494686.1|BU494 ------------------------------------------------
H10_258_1.ab1                   ------------------------------------------------
A09_257_1.ab1                   ------------------------------------------------
gi|21480604|gb|BQ577287.1|BQ577 ------------------------------------------------
A10_257_302.ab1                 ------------------------------------------------

MAL13P1.92                      TAAATTATATTATATTTGTATATAAAATAATACAAGTATAATATTTAT
MAL13|MAL13P1.92                ------------------------------------------------
su_gi_contig_664                ------------------------------------------------
D08_PfBamHI_M_T7_Plate19a.ab1   ------------------------------------------------
gi|1674824|gb|N97806.1|N97806   ------------------------------------------------
PfLab1_M_F3__P6a_G04_14.ab1     ------------------------------------------------
041_PfLab1_S_Plate7b.ab1        ------------------------------------------------
C06_PfBamHI_M_T3_Plate16a.ab1   ------------------------------------------------
F02_Pf_Sau3A_T3_M_P23.ab1       ------------------------------------------------
F02_Pf_Sau3A_T3_M_P23_d.ab1     ------------------------------------------------
gi|1675098|gb|N97840.1|N97840   ------------------------------------------------
gi|15908571|gb|BI815348.1|BI815 ------------------------------------------------
PfLab1_M_F3__P15a_G05_13.ab1    ------------------------------------------------
045_PfLab1_M_P27b.ab1           ------------------------------------------------
gi|22790870|gb|BU494686.1|BU494 ------------------------------------------------
H10_258_1.ab1                   ------------------------------------------------
A09_257_1.ab1                   ------------------------------------------------
gi|21480604|gb|BQ577287.1|BQ577 ------------------------------------------------
A10_257_302.ab1                 ------------------------------------------------

MAL13P1.92                      TTTATATATTAAAAGGAAATATATATATAAAATAAAATAAATATATAT
MAL13|MAL13P1.92                ------------------------------------------------
su_gi_contig_664                ------------------------------------------------
D08_PfBamHI_M_T7_Plate19a.ab1   ------------------------------------------------
gi|1674824|gb|N97806.1|N97806   ------------------------------------------------
PfLab1_M_F3__P6a_G04_14.ab1     ------------------------------------------------
041_PfLab1_S_Plate7b.ab1        ------------------------------------------------
C06_PfBamHI_M_T3_Plate16a.ab1   ------------------------------------------------
F02_Pf_Sau3A_T3_M_P23.ab1       ------------------------------------------------
F02_Pf_Sau3A_T3_M_P23_d.ab1     ------------------------------------------------
gi|1675098|gb|N97840.1|N97840   ------------------------------------------------
gi|15908571|gb|BI815348.1|BI815 ------------------------------------------------
PfLab1_M_F3__P15a_G05_13.ab1    ------------------------------------------------
045_PfLab1_M_P27b.ab1           ------------------------------------------------
gi|22790870|gb|BU494686.1|BU494 ------------------------------------------------
H10_258_1.ab1                   ------------------------------------------------
A09_257_1.ab1                   ------------------------------------------------
gi|21480604|gb|BQ577287.1|BQ577 ------------------------------------------------
A10_257_302.ab1                 ------------------------------------------------

MAL13P1.92                      ATATATATATATATATTATAATAATTATTATATATAATGAAATATATG
MAL13|MAL13P1.92                ------------------------------------------------
su_gi_contig_664                ------------------------------------------------
D08_PfBamHI_M_T7_Plate19a.ab1   ------------------------------------------------
gi|1674824|gb|N97806.1|N97806   ------------------------------------------------
PfLab1_M_F3__P6a_G04_14.ab1     ------------------------------------------------
041_PfLab1_S_Plate7b.ab1        ------------------------------------------------
C06_PfBamHI_M_T3_Plate16a.ab1   ------------------------------------------------
F02_Pf_Sau3A_T3_M_P23.ab1       ------------------------------------------------
F02_Pf_Sau3A_T3_M_P23_d.ab1     ------------------------------------------------
gi|1675098|gb|N97840.1|N97840   ------------------------------------------------
gi|15908571|gb|BI815348.1|BI815 ------------------------------------------------
PfLab1_M_F3__P15a_G05_13.ab1    ------------------------------------------------
045_PfLab1_M_P27b.ab1           ------------------------------------------------
gi|22790870|gb|BU494686.1|BU494 ------------------------------------------------
H10_258_1.ab1                   ------------------------------------------------
A09_257_1.ab1                   ------------------------------------------------
gi|21480604|gb|BQ577287.1|BQ577 ------------------------------------------------
A10_257_302.ab1                 ------------------------------------------------

MAL13P1.92                      TAAATAATTTAACATAAAAATAAAAAAATAAGCTATATATTATATCGA
MAL13|MAL13P1.92                ------------------------------------------------
su_gi_contig_664                ------------------------------------------------
D08_PfBamHI_M_T7_Plate19a.ab1   ------------------------------------------------
gi|1674824|gb|N97806.1|N97806   ------------------------------------------------
PfLab1_M_F3__P6a_G04_14.ab1     ------------------------------------------------
041_PfLab1_S_Plate7b.ab1        ------------------------------------------------
C06_PfBamHI_M_T3_Plate16a.ab1   ------------------------------------------------
F02_Pf_Sau3A_T3_M_P23.ab1       ------------------------------------------------
F02_Pf_Sau3A_T3_M_P23_d.ab1     ------------------------------------------------
gi|1675098|gb|N97840.1|N97840   ------------------------------------------------
gi|15908571|gb|BI815348.1|BI815 ------------------------------------------------
PfLab1_M_F3__P15a_G05_13.ab1    ------------------------------------------------
045_PfLab1_M_P27b.ab1           ------------------------------------------------
gi|22790870|gb|BU494686.1|BU494 ------------------------------------------------
H10_258_1.ab1                   ------------------------------------------------
A09_257_1.ab1                   ------------------------------------------------
gi|21480604|gb|BQ577287.1|BQ577 ------------------------------------------------
A10_257_302.ab1                 ------------------------------------------------

MAL13P1.92                      ATATCCCAAAAAAATAAAAACAAATATATTGAGAACTACTATAAAAAT
MAL13|MAL13P1.92                ------------------------------------------------
su_gi_contig_664                ------------------------------------------------
D08_PfBamHI_M_T7_Plate19a.ab1   ------------------------------------------------
gi|1674824|gb|N97806.1|N97806   ------------------------------------------------
PfLab1_M_F3__P6a_G04_14.ab1     ------------------------------------------------
041_PfLab1_S_Plate7b.ab1        ------------------------------------------------
C06_PfBamHI_M_T3_Plate16a.ab1   ------------------------------------------------
F02_Pf_Sau3A_T3_M_P23.ab1       ------------------------------------------------
F02_Pf_Sau3A_T3_M_P23_d.ab1     ------------------------------------------------
gi|1675098|gb|N97840.1|N97840   ------------------------------------------------
gi|15908571|gb|BI815348.1|BI815 ------------------------------------------------
PfLab1_M_F3__P15a_G05_13.ab1    ------------------------------------------------
045_PfLab1_M_P27b.ab1           ------------------------------------------------
gi|22790870|gb|BU494686.1|BU494 ------------------------------------------------
H10_258_1.ab1                   ------------------------------------------------
A09_257_1.ab1                   ------------------------------------------------
gi|21480604|gb|BQ577287.1|BQ577 ------------------------------------------------
A10_257_302.ab1                 ------------------------------------------------

MAL13P1.92                      AATTATATATATATATTATACATATATACATAAATAAAAATAAATATT
MAL13|MAL13P1.92                ------------------------------------------------
su_gi_contig_664                ------------------------------------------------
D08_PfBamHI_M_T7_Plate19a.ab1   ------------------------------------------------
gi|1674824|gb|N97806.1|N97806   ------------------------------------------------
PfLab1_M_F3__P6a_G04_14.ab1     ------------------------------------------------
041_PfLab1_S_Plate7b.ab1        ------------------------------------------------
C06_PfBamHI_M_T3_Plate16a.ab1   ------------------------------------------------
F02_Pf_Sau3A_T3_M_P23.ab1       ------------------------------------------------
F02_Pf_Sau3A_T3_M_P23_d.ab1     ------------------------------------------------
gi|1675098|gb|N97840.1|N97840   ------------------------------------------------
gi|15908571|gb|BI815348.1|BI815 ------------------------------------------------
PfLab1_M_F3__P15a_G05_13.ab1    ------------------------------------------------
045_PfLab1_M_P27b.ab1           ------------------------------------------------
gi|22790870|gb|BU494686.1|BU494 ------------------------------------------------
H10_258_1.ab1                   ------------------------------------------------
A09_257_1.ab1                   ------------------------------------------------
gi|21480604|gb|BQ577287.1|BQ577 ------------------------------------------------
A10_257_302.ab1                 ------------------------------------------------

MAL13P1.92                      GTAACAAAATTAGTATATAAAAATTTATAACAATATTATATTATATCT
MAL13|MAL13P1.92                ------------------------------------------------
su_gi_contig_664                ------------------------------------------------
D08_PfBamHI_M_T7_Plate19a.ab1   ------------------------------------------------
gi|1674824|gb|N97806.1|N97806   ------------------------------------------------
PfLab1_M_F3__P6a_G04_14.ab1     ------------------------------------------------
041_PfLab1_S_Plate7b.ab1        ------------------------------------------------
C06_PfBamHI_M_T3_Plate16a.ab1   ------------------------------------------------
F02_Pf_Sau3A_T3_M_P23.ab1       ------------------------------------------------
F02_Pf_Sau3A_T3_M_P23_d.ab1     ------------------------------------------------
gi|1675098|gb|N97840.1|N97840   ------------------------------------------------
gi|15908571|gb|BI815348.1|BI815 ------------------------------------------------
PfLab1_M_F3__P15a_G05_13.ab1    ------------------------------------------------
045_PfLab1_M_P27b.ab1           ------------------------------------------------
gi|22790870|gb|BU494686.1|BU494 ------------------------------------------------
H10_258_1.ab1                   ------------------------------------------------
A09_257_1.ab1                   ------------------------------------------------
gi|21480604|gb|BQ577287.1|BQ577 ------------------------------------------------
A10_257_302.ab1                 ------------------------------------------------

MAL13P1.92                      ATTTTTTTATATATGTAAAATTTAAGTTTATATATATTAATAATATTA
MAL13|MAL13P1.92                ------------------------------------------------
su_gi_contig_664                ------------------------------------------------
D08_PfBamHI_M_T7_Plate19a.ab1   ------------------------------------------------
gi|1674824|gb|N97806.1|N97806   ------------------------------------------------
PfLab1_M_F3__P6a_G04_14.ab1     ------------------------------------------------
041_PfLab1_S_Plate7b.ab1        ------------------------------------------------
C06_PfBamHI_M_T3_Plate16a.ab1   ------------------------------------------------
F02_Pf_Sau3A_T3_M_P23.ab1       ------------------------------------------------
F02_Pf_Sau3A_T3_M_P23_d.ab1     ------------------------------------------------
gi|1675098|gb|N97840.1|N97840   ------------------------------------------------
gi|15908571|gb|BI815348.1|BI815 ------------------------------------------------
PfLab1_M_F3__P15a_G05_13.ab1    ------------------------------------------------
045_PfLab1_M_P27b.ab1           ------------------------------------------------
gi|22790870|gb|BU494686.1|BU494 ------------------------------------------------
H10_258_1.ab1                   ------------------------------------------------
A09_257_1.ab1                   ------------------------------------------------
gi|21480604|gb|BQ577287.1|BQ577 ------------------------------------------------
A10_257_302.ab1                 ------------------------------------------------

MAL13P1.92                      TTATATATTTATTATATATGTATGTATATATTATATATAATTATATTA
MAL13|MAL13P1.92                ------------------------------------------------
su_gi_contig_664                ------------------------------------------------
D08_PfBamHI_M_T7_Plate19a.ab1   ------------------------------------------------
gi|1674824|gb|N97806.1|N97806   ------------------------------------------------
PfLab1_M_F3__P6a_G04_14.ab1     ------------------------------------------------
041_PfLab1_S_Plate7b.ab1        ------------------------------------------------
C06_PfBamHI_M_T3_Plate16a.ab1   ------------------------------------------------
F02_Pf_Sau3A_T3_M_P23.ab1       ------------------------------------------------
F02_Pf_Sau3A_T3_M_P23_d.ab1     ------------------------------------------------
gi|1675098|gb|N97840.1|N97840   ------------------------------------------------
gi|15908571|gb|BI815348.1|BI815 ------------------------------------------------
PfLab1_M_F3__P15a_G05_13.ab1    ------------------------------------------------
045_PfLab1_M_P27b.ab1           ------------------------------------------------
gi|22790870|gb|BU494686.1|BU494 ------------------------------------------------
H10_258_1.ab1                   ------------------------------------------------
A09_257_1.ab1                   ------------------------------------------------
gi|21480604|gb|BQ577287.1|BQ577 ------------------------------------------------
A10_257_302.ab1                 ------------------------------------------------

MAL13P1.92                      TATAAAATTAAATTAATTCTTTTTATTTCAAAAAAAAAAAAAAAAAAA
MAL13|MAL13P1.92                ------------------------------------------------
su_gi_contig_664                ------------------------------------------------
D08_PfBamHI_M_T7_Plate19a.ab1   ------------------------------------------------
gi|1674824|gb|N97806.1|N97806   ------------------------------------------------
PfLab1_M_F3__P6a_G04_14.ab1     ------------------------------------------------
041_PfLab1_S_Plate7b.ab1        ------------------------------------------------
C06_PfBamHI_M_T3_Plate16a.ab1   ------------------------------------------------
F02_Pf_Sau3A_T3_M_P23.ab1       ------------------------------------------------
F02_Pf_Sau3A_T3_M_P23_d.ab1     ------------------------------------------------
gi|1675098|gb|N97840.1|N97840   ------------------------------------------------
gi|15908571|gb|BI815348.1|BI815 ------------------------------------------------
PfLab1_M_F3__P15a_G05_13.ab1    ------------------------------------------------
045_PfLab1_M_P27b.ab1           ------------------------------------------------
gi|22790870|gb|BU494686.1|BU494 ------------------------------------------------
H10_258_1.ab1                   ------------------------------------------------
A09_257_1.ab1                   ------------------------------------------------
gi|21480604|gb|BQ577287.1|BQ577 ------------------------------------------------
A10_257_302.ab1                 ------------------------------------------------

MAL13P1.92                      AAAAAAAAAATTATAAATAAAATAAAATAAAAAAAGTAAAAGAAAATA
MAL13|MAL13P1.92                ------------------------------------------------
su_gi_contig_664                ------------------AAAATAAAATAAAAAAAGTAAAAGAAAATA
D08_PfBamHI_M_T7_Plate19a.ab1   -------------------AAATAAAATAAAAAAAGTAAAAGAAAATA
gi|1674824|gb|N97806.1|N97806   -----------------------------AAAAAAGTAAAAGAAAATA
PfLab1_M_F3__P6a_G04_14.ab1     ----------------------------------AGTAAAAGAAAATA
041_PfLab1_S_Plate7b.ab1        ------------------------------------TAAAAGAAAATA
C06_PfBamHI_M_T3_Plate16a.ab1   -------------------------------------AAAAGAAAATA
F02_Pf_Sau3A_T3_M_P23.ab1       ---------------------------------------------ATA
F02_Pf_Sau3A_T3_M_P23_d.ab1     ---------------------------------------------ATA
gi|1675098|gb|N97840.1|N97840   ------------------------------------------------
gi|15908571|gb|BI815348.1|BI815 ------------------------------------------------
PfLab1_M_F3__P15a_G05_13.ab1    ------------------------------------------------
045_PfLab1_M_P27b.ab1           ------------------------------------------------
gi|22790870|gb|BU494686.1|BU494 ------------------------------------------------
H10_258_1.ab1                   ------------------------------------------------
A09_257_1.ab1                   ------------------------------------------------
gi|21480604|gb|BQ577287.1|BQ577 ------------------------------------------------
A10_257_302.ab1                 ------------------------------------------------

MAL13P1.92                      ACTTTTTCATAAATTATTATATTAATATTTTAGAAACCCTTATTTCTA
MAL13|MAL13P1.92                ------------------------------------------------
su_gi_contig_664                ACTTTTTCATAAATTATTATATTAATATTTTAGAAACCCTTATTTCTA
D08_PfBamHI_M_T7_Plate19a.ab1   ACTTTTTCATAAATTATTATATTAATATTTTAGAAACCCTTATTTCTA
gi|1674824|gb|N97806.1|N97806   ACTTTTTCATAAATTATTATATTAATATTTTAGAAACCCTTATTTCTA
PfLab1_M_F3__P6a_G04_14.ab1     ACTTTTTCATAAATTATTATATTAATATTTTAGAAACCCTTATTTCTA
041_PfLab1_S_Plate7b.ab1        ACTTTTTCATAAATTATTATATTAATATTTTAGAAACCCTTATTTCTA
C06_PfBamHI_M_T3_Plate16a.ab1   ACTTTTTCATAAATTATTATATTAATATTTTAGAAACCCTTATTTCTA
F02_Pf_Sau3A_T3_M_P23.ab1       ACTTTTTCATAAATTATTATATTAATATTTTAGAAACCCTTATTTCTA
F02_Pf_Sau3A_T3_M_P23_d.ab1     ACTTTTTCATAAATTATTATATTAATATTTTAGAAACCCTTATTTCTA
gi|1675098|gb|N97840.1|N97840   -CTTTTTCATAAATTATTATATTAATATTTTAGAAACCCTTATTTCTA
gi|15908571|gb|BI815348.1|BI815 ---TTTTCATAAATTATTATATTAATATTTTAGAAACCCTTATTTCTA
PfLab1_M_F3__P15a_G05_13.ab1    --------ATAAATTATTATATTAATATTTTAGAAACCCTTATTTCTA
045_PfLab1_M_P27b.ab1           ----------AAATTATTATATTAATATTTTAGAAACCCTTATTTCTA
gi|22790870|gb|BU494686.1|BU494 ------------------------------------------------
H10_258_1.ab1                   ------------------------------------------------
A09_257_1.ab1                   ------------------------------------------------
gi|21480604|gb|BQ577287.1|BQ577 ------------------------------------------------
A10_257_302.ab1                 ------------------------------------------------

MAL13P1.92                      TTCTTATTTATATTATAATATATATAAAAGGAAACTTTTTGTATTTTA
MAL13|MAL13P1.92                ------------------------------------------------
su_gi_contig_664                TTCTTATTTATATTATAATATATATAAAAGGAAACTTTTTGTATTTTA
D08_PfBamHI_M_T7_Plate19a.ab1   TTCTTATTTATATTATAATATATATAAAAGGAAACTTTTTGTATTTTA
gi|1674824|gb|N97806.1|N97806   TTCTTATTTATATTATAATATATATAAAAGGAAACTTTTTGTATTTTA
PfLab1_M_F3__P6a_G04_14.ab1     TTCTTATTTATATTATAATATATATAAAAGGAAACTTTTTGTATTTTA
041_PfLab1_S_Plate7b.ab1        TTCTTATTTATATTATAATATATATAAAAGGAAACTTTTTGTATTTTA
C06_PfBamHI_M_T3_Plate16a.ab1   TTCTTATTTATATTATAATATATATAAAAGGAAACTTTTTGTATTTTA
F02_Pf_Sau3A_T3_M_P23.ab1       TTCTTATTTATATTATAATATATATAAAAGGAAACTTTTTGTATTTTA
F02_Pf_Sau3A_T3_M_P23_d.ab1     TTCTTATTTATATTATAATATATATAAAAGGAAACTTTTTGTATTTTA
gi|1675098|gb|N97840.1|N97840   TTCTTATTTATATTATAATATATATAAAAGGAAACTTTTTGTATTTTA
gi|15908571|gb|BI815348.1|BI815 TTCTTATTTATATTATAATATATATAAAAGGAAACTTTTTGTATTTTA
PfLab1_M_F3__P15a_G05_13.ab1    TTCTTATTTATATTATAATATATATAAAAGGAAACTTTTTGTATTTTA
045_PfLab1_M_P27b.ab1           TTCTTATTTATATTATAATATATATAAAAGGAAACTTTTTGTATTTTA
gi|22790870|gb|BU494686.1|BU494 ------------------------------------------------
H10_258_1.ab1                   ------------------------------------------------
A09_257_1.ab1                   ------------------------------------------------
gi|21480604|gb|BQ577287.1|BQ577 ------------------------------------------------
A10_257_302.ab1                 ------------------------------------------------

MAL13P1.92                      AACATTTAAATCTCGAAAAAGAAAAAAATGGTAATTAACAAATATTAA
MAL13|MAL13P1.92                ------------------------------------------------
su_gi_contig_664                AACATTTAAATCTCGAAAAAGAAAAAAATG------------------
D08_PfBamHI_M_T7_Plate19a.ab1   AACATTTAAATCTCGAAAAAGAAAAAAATG------------------
gi|1674824|gb|N97806.1|N97806   AACATTTAAATCTCGAAAAAGAAAAAAATG------------------
PfLab1_M_F3__P6a_G04_14.ab1     AACATTTAAATCTCGAAAAAGAAAAAAATG------------------
041_PfLab1_S_Plate7b.ab1        AACATTTAAATCTCGAAAAAGAAAAAAATG------------------
C06_PfBamHI_M_T3_Plate16a.ab1   AACATTTAAATCTCGAAAAAGAAAAAAATG------------------
F02_Pf_Sau3A_T3_M_P23.ab1       AACATTTAAATCTCGAAAAAGAAAAAAATG------------------
F02_Pf_Sau3A_T3_M_P23_d.ab1     AACATTTAAATCTCGAAAAAGAAAAAAATG------------------
gi|1675098|gb|N97840.1|N97840   AACATTTAAATCTCGAAAAAGAAAAAAATG------------------
gi|15908571|gb|BI815348.1|BI815 AACATTTAAATCTCGAAAAAGAAAAAAATG------------------
PfLab1_M_F3__P15a_G05_13.ab1    AACATTTAAATCTCGAAAAAGAAAAAAATG------------------
045_PfLab1_M_P27b.ab1           AACATTTAAATCTCGAAAAAGAAAAAAATG------------------
gi|22790870|gb|BU494686.1|BU494 ------------------------------------------------
H10_258_1.ab1                   ------------------------------------------------
A09_257_1.ab1                   ------------------------------------------------
gi|21480604|gb|BQ577287.1|BQ577 ------------------------------------------------
A10_257_302.ab1                 ------------------------------------------------

MAL13P1.92                      AAAATAATTAAATCTGTAGAAATATATGAAAATATGTATATGTTTGTT
MAL13|MAL13P1.92                ------------------------------------------------
su_gi_contig_664                ------------------------------------------------
D08_PfBamHI_M_T7_Plate19a.ab1   ------------------------------------------------
gi|1674824|gb|N97806.1|N97806   ------------------------------------------------
PfLab1_M_F3__P6a_G04_14.ab1     ------------------------------------------------
041_PfLab1_S_Plate7b.ab1        ------------------------------------------------
C06_PfBamHI_M_T3_Plate16a.ab1   ------------------------------------------------
F02_Pf_Sau3A_T3_M_P23.ab1       ------------------------------------------------
F02_Pf_Sau3A_T3_M_P23_d.ab1     ------------------------------------------------
gi|1675098|gb|N97840.1|N97840   ------------------------------------------------
gi|15908571|gb|BI815348.1|BI815 ------------------------------------------------
PfLab1_M_F3__P15a_G05_13.ab1    ------------------------------------------------
045_PfLab1_M_P27b.ab1           ------------------------------------------------
gi|22790870|gb|BU494686.1|BU494 ------------------------------------------------
H10_258_1.ab1                   ------------------------------------------------
A09_257_1.ab1                   ------------------------------------------------
gi|21480604|gb|BQ577287.1|BQ577 ------------------------------------------------
A10_257_302.ab1                 ------------------------------------------------

MAL13P1.92                      TTATTATTAAGAAAATAATATATATTTTTGTTTATGTTAATATTTATA
MAL13|MAL13P1.92                ------------------------------------------------
su_gi_contig_664                ------------------------------------------------
D08_PfBamHI_M_T7_Plate19a.ab1   ------------------------------------------------
gi|1674824|gb|N97806.1|N97806   ------------------------------------------------
PfLab1_M_F3__P6a_G04_14.ab1     ------------------------------------------------
041_PfLab1_S_Plate7b.ab1        ------------------------------------------------
C06_PfBamHI_M_T3_Plate16a.ab1   ------------------------------------------------
F02_Pf_Sau3A_T3_M_P23.ab1       ------------------------------------------------
F02_Pf_Sau3A_T3_M_P23_d.ab1     ------------------------------------------------
gi|1675098|gb|N97840.1|N97840   ------------------------------------------------
gi|15908571|gb|BI815348.1|BI815 ------------------------------------------------
PfLab1_M_F3__P15a_G05_13.ab1    ------------------------------------------------
045_PfLab1_M_P27b.ab1           ------------------------------------------------
gi|22790870|gb|BU494686.1|BU494 ------------------------------------------------
H10_258_1.ab1                   ------------------------------------------------
A09_257_1.ab1                   ------------------------------------------------
gi|21480604|gb|BQ577287.1|BQ577 ------------------------------------------------
A10_257_302.ab1                 ------------------------------------------------

MAL13P1.92                      AGCAAAAAATATAGGATTTAAATAAATATAAAAAAAAAATGTATATGT
MAL13|MAL13P1.92                ------------------------------------------------
su_gi_contig_664                ------------------------------------------------
D08_PfBamHI_M_T7_Plate19a.ab1   ------------------------------------------------
gi|1674824|gb|N97806.1|N97806   ------------------------------------------------
PfLab1_M_F3__P6a_G04_14.ab1     ------------------------------------------------
041_PfLab1_S_Plate7b.ab1        ------------------------------------------------
C06_PfBamHI_M_T3_Plate16a.ab1   ------------------------------------------------
F02_Pf_Sau3A_T3_M_P23.ab1       ------------------------------------------------
F02_Pf_Sau3A_T3_M_P23_d.ab1     ------------------------------------------------
gi|1675098|gb|N97840.1|N97840   ------------------------------------------------
gi|15908571|gb|BI815348.1|BI815 ------------------------------------------------
PfLab1_M_F3__P15a_G05_13.ab1    ------------------------------------------------
045_PfLab1_M_P27b.ab1           ------------------------------------------------
gi|22790870|gb|BU494686.1|BU494 ------------------------------------------------
H10_258_1.ab1                   ------------------------------------------------
A09_257_1.ab1                   ------------------------------------------------
gi|21480604|gb|BQ577287.1|BQ577 ------------------------------------------------
A10_257_302.ab1                 ------------------------------------------------

MAL13P1.92                      ATAAAAATATATATGTTATATGTAATTGGAAAATATATATTTATATAA
MAL13|MAL13P1.92                ------------ATGTTATAT---------------------------
su_gi_contig_664                ------------------------------------------------
D08_PfBamHI_M_T7_Plate19a.ab1   ------------------------------------------------
gi|1674824|gb|N97806.1|N97806   ------------------------------------------------
PfLab1_M_F3__P6a_G04_14.ab1     ------------------------------------------------
041_PfLab1_S_Plate7b.ab1        ------------------------------------------------
C06_PfBamHI_M_T3_Plate16a.ab1   ------------------------------------------------
F02_Pf_Sau3A_T3_M_P23.ab1       ------------------------------------------------
F02_Pf_Sau3A_T3_M_P23_d.ab1     ------------------------------------------------
gi|1675098|gb|N97840.1|N97840   ------------------------------------------------
gi|15908571|gb|BI815348.1|BI815 ------------------------------------------------
PfLab1_M_F3__P15a_G05_13.ab1    ------------------------------------------------
045_PfLab1_M_P27b.ab1           ------------------------------------------------
gi|22790870|gb|BU494686.1|BU494 ------------------------------------------------
H10_258_1.ab1                   ------------------------------------------------
A09_257_1.ab1                   ------------------------------------------------
gi|21480604|gb|BQ577287.1|BQ577 ------------------------------------------------
A10_257_302.ab1                 ------------------------------------------------

MAL13P1.92                      TAAATATTGTTTAAAGTTACGTTACGTATATATAGAAATAGTATTATA
MAL13|MAL13P1.92                ------------------------------------------------
su_gi_contig_664                ------------------------------------------------
D08_PfBamHI_M_T7_Plate19a.ab1   ------------------------------------------------
gi|1674824|gb|N97806.1|N97806   ------------------------------------------------
PfLab1_M_F3__P6a_G04_14.ab1     ------------------------------------------------
041_PfLab1_S_Plate7b.ab1        ------------------------------------------------
C06_PfBamHI_M_T3_Plate16a.ab1   ------------------------------------------------
F02_Pf_Sau3A_T3_M_P23.ab1       ------------------------------------------------
F02_Pf_Sau3A_T3_M_P23_d.ab1     ------------------------------------------------
gi|1675098|gb|N97840.1|N97840   ------------------------------------------------
gi|15908571|gb|BI815348.1|BI815 ------------------------------------------------
PfLab1_M_F3__P15a_G05_13.ab1    ------------------------------------------------
045_PfLab1_M_P27b.ab1           ------------------------------------------------
gi|22790870|gb|BU494686.1|BU494 ------------------------------------------------
H10_258_1.ab1                   ------------------------------------------------
A09_257_1.ab1                   ------------------------------------------------
gi|21480604|gb|BQ577287.1|BQ577 ------------------------------------------------
A10_257_302.ab1                 ------------------------------------------------

MAL13P1.92                      TTATATATATATATATATATATATGCAGTACATTAATACCTACATTAT
MAL13|MAL13P1.92                ------------------------------------------------
su_gi_contig_664                ------------------------------------------------
D08_PfBamHI_M_T7_Plate19a.ab1   ------------------------------------------------
gi|1674824|gb|N97806.1|N97806   ------------------------------------------------
PfLab1_M_F3__P6a_G04_14.ab1     ------------------------------------------------
041_PfLab1_S_Plate7b.ab1        ------------------------------------------------
C06_PfBamHI_M_T3_Plate16a.ab1   ------------------------------------------------
F02_Pf_Sau3A_T3_M_P23.ab1       ------------------------------------------------
F02_Pf_Sau3A_T3_M_P23_d.ab1     ------------------------------------------------
gi|1675098|gb|N97840.1|N97840   ------------------------------------------------
gi|15908571|gb|BI815348.1|BI815 ------------------------------------------------
PfLab1_M_F3__P15a_G05_13.ab1    ------------------------------------------------
045_PfLab1_M_P27b.ab1           ------------------------------------------------
gi|22790870|gb|BU494686.1|BU494 ------------------------------------------------
H10_258_1.ab1                   ------------------------------------------------
A09_257_1.ab1                   ------------------------------------------------
gi|21480604|gb|BQ577287.1|BQ577 ------------------------------------------------
A10_257_302.ab1                 ------------------------------------------------

MAL13P1.92                      TGTTACGTCATATATTTTGCAAATATTTTTATTTTTATTTATATGTAT
MAL13|MAL13P1.92                ------------------------------------------------
su_gi_contig_664                ------------------------------------------------
D08_PfBamHI_M_T7_Plate19a.ab1   ------------------------------------------------
gi|1674824|gb|N97806.1|N97806   ------------------------------------------------
PfLab1_M_F3__P6a_G04_14.ab1     ------------------------------------------------
041_PfLab1_S_Plate7b.ab1        ------------------------------------------------
C06_PfBamHI_M_T3_Plate16a.ab1   ------------------------------------------------
F02_Pf_Sau3A_T3_M_P23.ab1       ------------------------------------------------
F02_Pf_Sau3A_T3_M_P23_d.ab1     ------------------------------------------------
gi|1675098|gb|N97840.1|N97840   ------------------------------------------------
gi|15908571|gb|BI815348.1|BI815 ------------------------------------------------
PfLab1_M_F3__P15a_G05_13.ab1    ------------------------------------------------
045_PfLab1_M_P27b.ab1           ------------------------------------------------
gi|22790870|gb|BU494686.1|BU494 ------------------------------------------------
H10_258_1.ab1                   ------------------------------------------------
A09_257_1.ab1                   ------------------------------------------------
gi|21480604|gb|BQ577287.1|BQ577 ------------------------------------------------
A10_257_302.ab1                 ------------------------------------------------

MAL13P1.92                      ATATGTATATATGCATATATGTATATATGTATATATGTTTATATGTAT
MAL13|MAL13P1.92                ------------------------------------------------
su_gi_contig_664                ------------------------------------------------
D08_PfBamHI_M_T7_Plate19a.ab1   ------------------------------------------------
gi|1674824|gb|N97806.1|N97806   ------------------------------------------------
PfLab1_M_F3__P6a_G04_14.ab1     ------------------------------------------------
041_PfLab1_S_Plate7b.ab1        ------------------------------------------------
C06_PfBamHI_M_T3_Plate16a.ab1   ------------------------------------------------
F02_Pf_Sau3A_T3_M_P23.ab1       ------------------------------------------------
F02_Pf_Sau3A_T3_M_P23_d.ab1     ------------------------------------------------
gi|1675098|gb|N97840.1|N97840   ------------------------------------------------
gi|15908571|gb|BI815348.1|BI815 ------------------------------------------------
PfLab1_M_F3__P15a_G05_13.ab1    ------------------------------------------------
045_PfLab1_M_P27b.ab1           ------------------------------------------------
gi|22790870|gb|BU494686.1|BU494 ------------------------------------------------
H10_258_1.ab1                   ------------------------------------------------
A09_257_1.ab1                   ------------------------------------------------
gi|21480604|gb|BQ577287.1|BQ577 ------------------------------------------------
A10_257_302.ab1                 ------------------------------------------------

MAL13P1.92                      ATATGTATATATGTATATATGTATGTATAATATATTAATATGCTTGTT
MAL13|MAL13P1.92                ------------------------------------------------
su_gi_contig_664                ------------------------------------------------
D08_PfBamHI_M_T7_Plate19a.ab1   ------------------------------------------------
gi|1674824|gb|N97806.1|N97806   ------------------------------------------------
PfLab1_M_F3__P6a_G04_14.ab1     ------------------------------------------------
041_PfLab1_S_Plate7b.ab1        ------------------------------------------------
C06_PfBamHI_M_T3_Plate16a.ab1   ------------------------------------------------
F02_Pf_Sau3A_T3_M_P23.ab1       ------------------------------------------------
F02_Pf_Sau3A_T3_M_P23_d.ab1     ------------------------------------------------
gi|1675098|gb|N97840.1|N97840   ------------------------------------------------
gi|15908571|gb|BI815348.1|BI815 ------------------------------------------------
PfLab1_M_F3__P15a_G05_13.ab1    ------------------------------------------------
045_PfLab1_M_P27b.ab1           ------------------------------------------------
gi|22790870|gb|BU494686.1|BU494 ------------------------------------------------
H10_258_1.ab1                   ------------------------------------------------
A09_257_1.ab1                   ------------------------------------------------
gi|21480604|gb|BQ577287.1|BQ577 ------------------------------------------------
A10_257_302.ab1                 ------------------------------------------------

MAL13P1.92                      TATTTATTTATTTATTTTTTTTTTTTTTTTTTTTTCTCAGGAGGATGC
MAL13|MAL13P1.92                ----------------------------------------GAGGATGC
su_gi_contig_664                ----------------------------------------GAGGATGC
D08_PfBamHI_M_T7_Plate19a.ab1   ----------------------------------------GAGGATGC
gi|1674824|gb|N97806.1|N97806   ----------------------------------------GAGGATGC
PfLab1_M_F3__P6a_G04_14.ab1     ----------------------------------------GAGGATGC
041_PfLab1_S_Plate7b.ab1        ----------------------------------------GAGGATGC
C06_PfBamHI_M_T3_Plate16a.ab1   ----------------------------------------GAGGATGC
F02_Pf_Sau3A_T3_M_P23.ab1       ----------------------------------------GAGGATGC
F02_Pf_Sau3A_T3_M_P23_d.ab1     ----------------------------------------GAGGATGC
gi|1675098|gb|N97840.1|N97840   ----------------------------------------GAGGATGC
gi|15908571|gb|BI815348.1|BI815 ------------------------------------------------
PfLab1_M_F3__P15a_G05_13.ab1    ----------------------------------------GAGGATGC
045_PfLab1_M_P27b.ab1           ----------------------------------------GAGGATGC
gi|22790870|gb|BU494686.1|BU494 ----------------------------------------GAGGATGC
H10_258_1.ab1                   ------------------------------------------------
A09_257_1.ab1                   ------------------------------------------------
gi|21480604|gb|BQ577287.1|BQ577 ------------------------------------------------
A10_257_302.ab1                 ------------------------------------------------

MAL13P1.92                      AAATAAGCCCAAGAAGAGAACCTTTCGTACCTTTCAATATAGAGGTGT
MAL13|MAL13P1.92                AAATAAGCCCAAGAAGAGAACCTTTCGTACCTTTCAATATAGAGGTGT
su_gi_contig_664                AAATAAGCCCAAGAAGAGAACCTTTCGTACCTTTCAATATAGAGGTGT
D08_PfBamHI_M_T7_Plate19a.ab1   AAATAAGCCCAAGAAGAGAACCTTTCGTACCTTTCAATATAGAGGTGT
gi|1674824|gb|N97806.1|N97806   AAATAAGCCCAAGAAGAGAACCTTTCGTACCTTTCAATATAGAGGTGT
PfLab1_M_F3__P6a_G04_14.ab1     AAATAAGCCCAAGAAGAGAACCTTTCGTACCTTTCAATATAGAGGTGT
041_PfLab1_S_Plate7b.ab1        AAATAAGCCCAAGAAGAGAACCTTTCGTACCTTTCAATATAGAGGTGT
C06_PfBamHI_M_T3_Plate16a.ab1   AAATAAGCCCAAGAAGAGAACCTTTCGTACCTTTCAATATAGAGGTGT
F02_Pf_Sau3A_T3_M_P23.ab1       AAATAAGCCCAAGAAGAGAACCTTTCGTACCTTTCAATATAGAGGTGT
F02_Pf_Sau3A_T3_M_P23_d.ab1     AAATAAGCCCAAGAAGAGAACCTTTCGTACCTTTCAATATAGAGGTGT
gi|1675098|gb|N97840.1|N97840   AAATAAGCCCAAGAAGAGAACCTTTCGTACCTTTCAATATAGAGGTGT
gi|15908571|gb|BI815348.1|BI815 ------------------------------------------------
PfLab1_M_F3__P15a_G05_13.ab1    AAATAAGCCCAAGAAGAGAACCTTTCGTACCTTTCAATATAGAGGTGT
045_PfLab1_M_P27b.ab1           AAATAAGCCCAAGAAGAGAACCTTTCGTACCTTTCAATATAGAGGTGT
gi|22790870|gb|BU494686.1|BU494 AAATAAGCCCAAGAAGAGAACCTTTCGTACCTTTCAATATAGAGGTGT
H10_258_1.ab1                   ------------------------------------------------
A09_257_1.ab1                   ------------------------------------------------
gi|21480604|gb|BQ577287.1|BQ577 ------------------------------------------------
A10_257_302.ab1                 ------------------------------------------------

MAL13P1.92                      TGATTTAGATAAGTTATTAGACTTAAGCCAAGATGAACTTATAAAATT
MAL13|MAL13P1.92                TGATTTAGATAAGTTATTAGACTTAAGCCAAGATGAACTTATAAAATT
su_gi_contig_664                TGATTTAGATAAGTTATTAGACTTAAGCCAAGATGAACTTATAAAATT
D08_PfBamHI_M_T7_Plate19a.ab1   TGATTTAGATAAGTTATTAGACTTAAGCCAAGATGAACTTATAAAATT
gi|1674824|gb|N97806.1|N97806   TGATTTAGATAAGTTATTAGACTTAAGCCAAGATGAACTTATAAAATT
PfLab1_M_F3__P6a_G04_14.ab1     TGATTTAGATAAGTTATTAGACTTAAGCCAAGATGAACTTATAAAATT
041_PfLab1_S_Plate7b.ab1        TGATTTAGATAAGTTATTAGACTTAAGCCAAGATGAACTTATAAAATT
C06_PfBamHI_M_T3_Plate16a.ab1   TGATTTAGATAAGTTATTAGACTTAAGCCAAGATGAACTTATAAAATT
F02_Pf_Sau3A_T3_M_P23.ab1       TGATTTAGATAAGTTATTAGACTTAAGCCAAGATGAACTTATAAAATT
F02_Pf_Sau3A_T3_M_P23_d.ab1     TGATTTAGATAAGTTATTAGACTTAAGCCAAGATGAACTTATAAAATT
gi|1675098|gb|N97840.1|N97840   TGATTTAGATAAGTTATTAGACTTAAGCCAAGATGAACTTATAAAATT
gi|15908571|gb|BI815348.1|BI815 ------------------------------------------------
PfLab1_M_F3__P15a_G05_13.ab1    TGATTTAGATAAGTTATTAGACTTAAGCCAAGATGAACTTATAAAAT-
045_PfLab1_M_P27b.ab1           TGATTTAGATAAGTTATTAGACTTAAGCCAAGATGAACTTATAAAATT
gi|22790870|gb|BU494686.1|BU494 TGATTTAGATAAGTTATTAGACTTAAGCCAAGATGAACTTATAAAATT
H10_258_1.ab1                   -------------------------------GATGAACTTATAAAATT
A09_257_1.ab1                   -------------------------------GATGAACTTATAAAATT
gi|21480604|gb|BQ577287.1|BQ577 ------------------------------------------------
A10_257_302.ab1                 ------------------------------------------------

MAL13P1.92                      ATTTAAAGCAAGACAAAGAAGAAAGTTCCAAAGAGGAATAAGCAAGAA
MAL13|MAL13P1.92                ATTTAAAGCAAGACAAAGAAGAAAGTTCCAAAGAGGAATAAGCAAGAA
su_gi_contig_664                ATTTAAAGCAAGACAAAGAAGAAAGTTCCAAAGAGGAATAAGCAAGAA
D08_PfBamHI_M_T7_Plate19a.ab1   ATTTAAAGCAAGACAAAGAAGAAAGTTCCAAAGAGGAATAAGCAAGAA
gi|1674824|gb|N97806.1|N97806   ATTTAAAGCAAGACAAAGAAGAAAGTTCCAAAGAGGAATAAGCAAGAA
PfLab1_M_F3__P6a_G04_14.ab1     ATTTAAAGCAAGACAAAGAAGAAAGTTCCAAAGAGGAATAAGCAAGAA
041_PfLab1_S_Plate7b.ab1        ATTTAAAGCAAGACAAAGAAGAAAGTTCCAAAGAGGAATAAGCAAGAA
C06_PfBamHI_M_T3_Plate16a.ab1   ATTTAAAGCAAGACAAAGAAGAAAGTTCCAAAGAGGAATAAGCAAGAA
F02_Pf_Sau3A_T3_M_P23.ab1       ATTTAAAGCAAGACAAAGAAGAAAGTTCCAAAGAGGAATAAGCAAGAA
F02_Pf_Sau3A_T3_M_P23_d.ab1     ATTTAAAGCAAGACAAAGAAGAAAGTTCCAAAGAGGAATAAGCAAGAA
gi|1675098|gb|N97840.1|N97840   ATTTAAAGCAAGACAAAGAAGAAAGTTCCAAAGAGGAATAAGCAAGAA
gi|15908571|gb|BI815348.1|BI815 ------------------------------------------------
PfLab1_M_F3__P15a_G05_13.ab1    ------------------------------------------------
045_PfLab1_M_P27b.ab1           ATTTAAAGCAAGACAAAGAAGAAAGTTCCAAAGAGGAATAAGCAAGAA
gi|22790870|gb|BU494686.1|BU494 ATTTAAAGCAAGACAAAGAAGAAAGTTCCAAAGAGGAATAAGCAAGAA
H10_258_1.ab1                   ATTTAAAGCAAGACAAAGAAGAAAGTTCCAAAGAGGAATAAGCAAGAA
A09_257_1.ab1                   ATTTAAAGCAAGACAAAGAAGAAAGTTCCAAAGAGGAATAAGCAAGAA
gi|21480604|gb|BQ577287.1|BQ577 ------------------------------------------------
A10_257_302.ab1                 ------------------------------------------------

MAL13P1.92                      AGCTAAATCACTTTTAAAAAAAATTAGAAAATCTAAAAAAAATTGTGA
MAL13|MAL13P1.92                AGCTAAATCACTTTTAAAAAAAATTAGAAAATCTAAAAAAAATTGTGA
su_gi_contig_664                AGCTAAATCACTTTTAAAAAAAATTAGAAAATCTAAAAAAAATTGTGA
D08_PfBamHI_M_T7_Plate19a.ab1   AGCTAAATCACTTTTAAAAAAAATTAGAAAATCTAAAAAAAATTGTGA
gi|1674824|gb|N97806.1|N97806   AGCTAAATCACTTTTAAAAAAAATTAGAAAATCTAAAAAAAATTGTGA
PfLab1_M_F3__P6a_G04_14.ab1     AGCTAAATCACTTTTAAAAAAAATTAGAAAATCTAAAAAAAATTGTGA
041_PfLab1_S_Plate7b.ab1        AGCTAAATCACTTTTAAAAAAAATTAG---------------------
C06_PfBamHI_M_T3_Plate16a.ab1   AGCTAAATCACTTTTAAAAAAAATTAGAAAATCTAAAAAAAATTGTGA
F02_Pf_Sau3A_T3_M_P23.ab1       AGCTAAATCACTTTTAAAAAAAATTAGAAAATCTAAAAAAAATTGTGA
F02_Pf_Sau3A_T3_M_P23_d.ab1     AGCTAAATCACTTTTAAAAAAAATTAGAAAATCTAAAAAAAATTGTGA
gi|1675098|gb|N97840.1|N97840   AGCTAAATCACTTTTAAAAAAAATTAGAAAATCTAAAAAAAATTGTGA
gi|15908571|gb|BI815348.1|BI815 ------------------------------------------------
PfLab1_M_F3__P15a_G05_13.ab1    ------------------------------------------------
045_PfLab1_M_P27b.ab1           AGCTAAATCACTTTTAAAAAAAATTAGAAAATCTAAAAAAAATTGTGA
gi|22790870|gb|BU494686.1|BU494 AGCTAAATCACTT-----------------------------------
H10_258_1.ab1                   AGCTAAATCACTTTTAAAAAAAATTAGAAAATCTAAAAAAAATTGTGA
A09_257_1.ab1                   AGCTAAATCACTTTTAAAAAAAATTAGAAAATCTAAAAAAAATTGTGA
gi|21480604|gb|BQ577287.1|BQ577 ------------------------------------------------
A10_257_302.ab1                 ------------------------------------------------

MAL13P1.92                      ACCAGGAGAAAAGCCAAATCCTGTCCCTACCCATTTAAGAAATATGAC
MAL13|MAL13P1.92                ACCAGGAGAAAAGCCAAATCCTGTCCCTACCCATTTAAGAAATATGAC
su_gi_contig_664                ACCAGGAGAAAAGCCAAATCCTGTCCCTACCCATTTAAGAAATATGAC
D08_PfBamHI_M_T7_Plate19a.ab1   ACCAGGAGAAAAGCCAAATCCTGTCCCTACCCATTTAAGAAATATGAC
gi|1674824|gb|N97806.1|N97806   ACCAGGAGAAAAGCCAAATCCTGTCCCTACCCATTTAAGAAATATGAC
PfLab1_M_F3__P6a_G04_14.ab1     ACCAGGAGAAAAGCCAAATCCTGTCCCTACCCATTTAA----------
041_PfLab1_S_Plate7b.ab1        ------------------------------------------------
C06_PfBamHI_M_T3_Plate16a.ab1   ACCAGGAGAAAAGCCAAATCCTGTCCCTACCCATTTAAGAAATATGAC
F02_Pf_Sau3A_T3_M_P23.ab1       ACCAGGAGAAAAGCCAAATCCTGTCCCTACCCATTTAAGAAATATGAC
F02_Pf_Sau3A_T3_M_P23_d.ab1     ACCAGGAGAAAAGCCAAATCCTGTCCCTACCCATTTAAGAAATATGAC
gi|1675098|gb|N97840.1|N97840   ACCAGGAGAAAAGCCAAATCCTGTCCCTACCCATTTAAGAAATATGAC
gi|15908571|gb|BI815348.1|BI815 ------------------------------------------------
PfLab1_M_F3__P15a_G05_13.ab1    ------------------------------------------------
045_PfLab1_M_P27b.ab1           ACCAGGAGAAAAGCCAAATCCTGTCCCTACCCATTTAAGAAATATGAC
gi|22790870|gb|BU494686.1|BU494 ------------------------------------------------
H10_258_1.ab1                   ACCAGGAGAAAAGCCAAATCCTGTCCCTACCCATTTAAGAAATATGAC
A09_257_1.ab1                   ACCAGGAGAAAAGCCAAATCCTGTCCCTACCCATTTAAGAAATATGAC
gi|21480604|gb|BQ577287.1|BQ577 ------------------------------------------------
A10_257_302.ab1                 ------------------------------------------------

MAL13P1.92                      CATCATACCAGAAATGGTAGGATCTATTGTAGCTGTACATAATGGTAA
MAL13|MAL13P1.92                CATCATACCAGAAATGGTAGGATCTATTGTAGCTGTACATAATGGTAA
su_gi_contig_664                CATCATACCAGAAATGGTAGGATCTATTGTAGCTGTACATAATGGTAA
D08_PfBamHI_M_T7_Plate19a.ab1   CATCATACC---------------------------------------
gi|1674824|gb|N97806.1|N97806   CATCATACCAGAAATGG-------------------------------
PfLab1_M_F3__P6a_G04_14.ab1     ------------------------------------------------
041_PfLab1_S_Plate7b.ab1        ------------------------------------------------
C06_PfBamHI_M_T3_Plate16a.ab1   CATCATACCAGAAATGGTAGGATCTATTGTAGCTGTACATAATGGTAA
F02_Pf_Sau3A_T3_M_P23.ab1       CATCATACCAGAAATGGTAGGATCTATTGTAGCTGTACATAATGGTAA
F02_Pf_Sau3A_T3_M_P23_d.ab1     CATCATACCAGAAATGGTAGGATCTATTGTAGCTGTACATAATGGTAA
gi|1675098|gb|N97840.1|N97840   CATCATACCAGAAATGGTAGGATCTATTG-------------------
gi|15908571|gb|BI815348.1|BI815 ------------------------------------------------
PfLab1_M_F3__P15a_G05_13.ab1    ------------------------------------------------
045_PfLab1_M_P27b.ab1           CATCATACCAGAAATGGTAGGATCTATTGTAGCTGTACATAATGGTAA
gi|22790870|gb|BU494686.1|BU494 ------------------------------------------------
H10_258_1.ab1                   CATCATACCAGAAATGGTAGGATCTATTGTAGCTGTACATAATGGTAA
A09_257_1.ab1                   CATCATACCAGAAATGGTAGGATCTATTGTAGCTGTACATAATGGTAA
gi|21480604|gb|BQ577287.1|BQ577 ----------------------------------------------AA
A10_257_302.ab1                 ------------------------------------------------

MAL13P1.92                      ACAATATACGAATGTAGAAATTAAACCAGAAATGATTGGTTATTATCT
MAL13|MAL13P1.92                ACAATATACGAATGTAGAAATTAAACCAGAAATGATTGGTTATTATCT
su_gi_contig_664                ACAATATACGAATGTAGAAATTAAACCAGAAATGATTGGTTATTATCT
D08_PfBamHI_M_T7_Plate19a.ab1   ------------------------------------------------
gi|1674824|gb|N97806.1|N97806   ------------------------------------------------
PfLab1_M_F3__P6a_G04_14.ab1     ------------------------------------------------
041_PfLab1_S_Plate7b.ab1        ------------------------------------------------
C06_PfBamHI_M_T3_Plate16a.ab1   ACAATATACGAATGT---------------------------------
F02_Pf_Sau3A_T3_M_P23.ab1       ACAATATACGAATGTAGAAATTAAACCAGAAATGATTGGTTATTATCT
F02_Pf_Sau3A_T3_M_P23_d.ab1     ACAATATACGAATGTAGAAATTAAACCAGAAATGATTGGTTATTATCT
gi|1675098|gb|N97840.1|N97840   ------------------------------------------------
gi|15908571|gb|BI815348.1|BI815 ------------------------------------------------
PfLab1_M_F3__P15a_G05_13.ab1    ------------------------------------------------
045_PfLab1_M_P27b.ab1           ACAATATACGAATGTAGAAATTAAACCAGAAATGATTGGTTATTATCT
gi|22790870|gb|BU494686.1|BU494 ------------------------------------------------
H10_258_1.ab1                   ACAATATACGAATGTAGAAATTAAACCAGAAATGATTGGTTATTATCT
A09_257_1.ab1                   ACAATATACGAATGTAGAAATTAAACCAGAAATGATTGGTTATTATCT
gi|21480604|gb|BQ577287.1|BQ577 ACAATATACGAATGTAGAAATTAAACCAGAAATGATTGGTTATTATCT
A10_257_302.ab1                 ------------------------------------------------

MAL13P1.92                      TGGTGAATTTTCAATTACTTATAAACACACAAGACATGGAAAACCAGG
MAL13|MAL13P1.92                TGGTGAATTTTCAATTACTTATAAACACACAAGACATGGAAAACCAGG
su_gi_contig_664                TGGTGAATTTTCAATTACTTATAAACACACAAGACATGGAAAACCAGG
D08_PfBamHI_M_T7_Plate19a.ab1   ------------------------------------------------
gi|1674824|gb|N97806.1|N97806   ------------------------------------------------
PfLab1_M_F3__P6a_G04_14.ab1     ------------------------------------------------
041_PfLab1_S_Plate7b.ab1        ------------------------------------------------
C06_PfBamHI_M_T3_Plate16a.ab1   ------------------------------------------------
F02_Pf_Sau3A_T3_M_P23.ab1       TGGTGAATTTTCAATTACTTATAAACACACAAGACATGGAAAACCAGG
F02_Pf_Sau3A_T3_M_P23_d.ab1     TGGTGAATTTTCAATTACTTATAAACACACAAGACATGGAAAACCAGG
gi|1675098|gb|N97840.1|N97840   ------------------------------------------------
gi|15908571|gb|BI815348.1|BI815 ------------------------------------------------
PfLab1_M_F3__P15a_G05_13.ab1    ------------------------------------------------
045_PfLab1_M_P27b.ab1           TGGTGAATTTTCAATTACTTATAAACACACAAGACATGGAAAACCAGG
gi|22790870|gb|BU494686.1|BU494 ------------------------------------------------
H10_258_1.ab1                   TGGTGAATTTTCAATTACTTATAAACACACAAGACATGGAAAACCAGG
A09_257_1.ab1                   TGGTGAATTTTCAATTACTTATAAACACACAAGACATGGAAAACCAGG
gi|21480604|gb|BQ577287.1|BQ577 TGGTGAATTTTCAATTACTTATAAACACACAAGACATGGAAAACCAGG
A10_257_302.ab1                 ------------------------------------------------

MAL13P1.92                      TATTGGAGCTACACATTCATCTCGTTTCATTCCATTAAAATAAAGAAG
MAL13|MAL13P1.92                TATTGGAGCTACACATTCATCTCGTTTCATTCCATTAAAATAA-----
su_gi_contig_664                TATTGGAGCTACACATTCATCTCGTTTCATTCCATTAAAATAAAGAAG
D08_PfBamHI_M_T7_Plate19a.ab1   ------------------------------------------------
gi|1674824|gb|N97806.1|N97806   ------------------------------------------------
PfLab1_M_F3__P6a_G04_14.ab1     ------------------------------------------------
041_PfLab1_S_Plate7b.ab1        ------------------------------------------------
C06_PfBamHI_M_T3_Plate16a.ab1   ------------------------------------------------
F02_Pf_Sau3A_T3_M_P23.ab1       TATTGGAGCTACACATTCATCTCGTTTCATTCCATT------------
F02_Pf_Sau3A_T3_M_P23_d.ab1     TATTGGAGCTACACATTCATCTCGTTTCATTCCATT------------
gi|1675098|gb|N97840.1|N97840   ------------------------------------------------
gi|15908571|gb|BI815348.1|BI815 ------------------------------------------------
PfLab1_M_F3__P15a_G05_13.ab1    ------------------------------------------------
045_PfLab1_M_P27b.ab1           TATTGGAGCTACACATTCATCTCGTTTCATTCCATTAAAATAAAGAAG
gi|22790870|gb|BU494686.1|BU494 ------------------------------------------------
H10_258_1.ab1                   TATTGGAGCTACACATTCATCTCGTTTCATTCC---------------
A09_257_1.ab1                   TATTGGAGCTACACATTCATCTCGTTTCATTCCATTAAAATAAAGAA-
gi|21480604|gb|BQ577287.1|BQ577 TATTGGAGCTACACATTCATCTCGTTTCATTCC---------------
A10_257_302.ab1                 ------------------------------------------------

MAL13P1.92                      AAATAAAAAAACACAAATCGTAAAAATGACAAAAATATATAATATAAC
MAL13|MAL13P1.92                ------------------------------------------------
su_gi_contig_664                GAATAAAAAAACACAAATCGTAAAAATGACAAAAATATATAATATAAC
D08_PfBamHI_M_T7_Plate19a.ab1   ------------------------------------------------
gi|1674824|gb|N97806.1|N97806   ------------------------------------------------
PfLab1_M_F3__P6a_G04_14.ab1     ------------------------------------------------
041_PfLab1_S_Plate7b.ab1        ------------------------------------------------
C06_PfBamHI_M_T3_Plate16a.ab1   ------------------------------------------------
F02_Pf_Sau3A_T3_M_P23.ab1       ------------------------------------------------
F02_Pf_Sau3A_T3_M_P23_d.ab1     ------------------------------------------------
gi|1675098|gb|N97840.1|N97840   ------------------------------------------------
gi|15908571|gb|BI815348.1|BI815 ------------------------------------------------
PfLab1_M_F3__P15a_G05_13.ab1    ------------------------------------------------
045_PfLab1_M_P27b.ab1           GAATAAAAAAACACAAATCGTAAAAATGACAAAAATATATAATATAAC
gi|22790870|gb|BU494686.1|BU494 ------------------------------------------------
H10_258_1.ab1                   ------------------------------------------------
A09_257_1.ab1                   ------------------------------------------------
gi|21480604|gb|BQ577287.1|BQ577 ------------------------------------------------
A10_257_302.ab1                 --ATAAAAAAACACAAATCGTAAAAATGACAAAAATATATAATATAAC

MAL13P1.92                      ACCCACATATATATATATATATTATGTAAAGTTTTATTTCAACATTTT
MAL13|MAL13P1.92                ------------------------------------------------
su_gi_contig_664                ACCCACATATATATATATATATTATGTAAAGTTTTATTTCAACATTTT
D08_PfBamHI_M_T7_Plate19a.ab1   ------------------------------------------------
gi|1674824|gb|N97806.1|N97806   ------------------------------------------------
PfLab1_M_F3__P6a_G04_14.ab1     ------------------------------------------------
041_PfLab1_S_Plate7b.ab1        ------------------------------------------------
C06_PfBamHI_M_T3_Plate16a.ab1   ------------------------------------------------
F02_Pf_Sau3A_T3_M_P23.ab1       ------------------------------------------------
F02_Pf_Sau3A_T3_M_P23_d.ab1     ------------------------------------------------
gi|1675098|gb|N97840.1|N97840   ------------------------------------------------
gi|15908571|gb|BI815348.1|BI815 ------------------------------------------------
PfLab1_M_F3__P15a_G05_13.ab1    ------------------------------------------------
045_PfLab1_M_P27b.ab1           ACCCACATATATATATATATATTATGTAAAGTTTTATTTCAACATTTT
gi|22790870|gb|BU494686.1|BU494 ------------------------------------------------
H10_258_1.ab1                   ------------------------------------------------
A09_257_1.ab1                   ------------------------------------------------
gi|21480604|gb|BQ577287.1|BQ577 ------------------------------------------------
A10_257_302.ab1                 ACCCACATATATATATATATATTATGTAAAGTTTTATTTCAACATTTT

MAL13P1.92                      TTTTATGATCAAGAAATTTAATAGAAATATATACAGTTGGAATTATAT
MAL13|MAL13P1.92                ------------------------------------------------
su_gi_contig_664                TTTTATGATCAAGAAATTTAATAGAAATATATACAGTTGGAATTATAT
D08_PfBamHI_M_T7_Plate19a.ab1   ------------------------------------------------
gi|1674824|gb|N97806.1|N97806   ------------------------------------------------
PfLab1_M_F3__P6a_G04_14.ab1     ------------------------------------------------
041_PfLab1_S_Plate7b.ab1        ------------------------------------------------
C06_PfBamHI_M_T3_Plate16a.ab1   ------------------------------------------------
F02_Pf_Sau3A_T3_M_P23.ab1       ------------------------------------------------
F02_Pf_Sau3A_T3_M_P23_d.ab1     ------------------------------------------------
gi|1675098|gb|N97840.1|N97840   ------------------------------------------------
gi|15908571|gb|BI815348.1|BI815 ------------------------------------------------
PfLab1_M_F3__P15a_G05_13.ab1    ------------------------------------------------
045_PfLab1_M_P27b.ab1           TTTTATGATCAAGAAATTTAATAGAAATATATAC--------------
gi|22790870|gb|BU494686.1|BU494 ------------------------------------------------
H10_258_1.ab1                   ------------------------------------------------
A09_257_1.ab1                   ------------------------------------------------
gi|21480604|gb|BQ577287.1|BQ577 ------------------------------------------------
A10_257_302.ab1                 TTTTATGATCAAGAAATTTAATAGAAATATATACAGTTGGAATTATAT

MAL13P1.92                      AACAAGGAATGATTCAAATATATATATATATATATATATATATATATA
MAL13|MAL13P1.92                ------------------------------------------------
su_gi_contig_664                AACAAG------------------------------------------
D08_PfBamHI_M_T7_Plate19a.ab1   ------------------------------------------------
gi|1674824|gb|N97806.1|N97806   ------------------------------------------------
PfLab1_M_F3__P6a_G04_14.ab1     ------------------------------------------------
041_PfLab1_S_Plate7b.ab1        ------------------------------------------------
C06_PfBamHI_M_T3_Plate16a.ab1   ------------------------------------------------
F02_Pf_Sau3A_T3_M_P23.ab1       ------------------------------------------------
F02_Pf_Sau3A_T3_M_P23_d.ab1     ------------------------------------------------
gi|1675098|gb|N97840.1|N97840   ------------------------------------------------
gi|15908571|gb|BI815348.1|BI815 ------------------------------------------------
PfLab1_M_F3__P15a_G05_13.ab1    ------------------------------------------------
045_PfLab1_M_P27b.ab1           ------------------------------------------------
gi|22790870|gb|BU494686.1|BU494 ------------------------------------------------
H10_258_1.ab1                   ------------------------------------------------
A09_257_1.ab1                   ------------------------------------------------
gi|21480604|gb|BQ577287.1|BQ577 ------------------------------------------------
A10_257_302.ab1                 AACAAG------------------------------------------

MAL13P1.92                      TATATATATATATTTATATATTTATATTTACATTTTTGTTTATTTTTT
MAL13|MAL13P1.92                ------------------------------------------------
su_gi_contig_664                ------------------------------------------------
D08_PfBamHI_M_T7_Plate19a.ab1   ------------------------------------------------
gi|1674824|gb|N97806.1|N97806   ------------------------------------------------
PfLab1_M_F3__P6a_G04_14.ab1     ------------------------------------------------
041_PfLab1_S_Plate7b.ab1        ------------------------------------------------
C06_PfBamHI_M_T3_Plate16a.ab1   ------------------------------------------------
F02_Pf_Sau3A_T3_M_P23.ab1       ------------------------------------------------
F02_Pf_Sau3A_T3_M_P23_d.ab1     ------------------------------------------------
gi|1675098|gb|N97840.1|N97840   ------------------------------------------------
gi|15908571|gb|BI815348.1|BI815 ------------------------------------------------
PfLab1_M_F3__P15a_G05_13.ab1    ------------------------------------------------
045_PfLab1_M_P27b.ab1           ------------------------------------------------
gi|22790870|gb|BU494686.1|BU494 ------------------------------------------------
H10_258_1.ab1                   ------------------------------------------------
A09_257_1.ab1                   ------------------------------------------------
gi|21480604|gb|BQ577287.1|BQ577 ------------------------------------------------
A10_257_302.ab1                 ------------------------------------------------

MAL13P1.92                      TTTTTTTTTTTTTTTTTTTCATATTTTTTCATAACGTTTTTAAAAATA
MAL13|MAL13P1.92                ------------------------------------------------
su_gi_contig_664                ------------------------------------------------
D08_PfBamHI_M_T7_Plate19a.ab1   ------------------------------------------------
gi|1674824|gb|N97806.1|N97806   ------------------------------------------------
PfLab1_M_F3__P6a_G04_14.ab1     ------------------------------------------------
041_PfLab1_S_Plate7b.ab1        ------------------------------------------------
C06_PfBamHI_M_T3_Plate16a.ab1   ------------------------------------------------
F02_Pf_Sau3A_T3_M_P23.ab1       ------------------------------------------------
F02_Pf_Sau3A_T3_M_P23_d.ab1     ------------------------------------------------
gi|1675098|gb|N97840.1|N97840   ------------------------------------------------
gi|15908571|gb|BI815348.1|BI815 ------------------------------------------------
PfLab1_M_F3__P15a_G05_13.ab1    ------------------------------------------------
045_PfLab1_M_P27b.ab1           ------------------------------------------------
gi|22790870|gb|BU494686.1|BU494 ------------------------------------------------
H10_258_1.ab1                   ------------------------------------------------
A09_257_1.ab1                   ------------------------------------------------
gi|21480604|gb|BQ577287.1|BQ577 ------------------------------------------------
A10_257_302.ab1                 ------------------------------------------------

MAL13P1.92                      ATTATAAGTATATAAAAAAAAAAAAACATTTTATGTATATATGCATTC
MAL13|MAL13P1.92                ------------------------------------------------
su_gi_contig_664                ------------------------------------------------
D08_PfBamHI_M_T7_Plate19a.ab1   ------------------------------------------------
gi|1674824|gb|N97806.1|N97806   ------------------------------------------------
PfLab1_M_F3__P6a_G04_14.ab1     ------------------------------------------------
041_PfLab1_S_Plate7b.ab1        ------------------------------------------------
C06_PfBamHI_M_T3_Plate16a.ab1   ------------------------------------------------
F02_Pf_Sau3A_T3_M_P23.ab1       ------------------------------------------------
F02_Pf_Sau3A_T3_M_P23_d.ab1     ------------------------------------------------
gi|1675098|gb|N97840.1|N97840   ------------------------------------------------
gi|15908571|gb|BI815348.1|BI815 ------------------------------------------------
PfLab1_M_F3__P15a_G05_13.ab1    ------------------------------------------------
045_PfLab1_M_P27b.ab1           ------------------------------------------------
gi|22790870|gb|BU494686.1|BU494 ------------------------------------------------
H10_258_1.ab1                   ------------------------------------------------
A09_257_1.ab1                   ------------------------------------------------
gi|21480604|gb|BQ577287.1|BQ577 ------------------------------------------------
A10_257_302.ab1                 ------------------------------------------------

MAL13P1.92                      AATGCTTTGAATTATATTAAACAATGTAATTAAAAAAATATATATATA
MAL13|MAL13P1.92                ------------------------------------------------
su_gi_contig_664                ------------------------------------------------
D08_PfBamHI_M_T7_Plate19a.ab1   ------------------------------------------------
gi|1674824|gb|N97806.1|N97806   ------------------------------------------------
PfLab1_M_F3__P6a_G04_14.ab1     ------------------------------------------------
041_PfLab1_S_Plate7b.ab1        ------------------------------------------------
C06_PfBamHI_M_T3_Plate16a.ab1   ------------------------------------------------
F02_Pf_Sau3A_T3_M_P23.ab1       ------------------------------------------------
F02_Pf_Sau3A_T3_M_P23_d.ab1     ------------------------------------------------
gi|1675098|gb|N97840.1|N97840   ------------------------------------------------
gi|15908571|gb|BI815348.1|BI815 ------------------------------------------------
PfLab1_M_F3__P15a_G05_13.ab1    ------------------------------------------------
045_PfLab1_M_P27b.ab1           ------------------------------------------------
gi|22790870|gb|BU494686.1|BU494 ------------------------------------------------
H10_258_1.ab1                   ------------------------------------------------
A09_257_1.ab1                   ------------------------------------------------
gi|21480604|gb|BQ577287.1|BQ577 ------------------------------------------------
A10_257_302.ab1                 ------------------------------------------------

MAL13P1.92                      AATATTAATAAATAAATAAATAAATATATATATATATATATATATATA
MAL13|MAL13P1.92                ------------------------------------------------
su_gi_contig_664                ------------------------------------------------
D08_PfBamHI_M_T7_Plate19a.ab1   ------------------------------------------------
gi|1674824|gb|N97806.1|N97806   ------------------------------------------------
PfLab1_M_F3__P6a_G04_14.ab1     ------------------------------------------------
041_PfLab1_S_Plate7b.ab1        ------------------------------------------------
C06_PfBamHI_M_T3_Plate16a.ab1   ------------------------------------------------
F02_Pf_Sau3A_T3_M_P23.ab1       ------------------------------------------------
F02_Pf_Sau3A_T3_M_P23_d.ab1     ------------------------------------------------
gi|1675098|gb|N97840.1|N97840   ------------------------------------------------
gi|15908571|gb|BI815348.1|BI815 ------------------------------------------------
PfLab1_M_F3__P15a_G05_13.ab1    ------------------------------------------------
045_PfLab1_M_P27b.ab1           ------------------------------------------------
gi|22790870|gb|BU494686.1|BU494 ------------------------------------------------
H10_258_1.ab1                   ------------------------------------------------
A09_257_1.ab1                   ------------------------------------------------
gi|21480604|gb|BQ577287.1|BQ577 ------------------------------------------------
A10_257_302.ab1                 ------------------------------------------------

MAL13P1.92                      TATACATACATATAATATTCTTGCTTTTACTACATTACAAGAATAAGG
MAL13|MAL13P1.92                ------------------------------------------------
su_gi_contig_664                ------------------------------------------------
D08_PfBamHI_M_T7_Plate19a.ab1   ------------------------------------------------
gi|1674824|gb|N97806.1|N97806   ------------------------------------------------
PfLab1_M_F3__P6a_G04_14.ab1     ------------------------------------------------
041_PfLab1_S_Plate7b.ab1        ------------------------------------------------
C06_PfBamHI_M_T3_Plate16a.ab1   ------------------------------------------------
F02_Pf_Sau3A_T3_M_P23.ab1       ------------------------------------------------
F02_Pf_Sau3A_T3_M_P23_d.ab1     ------------------------------------------------
gi|1675098|gb|N97840.1|N97840   ------------------------------------------------
gi|15908571|gb|BI815348.1|BI815 ------------------------------------------------
PfLab1_M_F3__P15a_G05_13.ab1    ------------------------------------------------
045_PfLab1_M_P27b.ab1           ------------------------------------------------
gi|22790870|gb|BU494686.1|BU494 ------------------------------------------------
H10_258_1.ab1                   ------------------------------------------------
A09_257_1.ab1                   ------------------------------------------------
gi|21480604|gb|BQ577287.1|BQ577 ------------------------------------------------
A10_257_302.ab1                 ------------------------------------------------

MAL13P1.92                      TGCCAATTTTATTTTGCGTTGTTGTCGGTGTTGTTTCCGTTTTGCGCT
MAL13|MAL13P1.92                ------------------------------------------------
su_gi_contig_664                ------------------------------------------------
D08_PfBamHI_M_T7_Plate19a.ab1   ------------------------------------------------
gi|1674824|gb|N97806.1|N97806   ------------------------------------------------
PfLab1_M_F3__P6a_G04_14.ab1     ------------------------------------------------
041_PfLab1_S_Plate7b.ab1        ------------------------------------------------
C06_PfBamHI_M_T3_Plate16a.ab1   ------------------------------------------------
F02_Pf_Sau3A_T3_M_P23.ab1       ------------------------------------------------
F02_Pf_Sau3A_T3_M_P23_d.ab1     ------------------------------------------------
gi|1675098|gb|N97840.1|N97840   ------------------------------------------------
gi|15908571|gb|BI815348.1|BI815 ------------------------------------------------
PfLab1_M_F3__P15a_G05_13.ab1    ------------------------------------------------
045_PfLab1_M_P27b.ab1           ------------------------------------------------
gi|22790870|gb|BU494686.1|BU494 ------------------------------------------------
H10_258_1.ab1                   ------------------------------------------------
A09_257_1.ab1                   ------------------------------------------------
gi|21480604|gb|BQ577287.1|BQ577 ------------------------------------------------
A10_257_302.ab1                 ------------------------------------------------

MAL13P1.92                      TTTTCTTAAAACTCAAAAAATTTTTTAAAGATGAAAAAAGGGAAGTTT
MAL13|MAL13P1.92                ------------------------------------------------
su_gi_contig_664                ------------------------------------------------
D08_PfBamHI_M_T7_Plate19a.ab1   ------------------------------------------------
gi|1674824|gb|N97806.1|N97806   ------------------------------------------------
PfLab1_M_F3__P6a_G04_14.ab1     ------------------------------------------------
041_PfLab1_S_Plate7b.ab1        ------------------------------------------------
C06_PfBamHI_M_T3_Plate16a.ab1   ------------------------------------------------
F02_Pf_Sau3A_T3_M_P23.ab1       ------------------------------------------------
F02_Pf_Sau3A_T3_M_P23_d.ab1     ------------------------------------------------
gi|1675098|gb|N97840.1|N97840   ------------------------------------------------
gi|15908571|gb|BI815348.1|BI815 ------------------------------------------------
PfLab1_M_F3__P15a_G05_13.ab1    ------------------------------------------------
045_PfLab1_M_P27b.ab1           ------------------------------------------------
gi|22790870|gb|BU494686.1|BU494 ------------------------------------------------
H10_258_1.ab1                   ------------------------------------------------
A09_257_1.ab1                   ------------------------------------------------
gi|21480604|gb|BQ577287.1|BQ577 ------------------------------------------------
A10_257_302.ab1                 ------------------------------------------------

MAL13P1.92                      CCTTTAACCAATTCATTTTACTTGGGTCATTATAAAAGTCATGTGATT
MAL13|MAL13P1.92                ------------------------------------------------
su_gi_contig_664                ------------------------------------------------
D08_PfBamHI_M_T7_Plate19a.ab1   ------------------------------------------------
gi|1674824|gb|N97806.1|N97806   ------------------------------------------------
PfLab1_M_F3__P6a_G04_14.ab1     ------------------------------------------------
041_PfLab1_S_Plate7b.ab1        ------------------------------------------------
C06_PfBamHI_M_T3_Plate16a.ab1   ------------------------------------------------
F02_Pf_Sau3A_T3_M_P23.ab1       ------------------------------------------------
F02_Pf_Sau3A_T3_M_P23_d.ab1     ------------------------------------------------
gi|1675098|gb|N97840.1|N97840   ------------------------------------------------
gi|15908571|gb|BI815348.1|BI815 ------------------------------------------------
PfLab1_M_F3__P15a_G05_13.ab1    ------------------------------------------------
045_PfLab1_M_P27b.ab1           ------------------------------------------------
gi|22790870|gb|BU494686.1|BU494 ------------------------------------------------
H10_258_1.ab1                   ------------------------------------------------
A09_257_1.ab1                   ------------------------------------------------
gi|21480604|gb|BQ577287.1|BQ577 ------------------------------------------------
A10_257_302.ab1                 ------------------------------------------------

MAL13P1.92                      TATAAGAACTATCTTTATCAAAATTATAATAGTAAACATTTGAATAAA
MAL13|MAL13P1.92                ------------------------------------------------
su_gi_contig_664                ------------------------------------------------
D08_PfBamHI_M_T7_Plate19a.ab1   ------------------------------------------------
gi|1674824|gb|N97806.1|N97806   ------------------------------------------------
PfLab1_M_F3__P6a_G04_14.ab1     ------------------------------------------------
041_PfLab1_S_Plate7b.ab1        ------------------------------------------------
C06_PfBamHI_M_T3_Plate16a.ab1   ------------------------------------------------
F02_Pf_Sau3A_T3_M_P23.ab1       ------------------------------------------------
F02_Pf_Sau3A_T3_M_P23_d.ab1     ------------------------------------------------
gi|1675098|gb|N97840.1|N97840   ------------------------------------------------
gi|15908571|gb|BI815348.1|BI815 ------------------------------------------------
PfLab1_M_F3__P15a_G05_13.ab1    ------------------------------------------------
045_PfLab1_M_P27b.ab1           ------------------------------------------------
gi|22790870|gb|BU494686.1|BU494 ------------------------------------------------
H10_258_1.ab1                   ------------------------------------------------
A09_257_1.ab1                   ------------------------------------------------
gi|21480604|gb|BQ577287.1|BQ577 ------------------------------------------------
A10_257_302.ab1                 ------------------------------------------------

MAL13P1.92                      ATTTTAAATTATCACATATATGATTATTTATTAAAATAATTTCATAAA
MAL13|MAL13P1.92                ------------------------------------------------
su_gi_contig_664                ------------------------------------------------
D08_PfBamHI_M_T7_Plate19a.ab1   ------------------------------------------------
gi|1674824|gb|N97806.1|N97806   ------------------------------------------------
PfLab1_M_F3__P6a_G04_14.ab1     ------------------------------------------------
041_PfLab1_S_Plate7b.ab1        ------------------------------------------------
C06_PfBamHI_M_T3_Plate16a.ab1   ------------------------------------------------
F02_Pf_Sau3A_T3_M_P23.ab1       ------------------------------------------------
F02_Pf_Sau3A_T3_M_P23_d.ab1     ------------------------------------------------
gi|1675098|gb|N97840.1|N97840   ------------------------------------------------
gi|15908571|gb|BI815348.1|BI815 ------------------------------------------------
PfLab1_M_F3__P15a_G05_13.ab1    ------------------------------------------------
045_PfLab1_M_P27b.ab1           ------------------------------------------------
gi|22790870|gb|BU494686.1|BU494 ------------------------------------------------
H10_258_1.ab1                   ------------------------------------------------
A09_257_1.ab1                   ------------------------------------------------
gi|21480604|gb|BQ577287.1|BQ577 ------------------------------------------------
A10_257_302.ab1                 ------------------------------------------------

MAL13P1.92                      ATATATGATTAATCATATAAAGTTGTTTCTTGTTTAATTTATTCATAT
MAL13|MAL13P1.92                ------------------------------------------------
su_gi_contig_664                ------------------------------------------------
D08_PfBamHI_M_T7_Plate19a.ab1   ------------------------------------------------
gi|1674824|gb|N97806.1|N97806   ------------------------------------------------
PfLab1_M_F3__P6a_G04_14.ab1     ------------------------------------------------
041_PfLab1_S_Plate7b.ab1        ------------------------------------------------
C06_PfBamHI_M_T3_Plate16a.ab1   ------------------------------------------------
F02_Pf_Sau3A_T3_M_P23.ab1       ------------------------------------------------
F02_Pf_Sau3A_T3_M_P23_d.ab1     ------------------------------------------------
gi|1675098|gb|N97840.1|N97840   ------------------------------------------------
gi|15908571|gb|BI815348.1|BI815 ------------------------------------------------
PfLab1_M_F3__P15a_G05_13.ab1    ------------------------------------------------
045_PfLab1_M_P27b.ab1           ------------------------------------------------
gi|22790870|gb|BU494686.1|BU494 ------------------------------------------------
H10_258_1.ab1                   ------------------------------------------------
A09_257_1.ab1                   ------------------------------------------------
gi|21480604|gb|BQ577287.1|BQ577 ------------------------------------------------
A10_257_302.ab1                 ------------------------------------------------

MAL13P1.92                      TTATTTTATACTTTTCAGGGATACACTCCTGTATATTAAACAAATTTT
MAL13|MAL13P1.92                ------------------------------------------------
su_gi_contig_664                ------------------------------------------------
D08_PfBamHI_M_T7_Plate19a.ab1   ------------------------------------------------
gi|1674824|gb|N97806.1|N97806   ------------------------------------------------
PfLab1_M_F3__P6a_G04_14.ab1     ------------------------------------------------
041_PfLab1_S_Plate7b.ab1        ------------------------------------------------
C06_PfBamHI_M_T3_Plate16a.ab1   ------------------------------------------------
F02_Pf_Sau3A_T3_M_P23.ab1       ------------------------------------------------
F02_Pf_Sau3A_T3_M_P23_d.ab1     ------------------------------------------------
gi|1675098|gb|N97840.1|N97840   ------------------------------------------------
gi|15908571|gb|BI815348.1|BI815 ------------------------------------------------
PfLab1_M_F3__P15a_G05_13.ab1    ------------------------------------------------
045_PfLab1_M_P27b.ab1           ------------------------------------------------
gi|22790870|gb|BU494686.1|BU494 ------------------------------------------------
H10_258_1.ab1                   ------------------------------------------------
A09_257_1.ab1                   ------------------------------------------------
gi|21480604|gb|BQ577287.1|BQ577 ------------------------------------------------
A10_257_302.ab1                 ------------------------------------------------

MAL13P1.92                      TTTTTTTTTTTTCATCATCATCATTTATAATTATATGACCTTTATTAC
MAL13|MAL13P1.92                ------------------------------------------------
su_gi_contig_664                ------------------------------------------------
D08_PfBamHI_M_T7_Plate19a.ab1   ------------------------------------------------
gi|1674824|gb|N97806.1|N97806   ------------------------------------------------
PfLab1_M_F3__P6a_G04_14.ab1     ------------------------------------------------
041_PfLab1_S_Plate7b.ab1        ------------------------------------------------
C06_PfBamHI_M_T3_Plate16a.ab1   ------------------------------------------------
F02_Pf_Sau3A_T3_M_P23.ab1       ------------------------------------------------
F02_Pf_Sau3A_T3_M_P23_d.ab1     ------------------------------------------------
gi|1675098|gb|N97840.1|N97840   ------------------------------------------------
gi|15908571|gb|BI815348.1|BI815 ------------------------------------------------
PfLab1_M_F3__P15a_G05_13.ab1    ------------------------------------------------
045_PfLab1_M_P27b.ab1           ------------------------------------------------
gi|22790870|gb|BU494686.1|BU494 ------------------------------------------------
H10_258_1.ab1                   ------------------------------------------------
A09_257_1.ab1                   ------------------------------------------------
gi|21480604|gb|BQ577287.1|BQ577 ------------------------------------------------
A10_257_302.ab1                 ------------------------------------------------

MAL13P1.92                      TACCTTCAATATGATTAATATTATTATGAAATTCATATGAACTTTCGT
MAL13|MAL13P1.92                ------------------------------------------------
su_gi_contig_664                ------------------------------------------------
D08_PfBamHI_M_T7_Plate19a.ab1   ------------------------------------------------
gi|1674824|gb|N97806.1|N97806   ------------------------------------------------
PfLab1_M_F3__P6a_G04_14.ab1     ------------------------------------------------
041_PfLab1_S_Plate7b.ab1        ------------------------------------------------
C06_PfBamHI_M_T3_Plate16a.ab1   ------------------------------------------------
F02_Pf_Sau3A_T3_M_P23.ab1       ------------------------------------------------
F02_Pf_Sau3A_T3_M_P23_d.ab1     ------------------------------------------------
gi|1675098|gb|N97840.1|N97840   ------------------------------------------------
gi|15908571|gb|BI815348.1|BI815 ------------------------------------------------
PfLab1_M_F3__P15a_G05_13.ab1    ------------------------------------------------
045_PfLab1_M_P27b.ab1           ------------------------------------------------
gi|22790870|gb|BU494686.1|BU494 ------------------------------------------------
H10_258_1.ab1                   ------------------------------------------------
A09_257_1.ab1                   ------------------------------------------------
gi|21480604|gb|BQ577287.1|BQ577 ------------------------------------------------
A10_257_302.ab1                 ------------------------------------------------

MAL13P1.92                      TTTTTGTTTTTTTAATAAGAGGATCATCTTCATCTTGACGACATGTGT
MAL13|MAL13P1.92                ------------------------------------------------
su_gi_contig_664                ------------------------------------------------
D08_PfBamHI_M_T7_Plate19a.ab1   ------------------------------------------------
gi|1674824|gb|N97806.1|N97806   ------------------------------------------------
PfLab1_M_F3__P6a_G04_14.ab1     ------------------------------------------------
041_PfLab1_S_Plate7b.ab1        ------------------------------------------------
C06_PfBamHI_M_T3_Plate16a.ab1   ------------------------------------------------
F02_Pf_Sau3A_T3_M_P23.ab1       ------------------------------------------------
F02_Pf_Sau3A_T3_M_P23_d.ab1     ------------------------------------------------
gi|1675098|gb|N97840.1|N97840   ------------------------------------------------
gi|15908571|gb|BI815348.1|BI815 ------------------------------------------------
PfLab1_M_F3__P15a_G05_13.ab1    ------------------------------------------------
045_PfLab1_M_P27b.ab1           ------------------------------------------------
gi|22790870|gb|BU494686.1|BU494 ------------------------------------------------
H10_258_1.ab1                   ------------------------------------------------
A09_257_1.ab1                   ------------------------------------------------
gi|21480604|gb|BQ577287.1|BQ577 ------------------------------------------------
A10_257_302.ab1                 ------------------------------------------------

MAL13P1.92                      CCTTTAAAAATAAAGAATTCATTTTTAACATTCCCATAATTTTATCTT
MAL13|MAL13P1.92                ------------------------------------------------
su_gi_contig_664                ------------------------------------------------
D08_PfBamHI_M_T7_Plate19a.ab1   ------------------------------------------------
gi|1674824|gb|N97806.1|N97806   ------------------------------------------------
PfLab1_M_F3__P6a_G04_14.ab1     ------------------------------------------------
041_PfLab1_S_Plate7b.ab1        ------------------------------------------------
C06_PfBamHI_M_T3_Plate16a.ab1   ------------------------------------------------
F02_Pf_Sau3A_T3_M_P23.ab1       ------------------------------------------------
F02_Pf_Sau3A_T3_M_P23_d.ab1     ------------------------------------------------
gi|1675098|gb|N97840.1|N97840   ------------------------------------------------
gi|15908571|gb|BI815348.1|BI815 ------------------------------------------------
PfLab1_M_F3__P15a_G05_13.ab1    ------------------------------------------------
045_PfLab1_M_P27b.ab1           ------------------------------------------------
gi|22790870|gb|BU494686.1|BU494 ------------------------------------------------
H10_258_1.ab1                   ------------------------------------------------
A09_257_1.ab1                   ------------------------------------------------
gi|21480604|gb|BQ577287.1|BQ577 ------------------------------------------------
A10_257_302.ab1                 ------------------------------------------------

MAL13P1.92                      TGTCAAAATTTTCTAACAAATTATCATAACAAAAGGAATCCTTTTTAA
MAL13|MAL13P1.92                ------------------------------------------------
su_gi_contig_664                ------------------------------------------------
D08_PfBamHI_M_T7_Plate19a.ab1   ------------------------------------------------
gi|1674824|gb|N97806.1|N97806   ------------------------------------------------
PfLab1_M_F3__P6a_G04_14.ab1     ------------------------------------------------
041_PfLab1_S_Plate7b.ab1        ------------------------------------------------
C06_PfBamHI_M_T3_Plate16a.ab1   ------------------------------------------------
F02_Pf_Sau3A_T3_M_P23.ab1       ------------------------------------------------
F02_Pf_Sau3A_T3_M_P23_d.ab1     ------------------------------------------------
gi|1675098|gb|N97840.1|N97840   ------------------------------------------------
gi|15908571|gb|BI815348.1|BI815 ------------------------------------------------
PfLab1_M_F3__P15a_G05_13.ab1    ------------------------------------------------
045_PfLab1_M_P27b.ab1           ------------------------------------------------
gi|22790870|gb|BU494686.1|BU494 ------------------------------------------------
H10_258_1.ab1                   ------------------------------------------------
A09_257_1.ab1                   ------------------------------------------------
gi|21480604|gb|BQ577287.1|BQ577 ------------------------------------------------
A10_257_302.ab1                 ------------------------------------------------

MAL13P1.92                      AATCCATAATCATAAATAGAGAAGATGAAATAAACATAGCTTCATATA
MAL13|MAL13P1.92                ------------------------------------------------
su_gi_contig_664                ------------------------------------------------
D08_PfBamHI_M_T7_Plate19a.ab1   ------------------------------------------------
gi|1674824|gb|N97806.1|N97806   ------------------------------------------------
PfLab1_M_F3__P6a_G04_14.ab1     ------------------------------------------------
041_PfLab1_S_Plate7b.ab1        ------------------------------------------------
C06_PfBamHI_M_T3_Plate16a.ab1   ------------------------------------------------
F02_Pf_Sau3A_T3_M_P23.ab1       ------------------------------------------------
F02_Pf_Sau3A_T3_M_P23_d.ab1     ------------------------------------------------
gi|1675098|gb|N97840.1|N97840   ------------------------------------------------
gi|15908571|gb|BI815348.1|BI815 ------------------------------------------------
PfLab1_M_F3__P15a_G05_13.ab1    ------------------------------------------------
045_PfLab1_M_P27b.ab1           ------------------------------------------------
gi|22790870|gb|BU494686.1|BU494 ------------------------------------------------
H10_258_1.ab1                   ------------------------------------------------
A09_257_1.ab1                   ------------------------------------------------
gi|21480604|gb|BQ577287.1|BQ577 ------------------------------------------------
A10_257_302.ab1                 ------------------------------------------------

MAL13P1.92                      ATTCATTTTTAAAATAATTTAATATATCGTATACAACACTTAAAATAT
MAL13|MAL13P1.92                ------------------------------------------------
su_gi_contig_664                ------------------------------------------------
D08_PfBamHI_M_T7_Plate19a.ab1   ------------------------------------------------
gi|1674824|gb|N97806.1|N97806   ------------------------------------------------
PfLab1_M_F3__P6a_G04_14.ab1     ------------------------------------------------
041_PfLab1_S_Plate7b.ab1        ------------------------------------------------
C06_PfBamHI_M_T3_Plate16a.ab1   ------------------------------------------------
F02_Pf_Sau3A_T3_M_P23.ab1       ------------------------------------------------
F02_Pf_Sau3A_T3_M_P23_d.ab1     ------------------------------------------------
gi|1675098|gb|N97840.1|N97840   ------------------------------------------------
gi|15908571|gb|BI815348.1|BI815 ------------------------------------------------
PfLab1_M_F3__P15a_G05_13.ab1    ------------------------------------------------
045_PfLab1_M_P27b.ab1           ------------------------------------------------
gi|22790870|gb|BU494686.1|BU494 ------------------------------------------------
H10_258_1.ab1                   ------------------------------------------------
A09_257_1.ab1                   ------------------------------------------------
gi|21480604|gb|BQ577287.1|BQ577 ------------------------------------------------
A10_257_302.ab1                 ------------------------------------------------

MAL13P1.92                      TAATAGATATATTATATGAAGTTAGACATCCTATACGTAATAATTTTT
MAL13|MAL13P1.92                ------------------------------------------------
su_gi_contig_664                ------------------------------------------------
D08_PfBamHI_M_T7_Plate19a.ab1   ------------------------------------------------
gi|1674824|gb|N97806.1|N97806   ------------------------------------------------
PfLab1_M_F3__P6a_G04_14.ab1     ------------------------------------------------
041_PfLab1_S_Plate7b.ab1        ------------------------------------------------
C06_PfBamHI_M_T3_Plate16a.ab1   ------------------------------------------------
F02_Pf_Sau3A_T3_M_P23.ab1       ------------------------------------------------
F02_Pf_Sau3A_T3_M_P23_d.ab1     ------------------------------------------------
gi|1675098|gb|N97840.1|N97840   ------------------------------------------------
gi|15908571|gb|BI815348.1|BI815 ------------------------------------------------
PfLab1_M_F3__P15a_G05_13.ab1    ------------------------------------------------
045_PfLab1_M_P27b.ab1           ------------------------------------------------
gi|22790870|gb|BU494686.1|BU494 ------------------------------------------------
H10_258_1.ab1                   ------------------------------------------------
A09_257_1.ab1                   ------------------------------------------------
gi|21480604|gb|BQ577287.1|BQ577 ------------------------------------------------
A10_257_302.ab1                 ------------------------------------------------

MAL13P1.92                      TTAAAAAGGAAAGAATATAATATATAGGTATCATTTTATTTTTTATGG
MAL13|MAL13P1.92                ------------------------------------------------
su_gi_contig_664                ------------------------------------------------
D08_PfBamHI_M_T7_Plate19a.ab1   ------------------------------------------------
gi|1674824|gb|N97806.1|N97806   ------------------------------------------------
PfLab1_M_F3__P6a_G04_14.ab1     ------------------------------------------------
041_PfLab1_S_Plate7b.ab1        ------------------------------------------------
C06_PfBamHI_M_T3_Plate16a.ab1   ------------------------------------------------
F02_Pf_Sau3A_T3_M_P23.ab1       ------------------------------------------------
F02_Pf_Sau3A_T3_M_P23_d.ab1     ------------------------------------------------
gi|1675098|gb|N97840.1|N97840   ------------------------------------------------
gi|15908571|gb|BI815348.1|BI815 ------------------------------------------------
PfLab1_M_F3__P15a_G05_13.ab1    ------------------------------------------------
045_PfLab1_M_P27b.ab1           ------------------------------------------------
gi|22790870|gb|BU494686.1|BU494 ------------------------------------------------
H10_258_1.ab1                   ------------------------------------------------
A09_257_1.ab1                   ------------------------------------------------
gi|21480604|gb|BQ577287.1|BQ577 ------------------------------------------------
A10_257_302.ab1                 ------------------------------------------------

MAL13P1.92                      ATAAATGAATAATTTTTAAAAAGTGTGTATCATCATAATAAAAACTAG
MAL13|MAL13P1.92                ------------------------------------------------
su_gi_contig_664                ------------------------------------------------
D08_PfBamHI_M_T7_Plate19a.ab1   ------------------------------------------------
gi|1674824|gb|N97806.1|N97806   ------------------------------------------------
PfLab1_M_F3__P6a_G04_14.ab1     ------------------------------------------------
041_PfLab1_S_Plate7b.ab1        ------------------------------------------------
C06_PfBamHI_M_T3_Plate16a.ab1   ------------------------------------------------
F02_Pf_Sau3A_T3_M_P23.ab1       ------------------------------------------------
F02_Pf_Sau3A_T3_M_P23_d.ab1     ------------------------------------------------
gi|1675098|gb|N97840.1|N97840   ------------------------------------------------
gi|15908571|gb|BI815348.1|BI815 ------------------------------------------------
PfLab1_M_F3__P15a_G05_13.ab1    ------------------------------------------------
045_PfLab1_M_P27b.ab1           ------------------------------------------------
gi|22790870|gb|BU494686.1|BU494 ------------------------------------------------
H10_258_1.ab1                   ------------------------------------------------
A09_257_1.ab1                   ------------------------------------------------
gi|21480604|gb|BQ577287.1|BQ577 ------------------------------------------------
A10_257_302.ab1                 ------------------------------------------------

MAL13P1.92                      CAGGAGTTATTAATTCATATAATCTTTTATAATAATCTGTATACATAT
MAL13|MAL13P1.92                ------------------------------------------------
su_gi_contig_664                ------------------------------------------------
D08_PfBamHI_M_T7_Plate19a.ab1   ------------------------------------------------
gi|1674824|gb|N97806.1|N97806   ------------------------------------------------
PfLab1_M_F3__P6a_G04_14.ab1     ------------------------------------------------
041_PfLab1_S_Plate7b.ab1        ------------------------------------------------
C06_PfBamHI_M_T3_Plate16a.ab1   ------------------------------------------------
F02_Pf_Sau3A_T3_M_P23.ab1       ------------------------------------------------
F02_Pf_Sau3A_T3_M_P23_d.ab1     ------------------------------------------------
gi|1675098|gb|N97840.1|N97840   ------------------------------------------------
gi|15908571|gb|BI815348.1|BI815 ------------------------------------------------
PfLab1_M_F3__P15a_G05_13.ab1    ------------------------------------------------
045_PfLab1_M_P27b.ab1           ------------------------------------------------
gi|22790870|gb|BU494686.1|BU494 ------------------------------------------------
H10_258_1.ab1                   ------------------------------------------------
A09_257_1.ab1                   ------------------------------------------------
gi|21480604|gb|BQ577287.1|BQ577 ------------------------------------------------
A10_257_302.ab1                 ------------------------------------------------

MAL13P1.92                      TATTATTTAATTTGTTTTCATCATTAAAAATGTTACTTTCTTTCGTAG
MAL13|MAL13P1.92                ------------------------------------------------
su_gi_contig_664                ------------------------------------------------
D08_PfBamHI_M_T7_Plate19a.ab1   ------------------------------------------------
gi|1674824|gb|N97806.1|N97806   ------------------------------------------------
PfLab1_M_F3__P6a_G04_14.ab1     ------------------------------------------------
041_PfLab1_S_Plate7b.ab1        ------------------------------------------------
C06_PfBamHI_M_T3_Plate16a.ab1   ------------------------------------------------
F02_Pf_Sau3A_T3_M_P23.ab1       ------------------------------------------------
F02_Pf_Sau3A_T3_M_P23_d.ab1     ------------------------------------------------
gi|1675098|gb|N97840.1|N97840   ------------------------------------------------
gi|15908571|gb|BI815348.1|BI815 ------------------------------------------------
PfLab1_M_F3__P15a_G05_13.ab1    ------------------------------------------------
045_PfLab1_M_P27b.ab1           ------------------------------------------------
gi|22790870|gb|BU494686.1|BU494 ------------------------------------------------
H10_258_1.ab1                   ------------------------------------------------
A09_257_1.ab1                   ------------------------------------------------
gi|21480604|gb|BQ577287.1|BQ577 ------------------------------------------------
A10_257_302.ab1                 ------------------------------------------------

MAL13P1.92                      CATCTTCATCCTCCTCCTCCTCCTCCTCCTCCTCCTCCTCCTCATCAT
MAL13|MAL13P1.92                ------------------------------------------------
su_gi_contig_664                ------------------------------------------------
D08_PfBamHI_M_T7_Plate19a.ab1   ------------------------------------------------
gi|1674824|gb|N97806.1|N97806   ------------------------------------------------
PfLab1_M_F3__P6a_G04_14.ab1     ------------------------------------------------
041_PfLab1_S_Plate7b.ab1        ------------------------------------------------
C06_PfBamHI_M_T3_Plate16a.ab1   ------------------------------------------------
F02_Pf_Sau3A_T3_M_P23.ab1       ------------------------------------------------
F02_Pf_Sau3A_T3_M_P23_d.ab1     ------------------------------------------------
gi|1675098|gb|N97840.1|N97840   ------------------------------------------------
gi|15908571|gb|BI815348.1|BI815 ------------------------------------------------
PfLab1_M_F3__P15a_G05_13.ab1    ------------------------------------------------
045_PfLab1_M_P27b.ab1           ------------------------------------------------
gi|22790870|gb|BU494686.1|BU494 ------------------------------------------------
H10_258_1.ab1                   ------------------------------------------------
A09_257_1.ab1                   ------------------------------------------------
gi|21480604|gb|BQ577287.1|BQ577 ------------------------------------------------
A10_257_302.ab1                 ------------------------------------------------

MAL13P1.92                      CATCATCGTTATGACTTATAGTATTATTATTACTCTGATCACTTTTAT
MAL13|MAL13P1.92                ------------------------------------------------
su_gi_contig_664                ------------------------------------------------
D08_PfBamHI_M_T7_Plate19a.ab1   ------------------------------------------------
gi|1674824|gb|N97806.1|N97806   ------------------------------------------------
PfLab1_M_F3__P6a_G04_14.ab1     ------------------------------------------------
041_PfLab1_S_Plate7b.ab1        ------------------------------------------------
C06_PfBamHI_M_T3_Plate16a.ab1   ------------------------------------------------
F02_Pf_Sau3A_T3_M_P23.ab1       ------------------------------------------------
F02_Pf_Sau3A_T3_M_P23_d.ab1     ------------------------------------------------
gi|1675098|gb|N97840.1|N97840   ------------------------------------------------
gi|15908571|gb|BI815348.1|BI815 ------------------------------------------------
PfLab1_M_F3__P15a_G05_13.ab1    ------------------------------------------------
045_PfLab1_M_P27b.ab1           ------------------------------------------------
gi|22790870|gb|BU494686.1|BU494 ------------------------------------------------
H10_258_1.ab1                   ------------------------------------------------
A09_257_1.ab1                   ------------------------------------------------
gi|21480604|gb|BQ577287.1|BQ577 ------------------------------------------------
A10_257_302.ab1                 ------------------------------------------------

MAL13P1.92                      TATCCT
MAL13|MAL13P1.92                ------
su_gi_contig_664                ------
D08_PfBamHI_M_T7_Plate19a.ab1   ------
gi|1674824|gb|N97806.1|N97806   ------
PfLab1_M_F3__P6a_G04_14.ab1     ------
041_PfLab1_S_Plate7b.ab1        ------
C06_PfBamHI_M_T3_Plate16a.ab1   ------
F02_Pf_Sau3A_T3_M_P23.ab1       ------
F02_Pf_Sau3A_T3_M_P23_d.ab1     ------
gi|1675098|gb|N97840.1|N97840   ------
gi|15908571|gb|BI815348.1|BI815 ------
PfLab1_M_F3__P15a_G05_13.ab1    ------
045_PfLab1_M_P27b.ab1           ------
gi|22790870|gb|BU494686.1|BU494 ------
H10_258_1.ab1                   ------
A09_257_1.ab1                   ------
gi|21480604|gb|BQ577287.1|BQ577 ------
A10_257_302.ab1                 ------

;

endblock;
