# Supplementary material for: cDNA sequences reveal considerable gene prediction inaccuracy in the Plasmodium falciparum genome
Source: BMC Genomics. 2007 Jul 27;8:255. doi: 10.1186/1471-2164-8-255 (PMC1978503; doi:10.1186/1471-2164-8-255)
Supplement: Additional file 2 — Genes with predicted coding regions fully covered by EST and confirmation of predicted introns. Aligned cDNA and predicted CDS sequences can be viewed by double clicking the hyper-linked gene names in the Excel file. [file 1471-2164-8-255-S2.zip › MAL13P1.95.TXT]

#NEXUS

[!This data assembled using Sequencher, from Gene Codes Corporation.]
begin data;
   dimensions ntax=11 nchar=3584;
   format datatype=dna gap=- interleave=yes;
   matrix

MAL13P1.95                      TTATCTATATATTTAGGAAATAGCTTTGTTACAATAGGAGATACACCA
MAL13|MAL13P1.95                ------------------------------------------------
gi|22791469|gb|BU495275.1|BU495 ------------------------------------------------
su_gi_contig_1178               ------------------------------------------------
gi|22794527|gb|BU498333.1|BU498 ------------------------------------------------
gi|22793315|gb|BU497121.1|BU497 ------------------------------------------------
gi|15909632|gb|BI815910.1|BI815 ------------------------------------------------
gi|22793997|gb|BU497803.1|BU497 ------------------------------------------------
gi|21543961|gb|BQ597235.1|BQ597 ------------------------------------------------
052_PfLab1_M_P7b.ab1            ------------------------------------------------
G01_PfBamHi_M_T3_Plate25a.ab1   ------------------------------------------------

MAL13P1.95                      AACGTATTTAGGAAACATGATTTATTTTTTACATTCTTTACAACATGG
MAL13|MAL13P1.95                ------------------------------------------------
gi|22791469|gb|BU495275.1|BU495 ------------------------------------------------
su_gi_contig_1178               ------------------------------------------------
gi|22794527|gb|BU498333.1|BU498 ------------------------------------------------
gi|22793315|gb|BU497121.1|BU497 ------------------------------------------------
gi|15909632|gb|BI815910.1|BI815 ------------------------------------------------
gi|22793997|gb|BU497803.1|BU497 ------------------------------------------------
gi|21543961|gb|BQ597235.1|BQ597 ------------------------------------------------
052_PfLab1_M_P7b.ab1            ------------------------------------------------
G01_PfBamHi_M_T3_Plate25a.ab1   ------------------------------------------------

MAL13P1.95                      AATTTAAGTACAACAAGAAATAATGTTGTTAAAAAGGAAAGAACAGAA
MAL13|MAL13P1.95                ------------------------------------------------
gi|22791469|gb|BU495275.1|BU495 ------------------------------------------------
su_gi_contig_1178               ------------------------------------------------
gi|22794527|gb|BU498333.1|BU498 ------------------------------------------------
gi|22793315|gb|BU497121.1|BU497 ------------------------------------------------
gi|15909632|gb|BI815910.1|BI815 ------------------------------------------------
gi|22793997|gb|BU497803.1|BU497 ------------------------------------------------
gi|21543961|gb|BQ597235.1|BQ597 ------------------------------------------------
052_PfLab1_M_P7b.ab1            ------------------------------------------------
G01_PfBamHi_M_T3_Plate25a.ab1   ------------------------------------------------

MAL13P1.95                      AATTTAATCATACTGTGACAATTATATATATATATATATGTGACCCCA
MAL13|MAL13P1.95                ------------------------------------------------
gi|22791469|gb|BU495275.1|BU495 ------------------------------------------------
su_gi_contig_1178               ------------------------------------------------
gi|22794527|gb|BU498333.1|BU498 ------------------------------------------------
gi|22793315|gb|BU497121.1|BU497 ------------------------------------------------
gi|15909632|gb|BI815910.1|BI815 ------------------------------------------------
gi|22793997|gb|BU497803.1|BU497 ------------------------------------------------
gi|21543961|gb|BQ597235.1|BQ597 ------------------------------------------------
052_PfLab1_M_P7b.ab1            ------------------------------------------------
G01_PfBamHi_M_T3_Plate25a.ab1   ------------------------------------------------

MAL13P1.95                      TAAAAAATAAAATGAATATATATATATATATATATATATATATATATT
MAL13|MAL13P1.95                ------------------------------------------------
gi|22791469|gb|BU495275.1|BU495 ------------------------------------------------
su_gi_contig_1178               ------------------------------------------------
gi|22794527|gb|BU498333.1|BU498 ------------------------------------------------
gi|22793315|gb|BU497121.1|BU497 ------------------------------------------------
gi|15909632|gb|BI815910.1|BI815 ------------------------------------------------
gi|22793997|gb|BU497803.1|BU497 ------------------------------------------------
gi|21543961|gb|BQ597235.1|BQ597 ------------------------------------------------
052_PfLab1_M_P7b.ab1            ------------------------------------------------
G01_PfBamHi_M_T3_Plate25a.ab1   ------------------------------------------------

MAL13P1.95                      TTTTTTTATCAATATTTATCAAATGTTTTAACCTTTTAAGAGGTTATA
MAL13|MAL13P1.95                ------------------------------------------------
gi|22791469|gb|BU495275.1|BU495 ------------------------------------------------
su_gi_contig_1178               ------------------------------------------------
gi|22794527|gb|BU498333.1|BU498 ------------------------------------------------
gi|22793315|gb|BU497121.1|BU497 ------------------------------------------------
gi|15909632|gb|BI815910.1|BI815 ------------------------------------------------
gi|22793997|gb|BU497803.1|BU497 ------------------------------------------------
gi|21543961|gb|BQ597235.1|BQ597 ------------------------------------------------
052_PfLab1_M_P7b.ab1            ------------------------------------------------
G01_PfBamHi_M_T3_Plate25a.ab1   ------------------------------------------------

MAL13P1.95                      TAATCACATATGTATATAAAATATATGTGTGTGTTATTTTGCCAGAAT
MAL13|MAL13P1.95                ------------------------------------------------
gi|22791469|gb|BU495275.1|BU495 ------------------------------------------------
su_gi_contig_1178               ------------------------------------------------
gi|22794527|gb|BU498333.1|BU498 ------------------------------------------------
gi|22793315|gb|BU497121.1|BU497 ------------------------------------------------
gi|15909632|gb|BI815910.1|BI815 ------------------------------------------------
gi|22793997|gb|BU497803.1|BU497 ------------------------------------------------
gi|21543961|gb|BQ597235.1|BQ597 ------------------------------------------------
052_PfLab1_M_P7b.ab1            ------------------------------------------------
G01_PfBamHi_M_T3_Plate25a.ab1   ------------------------------------------------

MAL13P1.95                      TACATTCATTTTGTTTTTTTTATTTCATATCATTTTTTATAAATTTCT
MAL13|MAL13P1.95                ------------------------------------------------
gi|22791469|gb|BU495275.1|BU495 ------------------------------------------------
su_gi_contig_1178               ------------------------------------------------
gi|22794527|gb|BU498333.1|BU498 ------------------------------------------------
gi|22793315|gb|BU497121.1|BU497 ------------------------------------------------
gi|15909632|gb|BI815910.1|BI815 ------------------------------------------------
gi|22793997|gb|BU497803.1|BU497 ------------------------------------------------
gi|21543961|gb|BQ597235.1|BQ597 ------------------------------------------------
052_PfLab1_M_P7b.ab1            ------------------------------------------------
G01_PfBamHi_M_T3_Plate25a.ab1   ------------------------------------------------

MAL13P1.95                      ATATATATTTAATTCTCATAATTATTTGCACTTCCTTCTTGTATTTTT
MAL13|MAL13P1.95                ------------------------------------------------
gi|22791469|gb|BU495275.1|BU495 ------------------------------------------------
su_gi_contig_1178               ------------------------------------------------
gi|22794527|gb|BU498333.1|BU498 ------------------------------------------------
gi|22793315|gb|BU497121.1|BU497 ------------------------------------------------
gi|15909632|gb|BI815910.1|BI815 ------------------------------------------------
gi|22793997|gb|BU497803.1|BU497 ------------------------------------------------
gi|21543961|gb|BQ597235.1|BQ597 ------------------------------------------------
052_PfLab1_M_P7b.ab1            ------------------------------------------------
G01_PfBamHi_M_T3_Plate25a.ab1   ------------------------------------------------

MAL13P1.95                      TAAAACTCATATATCAACGTTGTTATTTGTGTAACATTTTTATGAGTG
MAL13|MAL13P1.95                ------------------------------------------------
gi|22791469|gb|BU495275.1|BU495 ------------------------------------------------
su_gi_contig_1178               ------------------------------------------------
gi|22794527|gb|BU498333.1|BU498 ------------------------------------------------
gi|22793315|gb|BU497121.1|BU497 ------------------------------------------------
gi|15909632|gb|BI815910.1|BI815 ------------------------------------------------
gi|22793997|gb|BU497803.1|BU497 ------------------------------------------------
gi|21543961|gb|BQ597235.1|BQ597 ------------------------------------------------
052_PfLab1_M_P7b.ab1            ------------------------------------------------
G01_PfBamHi_M_T3_Plate25a.ab1   ------------------------------------------------

MAL13P1.95                      GACTTATTTTGCTCTTTATATTTATGTAAATAAAGAGGAGAACATATA
MAL13|MAL13P1.95                ------------------------------------------------
gi|22791469|gb|BU495275.1|BU495 ------------------------------------------------
su_gi_contig_1178               ------------------------------------------------
gi|22794527|gb|BU498333.1|BU498 ------------------------------------------------
gi|22793315|gb|BU497121.1|BU497 ------------------------------------------------
gi|15909632|gb|BI815910.1|BI815 ------------------------------------------------
gi|22793997|gb|BU497803.1|BU497 ------------------------------------------------
gi|21543961|gb|BQ597235.1|BQ597 ------------------------------------------------
052_PfLab1_M_P7b.ab1            ------------------------------------------------
G01_PfBamHi_M_T3_Plate25a.ab1   ------------------------------------------------

MAL13P1.95                      AAACCAAATATTATACATATAATATATATATATATATATACGTAGGAA
MAL13|MAL13P1.95                ------------------------------------------------
gi|22791469|gb|BU495275.1|BU495 ------------------------------------------------
su_gi_contig_1178               ------------------------------------------------
gi|22794527|gb|BU498333.1|BU498 ------------------------------------------------
gi|22793315|gb|BU497121.1|BU497 ------------------------------------------------
gi|15909632|gb|BI815910.1|BI815 ------------------------------------------------
gi|22793997|gb|BU497803.1|BU497 ------------------------------------------------
gi|21543961|gb|BQ597235.1|BQ597 ------------------------------------------------
052_PfLab1_M_P7b.ab1            ------------------------------------------------
G01_PfBamHi_M_T3_Plate25a.ab1   ------------------------------------------------

MAL13P1.95                      TTTTTTTTCATTCATTATTTTCCTTAACCAGTTTTCGAAAATGTTGAT
MAL13|MAL13P1.95                ------------------------------------------------
gi|22791469|gb|BU495275.1|BU495 ------------------------------------------------
su_gi_contig_1178               ------------------------------------------------
gi|22794527|gb|BU498333.1|BU498 ------------------------------------------------
gi|22793315|gb|BU497121.1|BU497 ------------------------------------------------
gi|15909632|gb|BI815910.1|BI815 ------------------------------------------------
gi|22793997|gb|BU497803.1|BU497 ------------------------------------------------
gi|21543961|gb|BQ597235.1|BQ597 ------------------------------------------------
052_PfLab1_M_P7b.ab1            ------------------------------------------------
G01_PfBamHi_M_T3_Plate25a.ab1   ------------------------------------------------

MAL13P1.95                      AAAATTTATAAGAATATAAAACTATATAATTTTAAGGAGTTCAGTTTT
MAL13|MAL13P1.95                ------------------------------------------------
gi|22791469|gb|BU495275.1|BU495 ------------------------------------------------
su_gi_contig_1178               ------------------------------------------------
gi|22794527|gb|BU498333.1|BU498 ------------------------------------------------
gi|22793315|gb|BU497121.1|BU497 ------------------------------------------------
gi|15909632|gb|BI815910.1|BI815 ------------------------------------------------
gi|22793997|gb|BU497803.1|BU497 ------------------------------------------------
gi|21543961|gb|BQ597235.1|BQ597 ------------------------------------------------
052_PfLab1_M_P7b.ab1            ------------------------------------------------
G01_PfBamHi_M_T3_Plate25a.ab1   ------------------------------------------------

MAL13P1.95                      TTTTAAATTACATATATATGTATACAATATATATTAAAGAAAGAACAG
MAL13|MAL13P1.95                ------------------------------------------------
gi|22791469|gb|BU495275.1|BU495 ------------------------------------------------
su_gi_contig_1178               ------------------------------------------------
gi|22794527|gb|BU498333.1|BU498 ------------------------------------------------
gi|22793315|gb|BU497121.1|BU497 ------------------------------------------------
gi|15909632|gb|BI815910.1|BI815 ------------------------------------------------
gi|22793997|gb|BU497803.1|BU497 ------------------------------------------------
gi|21543961|gb|BQ597235.1|BQ597 ------------------------------------------------
052_PfLab1_M_P7b.ab1            ------------------------------------------------
G01_PfBamHi_M_T3_Plate25a.ab1   ------------------------------------------------

MAL13P1.95                      AATAATTTTTTAAATAATACGGAAAGGGACAAAATATATACCAAAAAA
MAL13|MAL13P1.95                ------------------------------------------------
gi|22791469|gb|BU495275.1|BU495 ------------------------------------------------
su_gi_contig_1178               ------------------------------------------------
gi|22794527|gb|BU498333.1|BU498 ------------------------------------------------
gi|22793315|gb|BU497121.1|BU497 ------------------------------------------------
gi|15909632|gb|BI815910.1|BI815 ------------------------------------------------
gi|22793997|gb|BU497803.1|BU497 ------------------------------------------------
gi|21543961|gb|BQ597235.1|BQ597 ------------------------------------------------
052_PfLab1_M_P7b.ab1            ------------------------------------------------
G01_PfBamHi_M_T3_Plate25a.ab1   ------------------------------------------------

MAL13P1.95                      AAGAAAAAAAAAAAATATATATATATATATAAACATATATTTTTTTAA
MAL13|MAL13P1.95                ------------------------------------------------
gi|22791469|gb|BU495275.1|BU495 ------------------------------------------------
su_gi_contig_1178               ------------------------------------------------
gi|22794527|gb|BU498333.1|BU498 ------------------------------------------------
gi|22793315|gb|BU497121.1|BU497 ------------------------------------------------
gi|15909632|gb|BI815910.1|BI815 ------------------------------------------------
gi|22793997|gb|BU497803.1|BU497 ------------------------------------------------
gi|21543961|gb|BQ597235.1|BQ597 ------------------------------------------------
052_PfLab1_M_P7b.ab1            ------------------------------------------------
G01_PfBamHi_M_T3_Plate25a.ab1   ------------------------------------------------

MAL13P1.95                      AATTTGTATATTTTACAAAGTTATAATACATATACATGTAACATTCAT
MAL13|MAL13P1.95                ------------------------------------------------
gi|22791469|gb|BU495275.1|BU495 ------------------------------------------------
su_gi_contig_1178               ------------------------------------------------
gi|22794527|gb|BU498333.1|BU498 ------------------------------------------------
gi|22793315|gb|BU497121.1|BU497 ------------------------------------------------
gi|15909632|gb|BI815910.1|BI815 ------------------------------------------------
gi|22793997|gb|BU497803.1|BU497 ------------------------------------------------
gi|21543961|gb|BQ597235.1|BQ597 ------------------------------------------------
052_PfLab1_M_P7b.ab1            ------------------------------------------------
G01_PfBamHi_M_T3_Plate25a.ab1   ------------------------------------------------

MAL13P1.95                      ATGTTGAAGTTCCAGTAAATAATTGTTCTACTGATTATATATAATTGT
MAL13|MAL13P1.95                ------------------------------------------------
gi|22791469|gb|BU495275.1|BU495 ------------------------------------------------
su_gi_contig_1178               ------------------------------------------------
gi|22794527|gb|BU498333.1|BU498 ------------------------------------------------
gi|22793315|gb|BU497121.1|BU497 ------------------------------------------------
gi|15909632|gb|BI815910.1|BI815 ------------------------------------------------
gi|22793997|gb|BU497803.1|BU497 ------------------------------------------------
gi|21543961|gb|BQ597235.1|BQ597 ------------------------------------------------
052_PfLab1_M_P7b.ab1            ------------------------------------------------
G01_PfBamHi_M_T3_Plate25a.ab1   ------------------------------------------------

MAL13P1.95                      GTAAAAAAAAAAAAAAAAAAAAAAAAAAAAAAAAAAAAATCAAAGAAC
MAL13|MAL13P1.95                ------------------------------------------------
gi|22791469|gb|BU495275.1|BU495 ------------------------------------------------
su_gi_contig_1178               ------------------------------------------------
gi|22794527|gb|BU498333.1|BU498 ------------------------------------------------
gi|22793315|gb|BU497121.1|BU497 ------------------------------------------------
gi|15909632|gb|BI815910.1|BI815 ------------------------------------------------
gi|22793997|gb|BU497803.1|BU497 ------------------------------------------------
gi|21543961|gb|BQ597235.1|BQ597 ------------------------------------------------
052_PfLab1_M_P7b.ab1            ------------------------------------------------
G01_PfBamHi_M_T3_Plate25a.ab1   ------------------------------------------------

MAL13P1.95                      CTATATATTACATGATATATATATATATAATATTTTTTATTTTTGTTT
MAL13|MAL13P1.95                ------------------------------------------------
gi|22791469|gb|BU495275.1|BU495 ------------------------------------------------
su_gi_contig_1178               ------------------------------------------------
gi|22794527|gb|BU498333.1|BU498 ------------------------------------------------
gi|22793315|gb|BU497121.1|BU497 ------------------------------------------------
gi|15909632|gb|BI815910.1|BI815 ------------------------------------------------
gi|22793997|gb|BU497803.1|BU497 ------------------------------------------------
gi|21543961|gb|BQ597235.1|BQ597 ------------------------------------------------
052_PfLab1_M_P7b.ab1            ------------------------------------------------
G01_PfBamHi_M_T3_Plate25a.ab1   ------------------------------------------------

MAL13P1.95                      TGATATTATTTAGCAATTCACATATATTAATAATAAGATGCAAACATA
MAL13|MAL13P1.95                ------------------------------------------------
gi|22791469|gb|BU495275.1|BU495 ------------------------------------------------
su_gi_contig_1178               ------------------------------------------------
gi|22794527|gb|BU498333.1|BU498 ------------------------------------------------
gi|22793315|gb|BU497121.1|BU497 ------------------------------------------------
gi|15909632|gb|BI815910.1|BI815 ------------------------------------------------
gi|22793997|gb|BU497803.1|BU497 ------------------------------------------------
gi|21543961|gb|BQ597235.1|BQ597 ------------------------------------------------
052_PfLab1_M_P7b.ab1            ------------------------------------------------
G01_PfBamHi_M_T3_Plate25a.ab1   ------------------------------------------------

MAL13P1.95                      TAATATTTTATGTTTACAAAAAAATAAGTTCTTATTTCATTTTGTGTA
MAL13|MAL13P1.95                ------------------------------------------------
gi|22791469|gb|BU495275.1|BU495 ------------------------------------------------
su_gi_contig_1178               ------------------------------------------------
gi|22794527|gb|BU498333.1|BU498 ------------------------------------------------
gi|22793315|gb|BU497121.1|BU497 ------------------------------------------------
gi|15909632|gb|BI815910.1|BI815 ------------------------------------------------
gi|22793997|gb|BU497803.1|BU497 ------------------------------------------------
gi|21543961|gb|BQ597235.1|BQ597 ------------------------------------------------
052_PfLab1_M_P7b.ab1            ------------------------------------------------
G01_PfBamHi_M_T3_Plate25a.ab1   ------------------------------------------------

MAL13P1.95                      TGCTTTATAAGGTGGAAAATAATAAAGTTGAACTAATGTATTACCATA
MAL13|MAL13P1.95                ------------------------------------------------
gi|22791469|gb|BU495275.1|BU495 ------------------------------------------------
su_gi_contig_1178               ------------------------------------------------
gi|22794527|gb|BU498333.1|BU498 ------------------------------------------------
gi|22793315|gb|BU497121.1|BU497 ------------------------------------------------
gi|15909632|gb|BI815910.1|BI815 ------------------------------------------------
gi|22793997|gb|BU497803.1|BU497 ------------------------------------------------
gi|21543961|gb|BQ597235.1|BQ597 ------------------------------------------------
052_PfLab1_M_P7b.ab1            ------------------------------------------------
G01_PfBamHi_M_T3_Plate25a.ab1   ------------------------------------------------

MAL13P1.95                      AGGATTTCATAATTTTTTTTCATTAAATAAAAATAAGATTTTGTCTGA
MAL13|MAL13P1.95                ------------------------------------------------
gi|22791469|gb|BU495275.1|BU495 ------------------------------------------------
su_gi_contig_1178               ------------------------------------------------
gi|22794527|gb|BU498333.1|BU498 ------------------------------------------------
gi|22793315|gb|BU497121.1|BU497 ------------------------------------------------
gi|15909632|gb|BI815910.1|BI815 ------------------------------------------------
gi|22793997|gb|BU497803.1|BU497 ------------------------------------------------
gi|21543961|gb|BQ597235.1|BQ597 ------------------------------------------------
052_PfLab1_M_P7b.ab1            ------------------------------------------------
G01_PfBamHi_M_T3_Plate25a.ab1   ------------------------------------------------

MAL13P1.95                      ACCATTAATATTATATAATGATAAAAATAATAATCTGGTATATTATAG
MAL13|MAL13P1.95                ------------------------------------------------
gi|22791469|gb|BU495275.1|BU495 ------------------------------------------------
su_gi_contig_1178               ------------------------------------------------
gi|22794527|gb|BU498333.1|BU498 ------------------------------------------------
gi|22793315|gb|BU497121.1|BU497 ------------------------------------------------
gi|15909632|gb|BI815910.1|BI815 ------------------------------------------------
gi|22793997|gb|BU497803.1|BU497 ------------------------------------------------
gi|21543961|gb|BQ597235.1|BQ597 ------------------------------------------------
052_PfLab1_M_P7b.ab1            ------------------------------------------------
G01_PfBamHi_M_T3_Plate25a.ab1   ------------------------------------------------

MAL13P1.95                      TTTATATTTAATAAGAAAAGGGCGCATTTTGTTTATTTATTTATTACC
MAL13|MAL13P1.95                ------------------------------------------------
gi|22791469|gb|BU495275.1|BU495 ------------------------------------------------
su_gi_contig_1178               ------------------------------------------------
gi|22794527|gb|BU498333.1|BU498 ------------------------------------------------
gi|22793315|gb|BU497121.1|BU497 ------------------------------------------------
gi|15909632|gb|BI815910.1|BI815 ------------------------------------------------
gi|22793997|gb|BU497803.1|BU497 ------------------------------------------------
gi|21543961|gb|BQ597235.1|BQ597 ------------------------------------------------
052_PfLab1_M_P7b.ab1            ------------------------------------------------
G01_PfBamHi_M_T3_Plate25a.ab1   ------------------------------------------------

MAL13P1.95                      AAAAAGGCTATTGCATCAATAAACAGTTTGTATAATATATATATTGAA
MAL13|MAL13P1.95                ------------------------------------------------
gi|22791469|gb|BU495275.1|BU495 ------------------------------------------------
su_gi_contig_1178               ------------------------------------------------
gi|22794527|gb|BU498333.1|BU498 ------------------------------------------------
gi|22793315|gb|BU497121.1|BU497 ------------------------------------------------
gi|15909632|gb|BI815910.1|BI815 ------------------------------------------------
gi|22793997|gb|BU497803.1|BU497 ------------------------------------------------
gi|21543961|gb|BQ597235.1|BQ597 ------------------------------------------------
052_PfLab1_M_P7b.ab1            ------------------------------------------------
G01_PfBamHi_M_T3_Plate25a.ab1   ------------------------------------------------

MAL13P1.95                      TGTATATTATTTAAATAAGGTAAATATAATATCTTTAAATATACTTCG
MAL13|MAL13P1.95                ------------------------------------------------
gi|22791469|gb|BU495275.1|BU495 ------------------------------------------------
su_gi_contig_1178               ------------------------------------------------
gi|22794527|gb|BU498333.1|BU498 ------------------------------------------------
gi|22793315|gb|BU497121.1|BU497 ------------------------------------------------
gi|15909632|gb|BI815910.1|BI815 ------------------------------------------------
gi|22793997|gb|BU497803.1|BU497 ------------------------------------------------
gi|21543961|gb|BQ597235.1|BQ597 ------------------------------------------------
052_PfLab1_M_P7b.ab1            ------------------------------------------------
G01_PfBamHi_M_T3_Plate25a.ab1   ------------------------------------------------

MAL13P1.95                      CCATTTTATATGTAATATTTTTTTTTTTTTTTTTTTTTTTTTTTTTTT
MAL13|MAL13P1.95                ------------------------------------------------
gi|22791469|gb|BU495275.1|BU495 ------------------------------------------------
su_gi_contig_1178               ------------------------------------------------
gi|22794527|gb|BU498333.1|BU498 ------------------------------------------------
gi|22793315|gb|BU497121.1|BU497 ------------------------------------------------
gi|15909632|gb|BI815910.1|BI815 ------------------------------------------------
gi|22793997|gb|BU497803.1|BU497 ------------------------------------------------
gi|21543961|gb|BQ597235.1|BQ597 ------------------------------------------------
052_PfLab1_M_P7b.ab1            ------------------------------------------------
G01_PfBamHi_M_T3_Plate25a.ab1   ------------------------------------------------

MAL13P1.95                      TTAGTGTCAATTGAAAATTAAAAAAAAAAAAAGAAAAGAAATAAACTT
MAL13|MAL13P1.95                ------------------------------------------------
gi|22791469|gb|BU495275.1|BU495 ------------------------------------------------
su_gi_contig_1178               -GAGTGTCAATTGAAAATTAAAAAAAAAAAAAGAAAAGAAATAAACTT
gi|22794527|gb|BU498333.1|BU498 ------------------------------------------------
gi|22793315|gb|BU497121.1|BU497 ------------------------------------------------
gi|15909632|gb|BI815910.1|BI815 --------------------------------------AAATAAACTT
gi|22793997|gb|BU497803.1|BU497 ------------GAAAATTAAAAAAAAAAAAAGAAAAGAAATAAACTT
gi|21543961|gb|BQ597235.1|BQ597 ------TCAATTGAAAATTAAAAAAAAAAAAAGAAAAGAAATAAACTT
052_PfLab1_M_P7b.ab1            ------------------------------------------------
G01_PfBamHi_M_T3_Plate25a.ab1   -GAGTGTCAATTGAAAATTAAAAAAAAAAAAAGAAAAGAAATAAACTT

MAL13P1.95                      TTGTTAGAATCATGAATATTGTAATACTATTGTTAATACTAACATTTA
MAL13|MAL13P1.95                -----------ATGAATATTGTAATACTATTGTTAATACTAACATTTA
gi|22791469|gb|BU495275.1|BU495 ------------------------------------------------
su_gi_contig_1178               TTGTTAGAATCATGAATATTGTAATACTATTGTTAATACTAACATTTA
gi|22794527|gb|BU498333.1|BU498 -----------ATGAATATTGTAATACTATTGTTAATACTAACATTTA
gi|22793315|gb|BU497121.1|BU497 -------------GAATATTGTAATACTATTGTTAATACTAACATTTA
gi|15909632|gb|BI815910.1|BI815 TTGTTAGAATCATGAATATTGTAATACTATTGTTAATACTAACATTTA
gi|22793997|gb|BU497803.1|BU497 TTGTTAGAATCATGAATATTGTAATACTATTGTTAATACTAACATTTA
gi|21543961|gb|BQ597235.1|BQ597 TTGTTAGAATCATGAATATTGTAATACTATTGTTAATACTAACATTTA
052_PfLab1_M_P7b.ab1            ------------------------------------------------
G01_PfBamHi_M_T3_Plate25a.ab1   TTGTTAGAATCATGAATATTGTAATACTATTGTTAATACTAACATTTA

MAL13P1.95                      GCATAAAACATAGCAATACATATAAATTAAAAAATACGTATATACCCA
MAL13|MAL13P1.95                GCATAAAACATAGCAATACATATAAATTAAAAAATACGTATATACCCA
gi|22791469|gb|BU495275.1|BU495 ------------------------------------------------
su_gi_contig_1178               GCATAAAACATAGCAATACATATAAATTAAAAAATACGTATATACCCA
gi|22794527|gb|BU498333.1|BU498 GCATAAAACATAGCAATACATATAAATTAAAAAATACGTATATACCCA
gi|22793315|gb|BU497121.1|BU497 GCATAAAACATAGCAATACATATAAATTAAAAAATACGTATATACCCA
gi|15909632|gb|BI815910.1|BI815 GCATAAAACATAGCAATACATATAAATTAAAAAATACGTATATACCCA
gi|22793997|gb|BU497803.1|BU497 GCATAAAACATAGCAATACATATAAATTAAAAAATACGTATATACCCA
gi|21543961|gb|BQ597235.1|BQ597 GCATAAAACATAGCAATACATATAAATTAAAAAATACGTATATACCCA
052_PfLab1_M_P7b.ab1            ------------------------------------------------
G01_PfBamHi_M_T3_Plate25a.ab1   GCATAAAACATAGCAATACATATAAATTAAAAAATACGTATATACCCA

MAL13P1.95                      TAAATTATATGTATCATAATAATAAAAATATATTAAGAAGCCAAAAGA
MAL13|MAL13P1.95                TAAATTATATGTATCATAATAATAAAAATATATTAAGAAGCCAAAAGA
gi|22791469|gb|BU495275.1|BU495 ---ATTATATGTATCATAATAATAAAAATATATTAAGAAGCCAAAAGA
su_gi_contig_1178               TAAATTATATGTATCATAATAATAAAAATATATTAAGAAGCCAAAAGA
gi|22794527|gb|BU498333.1|BU498 TAAATTATATGTATCATAATAATAAAAATATATTAAGAAGCCAAAAGA
gi|22793315|gb|BU497121.1|BU497 TAAATTATATGTATCATAATAATAAAAATATATTAAGAAGCCAAAAGA
gi|15909632|gb|BI815910.1|BI815 TAAATTATATGTATCATAATAATAAAAATATATTAAGAAGCCAAAAGA
gi|22793997|gb|BU497803.1|BU497 TAAATTATATGTATCATAATAATAAAAATATATTAAGAAGCCAAAAGA
gi|21543961|gb|BQ597235.1|BQ597 TAAATTATATGTATCATAATAATAAAAATATATTAAGAAGCCAAAAGA
052_PfLab1_M_P7b.ab1            ---------------------------------TAAGAAGCCAAAAGA
G01_PfBamHi_M_T3_Plate25a.ab1   TAAATTATATGTATCATAATAATAAAAATATATTAAGAAGCCAAAAGA

MAL13P1.95                      GTAAATTATTTTTGAATTTCCTAAGTAATAATCAGCTAGCTAATTCTA
MAL13|MAL13P1.95                GTAAATTATTTTTGAATTTCCTAAGTAATAATCAGCTAGCTAATTCTA
gi|22791469|gb|BU495275.1|BU495 GTAAATTATTTTTGAATTTCCTAAGTAATAATCAGCTAGCTAATTCTA
su_gi_contig_1178               GTAAATTATTTTTGAATTTCCTAAGTAATAATCAGCTAGCTAATTCTA
gi|22794527|gb|BU498333.1|BU498 GTAAATTATTTTTGAATTTCCTAAGTAATAATCAGCTAGCTAATTCTA
gi|22793315|gb|BU497121.1|BU497 GTAAATTATTTTTGAATTTCCTAAGTAATAATCAGCTAGCTAATTCTA
gi|15909632|gb|BI815910.1|BI815 GTAAATTATTTTTGAATTTCCTAAGTAATAATCAGCTAGCTAATTCTA
gi|22793997|gb|BU497803.1|BU497 GTAAATTATTTTTGAATTTCCTAAGTAATAATCAGCTAGCTAATTCTA
gi|21543961|gb|BQ597235.1|BQ597 GTAAATTATTTTTGAATTTCCTAAGTAATAATCAGCTAGCTAATTCTA
052_PfLab1_M_P7b.ab1            GTAAATTATTTTTGAATTTCCTAAGTAATAATCAGCTAGCTAATTCTA
G01_PfBamHi_M_T3_Plate25a.ab1   GTAAATTATTTTTGAATTTCCTAAGTAATAATCAGCTAGCTAATTCTA

MAL13P1.95                      ATAAACAAACATGTTTTTTTAAGAGCAATATAAAAAGTAGTATATCAA
MAL13|MAL13P1.95                ATAAACAAACATGTTTTTTTAAGAGCAATATAAAAAGTAGTATATCAA
gi|22791469|gb|BU495275.1|BU495 ATAAACAAACATGTTTTTTTAAGAGCAATATAAAAAGTAGTATATCAA
su_gi_contig_1178               ATAAACAAACATGTTTTTTTAAGAGCAATATAAAAAGTAGTATATCAA
gi|22794527|gb|BU498333.1|BU498 ATAAACAAACATGTTTTTTTAAGAGCAATATAAAAAGTAGTATATCAA
gi|22793315|gb|BU497121.1|BU497 ATAAACAAACATGTTTTTTTAAGAGCAATATAAAAAGTAGTATATCAA
gi|15909632|gb|BI815910.1|BI815 ATAAACAAACATGTTTTTTTAAGAGCAATATAAAAAGTAGTATATCAA
gi|22793997|gb|BU497803.1|BU497 ATAAACAAACATGTTTTTTTAAGAGCAATATAAAAAGTAGTATATCAA
gi|21543961|gb|BQ597235.1|BQ597 ATAAACAAACATGTTTTTTTAAGAGCAATATAAAAAGTAGTATATCAA
052_PfLab1_M_P7b.ab1            ATAAACAAACATGTTTTTTTAAGAGCAATATAAAAAGTAGTATATCAA
G01_PfBamHi_M_T3_Plate25a.ab1   ATAAACAAACATGTTTTTTTAAGAGCAATATAAAAAGTAGTATATCAA

MAL13P1.95                      ATATCGATAATTATGATTATATAAGAAAACGTTATATCAATACATCTA
MAL13|MAL13P1.95                ATATCGATAATTATGATTATATAAGAAAACGTTATATCAATACATCTA
gi|22791469|gb|BU495275.1|BU495 ATATCGATAATTATGATTATATAAGAAAACGTTATATCAATACATCTA
su_gi_contig_1178               ATATCGATAATTATGATTATATAAGAAAACGTTATATCAATACATCTA
gi|22794527|gb|BU498333.1|BU498 ATATCGATAATTATGATTATATAAGAAAACGTTATATCAATACATCTA
gi|22793315|gb|BU497121.1|BU497 ATATCGATAATTATGATTATATAAGAAAACGTTATATCAATACATCTA
gi|15909632|gb|BI815910.1|BI815 ATATCGATAATTATGATTATATAAGAAAACGTTATATCAATACATCTA
gi|22793997|gb|BU497803.1|BU497 ATATCGATAATTATGATTATATAAGAAAACGTTATATCAATACATCTA
gi|21543961|gb|BQ597235.1|BQ597 ATATCGATAATTATGATTATATAAGAAAACGTTATATCAATACATCTA
052_PfLab1_M_P7b.ab1            ATATCGATAATTATGATTATATAAGAAAACGTTATATCAATACATCTA
G01_PfBamHi_M_T3_Plate25a.ab1   ATATCGATAATTATGATTATATAAGAAAACGTTATATCAATACATCTA

MAL13P1.95                      ATAAAAATAAATTATTTTATAATATAACATTAAGAACAAATGATGGAG
MAL13|MAL13P1.95                ATAAAAATAAATTATTTTATAATATAACATTAAGAACAAATGATGGAG
gi|22791469|gb|BU495275.1|BU495 ATAAAAATAAATTATTTTATAATATAACATTAAGAACAAATGATGGAG
su_gi_contig_1178               ATAAAAATAAATTATTTTATAATATAACATTAAGAACAAATGATGGAG
gi|22794527|gb|BU498333.1|BU498 ATAAAAATAAATTATTTTATAATATAACATTAAGAACAAATGATGGAG
gi|22793315|gb|BU497121.1|BU497 ATAAAAATAAATTATTTTATAATATAACATTAAGAACAAATGATGGAG
gi|15909632|gb|BI815910.1|BI815 ATAAAAATAAATTATTTTATAATATAACATTAAGAACAAATGATGGAG
gi|22793997|gb|BU497803.1|BU497 ATAAAAATAAATTATTTTATAATATAACATTAAGAACAAATGATGGAG
gi|21543961|gb|BQ597235.1|BQ597 ATAAAAATAAATTATTTTATAATATAACATTAAGAACAAATGATGGAG
052_PfLab1_M_P7b.ab1            ATAAAAATAAATTATTTTATAATATAACATTAAGAACAAATGATGGAG
G01_PfBamHi_M_T3_Plate25a.ab1   ATAAAAATAAATTATTTTATAATATAACATTAAGAACAAATGATGGAG

MAL13P1.95                      AAAAAAAAATCGAATGTAATGAAGATGAATATATATTAGATGCTAGTG
MAL13|MAL13P1.95                AAAAAAAAATCGAATGTAATGAAGATGAATATATATTAGATGCTAGTG
gi|22791469|gb|BU495275.1|BU495 AAAAAAAAATCGAATGTAATGAAGATGAATATATATTAGATGCTAGTG
su_gi_contig_1178               AAAAAAAAATCGAATGTAATGAAGATGAATATATATTAGATGCTAGTG
gi|22794527|gb|BU498333.1|BU498 AAAAAAAAATCGAATGTAATGAAGATGAATATATATTAGATGCTAGTG
gi|22793315|gb|BU497121.1|BU497 AAAAAAAAATCGAATGTAATGAAGATGAATATATATTAGATGCTAGTG
gi|15909632|gb|BI815910.1|BI815 AAAAAAAAATCGAATGTAATGAAGATGAATATATATTAGATGCTAGTG
gi|22793997|gb|BU497803.1|BU497 AAAAAAAAATCGAATGTAATGAAGATGAATATATATTAGATGCTAGTG
gi|21543961|gb|BQ597235.1|BQ597 AAAAAAAAATCGAATGTAATGAAGATGAATATATATTAGATG------
052_PfLab1_M_P7b.ab1            AAAAAAAAATCGAATGTAATGAAGATGAA-------------------
G01_PfBamHi_M_T3_Plate25a.ab1   AAAAAAAAATCGAATGTAATGA--------------------------

MAL13P1.95                      AAAGACAGAATGTTGAATTACCATATAGTTGTAGGGGAGGTAGTTGTT
MAL13|MAL13P1.95                AAAGACAGAATGTTGAATTACCATATAGTTGTAGGGGAGGTAGTTGTT
gi|22791469|gb|BU495275.1|BU495 AAAGACAGAATGTTGAATTACCATATAGTTGTAGGGGAGGTAGTTGTT
su_gi_contig_1178               AAAGACAGAATGTTGAATTACCATATAGTTGTAGGGGAGGTAGTTGTT
gi|22794527|gb|BU498333.1|BU498 AAAGACAGAATGTTGAATTACCATATAGTTGTAGGGGAGGTAGTTGTT
gi|22793315|gb|BU497121.1|BU497 AAAGACAGAATGTTGAATTACCATATAGTTGTAGGGGAGGTAGTTGTT
gi|15909632|gb|BI815910.1|BI815 AAAGACAGAATGTTGAATTACCATATAGTTGTAGGGGAGGTAGTTGTT
gi|22793997|gb|BU497803.1|BU497 AAAGACAGAATGTTGAATTACCATATAGTTGTAGGGGAGGTAGTTGTT
gi|21543961|gb|BQ597235.1|BQ597 ------------------------------------------------
052_PfLab1_M_P7b.ab1            ------------------------------------------------
G01_PfBamHi_M_T3_Plate25a.ab1   ------------------------------------------------

MAL13P1.95                      CTACATGCGCAGCAAAATTAGTCGAAGGAGAAGTAGATAATGATGATC
MAL13|MAL13P1.95                CTACATGCGCAGCAAAATTAGTCGAAGGAGAAGTAGATAATGATGATC
gi|22791469|gb|BU495275.1|BU495 CTACATGCGCAGCAAAATTAGTCGAAGGAGAAGTAGATAATGATGATC
su_gi_contig_1178               CTACATGCGCAGCAAAATTAGTCGAAGGAGAAGTAGATAATGATGATC
gi|22794527|gb|BU498333.1|BU498 CTACATGCGCAGCAAAATTAGTCGAAGGAGAAGTAGATAATGATGATC
gi|22793315|gb|BU497121.1|BU497 CTACATGCGCAGCAAAATTAGTCGAAGGAGAAGTAGATAATGATGATC
gi|15909632|gb|BI815910.1|BI815 CTACATGCGCAGCAAAATTAGTCGAAGGAGAAGTAGATAATGATGATC
gi|22793997|gb|BU497803.1|BU497 CTACATGCGCAGCAAAATTAGTCGAAGGAGAAGTAGATAATGATGATC
gi|21543961|gb|BQ597235.1|BQ597 ------------------------------------------------
052_PfLab1_M_P7b.ab1            ------------------------------------------------
G01_PfBamHi_M_T3_Plate25a.ab1   ------------------------------------------------

MAL13P1.95                      AAAGTTATTTAGATGAAGAGCAAATAAAGAAAAAATATATTCTTTTGT
MAL13|MAL13P1.95                AAAGTTATTTAGATGAAGAGCAAATAAAGAAAAAATATATTCTTTTGT
gi|22791469|gb|BU495275.1|BU495 AAAGTTATTTAGATGAAGAGCAAATAAAGAAAAAATATATTCTTTTGT
su_gi_contig_1178               AAAGTTATTTAGATGAAGAGCAAATAAAGAAAAAATATATTCTTTTGT
gi|22794527|gb|BU498333.1|BU498 AAAGTTATTTAGATGAAGAGCAAATAAAGAAAAAATATATTCTTTTGT
gi|22793315|gb|BU497121.1|BU497 AAAGTTATTTAGATGAAGAGCAAATAAAGAAAAAATATATTCTTTTGT
gi|15909632|gb|BI815910.1|BI815 AAAGTTATTTAGATGAAGAGCAAATAAAGAAAAAATATATTCTTTTGT
gi|22793997|gb|BU497803.1|BU497 AAAGTTATTTAGATGAAGAGCAAATAAAGAAAAAATATATTCTTTT--
gi|21543961|gb|BQ597235.1|BQ597 ------------------------------------------------
052_PfLab1_M_P7b.ab1            ------------------------------------------------
G01_PfBamHi_M_T3_Plate25a.ab1   ------------------------------------------------

MAL13P1.95                      GTACATGTTATCCTAAATCGGATTGTGTGATTGAAACGCACAAGGAAG
MAL13|MAL13P1.95                GTACATGTTATCCTAAATCGGATTGTGTGATTGAAACGCACAAGGAAG
gi|22791469|gb|BU495275.1|BU495 GTACATGTTATCCTAAATCGGATTGTGTGATTGAAACGCACAAGGAAG
su_gi_contig_1178               GTACATGTTATCCTAAATCGGATTGTGTGATTGAAACGCACAAGGAAG
gi|22794527|gb|BU498333.1|BU498 GTACATGTTATCCTAAATCGGATTGTGTGATTGAAACGCACAAGGAAG
gi|22793315|gb|BU497121.1|BU497 GTACATGTTATCCTAAATCGGATTGTGTGATTGAAACGCACAAGGAAG
gi|15909632|gb|BI815910.1|BI815 GTACATGTTATCCTAAATCGGAT-------------------------
gi|22793997|gb|BU497803.1|BU497 ------------------------------------------------
gi|21543961|gb|BQ597235.1|BQ597 ------------------------------------------------
052_PfLab1_M_P7b.ab1            ------------------------------------------------
G01_PfBamHi_M_T3_Plate25a.ab1   ------------------------------------------------

MAL13P1.95                      ACGAACTACACGACATGTAATTTGTCCTCAATCAAAAATATGTGTAAT
MAL13|MAL13P1.95                ACGAACTACACGACATGTAA----------------------------
gi|22791469|gb|BU495275.1|BU495 ACGAACTACACGACATGTAATTTGTCCTCAATCAAAAATATG------
su_gi_contig_1178               ACGAACTACACGACATGTAATTTGTCCTCAATCAAAAATATG------
gi|22794527|gb|BU498333.1|BU498 ACGAACTACAC-------------------------------------
gi|22793315|gb|BU497121.1|BU497 ACGAACTA----------------------------------------
gi|15909632|gb|BI815910.1|BI815 ------------------------------------------------
gi|22793997|gb|BU497803.1|BU497 ------------------------------------------------
gi|21543961|gb|BQ597235.1|BQ597 ------------------------------------------------
052_PfLab1_M_P7b.ab1            ------------------------------------------------
G01_PfBamHi_M_T3_Plate25a.ab1   ------------------------------------------------

MAL13P1.95                      TATATATATATATATATGTAAATATATGTATATTTATTTATTATTTCA
MAL13|MAL13P1.95                ------------------------------------------------
gi|22791469|gb|BU495275.1|BU495 ------------------------------------------------
su_gi_contig_1178               ------------------------------------------------
gi|22794527|gb|BU498333.1|BU498 ------------------------------------------------
gi|22793315|gb|BU497121.1|BU497 ------------------------------------------------
gi|15909632|gb|BI815910.1|BI815 ------------------------------------------------
gi|22793997|gb|BU497803.1|BU497 ------------------------------------------------
gi|21543961|gb|BQ597235.1|BQ597 ------------------------------------------------
052_PfLab1_M_P7b.ab1            ------------------------------------------------
G01_PfBamHi_M_T3_Plate25a.ab1   ------------------------------------------------

MAL13P1.95                      TTTTATTTTATTTTTTTTGGTATGGATATGATTGAAATGGGGAATGAT
MAL13|MAL13P1.95                ------------------------------------------------
gi|22791469|gb|BU495275.1|BU495 ------------------------------------------------
su_gi_contig_1178               ------------------------------------------------
gi|22794527|gb|BU498333.1|BU498 ------------------------------------------------
gi|22793315|gb|BU497121.1|BU497 ------------------------------------------------
gi|15909632|gb|BI815910.1|BI815 ------------------------------------------------
gi|22793997|gb|BU497803.1|BU497 ------------------------------------------------
gi|21543961|gb|BQ597235.1|BQ597 ------------------------------------------------
052_PfLab1_M_P7b.ab1            ------------------------------------------------
G01_PfBamHi_M_T3_Plate25a.ab1   ------------------------------------------------

MAL13P1.95                      AAAATTTCCTAATATTTTTCTCAATTAAAAATTTTTTTTTTTATTTTT
MAL13|MAL13P1.95                ------------------------------------------------
gi|22791469|gb|BU495275.1|BU495 ------------------------------------------------
su_gi_contig_1178               ------------------------------------------------
gi|22794527|gb|BU498333.1|BU498 ------------------------------------------------
gi|22793315|gb|BU497121.1|BU497 ------------------------------------------------
gi|15909632|gb|BI815910.1|BI815 ------------------------------------------------
gi|22793997|gb|BU497803.1|BU497 ------------------------------------------------
gi|21543961|gb|BQ597235.1|BQ597 ------------------------------------------------
052_PfLab1_M_P7b.ab1            ------------------------------------------------
G01_PfBamHi_M_T3_Plate25a.ab1   ------------------------------------------------

MAL13P1.95                      TATTTTATATAAATATTTAAACAGATAAAAAAAAAAAAAAAAAAAAAA
MAL13|MAL13P1.95                ------------------------------------------------
gi|22791469|gb|BU495275.1|BU495 ------------------------------------------------
su_gi_contig_1178               ------------------------------------------------
gi|22794527|gb|BU498333.1|BU498 ------------------------------------------------
gi|22793315|gb|BU497121.1|BU497 ------------------------------------------------
gi|15909632|gb|BI815910.1|BI815 ------------------------------------------------
gi|22793997|gb|BU497803.1|BU497 ------------------------------------------------
gi|21543961|gb|BQ597235.1|BQ597 ------------------------------------------------
052_PfLab1_M_P7b.ab1            ------------------------------------------------
G01_PfBamHi_M_T3_Plate25a.ab1   ------------------------------------------------

MAL13P1.95                      AAAAAAACATATAATTCTTTAAATATTAATATATGTCTCTAGACATTT
MAL13|MAL13P1.95                ------------------------------------------------
gi|22791469|gb|BU495275.1|BU495 ------------------------------------------------
su_gi_contig_1178               ------------------------------------------------
gi|22794527|gb|BU498333.1|BU498 ------------------------------------------------
gi|22793315|gb|BU497121.1|BU497 ------------------------------------------------
gi|15909632|gb|BI815910.1|BI815 ------------------------------------------------
gi|22793997|gb|BU497803.1|BU497 ------------------------------------------------
gi|21543961|gb|BQ597235.1|BQ597 ------------------------------------------------
052_PfLab1_M_P7b.ab1            ------------------------------------------------
G01_PfBamHi_M_T3_Plate25a.ab1   ------------------------------------------------

MAL13P1.95                      TATACATAAAAAAAAGAAAAGTTAAAAAAAAAACAAATATAATGTATT
MAL13|MAL13P1.95                ------------------------------------------------
gi|22791469|gb|BU495275.1|BU495 ------------------------------------------------
su_gi_contig_1178               ------------------------------------------------
gi|22794527|gb|BU498333.1|BU498 ------------------------------------------------
gi|22793315|gb|BU497121.1|BU497 ------------------------------------------------
gi|15909632|gb|BI815910.1|BI815 ------------------------------------------------
gi|22793997|gb|BU497803.1|BU497 ------------------------------------------------
gi|21543961|gb|BQ597235.1|BQ597 ------------------------------------------------
052_PfLab1_M_P7b.ab1            ------------------------------------------------
G01_PfBamHi_M_T3_Plate25a.ab1   ------------------------------------------------

MAL13P1.95                      TTAATTATACACATATATATATGTGTATGTATTAACTTCGCTACCGTT
MAL13|MAL13P1.95                ------------------------------------------------
gi|22791469|gb|BU495275.1|BU495 ------------------------------------------------
su_gi_contig_1178               ------------------------------------------------
gi|22794527|gb|BU498333.1|BU498 ------------------------------------------------
gi|22793315|gb|BU497121.1|BU497 ------------------------------------------------
gi|15909632|gb|BI815910.1|BI815 ------------------------------------------------
gi|22793997|gb|BU497803.1|BU497 ------------------------------------------------
gi|21543961|gb|BQ597235.1|BQ597 ------------------------------------------------
052_PfLab1_M_P7b.ab1            ------------------------------------------------
G01_PfBamHi_M_T3_Plate25a.ab1   ------------------------------------------------

MAL13P1.95                      TTTATATATAATTATTATATAATTTTAAAAACTACTTAGACCAACACA
MAL13|MAL13P1.95                ------------------------------------------------
gi|22791469|gb|BU495275.1|BU495 ------------------------------------------------
su_gi_contig_1178               ------------------------------------------------
gi|22794527|gb|BU498333.1|BU498 ------------------------------------------------
gi|22793315|gb|BU497121.1|BU497 ------------------------------------------------
gi|15909632|gb|BI815910.1|BI815 ------------------------------------------------
gi|22793997|gb|BU497803.1|BU497 ------------------------------------------------
gi|21543961|gb|BQ597235.1|BQ597 ------------------------------------------------
052_PfLab1_M_P7b.ab1            ------------------------------------------------
G01_PfBamHi_M_T3_Plate25a.ab1   ------------------------------------------------

MAL13P1.95                      TTTATCTCATTATTTTTATACTATACCTTTAAAAAGGTACTCCAGAAT
MAL13|MAL13P1.95                ------------------------------------------------
gi|22791469|gb|BU495275.1|BU495 ------------------------------------------------
su_gi_contig_1178               ------------------------------------------------
gi|22794527|gb|BU498333.1|BU498 ------------------------------------------------
gi|22793315|gb|BU497121.1|BU497 ------------------------------------------------
gi|15909632|gb|BI815910.1|BI815 ------------------------------------------------
gi|22793997|gb|BU497803.1|BU497 ------------------------------------------------
gi|21543961|gb|BQ597235.1|BQ597 ------------------------------------------------
052_PfLab1_M_P7b.ab1            ------------------------------------------------
G01_PfBamHi_M_T3_Plate25a.ab1   ------------------------------------------------

MAL13P1.95                      ATTTTTGAATATAATGCACTACAAGCGCACATTAATTATAAAAAAGTA
MAL13|MAL13P1.95                ------------------------------------------------
gi|22791469|gb|BU495275.1|BU495 ------------------------------------------------
su_gi_contig_1178               ------------------------------------------------
gi|22794527|gb|BU498333.1|BU498 ------------------------------------------------
gi|22793315|gb|BU497121.1|BU497 ------------------------------------------------
gi|15909632|gb|BI815910.1|BI815 ------------------------------------------------
gi|22793997|gb|BU497803.1|BU497 ------------------------------------------------
gi|21543961|gb|BQ597235.1|BQ597 ------------------------------------------------
052_PfLab1_M_P7b.ab1            ------------------------------------------------
G01_PfBamHi_M_T3_Plate25a.ab1   ------------------------------------------------

MAL13P1.95                      AAAAATAATTTTTATTAAATATTATGTAGACTAATAAAATACACCTAA
MAL13|MAL13P1.95                ------------------------------------------------
gi|22791469|gb|BU495275.1|BU495 ------------------------------------------------
su_gi_contig_1178               ------------------------------------------------
gi|22794527|gb|BU498333.1|BU498 ------------------------------------------------
gi|22793315|gb|BU497121.1|BU497 ------------------------------------------------
gi|15909632|gb|BI815910.1|BI815 ------------------------------------------------
gi|22793997|gb|BU497803.1|BU497 ------------------------------------------------
gi|21543961|gb|BQ597235.1|BQ597 ------------------------------------------------
052_PfLab1_M_P7b.ab1            ------------------------------------------------
G01_PfBamHi_M_T3_Plate25a.ab1   ------------------------------------------------

MAL13P1.95                      CGAAAAGAAACAAGAAAAATAATATATATATATATATATATATATATA
MAL13|MAL13P1.95                ------------------------------------------------
gi|22791469|gb|BU495275.1|BU495 ------------------------------------------------
su_gi_contig_1178               ------------------------------------------------
gi|22794527|gb|BU498333.1|BU498 ------------------------------------------------
gi|22793315|gb|BU497121.1|BU497 ------------------------------------------------
gi|15909632|gb|BI815910.1|BI815 ------------------------------------------------
gi|22793997|gb|BU497803.1|BU497 ------------------------------------------------
gi|21543961|gb|BQ597235.1|BQ597 ------------------------------------------------
052_PfLab1_M_P7b.ab1            ------------------------------------------------
G01_PfBamHi_M_T3_Plate25a.ab1   ------------------------------------------------

MAL13P1.95                      CATTTGAGTTAATACCTTTTAAATTTTTTAACTTAAAAAATATTATAT
MAL13|MAL13P1.95                ------------------------------------------------
gi|22791469|gb|BU495275.1|BU495 ------------------------------------------------
su_gi_contig_1178               ------------------------------------------------
gi|22794527|gb|BU498333.1|BU498 ------------------------------------------------
gi|22793315|gb|BU497121.1|BU497 ------------------------------------------------
gi|15909632|gb|BI815910.1|BI815 ------------------------------------------------
gi|22793997|gb|BU497803.1|BU497 ------------------------------------------------
gi|21543961|gb|BQ597235.1|BQ597 ------------------------------------------------
052_PfLab1_M_P7b.ab1            ------------------------------------------------
G01_PfBamHi_M_T3_Plate25a.ab1   ------------------------------------------------

MAL13P1.95                      GGGAATATTATAAATATATACATATATATATATATATATATACATATA
MAL13|MAL13P1.95                ------------------------------------------------
gi|22791469|gb|BU495275.1|BU495 ------------------------------------------------
su_gi_contig_1178               ------------------------------------------------
gi|22794527|gb|BU498333.1|BU498 ------------------------------------------------
gi|22793315|gb|BU497121.1|BU497 ------------------------------------------------
gi|15909632|gb|BI815910.1|BI815 ------------------------------------------------
gi|22793997|gb|BU497803.1|BU497 ------------------------------------------------
gi|21543961|gb|BQ597235.1|BQ597 ------------------------------------------------
052_PfLab1_M_P7b.ab1            ------------------------------------------------
G01_PfBamHi_M_T3_Plate25a.ab1   ------------------------------------------------

MAL13P1.95                      TATATATATATTATTTTTGTTTGTTTTATTTTTTGGCTGTTGAATGAT
MAL13|MAL13P1.95                ------------------------------------------------
gi|22791469|gb|BU495275.1|BU495 ------------------------------------------------
su_gi_contig_1178               ------------------------------------------------
gi|22794527|gb|BU498333.1|BU498 ------------------------------------------------
gi|22793315|gb|BU497121.1|BU497 ------------------------------------------------
gi|15909632|gb|BI815910.1|BI815 ------------------------------------------------
gi|22793997|gb|BU497803.1|BU497 ------------------------------------------------
gi|21543961|gb|BQ597235.1|BQ597 ------------------------------------------------
052_PfLab1_M_P7b.ab1            ------------------------------------------------
G01_PfBamHi_M_T3_Plate25a.ab1   ------------------------------------------------

MAL13P1.95                      TCATTTGTTCAGGAAAAAATTTATTACGTTACTGAAATATAAAAGGAA
MAL13|MAL13P1.95                ------------------------------------------------
gi|22791469|gb|BU495275.1|BU495 ------------------------------------------------
su_gi_contig_1178               ------------------------------------------------
gi|22794527|gb|BU498333.1|BU498 ------------------------------------------------
gi|22793315|gb|BU497121.1|BU497 ------------------------------------------------
gi|15909632|gb|BI815910.1|BI815 ------------------------------------------------
gi|22793997|gb|BU497803.1|BU497 ------------------------------------------------
gi|21543961|gb|BQ597235.1|BQ597 ------------------------------------------------
052_PfLab1_M_P7b.ab1            ------------------------------------------------
G01_PfBamHi_M_T3_Plate25a.ab1   ------------------------------------------------

MAL13P1.95                      ATATAATAATAAAATAAGATAAAAGCAAATATATACACATATATATAT
MAL13|MAL13P1.95                ------------------------------------------------
gi|22791469|gb|BU495275.1|BU495 ------------------------------------------------
su_gi_contig_1178               ------------------------------------------------
gi|22794527|gb|BU498333.1|BU498 ------------------------------------------------
gi|22793315|gb|BU497121.1|BU497 ------------------------------------------------
gi|15909632|gb|BI815910.1|BI815 ------------------------------------------------
gi|22793997|gb|BU497803.1|BU497 ------------------------------------------------
gi|21543961|gb|BQ597235.1|BQ597 ------------------------------------------------
052_PfLab1_M_P7b.ab1            ------------------------------------------------
G01_PfBamHi_M_T3_Plate25a.ab1   ------------------------------------------------

MAL13P1.95                      ATATATATATTTATGTATATATAACCAACTTGTCTTTGTTTATACACT
MAL13|MAL13P1.95                ------------------------------------------------
gi|22791469|gb|BU495275.1|BU495 ------------------------------------------------
su_gi_contig_1178               ------------------------------------------------
gi|22794527|gb|BU498333.1|BU498 ------------------------------------------------
gi|22793315|gb|BU497121.1|BU497 ------------------------------------------------
gi|15909632|gb|BI815910.1|BI815 ------------------------------------------------
gi|22793997|gb|BU497803.1|BU497 ------------------------------------------------
gi|21543961|gb|BQ597235.1|BQ597 ------------------------------------------------
052_PfLab1_M_P7b.ab1            ------------------------------------------------
G01_PfBamHi_M_T3_Plate25a.ab1   ------------------------------------------------

MAL13P1.95                      GCTTTTTATTTGACCTGTTTATTAAAAGAACAAAAAATTGTCGTAGGT
MAL13|MAL13P1.95                ------------------------------------------------
gi|22791469|gb|BU495275.1|BU495 ------------------------------------------------
su_gi_contig_1178               ------------------------------------------------
gi|22794527|gb|BU498333.1|BU498 ------------------------------------------------
gi|22793315|gb|BU497121.1|BU497 ------------------------------------------------
gi|15909632|gb|BI815910.1|BI815 ------------------------------------------------
gi|22793997|gb|BU497803.1|BU497 ------------------------------------------------
gi|21543961|gb|BQ597235.1|BQ597 ------------------------------------------------
052_PfLab1_M_P7b.ab1            ------------------------------------------------
G01_PfBamHi_M_T3_Plate25a.ab1   ------------------------------------------------

MAL13P1.95                      CAAATAATAAACAGAATTTGTACTTTTCGAAATGAATAAAACATATCA
MAL13|MAL13P1.95                ------------------------------------------------
gi|22791469|gb|BU495275.1|BU495 ------------------------------------------------
su_gi_contig_1178               ------------------------------------------------
gi|22794527|gb|BU498333.1|BU498 ------------------------------------------------
gi|22793315|gb|BU497121.1|BU497 ------------------------------------------------
gi|15909632|gb|BI815910.1|BI815 ------------------------------------------------
gi|22793997|gb|BU497803.1|BU497 ------------------------------------------------
gi|21543961|gb|BQ597235.1|BQ597 ------------------------------------------------
052_PfLab1_M_P7b.ab1            ------------------------------------------------
G01_PfBamHi_M_T3_Plate25a.ab1   ------------------------------------------------

MAL13P1.95                      ACATAAGGACAAAAAAGACGAGAAAGTTTTATAGGCAGGTAGGCTAAT
MAL13|MAL13P1.95                ------------------------------------------------
gi|22791469|gb|BU495275.1|BU495 ------------------------------------------------
su_gi_contig_1178               ------------------------------------------------
gi|22794527|gb|BU498333.1|BU498 ------------------------------------------------
gi|22793315|gb|BU497121.1|BU497 ------------------------------------------------
gi|15909632|gb|BI815910.1|BI815 ------------------------------------------------
gi|22793997|gb|BU497803.1|BU497 ------------------------------------------------
gi|21543961|gb|BQ597235.1|BQ597 ------------------------------------------------
052_PfLab1_M_P7b.ab1            ------------------------------------------------
G01_PfBamHi_M_T3_Plate25a.ab1   ------------------------------------------------

MAL13P1.95                      ATTGTAATAAAAAGTATACACATATATATATATATATATATATATATA
MAL13|MAL13P1.95                ------------------------------------------------
gi|22791469|gb|BU495275.1|BU495 ------------------------------------------------
su_gi_contig_1178               ------------------------------------------------
gi|22794527|gb|BU498333.1|BU498 ------------------------------------------------
gi|22793315|gb|BU497121.1|BU497 ------------------------------------------------
gi|15909632|gb|BI815910.1|BI815 ------------------------------------------------
gi|22793997|gb|BU497803.1|BU497 ------------------------------------------------
gi|21543961|gb|BQ597235.1|BQ597 ------------------------------------------------
052_PfLab1_M_P7b.ab1            ------------------------------------------------
G01_PfBamHi_M_T3_Plate25a.ab1   ------------------------------------------------

MAL13P1.95                      TATATATATATATATATATATTAGTTTGGGTTGCACATGTATATAATT
MAL13|MAL13P1.95                ------------------------------------------------
gi|22791469|gb|BU495275.1|BU495 ------------------------------------------------
su_gi_contig_1178               ------------------------------------------------
gi|22794527|gb|BU498333.1|BU498 ------------------------------------------------
gi|22793315|gb|BU497121.1|BU497 ------------------------------------------------
gi|15909632|gb|BI815910.1|BI815 ------------------------------------------------
gi|22793997|gb|BU497803.1|BU497 ------------------------------------------------
gi|21543961|gb|BQ597235.1|BQ597 ------------------------------------------------
052_PfLab1_M_P7b.ab1            ------------------------------------------------
G01_PfBamHi_M_T3_Plate25a.ab1   ------------------------------------------------

MAL13P1.95                      ACATTTTCTTTCAATATAATAAAAATAATACACACATATATAGCAATC
MAL13|MAL13P1.95                ------------------------------------------------
gi|22791469|gb|BU495275.1|BU495 ------------------------------------------------
su_gi_contig_1178               ------------------------------------------------
gi|22794527|gb|BU498333.1|BU498 ------------------------------------------------
gi|22793315|gb|BU497121.1|BU497 ------------------------------------------------
gi|15909632|gb|BI815910.1|BI815 ------------------------------------------------
gi|22793997|gb|BU497803.1|BU497 ------------------------------------------------
gi|21543961|gb|BQ597235.1|BQ597 ------------------------------------------------
052_PfLab1_M_P7b.ab1            ------------------------------------------------
G01_PfBamHi_M_T3_Plate25a.ab1   ------------------------------------------------

MAL13P1.95                      GTACATATATTATAAAAGGTGTTAATAGAATTATGCACTCCTATTGGA
MAL13|MAL13P1.95                ------------------------------------------------
gi|22791469|gb|BU495275.1|BU495 ------------------------------------------------
su_gi_contig_1178               ------------------------------------------------
gi|22794527|gb|BU498333.1|BU498 ------------------------------------------------
gi|22793315|gb|BU497121.1|BU497 ------------------------------------------------
gi|15909632|gb|BI815910.1|BI815 ------------------------------------------------
gi|22793997|gb|BU497803.1|BU497 ------------------------------------------------
gi|21543961|gb|BQ597235.1|BQ597 ------------------------------------------------
052_PfLab1_M_P7b.ab1            ------------------------------------------------
G01_PfBamHi_M_T3_Plate25a.ab1   ------------------------------------------------

MAL13P1.95                      TACATAAATATATGCATATATTTATATTTACTGTTATGTTGTTTTTTT
MAL13|MAL13P1.95                ------------------------------------------------
gi|22791469|gb|BU495275.1|BU495 ------------------------------------------------
su_gi_contig_1178               ------------------------------------------------
gi|22794527|gb|BU498333.1|BU498 ------------------------------------------------
gi|22793315|gb|BU497121.1|BU497 ------------------------------------------------
gi|15909632|gb|BI815910.1|BI815 ------------------------------------------------
gi|22793997|gb|BU497803.1|BU497 ------------------------------------------------
gi|21543961|gb|BQ597235.1|BQ597 ------------------------------------------------
052_PfLab1_M_P7b.ab1            ------------------------------------------------
G01_PfBamHi_M_T3_Plate25a.ab1   ------------------------------------------------

MAL13P1.95                      TTTATTTTTTGCATGAATGTACTAACAAAATTTAAAACCAAGCCTATA
MAL13|MAL13P1.95                ------------------------------------------------
gi|22791469|gb|BU495275.1|BU495 ------------------------------------------------
su_gi_contig_1178               ------------------------------------------------
gi|22794527|gb|BU498333.1|BU498 ------------------------------------------------
gi|22793315|gb|BU497121.1|BU497 ------------------------------------------------
gi|15909632|gb|BI815910.1|BI815 ------------------------------------------------
gi|22793997|gb|BU497803.1|BU497 ------------------------------------------------
gi|21543961|gb|BQ597235.1|BQ597 ------------------------------------------------
052_PfLab1_M_P7b.ab1            ------------------------------------------------
G01_PfBamHi_M_T3_Plate25a.ab1   ------------------------------------------------

MAL13P1.95                      TATTTTATAACATATTATTTTTTTTTTTTTTGATTTATATGTATATAT
MAL13|MAL13P1.95                ------------------------------------------------
gi|22791469|gb|BU495275.1|BU495 ------------------------------------------------
su_gi_contig_1178               ------------------------------------------------
gi|22794527|gb|BU498333.1|BU498 ------------------------------------------------
gi|22793315|gb|BU497121.1|BU497 ------------------------------------------------
gi|15909632|gb|BI815910.1|BI815 ------------------------------------------------
gi|22793997|gb|BU497803.1|BU497 ------------------------------------------------
gi|21543961|gb|BQ597235.1|BQ597 ------------------------------------------------
052_PfLab1_M_P7b.ab1            ------------------------------------------------
G01_PfBamHi_M_T3_Plate25a.ab1   ------------------------------------------------

MAL13P1.95                      CTAAAGATATAAGACTAATTATATTACATATAATGAAGTGTATTATCT
MAL13|MAL13P1.95                ------------------------------------------------
gi|22791469|gb|BU495275.1|BU495 ------------------------------------------------
su_gi_contig_1178               ------------------------------------------------
gi|22794527|gb|BU498333.1|BU498 ------------------------------------------------
gi|22793315|gb|BU497121.1|BU497 ------------------------------------------------
gi|15909632|gb|BI815910.1|BI815 ------------------------------------------------
gi|22793997|gb|BU497803.1|BU497 ------------------------------------------------
gi|21543961|gb|BQ597235.1|BQ597 ------------------------------------------------
052_PfLab1_M_P7b.ab1            ------------------------------------------------
G01_PfBamHi_M_T3_Plate25a.ab1   ------------------------------------------------

MAL13P1.95                      TATACGAATAATTCTTGTATTGTTATAGACAACTGAATATATCCACTT
MAL13|MAL13P1.95                ------------------------------------------------
gi|22791469|gb|BU495275.1|BU495 ------------------------------------------------
su_gi_contig_1178               ------------------------------------------------
gi|22794527|gb|BU498333.1|BU498 ------------------------------------------------
gi|22793315|gb|BU497121.1|BU497 ------------------------------------------------
gi|15909632|gb|BI815910.1|BI815 ------------------------------------------------
gi|22793997|gb|BU497803.1|BU497 ------------------------------------------------
gi|21543961|gb|BQ597235.1|BQ597 ------------------------------------------------
052_PfLab1_M_P7b.ab1            ------------------------------------------------
G01_PfBamHi_M_T3_Plate25a.ab1   ------------------------------------------------

MAL13P1.95                      TTTTTCTCTTTTTAAATATATATATATATATA
MAL13|MAL13P1.95                --------------------------------
gi|22791469|gb|BU495275.1|BU495 --------------------------------
su_gi_contig_1178               --------------------------------
gi|22794527|gb|BU498333.1|BU498 --------------------------------
gi|22793315|gb|BU497121.1|BU497 --------------------------------
gi|15909632|gb|BI815910.1|BI815 --------------------------------
gi|22793997|gb|BU497803.1|BU497 --------------------------------
gi|21543961|gb|BQ597235.1|BQ597 --------------------------------
052_PfLab1_M_P7b.ab1            --------------------------------
G01_PfBamHi_M_T3_Plate25a.ab1   --------------------------------

;

endblock;
