# Supplementary material for: cDNA sequences reveal considerable gene prediction inaccuracy in the Plasmodium falciparum genome
Source: BMC Genomics. 2007 Jul 27;8:255. doi: 10.1186/1471-2164-8-255 (PMC1978503; doi:10.1186/1471-2164-8-255)
Supplement: Additional file 2 — Genes with predicted coding regions fully covered by EST and confirmation of predicted introns. Aligned cDNA and predicted CDS sequences can be viewed by double clicking the hyper-linked gene names in the Excel file. [file 1471-2164-8-255-S2.zip › MAL7P1.117.TXT]

#NEXUS

[!This data assembled using Sequencher, from Gene Codes Corporation.]
begin data;
   dimensions ntax=7 nchar=3770;
   format datatype=dna gap=- interleave=yes;
   matrix

MAL7P1.117                      GGGGTATTATGGTAAGTCCTCAAGAAGGATTTTCATATATCTTTGGAA
MAL7|MAL7P1.117                 ------------------------------------------------
gi|22794488|gb|BU498294.1|BU498 ------------------------------------------------
su_gi_contig_1837               ------------------------------------------------
gi|22793419|gb|BU497225.1|BU497 ------------------------------------------------
gi|21687641|gb|BQ633488.1|BQ633 ------------------------------------------------
gi|15906218|gb|BI813968.1|BI813 ------------------------------------------------

MAL7P1.117                      ACTTGGTTTTTGACATTGCAAAATCTTTTTCTTATAATGTAAACAACT
MAL7|MAL7P1.117                 ------------------------------------------------
gi|22794488|gb|BU498294.1|BU498 ------------------------------------------------
su_gi_contig_1837               ------------------------------------------------
gi|22793419|gb|BU497225.1|BU497 ------------------------------------------------
gi|21687641|gb|BQ633488.1|BQ633 ------------------------------------------------
gi|15906218|gb|BI813968.1|BI813 ------------------------------------------------

MAL7P1.117                      TATCCTCATTTGTAAGGAGTCCATAGATAATACATAAATTTATAAGTG
MAL7|MAL7P1.117                 ------------------------------------------------
gi|22794488|gb|BU498294.1|BU498 ------------------------------------------------
su_gi_contig_1837               ------------------------------------------------
gi|22793419|gb|BU497225.1|BU497 ------------------------------------------------
gi|21687641|gb|BQ633488.1|BQ633 ------------------------------------------------
gi|15906218|gb|BI813968.1|BI813 ------------------------------------------------

MAL7P1.117                      GAAGAATAAATAACATATGTAGGGAACAATATAATATGCTTTGAATAT
MAL7|MAL7P1.117                 ------------------------------------------------
gi|22794488|gb|BU498294.1|BU498 ------------------------------------------------
su_gi_contig_1837               ------------------------------------------------
gi|22793419|gb|BU497225.1|BU497 ------------------------------------------------
gi|21687641|gb|BQ633488.1|BQ633 ------------------------------------------------
gi|15906218|gb|BI813968.1|BI813 ------------------------------------------------

MAL7P1.117                      GATATGGATAAATACACACAATATAATAATGTGTATATATATTAGTAT
MAL7|MAL7P1.117                 ------------------------------------------------
gi|22794488|gb|BU498294.1|BU498 ------------------------------------------------
su_gi_contig_1837               ------------------------------------------------
gi|22793419|gb|BU497225.1|BU497 ------------------------------------------------
gi|21687641|gb|BQ633488.1|BQ633 ------------------------------------------------
gi|15906218|gb|BI813968.1|BI813 ------------------------------------------------

MAL7P1.117                      GATGATTATTCAAATAAATATTACGATGACTTATATATATATTTATAT
MAL7|MAL7P1.117                 ------------------------------------------------
gi|22794488|gb|BU498294.1|BU498 ------------------------------------------------
su_gi_contig_1837               ------------------------------------------------
gi|22793419|gb|BU497225.1|BU497 ------------------------------------------------
gi|21687641|gb|BQ633488.1|BQ633 ------------------------------------------------
gi|15906218|gb|BI813968.1|BI813 ------------------------------------------------

MAL7P1.117                      ATATTATGTATAAGTTACATTTTATACATAACATTATTATATTATTGG
MAL7|MAL7P1.117                 ------------------------------------------------
gi|22794488|gb|BU498294.1|BU498 ------------------------------------------------
su_gi_contig_1837               ------------------------------------------------
gi|22793419|gb|BU497225.1|BU497 ------------------------------------------------
gi|21687641|gb|BQ633488.1|BQ633 ------------------------------------------------
gi|15906218|gb|BI813968.1|BI813 ------------------------------------------------

MAL7P1.117                      ATTAATTTGTTAATCACTAATTTGATACTTACATTATTTTGATTTTAT
MAL7|MAL7P1.117                 ------------------------------------------------
gi|22794488|gb|BU498294.1|BU498 ------------------------------------------------
su_gi_contig_1837               ------------------------------------------------
gi|22793419|gb|BU497225.1|BU497 ------------------------------------------------
gi|21687641|gb|BQ633488.1|BQ633 ------------------------------------------------
gi|15906218|gb|BI813968.1|BI813 ------------------------------------------------

MAL7P1.117                      CATTATTTATATATTTTATATATTTATTTTATTTTATTATTTTATTTT
MAL7|MAL7P1.117                 ------------------------------------------------
gi|22794488|gb|BU498294.1|BU498 ------------------------------------------------
su_gi_contig_1837               ------------------------------------------------
gi|22793419|gb|BU497225.1|BU497 ------------------------------------------------
gi|21687641|gb|BQ633488.1|BQ633 ------------------------------------------------
gi|15906218|gb|BI813968.1|BI813 ------------------------------------------------

MAL7P1.117                      ATTATTTTATTTTATTTTTTTTTTTTTTTTTGTACATATTTTTAAACT
MAL7|MAL7P1.117                 ------------------------------------------------
gi|22794488|gb|BU498294.1|BU498 ------------------------------------------------
su_gi_contig_1837               ------------------------------------------------
gi|22793419|gb|BU497225.1|BU497 ------------------------------------------------
gi|21687641|gb|BQ633488.1|BQ633 ------------------------------------------------
gi|15906218|gb|BI813968.1|BI813 ------------------------------------------------

MAL7P1.117                      ATAAACGAATATTTATCAGTTATCCAACTTTTATAAATAATTTTTACC
MAL7|MAL7P1.117                 ------------------------------------------------
gi|22794488|gb|BU498294.1|BU498 ------------------------------------------------
su_gi_contig_1837               ------------------------------------------------
gi|22793419|gb|BU497225.1|BU497 ------------------------------------------------
gi|21687641|gb|BQ633488.1|BQ633 ------------------------------------------------
gi|15906218|gb|BI813968.1|BI813 ------------------------------------------------

MAL7P1.117                      CGTAATATATATTATATGTTAGACGACAAAATTTTAGGAGAAAAACAA
MAL7|MAL7P1.117                 ------------------------------------------------
gi|22794488|gb|BU498294.1|BU498 ------------------------------------------------
su_gi_contig_1837               ------------------------------------------------
gi|22793419|gb|BU497225.1|BU497 ------------------------------------------------
gi|21687641|gb|BQ633488.1|BQ633 ------------------------------------------------
gi|15906218|gb|BI813968.1|BI813 ------------------------------------------------

MAL7P1.117                      AAATATTACATCT-----------------------------------
MAL7|MAL7P1.117                 ------------------------------------------------
gi|22794488|gb|BU498294.1|BU498 ------------------------------------------------
su_gi_contig_1837               ------------------------------------------------
gi|22793419|gb|BU497225.1|BU497 ------------------------------------------------
gi|21687641|gb|BQ633488.1|BQ633 ------------------------------------------------
gi|15906218|gb|BI813968.1|BI813 ------------------------------------------------

MAL7P1.117                      ------------------------------------------------
MAL7|MAL7P1.117                 ------------------------------------------------
gi|22794488|gb|BU498294.1|BU498 ------------------------------------------------
su_gi_contig_1837               ------------------------------------------------
gi|22793419|gb|BU497225.1|BU497 ------------------------------------------------
gi|21687641|gb|BQ633488.1|BQ633 ------------------------------------------------
gi|15906218|gb|BI813968.1|BI813 ------------------------------------------------

MAL7P1.117                      ------------------------------------------------
MAL7|MAL7P1.117                 ------------------------------------------------
gi|22794488|gb|BU498294.1|BU498 ------------------------------------------------
su_gi_contig_1837               ------------------------------------------------
gi|22793419|gb|BU497225.1|BU497 ------------------------------------------------
gi|21687641|gb|BQ633488.1|BQ633 ------------------------------------------------
gi|15906218|gb|BI813968.1|BI813 ------------------------------------------------

MAL7P1.117                      ----------------------TT-ATATATATTATATATATATATAT
MAL7|MAL7P1.117                 ------------------------------------------------
gi|22794488|gb|BU498294.1|BU498 ------------------------------------------------
su_gi_contig_1837               ------------------------------------------------
gi|22793419|gb|BU497225.1|BU497 ------------------------------------------------
gi|21687641|gb|BQ633488.1|BQ633 ------------------------------------------------
gi|15906218|gb|BI813968.1|BI813 ------------------------------------------------

MAL7P1.117                      ATATATATATATATATATATATATATATATATATAATGTTTATCTTTT
MAL7|MAL7P1.117                 ------------------------------------------------
gi|22794488|gb|BU498294.1|BU498 ------------------------------------------------
su_gi_contig_1837               ------------------------------------------------
gi|22793419|gb|BU497225.1|BU497 ------------------------------------------------
gi|21687641|gb|BQ633488.1|BQ633 ------------------------------------------------
gi|15906218|gb|BI813968.1|BI813 ------------------------------------------------

MAL7P1.117                      TATTTATTTTTACAATTCAACATTTATGGCTTGAGAAGTAATTGAAAC
MAL7|MAL7P1.117                 ------------------------------------------------
gi|22794488|gb|BU498294.1|BU498 ------------------------------------------------
su_gi_contig_1837               ------------------------------------------------
gi|22793419|gb|BU497225.1|BU497 ------------------------------------------------
gi|21687641|gb|BQ633488.1|BQ633 ------------------------------------------------
gi|15906218|gb|BI813968.1|BI813 ------------------------------------------------

MAL7P1.117                      AAGTCGTATTTCTATAAATATTTGAATAGTTTCAAAAAAAAAAAAAAA
MAL7|MAL7P1.117                 ------------------------------------------------
gi|22794488|gb|BU498294.1|BU498 ------------------------------------------------
su_gi_contig_1837               ------------------------------------------------
gi|22793419|gb|BU497225.1|BU497 ------------------------------------------------
gi|21687641|gb|BQ633488.1|BQ633 ------------------------------------------------
gi|15906218|gb|BI813968.1|BI813 ------------------------------------------------

MAL7P1.117                      AAAAAAAAAAAAATTGTACGGATTCTTTTTTTTTTTTTTTTAAAAAGA
MAL7|MAL7P1.117                 ------------------------------------------------
gi|22794488|gb|BU498294.1|BU498 ------------------------------------------------
su_gi_contig_1837               ------------------------------------------------
gi|22793419|gb|BU497225.1|BU497 ------------------------------------------------
gi|21687641|gb|BQ633488.1|BQ633 ------------------------------------------------
gi|15906218|gb|BI813968.1|BI813 ------------------------------------------------

MAL7P1.117                      TATATTCTTTAATTCTAATATTTTAAATGCTTCTTGAATAAATTTAAA
MAL7|MAL7P1.117                 ------------------------------------------------
gi|22794488|gb|BU498294.1|BU498 ------------------------------------------------
su_gi_contig_1837               ------------------------------------------------
gi|22793419|gb|BU497225.1|BU497 ------------------------------------------------
gi|21687641|gb|BQ633488.1|BQ633 ------------------------------------------------
gi|15906218|gb|BI813968.1|BI813 ------------------------------------------------

MAL7P1.117                      AAGATAGGAAAAAAAAAAATTTAAAACGATTTACACCATTTTGAGGAG
MAL7|MAL7P1.117                 ------------------------------------------------
gi|22794488|gb|BU498294.1|BU498 ------------------------------------------------
su_gi_contig_1837               ------------------------------------------------
gi|22793419|gb|BU497225.1|BU497 ------------------------------------------------
gi|21687641|gb|BQ633488.1|BQ633 ------------------------------------------------
gi|15906218|gb|BI813968.1|BI813 ------------------------------------------------

MAL7P1.117                      AGCACTATATCGGTCCTTTTGTAAACGTATAAAAGAGAAAAGAAGCAA
MAL7|MAL7P1.117                 ------------------------------------------------
gi|22794488|gb|BU498294.1|BU498 ------------------------------------------------
su_gi_contig_1837               ------------------------------------------------
gi|22793419|gb|BU497225.1|BU497 ------------------------------------------------
gi|21687641|gb|BQ633488.1|BQ633 ------------------------------------------------
gi|15906218|gb|BI813968.1|BI813 ------------------------------------------------

MAL7P1.117                      AAGGCTAAAATGATTAAGAAAATAAATGGAATGTATAAAATGATATGT
MAL7|MAL7P1.117                 ------------------------------------------------
gi|22794488|gb|BU498294.1|BU498 ------------------------------------------------
su_gi_contig_1837               ------------------------------------------------
gi|22793419|gb|BU497225.1|BU497 ------------------------------------------------
gi|21687641|gb|BQ633488.1|BQ633 ------------------------------------------------
gi|15906218|gb|BI813968.1|BI813 ------------------------------------------------

MAL7P1.117                      ATATAATATATATTATATATTTTATGTATATACTTTTTTTTTTTTTTT
MAL7|MAL7P1.117                 ------------------------------------------------
gi|22794488|gb|BU498294.1|BU498 ------------------------------------------------
su_gi_contig_1837               ------------------------------------------------
gi|22793419|gb|BU497225.1|BU497 ------------------------------------------------
gi|21687641|gb|BQ633488.1|BQ633 ------------------------------------------------
gi|15906218|gb|BI813968.1|BI813 ------------------------------------------------

MAL7P1.117                      TTTTTTTTTAATTTAAAAATAATAATTTGTATATTTTGTAAGATACAT
MAL7|MAL7P1.117                 ------------------------------------------------
gi|22794488|gb|BU498294.1|BU498 ------------------------------------------------
su_gi_contig_1837               ------------------------------------------------
gi|22793419|gb|BU497225.1|BU497 ------------------------------------------------
gi|21687641|gb|BQ633488.1|BQ633 ------------------------------------------------
gi|15906218|gb|BI813968.1|BI813 ------------------------------------------------

MAL7P1.117                      TTTTTTCTAAGAAATAAAAAAATTTTAATTATAATAAATGAATAATAC
MAL7|MAL7P1.117                 ------------------------------------------------
gi|22794488|gb|BU498294.1|BU498 ------------------------------------------------
su_gi_contig_1837               ------------------------------------------------
gi|22793419|gb|BU497225.1|BU497 ------------------------------------------------
gi|21687641|gb|BQ633488.1|BQ633 ------------------------------------------------
gi|15906218|gb|BI813968.1|BI813 ------------------------------------------------

MAL7P1.117                      TGAGTTCAAAATATACAATTGTGAATTTATAAAAGAAAAAAAATAAAA
MAL7|MAL7P1.117                 ------------------------------------------------
gi|22794488|gb|BU498294.1|BU498 ------------------------------------------------
su_gi_contig_1837               ------------------------------------------------
gi|22793419|gb|BU497225.1|BU497 ------------------------------------------------
gi|21687641|gb|BQ633488.1|BQ633 ------------------------------------------------
gi|15906218|gb|BI813968.1|BI813 ------------------------------------------------

MAL7P1.117                      TTGGCAATATATTTTTTTTTTTTTTTTTTTTTCATACTTGGTAAAAAA
MAL7|MAL7P1.117                 ------------------------------------------------
gi|22794488|gb|BU498294.1|BU498 ------------------------------------------------
su_gi_contig_1837               ------------------------------------------------
gi|22793419|gb|BU497225.1|BU497 ------------------------------------------------
gi|21687641|gb|BQ633488.1|BQ633 ------------------------------------------------
gi|15906218|gb|BI813968.1|BI813 ------------------------------------------------

MAL7P1.117                      AAAAAAGTAATAAAAGAAACGAATATAAAATCAAACATAAATTTATAT
MAL7|MAL7P1.117                 ------------------------------------------------
gi|22794488|gb|BU498294.1|BU498 ------------------------------TCAAACATAAATTTATAT
su_gi_contig_1837               ------------------------------TCAAACATAAATTTATAT
gi|22793419|gb|BU497225.1|BU497 ------------------------------------------------
gi|21687641|gb|BQ633488.1|BQ633 ------------------------------------------------
gi|15906218|gb|BI813968.1|BI813 ------------------------------------------------

MAL7P1.117                      CAGTATAAAAAAAAAAAAAAAAAATACATATATATTATATAAATATAT
MAL7|MAL7P1.117                 ------------------------------------------------
gi|22794488|gb|BU498294.1|BU498 CAGTATAAAAAAAAAAAAAAAAAATACATATATATTATATAAATATAT
su_gi_contig_1837               CAGTATAAAAAAAAAAAAAAAAAATACATATATATTATATAAATATAT
gi|22793419|gb|BU497225.1|BU497 ------------------------------------------------
gi|21687641|gb|BQ633488.1|BQ633 ------------------------------------------------
gi|15906218|gb|BI813968.1|BI813 ------------------------------------------------

MAL7P1.117                      ATATATATATATATAATATATTTATTTATTTAAAAGGGAATACAGATT
MAL7|MAL7P1.117                 ------------------------------------------------
gi|22794488|gb|BU498294.1|BU498 ATATATATATATATAATATATTTATTTATTTAAAAGGGAATACAGATT
su_gi_contig_1837               ATATATATATATATAATATATTTATTTATTTAAAAGGGAATACAGATT
gi|22793419|gb|BU497225.1|BU497 ------------------------------------------------
gi|21687641|gb|BQ633488.1|BQ633 ------------------------------------------------
gi|15906218|gb|BI813968.1|BI813 ------------------------------------------------

MAL7P1.117                      TGCGTAAAATACTATTTCATATTTAAGGAATATAACATATTGAGTTAT
MAL7|MAL7P1.117                 ------------------------------------------------
gi|22794488|gb|BU498294.1|BU498 TGCGTAAAATACTATTTCATATTTAAGGAATATAACATATTGAGTTAT
su_gi_contig_1837               TGCGTAAAATACTATTTCATATTTAAGGAATATAACATATTGAGTTAT
gi|22793419|gb|BU497225.1|BU497 ------------------------------------------------
gi|21687641|gb|BQ633488.1|BQ633 ------------------------------------------------
gi|15906218|gb|BI813968.1|BI813 ------------------------------------------------

MAL7P1.117                      TCCATTTTTATATTATTATTTAACAATTATATATTATATATATATATA
MAL7|MAL7P1.117                 ------------------------------------------------
gi|22794488|gb|BU498294.1|BU498 TCCATTTTTATATTATTATTTAACAATTATATATTATATATATATATA
su_gi_contig_1837               TCCATTTTTATATTATTATTTAACAATTATATATTATATATATATATA
gi|22793419|gb|BU497225.1|BU497 ------------------------------------------------
gi|21687641|gb|BQ633488.1|BQ633 ------------------------------------------------
gi|15906218|gb|BI813968.1|BI813 ------------------------------------------------

MAL7P1.117                      TACAATATAATAATTTTTAGCAATGCAAAAAAATATGCAGGATAACAG
MAL7|MAL7P1.117                 ----------------------ATGCAAAAAAATATGCAGGATAACAG
gi|22794488|gb|BU498294.1|BU498 TACAATATAATAATTTTTAGCAATGCAAAAAAATATGCAGGATAACAG
su_gi_contig_1837               TACAATATAATAATTTTTAGCAATGCAAAAAAATATGCAGGATAACAG
gi|22793419|gb|BU497225.1|BU497 ------------------------------------------------
gi|21687641|gb|BQ633488.1|BQ633 ------------------------------------------------
gi|15906218|gb|BI813968.1|BI813 ------------------------------------------------

MAL7P1.117                      TAATAAAAATGAATTTAGTGATATGAAAGATAATAAGAATGACGGGAA
MAL7|MAL7P1.117                 TAATAAAAATGAATTTAGTGATATGAAAGATAATAAGAATGACGGGAA
gi|22794488|gb|BU498294.1|BU498 TAATAAAAATGAATTTAGTGATATGAAAGATAATAAGAATGACGGGAA
su_gi_contig_1837               TAATAAAAATGAATTTAGTGATATGAAAGATAATAAGAATGACGGGAA
gi|22793419|gb|BU497225.1|BU497 ------------------------------------------------
gi|21687641|gb|BQ633488.1|BQ633 ------------------------------------------------
gi|15906218|gb|BI813968.1|BI813 ------------------------------------------------

MAL7P1.117                      AGTAAATGAAAACAGCGGAGAAAATATGTACATTTTTGATGAGCCTGA
MAL7|MAL7P1.117                 AGTAAATGAAAACAGCGGAGAAAATATGTACATTTTTGATGAGCCTGA
gi|22794488|gb|BU498294.1|BU498 AGTAAATGAAAACAGCGGAGAAAATATGTACATTTTTGATGAGCCTGA
su_gi_contig_1837               AGTAAATGAAAACAGCGGAGAAAATATGTACATTTTTGATGAGCCTGA
gi|22793419|gb|BU497225.1|BU497 -GTAAATGAAAACAGCGGAGAAAATATGTACATTTTTGATGAGCCTGA
gi|21687641|gb|BQ633488.1|BQ633 ------------------------------------------------
gi|15906218|gb|BI813968.1|BI813 ------------------------------------------------

MAL7P1.117                      TGATGAATTGGAAGAATTTGAAGAAATGGGTAATGTTAAAAATAGATA
MAL7|MAL7P1.117                 TGATGAATTGGAAGAATTTGAAGAAATGGG------------------
gi|22794488|gb|BU498294.1|BU498 TGATGAATTGGAAGAATTTGAAGAAATGGG------------------
su_gi_contig_1837               TGATGAATTGGAAGAATTTGAAGAAATGGG------------------
gi|22793419|gb|BU497225.1|BU497 TGATGAATTGGAAGAATTTGAAGAAATGGG------------------
gi|21687641|gb|BQ633488.1|BQ633 ------------------------------------------------
gi|15906218|gb|BI813968.1|BI813 ------------------------------------------------

MAL7P1.117                      GAAAAATGTAAAAAAATAAATATATACCAACTGATATTATTTTATATA
MAL7|MAL7P1.117                 ------------------------------------------------
gi|22794488|gb|BU498294.1|BU498 ------------------------------------------------
su_gi_contig_1837               ------------------------------------------------
gi|22793419|gb|BU497225.1|BU497 ------------------------------------------------
gi|21687641|gb|BQ633488.1|BQ633 ------------------------------------------------
gi|15906218|gb|BI813968.1|BI813 ------------------------------------------------

MAL7P1.117                      AATATATTCATTTCATCAATTATATTTCTTGTACATTTTTTTGTTATT
MAL7|MAL7P1.117                 ------------------------------------------------
gi|22794488|gb|BU498294.1|BU498 ------------------------------------------------
su_gi_contig_1837               ------------------------------------------------
gi|22793419|gb|BU497225.1|BU497 ------------------------------------------------
gi|21687641|gb|BQ633488.1|BQ633 ------------------------------------------------
gi|15906218|gb|BI813968.1|BI813 ------------------------------------------------

MAL7P1.117                      TCTTTTTTTTATATATATAGGAAGTGTAGCTTTAAATGTAGACACAGA
MAL7|MAL7P1.117                 ---------------------AAGTGTAGCTTTAAATGTAGACACAGA
gi|22794488|gb|BU498294.1|BU498 ---------------------AAGTGTAGCTTTAAATGTAGACACAGA
su_gi_contig_1837               ---------------------AAGTGTAGCTTTAAATGTAGACACAGA
gi|22793419|gb|BU497225.1|BU497 ---------------------AAGTGTAGCTTTAAATGTAGACACAGA
gi|21687641|gb|BQ633488.1|BQ633 ------------------------------------------------
gi|15906218|gb|BI813968.1|BI813 ------------------------------------------------

MAL7P1.117                      CTTGGAAAATTGGGAAGAAGATTGGGGAGCAGCAGGTTTGTTTCAAAT
MAL7|MAL7P1.117                 CTTGGAAAATTGGGAAGAAGATTGGGGAGCAGCAGG------------
gi|22794488|gb|BU498294.1|BU498 CTTGGAAAATTGGGAAGAAGATTGGGGAGCAGCAGG------------
su_gi_contig_1837               CTTGGAAAATTGGGAAGAAGATTGGGGAGCAGCAGG------------
gi|22793419|gb|BU497225.1|BU497 CTTGGAAAATTGGGAAGAAGATTGGGGAGCAGCAGG------------
gi|21687641|gb|BQ633488.1|BQ633 ------------------------------------------------
gi|15906218|gb|BI813968.1|BI813 ------------------------------------------------

MAL7P1.117                      TAATGTTATAAAATATATATAATGTATATATATATATATATATATATA
MAL7|MAL7P1.117                 ------------------------------------------------
gi|22794488|gb|BU498294.1|BU498 ------------------------------------------------
su_gi_contig_1837               ------------------------------------------------
gi|22793419|gb|BU497225.1|BU497 ------------------------------------------------
gi|21687641|gb|BQ633488.1|BQ633 ------------------------------------------------
gi|15906218|gb|BI813968.1|BI813 ------------------------------------------------

MAL7P1.117                      TATATATATATATATTTATGTGATTAATTCCTTTTAAAATTGTGAAAC
MAL7|MAL7P1.117                 ------------------------------------------------
gi|22794488|gb|BU498294.1|BU498 ------------------------------------------------
su_gi_contig_1837               ------------------------------------------------
gi|22793419|gb|BU497225.1|BU497 ------------------------------------------------
gi|21687641|gb|BQ633488.1|BQ633 ------------------------------------------------
gi|15906218|gb|BI813968.1|BI813 ------------------------------------------------

MAL7P1.117                      TTTTTATGTGAACATTTTATATAATTTATTATTTTTCTTTTTATTTTT
MAL7|MAL7P1.117                 ------------------------------------------------
gi|22794488|gb|BU498294.1|BU498 ------------------------------------------------
su_gi_contig_1837               ------------------------------------------------
gi|22793419|gb|BU497225.1|BU497 ------------------------------------------------
gi|21687641|gb|BQ633488.1|BQ633 ------------------------------------------------
gi|15906218|gb|BI813968.1|BI813 ------------------------------------------------

MAL7P1.117                      TTAGGATGGGACGATGATGATGACGATGACGATAAATTTATTTTAAAA
MAL7|MAL7P1.117                 -----ATGGGACGATGATGATGACGATGACGATAAATTTATTTTAAAA
gi|22794488|gb|BU498294.1|BU498 -----ATGGGACGATGATGATGACGATGACGATAAATTTATTTTAAAA
su_gi_contig_1837               -----ATGGGACGATGATGATGACGATGACGATAAATTTATTTTAAAA
gi|22793419|gb|BU497225.1|BU497 -----ATGGGACGATGATGATGACGATGACGATAAATTTATTTTAAAA
gi|21687641|gb|BQ633488.1|BQ633 -----------------------------------ATTTATTTTAAAA
gi|15906218|gb|BI813968.1|BI813 ------------------------------------------------

MAL7P1.117                      GTTGAATCGGAATTACAAAAATTTAAAGCTAATATGGAAGCAGAAAAG
MAL7|MAL7P1.117                 GTTGAATCGGAATTACAAAAATTTAAAGCTAATATGGAAGCAGAAAAG
gi|22794488|gb|BU498294.1|BU498 GTTGAATCGGAATTACAAAAATTTAAAGCTAATATGGAAGCAGAAAAG
su_gi_contig_1837               GTTGAATCGGAATTACAAAAATTTAAAGCTAATATGGAAGCAGAAAAG
gi|22793419|gb|BU497225.1|BU497 GTTGAATCGGAATTACAAAAATTTAAAGCTAATATGGAAGCAGAAAAG
gi|21687641|gb|BQ633488.1|BQ633 GTTGAATCGGAATTACAAAAATTTAAAGCTAATATGGAAGCAGAAAAG
gi|15906218|gb|BI813968.1|BI813 ------------------------------------------------

MAL7P1.117                      GATTTAAATAAATAAATGGGTATGTATATTTATATATTTTAAAAGATT
MAL7|MAL7P1.117                 GATTTAAATAAATAA---------------------------------
gi|22794488|gb|BU498294.1|BU498 GATTTAAATAAATAAATGGGTATGTATATTTATATAT-----------
su_gi_contig_1837               GATTTAAATAAATAAATGGGTATGTATATTTATATATTTTAAAAGATT
gi|22793419|gb|BU497225.1|BU497 GATTTAAATAAATAAATGGGTATGTATATTTATATATTTTAAAAGATT
gi|21687641|gb|BQ633488.1|BQ633 GATTTAAATAAATAAATGGGTATGTATATTTATATATTTTAAAAGATT
gi|15906218|gb|BI813968.1|BI813 ------------------------------------TTTTAAAAGATT

MAL7P1.117                      TAAGTAAAGGATAAAATTAAATACTTGTCATAATAATAATATAAAAAC
MAL7|MAL7P1.117                 ------------------------------------------------
gi|22794488|gb|BU498294.1|BU498 ------------------------------------------------
su_gi_contig_1837               TAAGTAAAGGATAAAATTAAATACTTGTCATAATAATAATATAAAAAC
gi|22793419|gb|BU497225.1|BU497 TAAGTAAAGGATAAAATTAAATACTTGTCATAATAATAATATAAAAAC
gi|21687641|gb|BQ633488.1|BQ633 TAAGTAAAGGATAAAATTAAATACTTGTCATAATAATAATATAAAAAC
gi|15906218|gb|BI813968.1|BI813 TAAGTAAAGGATAAAATTAAATACTTGTCATAATAATAATATAAAAAC

MAL7P1.117                      ATTATGATTATCTTCATCCTCTAATTTTTTTTATGTAACATTTAAACT
MAL7|MAL7P1.117                 ------------------------------------------------
gi|22794488|gb|BU498294.1|BU498 ------------------------------------------------
su_gi_contig_1837               ATTATGATTATCTTCATCCTCTAATTTTTTTTATGTAACATTTAAACT
gi|22793419|gb|BU497225.1|BU497 ATTATGATTATCTTCATCCTCTAATTTTTTTTATGTAACATTTAAACT
gi|21687641|gb|BQ633488.1|BQ633 ATTATGATTATCTTCATCCTCTAATTTTTTTTATGTAACATTTAAACT
gi|15906218|gb|BI813968.1|BI813 ATTATGATTATCTTCATCCTCTAATTTTTTTTATGTAACATTTAAACT

MAL7P1.117                      GTTTCTTCTTTTCCACAAATTTATTATATATATATATATATATGTATG
MAL7|MAL7P1.117                 ------------------------------------------------
gi|22794488|gb|BU498294.1|BU498 ------------------------------------------------
su_gi_contig_1837               GTTTCTTCTTTTCCACAAATTTATTATATATATATATATATATGTATG
gi|22793419|gb|BU497225.1|BU497 GTTTCTTCTTTTCCACAAATTTATTATATATATATATATATATGTATG
gi|21687641|gb|BQ633488.1|BQ633 GTTTCTTCTTTTCCACAAATTTATTATATATATATATATATATGTATG
gi|15906218|gb|BI813968.1|BI813 GTTTCTTCTTTTCCACAAATTTATTATATATATATATATATATGTATG

MAL7P1.117                      TATATATGTATAGATATTTTCATAATATTATAAAAACACAACACGATT
MAL7|MAL7P1.117                 ------------------------------------------------
gi|22794488|gb|BU498294.1|BU498 ------------------------------------------------
su_gi_contig_1837               TATATATGTATAGATATTTTCATAATATTATAAAAACACAACACGATT
gi|22793419|gb|BU497225.1|BU497 TATATATGTATAGATATTTTCATAATATTATAAAAACAC---------
gi|21687641|gb|BQ633488.1|BQ633 TATATATGTATAGATATTTTCATAATATTATAAAAACACAACACGATT
gi|15906218|gb|BI813968.1|BI813 TATATATGTATAGATATTTTCATAATATTATAAAAACACAACACGATT

MAL7P1.117                      TGTCTTACAGTGGTACACTTATATATATGTGACATGAAAAAAAATAAA
MAL7|MAL7P1.117                 ------------------------------------------------
gi|22794488|gb|BU498294.1|BU498 ------------------------------------------------
su_gi_contig_1837               TGTCTTACAGTGGTACACTTATATATATGTGACATGAAAAAAAATAAA
gi|22793419|gb|BU497225.1|BU497 ------------------------------------------------
gi|21687641|gb|BQ633488.1|BQ633 TGTCTTACAGTGGTACACTTATATATATGTGACATGAAAAAAAATAAA
gi|15906218|gb|BI813968.1|BI813 TGTCTTACAGTGGTACACTTATATATATGTGACATGAAAAAAAATAAA

MAL7P1.117                      ATATAATAATTTATGATTATATTTTATATACATTCATTTATTATGTGC
MAL7|MAL7P1.117                 ------------------------------------------------
gi|22794488|gb|BU498294.1|BU498 ------------------------------------------------
su_gi_contig_1837               ATATAATAATTTATGATTATATTTTATATACATTCATTTATTATGTGC
gi|22793419|gb|BU497225.1|BU497 ------------------------------------------------
gi|21687641|gb|BQ633488.1|BQ633 ATATAATAATTTATGATTATATTTTATATACATTCATTTATTATGTGC
gi|15906218|gb|BI813968.1|BI813 ATATAATAATTTATGATTATATTTTATATACATTCATTTATTATGTGC

MAL7P1.117                      CTTTTACAATTTAAGAATACATAATCATTTAAAAAAATATATATATTT
MAL7|MAL7P1.117                 ------------------------------------------------
gi|22794488|gb|BU498294.1|BU498 ------------------------------------------------
su_gi_contig_1837               CTTTTACAATTTAAGAATACATAATCATTTAAAAAAATATATATATTT
gi|22793419|gb|BU497225.1|BU497 ------------------------------------------------
gi|21687641|gb|BQ633488.1|BQ633 CTTTTACAATTTAAGAATACATAATCATTTAAAAAAATATATATATTT
gi|15906218|gb|BI813968.1|BI813 CTTTTACAATTTAAGAATACATAATCATTTAAAAAAATATATATATTT

MAL7P1.117                      TTTATTTCACTGATGTGAATGTATATATTCAATTATTTTATTATATTA
MAL7|MAL7P1.117                 ------------------------------------------------
gi|22794488|gb|BU498294.1|BU498 ------------------------------------------------
su_gi_contig_1837               TTTATTTCACTGATGTGAATGTATATATTCAATTATTTTATTATATTA
gi|22793419|gb|BU497225.1|BU497 ------------------------------------------------
gi|21687641|gb|BQ633488.1|BQ633 TTTATTTCACTGATGTGAATGTATATATTCAATTATTTTATTATATTA
gi|15906218|gb|BI813968.1|BI813 TTTATTTCACTGATGTGAATGTATATATTCAATTATTTTATTATATTA

MAL7P1.117                      TATTTTATTTTTTTTTTAAATATAAACTTTTCATATTAATTTTTGGTT
MAL7|MAL7P1.117                 ------------------------------------------------
gi|22794488|gb|BU498294.1|BU498 ------------------------------------------------
su_gi_contig_1837               TATTTTATTTTTTTTTTAAATATAAACTTTTCATATTAATTTTTGGTT
gi|22793419|gb|BU497225.1|BU497 ------------------------------------------------
gi|21687641|gb|BQ633488.1|BQ633 TATTTTATTTTTTTTTTAAATATAAACTTTTCATAT------------
gi|15906218|gb|BI813968.1|BI813 TATTTTATTTTTTTTTTAAATATAAACTTTTCATATTAATTTTTGGTT

MAL7P1.117                      TTTGTAAATTTTTTTACAATCATATAAATAATTCTACGATAAAAGATA
MAL7|MAL7P1.117                 ------------------------------------------------
gi|22794488|gb|BU498294.1|BU498 ------------------------------------------------
su_gi_contig_1837               TTTGTAAATTTTTTTACAATCATATAAATAATTCTACGATAAAAGATA
gi|22793419|gb|BU497225.1|BU497 ------------------------------------------------
gi|21687641|gb|BQ633488.1|BQ633 ------------------------------------------------
gi|15906218|gb|BI813968.1|BI813 TTTG--------------------------------------------

MAL7P1.117                      ATTAATAGTTTTTAAAGAATGAATGGTTCATTAGGGTGTTTAAAAAAA
MAL7|MAL7P1.117                 ------------------------------------------------
gi|22794488|gb|BU498294.1|BU498 ------------------------------------------------
su_gi_contig_1837               ATT---------------------------------------------
gi|22793419|gb|BU497225.1|BU497 ------------------------------------------------
gi|21687641|gb|BQ633488.1|BQ633 ------------------------------------------------
gi|15906218|gb|BI813968.1|BI813 ------------------------------------------------

MAL7P1.117                      ATAGGCACAAAAAAAAAAAAAAAATAAATAAATAAATAATAATAAAAT
MAL7|MAL7P1.117                 ------------------------------------------------
gi|22794488|gb|BU498294.1|BU498 ------------------------------------------------
su_gi_contig_1837               ------------------------------------------------
gi|22793419|gb|BU497225.1|BU497 ------------------------------------------------
gi|21687641|gb|BQ633488.1|BQ633 ------------------------------------------------
gi|15906218|gb|BI813968.1|BI813 ------------------------------------------------

MAL7P1.117                      ATAAATCAATAATAAATAAATATACATACATATATATATATATATATA
MAL7|MAL7P1.117                 ------------------------------------------------
gi|22794488|gb|BU498294.1|BU498 ------------------------------------------------
su_gi_contig_1837               ------------------------------------------------
gi|22793419|gb|BU497225.1|BU497 ------------------------------------------------
gi|21687641|gb|BQ633488.1|BQ633 ------------------------------------------------
gi|15906218|gb|BI813968.1|BI813 ------------------------------------------------

MAL7P1.117                      TATATATATATTTATATATACAATGGAGATATATTACATATATATTTA
MAL7|MAL7P1.117                 ------------------------------------------------
gi|22794488|gb|BU498294.1|BU498 ------------------------------------------------
su_gi_contig_1837               ------------------------------------------------
gi|22793419|gb|BU497225.1|BU497 ------------------------------------------------
gi|21687641|gb|BQ633488.1|BQ633 ------------------------------------------------
gi|15906218|gb|BI813968.1|BI813 ------------------------------------------------

MAL7P1.117                      TATGTTCTACATCTGTAAAATAAAAGATAGACACATATACATATATAA
MAL7|MAL7P1.117                 ------------------------------------------------
gi|22794488|gb|BU498294.1|BU498 ------------------------------------------------
su_gi_contig_1837               ------------------------------------------------
gi|22793419|gb|BU497225.1|BU497 ------------------------------------------------
gi|21687641|gb|BQ633488.1|BQ633 ------------------------------------------------
gi|15906218|gb|BI813968.1|BI813 ------------------------------------------------

MAL7P1.117                      GTAATCCTTTCTCATATTCGTTATTCCATATATTCATAAACATATACT
MAL7|MAL7P1.117                 ------------------------------------------------
gi|22794488|gb|BU498294.1|BU498 ------------------------------------------------
su_gi_contig_1837               ------------------------------------------------
gi|22793419|gb|BU497225.1|BU497 ------------------------------------------------
gi|21687641|gb|BQ633488.1|BQ633 ------------------------------------------------
gi|15906218|gb|BI813968.1|BI813 ------------------------------------------------

MAL7P1.117                      GTTTTTACTTTTTCTTTTTTAATCCTTTACGGTCCTCCTTTGTGGGAA
MAL7|MAL7P1.117                 ------------------------------------------------
gi|22794488|gb|BU498294.1|BU498 ------------------------------------------------
su_gi_contig_1837               ------------------------------------------------
gi|22793419|gb|BU497225.1|BU497 ------------------------------------------------
gi|21687641|gb|BQ633488.1|BQ633 ------------------------------------------------
gi|15906218|gb|BI813968.1|BI813 ------------------------------------------------

MAL7P1.117                      AACAATGGGATTTAATTGAGAAATATACACACACAGCCAACTAAAGAA
MAL7|MAL7P1.117                 ------------------------------------------------
gi|22794488|gb|BU498294.1|BU498 ------------------------------------------------
su_gi_contig_1837               ------------------------------------------------
gi|22793419|gb|BU497225.1|BU497 ------------------------------------------------
gi|21687641|gb|BQ633488.1|BQ633 ------------------------------------------------
gi|15906218|gb|BI813968.1|BI813 ------------------------------------------------

MAL7P1.117                      AAGTTCAATAAAATAAAATGTAAAAAAGATATATAGAAAATATGTGGA
MAL7|MAL7P1.117                 ------------------------------------------------
gi|22794488|gb|BU498294.1|BU498 ------------------------------------------------
su_gi_contig_1837               ------------------------------------------------
gi|22793419|gb|BU497225.1|BU497 ------------------------------------------------
gi|21687641|gb|BQ633488.1|BQ633 ------------------------------------------------
gi|15906218|gb|BI813968.1|BI813 ------------------------------------------------

MAL7P1.117                      AAATATAACATAAATACATATTCACAATTATATAATTACAATGTCTAT
MAL7|MAL7P1.117                 ------------------------------------------------
gi|22794488|gb|BU498294.1|BU498 ------------------------------------------------
su_gi_contig_1837               ------------------------------------------------
gi|22793419|gb|BU497225.1|BU497 ------------------------------------------------
gi|21687641|gb|BQ633488.1|BQ633 ------------------------------------------------
gi|15906218|gb|BI813968.1|BI813 ------------------------------------------------

MAL7P1.117                      GTTTTTCTCTTTTTATTATAAACTTACAATATCCATAAACAAAAAACA
MAL7|MAL7P1.117                 ------------------------------------------------
gi|22794488|gb|BU498294.1|BU498 ------------------------------------------------
su_gi_contig_1837               ------------------------------------------------
gi|22793419|gb|BU497225.1|BU497 ------------------------------------------------
gi|21687641|gb|BQ633488.1|BQ633 ------------------------------------------------
gi|15906218|gb|BI813968.1|BI813 ------------------------------------------------

MAL7P1.117                      GCCAAAGAAACTAGCGTAATTATTAACCTGAAGAAAAAAAAAAAAAAA
MAL7|MAL7P1.117                 ------------------------------------------------
gi|22794488|gb|BU498294.1|BU498 ------------------------------------------------
su_gi_contig_1837               ------------------------------------------------
gi|22793419|gb|BU497225.1|BU497 ------------------------------------------------
gi|21687641|gb|BQ633488.1|BQ633 ------------------------------------------------
gi|15906218|gb|BI813968.1|BI813 ------------------------------------------------

MAL7P1.117                      AAAAAAAAAAAAAAAATATATATATATGTGTATGTAATAAAAAAAAAA
MAL7|MAL7P1.117                 ------------------------------------------------
gi|22794488|gb|BU498294.1|BU498 ------------------------------------------------
su_gi_contig_1837               ------------------------------------------------
gi|22793419|gb|BU497225.1|BU497 ------------------------------------------------
gi|21687641|gb|BQ633488.1|BQ633 ------------------------------------------------
gi|15906218|gb|BI813968.1|BI813 ------------------------------------------------

MAL7P1.117                      TGGCTAGTTACATAAATATATGTACATATATATATATATATATATATA
MAL7|MAL7P1.117                 ------------------------------------------------
gi|22794488|gb|BU498294.1|BU498 ------------------------------------------------
su_gi_contig_1837               ------------------------------------------------
gi|22793419|gb|BU497225.1|BU497 ------------------------------------------------
gi|21687641|gb|BQ633488.1|BQ633 ------------------------------------------------
gi|15906218|gb|BI813968.1|BI813 ------------------------------------------------

MAL7P1.117                      TATATATATTATTTATATATCTCAAATAAGGATTTCTTTAAAAATTTT
MAL7|MAL7P1.117                 ------------------------------------------------
gi|22794488|gb|BU498294.1|BU498 ------------------------------------------------
su_gi_contig_1837               ------------------------------------------------
gi|22793419|gb|BU497225.1|BU497 ------------------------------------------------
gi|21687641|gb|BQ633488.1|BQ633 ------------------------------------------------
gi|15906218|gb|BI813968.1|BI813 ------------------------------------------------

MAL7P1.117                      TACTTAATCATATTCCATCTTGATATTTTTCCATCCCTTGCAAAAAAA
MAL7|MAL7P1.117                 ------------------------------------------------
gi|22794488|gb|BU498294.1|BU498 ------------------------------------------------
su_gi_contig_1837               ------------------------------------------------
gi|22793419|gb|BU497225.1|BU497 ------------------------------------------------
gi|21687641|gb|BQ633488.1|BQ633 ------------------------------------------------
gi|15906218|gb|BI813968.1|BI813 ------------------------------------------------

MAL7P1.117                      ATGCAAAACACGATACAAGACACAAACCAAATAATTAAATATATAAAA
MAL7|MAL7P1.117                 ------------------------------------------------
gi|22794488|gb|BU498294.1|BU498 ------------------------------------------------
su_gi_contig_1837               ------------------------------------------------
gi|22793419|gb|BU497225.1|BU497 ------------------------------------------------
gi|21687641|gb|BQ633488.1|BQ633 ------------------------------------------------
gi|15906218|gb|BI813968.1|BI813 ------------------------------------------------

MAL7P1.117                      GTTCCATTAGATATATTCTCATCCATTTCTAAGAAAAAAAAAAAAAAA
MAL7|MAL7P1.117                 ------------------------------------------------
gi|22794488|gb|BU498294.1|BU498 ------------------------------------------------
su_gi_contig_1837               ------------------------------------------------
gi|22793419|gb|BU497225.1|BU497 ------------------------------------------------
gi|21687641|gb|BQ633488.1|BQ633 ------------------------------------------------
gi|15906218|gb|BI813968.1|BI813 ------------------------------------------------

MAL7P1.117                      AAAAAAGATACAAACATATACAATATATATATATATATATATATATAT
MAL7|MAL7P1.117                 ------------------------------------------------
gi|22794488|gb|BU498294.1|BU498 ------------------------------------------------
su_gi_contig_1837               ------------------------------------------------
gi|22793419|gb|BU497225.1|BU497 ------------------------------------------------
gi|21687641|gb|BQ633488.1|BQ633 ------------------------------------------------
gi|15906218|gb|BI813968.1|BI813 ------------------------------------------------

MAL7P1.117                      ATTTATTGTTTAGGTTCACTATGTTATCATCTACTATATTTCTATATT
MAL7|MAL7P1.117                 ------------------------------------------------
gi|22794488|gb|BU498294.1|BU498 ------------------------------------------------
su_gi_contig_1837               ------------------------------------------------
gi|22793419|gb|BU497225.1|BU497 ------------------------------------------------
gi|21687641|gb|BQ633488.1|BQ633 ------------------------------------------------
gi|15906218|gb|BI813968.1|BI813 ------------------------------------------------

MAL7P1.117                      TATAACTTCCAATTCATATACAAAAA
MAL7|MAL7P1.117                 --------------------------
gi|22794488|gb|BU498294.1|BU498 --------------------------
su_gi_contig_1837               --------------------------
gi|22793419|gb|BU497225.1|BU497 --------------------------
gi|21687641|gb|BQ633488.1|BQ633 --------------------------
gi|15906218|gb|BI813968.1|BI813 --------------------------

;

endblock;
