# Supplementary material for: cDNA sequences reveal considerable gene prediction inaccuracy in the Plasmodium falciparum genome
Source: BMC Genomics. 2007 Jul 27;8:255. doi: 10.1186/1471-2164-8-255 (PMC1978503; doi:10.1186/1471-2164-8-255)
Supplement: Additional file 2 — Genes with predicted coding regions fully covered by EST and confirmation of predicted introns. Aligned cDNA and predicted CDS sequences can be viewed by double clicking the hyper-linked gene names in the Excel file. [file 1471-2164-8-255-S2.zip › MAL7P1.141.TXT]

#NEXUS

[!This data assembled using Sequencher, from Gene Codes Corporation.]
begin data;
   dimensions ntax=3 nchar=3041;
   format datatype=dna gap=- interleave=yes;
   matrix

MAL7P1.141g TTTTTTTTTTTTTTTTTTTTTTTTTTTAATTATGCATGTAAATTATAT
MAL7P1.141  ------------------------------------------------
contig_69   ------------------------------------------------

MAL7P1.141g ATTATAATAAAGAAAAAAAAAAAAATTATTTTAAATAAAAAATTTCTG
MAL7P1.141  ------------------------------------------------
contig_69   ------------------------------------------------

MAL7P1.141g AATAATTACATGCCTTTTACACAACATATAACTTTTTTTTCATTTTAA
MAL7P1.141  ------------------------------------------------
contig_69   ------------------------------------------------

MAL7P1.141g TTAACATTTGAGAGATGTGTACAATTTTTTTTGAAGAATAATAAGAGA
MAL7P1.141  ------------------------------------------------
contig_69   ------------------------------------------------

MAL7P1.141g AATAAAGGAAATTTACACAATCATATATAAGAACAATAATATTATTAT
MAL7P1.141  ------------------------------------------------
contig_69   ------------------------------------------------

MAL7P1.141g TAAGGGAAAAAAAAAAAAAAAAAAAAAAGGAAAAAGGAGTTTACAAGT
MAL7P1.141  ------------------------------------------------
contig_69   ------------------------------------------------

MAL7P1.141g ATATCTATATATTAAGATGAGTGGAACAAAATAAATAAAATAATAATA
MAL7P1.141  ------------------------------------------------
contig_69   ------------------------------------------------

MAL7P1.141g TATAATAAAAAGTTGTATATTGATTGTACTTGTTTAGGGTTATAGCTT
MAL7P1.141  ------------------------------------------------
contig_69   ------------------------------------------------

MAL7P1.141g TTTTTTTTTTTTTTTTTTTGGTGATTTTTTTTCTCATCATATTAAATA
MAL7P1.141  ------------------------------------------------
contig_69   ------------------------------------------------

MAL7P1.141g TAAGCTAGTAATTAAAAGAGAAGGTTATATTCGAAAGTGTTTATTTTC
MAL7P1.141  ------------------------------------------------
contig_69   ------------------------------------------------

MAL7P1.141g CAGATATACACTTCATATTAAAGTAGTAGGTTGAGTACCTTTTTTTTT
MAL7P1.141  ------------------------------------------------
contig_69   ------------------------------------------------

MAL7P1.141g TTTTTTTTTTTTGGTGATTTTTTTTCTCATCATATTAAATATAAGCTA
MAL7P1.141  ------------------------------------------------
contig_69   ------------------------------------------------

MAL7P1.141g GTAATTAAAAGAGAAGGTTATATTCGAAAGTGTTTATTTTCCAGATAT
MAL7P1.141  ------------------------------------------------
contig_69   ------------------------------------------------

MAL7P1.141g ACACTTCATATTAAAGTAGTAGGTTGAGTACCTTTTTTTTTTTTTTTT
MAL7P1.141  ------------------------------------------------
contig_69   ------------------------------------------------

MAL7P1.141g TTTTTTTTTTTTAATTTGGTTGGTTGATGTTGTTGGAAATTTTAATGT
MAL7P1.141  ------------------------------------------------
contig_69   ------------------------------------------------

MAL7P1.141g TTGTAACACTTTTAATATAATAAATAAATAAAAAAAAAAAAAAAAAAA
MAL7P1.141  ------------------------------------------------
contig_69   ------------------------------------------------

MAL7P1.141g ATATATATATATATATATATAAATTGAATCATTTTAATAAATATAGAA
MAL7P1.141  ------------------------------------------------
contig_69   --------ATATATATATATAAATTGAATCATTTTAATAAATATAGAA

MAL7P1.141g TTAGAAAAATCTAAAATAGTAAAAAAAATAAAAGGGAAGAATTATTTT
MAL7P1.141  ------------------------------------------------
contig_69   TTAGAAAAATCTAAAATAGTAAAAAAAATAAAAGGGAAGAATTATTTT

MAL7P1.141g TCTTAGAATTATATATATATTATCGGTGTATGTTGTTTTAAAAAAGAA
MAL7P1.141  ------------------------------------------------
contig_69   TCTTAGAATTATATATATATTATCGGTGTATGTTGTTTTAAAAAAGAA

MAL7P1.141g GTTGTAATTAAACTTTTTGAAACATATAATTTATTTCACTATAATTTT
MAL7P1.141  ------------------------------------------------
contig_69   GTTGTAATTAAACTTTTTGAAACATATAATTTATTTCACTATAATTTT

MAL7P1.141g TTTTCTTTTATTACTAATATTTTAAGAATTGTCAGAAAAAATGTGTTT
MAL7P1.141  ----------------------------------------ATGTGTTT
contig_69   TTTTCTTTTATTACTAATATTTTAAGAATTGTCAGAAAAAATGTGTTT

MAL7P1.141g CCTTAAGTATTTCATATTTTCCCTAATATGGATATTTCTATACGTACG
MAL7P1.141  CCTTAAGTATTTCATATTTTCCCTAATATGGATATTTCTATAC-----
contig_69   CCTTAAGTATTTCATATTTTCCCTAATATGGATATTTCTATAC-----

MAL7P1.141g TGTAATTTAATTTTGTTTTTATATAATATTTCTTTAACCTTTTTAAAA
MAL7P1.141  ------------------------------------------------
contig_69   ------------------------------------------------

MAL7P1.141g GATATATAGAGCATATTATATAATTATATATATATATATATATATATA
MAL7P1.141  ------------------------------------------------
contig_69   ------------------------------------------------

MAL7P1.141g TATATATATATTTATGGTTCAACATAATTTATTATATAAATATGAGAA
MAL7P1.141  ------------------------------------------------
contig_69   ------------------------------------------------

MAL7P1.141g AATTATAACTTTATGGATTATTATGAATATATATGTGTATATTATTTA
MAL7P1.141  ------------------------------------------------
contig_69   ------------------------------------------------

MAL7P1.141g TAAAAATACTATTATTTACTTATTGTTCTATTATATATATTTCTTGAG
MAL7P1.141  ------------------------------------------------
contig_69   ------------------------------------------------

MAL7P1.141g GGTGTACTGTTTTTGTTTTCTATTGAGTTTATAAAATATATTTATATA
MAL7P1.141  ------------------------------------------------
contig_69   ------------------------------------------------

MAL7P1.141g TATAAAAATATTTATGTATATTATATTTTTTCATTTTACAGAATGAAA
MAL7P1.141  -----------------------------------------AATGAAA
contig_69   -----------------------------------------AATGAAA

MAL7P1.141g AGGCAAAGGATAATTCTTTTTTAATGAATCATAATAAGTATAAGAAAT
MAL7P1.141  AGGCAAAGGATAATTCTTTTTTAATGAATCATAATAA-----------
contig_69   AGGCAAAGGATAATTCTTTTTTAATGAATCATAATAA-----------

MAL7P1.141g GAGAAAAGGAAAAAATAGAATATGTATTTTTTTTTTTTTTTTTATGTT
MAL7P1.141  ------------------------------------------------
contig_69   ------------------------------------------------

MAL7P1.141g TATTATATAATTTTATGAAAATATATAGAGTTCATAAAAAAAAATAAT
MAL7P1.141  ------------------------------------------------
contig_69   ------------------------------------------------

MAL7P1.141g ATATATATATATATATATATGTATATATATATTTGTAGTGTGTAGAAG
MAL7P1.141  ------------------------------------------------
contig_69   ------------------------------------------------

MAL7P1.141g AATTAATATTTCATTATAAAGTTTAATAATATTATATATTATATATAT
MAL7P1.141  ------------------------------------------------
contig_69   ------------------------------------------------

MAL7P1.141g ATTTTTTTTTTTTTCCTTTCATAGGAGGGAATATAATGTTCCAAACGG
MAL7P1.141  ------------------------GAGGGAATATAATGTTCCAAACGG
contig_69   ------------------------GAGGGAATATAATGTTCCAAACGG

MAL7P1.141g ACGTATTTTAAGGTATACACAAATTTATATAAATAAAATTTTTTTTTT
MAL7P1.141  ACGTATTTTA--------------------------------------
contig_69   ACGTATTTTA--------------------------------------

MAL7P1.141g TTTTTTTTCACTTGAATATTAATAAATAAAAAAAAAAAAAAAAATATA
MAL7P1.141  ------------------------------------------------
contig_69   ------------------------------------------------

MAL7P1.141g TATATATATATACATATATATATATTTATTTATTTATTTACATATATA
MAL7P1.141  ------------------------------------------------
contig_69   ------------------------------------------------

MAL7P1.141g ATTTTTTTCTATTTTCAGATTGGATACTCCTGAACCTTGGGGGGATTC
MAL7P1.141  ----------------AGATTGGATACTCCTGAACCTTGGGGGGATTC
contig_69   ----------------AGATTGGATACTCCTGAACCTTGGGGGGATTC

MAL7P1.141g CGAAACATACGAAGTCGTAACTAAAGATAAGCACGGCAATTTAATTAC
MAL7P1.141  CGAAACATACGAAGTCGTAACTAAAGATAAGCACGGCAATTTAATTAC
contig_69   CGAAACATACGAAGTCGTAACTAAAGATAAGCACGGCAATTTAATTAC

MAL7P1.141g TACTGTTTTTAATAAAAATGCTGAAGCATTATATTTTTATATAAATAA
MAL7P1.141  TACTGTTTTTAATAAAAATGCTGAAGCATTATATTTTTATATAAATAA
contig_69   TACTGTTTTTAATAAAAATGCTGAAGCATTATATTTTTATATAAATAA

MAL7P1.141g AAAAAAACCAAAAGAAAAGAATTCAAGCAAACCAAAAAATTCAAAAAT
MAL7P1.141  AAAAAAACCAAAAGAAAAGAATTCAAGCAAACCAAAAAATTCAAAAAT
contig_69   AAAAAAACCAAAAGAAAAGAATTCAAGCAAACCAAAAAATTCAAAAAT

MAL7P1.141g GAGAAAAAAGGGACAGAATAATTAGATAATTAAATAATTTATTTATCT
MAL7P1.141  GAGAAAAAAGGGACAGAATAATTAG-----------------------
contig_69   GAGAAAACAGGGCCAGAATAATTAGATAATTAAATAATTTATTTATCT

MAL7P1.141g TTATTGATTATTGATTATTTTATATTTTATATTTTATATTTTTTTTTT
MAL7P1.141  ------------------------------------------------
contig_69   TTATTGATTATTGATTATTTTATATTTTATATTT--------------

MAL7P1.141g TTTTTTTTTTTTTTTTCATGACTTACATAATATATAAATAAATGTAAA
MAL7P1.141  ------------------------------------------------
contig_69   ------------------------------------------------

MAL7P1.141g GAGAAAATATAAAAATATATAAAATAGAATTTATACTTAAAATTATTA
MAL7P1.141  ------------------------------------------------
contig_69   ------------------------------------------------

MAL7P1.141g CTTTTTTTGTTTTATTTTGTTTTTCTTTTTTTTGTATTTTAACATTAT
MAL7P1.141  ------------------------------------------------
contig_69   ------------------------------------------------

MAL7P1.141g TTGTTATAAATATATATTTTTATATATGTGTAAATAAATATATACTTT
MAL7P1.141  ------------------------------------------------
contig_69   ------------------------------------------------

MAL7P1.141g TATATAATCAAATATTTTGAATTAAAAAAAAAAAAAAAAAAAAAAAAA
MAL7P1.141  ------------------------------------------------
contig_69   ------------------------------------------------

MAL7P1.141g AGTTGTAAAATTATTGTTGTATTGTATCAATAAATTACGGTCAATTGA
MAL7P1.141  ------------------------------------------------
contig_69   ------------------------------------------------

MAL7P1.141g TTTTAAAGAATGAAAAAATATATTTAAGAATTTTATTTAAAGACATAA
MAL7P1.141  ------------------------------------------------
contig_69   ------------------------------------------------

MAL7P1.141g ATAAATTATAATATATAAAAATATAACATTGTAGTATTATATAGGATA
MAL7P1.141  ------------------------------------------------
contig_69   ------------------------------------------------

MAL7P1.141g TTAGAACAAATAAATAAATAAATAAATAAATATATATATATATATATA
MAL7P1.141  ------------------------------------------------
contig_69   ------------------------------------------------

MAL7P1.141g TATATATATATTTTATTGTTCTTATACTAATAGTACTTTTAGGTACTA
MAL7P1.141  ------------------------------------------------
contig_69   ------------------------------------------------

MAL7P1.141g TAAAATTTTTAGATTACATTAGAAAACAGAATCAATTAGAGTAAGACA
MAL7P1.141  ------------------------------------------------
contig_69   ------------------------------------------------

MAL7P1.141g AGTAAAATATATATAAATATATAATTTGACATAAAATAATAAAGACGG
MAL7P1.141  ------------------------------------------------
contig_69   ------------------------------------------------

MAL7P1.141g ATGAATAAAGAAATGAAATAAATATAAAAAAGAAATGAAATAATATGA
MAL7P1.141  ------------------------------------------------
contig_69   ------------------------------------------------

MAL7P1.141g ACGATAAAAGTAAAGGAGTGAAATAATATGAACGATAAAAGTAAAAGA
MAL7P1.141  ------------------------------------------------
contig_69   ------------------------------------------------

MAL7P1.141g ATGAAATAAAATGAACGATAAAGTAAAGGAGTGAAATAATATGAACGA
MAL7P1.141  ------------------------------------------------
contig_69   ------------------------------------------------

MAL7P1.141g TAAAAGTAAAAGAATGAAATAAAATGAACGATAAAAGTGAAAGAATGA
MAL7P1.141  ------------------------------------------------
contig_69   ------------------------------------------------

MAL7P1.141g AATAATATGAATGATAAACGTAAAAGAATGAAATTAAGTGAATGACAA
MAL7P1.141  ------------------------------------------------
contig_69   ------------------------------------------------

MAL7P1.141g ACGTAAAAGAATGAAATAATATGAATGATGAACGTAAAAGAATGAAAT
MAL7P1.141  ------------------------------------------------
contig_69   ------------------------------------------------

MAL7P1.141g AATATGAATGATGAACGTAAAAGAATGAAATAAAATGAACGAGGAAGT
MAL7P1.141  ------------------------------------------------
contig_69   ------------------------------------------------

MAL7P1.141g AAAGAAATGAAATAAAA
MAL7P1.141  -----------------
contig_69   -----------------

;

endblock;
