# Supplementary material for: cDNA sequences reveal considerable gene prediction inaccuracy in the Plasmodium falciparum genome
Source: BMC Genomics. 2007 Jul 27;8:255. doi: 10.1186/1471-2164-8-255 (PMC1978503; doi:10.1186/1471-2164-8-255)
Supplement: Additional file 2 — Genes with predicted coding regions fully covered by EST and confirmation of predicted introns. Aligned cDNA and predicted CDS sequences can be viewed by double clicking the hyper-linked gene names in the Excel file. [file 1471-2164-8-255-S2.zip › MAL7P1.227.TXT]

#NEXUS

[!This data assembled using Sequencher, from Gene Codes Corporation.]
begin data;
   dimensions ntax=5 nchar=4029;
   format datatype=dna gap=- interleave=yes;
   matrix

MAL7P1.227                    TAGATGTTCTGTTATATACGTAAGTATATATAATATAATATAATAATT
MAL7|MAL7P1.227               ------------------------------------------------
B07_2573_1.ab1                ------------------------------------------------
F04_PfLab1_Large_Plate11b.ab1 ------------------------------------------------
su_gi_contig_5028             ------------------------------------------------

MAL7P1.227                    TGTTCATATAAGGATTCAATAGATATTTTTATAAACGAATAAAAGGCT
MAL7|MAL7P1.227               ------------------------------------------------
B07_2573_1.ab1                ------------------------------------------------
F04_PfLab1_Large_Plate11b.ab1 ------------------------------------------------
su_gi_contig_5028             ------------------------------------------------

MAL7P1.227                    AAATATATATATTTATATATCAATCACAATTCTATTATAGTAGCAACG
MAL7|MAL7P1.227               ------------------------------------------------
B07_2573_1.ab1                ------------------------------------------------
F04_PfLab1_Large_Plate11b.ab1 ------------------------------------------------
su_gi_contig_5028             ------------------------------------------------

MAL7P1.227                    TTTATATGAGATTCCTTTTATCCTGTTCTTATACATATAATTATTATC
MAL7|MAL7P1.227               ------------------------------------------------
B07_2573_1.ab1                ------------------------------------------------
F04_PfLab1_Large_Plate11b.ab1 ------------------------------------------------
su_gi_contig_5028             ------------------------------------------------

MAL7P1.227                    ATTATTGGAAATATAAAAATTTTTTAAATATTATTGACATAAATTAAT
MAL7|MAL7P1.227               ------------------------------------------------
B07_2573_1.ab1                ------------------------------------------------
F04_PfLab1_Large_Plate11b.ab1 ------------------------------------------------
su_gi_contig_5028             ------------------------------------------------

MAL7P1.227                    ACCAAAAATAATATAAAATTTATTTTTCTTTCTATATATATATATATA
MAL7|MAL7P1.227               ------------------------------------------------
B07_2573_1.ab1                ------------------------------------------------
F04_PfLab1_Large_Plate11b.ab1 ------------------------------------------------
su_gi_contig_5028             ------------------------------------------------

MAL7P1.227                    TTAATTCATTATTATATTATATTATATTATATTATATTTTAAATTATA
MAL7|MAL7P1.227               ------------------------------------------------
B07_2573_1.ab1                ------------------------------------------------
F04_PfLab1_Large_Plate11b.ab1 ------------------------------------------------
su_gi_contig_5028             ------------------------------------------------

MAL7P1.227                    TAATAGTAAGAATTACCATTGTTTTAAATATTAAAAAAAGTTATATTT
MAL7|MAL7P1.227               ------------------------------------------------
B07_2573_1.ab1                ------------------------------------------------
F04_PfLab1_Large_Plate11b.ab1 ------------------------------------------------
su_gi_contig_5028             ------------------------------------------------

MAL7P1.227                    ATCAAAAAAAAGTTATAATATAATAACACTAATAAAATATTTTAATTT
MAL7|MAL7P1.227               ------------------------------------------------
B07_2573_1.ab1                ------------------------------------------------
F04_PfLab1_Large_Plate11b.ab1 ------------------------------------------------
su_gi_contig_5028             ------------------------------------------------

MAL7P1.227                    GTATAAATTTCCTGAGTACTTTTCCATTATATAAATATATATATTTAT
MAL7|MAL7P1.227               ------------------------------------------------
B07_2573_1.ab1                ------------------------------------------------
F04_PfLab1_Large_Plate11b.ab1 ------------------------------------------------
su_gi_contig_5028             ------------------------------------------------

MAL7P1.227                    ATATATAAATGATTTACAACATAAAAATTAAGCATGCAATATACTTGT
MAL7|MAL7P1.227               ------------------------------------------------
B07_2573_1.ab1                ------------------------------------------------
F04_PfLab1_Large_Plate11b.ab1 ------------------------------------------------
su_gi_contig_5028             ------------------------------------------------

MAL7P1.227                    GTTGTATAAAACTACACAACTAGATATAAAATATTCTATGTAAATATA
MAL7|MAL7P1.227               ------------------------------------------------
B07_2573_1.ab1                ------------------------------------------------
F04_PfLab1_Large_Plate11b.ab1 ------------------------------------------------
su_gi_contig_5028             ------------------------------------------------

MAL7P1.227                    TACTATCATAATCATATCGTTTCAATTATATATTATTTAAGATATTAA
MAL7|MAL7P1.227               ------------------------------------------------
B07_2573_1.ab1                ------------------------------------------------
F04_PfLab1_Large_Plate11b.ab1 ------------------------------------------------
su_gi_contig_5028             ------------------------------------------------

MAL7P1.227                    TAAAAAAATAATTTTTTTATATAAATTTTCTATAGTTTCATATATGTT
MAL7|MAL7P1.227               ------------------------------------------------
B07_2573_1.ab1                ------------------------------------------------
F04_PfLab1_Large_Plate11b.ab1 ------------------------------------------------
su_gi_contig_5028             ------------------------------------------------

MAL7P1.227                    CCCTTAAAATATTCTATTATTTAAATATAAATATATGTATACTTATAT
MAL7|MAL7P1.227               ------------------------------------------------
B07_2573_1.ab1                ------------------------------------------------
F04_PfLab1_Large_Plate11b.ab1 ------------------------------------------------
su_gi_contig_5028             ------------------------------------------------

MAL7P1.227                    ATTATTAAAATAAATAACATAATAGATATATTAGAGGGTATATTTTAA
MAL7|MAL7P1.227               ------------------------------------------------
B07_2573_1.ab1                ------------------------------------------------
F04_PfLab1_Large_Plate11b.ab1 ------------------------------------------------
su_gi_contig_5028             ------------------------------------------------

MAL7P1.227                    CCTAGAATAAGGCTTAGTAACACAAAGAAAATTAACTAGAAAGAAAAA
MAL7|MAL7P1.227               ------------------------------------------------
B07_2573_1.ab1                ------------------------------------------------
F04_PfLab1_Large_Plate11b.ab1 ------------------------------------------------
su_gi_contig_5028             ------------------------------------------------

MAL7P1.227                    CAAATAAAACAAAATAAAATAAAATACATATAAAGAAAATAATATTCC
MAL7|MAL7P1.227               ------------------------------------------------
B07_2573_1.ab1                ------------------------------------------------
F04_PfLab1_Large_Plate11b.ab1 ------------------------------------------------
su_gi_contig_5028             ------------------------------------------------

MAL7P1.227                    ATAATTTTTAAGGTCAATATTATATATTATAATTTAGAAAAAAACTTT
MAL7|MAL7P1.227               ------------------------------------------------
B07_2573_1.ab1                ------------------------------------------------
F04_PfLab1_Large_Plate11b.ab1 ------------------------------------------------
su_gi_contig_5028             ------------------------------------------------

MAL7P1.227                    TTATTAAATACAAAATTACAATTATATTCAAATATATCCTAGGTTATA
MAL7|MAL7P1.227               ------------------------------------------------
B07_2573_1.ab1                ------------------------------------------------
F04_PfLab1_Large_Plate11b.ab1 ------------------------------------------------
su_gi_contig_5028             ------------------------------------------------

MAL7P1.227                    TATTTGATGAAACTATTGTTATAACGTTATACAACTATAACAACTATT
MAL7|MAL7P1.227               ------------------------------------------------
B07_2573_1.ab1                ------------------------------------------------
F04_PfLab1_Large_Plate11b.ab1 ------------------------------------------------
su_gi_contig_5028             ------------------------------------------------

MAL7P1.227                    AATCTACACATGTATATAGATTTTTTCTTAAGAATATCTTGTTGGTTC
MAL7|MAL7P1.227               ------------------------------------------------
B07_2573_1.ab1                ------------------------------------------------
F04_PfLab1_Large_Plate11b.ab1 ------------------------------------------------
su_gi_contig_5028             ------------------------------------------------

MAL7P1.227                    TTACTATATTATTATATATATATATATATATATATATAAATCAATTTT
MAL7|MAL7P1.227               ------------------------------------------------
B07_2573_1.ab1                ------------------------------------------------
F04_PfLab1_Large_Plate11b.ab1 ------------------------------------------------
su_gi_contig_5028             ------------------------------------------------

MAL7P1.227                    ATTAAAATATATTTGAAATGTAATTTATCATTTTTCTAATATATATGT
MAL7|MAL7P1.227               ------------------------------------------------
B07_2573_1.ab1                ------------------------------------------------
F04_PfLab1_Large_Plate11b.ab1 ------------------------------------------------
su_gi_contig_5028             ------------------------------------------------

MAL7P1.227                    AATAGAATTAATTTAAAAATATTTTTTTTTTTTTTTTTTTTTAAAAAT
MAL7|MAL7P1.227               ------------------------------------------------
B07_2573_1.ab1                ------------------------------------------------
F04_PfLab1_Large_Plate11b.ab1 ------------------------------------------------
su_gi_contig_5028             ------------------------------------------------

MAL7P1.227                    AAAATAAATAATTATAAAATATTAAAATAAATTTTTTACTTTATTATA
MAL7|MAL7P1.227               ------------------------------------------------
B07_2573_1.ab1                ------------------------------------------------
F04_PfLab1_Large_Plate11b.ab1 ---ATAAATAATTATAAAATATTAAAATAAATTTTTTACTTTATTATA
su_gi_contig_5028             ---ATAAATAATTATAAAATATTAAAATAAATTTTTTACTTTATTATA

MAL7P1.227                    AATTTTTTTTTATATTTTCTATCATATTTCTTATAAAACTTATTGCAC
MAL7|MAL7P1.227               ------------------------------------------------
B07_2573_1.ab1                ------------------------------------------------
F04_PfLab1_Large_Plate11b.ab1 AATTTTTTTTTATATTTTCTATCATATTTCTTATAAAACTTATTGCAC
su_gi_contig_5028             AATTTTTTTTTATATTTTCTATCATATTTCTTATAAAACTTATTGCAC

MAL7P1.227                    ATTTTGTATGAATACTTAATTGTAAAATAGTATATAACTAAAAAAAAT
MAL7|MAL7P1.227               ------------------------------------------------
B07_2573_1.ab1                ------------------------------------------------
F04_PfLab1_Large_Plate11b.ab1 ATTTTGTATGAATACTTAATTGTAAAATAGTATATAACTAAAAAAAAT
su_gi_contig_5028             ATTTTGTATGAATACTTAATTGTAAAATAGTATATAACTAAAAAAAAT

MAL7P1.227                    TAAAACTTATATTCAACGCTCCTAATATAAACAATATAAAATTAAATT
MAL7|MAL7P1.227               ------------------------------------------------
B07_2573_1.ab1                ------------------------------------------------
F04_PfLab1_Large_Plate11b.ab1 TAAAACTTATATTCAACGCTCCTAATATAAACAATATAAAATTAAATT
su_gi_contig_5028             TAAAACTTATATTCAACGCTCCTAATATAAACAATATAAAATTAAATT

MAL7P1.227                    AAATTAAATAAAATTAGATACAATTATTCCACATAAACTAGATTTACT
MAL7|MAL7P1.227               ------------------------------------------------
B07_2573_1.ab1                ------------------------------------------------
F04_PfLab1_Large_Plate11b.ab1 AAATTAAATAAAATTAGATACAATTATTCCACATAAACTAGATTTACT
su_gi_contig_5028             AAATTAAATAAAATTAGATACAATTATTCCACATAAACTAGATTTACT

MAL7P1.227                    ATAATTTGAAATATAAAATACTTTCTTTTTTTATTAAAAATTAATATA
MAL7|MAL7P1.227               ------------------------------------------------
B07_2573_1.ab1                ------------------------------------------------
F04_PfLab1_Large_Plate11b.ab1 ATAATTTGAAATATAAAATACTTTCTTTTTTTATTAAAAATTAATATA
su_gi_contig_5028             ATAATTTGAAATATAAAATACTTTCTTTTTTTATTAAAAATTAATATA

MAL7P1.227                    TACCACTCTAAAATGTTATTATTTGCCTTTCTATTTAATAAATTTTTA
MAL7|MAL7P1.227               ------------ATGTTATTATTTGCCTTTCTATTTAATAAATTTTTA
B07_2573_1.ab1                ------------------------------------------------
F04_PfLab1_Large_Plate11b.ab1 TACCACTCTAAAATGTTATTATTTGCCTTTCTATTTAATAAATTTTTA
su_gi_contig_5028             TACCACTCTAAAATGTTATTATTTGCCTTTCTATTTAATAAATTTTTA

MAL7P1.227                    CTATCACAAAATGTATACAAATAACTATATTCCTATTATCACAAAATA
MAL7|MAL7P1.227               CTATCACAAAAT------------------------------------
B07_2573_1.ab1                ------------------------------------------------
F04_PfLab1_Large_Plate11b.ab1 CTATCACAAAAT------------------------------------
su_gi_contig_5028             CTATCACAAAAT------------------------------------

MAL7P1.227                    TATATATATATATATATATATATATAAAATACATTCATCAATATTTAC
MAL7|MAL7P1.227               ------------------------------------------------
B07_2573_1.ab1                ------------------------------------------------
F04_PfLab1_Large_Plate11b.ab1 ------------------------------------------------
su_gi_contig_5028             ------------------------------------------------

MAL7P1.227                    TCAATAATATATTCATTCCTTTTTTTCATTTTAGATAAATTGTCAAAA
MAL7|MAL7P1.227               ----------------------------------ATAAATTGTCAAAA
B07_2573_1.ab1                ------------------------------------------------
F04_PfLab1_Large_Plate11b.ab1 ----------------------------------ATAAATTGTCAAAA
su_gi_contig_5028             ----------------------------------ATAAATTGTCAAAA

MAL7P1.227                    TACCCTTCCTAATAAAACCCTCATAAACAATTACACCCAAAGAAAAAC
MAL7|MAL7P1.227               TACCCTTCCTAATAAAACCCTCATAAACAATTACACCCAAAGAAAAAC
B07_2573_1.ab1                ------------------------------------------------
F04_PfLab1_Large_Plate11b.ab1 TACCCTTCCTAATAAAACCCTCATAAACAATTACACCCAAAGAAAAAC
su_gi_contig_5028             TACCCTTCCTAATAAAACCCTCATAAACAATTACACCCAAAGAAAAAC

MAL7P1.227                    ATTAAAATCAAGATGCTTAGCAGAATTAGAAAATTCCTACAATACACA
MAL7|MAL7P1.227               ATTAAAATCAAGATGCTTAGCAGAATTAGAAAATTCCTACAATACACA
B07_2573_1.ab1                ------------------------------------------------
F04_PfLab1_Large_Plate11b.ab1 ATTAAAATCAAGATGCTTAGCAGAATTAGAAAATTCCTACAATACACA
su_gi_contig_5028             ATTAAAATCAAGATGCTTAGCAGAATTAGAAAATTCCTACAATACACA

MAL7P1.227                    TTGTCATAATGATCCTGAATTAAAAAAAATTATTGACCAATTGAACCA
MAL7|MAL7P1.227               TTGTCATAATGATCCTGAATTAAAAAAAATTATTGACCAATTGAACCA
B07_2573_1.ab1                ---------------TGAATTAAAAAAAATTATTGACCAATTGAACCA
F04_PfLab1_Large_Plate11b.ab1 TTGTCATAATGATCCTGAATTAAAAAAAATTATTGACCAATTGAACCA
su_gi_contig_5028             TTGTCATAATGATCCTGAATTAAAAAAAATTATTGACCAATTGAACCA

MAL7P1.227                    GGGAGAGTTAAACACATACCAACAATCTAATGATACATGTAATCAATT
MAL7|MAL7P1.227               GGGAGAGTTAAACACATACCAACAATCTAATGATACATGTAATCAATT
B07_2573_1.ab1                GGGAGAGTTAAACACATACCAACAATCTAATGATACATGTAATCAATT
F04_PfLab1_Large_Plate11b.ab1 GGGAGAGTTAAACACATACCAACAATCTAATGATACATGTAATCAATT
su_gi_contig_5028             GGGAGAGTTAAACACATACCAACAATCTAATGATACATGTAATCAATT

MAL7P1.227                    ACATGAACTATTAGAAAAAAATGAAACAAAAACTAAAAGTAGAAATAG
MAL7|MAL7P1.227               ACATGAACTATTAGAAAAAAATGAAACAAAAACTAAAAGTAGAAATAG
B07_2573_1.ab1                ACATGAACTATTAGAAAAAAATGAAACAAAAACTAAAAGTAGAAATAG
F04_PfLab1_Large_Plate11b.ab1 ACATGAACTATTAGAAAAAAATGAAACAAAAACTAAAAGTAGAAATAG
su_gi_contig_5028             ACATGAACTATTAGAAAAAAATGAAACAAAAACTAAAAGTAGAAATAG

MAL7P1.227                    TGAACAAGTATTGTCTAAGATAGAGAAAAAATTCTTGAAAACTTATGA
MAL7|MAL7P1.227               TGAACAAGTATTGTCTAAGATAGAGAAAAAATTCTTGAAAACTTATGA
B07_2573_1.ab1                TGAACAAGTATTGTCTAAGATAGAGAAAAAATTCTTGAAAACTTATGA
F04_PfLab1_Large_Plate11b.ab1 TGAACAAGTATTGTCTAAGATAGAGAAAAAATTCTTGAAAACTTATGA
su_gi_contig_5028             TGAACAAGTATTGTCTAAGATAGAGAAAAAATTCTTGAAAACTTATGA

MAL7P1.227                    AAAATTTCTTACTGATAAAAATCGTATTATGATAATATCTGATATATA
MAL7|MAL7P1.227               AAAATTTCTTACTGATAAAAATCGTATTATGATAATATCTGATATATA
B07_2573_1.ab1                AAAATTTCTTACTGATAAAAATCGTATTATGATAATATCTGATATATA
F04_PfLab1_Large_Plate11b.ab1 AAAATTTCTTACTGATAAAAATCGTATTATGATAATATCTGATATATA
su_gi_contig_5028             AAAATTTCTTACTGATAAAAATCGTATTATGATAATATCTGATATATA

MAL7P1.227                    CACCAATGAATATTACAAATCAAATGATAAAAATAATAAATCTTGTGA
MAL7|MAL7P1.227               CACCAATGAATATTACAAATCAAATGATAAAAATAATAAATCTTGTGA
B07_2573_1.ab1                CACCAATGAATATTACAAATCAAATGATAAAAATAATAAATCTTGTGA
F04_PfLab1_Large_Plate11b.ab1 CACCAATGAATATTACAAATCAAATGATAAAAATAATAAATCTTGTGA
su_gi_contig_5028             CACCAATGAATATTACAAATCAAATGATAAAAATAATAAATCTTGTGA

MAL7P1.227                    ATGTGCAAATAATAAAAAATCATCCAATAAATTATCTTTATCAAATAA
MAL7|MAL7P1.227               ATGTGCAAATAATAAAAAATCATCCAATAAATTATCTTTATCAAATAA
B07_2573_1.ab1                ATGTGCAAATAATAAAAAATCATCCAATAAATTATCTTTATCAAATAA
F04_PfLab1_Large_Plate11b.ab1 ATGTGCAAATAATAAAAAATCATCCAATAAATTATCTTTATCAAATAA
su_gi_contig_5028             ATGTGCAAATAATAAAAAATCATCCAATAAATTATCTTTATCAAATAA

MAL7P1.227                    GGTAAATGATAATTATTTAGATAATTTAAAAACACGTTGTGTTGGAAG
MAL7|MAL7P1.227               GGTAAATGATAATTATTTAGATAATTTAAAAACACGTTGTGTTGGAAG
B07_2573_1.ab1                GGTAAATGATAATTATTTAGATAATTTAAAAACACGTTGTGTTGGAAG
F04_PfLab1_Large_Plate11b.ab1 GGTAAATGATAATTATTTAGATAAT-----------------------
su_gi_contig_5028             GGTAAATGATAATTATTTAGATAATTTAAAAACACGTTGTGTTGGAAG

MAL7P1.227                    TGTGGGTGCCTGTGCCCTTTCCTCTGCAGCTACAGAATTCGCTGGTAA
MAL7|MAL7P1.227               TGTGGGTGCCTGTGCCCTTTCCTCTGCAGCTACAGAATTCGCTGGTAA
B07_2573_1.ab1                TGTGGGTGCCTGTGCCCTTTCCTCTGCAGCTACAGAATTCGCTGGTAA
F04_PfLab1_Large_Plate11b.ab1 ------------------------------------------------
su_gi_contig_5028             TGTGGGTGCCTGTGCCCTTTCCTCTGCAGCTACAGAATTCGCTGGTAA

MAL7P1.227                    TGTTGCTGCTGCTTCTGCTGTTAAATCGTTTATTCAAGGTGCAATTTC
MAL7|MAL7P1.227               TGTTGCTGCTGCTTCTGCTGTTAAATCGTTTATTCAAGGTGCAATTTC
B07_2573_1.ab1                TGTTGCTGCTGCTTCTGCTGTTAAATCGTTTATTCAAGGTGCAATTTC
F04_PfLab1_Large_Plate11b.ab1 ------------------------------------------------
su_gi_contig_5028             TGTTGCTGCTGCTTCTGCTGTTAAATCGTTTATTCAAGGTGCAATTTC

MAL7P1.227                    TAAAACTTTCATTTCTAAAGTGTACGAAGCTCTGGCTGGTATAAATTT
MAL7|MAL7P1.227               TAAAACTTTCATTTCTAAAGTGTACGAAGCTCTGGCTGGTATAAATTT
B07_2573_1.ab1                TAAAACTTTCATTTCTAAAGTGTACGAAGCTCTGGCTGGTATAAATTT
F04_PfLab1_Large_Plate11b.ab1 ------------------------------------------------
su_gi_contig_5028             TAAAACTTTCATTTCTAAAGTGTACGAAGCTCTGGCTGGTATAAATTT

MAL7P1.227                    ATTATCTGAATCTAACATAGTGAGCGCAACCTCTTCTATAAGTGCTTT
MAL7|MAL7P1.227               ATTATCTGAATCTAACATAGTGAGCGCAACCTCTTCTATAAGTGCTTT
B07_2573_1.ab1                ATTATCTGAATCTAACATAGTGAGCGCAACCTCTTCTATAAGTGCTTT
F04_PfLab1_Large_Plate11b.ab1 ------------------------------------------------
su_gi_contig_5028             ATTATCTGAATCTAACATAGTGAGCGCAACCTCTTCTATAAGTGCTTT

MAL7P1.227                    TTCAGCCCCAGAGAGTTTCTTTGCTGCAAGTTTTGCTAATTCAGCTTT
MAL7|MAL7P1.227               TTCAGCCCCAGAGAGTTTCTTTGCTGCAAGTTTTGCTAATTCAGCTTT
B07_2573_1.ab1                TTCAGCCCCAGAGAGTTTCTTTGCTGCAAGTTTTGCTAATTCAGCTTT
F04_PfLab1_Large_Plate11b.ab1 ------------------------------------------------
su_gi_contig_5028             TTCAGCCCCAGAGAGTTTCTTTGCTGCAAGTTTTGCTAATTCAGCTTT

MAL7P1.227                    TTTCTCTTATGGTATATCAGCTGTGTTCTTAATTCTAATATCTGTTAT
MAL7|MAL7P1.227               TTTCTCTTATGGTATATCAGCTGTGTTCTTAATTCTAATATCTGTTAT
B07_2573_1.ab1                TTTCTCTTATGGTATATCAGCTGTGTTCTTAATTCTAATATCTGTTAT
F04_PfLab1_Large_Plate11b.ab1 ------------------------------------------------
su_gi_contig_5028             TTTCTCTTATGGTATATCAGCTGTGTTCTTAATTCTAATATCTGTTAT

MAL7P1.227                    ATTTGTATTATTATATATATGGATGCGTAAAAGAAGAAAAAGATCATG
MAL7|MAL7P1.227               ATTTGTATTATTATATATATGGATGCGTAAAAGAAGAAAAAGATCATG
B07_2573_1.ab1                ATTTGTATTATTATATATATGGATGCGTAAAAGAAGAAAAAGATCATG
F04_PfLab1_Large_Plate11b.ab1 ------------------------------------------------
su_gi_contig_5028             ATTTGTATTATTATATATATGGATGCGTAAAAGAAGAAAAAGATCATG

MAL7P1.227                    GAAACATGAATACAAAAAACATTTATGCACATAATTTATTTCTTAAAA
MAL7|MAL7P1.227               GAAACATGAATACAAAAAACATTTATGCACATAA--------------
B07_2573_1.ab1                GAAACATGAATACAAAAAACATTTATGCACATAATTTATTTCTTAA--
F04_PfLab1_Large_Plate11b.ab1 ------------------------------------------------
su_gi_contig_5028             GAAACATGAATACAAAAAACATTTATGCACATAATTTATTTCTTAA--

MAL7P1.227                    TATGAAGAATTATCCTTCCAATGATATATGAAATCATTTTAAATAATA
MAL7|MAL7P1.227               ------------------------------------------------
B07_2573_1.ab1                ------------------------------------------------
F04_PfLab1_Large_Plate11b.ab1 ------------------------------------------------
su_gi_contig_5028             ------------------------------------------------

MAL7P1.227                    CTTTTTTTACACATAATATAATATTATTTGAATAATATATTCTCCAAA
MAL7|MAL7P1.227               ------------------------------------------------
B07_2573_1.ab1                ------------------------------------------------
F04_PfLab1_Large_Plate11b.ab1 ------------------------------------------------
su_gi_contig_5028             ------------------------------------------------

MAL7P1.227                    AAAAGCATTTAGATTTATTATATATTTAAAAGGGAAAAAAAAATTAAA
MAL7|MAL7P1.227               ------------------------------------------------
B07_2573_1.ab1                ------------------------------------------------
F04_PfLab1_Large_Plate11b.ab1 ------------------------------------------------
su_gi_contig_5028             ------------------------------------------------

MAL7P1.227                    AAAAAATAATTTTACATAATATATTTTTATTACTTGTATAATTTAAGC
MAL7|MAL7P1.227               ------------------------------------------------
B07_2573_1.ab1                ------------------------------------------------
F04_PfLab1_Large_Plate11b.ab1 ------------------------------------------------
su_gi_contig_5028             ------------------------------------------------

MAL7P1.227                    CAAAAATATATAATTTTTATGCCACAATTTTATGCACTATAATTTATA
MAL7|MAL7P1.227               ------------------------------------------------
B07_2573_1.ab1                ------------------------------------------------
F04_PfLab1_Large_Plate11b.ab1 ------------------------------------------------
su_gi_contig_5028             ------------------------------------------------

MAL7P1.227                    ATTCATTTTATTCCTTTGAAATTTTGCATTCTAATATTTATTTTGAAA
MAL7|MAL7P1.227               ------------------------------------------------
B07_2573_1.ab1                ------------------------------------------------
F04_PfLab1_Large_Plate11b.ab1 ------------------------------------------------
su_gi_contig_5028             ------------------------------------------------

MAL7P1.227                    CCATTTTTTCAAATTATATTTTAAATAGTTATTATACCATTAAATTAG
MAL7|MAL7P1.227               ------------------------------------------------
B07_2573_1.ab1                ------------------------------------------------
F04_PfLab1_Large_Plate11b.ab1 ------------------------------------------------
su_gi_contig_5028             ------------------------------------------------

MAL7P1.227                    CAATCTTGTTCACCTACTAATCCTATTCATAGTAATTAAAACTTATTT
MAL7|MAL7P1.227               ------------------------------------------------
B07_2573_1.ab1                ------------------------------------------------
F04_PfLab1_Large_Plate11b.ab1 ------------------------------------------------
su_gi_contig_5028             ------------------------------------------------

MAL7P1.227                    ATATGTCATAAGATTTATTTAAATATATTGTATTCTATCTAGCGAAAA
MAL7|MAL7P1.227               ------------------------------------------------
B07_2573_1.ab1                ------------------------------------------------
F04_PfLab1_Large_Plate11b.ab1 ------------------------------------------------
su_gi_contig_5028             ------------------------------------------------

MAL7P1.227                    TAATGTCTTCTCATTTTTTAAAGAGTCAGATGATTTTTTATTCTTCTT
MAL7|MAL7P1.227               ------------------------------------------------
B07_2573_1.ab1                ------------------------------------------------
F04_PfLab1_Large_Plate11b.ab1 ------------------------------------------------
su_gi_contig_5028             ------------------------------------------------

MAL7P1.227                    TAAATATTATGTCTTATATAATTAACTTTTATTCTATTTTCAATTTAT
MAL7|MAL7P1.227               ------------------------------------------------
B07_2573_1.ab1                ------------------------------------------------
F04_PfLab1_Large_Plate11b.ab1 ------------------------------------------------
su_gi_contig_5028             ------------------------------------------------

MAL7P1.227                    TCTAAATTAAATAAAAATATAGATTATAATTCCATAATGAAAAAAAAT
MAL7|MAL7P1.227               ------------------------------------------------
B07_2573_1.ab1                ------------------------------------------------
F04_PfLab1_Large_Plate11b.ab1 ------------------------------------------------
su_gi_contig_5028             ------------------------------------------------

MAL7P1.227                    AATCATTGTATACAAAAATATTTTTTCTATCAAAATACATGAAAATAT
MAL7|MAL7P1.227               ------------------------------------------------
B07_2573_1.ab1                ------------------------------------------------
F04_PfLab1_Large_Plate11b.ab1 ------------------------------------------------
su_gi_contig_5028             ------------------------------------------------

MAL7P1.227                    ATTTTCAAATAATGATGATAATATAAATTACAACTTTTTGTCATTTCA
MAL7|MAL7P1.227               ------------------------------------------------
B07_2573_1.ab1                ------------------------------------------------
F04_PfLab1_Large_Plate11b.ab1 ------------------------------------------------
su_gi_contig_5028             ------------------------------------------------

MAL7P1.227                    CAAAGAAATGAATGTTAAAAAAATATTCTAAAATGTTCATCACATAAG
MAL7|MAL7P1.227               ------------------------------------------------
B07_2573_1.ab1                ------------------------------------------------
F04_PfLab1_Large_Plate11b.ab1 ------------------------------------------------
su_gi_contig_5028             ------------------------------------------------

MAL7P1.227                    TAATAATTTAAAAAAATATAATATATTTTATTTTTAATTATTATATAC
MAL7|MAL7P1.227               ------------------------------------------------
B07_2573_1.ab1                ------------------------------------------------
F04_PfLab1_Large_Plate11b.ab1 ------------------------------------------------
su_gi_contig_5028             ------------------------------------------------

MAL7P1.227                    CTTTTATATAAAGTATATGATTTAAAATACATAAATATATTTTTCATA
MAL7|MAL7P1.227               ------------------------------------------------
B07_2573_1.ab1                ------------------------------------------------
F04_PfLab1_Large_Plate11b.ab1 ------------------------------------------------
su_gi_contig_5028             ------------------------------------------------

MAL7P1.227                    CATCATTTGTTATGAGTCTAAACTATAAAAATTACCCCCAATAAATGT
MAL7|MAL7P1.227               ------------------------------------------------
B07_2573_1.ab1                ------------------------------------------------
F04_PfLab1_Large_Plate11b.ab1 ------------------------------------------------
su_gi_contig_5028             ------------------------------------------------

MAL7P1.227                    AATACATATAATATTCTATTTTTATAAAAAGTTCAAATATATCAATAG
MAL7|MAL7P1.227               ------------------------------------------------
B07_2573_1.ab1                ------------------------------------------------
F04_PfLab1_Large_Plate11b.ab1 ------------------------------------------------
su_gi_contig_5028             ------------------------------------------------

MAL7P1.227                    AATTTAAAAAAAAAACATTTAACACAATTTTTTTTTTAATTTTAAAGA
MAL7|MAL7P1.227               ------------------------------------------------
B07_2573_1.ab1                ------------------------------------------------
F04_PfLab1_Large_Plate11b.ab1 ------------------------------------------------
su_gi_contig_5028             ------------------------------------------------

MAL7P1.227                    ATTAATATATTGCGTACAAAAACATAATCGAAAAAAATAAACCACATT
MAL7|MAL7P1.227               ------------------------------------------------
B07_2573_1.ab1                ------------------------------------------------
F04_PfLab1_Large_Plate11b.ab1 ------------------------------------------------
su_gi_contig_5028             ------------------------------------------------

MAL7P1.227                    ACATTCTTTACATTCAAACATCACAAAATGAAAATTGAAATAAAATAT
MAL7|MAL7P1.227               ------------------------------------------------
B07_2573_1.ab1                ------------------------------------------------
F04_PfLab1_Large_Plate11b.ab1 ------------------------------------------------
su_gi_contig_5028             ------------------------------------------------

MAL7P1.227                    TTACACATAAAATATGCACCATATATATGTGAAATACAACTACATATT
MAL7|MAL7P1.227               ------------------------------------------------
B07_2573_1.ab1                ------------------------------------------------
F04_PfLab1_Large_Plate11b.ab1 ------------------------------------------------
su_gi_contig_5028             ------------------------------------------------

MAL7P1.227                    ATATATTATATATATTAATATAGATATAACCACACACATACATCTAAT
MAL7|MAL7P1.227               ------------------------------------------------
B07_2573_1.ab1                ------------------------------------------------
F04_PfLab1_Large_Plate11b.ab1 ------------------------------------------------
su_gi_contig_5028             ------------------------------------------------

MAL7P1.227                    TCTAATATATTTAATAAAGTTTTATTTACTTACATTTATGTGATTAAT
MAL7|MAL7P1.227               ------------------------------------------------
B07_2573_1.ab1                ------------------------------------------------
F04_PfLab1_Large_Plate11b.ab1 ------------------------------------------------
su_gi_contig_5028             ------------------------------------------------

MAL7P1.227                    GTAATAATTATTTCTTAAAAAATATATATATATATATATATATATATA
MAL7|MAL7P1.227               ------------------------------------------------
B07_2573_1.ab1                ------------------------------------------------
F04_PfLab1_Large_Plate11b.ab1 ------------------------------------------------
su_gi_contig_5028             ------------------------------------------------

MAL7P1.227                    TAATTAATAAATATTATTTAATCATATACATGAAAGATGAAATAACAT
MAL7|MAL7P1.227               ------------------------------------------------
B07_2573_1.ab1                ------------------------------------------------
F04_PfLab1_Large_Plate11b.ab1 ------------------------------------------------
su_gi_contig_5028             ------------------------------------------------

MAL7P1.227                    ATATCCATATATTTCTGTATATTCTACAAAACAATTGAATTCCTACAT
MAL7|MAL7P1.227               ------------------------------------------------
B07_2573_1.ab1                ------------------------------------------------
F04_PfLab1_Large_Plate11b.ab1 ------------------------------------------------
su_gi_contig_5028             ------------------------------------------------

MAL7P1.227                    ATATATATATATATATATATATATATATATATAATACAAAATTATTTT
MAL7|MAL7P1.227               ------------------------------------------------
B07_2573_1.ab1                ------------------------------------------------
F04_PfLab1_Large_Plate11b.ab1 ------------------------------------------------
su_gi_contig_5028             ------------------------------------------------

MAL7P1.227                    TACATAGGTTAATACATTTTAATAACATTTCCTTTTAATGTTCTATAT
MAL7|MAL7P1.227               ------------------------------------------------
B07_2573_1.ab1                ------------------------------------------------
F04_PfLab1_Large_Plate11b.ab1 ------------------------------------------------
su_gi_contig_5028             ------------------------------------------------

MAL7P1.227                    ATAATATTATTAAAAATATATAAATATATATTTATTTAAATTTCT
MAL7|MAL7P1.227               ---------------------------------------------
B07_2573_1.ab1                ---------------------------------------------
F04_PfLab1_Large_Plate11b.ab1 ---------------------------------------------
su_gi_contig_5028             ---------------------------------------------

;

endblock;
