# Supplementary material for: cDNA sequences reveal considerable gene prediction inaccuracy in the Plasmodium falciparum genome
Source: BMC Genomics. 2007 Jul 27;8:255. doi: 10.1186/1471-2164-8-255 (PMC1978503; doi:10.1186/1471-2164-8-255)
Supplement: Additional file 2 — Genes with predicted coding regions fully covered by EST and confirmation of predicted introns. Aligned cDNA and predicted CDS sequences can be viewed by double clicking the hyper-linked gene names in the Excel file. [file 1471-2164-8-255-S2.zip › MAL7P1.320.TXT]

#NEXUS

[!This data assembled using Sequencher, from Gene Codes Corporation.]
begin data;
   dimensions ntax=16 nchar=3278;
   format datatype=dna gap=- interleave=yes;
   matrix

MAL7P1.320                      AAATATATATATATTATATATATTGTGACATAAAAATATAAAGGCATA
MAL7|MAL7P1.320                 ------------------------------------------------
su_gi_contig_796                ------------------------------------------------
PfLab1_M_P2a_A11_01.ab1         ------------------------------------------------
A05_PfBamHI_M_T7_Plate34a.ab1   ------------------------------------------------
D07_PfBamHI_S_T3_Plate11a.ab1   ------------------------------------------------
PfLab1_M_F3__P5a_B09_03.ab1     ------------------------------------------------
092_PfLab1_S_P3b.ab1            ------------------------------------------------
011_PfLab1_S_Plate9b.ab1        ------------------------------------------------
B01_PfLab1_M_Plate8b.ab1        ------------------------------------------------
057_PfLab1_S_P3b.ab1            ------------------------------------------------
D11_PfBamHI_S_T7_Plate8a.ab1    ------------------------------------------------
gi|22790902|gb|BU494718.1|BU494 ------------------------------------------------
PfLab1_S_F3__P2a_A03_01.ab1     ------------------------------------------------
gi|21480495|gb|BQ577178.1|BQ577 ------------------------------------------------
gi|15907716|gb|BI814899.1|BI814 ------------------------------------------------

MAL7P1.320                      ATAATTTATTTATATTTTATATTAATATAGCACGAACAAAATTAAATC
MAL7|MAL7P1.320                 ------------------------------------------------
su_gi_contig_796                ------------------------------------------------
PfLab1_M_P2a_A11_01.ab1         ------------------------------------------------
A05_PfBamHI_M_T7_Plate34a.ab1   ------------------------------------------------
D07_PfBamHI_S_T3_Plate11a.ab1   ------------------------------------------------
PfLab1_M_F3__P5a_B09_03.ab1     ------------------------------------------------
092_PfLab1_S_P3b.ab1            ------------------------------------------------
011_PfLab1_S_Plate9b.ab1        ------------------------------------------------
B01_PfLab1_M_Plate8b.ab1        ------------------------------------------------
057_PfLab1_S_P3b.ab1            ------------------------------------------------
D11_PfBamHI_S_T7_Plate8a.ab1    ------------------------------------------------
gi|22790902|gb|BU494718.1|BU494 ------------------------------------------------
PfLab1_S_F3__P2a_A03_01.ab1     ------------------------------------------------
gi|21480495|gb|BQ577178.1|BQ577 ------------------------------------------------
gi|15907716|gb|BI814899.1|BI814 ------------------------------------------------

MAL7P1.320                      TCACATATATATATATTTATATATATATATATTTTTTTTTATTGCCCC
MAL7|MAL7P1.320                 ------------------------------------------------
su_gi_contig_796                ------------------------------------------------
PfLab1_M_P2a_A11_01.ab1         ------------------------------------------------
A05_PfBamHI_M_T7_Plate34a.ab1   ------------------------------------------------
D07_PfBamHI_S_T3_Plate11a.ab1   ------------------------------------------------
PfLab1_M_F3__P5a_B09_03.ab1     ------------------------------------------------
092_PfLab1_S_P3b.ab1            ------------------------------------------------
011_PfLab1_S_Plate9b.ab1        ------------------------------------------------
B01_PfLab1_M_Plate8b.ab1        ------------------------------------------------
057_PfLab1_S_P3b.ab1            ------------------------------------------------
D11_PfBamHI_S_T7_Plate8a.ab1    ------------------------------------------------
gi|22790902|gb|BU494718.1|BU494 ------------------------------------------------
PfLab1_S_F3__P2a_A03_01.ab1     ------------------------------------------------
gi|21480495|gb|BQ577178.1|BQ577 ------------------------------------------------
gi|15907716|gb|BI814899.1|BI814 ------------------------------------------------

MAL7P1.320                      TTTTAATAAAAGGCGTTTGGGGGATAAAGGGGGAGAATTTTTATATTA
MAL7|MAL7P1.320                 ------------------------------------------------
su_gi_contig_796                ------------------------------------------------
PfLab1_M_P2a_A11_01.ab1         ------------------------------------------------
A05_PfBamHI_M_T7_Plate34a.ab1   ------------------------------------------------
D07_PfBamHI_S_T3_Plate11a.ab1   ------------------------------------------------
PfLab1_M_F3__P5a_B09_03.ab1     ------------------------------------------------
092_PfLab1_S_P3b.ab1            ------------------------------------------------
011_PfLab1_S_Plate9b.ab1        ------------------------------------------------
B01_PfLab1_M_Plate8b.ab1        ------------------------------------------------
057_PfLab1_S_P3b.ab1            ------------------------------------------------
D11_PfBamHI_S_T7_Plate8a.ab1    ------------------------------------------------
gi|22790902|gb|BU494718.1|BU494 ------------------------------------------------
PfLab1_S_F3__P2a_A03_01.ab1     ------------------------------------------------
gi|21480495|gb|BQ577178.1|BQ577 ------------------------------------------------
gi|15907716|gb|BI814899.1|BI814 ------------------------------------------------

MAL7P1.320                      TAAAAAAAAAAGAAAAAAAAAAAAAAAAAAAAAAAAAGAATAATTATT
MAL7|MAL7P1.320                 ------------------------------------------------
su_gi_contig_796                ------------------------------------------------
PfLab1_M_P2a_A11_01.ab1         ------------------------------------------------
A05_PfBamHI_M_T7_Plate34a.ab1   ------------------------------------------------
D07_PfBamHI_S_T3_Plate11a.ab1   ------------------------------------------------
PfLab1_M_F3__P5a_B09_03.ab1     ------------------------------------------------
092_PfLab1_S_P3b.ab1            ------------------------------------------------
011_PfLab1_S_Plate9b.ab1        ------------------------------------------------
B01_PfLab1_M_Plate8b.ab1        ------------------------------------------------
057_PfLab1_S_P3b.ab1            ------------------------------------------------
D11_PfBamHI_S_T7_Plate8a.ab1    ------------------------------------------------
gi|22790902|gb|BU494718.1|BU494 ------------------------------------------------
PfLab1_S_F3__P2a_A03_01.ab1     ------------------------------------------------
gi|21480495|gb|BQ577178.1|BQ577 ------------------------------------------------
gi|15907716|gb|BI814899.1|BI814 ------------------------------------------------

MAL7P1.320                      AACATATTTATATTAAATAATTGTATATTTTTCAAAAAGAATAATTTA
MAL7|MAL7P1.320                 ------------------------------------------------
su_gi_contig_796                ------------------------------------------------
PfLab1_M_P2a_A11_01.ab1         ------------------------------------------------
A05_PfBamHI_M_T7_Plate34a.ab1   ------------------------------------------------
D07_PfBamHI_S_T3_Plate11a.ab1   ------------------------------------------------
PfLab1_M_F3__P5a_B09_03.ab1     ------------------------------------------------
092_PfLab1_S_P3b.ab1            ------------------------------------------------
011_PfLab1_S_Plate9b.ab1        ------------------------------------------------
B01_PfLab1_M_Plate8b.ab1        ------------------------------------------------
057_PfLab1_S_P3b.ab1            ------------------------------------------------
D11_PfBamHI_S_T7_Plate8a.ab1    ------------------------------------------------
gi|22790902|gb|BU494718.1|BU494 ------------------------------------------------
PfLab1_S_F3__P2a_A03_01.ab1     ------------------------------------------------
gi|21480495|gb|BQ577178.1|BQ577 ------------------------------------------------
gi|15907716|gb|BI814899.1|BI814 ------------------------------------------------

MAL7P1.320                      AATTTTTTGTGTTTTTCTTTTAAAAAACTGTAATTTTTTATTTTTTGA
MAL7|MAL7P1.320                 ------------------------------------------------
su_gi_contig_796                ------------------------------------------------
PfLab1_M_P2a_A11_01.ab1         ------------------------------------------------
A05_PfBamHI_M_T7_Plate34a.ab1   ------------------------------------------------
D07_PfBamHI_S_T3_Plate11a.ab1   ------------------------------------------------
PfLab1_M_F3__P5a_B09_03.ab1     ------------------------------------------------
092_PfLab1_S_P3b.ab1            ------------------------------------------------
011_PfLab1_S_Plate9b.ab1        ------------------------------------------------
B01_PfLab1_M_Plate8b.ab1        ------------------------------------------------
057_PfLab1_S_P3b.ab1            ------------------------------------------------
D11_PfBamHI_S_T7_Plate8a.ab1    ------------------------------------------------
gi|22790902|gb|BU494718.1|BU494 ------------------------------------------------
PfLab1_S_F3__P2a_A03_01.ab1     ------------------------------------------------
gi|21480495|gb|BQ577178.1|BQ577 ------------------------------------------------
gi|15907716|gb|BI814899.1|BI814 ------------------------------------------------

MAL7P1.320                      ACAATATAAATAAAAATAGCTTATTCGGGAATATATAAAATTAAGAGA
MAL7|MAL7P1.320                 ------------------------------------------------
su_gi_contig_796                ------------------------------------------------
PfLab1_M_P2a_A11_01.ab1         ------------------------------------------------
A05_PfBamHI_M_T7_Plate34a.ab1   ------------------------------------------------
D07_PfBamHI_S_T3_Plate11a.ab1   ------------------------------------------------
PfLab1_M_F3__P5a_B09_03.ab1     ------------------------------------------------
092_PfLab1_S_P3b.ab1            ------------------------------------------------
011_PfLab1_S_Plate9b.ab1        ------------------------------------------------
B01_PfLab1_M_Plate8b.ab1        ------------------------------------------------
057_PfLab1_S_P3b.ab1            ------------------------------------------------
D11_PfBamHI_S_T7_Plate8a.ab1    ------------------------------------------------
gi|22790902|gb|BU494718.1|BU494 ------------------------------------------------
PfLab1_S_F3__P2a_A03_01.ab1     ------------------------------------------------
gi|21480495|gb|BQ577178.1|BQ577 ------------------------------------------------
gi|15907716|gb|BI814899.1|BI814 ------------------------------------------------

MAL7P1.320                      GGAAAAAGTATACCATAAATATATAATATATATATATTATATATATAT
MAL7|MAL7P1.320                 ------------------------------------------------
su_gi_contig_796                ------------------------------------------------
PfLab1_M_P2a_A11_01.ab1         ------------------------------------------------
A05_PfBamHI_M_T7_Plate34a.ab1   ------------------------------------------------
D07_PfBamHI_S_T3_Plate11a.ab1   ------------------------------------------------
PfLab1_M_F3__P5a_B09_03.ab1     ------------------------------------------------
092_PfLab1_S_P3b.ab1            ------------------------------------------------
011_PfLab1_S_Plate9b.ab1        ------------------------------------------------
B01_PfLab1_M_Plate8b.ab1        ------------------------------------------------
057_PfLab1_S_P3b.ab1            ------------------------------------------------
D11_PfBamHI_S_T7_Plate8a.ab1    ------------------------------------------------
gi|22790902|gb|BU494718.1|BU494 ------------------------------------------------
PfLab1_S_F3__P2a_A03_01.ab1     ------------------------------------------------
gi|21480495|gb|BQ577178.1|BQ577 ------------------------------------------------
gi|15907716|gb|BI814899.1|BI814 ------------------------------------------------

MAL7P1.320                      ACAATATATATTGTATGTATTATAATATATAATTACATATTTAAAATT
MAL7|MAL7P1.320                 ------------------------------------------------
su_gi_contig_796                ------------------------------------------------
PfLab1_M_P2a_A11_01.ab1         ------------------------------------------------
A05_PfBamHI_M_T7_Plate34a.ab1   ------------------------------------------------
D07_PfBamHI_S_T3_Plate11a.ab1   ------------------------------------------------
PfLab1_M_F3__P5a_B09_03.ab1     ------------------------------------------------
092_PfLab1_S_P3b.ab1            ------------------------------------------------
011_PfLab1_S_Plate9b.ab1        ------------------------------------------------
B01_PfLab1_M_Plate8b.ab1        ------------------------------------------------
057_PfLab1_S_P3b.ab1            ------------------------------------------------
D11_PfBamHI_S_T7_Plate8a.ab1    ------------------------------------------------
gi|22790902|gb|BU494718.1|BU494 ------------------------------------------------
PfLab1_S_F3__P2a_A03_01.ab1     ------------------------------------------------
gi|21480495|gb|BQ577178.1|BQ577 ------------------------------------------------
gi|15907716|gb|BI814899.1|BI814 ------------------------------------------------

MAL7P1.320                      TTGCGCATAAATTATTACTATTTATATATAATATATATTTATTATATA
MAL7|MAL7P1.320                 ------------------------------------------------
su_gi_contig_796                ------------------------------------------------
PfLab1_M_P2a_A11_01.ab1         ------------------------------------------------
A05_PfBamHI_M_T7_Plate34a.ab1   ------------------------------------------------
D07_PfBamHI_S_T3_Plate11a.ab1   ------------------------------------------------
PfLab1_M_F3__P5a_B09_03.ab1     ------------------------------------------------
092_PfLab1_S_P3b.ab1            ------------------------------------------------
011_PfLab1_S_Plate9b.ab1        ------------------------------------------------
B01_PfLab1_M_Plate8b.ab1        ------------------------------------------------
057_PfLab1_S_P3b.ab1            ------------------------------------------------
D11_PfBamHI_S_T7_Plate8a.ab1    ------------------------------------------------
gi|22790902|gb|BU494718.1|BU494 ------------------------------------------------
PfLab1_S_F3__P2a_A03_01.ab1     ------------------------------------------------
gi|21480495|gb|BQ577178.1|BQ577 ------------------------------------------------
gi|15907716|gb|BI814899.1|BI814 ------------------------------------------------

MAL7P1.320                      TACCCCTTAAATTAACAAGGCTTAATAATAAAACATACGCATATAAAA
MAL7|MAL7P1.320                 ------------------------------------------------
su_gi_contig_796                ------------------------------------------------
PfLab1_M_P2a_A11_01.ab1         ------------------------------------------------
A05_PfBamHI_M_T7_Plate34a.ab1   ------------------------------------------------
D07_PfBamHI_S_T3_Plate11a.ab1   ------------------------------------------------
PfLab1_M_F3__P5a_B09_03.ab1     ------------------------------------------------
092_PfLab1_S_P3b.ab1            ------------------------------------------------
011_PfLab1_S_Plate9b.ab1        ------------------------------------------------
B01_PfLab1_M_Plate8b.ab1        ------------------------------------------------
057_PfLab1_S_P3b.ab1            ------------------------------------------------
D11_PfBamHI_S_T7_Plate8a.ab1    ------------------------------------------------
gi|22790902|gb|BU494718.1|BU494 ------------------------------------------------
PfLab1_S_F3__P2a_A03_01.ab1     ------------------------------------------------
gi|21480495|gb|BQ577178.1|BQ577 ------------------------------------------------
gi|15907716|gb|BI814899.1|BI814 ------------------------------------------------

MAL7P1.320                      TATATGATATGATAATATATATATATATATATATAATGAAGGGCGTAT
MAL7|MAL7P1.320                 ------------------------------------------------
su_gi_contig_796                ------------------------------------------------
PfLab1_M_P2a_A11_01.ab1         ------------------------------------------------
A05_PfBamHI_M_T7_Plate34a.ab1   ------------------------------------------------
D07_PfBamHI_S_T3_Plate11a.ab1   ------------------------------------------------
PfLab1_M_F3__P5a_B09_03.ab1     ------------------------------------------------
092_PfLab1_S_P3b.ab1            ------------------------------------------------
011_PfLab1_S_Plate9b.ab1        ------------------------------------------------
B01_PfLab1_M_Plate8b.ab1        ------------------------------------------------
057_PfLab1_S_P3b.ab1            ------------------------------------------------
D11_PfBamHI_S_T7_Plate8a.ab1    ------------------------------------------------
gi|22790902|gb|BU494718.1|BU494 ------------------------------------------------
PfLab1_S_F3__P2a_A03_01.ab1     ------------------------------------------------
gi|21480495|gb|BQ577178.1|BQ577 ------------------------------------------------
gi|15907716|gb|BI814899.1|BI814 ------------------------------------------------

MAL7P1.320                      ATTATTTTGTCATATAATGAAAACATTGATGTATTAAGAATATAGGAA
MAL7|MAL7P1.320                 ------------------------------------------------
su_gi_contig_796                ------------------------------------------------
PfLab1_M_P2a_A11_01.ab1         ------------------------------------------------
A05_PfBamHI_M_T7_Plate34a.ab1   ------------------------------------------------
D07_PfBamHI_S_T3_Plate11a.ab1   ------------------------------------------------
PfLab1_M_F3__P5a_B09_03.ab1     ------------------------------------------------
092_PfLab1_S_P3b.ab1            ------------------------------------------------
011_PfLab1_S_Plate9b.ab1        ------------------------------------------------
B01_PfLab1_M_Plate8b.ab1        ------------------------------------------------
057_PfLab1_S_P3b.ab1            ------------------------------------------------
D11_PfBamHI_S_T7_Plate8a.ab1    ------------------------------------------------
gi|22790902|gb|BU494718.1|BU494 ------------------------------------------------
PfLab1_S_F3__P2a_A03_01.ab1     ------------------------------------------------
gi|21480495|gb|BQ577178.1|BQ577 ------------------------------------------------
gi|15907716|gb|BI814899.1|BI814 ------------------------------------------------

MAL7P1.320                      CTTAATATATATTATATATATAACAATATATGTATAAAATAATTATTA
MAL7|MAL7P1.320                 ------------------------------------------------
su_gi_contig_796                ------------------------------------------------
PfLab1_M_P2a_A11_01.ab1         ------------------------------------------------
A05_PfBamHI_M_T7_Plate34a.ab1   ------------------------------------------------
D07_PfBamHI_S_T3_Plate11a.ab1   ------------------------------------------------
PfLab1_M_F3__P5a_B09_03.ab1     ------------------------------------------------
092_PfLab1_S_P3b.ab1            ------------------------------------------------
011_PfLab1_S_Plate9b.ab1        ------------------------------------------------
B01_PfLab1_M_Plate8b.ab1        ------------------------------------------------
057_PfLab1_S_P3b.ab1            ------------------------------------------------
D11_PfBamHI_S_T7_Plate8a.ab1    ------------------------------------------------
gi|22790902|gb|BU494718.1|BU494 ------------------------------------------------
PfLab1_S_F3__P2a_A03_01.ab1     ------------------------------------------------
gi|21480495|gb|BQ577178.1|BQ577 ------------------------------------------------
gi|15907716|gb|BI814899.1|BI814 ------------------------------------------------

MAL7P1.320                      TAATTATATATATATTATATTTATAGCACAGGGCTTGAGGTAGAAAAG
MAL7|MAL7P1.320                 ------------------------------------------------
su_gi_contig_796                ------------------------------------------------
PfLab1_M_P2a_A11_01.ab1         ------------------------------------------------
A05_PfBamHI_M_T7_Plate34a.ab1   ------------------------------------------------
D07_PfBamHI_S_T3_Plate11a.ab1   ------------------------------------------------
PfLab1_M_F3__P5a_B09_03.ab1     ------------------------------------------------
092_PfLab1_S_P3b.ab1            ------------------------------------------------
011_PfLab1_S_Plate9b.ab1        ------------------------------------------------
B01_PfLab1_M_Plate8b.ab1        ------------------------------------------------
057_PfLab1_S_P3b.ab1            ------------------------------------------------
D11_PfBamHI_S_T7_Plate8a.ab1    ------------------------------------------------
gi|22790902|gb|BU494718.1|BU494 ------------------------------------------------
PfLab1_S_F3__P2a_A03_01.ab1     ------------------------------------------------
gi|21480495|gb|BQ577178.1|BQ577 ------------------------------------------------
gi|15907716|gb|BI814899.1|BI814 ------------------------------------------------

MAL7P1.320                      GCTTACATATATTTTATATTAACCAATCGATCCAAAAAAAAAAAAAAA
MAL7|MAL7P1.320                 ------------------------------------------------
su_gi_contig_796                ------------------------------------------------
PfLab1_M_P2a_A11_01.ab1         ------------------------------------------------
A05_PfBamHI_M_T7_Plate34a.ab1   ------------------------------------------------
D07_PfBamHI_S_T3_Plate11a.ab1   ------------------------------------------------
PfLab1_M_F3__P5a_B09_03.ab1     ------------------------------------------------
092_PfLab1_S_P3b.ab1            ------------------------------------------------
011_PfLab1_S_Plate9b.ab1        ------------------------------------------------
B01_PfLab1_M_Plate8b.ab1        ------------------------------------------------
057_PfLab1_S_P3b.ab1            ------------------------------------------------
D11_PfBamHI_S_T7_Plate8a.ab1    ------------------------------------------------
gi|22790902|gb|BU494718.1|BU494 ------------------------------------------------
PfLab1_S_F3__P2a_A03_01.ab1     ------------------------------------------------
gi|21480495|gb|BQ577178.1|BQ577 ------------------------------------------------
gi|15907716|gb|BI814899.1|BI814 ------------------------------------------------

MAL7P1.320                      CAAAAAGCAAAAATATTATAATATATTATAATATAATATAATATATAA
MAL7|MAL7P1.320                 ------------------------------------------------
su_gi_contig_796                ------------------------------------------------
PfLab1_M_P2a_A11_01.ab1         ------------------------------------------------
A05_PfBamHI_M_T7_Plate34a.ab1   ------------------------------------------------
D07_PfBamHI_S_T3_Plate11a.ab1   ------------------------------------------------
PfLab1_M_F3__P5a_B09_03.ab1     ------------------------------------------------
092_PfLab1_S_P3b.ab1            ------------------------------------------------
011_PfLab1_S_Plate9b.ab1        ------------------------------------------------
B01_PfLab1_M_Plate8b.ab1        ------------------------------------------------
057_PfLab1_S_P3b.ab1            ------------------------------------------------
D11_PfBamHI_S_T7_Plate8a.ab1    ------------------------------------------------
gi|22790902|gb|BU494718.1|BU494 ------------------------------------------------
PfLab1_S_F3__P2a_A03_01.ab1     ------------------------------------------------
gi|21480495|gb|BQ577178.1|BQ577 ------------------------------------------------
gi|15907716|gb|BI814899.1|BI814 ------------------------------------------------

MAL7P1.320                      TAAAATATAATTATGTATTATATATATATATATATATATATATATAAT
MAL7|MAL7P1.320                 ------------------------------------------------
su_gi_contig_796                ------------------------------------------------
PfLab1_M_P2a_A11_01.ab1         ------------------------------------------------
A05_PfBamHI_M_T7_Plate34a.ab1   ------------------------------------------------
D07_PfBamHI_S_T3_Plate11a.ab1   ------------------------------------------------
PfLab1_M_F3__P5a_B09_03.ab1     ------------------------------------------------
092_PfLab1_S_P3b.ab1            ------------------------------------------------
011_PfLab1_S_Plate9b.ab1        ------------------------------------------------
B01_PfLab1_M_Plate8b.ab1        ------------------------------------------------
057_PfLab1_S_P3b.ab1            ------------------------------------------------
D11_PfBamHI_S_T7_Plate8a.ab1    ------------------------------------------------
gi|22790902|gb|BU494718.1|BU494 ------------------------------------------------
PfLab1_S_F3__P2a_A03_01.ab1     ------------------------------------------------
gi|21480495|gb|BQ577178.1|BQ577 ------------------------------------------------
gi|15907716|gb|BI814899.1|BI814 ------------------------------------------------

MAL7P1.320                      ATATTTCTTTATAATAAAATATTACCTTTATTTTATTCTTATGTAATA
MAL7|MAL7P1.320                 ------------------------------------------------
su_gi_contig_796                ------------------------------------------------
PfLab1_M_P2a_A11_01.ab1         ------------------------------------------------
A05_PfBamHI_M_T7_Plate34a.ab1   ------------------------------------------------
D07_PfBamHI_S_T3_Plate11a.ab1   ------------------------------------------------
PfLab1_M_F3__P5a_B09_03.ab1     ------------------------------------------------
092_PfLab1_S_P3b.ab1            ------------------------------------------------
011_PfLab1_S_Plate9b.ab1        ------------------------------------------------
B01_PfLab1_M_Plate8b.ab1        ------------------------------------------------
057_PfLab1_S_P3b.ab1            ------------------------------------------------
D11_PfBamHI_S_T7_Plate8a.ab1    ------------------------------------------------
gi|22790902|gb|BU494718.1|BU494 ------------------------------------------------
PfLab1_S_F3__P2a_A03_01.ab1     ------------------------------------------------
gi|21480495|gb|BQ577178.1|BQ577 ------------------------------------------------
gi|15907716|gb|BI814899.1|BI814 ------------------------------------------------

MAL7P1.320                      AATATATTATATACATAAATATTATCACGATTATTTATATATATTATA
MAL7|MAL7P1.320                 ------------------------------------------------
su_gi_contig_796                ------------------------------------------------
PfLab1_M_P2a_A11_01.ab1         ------------------------------------------------
A05_PfBamHI_M_T7_Plate34a.ab1   ------------------------------------------------
D07_PfBamHI_S_T3_Plate11a.ab1   ------------------------------------------------
PfLab1_M_F3__P5a_B09_03.ab1     ------------------------------------------------
092_PfLab1_S_P3b.ab1            ------------------------------------------------
011_PfLab1_S_Plate9b.ab1        ------------------------------------------------
B01_PfLab1_M_Plate8b.ab1        ------------------------------------------------
057_PfLab1_S_P3b.ab1            ------------------------------------------------
D11_PfBamHI_S_T7_Plate8a.ab1    ------------------------------------------------
gi|22790902|gb|BU494718.1|BU494 ------------------------------------------------
PfLab1_S_F3__P2a_A03_01.ab1     ------------------------------------------------
gi|21480495|gb|BQ577178.1|BQ577 ------------------------------------------------
gi|15907716|gb|BI814899.1|BI814 ------------------------------------------------

MAL7P1.320                      TTATATATATACAAATATATATTTAAAATAAAGTAAAATATTTTTACT
MAL7|MAL7P1.320                 ------------------------------------------------
su_gi_contig_796                ------------------------AAAATAAAGTAAAATATTTTTACT
PfLab1_M_P2a_A11_01.ab1         ------------------------------------------------
A05_PfBamHI_M_T7_Plate34a.ab1   ------------------------AAAATAAAGTAAAATATTTTTACT
D07_PfBamHI_S_T3_Plate11a.ab1   ----------------------------TAAAGTAAAATATTTTTACT
PfLab1_M_F3__P5a_B09_03.ab1     ------------------------------------------------
092_PfLab1_S_P3b.ab1            ------------------------------------------------
011_PfLab1_S_Plate9b.ab1        ------------------------------------------------
B01_PfLab1_M_Plate8b.ab1        ------------------------------------------------
057_PfLab1_S_P3b.ab1            ------------------------------------------------
D11_PfBamHI_S_T7_Plate8a.ab1    ------------------------------------------------
gi|22790902|gb|BU494718.1|BU494 ------------------------------------------------
PfLab1_S_F3__P2a_A03_01.ab1     ------------------------------------------------
gi|21480495|gb|BQ577178.1|BQ577 ------------------------------------------------
gi|15907716|gb|BI814899.1|BI814 ------------------------------------------------

MAL7P1.320                      TCAATTCGTAATATTATTTTATATATAAATATTATATTATATTATACA
MAL7|MAL7P1.320                 ------------------------------------------------
su_gi_contig_796                TCAATTCGTAATATTATTTTATATATAAATATTATATTATATTATACA
PfLab1_M_P2a_A11_01.ab1         ------------------------------------------------
A05_PfBamHI_M_T7_Plate34a.ab1   TCAATTCGTAATATTATTTTATATATAAATATTATATTATATTATACA
D07_PfBamHI_S_T3_Plate11a.ab1   TCAATTCGTAATATTATTTTATATATAAATATTATATTATATTATACA
PfLab1_M_F3__P5a_B09_03.ab1     TCAATTCGTAATATTATTTTATATATAAATATTATATTATATTATACA
092_PfLab1_S_P3b.ab1            ---ATTCGTAATATTATTTTATATATAAATATTATATTATATTATACA
011_PfLab1_S_Plate9b.ab1        ------------------------ATAAATATTATATTATATTATACA
B01_PfLab1_M_Plate8b.ab1        -------------------------TAAATATTATATTATATTATACA
057_PfLab1_S_P3b.ab1            ------------------------------------------------
D11_PfBamHI_S_T7_Plate8a.ab1    ------------------------------------------------
gi|22790902|gb|BU494718.1|BU494 ------------------------------------------------
PfLab1_S_F3__P2a_A03_01.ab1     ------------------------------------------------
gi|21480495|gb|BQ577178.1|BQ577 ------------------------------------------------
gi|15907716|gb|BI814899.1|BI814 ------------------------------------------------

MAL7P1.320                      TATATATATTATATTTTATGTATACAAAAAAAATAAATTTAAAATTTT
MAL7|MAL7P1.320                 ------------------------------------------------
su_gi_contig_796                TATATATATTATATTTTATGTATACAAAAAAAATAAATTTAAAATTTT
PfLab1_M_P2a_A11_01.ab1         --------------------TATACAAAAAAAATAAATTTAAAATTTT
A05_PfBamHI_M_T7_Plate34a.ab1   TATATATATTATATTTTATGTATACAAAAAAAATAAATTTAAAATTTT
D07_PfBamHI_S_T3_Plate11a.ab1   TATATATATTATATTTTATGTATACAAAAAAAATAAATTTAAAATTTT
PfLab1_M_F3__P5a_B09_03.ab1     TATATATATTATATTTTATGTATACAAAAAAAATAAATTTAAAATTTT
092_PfLab1_S_P3b.ab1            TATATATATTATATTTTATGTATACAAAAAAAATAAATTTAAAATTTT
011_PfLab1_S_Plate9b.ab1        TATATATATTATATTTTATGTATACAAAAAAAATAAATTTAAAATTTT
B01_PfLab1_M_Plate8b.ab1        TATATATATTATATTTTATGTATACAAAAAAAATAAATTTAAAATTTT
057_PfLab1_S_P3b.ab1            ----------------------TACAAAAAAAATAAATTTAAAATTTT
D11_PfBamHI_S_T7_Plate8a.ab1    ------------------------------------------------
gi|22790902|gb|BU494718.1|BU494 ------------------------------------------------
PfLab1_S_F3__P2a_A03_01.ab1     ------------------------------------------------
gi|21480495|gb|BQ577178.1|BQ577 ------------------------------------------------
gi|15907716|gb|BI814899.1|BI814 ------------------------------------------------

MAL7P1.320                      TTTAAATTAATAAACTTATATTATATTATATTATACATATAAATATAT
MAL7|MAL7P1.320                 ------------------------------------------------
su_gi_contig_796                TTTAAATTAATAAACTTATATTATATTATATTATACATATAAATATAT
PfLab1_M_P2a_A11_01.ab1         TTTAAATTAATAAACTTATATTATATTATATTATACATATAAATATAT
A05_PfBamHI_M_T7_Plate34a.ab1   TTTAAATTAATAAACTTATATTATATTATATTATACATATAAATATAT
D07_PfBamHI_S_T3_Plate11a.ab1   TTTAAATTAATAAACTTATATTATATTATATTATACATATAAATATAT
PfLab1_M_F3__P5a_B09_03.ab1     TTTAAATTAATAAACTTATATTATATTATATTATACATATAAATATAT
092_PfLab1_S_P3b.ab1            TTTAAATTAATAAACTTATATTATATTATATTATACATATAAATATAT
011_PfLab1_S_Plate9b.ab1        TTTAAATTAATAAACTTATATTATATTATATTATACATATAAATATAT
B01_PfLab1_M_Plate8b.ab1        TTTAAATTAATAAACTTATATTATATTATATTATACATATAAATATAT
057_PfLab1_S_P3b.ab1            TTTAAATTAATAAACTTATATTATATTATATTATACATATAAATATAT
D11_PfBamHI_S_T7_Plate8a.ab1    -----------------------TATTATATTATACATATAAATATAT
gi|22790902|gb|BU494718.1|BU494 ------------------------------TTATACATATAAATATAT
PfLab1_S_F3__P2a_A03_01.ab1     ------------------------------------------------
gi|21480495|gb|BQ577178.1|BQ577 ------------------------------------------------
gi|15907716|gb|BI814899.1|BI814 ------------------------------------------------

MAL7P1.320                      TTTATAATGATTATATAAAATAATTCCTCGTTTTTTTTTTTTTTTTAA
MAL7|MAL7P1.320                 ------------------------------------------------
su_gi_contig_796                TTTATAATGATTATATAAAATAATTCCTCGTTTTTTTTTTTTTTTTA-
PfLab1_M_P2a_A11_01.ab1         TTTATAATGATTATATAAAATAATTCCTCGTTTTTTTTTTTTTTTTAA
A05_PfBamHI_M_T7_Plate34a.ab1   TTTATAATGATTATATAAAATAATTCCTCGTTTTTTTTTTTTTTTAAA
D07_PfBamHI_S_T3_Plate11a.ab1   TTTATAATGATTATATAAAATAATTCCTCGTTTTTTTTTTTTTTTTAA
PfLab1_M_F3__P5a_B09_03.ab1     TTTATAATGATTATATAAAATAATTCCTCGTTTTTTTTTTTTTTTTAA
092_PfLab1_S_P3b.ab1            TTTATAATGATTATATAAAATAATTCCTCGTTTTTTTTTTTTTTTTAA
011_PfLab1_S_Plate9b.ab1        TTTATAATGATTATATAAAATAATTCCTCGTTTTTTTTTTTTTTTTAA
B01_PfLab1_M_Plate8b.ab1        TTTATAATGATTATATAAAATAATTCCTCGTTTTTTTTTTTTT-----
057_PfLab1_S_P3b.ab1            TTTATAATGATTATATAAAATAATTCCTCGTTTTTTTTTTTTTTTAAA
D11_PfBamHI_S_T7_Plate8a.ab1    TTTATAATGATTATATAAAATAATTCCTCGTTTTTTTTTT--------
gi|22790902|gb|BU494718.1|BU494 TTTATAATGATTATATAAAATAATTCCTCGTTTTTTTTTTTTTTTTAA
PfLab1_S_F3__P2a_A03_01.ab1     ------------------------------------------------
gi|21480495|gb|BQ577178.1|BQ577 ------------------------------------------------
gi|15907716|gb|BI814899.1|BI814 ------------------------------------------------

MAL7P1.320                      AATGTAAATAATATTTTATACATTTATAATAATTTATATATAAAGGAA
MAL7|MAL7P1.320                 ------------------------------------------------
su_gi_contig_796                ------AATAATATTTTATACATTTATAATAATTTATATATAAAGGAA
PfLab1_M_P2a_A11_01.ab1         ------------------------------------------------
A05_PfBamHI_M_T7_Plate34a.ab1   AATGAAAAT---------------------------------------
D07_PfBamHI_S_T3_Plate11a.ab1   AAT---------------------------------------------
PfLab1_M_F3__P5a_B09_03.ab1     ------------------------------------------------
092_PfLab1_S_P3b.ab1            AA----------------------------------------------
011_PfLab1_S_Plate9b.ab1        A-----------------------------------------------
B01_PfLab1_M_Plate8b.ab1        ------------------------------------------------
057_PfLab1_S_P3b.ab1            ------------------------------------------------
D11_PfBamHI_S_T7_Plate8a.ab1    ------------------------------------------------
gi|22790902|gb|BU494718.1|BU494 AATGTAAATAATATTTTATACATTTATAATAATTTATATATAAAGGAA
PfLab1_S_F3__P2a_A03_01.ab1     ------------------------------------------------
gi|21480495|gb|BQ577178.1|BQ577 ------------------------------------------------
gi|15907716|gb|BI814899.1|BI814 ------------------------------------------------

MAL7P1.320                      AAAAAAACAAAAAAAAAAGAAAATTAATTTTTAATGTCAAGAATATAA
MAL7|MAL7P1.320                 ------------------------------------------------
su_gi_contig_796                AAAAAAACAAAAAAAAAAGAAAATTAATTTTTAATGTCAAGAATATAA
PfLab1_M_P2a_A11_01.ab1         ------------------------------------------------
A05_PfBamHI_M_T7_Plate34a.ab1   ------------------------------------------------
D07_PfBamHI_S_T3_Plate11a.ab1   ------------------------------------------------
PfLab1_M_F3__P5a_B09_03.ab1     ------------------------------------------------
092_PfLab1_S_P3b.ab1            ------------------------------------------------
011_PfLab1_S_Plate9b.ab1        ------------------------------------------------
B01_PfLab1_M_Plate8b.ab1        ------------------------------------------------
057_PfLab1_S_P3b.ab1            ------------------------------------------------
D11_PfBamHI_S_T7_Plate8a.ab1    ------------------------------------------------
gi|22790902|gb|BU494718.1|BU494 AAAAAAACAAAAAAAAAAGAAAATTAATTTTTAATGTCAAGAATATAA
PfLab1_S_F3__P2a_A03_01.ab1     ----------------------ATTAATTTTTAATGTCAAGAATATAA
gi|21480495|gb|BQ577178.1|BQ577 ------------------------------------------------
gi|15907716|gb|BI814899.1|BI814 ------------------------------------------------

MAL7P1.320                      TAAATTATCTAACTGTTGAATATTTTATGTTTATTAATTAATTATTTT
MAL7|MAL7P1.320                 ------------------------------------------------
su_gi_contig_796                TAAATTATCTAACTGTTGAATATTTTATGTTTATTAATTAATTATTTT
PfLab1_M_P2a_A11_01.ab1         ------------------------------------------------
A05_PfBamHI_M_T7_Plate34a.ab1   ------------------------------------------------
D07_PfBamHI_S_T3_Plate11a.ab1   ------------------------------------------------
PfLab1_M_F3__P5a_B09_03.ab1     ------------------------------------------------
092_PfLab1_S_P3b.ab1            ------------------------------------------------
011_PfLab1_S_Plate9b.ab1        ------------------------------------------------
B01_PfLab1_M_Plate8b.ab1        ------------------------------------------------
057_PfLab1_S_P3b.ab1            ------------------------------------------------
D11_PfBamHI_S_T7_Plate8a.ab1    ------------------------------------------------
gi|22790902|gb|BU494718.1|BU494 TAAATTATCTAACTGTTGAATATTTTATGTTTATTAATTAATTATTTT
PfLab1_S_F3__P2a_A03_01.ab1     TAAATTATCTAACTGTTGAATATTTTATGTTTATTAATTAATTATTTT
gi|21480495|gb|BQ577178.1|BQ577 ------------------------------------------------
gi|15907716|gb|BI814899.1|BI814 ------------------------------------------------

MAL7P1.320                      ATATATATTATTATTTATTTTATTTTATTTTTTTATCATATATATTTA
MAL7|MAL7P1.320                 ------------------------------------------------
su_gi_contig_796                ATATATATTATTATTTATTTTATTTTATTTTTTTATCATATATATTTA
PfLab1_M_P2a_A11_01.ab1         ------------------------------------------------
A05_PfBamHI_M_T7_Plate34a.ab1   ------------------------------------------------
D07_PfBamHI_S_T3_Plate11a.ab1   ------------------------------------------------
PfLab1_M_F3__P5a_B09_03.ab1     ------------------------------------------------
092_PfLab1_S_P3b.ab1            ------------------------------------------------
011_PfLab1_S_Plate9b.ab1        ------------------------------------------------
B01_PfLab1_M_Plate8b.ab1        ------------------------------------------------
057_PfLab1_S_P3b.ab1            ------------------------------------------------
D11_PfBamHI_S_T7_Plate8a.ab1    ------------------------------------------------
gi|22790902|gb|BU494718.1|BU494 ATATATATTATTATTTATTTTATTTTATTTTTTTATCATATATATTTA
PfLab1_S_F3__P2a_A03_01.ab1     ATATATATTATTATTTATTTTATTTTATTTTTTTATCATATATATTTA
gi|21480495|gb|BQ577178.1|BQ577 ------------------------------------------------
gi|15907716|gb|BI814899.1|BI814 ------------------------------------------------

MAL7P1.320                      ATAATATTATATTTTTAAATATAATTTTATATATAATTTAATATAAAA
MAL7|MAL7P1.320                 ------------------------------------------------
su_gi_contig_796                ATAATATTATATTTTTAAATATAATTTTATATATAATTTAATATAAAA
PfLab1_M_P2a_A11_01.ab1         ------------------------------------------------
A05_PfBamHI_M_T7_Plate34a.ab1   ------------------------------------------------
D07_PfBamHI_S_T3_Plate11a.ab1   ------------------------------------------------
PfLab1_M_F3__P5a_B09_03.ab1     ------------------------------------------------
092_PfLab1_S_P3b.ab1            ------------------------------------------------
011_PfLab1_S_Plate9b.ab1        ------------------------------------------------
B01_PfLab1_M_Plate8b.ab1        ------------------------------------------------
057_PfLab1_S_P3b.ab1            ------------------------------------------------
D11_PfBamHI_S_T7_Plate8a.ab1    ------------------------------------------------
gi|22790902|gb|BU494718.1|BU494 ATAATATTATATTTTTAAATATAATTTTATATATAATTTAATATAAAA
PfLab1_S_F3__P2a_A03_01.ab1     ATAATATTATATTTTTAAATATAATTTTATATATAATTTAATATAAAA
gi|21480495|gb|BQ577178.1|BQ577 ------------------------------------------------
gi|15907716|gb|BI814899.1|BI814 ------------------------------------------------

MAL7P1.320                      TTTTATAAAAAATGGGTAAAGCCGGAAAAGGTACAGGTTCTTTTGGTA
MAL7|MAL7P1.320                 -----------ATGGGTAAAGCCGGAAAAGGTACAGGTTCTTTTGGTA
su_gi_contig_796                TTTTATAAAAAATGGGTAAAGCCGGAAAAGGTACAGGTTCTTTTGGTA
PfLab1_M_P2a_A11_01.ab1         ------------------------------------------------
A05_PfBamHI_M_T7_Plate34a.ab1   ------------------------------------------------
D07_PfBamHI_S_T3_Plate11a.ab1   ------------------------------------------------
PfLab1_M_F3__P5a_B09_03.ab1     ------------------------------------------------
092_PfLab1_S_P3b.ab1            ------------------------------------------------
011_PfLab1_S_Plate9b.ab1        ------------------------------------------------
B01_PfLab1_M_Plate8b.ab1        ------------------------------------------------
057_PfLab1_S_P3b.ab1            ------------------------------------------------
D11_PfBamHI_S_T7_Plate8a.ab1    ------------------------------------------------
gi|22790902|gb|BU494718.1|BU494 TTTTATAAAAAATGGGTAAAGCCGGAAAAGGTACAGGTTCTTTTGGTA
PfLab1_S_F3__P2a_A03_01.ab1     TTTTATAAAAAATGGGTAAAGCCGGAAAA-------------------
gi|21480495|gb|BQ577178.1|BQ577 -------------------------AAAAGGTACAGGTTCTTTTGGTA
gi|15907716|gb|BI814899.1|BI814 --------------------------AAAGGTACAGGTTCTTTTGGTA

MAL7P1.320                      AGAGGAATGGAAAAACACATTTCTTATGTTTAAGATGTGGAAAGAGAA
MAL7|MAL7P1.320                 AGAGGAATGGAAAAACACATTTCTTATGTTTAAGATGTGGAAAGAGAA
su_gi_contig_796                AGAGGAATGGAAAAACACATTTCTTATGTTTAAGATGTGGAAAGAGAA
PfLab1_M_P2a_A11_01.ab1         ------------------------------------------------
A05_PfBamHI_M_T7_Plate34a.ab1   ------------------------------------------------
D07_PfBamHI_S_T3_Plate11a.ab1   ------------------------------------------------
PfLab1_M_F3__P5a_B09_03.ab1     ------------------------------------------------
092_PfLab1_S_P3b.ab1            ------------------------------------------------
011_PfLab1_S_Plate9b.ab1        ------------------------------------------------
B01_PfLab1_M_Plate8b.ab1        ------------------------------------------------
057_PfLab1_S_P3b.ab1            ------------------------------------------------
D11_PfBamHI_S_T7_Plate8a.ab1    ------------------------------------------------
gi|22790902|gb|BU494718.1|BU494 AGAGGAATGGAAAAACACATTTCTTATGTTTAAGATGTGGAAAGAGAA
PfLab1_S_F3__P2a_A03_01.ab1     ------------------------------------------------
gi|21480495|gb|BQ577178.1|BQ577 AGAGGAATGGAAAAACACATTTCTTATGTTTAAGATGTGGAAAGAGAA
gi|15907716|gb|BI814899.1|BI814 AGAGGAATGGAAAAACACATTTCTTATGTTTAAGATGTGGAAAGAGAA

MAL7P1.320                      GTTACCATTTACAAAAAAAAAAATGTGCTTCTTGTGGATATCCAAGTG
MAL7|MAL7P1.320                 GTTACCATTTACAAAAAAAAAAATGTGCTTCTTGTGGATATCCAAGTG
su_gi_contig_796                GTTACCATTTACAAAAAAAAAAATGTGCTTCTTGTGGATATCCAAGTG
PfLab1_M_P2a_A11_01.ab1         ------------------------------------------------
A05_PfBamHI_M_T7_Plate34a.ab1   ------------------------------------------------
D07_PfBamHI_S_T3_Plate11a.ab1   ------------------------------------------------
PfLab1_M_F3__P5a_B09_03.ab1     ------------------------------------------------
092_PfLab1_S_P3b.ab1            ------------------------------------------------
011_PfLab1_S_Plate9b.ab1        ------------------------------------------------
B01_PfLab1_M_Plate8b.ab1        ------------------------------------------------
057_PfLab1_S_P3b.ab1            ------------------------------------------------
D11_PfBamHI_S_T7_Plate8a.ab1    ------------------------------------------------
gi|22790902|gb|BU494718.1|BU494 GTTACCATTTACAAAAAAAAAAATGTGCTTCTTGTGGATATCCAAGTG
PfLab1_S_F3__P2a_A03_01.ab1     ------------------------------------------------
gi|21480495|gb|BQ577178.1|BQ577 GTTACCATTTACAAAAAAAAAAATGTGCTTCTTGTGGATATCCAAGTG
gi|15907716|gb|BI814899.1|BI814 GTTACCATTTACAAAAAAAAAAATGTGCTTCTTGTGGATATCCAAGTG

MAL7P1.320                      CTAAAAAAAGAAGATTTAACTGGTCTGTAAAAGCAAAAAGAAGAAACA
MAL7|MAL7P1.320                 CTAAAAAAAGAAGATTTAACTGGTCTGTAAAAGCAAAAAGAAGAAACA
su_gi_contig_796                CTAAAAAAAGAAGATTTAACTGGTCTGTAAAAGCAAAAAGAAGAAACA
PfLab1_M_P2a_A11_01.ab1         ------------------------------------------------
A05_PfBamHI_M_T7_Plate34a.ab1   ------------------------------------------------
D07_PfBamHI_S_T3_Plate11a.ab1   ------------------------------------------------
PfLab1_M_F3__P5a_B09_03.ab1     ------------------------------------------------
092_PfLab1_S_P3b.ab1            ------------------------------------------------
011_PfLab1_S_Plate9b.ab1        ------------------------------------------------
B01_PfLab1_M_Plate8b.ab1        ------------------------------------------------
057_PfLab1_S_P3b.ab1            ------------------------------------------------
D11_PfBamHI_S_T7_Plate8a.ab1    ------------------------------------------------
gi|22790902|gb|BU494718.1|BU494 CTAAAAAAAGAAGATTTAACTGGTCTGTAAAAGCAAAAAGAAGAAACA
PfLab1_S_F3__P2a_A03_01.ab1     ------------------------------------------------
gi|21480495|gb|BQ577178.1|BQ577 CTAAAAAAAGAAGATTTAACTGGTCTGTAAAAGCAAAAAGAAGAAACA
gi|15907716|gb|BI814899.1|BI814 CTAAAAAAAGAAGATTTAACTGGTCTGTAAAAGCAAAAAGAAGAAACA

MAL7P1.320                      CAACAGGGACAGGAAGATGTAGATATATAAAAACATTAAGAAGAAAAT
MAL7|MAL7P1.320                 CAACAGGGACAGGAAGATGTAGATATATAAAAACATTAAGAAGAAAAT
su_gi_contig_796                CAACAGGGACAGGAAGATGTAGATATATAAAAACATTAAGAAGAAAAT
PfLab1_M_P2a_A11_01.ab1         ------------------------------------------------
A05_PfBamHI_M_T7_Plate34a.ab1   ------------------------------------------------
D07_PfBamHI_S_T3_Plate11a.ab1   ------------------------------------------------
PfLab1_M_F3__P5a_B09_03.ab1     ------------------------------------------------
092_PfLab1_S_P3b.ab1            ------------------------------------------------
011_PfLab1_S_Plate9b.ab1        ------------------------------------------------
B01_PfLab1_M_Plate8b.ab1        ------------------------------------------------
057_PfLab1_S_P3b.ab1            ------------------------------------------------
D11_PfBamHI_S_T7_Plate8a.ab1    ------------------------------------------------
gi|22790902|gb|BU494718.1|BU494 CAACAGGGACAGGAAGATGTAGATATATAAAAACATTAAGAAGAAAAT
PfLab1_S_F3__P2a_A03_01.ab1     ------------------------------------------------
gi|21480495|gb|BQ577178.1|BQ577 CAACAGGGACAGGAAGATGTAGATATATAAAA----------------
gi|15907716|gb|BI814899.1|BI814 CAACAGGGACAGGAAGATGTAGATATATAAAAACATTAAGAAGAAAAT

MAL7P1.320                      TAAAAAACAAATTTACAGAAGGAAGTACTCCAAAACCAAAACAAAGAT
MAL7|MAL7P1.320                 TAAAAAACAAATTTACAGAAGGAAGTACTCCAAAACCAAAACAAAGAT
su_gi_contig_796                TAAAAAACAAATTTACAGAAGGAAGTACTCCAAAACCAAAACAAAGAT
PfLab1_M_P2a_A11_01.ab1         ------------------------------------------------
A05_PfBamHI_M_T7_Plate34a.ab1   ------------------------------------------------
D07_PfBamHI_S_T3_Plate11a.ab1   ------------------------------------------------
PfLab1_M_F3__P5a_B09_03.ab1     ------------------------------------------------
092_PfLab1_S_P3b.ab1            ------------------------------------------------
011_PfLab1_S_Plate9b.ab1        ------------------------------------------------
B01_PfLab1_M_Plate8b.ab1        ------------------------------------------------
057_PfLab1_S_P3b.ab1            ------------------------------------------------
D11_PfBamHI_S_T7_Plate8a.ab1    ------------------------------------------------
gi|22790902|gb|BU494718.1|BU494 TAAAAAACAAATTTACAGAAGGAAGTACTCCAAAACCAAAACAA----
PfLab1_S_F3__P2a_A03_01.ab1     ------------------------------------------------
gi|21480495|gb|BQ577178.1|BQ577 ------------------------------------------------
gi|15907716|gb|BI814899.1|BI814 TAAAAAACAAATTTACAGAAGGAAGTACTCCAAAACCAAAACAAAGAT

MAL7P1.320                      AAATGATTTAGTAAATAACATAATGAAAATTTTGAAATAAAAAATACA
MAL7|MAL7P1.320                 AA----------------------------------------------
su_gi_contig_796                AAATGATTTAGTAAATAACATAATGAAAATTTTGAAATAAAAAATACA
PfLab1_M_P2a_A11_01.ab1         ------------------------------------------------
A05_PfBamHI_M_T7_Plate34a.ab1   ------------------------------------------------
D07_PfBamHI_S_T3_Plate11a.ab1   ------------------------------------------------
PfLab1_M_F3__P5a_B09_03.ab1     ------------------------------------------------
092_PfLab1_S_P3b.ab1            ------------------------------------------------
011_PfLab1_S_Plate9b.ab1        ------------------------------------------------
B01_PfLab1_M_Plate8b.ab1        ------------------------------------------------
057_PfLab1_S_P3b.ab1            ------------------------------------------------
D11_PfBamHI_S_T7_Plate8a.ab1    ------------------------------------------------
gi|22790902|gb|BU494718.1|BU494 ------------------------------------------------
PfLab1_S_F3__P2a_A03_01.ab1     ------------------------------------------------
gi|21480495|gb|BQ577178.1|BQ577 ------------------------------------------------
gi|15907716|gb|BI814899.1|BI814 AAATGATTTAGTAAATAACATAATGAAAATTTTGAAATAAAAAATACA

MAL7P1.320                      TTTTTTTTAAATTTTAATATTAGCGACTTAAGAAAGATAAAAAGGAAA
MAL7|MAL7P1.320                 ------------------------------------------------
su_gi_contig_796                TTTTTTTTAAATTTTAATATTAGCGACTTAAGAAAGATAAAAAGGAAA
PfLab1_M_P2a_A11_01.ab1         ------------------------------------------------
A05_PfBamHI_M_T7_Plate34a.ab1   ------------------------------------------------
D07_PfBamHI_S_T3_Plate11a.ab1   ------------------------------------------------
PfLab1_M_F3__P5a_B09_03.ab1     ------------------------------------------------
092_PfLab1_S_P3b.ab1            ------------------------------------------------
011_PfLab1_S_Plate9b.ab1        ------------------------------------------------
B01_PfLab1_M_Plate8b.ab1        ------------------------------------------------
057_PfLab1_S_P3b.ab1            ------------------------------------------------
D11_PfBamHI_S_T7_Plate8a.ab1    ------------------------------------------------
gi|22790902|gb|BU494718.1|BU494 ------------------------------------------------
PfLab1_S_F3__P2a_A03_01.ab1     ------------------------------------------------
gi|21480495|gb|BQ577178.1|BQ577 ------------------------------------------------
gi|15907716|gb|BI814899.1|BI814 TTTTTTTTAAATTTTAATATTAGCGACTTAAGAAAGATAAAAAGGAAA

MAL7P1.320                      AAAAAAAAAAAAAAAAAAAAATATATATATATATATATATATATATAT
MAL7|MAL7P1.320                 ------------------------------------------------
su_gi_contig_796                AAAAAAAAAAAAAAAAAAAAA---------------------------
PfLab1_M_P2a_A11_01.ab1         ------------------------------------------------
A05_PfBamHI_M_T7_Plate34a.ab1   ------------------------------------------------
D07_PfBamHI_S_T3_Plate11a.ab1   ------------------------------------------------
PfLab1_M_F3__P5a_B09_03.ab1     ------------------------------------------------
092_PfLab1_S_P3b.ab1            ------------------------------------------------
011_PfLab1_S_Plate9b.ab1        ------------------------------------------------
B01_PfLab1_M_Plate8b.ab1        ------------------------------------------------
057_PfLab1_S_P3b.ab1            ------------------------------------------------
D11_PfBamHI_S_T7_Plate8a.ab1    ------------------------------------------------
gi|22790902|gb|BU494718.1|BU494 ------------------------------------------------
PfLab1_S_F3__P2a_A03_01.ab1     ------------------------------------------------
gi|21480495|gb|BQ577178.1|BQ577 ------------------------------------------------
gi|15907716|gb|BI814899.1|BI814 AAAAAAAAAAAAAAAAAAAAA---------------------------

MAL7P1.320                      ATTATATTAATTAATGCGTTGAATATATAATATTTTTTACTATTGTAG
MAL7|MAL7P1.320                 ------------------------------------------------
su_gi_contig_796                ------------------------------------------------
PfLab1_M_P2a_A11_01.ab1         ------------------------------------------------
A05_PfBamHI_M_T7_Plate34a.ab1   ------------------------------------------------
D07_PfBamHI_S_T3_Plate11a.ab1   ------------------------------------------------
PfLab1_M_F3__P5a_B09_03.ab1     ------------------------------------------------
092_PfLab1_S_P3b.ab1            ------------------------------------------------
011_PfLab1_S_Plate9b.ab1        ------------------------------------------------
B01_PfLab1_M_Plate8b.ab1        ------------------------------------------------
057_PfLab1_S_P3b.ab1            ------------------------------------------------
D11_PfBamHI_S_T7_Plate8a.ab1    ------------------------------------------------
gi|22790902|gb|BU494718.1|BU494 ------------------------------------------------
PfLab1_S_F3__P2a_A03_01.ab1     ------------------------------------------------
gi|21480495|gb|BQ577178.1|BQ577 ------------------------------------------------
gi|15907716|gb|BI814899.1|BI814 ------------------------------------------------

MAL7P1.320                      AAAGCGAAAAAATATTACATATATATATATATATATATATGGGGAAAT
MAL7|MAL7P1.320                 ------------------------------------------------
su_gi_contig_796                ------------------------------------------------
PfLab1_M_P2a_A11_01.ab1         ------------------------------------------------
A05_PfBamHI_M_T7_Plate34a.ab1   ------------------------------------------------
D07_PfBamHI_S_T3_Plate11a.ab1   ------------------------------------------------
PfLab1_M_F3__P5a_B09_03.ab1     ------------------------------------------------
092_PfLab1_S_P3b.ab1            ------------------------------------------------
011_PfLab1_S_Plate9b.ab1        ------------------------------------------------
B01_PfLab1_M_Plate8b.ab1        ------------------------------------------------
057_PfLab1_S_P3b.ab1            ------------------------------------------------
D11_PfBamHI_S_T7_Plate8a.ab1    ------------------------------------------------
gi|22790902|gb|BU494718.1|BU494 ------------------------------------------------
PfLab1_S_F3__P2a_A03_01.ab1     ------------------------------------------------
gi|21480495|gb|BQ577178.1|BQ577 ------------------------------------------------
gi|15907716|gb|BI814899.1|BI814 ------------------------------------------------

MAL7P1.320                      ACTTATATATTTGTATATAGAATAGGAAGAATTTCCTTCTTTTTTTTT
MAL7|MAL7P1.320                 ------------------------------------------------
su_gi_contig_796                ------------------------------------------------
PfLab1_M_P2a_A11_01.ab1         ------------------------------------------------
A05_PfBamHI_M_T7_Plate34a.ab1   ------------------------------------------------
D07_PfBamHI_S_T3_Plate11a.ab1   ------------------------------------------------
PfLab1_M_F3__P5a_B09_03.ab1     ------------------------------------------------
092_PfLab1_S_P3b.ab1            ------------------------------------------------
011_PfLab1_S_Plate9b.ab1        ------------------------------------------------
B01_PfLab1_M_Plate8b.ab1        ------------------------------------------------
057_PfLab1_S_P3b.ab1            ------------------------------------------------
D11_PfBamHI_S_T7_Plate8a.ab1    ------------------------------------------------
gi|22790902|gb|BU494718.1|BU494 ------------------------------------------------
PfLab1_S_F3__P2a_A03_01.ab1     ------------------------------------------------
gi|21480495|gb|BQ577178.1|BQ577 ------------------------------------------------
gi|15907716|gb|BI814899.1|BI814 ------------------------------------------------

MAL7P1.320                      TTTTTTTTTTCTCTTATTACTATTATTAATATATATTTTATATATACA
MAL7|MAL7P1.320                 ------------------------------------------------
su_gi_contig_796                ------------------------------------------------
PfLab1_M_P2a_A11_01.ab1         ------------------------------------------------
A05_PfBamHI_M_T7_Plate34a.ab1   ------------------------------------------------
D07_PfBamHI_S_T3_Plate11a.ab1   ------------------------------------------------
PfLab1_M_F3__P5a_B09_03.ab1     ------------------------------------------------
092_PfLab1_S_P3b.ab1            ------------------------------------------------
011_PfLab1_S_Plate9b.ab1        ------------------------------------------------
B01_PfLab1_M_Plate8b.ab1        ------------------------------------------------
057_PfLab1_S_P3b.ab1            ------------------------------------------------
D11_PfBamHI_S_T7_Plate8a.ab1    ------------------------------------------------
gi|22790902|gb|BU494718.1|BU494 ------------------------------------------------
PfLab1_S_F3__P2a_A03_01.ab1     ------------------------------------------------
gi|21480495|gb|BQ577178.1|BQ577 ------------------------------------------------
gi|15907716|gb|BI814899.1|BI814 ------------------------------------------------

MAL7P1.320                      TATTATAATAACATTTATGAAGTTATTTTTTCTTTTTCTTTTTTTTTT
MAL7|MAL7P1.320                 ------------------------------------------------
su_gi_contig_796                ------------------------------------------------
PfLab1_M_P2a_A11_01.ab1         ------------------------------------------------
A05_PfBamHI_M_T7_Plate34a.ab1   ------------------------------------------------
D07_PfBamHI_S_T3_Plate11a.ab1   ------------------------------------------------
PfLab1_M_F3__P5a_B09_03.ab1     ------------------------------------------------
092_PfLab1_S_P3b.ab1            ------------------------------------------------
011_PfLab1_S_Plate9b.ab1        ------------------------------------------------
B01_PfLab1_M_Plate8b.ab1        ------------------------------------------------
057_PfLab1_S_P3b.ab1            ------------------------------------------------
D11_PfBamHI_S_T7_Plate8a.ab1    ------------------------------------------------
gi|22790902|gb|BU494718.1|BU494 ------------------------------------------------
PfLab1_S_F3__P2a_A03_01.ab1     ------------------------------------------------
gi|21480495|gb|BQ577178.1|BQ577 ------------------------------------------------
gi|15907716|gb|BI814899.1|BI814 ------------------------------------------------

MAL7P1.320                      TTTTTTTTTTTTTTTTTTCCTATATAATTTTTGTTTATATTTTCTGTA
MAL7|MAL7P1.320                 ------------------------------------------------
su_gi_contig_796                ------------------------------------------------
PfLab1_M_P2a_A11_01.ab1         ------------------------------------------------
A05_PfBamHI_M_T7_Plate34a.ab1   ------------------------------------------------
D07_PfBamHI_S_T3_Plate11a.ab1   ------------------------------------------------
PfLab1_M_F3__P5a_B09_03.ab1     ------------------------------------------------
092_PfLab1_S_P3b.ab1            ------------------------------------------------
011_PfLab1_S_Plate9b.ab1        ------------------------------------------------
B01_PfLab1_M_Plate8b.ab1        ------------------------------------------------
057_PfLab1_S_P3b.ab1            ------------------------------------------------
D11_PfBamHI_S_T7_Plate8a.ab1    ------------------------------------------------
gi|22790902|gb|BU494718.1|BU494 ------------------------------------------------
PfLab1_S_F3__P2a_A03_01.ab1     ------------------------------------------------
gi|21480495|gb|BQ577178.1|BQ577 ------------------------------------------------
gi|15907716|gb|BI814899.1|BI814 ------------------------------------------------

MAL7P1.320                      TTTATTTTATAATTCATTTTTATGAATTTATTATAAAAACATTTATAT
MAL7|MAL7P1.320                 ------------------------------------------------
su_gi_contig_796                ------------------------------------------------
PfLab1_M_P2a_A11_01.ab1         ------------------------------------------------
A05_PfBamHI_M_T7_Plate34a.ab1   ------------------------------------------------
D07_PfBamHI_S_T3_Plate11a.ab1   ------------------------------------------------
PfLab1_M_F3__P5a_B09_03.ab1     ------------------------------------------------
092_PfLab1_S_P3b.ab1            ------------------------------------------------
011_PfLab1_S_Plate9b.ab1        ------------------------------------------------
B01_PfLab1_M_Plate8b.ab1        ------------------------------------------------
057_PfLab1_S_P3b.ab1            ------------------------------------------------
D11_PfBamHI_S_T7_Plate8a.ab1    ------------------------------------------------
gi|22790902|gb|BU494718.1|BU494 ------------------------------------------------
PfLab1_S_F3__P2a_A03_01.ab1     ------------------------------------------------
gi|21480495|gb|BQ577178.1|BQ577 ------------------------------------------------
gi|15907716|gb|BI814899.1|BI814 ------------------------------------------------

MAL7P1.320                      ATATTGAATTAAATAATTATTTAAAAAGAAAAAAAAAAAAAAAAAAGT
MAL7|MAL7P1.320                 ------------------------------------------------
su_gi_contig_796                ------------------------------------------------
PfLab1_M_P2a_A11_01.ab1         ------------------------------------------------
A05_PfBamHI_M_T7_Plate34a.ab1   ------------------------------------------------
D07_PfBamHI_S_T3_Plate11a.ab1   ------------------------------------------------
PfLab1_M_F3__P5a_B09_03.ab1     ------------------------------------------------
092_PfLab1_S_P3b.ab1            ------------------------------------------------
011_PfLab1_S_Plate9b.ab1        ------------------------------------------------
B01_PfLab1_M_Plate8b.ab1        ------------------------------------------------
057_PfLab1_S_P3b.ab1            ------------------------------------------------
D11_PfBamHI_S_T7_Plate8a.ab1    ------------------------------------------------
gi|22790902|gb|BU494718.1|BU494 ------------------------------------------------
PfLab1_S_F3__P2a_A03_01.ab1     ------------------------------------------------
gi|21480495|gb|BQ577178.1|BQ577 ------------------------------------------------
gi|15907716|gb|BI814899.1|BI814 ------------------------------------------------

MAL7P1.320                      ATACTATAAAATGGGGTATGTAGCCAAATTTATAGAATCATAATGTAA
MAL7|MAL7P1.320                 ------------------------------------------------
su_gi_contig_796                ------------------------------------------------
PfLab1_M_P2a_A11_01.ab1         ------------------------------------------------
A05_PfBamHI_M_T7_Plate34a.ab1   ------------------------------------------------
D07_PfBamHI_S_T3_Plate11a.ab1   ------------------------------------------------
PfLab1_M_F3__P5a_B09_03.ab1     ------------------------------------------------
092_PfLab1_S_P3b.ab1            ------------------------------------------------
011_PfLab1_S_Plate9b.ab1        ------------------------------------------------
B01_PfLab1_M_Plate8b.ab1        ------------------------------------------------
057_PfLab1_S_P3b.ab1            ------------------------------------------------
D11_PfBamHI_S_T7_Plate8a.ab1    ------------------------------------------------
gi|22790902|gb|BU494718.1|BU494 ------------------------------------------------
PfLab1_S_F3__P2a_A03_01.ab1     ------------------------------------------------
gi|21480495|gb|BQ577178.1|BQ577 ------------------------------------------------
gi|15907716|gb|BI814899.1|BI814 ------------------------------------------------

MAL7P1.320                      AAGACAGCTTTATAATGCCTTATGAATAAATAATAAGGAAAAATGCTT
MAL7|MAL7P1.320                 ------------------------------------------------
su_gi_contig_796                ------------------------------------------------
PfLab1_M_P2a_A11_01.ab1         ------------------------------------------------
A05_PfBamHI_M_T7_Plate34a.ab1   ------------------------------------------------
D07_PfBamHI_S_T3_Plate11a.ab1   ------------------------------------------------
PfLab1_M_F3__P5a_B09_03.ab1     ------------------------------------------------
092_PfLab1_S_P3b.ab1            ------------------------------------------------
011_PfLab1_S_Plate9b.ab1        ------------------------------------------------
B01_PfLab1_M_Plate8b.ab1        ------------------------------------------------
057_PfLab1_S_P3b.ab1            ------------------------------------------------
D11_PfBamHI_S_T7_Plate8a.ab1    ------------------------------------------------
gi|22790902|gb|BU494718.1|BU494 ------------------------------------------------
PfLab1_S_F3__P2a_A03_01.ab1     ------------------------------------------------
gi|21480495|gb|BQ577178.1|BQ577 ------------------------------------------------
gi|15907716|gb|BI814899.1|BI814 ------------------------------------------------

MAL7P1.320                      ACATACATACATATGTATGTGTATGTATGTATATATATATATGTTAAC
MAL7|MAL7P1.320                 ------------------------------------------------
su_gi_contig_796                ------------------------------------------------
PfLab1_M_P2a_A11_01.ab1         ------------------------------------------------
A05_PfBamHI_M_T7_Plate34a.ab1   ------------------------------------------------
D07_PfBamHI_S_T3_Plate11a.ab1   ------------------------------------------------
PfLab1_M_F3__P5a_B09_03.ab1     ------------------------------------------------
092_PfLab1_S_P3b.ab1            ------------------------------------------------
011_PfLab1_S_Plate9b.ab1        ------------------------------------------------
B01_PfLab1_M_Plate8b.ab1        ------------------------------------------------
057_PfLab1_S_P3b.ab1            ------------------------------------------------
D11_PfBamHI_S_T7_Plate8a.ab1    ------------------------------------------------
gi|22790902|gb|BU494718.1|BU494 ------------------------------------------------
PfLab1_S_F3__P2a_A03_01.ab1     ------------------------------------------------
gi|21480495|gb|BQ577178.1|BQ577 ------------------------------------------------
gi|15907716|gb|BI814899.1|BI814 ------------------------------------------------

MAL7P1.320                      AATCTCCTTTATGGATATATATATTTATAAAACATTCATTTATTTTTT
MAL7|MAL7P1.320                 ------------------------------------------------
su_gi_contig_796                ------------------------------------------------
PfLab1_M_P2a_A11_01.ab1         ------------------------------------------------
A05_PfBamHI_M_T7_Plate34a.ab1   ------------------------------------------------
D07_PfBamHI_S_T3_Plate11a.ab1   ------------------------------------------------
PfLab1_M_F3__P5a_B09_03.ab1     ------------------------------------------------
092_PfLab1_S_P3b.ab1            ------------------------------------------------
011_PfLab1_S_Plate9b.ab1        ------------------------------------------------
B01_PfLab1_M_Plate8b.ab1        ------------------------------------------------
057_PfLab1_S_P3b.ab1            ------------------------------------------------
D11_PfBamHI_S_T7_Plate8a.ab1    ------------------------------------------------
gi|22790902|gb|BU494718.1|BU494 ------------------------------------------------
PfLab1_S_F3__P2a_A03_01.ab1     ------------------------------------------------
gi|21480495|gb|BQ577178.1|BQ577 ------------------------------------------------
gi|15907716|gb|BI814899.1|BI814 ------------------------------------------------

MAL7P1.320                      ATAGCATGGATATAAAACTATCAGGATTAATTATTATGAACTGAACAA
MAL7|MAL7P1.320                 ------------------------------------------------
su_gi_contig_796                ------------------------------------------------
PfLab1_M_P2a_A11_01.ab1         ------------------------------------------------
A05_PfBamHI_M_T7_Plate34a.ab1   ------------------------------------------------
D07_PfBamHI_S_T3_Plate11a.ab1   ------------------------------------------------
PfLab1_M_F3__P5a_B09_03.ab1     ------------------------------------------------
092_PfLab1_S_P3b.ab1            ------------------------------------------------
011_PfLab1_S_Plate9b.ab1        ------------------------------------------------
B01_PfLab1_M_Plate8b.ab1        ------------------------------------------------
057_PfLab1_S_P3b.ab1            ------------------------------------------------
D11_PfBamHI_S_T7_Plate8a.ab1    ------------------------------------------------
gi|22790902|gb|BU494718.1|BU494 ------------------------------------------------
PfLab1_S_F3__P2a_A03_01.ab1     ------------------------------------------------
gi|21480495|gb|BQ577178.1|BQ577 ------------------------------------------------
gi|15907716|gb|BI814899.1|BI814 ------------------------------------------------

MAL7P1.320                      AAAAAAAAAATATATATATATATATATATATATAAATGAGGAAGTTTT
MAL7|MAL7P1.320                 ------------------------------------------------
su_gi_contig_796                ------------------------------------------------
PfLab1_M_P2a_A11_01.ab1         ------------------------------------------------
A05_PfBamHI_M_T7_Plate34a.ab1   ------------------------------------------------
D07_PfBamHI_S_T3_Plate11a.ab1   ------------------------------------------------
PfLab1_M_F3__P5a_B09_03.ab1     ------------------------------------------------
092_PfLab1_S_P3b.ab1            ------------------------------------------------
011_PfLab1_S_Plate9b.ab1        ------------------------------------------------
B01_PfLab1_M_Plate8b.ab1        ------------------------------------------------
057_PfLab1_S_P3b.ab1            ------------------------------------------------
D11_PfBamHI_S_T7_Plate8a.ab1    ------------------------------------------------
gi|22790902|gb|BU494718.1|BU494 ------------------------------------------------
PfLab1_S_F3__P2a_A03_01.ab1     ------------------------------------------------
gi|21480495|gb|BQ577178.1|BQ577 ------------------------------------------------
gi|15907716|gb|BI814899.1|BI814 ------------------------------------------------

MAL7P1.320                      TTCTTGATTCATCTTTTTAAAAGAAATTCAGATATTTGGCACTTTCCA
MAL7|MAL7P1.320                 ------------------------------------------------
su_gi_contig_796                ------------------------------------------------
PfLab1_M_P2a_A11_01.ab1         ------------------------------------------------
A05_PfBamHI_M_T7_Plate34a.ab1   ------------------------------------------------
D07_PfBamHI_S_T3_Plate11a.ab1   ------------------------------------------------
PfLab1_M_F3__P5a_B09_03.ab1     ------------------------------------------------
092_PfLab1_S_P3b.ab1            ------------------------------------------------
011_PfLab1_S_Plate9b.ab1        ------------------------------------------------
B01_PfLab1_M_Plate8b.ab1        ------------------------------------------------
057_PfLab1_S_P3b.ab1            ------------------------------------------------
D11_PfBamHI_S_T7_Plate8a.ab1    ------------------------------------------------
gi|22790902|gb|BU494718.1|BU494 ------------------------------------------------
PfLab1_S_F3__P2a_A03_01.ab1     ------------------------------------------------
gi|21480495|gb|BQ577178.1|BQ577 ------------------------------------------------
gi|15907716|gb|BI814899.1|BI814 ------------------------------------------------

MAL7P1.320                      ACCTATAAAAAAAAAATAAAAAAAAAAAAAAAATTGCGATATGTTGTT
MAL7|MAL7P1.320                 ------------------------------------------------
su_gi_contig_796                ------------------------------------------------
PfLab1_M_P2a_A11_01.ab1         ------------------------------------------------
A05_PfBamHI_M_T7_Plate34a.ab1   ------------------------------------------------
D07_PfBamHI_S_T3_Plate11a.ab1   ------------------------------------------------
PfLab1_M_F3__P5a_B09_03.ab1     ------------------------------------------------
092_PfLab1_S_P3b.ab1            ------------------------------------------------
011_PfLab1_S_Plate9b.ab1        ------------------------------------------------
B01_PfLab1_M_Plate8b.ab1        ------------------------------------------------
057_PfLab1_S_P3b.ab1            ------------------------------------------------
D11_PfBamHI_S_T7_Plate8a.ab1    ------------------------------------------------
gi|22790902|gb|BU494718.1|BU494 ------------------------------------------------
PfLab1_S_F3__P2a_A03_01.ab1     ------------------------------------------------
gi|21480495|gb|BQ577178.1|BQ577 ------------------------------------------------
gi|15907716|gb|BI814899.1|BI814 ------------------------------------------------

MAL7P1.320                      TCATGTAAATTTATATATATATATATATGTGCATATATATATTTATTT
MAL7|MAL7P1.320                 ------------------------------------------------
su_gi_contig_796                ------------------------------------------------
PfLab1_M_P2a_A11_01.ab1         ------------------------------------------------
A05_PfBamHI_M_T7_Plate34a.ab1   ------------------------------------------------
D07_PfBamHI_S_T3_Plate11a.ab1   ------------------------------------------------
PfLab1_M_F3__P5a_B09_03.ab1     ------------------------------------------------
092_PfLab1_S_P3b.ab1            ------------------------------------------------
011_PfLab1_S_Plate9b.ab1        ------------------------------------------------
B01_PfLab1_M_Plate8b.ab1        ------------------------------------------------
057_PfLab1_S_P3b.ab1            ------------------------------------------------
D11_PfBamHI_S_T7_Plate8a.ab1    ------------------------------------------------
gi|22790902|gb|BU494718.1|BU494 ------------------------------------------------
PfLab1_S_F3__P2a_A03_01.ab1     ------------------------------------------------
gi|21480495|gb|BQ577178.1|BQ577 ------------------------------------------------
gi|15907716|gb|BI814899.1|BI814 ------------------------------------------------

MAL7P1.320                      ATTTTGATGCTTTGTATACTTCATTTATATTATATTGTTTATCAAAAA
MAL7|MAL7P1.320                 ------------------------------------------------
su_gi_contig_796                ------------------------------------------------
PfLab1_M_P2a_A11_01.ab1         ------------------------------------------------
A05_PfBamHI_M_T7_Plate34a.ab1   ------------------------------------------------
D07_PfBamHI_S_T3_Plate11a.ab1   ------------------------------------------------
PfLab1_M_F3__P5a_B09_03.ab1     ------------------------------------------------
092_PfLab1_S_P3b.ab1            ------------------------------------------------
011_PfLab1_S_Plate9b.ab1        ------------------------------------------------
B01_PfLab1_M_Plate8b.ab1        ------------------------------------------------
057_PfLab1_S_P3b.ab1            ------------------------------------------------
D11_PfBamHI_S_T7_Plate8a.ab1    ------------------------------------------------
gi|22790902|gb|BU494718.1|BU494 ------------------------------------------------
PfLab1_S_F3__P2a_A03_01.ab1     ------------------------------------------------
gi|21480495|gb|BQ577178.1|BQ577 ------------------------------------------------
gi|15907716|gb|BI814899.1|BI814 ------------------------------------------------

MAL7P1.320                      ATTGAATTTTCTTCGTATGTTTTATATTATTATTTTTTTTATCATTCT
MAL7|MAL7P1.320                 ------------------------------------------------
su_gi_contig_796                ------------------------------------------------
PfLab1_M_P2a_A11_01.ab1         ------------------------------------------------
A05_PfBamHI_M_T7_Plate34a.ab1   ------------------------------------------------
D07_PfBamHI_S_T3_Plate11a.ab1   ------------------------------------------------
PfLab1_M_F3__P5a_B09_03.ab1     ------------------------------------------------
092_PfLab1_S_P3b.ab1            ------------------------------------------------
011_PfLab1_S_Plate9b.ab1        ------------------------------------------------
B01_PfLab1_M_Plate8b.ab1        ------------------------------------------------
057_PfLab1_S_P3b.ab1            ------------------------------------------------
D11_PfBamHI_S_T7_Plate8a.ab1    ------------------------------------------------
gi|22790902|gb|BU494718.1|BU494 ------------------------------------------------
PfLab1_S_F3__P2a_A03_01.ab1     ------------------------------------------------
gi|21480495|gb|BQ577178.1|BQ577 ------------------------------------------------
gi|15907716|gb|BI814899.1|BI814 ------------------------------------------------

MAL7P1.320                      TTATATCATTAGATTTATTTTCATTATTCCTTTTATTGTTCACTTTCT
MAL7|MAL7P1.320                 ------------------------------------------------
su_gi_contig_796                ------------------------------------------------
PfLab1_M_P2a_A11_01.ab1         ------------------------------------------------
A05_PfBamHI_M_T7_Plate34a.ab1   ------------------------------------------------
D07_PfBamHI_S_T3_Plate11a.ab1   ------------------------------------------------
PfLab1_M_F3__P5a_B09_03.ab1     ------------------------------------------------
092_PfLab1_S_P3b.ab1            ------------------------------------------------
011_PfLab1_S_Plate9b.ab1        ------------------------------------------------
B01_PfLab1_M_Plate8b.ab1        ------------------------------------------------
057_PfLab1_S_P3b.ab1            ------------------------------------------------
D11_PfBamHI_S_T7_Plate8a.ab1    ------------------------------------------------
gi|22790902|gb|BU494718.1|BU494 ------------------------------------------------
PfLab1_S_F3__P2a_A03_01.ab1     ------------------------------------------------
gi|21480495|gb|BQ577178.1|BQ577 ------------------------------------------------
gi|15907716|gb|BI814899.1|BI814 ------------------------------------------------

MAL7P1.320                      TTTTATCATTCTTTTTATGATTTATTTCTATAAATTCGTTTTGTTCTA
MAL7|MAL7P1.320                 ------------------------------------------------
su_gi_contig_796                ------------------------------------------------
PfLab1_M_P2a_A11_01.ab1         ------------------------------------------------
A05_PfBamHI_M_T7_Plate34a.ab1   ------------------------------------------------
D07_PfBamHI_S_T3_Plate11a.ab1   ------------------------------------------------
PfLab1_M_F3__P5a_B09_03.ab1     ------------------------------------------------
092_PfLab1_S_P3b.ab1            ------------------------------------------------
011_PfLab1_S_Plate9b.ab1        ------------------------------------------------
B01_PfLab1_M_Plate8b.ab1        ------------------------------------------------
057_PfLab1_S_P3b.ab1            ------------------------------------------------
D11_PfBamHI_S_T7_Plate8a.ab1    ------------------------------------------------
gi|22790902|gb|BU494718.1|BU494 ------------------------------------------------
PfLab1_S_F3__P2a_A03_01.ab1     ------------------------------------------------
gi|21480495|gb|BQ577178.1|BQ577 ------------------------------------------------
gi|15907716|gb|BI814899.1|BI814 ------------------------------------------------

MAL7P1.320                      CGTCATTTTGCGACGTAGACAGTGAGGCGCGTTGACTTTTTTTTCGGA
MAL7|MAL7P1.320                 ------------------------------------------------
su_gi_contig_796                ------------------------------------------------
PfLab1_M_P2a_A11_01.ab1         ------------------------------------------------
A05_PfBamHI_M_T7_Plate34a.ab1   ------------------------------------------------
D07_PfBamHI_S_T3_Plate11a.ab1   ------------------------------------------------
PfLab1_M_F3__P5a_B09_03.ab1     ------------------------------------------------
092_PfLab1_S_P3b.ab1            ------------------------------------------------
011_PfLab1_S_Plate9b.ab1        ------------------------------------------------
B01_PfLab1_M_Plate8b.ab1        ------------------------------------------------
057_PfLab1_S_P3b.ab1            ------------------------------------------------
D11_PfBamHI_S_T7_Plate8a.ab1    ------------------------------------------------
gi|22790902|gb|BU494718.1|BU494 ------------------------------------------------
PfLab1_S_F3__P2a_A03_01.ab1     ------------------------------------------------
gi|21480495|gb|BQ577178.1|BQ577 ------------------------------------------------
gi|15907716|gb|BI814899.1|BI814 ------------------------------------------------

MAL7P1.320                      CATTTATAATAATTTTTTTTTTTCTTTTCTTTCTTTTTTTTATATCAT
MAL7|MAL7P1.320                 ------------------------------------------------
su_gi_contig_796                ------------------------------------------------
PfLab1_M_P2a_A11_01.ab1         ------------------------------------------------
A05_PfBamHI_M_T7_Plate34a.ab1   ------------------------------------------------
D07_PfBamHI_S_T3_Plate11a.ab1   ------------------------------------------------
PfLab1_M_F3__P5a_B09_03.ab1     ------------------------------------------------
092_PfLab1_S_P3b.ab1            ------------------------------------------------
011_PfLab1_S_Plate9b.ab1        ------------------------------------------------
B01_PfLab1_M_Plate8b.ab1        ------------------------------------------------
057_PfLab1_S_P3b.ab1            ------------------------------------------------
D11_PfBamHI_S_T7_Plate8a.ab1    ------------------------------------------------
gi|22790902|gb|BU494718.1|BU494 ------------------------------------------------
PfLab1_S_F3__P2a_A03_01.ab1     ------------------------------------------------
gi|21480495|gb|BQ577178.1|BQ577 ------------------------------------------------
gi|15907716|gb|BI814899.1|BI814 ------------------------------------------------

MAL7P1.320                      TGGAATTTAGTTTATTTTCGAATTGTTCATTTTTTTCTTCTTCCATTT
MAL7|MAL7P1.320                 ------------------------------------------------
su_gi_contig_796                ------------------------------------------------
PfLab1_M_P2a_A11_01.ab1         ------------------------------------------------
A05_PfBamHI_M_T7_Plate34a.ab1   ------------------------------------------------
D07_PfBamHI_S_T3_Plate11a.ab1   ------------------------------------------------
PfLab1_M_F3__P5a_B09_03.ab1     ------------------------------------------------
092_PfLab1_S_P3b.ab1            ------------------------------------------------
011_PfLab1_S_Plate9b.ab1        ------------------------------------------------
B01_PfLab1_M_Plate8b.ab1        ------------------------------------------------
057_PfLab1_S_P3b.ab1            ------------------------------------------------
D11_PfBamHI_S_T7_Plate8a.ab1    ------------------------------------------------
gi|22790902|gb|BU494718.1|BU494 ------------------------------------------------
PfLab1_S_F3__P2a_A03_01.ab1     ------------------------------------------------
gi|21480495|gb|BQ577178.1|BQ577 ------------------------------------------------
gi|15907716|gb|BI814899.1|BI814 ------------------------------------------------

MAL7P1.320                      CTCTTTTAATAAAAATAATACTTTTTTTTTTTATATTTTTAACATTAT
MAL7|MAL7P1.320                 ------------------------------------------------
su_gi_contig_796                ------------------------------------------------
PfLab1_M_P2a_A11_01.ab1         ------------------------------------------------
A05_PfBamHI_M_T7_Plate34a.ab1   ------------------------------------------------
D07_PfBamHI_S_T3_Plate11a.ab1   ------------------------------------------------
PfLab1_M_F3__P5a_B09_03.ab1     ------------------------------------------------
092_PfLab1_S_P3b.ab1            ------------------------------------------------
011_PfLab1_S_Plate9b.ab1        ------------------------------------------------
B01_PfLab1_M_Plate8b.ab1        ------------------------------------------------
057_PfLab1_S_P3b.ab1            ------------------------------------------------
D11_PfBamHI_S_T7_Plate8a.ab1    ------------------------------------------------
gi|22790902|gb|BU494718.1|BU494 ------------------------------------------------
PfLab1_S_F3__P2a_A03_01.ab1     ------------------------------------------------
gi|21480495|gb|BQ577178.1|BQ577 ------------------------------------------------
gi|15907716|gb|BI814899.1|BI814 ------------------------------------------------

MAL7P1.320                      TATATATAGACTAGTTATAAATCTCAAATGTGTTCTTCAGGTACAGAT
MAL7|MAL7P1.320                 ------------------------------------------------
su_gi_contig_796                ------------------------------------------------
PfLab1_M_P2a_A11_01.ab1         ------------------------------------------------
A05_PfBamHI_M_T7_Plate34a.ab1   ------------------------------------------------
D07_PfBamHI_S_T3_Plate11a.ab1   ------------------------------------------------
PfLab1_M_F3__P5a_B09_03.ab1     ------------------------------------------------
092_PfLab1_S_P3b.ab1            ------------------------------------------------
011_PfLab1_S_Plate9b.ab1        ------------------------------------------------
B01_PfLab1_M_Plate8b.ab1        ------------------------------------------------
057_PfLab1_S_P3b.ab1            ------------------------------------------------
D11_PfBamHI_S_T7_Plate8a.ab1    ------------------------------------------------
gi|22790902|gb|BU494718.1|BU494 ------------------------------------------------
PfLab1_S_F3__P2a_A03_01.ab1     ------------------------------------------------
gi|21480495|gb|BQ577178.1|BQ577 ------------------------------------------------
gi|15907716|gb|BI814899.1|BI814 ------------------------------------------------

MAL7P1.320                      ACACATTTATGACAAAAGATTAAATCAGAAAACTTTTTTTAATATTTA
MAL7|MAL7P1.320                 ------------------------------------------------
su_gi_contig_796                ------------------------------------------------
PfLab1_M_P2a_A11_01.ab1         ------------------------------------------------
A05_PfBamHI_M_T7_Plate34a.ab1   ------------------------------------------------
D07_PfBamHI_S_T3_Plate11a.ab1   ------------------------------------------------
PfLab1_M_F3__P5a_B09_03.ab1     ------------------------------------------------
092_PfLab1_S_P3b.ab1            ------------------------------------------------
011_PfLab1_S_Plate9b.ab1        ------------------------------------------------
B01_PfLab1_M_Plate8b.ab1        ------------------------------------------------
057_PfLab1_S_P3b.ab1            ------------------------------------------------
D11_PfBamHI_S_T7_Plate8a.ab1    ------------------------------------------------
gi|22790902|gb|BU494718.1|BU494 ------------------------------------------------
PfLab1_S_F3__P2a_A03_01.ab1     ------------------------------------------------
gi|21480495|gb|BQ577178.1|BQ577 ------------------------------------------------
gi|15907716|gb|BI814899.1|BI814 ------------------------------------------------

MAL7P1.320                      ATATTTTATAGTTTTAATAAAATAGACTAATATAAGATATACACATAT
MAL7|MAL7P1.320                 ------------------------------------------------
su_gi_contig_796                ------------------------------------------------
PfLab1_M_P2a_A11_01.ab1         ------------------------------------------------
A05_PfBamHI_M_T7_Plate34a.ab1   ------------------------------------------------
D07_PfBamHI_S_T3_Plate11a.ab1   ------------------------------------------------
PfLab1_M_F3__P5a_B09_03.ab1     ------------------------------------------------
092_PfLab1_S_P3b.ab1            ------------------------------------------------
011_PfLab1_S_Plate9b.ab1        ------------------------------------------------
B01_PfLab1_M_Plate8b.ab1        ------------------------------------------------
057_PfLab1_S_P3b.ab1            ------------------------------------------------
D11_PfBamHI_S_T7_Plate8a.ab1    ------------------------------------------------
gi|22790902|gb|BU494718.1|BU494 ------------------------------------------------
PfLab1_S_F3__P2a_A03_01.ab1     ------------------------------------------------
gi|21480495|gb|BQ577178.1|BQ577 ------------------------------------------------
gi|15907716|gb|BI814899.1|BI814 ------------------------------------------------

MAL7P1.320                      AAATATAAATATAT
MAL7|MAL7P1.320                 --------------
su_gi_contig_796                --------------
PfLab1_M_P2a_A11_01.ab1         --------------
A05_PfBamHI_M_T7_Plate34a.ab1   --------------
D07_PfBamHI_S_T3_Plate11a.ab1   --------------
PfLab1_M_F3__P5a_B09_03.ab1     --------------
092_PfLab1_S_P3b.ab1            --------------
011_PfLab1_S_Plate9b.ab1        --------------
B01_PfLab1_M_Plate8b.ab1        --------------
057_PfLab1_S_P3b.ab1            --------------
D11_PfBamHI_S_T7_Plate8a.ab1    --------------
gi|22790902|gb|BU494718.1|BU494 --------------
PfLab1_S_F3__P2a_A03_01.ab1     --------------
gi|21480495|gb|BQ577178.1|BQ577 --------------
gi|15907716|gb|BI814899.1|BI814 --------------

;

endblock;
