# Supplementary material for: cDNA sequences reveal considerable gene prediction inaccuracy in the Plasmodium falciparum genome
Source: BMC Genomics. 2007 Jul 27;8:255. doi: 10.1186/1471-2164-8-255 (PMC1978503; doi:10.1186/1471-2164-8-255)
Supplement: Additional file 2 — Genes with predicted coding regions fully covered by EST and confirmation of predicted introns. Aligned cDNA and predicted CDS sequences can be viewed by double clicking the hyper-linked gene names in the Excel file. [file 1471-2164-8-255-S2.zip › MAL7P1.75.TXT]

#NEXUS

[!This data assembled using Sequencher, from Gene Codes Corporation.]
begin data;
   dimensions ntax=5 nchar=3514;
   format datatype=dna gap=- interleave=yes;
   matrix

MAL7P1.75                       ATCTACAATATTAAAATAATAATCATCATATTTTATTCTGGTAACTTT
MAL7|MAL7P1.75                  ------------------------------------------------
su_gi_contig_379                ------------------------------------------------
gi|16250661|gb|BI936189.1|BI936 ------------------------------------------------
gi|15585971|gb|BI670587.1|BI670 ------------------------------------------------

MAL7P1.75                       AGACATTATAGTTATACCTCTTTCCTTTTCTAAATCATTATGATCCAT
MAL7|MAL7P1.75                  ------------------------------------------------
su_gi_contig_379                ------------------------------------------------
gi|16250661|gb|BI936189.1|BI936 ------------------------------------------------
gi|15585971|gb|BI670587.1|BI670 ------------------------------------------------

MAL7P1.75                       AATTCTATCATTATTTGTTATTTCACCTCCTTGTCTTAACAATTTATC
MAL7|MAL7P1.75                  ------------------------------------------------
su_gi_contig_379                ------------------------------------------------
gi|16250661|gb|BI936189.1|BI936 ------------------------------------------------
gi|15585971|gb|BI670587.1|BI670 ------------------------------------------------

MAL7P1.75                       GACAAGGGTAGTTTTTCCATGATCTACATGCGCTATAATAGCAACATT
MAL7|MAL7P1.75                  ------------------------------------------------
su_gi_contig_379                ------------------------------------------------
gi|16250661|gb|BI936189.1|BI936 ------------------------------------------------
gi|15585971|gb|BI670587.1|BI670 ------------------------------------------------

MAL7P1.75                       CCTAATTTTTTCAGGGTCTATAATATTTAACTTTTTACTACTATAATG
MAL7|MAL7P1.75                  ------------------------------------------------
su_gi_contig_379                ------------------------------------------------
gi|16250661|gb|BI936189.1|BI936 ------------------------------------------------
gi|15585971|gb|BI670587.1|BI670 ------------------------------------------------

MAL7P1.75                       ATGACACTTACCATTAATATGATTAAAAGAATGTATATCATTATTCAT
MAL7|MAL7P1.75                  ------------------------------------------------
su_gi_contig_379                ------------------------------------------------
gi|16250661|gb|BI936189.1|BI936 ------------------------------------------------
gi|15585971|gb|BI670587.1|BI670 ------------------------------------------------

MAL7P1.75                       GTATATATTTACATATTTGTTTATATTATTATTATATACTATATTGTT
MAL7|MAL7P1.75                  ------------------------------------------------
su_gi_contig_379                ------------------------------------------------
gi|16250661|gb|BI936189.1|BI936 ------------------------------------------------
gi|15585971|gb|BI670587.1|BI670 ------------------------------------------------

MAL7P1.75                       ACACAATTTTTTCTTACATCCTTTTTCTAATAAAATATTAAAATTGTG
MAL7|MAL7P1.75                  ------------------------------------------------
su_gi_contig_379                ------------------------------------------------
gi|16250661|gb|BI936189.1|BI936 ------------------------------------------------
gi|15585971|gb|BI670587.1|BI670 ------------------------------------------------

MAL7P1.75                       ATTATTTCTTATCTGCTTTTTTATTAATATCTCATTGGTAATAATATA
MAL7|MAL7P1.75                  ------------------------------------------------
su_gi_contig_379                ------------------------------------------------
gi|16250661|gb|BI936189.1|BI936 ------------------------------------------------
gi|15585971|gb|BI670587.1|BI670 ------------------------------------------------

MAL7P1.75                       TGGATGTCTAATCCTTTTACTGCTATATGTGTTAAAACCTTTCCACAG
MAL7|MAL7P1.75                  ------------------------------------------------
su_gi_contig_379                ------------------------------------------------
gi|16250661|gb|BI936189.1|BI936 ------------------------------------------------
gi|15585971|gb|BI670587.1|BI670 ------------------------------------------------

MAL7P1.75                       GTTTAACATATTATTTATATTTTATATTTATTGATATTTTCTTCTTGC
MAL7|MAL7P1.75                  ------------------------------------------------
su_gi_contig_379                ------------------------------------------------
gi|16250661|gb|BI936189.1|BI936 ------------------------------------------------
gi|15585971|gb|BI670587.1|BI670 ------------------------------------------------

MAL7P1.75                       TACAGAATTGTTGTGTAACGCTTAAACGTATACATCCCTCTTTTCTTT
MAL7|MAL7P1.75                  ------------------------------------------------
su_gi_contig_379                ------------------------------------------------
gi|16250661|gb|BI936189.1|BI936 ------------------------------------------------
gi|15585971|gb|BI670587.1|BI670 ------------------------------------------------

MAL7P1.75                       TTTTTTTTAAATAAAATAAAGAAAATAAAGAAAATAAAGAAAATAAAG
MAL7|MAL7P1.75                  ------------------------------------------------
su_gi_contig_379                ------------------------------------------------
gi|16250661|gb|BI936189.1|BI936 ------------------------------------------------
gi|15585971|gb|BI670587.1|BI670 ------------------------------------------------

MAL7P1.75                       AAAATAAAGAAAATAAAGAAAATAAAAAAAAAAAAAAAAAAAAAAAAA
MAL7|MAL7P1.75                  ------------------------------------------------
su_gi_contig_379                ------------------------------------------------
gi|16250661|gb|BI936189.1|BI936 ------------------------------------------------
gi|15585971|gb|BI670587.1|BI670 ------------------------------------------------

MAL7P1.75                       GAGGATATCAAAAAGGGGAGAATAAATTAATTTTTAAATTTTTAAAAA
MAL7|MAL7P1.75                  ------------------------------------------------
su_gi_contig_379                ------------------------------------------------
gi|16250661|gb|BI936189.1|BI936 ------------------------------------------------
gi|15585971|gb|BI670587.1|BI670 ------------------------------------------------

MAL7P1.75                       TTTTTAAAATTTTTTTTAGATTTTTTTTATTTATTTTGTTACATTTAT
MAL7|MAL7P1.75                  ------------------------------------------------
su_gi_contig_379                ------------------------------------------------
gi|16250661|gb|BI936189.1|BI936 ------------------------------------------------
gi|15585971|gb|BI670587.1|BI670 ------------------------------------------------

MAL7P1.75                       GTTTTATTGGATCAAAATAAAAATGGATATATGTATATATATTTATAT
MAL7|MAL7P1.75                  ------------------------------------------------
su_gi_contig_379                ------------------------------------------------
gi|16250661|gb|BI936189.1|BI936 ------------------------------------------------
gi|15585971|gb|BI670587.1|BI670 ------------------------------------------------

MAL7P1.75                       ATAATAAAGATATATATTTAAAATAGTTAAAAAATATATGTCATTTTG
MAL7|MAL7P1.75                  ------------------------------------------------
su_gi_contig_379                ------------------------------------------------
gi|16250661|gb|BI936189.1|BI936 ------------------------------------------------
gi|15585971|gb|BI670587.1|BI670 ------------------------------------------------

MAL7P1.75                       GTCATATTATAATTAAGGCCCTTCTATTTAAAATAATGGTTATCTATT
MAL7|MAL7P1.75                  ------------------------------------------------
su_gi_contig_379                ------------------------------------------------
gi|16250661|gb|BI936189.1|BI936 ------------------------------------------------
gi|15585971|gb|BI670587.1|BI670 ------------------------------------------------

MAL7P1.75                       AAATCAATAAATAAATAAATATATATATATATATATATATATATATAT
MAL7|MAL7P1.75                  ------------------------------------------------
su_gi_contig_379                ------------------------------------------------
gi|16250661|gb|BI936189.1|BI936 ------------------------------------------------
gi|15585971|gb|BI670587.1|BI670 ------------------------------------------------

MAL7P1.75                       ATATATATTTATGTACATATTTTATAACGAATAAAATTAAAAAAAAAA
MAL7|MAL7P1.75                  ------------------------------------------------
su_gi_contig_379                ------------------------------------------------
gi|16250661|gb|BI936189.1|BI936 ------------------------------------------------
gi|15585971|gb|BI670587.1|BI670 ------------------------------------------------

MAL7P1.75                       ATAAAAAATAATACATATTATATATATTTTATATATGTATAATATTCC
MAL7|MAL7P1.75                  ------------------------------------------------
su_gi_contig_379                ------------------------------------------------
gi|16250661|gb|BI936189.1|BI936 ------------------------------------------------
gi|15585971|gb|BI670587.1|BI670 ------------------------------------------------

MAL7P1.75                       ATCGTTTTATATATTGTACGATACATATTAATTTAATCATTACACATA
MAL7|MAL7P1.75                  ------------------------------------------------
su_gi_contig_379                ------------------------------------------------
gi|16250661|gb|BI936189.1|BI936 ------------------------------------------------
gi|15585971|gb|BI670587.1|BI670 ------------------------------------------------

MAL7P1.75                       GATACATCATATATATAATATATATATATATATACATACATATTGTAT
MAL7|MAL7P1.75                  ------------------------------------------------
su_gi_contig_379                ------------------------------------------------
gi|16250661|gb|BI936189.1|BI936 ------------------------------------------------
gi|15585971|gb|BI670587.1|BI670 ------------------------------------------------

MAL7P1.75                       ATATGATTTCTTTTTTTTTTTTATGTGCGTTATATTATAAGTGAAATA
MAL7|MAL7P1.75                  ------------------------------------------------
su_gi_contig_379                ------------------------------------------------
gi|16250661|gb|BI936189.1|BI936 ------------------------------------------------
gi|15585971|gb|BI670587.1|BI670 ------------------------------------------------

MAL7P1.75                       AAGAAAAACACAATATTTAAAGTGTTTATATTTTTGCCTATTTTTTTT
MAL7|MAL7P1.75                  ------------------------------------------------
su_gi_contig_379                ------------------------------TTTTTGCCTATTTTTTTT
gi|16250661|gb|BI936189.1|BI936 ------------------------------------------------
gi|15585971|gb|BI670587.1|BI670 ------------------------------TTTTTGCCTATTTTTTTT

MAL7P1.75                       ATGTAAACCTTTCACACCCTCTTTACACTTTTTTCATAACATATAAAA
MAL7|MAL7P1.75                  ------------------------------------------------
su_gi_contig_379                ATGTAAACCTTTCACACCCTCTTTACACTTTTTTCATAACATATAAAA
gi|16250661|gb|BI936189.1|BI936 ------------------------------------------------
gi|15585971|gb|BI670587.1|BI670 ATGTAAACCTTTCACACCCTCTTTACACTTTTTTCATAACATATAAAA

MAL7P1.75                       ATAAATGAATAAATATATAAATATATACATATATATATGTAACAATTA
MAL7|MAL7P1.75                  ------------------------------------------------
su_gi_contig_379                ATAAATGAATAAATATATAAATATATACATATATATATGTAACAATTA
gi|16250661|gb|BI936189.1|BI936 ------------------------------------------------
gi|15585971|gb|BI670587.1|BI670 ATAAATGAATAAATATATAAATATATACATATATATATGTAACAATTA

MAL7P1.75                       TTTTTATATGAGCGCATTTTAAATTGTAGTTCATTTTTGAGCTTGAAA
MAL7|MAL7P1.75                  ------------------------------------------------
su_gi_contig_379                TTTTTATATGAGCGCATTTTAAATTGTAGTTCATTTTTGAGCTTGAAA
gi|16250661|gb|BI936189.1|BI936 ------------------------------------------------
gi|15585971|gb|BI670587.1|BI670 TTTTTATATGAGCGCATTTTAAATTGTAGTTCATTTTTGAGCTTGAAA

MAL7P1.75                       AATTATAATAAAATATAAATCTATATAAACATTTATGCATTTTACATA
MAL7|MAL7P1.75                  ------------------------------------------------
su_gi_contig_379                AATTATAATAAAATATAAATCTATATAAACATTTATGCATTTTACATA
gi|16250661|gb|BI936189.1|BI936 -----TAATAAAATATAAATCTATATAAACATTTATGCATTTTACATA
gi|15585971|gb|BI670587.1|BI670 AATTATAATAAAATATAAATCTATATAAACATTTATGCATTTTACATA

MAL7P1.75                       GAAACATATTATATATAAGATCCTCTTCGAACAATTTTATTTATTTTG
MAL7|MAL7P1.75                  ------------------------------------------------
su_gi_contig_379                GAAACATATTATATATAAGATCCTCTTCGAACAATTTTATTTATTTTG
gi|16250661|gb|BI936189.1|BI936 GAAACATATTATATATAAGATCCTCTTCGAACAATTTTATTTATTTTG
gi|15585971|gb|BI670587.1|BI670 GAAACATATTATATATAAGATCCTCTTCGAACAATTTTATTTATTTTG

MAL7P1.75                       TTTTTTAAAAAATGTGGAAAGCAGCCAATGTTTCTTATACCAGATATG
MAL7|MAL7P1.75                  -----------ATGTGGAAAGCAGCCAATGTTTCTTATACCAGATATG
su_gi_contig_379                TTTTTTAAAAAATGTGGAAAGCAGCCAATGTTTCTTATACCAGATATG
gi|16250661|gb|BI936189.1|BI936 TTTTTTAAAAAATGTGGAAAGCAGCCAATGTTTCTTATACCAGATATG
gi|15585971|gb|BI670587.1|BI670 TTTTTTAAAAAATGTGGAAAGCAGCCAATGTTTCTTATACCAGATATG

MAL7P1.75                       CTTCAGAAATGGCAGATATTTTAAGGAAGTAATCAAAAAAAAAAAAAA
MAL7|MAL7P1.75                  CTTCAGAAATGGCAGATATTTTAAGGAA--------------------
su_gi_contig_379                CTTCAGAAATGGCAGATATTTTAAGGAA--------------------
gi|16250661|gb|BI936189.1|BI936 CTTCAGAAATGGCAGATATTTTAAGGAA--------------------
gi|15585971|gb|BI670587.1|BI670 CTTCAGAAATGGCAGATATTTTAAGGAA--------------------

MAL7P1.75                       AAAAAAAAAAAAAAAAAAAAAATTAGAAATATATATACACTGAGGTAA
MAL7|MAL7P1.75                  ------------------------------------------------
su_gi_contig_379                ------------------------------------------------
gi|16250661|gb|BI936189.1|BI936 ------------------------------------------------
gi|15585971|gb|BI670587.1|BI670 ------------------------------------------------

MAL7P1.75                       AAATATATCTACATATATTTAATTATCCAATGTTACCATATAAATATG
MAL7|MAL7P1.75                  ------------------------------------------------
su_gi_contig_379                ------------------------------------------------
gi|16250661|gb|BI936189.1|BI936 ------------------------------------------------
gi|15585971|gb|BI670587.1|BI670 ------------------------------------------------

MAL7P1.75                       CATATATTTTTTTTTATTATCTGTTCTAATTTCAAAAGATGTTTGAAG
MAL7|MAL7P1.75                  --------------------------------------ATGTTTGAAG
su_gi_contig_379                --------------------------------------ATGTTTGAAG
gi|16250661|gb|BI936189.1|BI936 --------------------------------------ATGTTTGAAG
gi|15585971|gb|BI670587.1|BI670 --------------------------------------ATGTTTGAAG

MAL7P1.75                       GACCCATATTCCGATATAGCCTTAGAACGAAGTAAAATGCATATAAGG
MAL7|MAL7P1.75                  GACCCATATTCCGATATAGCCTTAGAACGAAGTAAAATGCATATAAGG
su_gi_contig_379                GACCCATATTCCGATATAGCCTTAGAACGAAGTAAAATGCATATAAGG
gi|16250661|gb|BI936189.1|BI936 GACCCATATTCCGATATAGCCTTAGAACGAAGTAAAATGCATATAAGG
gi|15585971|gb|BI670587.1|BI670 GACCCATATTCCGATATAGCCTTAGAACGAAGTAAAATGCATATAAGG

MAL7P1.75                       GAAACAATTTATAAGGATGGTAAACCAGTAAGCCAAGGTAACATATTA
MAL7|MAL7P1.75                  GAAACAATTTATAAGGATGGTAAACCAGTAAGCCAAG-----------
su_gi_contig_379                GAAACAATTTATAAGGATGGTAAACCAGTAAGCCAAG-----------
gi|16250661|gb|BI936189.1|BI936 GAAACAATTTATAAGGATGGTAAACCAGTAAGCCAAG-----------
gi|15585971|gb|BI670587.1|BI670 GAAACAATTTATAAGGATGGTAAACCAGTAAGCCAAG-----------

MAL7P1.75                       TAATTACAAAACGTACTTAAAGGAAAGGGTACACATATATATGTATAT
MAL7|MAL7P1.75                  ------------------------------------------------
su_gi_contig_379                ------------------------------------------------
gi|16250661|gb|BI936189.1|BI936 ------------------------------------------------
gi|15585971|gb|BI670587.1|BI670 ------------------------------------------------

MAL7P1.75                       ATATATATATATATATTTATTTATTTATATTTATATTTATTTATATAT
MAL7|MAL7P1.75                  ------------------------------------------------
su_gi_contig_379                ------------------------------------------------
gi|16250661|gb|BI936189.1|BI936 ------------------------------------------------
gi|15585971|gb|BI670587.1|BI670 ------------------------------------------------

MAL7P1.75                       TTTATTATTTTATTATTTTATTTTTTTTTTATTCATAGAATTGTATGA
MAL7|MAL7P1.75                  --------------------------------------AATTGTATGA
su_gi_contig_379                --------------------------------------AATTGTATGA
gi|16250661|gb|BI936189.1|BI936 --------------------------------------AATTGTATGA
gi|15585971|gb|BI670587.1|BI670 --------------------------------------AATTGTATGA

MAL7P1.75                       AGAATTTGAAAAGGCTTACAAGAACTTATCTAGACAGAAAGAATAATA
MAL7|MAL7P1.75                  AGAATTTGAAAAGGCTTACAAGAACTTATCTAGACAGAAAGAATAA--
su_gi_contig_379                AGAATTTGAAAAGGCTTACAAGAACTTATCTAGACAGAAAGAATAATA
gi|16250661|gb|BI936189.1|BI936 AGAATTTGAAAAGGCTTACAAGAACTTATCTAGACAGAAAGAATAATA
gi|15585971|gb|BI670587.1|BI670 AGAATTTGAAAAGGCTTACAAGAACTTATCTAGACAGAAAGAATAATA

MAL7P1.75                       TACCATTGTATATTATATATATAATCATATTATATATCATAACATTTT
MAL7|MAL7P1.75                  ------------------------------------------------
su_gi_contig_379                TACCATTGTATATTATATATATAATCATATTATATATCATAACATTTT
gi|16250661|gb|BI936189.1|BI936 TACCATTGTATATTATATATATAATCATATTATATATCATAACATTTT
gi|15585971|gb|BI670587.1|BI670 TACCATTGTATATTATATATATAATCATATTATATATCATAACATTTT

MAL7P1.75                       AATTTTTATTATATATATATATATATATATATATATATATATATATAT
MAL7|MAL7P1.75                  ------------------------------------------------
su_gi_contig_379                AATTTTTATTATATATATATATATATATATATATATATATATATATAT
gi|16250661|gb|BI936189.1|BI936 AATTTTTATTATATATATATATATATATATATATATATATATATATAT
gi|15585971|gb|BI670587.1|BI670 AATTTTTATTA-------------------------------------

MAL7P1.75                       ATATATATTTATTTATTTATTTATTTATTTATTCATTTATTTGTTTAT
MAL7|MAL7P1.75                  ------------------------------------------------
su_gi_contig_379                ATATATATTTATTTATTTATTTATTTATTTATTCATTTATTT------
gi|16250661|gb|BI936189.1|BI936 ATATATATTTATTTATTTATTTATTTATTTATTCATTTATTTGTTTAT
gi|15585971|gb|BI670587.1|BI670 ------------------------------------------------

MAL7P1.75                       TTAATTTTTTAAGGATATATAAACATATAATATAAATAATCCTACCTA
MAL7|MAL7P1.75                  ------------------------------------------------
su_gi_contig_379                ------------------------------------------------
gi|16250661|gb|BI936189.1|BI936 TTAATTTTTTAAGGATATATAAACATATAATATAAATAATCCTACCTA
gi|15585971|gb|BI670587.1|BI670 ------------------------------------------------

MAL7P1.75                       ATAGATACATATTCATGGAGATATATAAAAAAAAAAAAAAGAAAAAAA
MAL7|MAL7P1.75                  ------------------------------------------------
su_gi_contig_379                ------------------------------------------------
gi|16250661|gb|BI936189.1|BI936 ATAGATACATATTCATGGAGATATATAAAAAAAAAAAAAA--------
gi|15585971|gb|BI670587.1|BI670 ------------------------------------------------

MAL7P1.75                       AAAACGAAACCAAGGTTCATCATGTGAAAATTTTTTTCATTTTTTTAA
MAL7|MAL7P1.75                  ------------------------------------------------
su_gi_contig_379                ------------------------------------------------
gi|16250661|gb|BI936189.1|BI936 ------------------------------------------------
gi|15585971|gb|BI670587.1|BI670 ------------------------------------------------

MAL7P1.75                       ATGTAAAACTATATAATAATAATAATAATATGTATAAAATATACTTAA
MAL7|MAL7P1.75                  ------------------------------------------------
su_gi_contig_379                ------------------------------------------------
gi|16250661|gb|BI936189.1|BI936 ------------------------------------------------
gi|15585971|gb|BI670587.1|BI670 ------------------------------------------------

MAL7P1.75                       TATATTTGTTTTGTTTTTATTAAAAATATATATATATATATATATATA
MAL7|MAL7P1.75                  ------------------------------------------------
su_gi_contig_379                ------------------------------------------------
gi|16250661|gb|BI936189.1|BI936 ------------------------------------------------
gi|15585971|gb|BI670587.1|BI670 ------------------------------------------------

MAL7P1.75                       TATATATATATTTTTTTTTTTTTTTTTCTTTATCGTATATACACAAAT
MAL7|MAL7P1.75                  ------------------------------------------------
su_gi_contig_379                ------------------------------------------------
gi|16250661|gb|BI936189.1|BI936 ------------------------------------------------
gi|15585971|gb|BI670587.1|BI670 ------------------------------------------------

MAL7P1.75                       GTATATATATAAATAGCCTAAATACTTATCATACATATATATATATAT
MAL7|MAL7P1.75                  ------------------------------------------------
su_gi_contig_379                ------------------------------------------------
gi|16250661|gb|BI936189.1|BI936 ------------------------------------------------
gi|15585971|gb|BI670587.1|BI670 ------------------------------------------------

MAL7P1.75                       ATATATATATATATATATTTATTTATATATTTAATTTTAAGGTATATA
MAL7|MAL7P1.75                  ------------------------------------------------
su_gi_contig_379                ------------------------------------------------
gi|16250661|gb|BI936189.1|BI936 ------------------------------------------------
gi|15585971|gb|BI670587.1|BI670 ------------------------------------------------

MAL7P1.75                       TAATATGTAACATATATTGAAAAGTACGTTATTATAGTATCCTTTCAA
MAL7|MAL7P1.75                  ------------------------------------------------
su_gi_contig_379                ------------------------------------------------
gi|16250661|gb|BI936189.1|BI936 ------------------------------------------------
gi|15585971|gb|BI670587.1|BI670 ------------------------------------------------

MAL7P1.75                       ATCAGAATACATAAATATATTCATATGTGAACATTCATTTTGTGTATA
MAL7|MAL7P1.75                  ------------------------------------------------
su_gi_contig_379                ------------------------------------------------
gi|16250661|gb|BI936189.1|BI936 ------------------------------------------------
gi|15585971|gb|BI670587.1|BI670 ------------------------------------------------

MAL7P1.75                       TTGTTTACAAAATTATTTCCTCATCAAAAACAAAAAGAAAAATAAAAA
MAL7|MAL7P1.75                  ------------------------------------------------
su_gi_contig_379                ------------------------------------------------
gi|16250661|gb|BI936189.1|BI936 ------------------------------------------------
gi|15585971|gb|BI670587.1|BI670 ------------------------------------------------

MAL7P1.75                       TAAAAAAAAATAAAAAAAAAATGAATAAAATGAATAAAATAATTTGTC
MAL7|MAL7P1.75                  ------------------------------------------------
su_gi_contig_379                ------------------------------------------------
gi|16250661|gb|BI936189.1|BI936 ------------------------------------------------
gi|15585971|gb|BI670587.1|BI670 ------------------------------------------------

MAL7P1.75                       TCATGCTATATGTGTCCCTGATAAATTTGACACAATCGAAGAATGTCG
MAL7|MAL7P1.75                  ------------------------------------------------
su_gi_contig_379                ------------------------------------------------
gi|16250661|gb|BI936189.1|BI936 ------------------------------------------------
gi|15585971|gb|BI670587.1|BI670 ------------------------------------------------

MAL7P1.75                       TCTCCTCTTTCATTAAATATATTAATTATAAAATTAATACCCCGAAAG
MAL7|MAL7P1.75                  ------------------------------------------------
su_gi_contig_379                ------------------------------------------------
gi|16250661|gb|BI936189.1|BI936 ------------------------------------------------
gi|15585971|gb|BI670587.1|BI670 ------------------------------------------------

MAL7P1.75                       AAATATCAAAGGTTATAAAGATGGGAAATACATTGGTCTGTCTTAATG
MAL7|MAL7P1.75                  ------------------------------------------------
su_gi_contig_379                ------------------------------------------------
gi|16250661|gb|BI936189.1|BI936 ------------------------------------------------
gi|15585971|gb|BI670587.1|BI670 ------------------------------------------------

MAL7P1.75                       GTAATAACAATTATATCTCAAACGAATGCTCATGTTTGTTTAAAACCC
MAL7|MAL7P1.75                  ------------------------------------------------
su_gi_contig_379                ------------------------------------------------
gi|16250661|gb|BI936189.1|BI936 ------------------------------------------------
gi|15585971|gb|BI670587.1|BI670 ------------------------------------------------

MAL7P1.75                       TAAAAGATTTTGAAAAAAATTGTTCATCTAATTTAAAAAAAAATCAAG
MAL7|MAL7P1.75                  ------------------------------------------------
su_gi_contig_379                ------------------------------------------------
gi|16250661|gb|BI936189.1|BI936 ------------------------------------------------
gi|15585971|gb|BI670587.1|BI670 ------------------------------------------------

MAL7P1.75                       AAGAAGCAAAACTATGTGCAGAAGAACGTTGTGAAATTTGTTGTAATT
MAL7|MAL7P1.75                  ------------------------------------------------
su_gi_contig_379                ------------------------------------------------
gi|16250661|gb|BI936189.1|BI936 ------------------------------------------------
gi|15585971|gb|BI670587.1|BI670 ------------------------------------------------

MAL7P1.75                       TAAAAAAAAATGAATATCAAAAATATTCATCACATTCTATTTTACAAT
MAL7|MAL7P1.75                  ------------------------------------------------
su_gi_contig_379                ------------------------------------------------
gi|16250661|gb|BI936189.1|BI936 ------------------------------------------------
gi|15585971|gb|BI670587.1|BI670 ------------------------------------------------

MAL7P1.75                       ATGAACTAGATTGTAAAAAGAAATGTACAAAATCAAAATTAATATCTA
MAL7|MAL7P1.75                  ------------------------------------------------
su_gi_contig_379                ------------------------------------------------
gi|16250661|gb|BI936189.1|BI936 ------------------------------------------------
gi|15585971|gb|BI670587.1|BI670 ------------------------------------------------

MAL7P1.75                       AGGCAAATGAACAAGATTATAAAATAGCTTTTAAAAAAATTATAGAAC
MAL7|MAL7P1.75                  ------------------------------------------------
su_gi_contig_379                ------------------------------------------------
gi|16250661|gb|BI936189.1|BI936 ------------------------------------------------
gi|15585971|gb|BI670587.1|BI670 ------------------------------------------------

MAL7P1.75                       TTATAAGAATTTTTTTCCCTGTTAATGTATTAAATTATTATCCAATAT
MAL7|MAL7P1.75                  ------------------------------------------------
su_gi_contig_379                ------------------------------------------------
gi|16250661|gb|BI936189.1|BI936 ------------------------------------------------
gi|15585971|gb|BI670587.1|BI670 ------------------------------------------------

MAL7P1.75                       CAAACAAAGGAAAGGCAACATATACAAATCAGATATTAAATAATACAG
MAL7|MAL7P1.75                  ------------------------------------------------
su_gi_contig_379                ------------------------------------------------
gi|16250661|gb|BI936189.1|BI936 ------------------------------------------------
gi|15585971|gb|BI670587.1|BI670 ------------------------------------------------

MAL7P1.75                       GTATAAATATATAAACTGTTCTATATATATATATATATATATATATAT
MAL7|MAL7P1.75                  ------------------------------------------------
su_gi_contig_379                ------------------------------------------------
gi|16250661|gb|BI936189.1|BI936 ------------------------------------------------
gi|15585971|gb|BI670587.1|BI670 ------------------------------------------------

MAL7P1.75                       ATTGTACCAATTGAATCATTTTTCTAATGAGTAAAATTGTTGTAACAT
MAL7|MAL7P1.75                  ------------------------------------------------
su_gi_contig_379                ------------------------------------------------
gi|16250661|gb|BI936189.1|BI936 ------------------------------------------------
gi|15585971|gb|BI670587.1|BI670 ------------------------------------------------

MAL7P1.75                       ACAAATTTATTTTTTAATTTAGATTATGACAAGATTAGGGATGACCTA
MAL7|MAL7P1.75                  ------------------------------------------------
su_gi_contig_379                ------------------------------------------------
gi|16250661|gb|BI936189.1|BI936 ------------------------------------------------
gi|15585971|gb|BI670587.1|BI670 ------------------------------------------------

MAL7P1.75                       AATTCAGAAGTGAGTATCCAGGGGAATAGAAAAAAAAAAAAAAAAAAA
MAL7|MAL7P1.75                  ------------------------------------------------
su_gi_contig_379                ------------------------------------------------
gi|16250661|gb|BI936189.1|BI936 ------------------------------------------------
gi|15585971|gb|BI670587.1|BI670 ------------------------------------------------

MAL7P1.75                       AAAAAAAAAAAAAAAAAATACATATATATATACACATATTCTGATGAA
MAL7|MAL7P1.75                  ------------------------------------------------
su_gi_contig_379                ------------------------------------------------
gi|16250661|gb|BI936189.1|BI936 ------------------------------------------------
gi|15585971|gb|BI670587.1|BI670 ------------------------------------------------

MAL7P1.75                       AAGATAAATC
MAL7|MAL7P1.75                  ----------
su_gi_contig_379                ----------
gi|16250661|gb|BI936189.1|BI936 ----------
gi|15585971|gb|BI670587.1|BI670 ----------

;

endblock;
