# Supplementary material for: cDNA sequences reveal considerable gene prediction inaccuracy in the Plasmodium falciparum genome
Source: BMC Genomics. 2007 Jul 27;8:255. doi: 10.1186/1471-2164-8-255 (PMC1978503; doi:10.1186/1471-2164-8-255)
Supplement: Additional file 2 — Genes with predicted coding regions fully covered by EST and confirmation of predicted introns. Aligned cDNA and predicted CDS sequences can be viewed by double clicking the hyper-linked gene names in the Excel file. [file 1471-2164-8-255-S2.zip › MAL7P1.94.TXT]

#NEXUS

[!This data assembled using Sequencher, from Gene Codes Corporation.]
begin data;
   dimensions ntax=7 nchar=4440;
   format datatype=dna gap=- interleave=yes;
   matrix

MAL7P1.94                       ATTGTGTTCGCATGGGAATCGGAGGGAAAATGTTATTTGCTGTAAATA
MAL7|MAL7P1.94                  ------------------------------------------------
su_gi_contig_984                ------------------------------------------------
gi|22793647|gb|BU497453.1|BU497 ------------------------------------------------
012_PfLab1_M_P21b.ab1           ------------------------------------------------
G09_PfLab1_M_Plate6b.ab1        ------------------------------------------------
G12_589_1.ab1                   ------------------------------------------------

MAL7P1.94                       ATGGATATCAACATTTTTGTTAAATGGTTCACGCAAATAATGGTAGCT
MAL7|MAL7P1.94                  ------------------------------------------------
su_gi_contig_984                ------------------------------------------------
gi|22793647|gb|BU497453.1|BU497 ------------------------------------------------
012_PfLab1_M_P21b.ab1           ------------------------------------------------
G09_PfLab1_M_Plate6b.ab1        ------------------------------------------------
G12_589_1.ab1                   ------------------------------------------------

MAL7P1.94                       GCACATTTTATATATTAAAAATAAAAGTAATTGGAATCATAACAAACC
MAL7|MAL7P1.94                  ------------------------------------------------
su_gi_contig_984                ------------------------------------------------
gi|22793647|gb|BU497453.1|BU497 ------------------------------------------------
012_PfLab1_M_P21b.ab1           ------------------------------------------------
G09_PfLab1_M_Plate6b.ab1        ------------------------------------------------
G12_589_1.ab1                   ------------------------------------------------

MAL7P1.94                       ATTATCTTTTTTAAAATTATAACATATATATATATATATATATTGATT
MAL7|MAL7P1.94                  ------------------------------------------------
su_gi_contig_984                ------------------------------------------------
gi|22793647|gb|BU497453.1|BU497 ------------------------------------------------
012_PfLab1_M_P21b.ab1           ------------------------------------------------
G09_PfLab1_M_Plate6b.ab1        ------------------------------------------------
G12_589_1.ab1                   ------------------------------------------------

MAL7P1.94                       GATTGATTGATTTATTTTTTATAGTTTACTCATTATATGTAAATTTTT
MAL7|MAL7P1.94                  ------------------------------------------------
su_gi_contig_984                ------------------------------------------------
gi|22793647|gb|BU497453.1|BU497 ------------------------------------------------
012_PfLab1_M_P21b.ab1           ------------------------------------------------
G09_PfLab1_M_Plate6b.ab1        ------------------------------------------------
G12_589_1.ab1                   ------------------------------------------------

MAL7P1.94                       TGAAAATATTTCATTTGTTTATCTAGTTCCTTTTTTTTTTTTTTTTCA
MAL7|MAL7P1.94                  ------------------------------------------------
su_gi_contig_984                ------------------------------------------------
gi|22793647|gb|BU497453.1|BU497 ------------------------------------------------
012_PfLab1_M_P21b.ab1           ------------------------------------------------
G09_PfLab1_M_Plate6b.ab1        ------------------------------------------------
G12_589_1.ab1                   ------------------------------------------------

MAL7P1.94                       TATTATATATATATATATATATATATTTTTTTTTTTTTTTTTTTATTT
MAL7|MAL7P1.94                  ------------------------------------------------
su_gi_contig_984                ------------------------------------------------
gi|22793647|gb|BU497453.1|BU497 ------------------------------------------------
012_PfLab1_M_P21b.ab1           ------------------------------------------------
G09_PfLab1_M_Plate6b.ab1        ------------------------------------------------
G12_589_1.ab1                   ------------------------------------------------

MAL7P1.94                       ATTTGTAAGTGTTATGTATTGTATACAATTTAATAAACTTATTTGTTA
MAL7|MAL7P1.94                  ------------------------------------------------
su_gi_contig_984                ------------------------------------------------
gi|22793647|gb|BU497453.1|BU497 ------------------------------------------------
012_PfLab1_M_P21b.ab1           ------------------------------------------------
G09_PfLab1_M_Plate6b.ab1        ------------------------------------------------
G12_589_1.ab1                   ------------------------------------------------

MAL7P1.94                       TAATATTTTATAAAAAATGTTATCCTTTTAAAAAAATATTATTTTCCA
MAL7|MAL7P1.94                  ------------------------------------------------
su_gi_contig_984                ------------------------------------------------
gi|22793647|gb|BU497453.1|BU497 ------------------------------------------------
012_PfLab1_M_P21b.ab1           ------------------------------------------------
G09_PfLab1_M_Plate6b.ab1        ------------------------------------------------
G12_589_1.ab1                   ------------------------------------------------

MAL7P1.94                       AAAGTAAATATATACAATTTATTATTAGTAATATATATAAGTATACAC
MAL7|MAL7P1.94                  ------------------------------------------------
su_gi_contig_984                ------------------------------------------------
gi|22793647|gb|BU497453.1|BU497 ------------------------------------------------
012_PfLab1_M_P21b.ab1           ------------------------------------------------
G09_PfLab1_M_Plate6b.ab1        ------------------------------------------------
G12_589_1.ab1                   ------------------------------------------------

MAL7P1.94                       ATGTACATATTTCTTATGTATATTCATTTCCTTGAAATGAAAACTGTA
MAL7|MAL7P1.94                  ------------------------------------------------
su_gi_contig_984                ------------------------------------------------
gi|22793647|gb|BU497453.1|BU497 ------------------------------------------------
012_PfLab1_M_P21b.ab1           ------------------------------------------------
G09_PfLab1_M_Plate6b.ab1        ------------------------------------------------
G12_589_1.ab1                   ------------------------------------------------

MAL7P1.94                       ACAATAAAAATGAGTCCTATTGAAAATATGAAATAATATATATATATG
MAL7|MAL7P1.94                  ------------------------------------------------
su_gi_contig_984                ------------------------------------------------
gi|22793647|gb|BU497453.1|BU497 ------------------------------------------------
012_PfLab1_M_P21b.ab1           ------------------------------------------------
G09_PfLab1_M_Plate6b.ab1        ------------------------------------------------
G12_589_1.ab1                   ------------------------------------------------

MAL7P1.94                       CTTTTATTTTCATGGTATAACACAATGAATATATATTCTCTTTAAATA
MAL7|MAL7P1.94                  ------------------------------------------------
su_gi_contig_984                ------------------------------------------------
gi|22793647|gb|BU497453.1|BU497 ------------------------------------------------
012_PfLab1_M_P21b.ab1           ------------------------------------------------
G09_PfLab1_M_Plate6b.ab1        ------------------------------------------------
G12_589_1.ab1                   ------------------------------------------------

MAL7P1.94                       AAAAGTTATATATCTTATTATTTCCTTCAATTAACATATTAAGATGTA
MAL7|MAL7P1.94                  ------------------------------------------------
su_gi_contig_984                ------------------------------------------------
gi|22793647|gb|BU497453.1|BU497 ------------------------------------------------
012_PfLab1_M_P21b.ab1           ------------------------------------------------
G09_PfLab1_M_Plate6b.ab1        ------------------------------------------------
G12_589_1.ab1                   ------------------------------------------------

MAL7P1.94                       GTAATATATGAATATTCTAATAAACAATTTATTTTTTAATTAATTATA
MAL7|MAL7P1.94                  ------------------------------------------------
su_gi_contig_984                ------------------------------------------------
gi|22793647|gb|BU497453.1|BU497 ------------------------------------------------
012_PfLab1_M_P21b.ab1           ------------------------------------------------
G09_PfLab1_M_Plate6b.ab1        ------------------------------------------------
G12_589_1.ab1                   ------------------------------------------------

MAL7P1.94                       GAGACAATTTAGGTACTTTTATTCATTTATTTAATTATTATATAGACA
MAL7|MAL7P1.94                  ------------------------------------------------
su_gi_contig_984                ------------------------------------------------
gi|22793647|gb|BU497453.1|BU497 ------------------------------------------------
012_PfLab1_M_P21b.ab1           ------------------------------------------------
G09_PfLab1_M_Plate6b.ab1        ------------------------------------------------
G12_589_1.ab1                   ------------------------------------------------

MAL7P1.94                       AAATTTTTATATATATAAATGGATAATTATATTTCATCCAATGAAAAA
MAL7|MAL7P1.94                  ------------------------------------------------
su_gi_contig_984                ------------------------------------------------
gi|22793647|gb|BU497453.1|BU497 ------------------------------------------------
012_PfLab1_M_P21b.ab1           ------------------------------------------------
G09_PfLab1_M_Plate6b.ab1        ------------------------------------------------
G12_589_1.ab1                   ------------------------------------------------

MAL7P1.94                       GAAAAACATTTGTATATATAATATATATATATATATATATATATATAA
MAL7|MAL7P1.94                  ------------------------------------------------
su_gi_contig_984                ------------------------------------------------
gi|22793647|gb|BU497453.1|BU497 ------------------------------------------------
012_PfLab1_M_P21b.ab1           ------------------------------------------------
G09_PfLab1_M_Plate6b.ab1        ------------------------------------------------
G12_589_1.ab1                   ------------------------------------------------

MAL7P1.94                       TTAAAAAGTTAAAAATTAAATTTTTTTTTTAAATATATAGAAAAAATA
MAL7|MAL7P1.94                  ------------------------------------------------
su_gi_contig_984                ------------------------------------------------
gi|22793647|gb|BU497453.1|BU497 ------------------------------------------------
012_PfLab1_M_P21b.ab1           ------------------------------------------------
G09_PfLab1_M_Plate6b.ab1        ------------------------------------------------
G12_589_1.ab1                   ------------------------------------------------

MAL7P1.94                       TAACATATTCATTATTAAAAAGAGCAAATATCTTTATAATATTAACAG
MAL7|MAL7P1.94                  ------------------------------------------------
su_gi_contig_984                ------------------------------------------------
gi|22793647|gb|BU497453.1|BU497 ------------------------------------------------
012_PfLab1_M_P21b.ab1           ------------------------------------------------
G09_PfLab1_M_Plate6b.ab1        ------------------------------------------------
G12_589_1.ab1                   ------------------------------------------------

MAL7P1.94                       TACGTTTCAAGTCACAAATCACATTGCACAATCTCCCTTCTTTGTTTT
MAL7|MAL7P1.94                  ------------------------------------------------
su_gi_contig_984                ------------------------------------------------
gi|22793647|gb|BU497453.1|BU497 ------------------------------------------------
012_PfLab1_M_P21b.ab1           ------------------------------------------------
G09_PfLab1_M_Plate6b.ab1        ------------------------------------------------
G12_589_1.ab1                   ------------------------------------------------

MAL7P1.94                       TTTAAAAATAACATTATAAAAAAAATGAATAAACTTATATTTAATAGT
MAL7|MAL7P1.94                  ------------------------------------------------
su_gi_contig_984                ------------------------------------------------
gi|22793647|gb|BU497453.1|BU497 ------------------------------------------------
012_PfLab1_M_P21b.ab1           ------------------------------------------------
G09_PfLab1_M_Plate6b.ab1        ------------------------------------------------
G12_589_1.ab1                   ------------------------------------------------

MAL7P1.94                       TAATTGGTATCATAATTTTTATTATAATAATTACAATATAATTGTACT
MAL7|MAL7P1.94                  ------------------------------------------------
su_gi_contig_984                ------------------------------------------------
gi|22793647|gb|BU497453.1|BU497 ------------------------------------------------
012_PfLab1_M_P21b.ab1           ------------------------------------------------
G09_PfLab1_M_Plate6b.ab1        ------------------------------------------------
G12_589_1.ab1                   ------------------------------------------------

MAL7P1.94                       ACTTTTATAAAAGAAGGAAACATTTCCACGCTTTTATGTAAATAGAAA
MAL7|MAL7P1.94                  ------------------------------------------------
su_gi_contig_984                ------------------------------------------------
gi|22793647|gb|BU497453.1|BU497 ------------------------------------------------
012_PfLab1_M_P21b.ab1           ------------------------------------------------
G09_PfLab1_M_Plate6b.ab1        ------------------------------------------------
G12_589_1.ab1                   ------------------------------------------------

MAL7P1.94                       AAAAAAATTATGTCATGTACATTTAGATTATATTTATATATGTATATT
MAL7|MAL7P1.94                  ------------------------------------------------
su_gi_contig_984                ------------------------------------------------
gi|22793647|gb|BU497453.1|BU497 ------------------------------------------------
012_PfLab1_M_P21b.ab1           ------------------------------------------------
G09_PfLab1_M_Plate6b.ab1        ------------------------------------------------
G12_589_1.ab1                   ------------------------------------------------

MAL7P1.94                       TAACGAACCGCAAAAATAAATTGGGAATAAAAAAATACACGGAATTTT
MAL7|MAL7P1.94                  ------------------------------------------------
su_gi_contig_984                ------------------------------------------------
gi|22793647|gb|BU497453.1|BU497 ------------------------------------------------
012_PfLab1_M_P21b.ab1           ------------------------------------------------
G09_PfLab1_M_Plate6b.ab1        ------------------------------------------------
G12_589_1.ab1                   ------------------------------------------------

MAL7P1.94                       TTTTATGAATTGTAAAGAAATAAAATGAAATAAAAAAAAAAAAATAAA
MAL7|MAL7P1.94                  ------------------------------------------------
su_gi_contig_984                ------------------------------------------------
gi|22793647|gb|BU497453.1|BU497 ------------------------------------------------
012_PfLab1_M_P21b.ab1           ------------------------------------------------
G09_PfLab1_M_Plate6b.ab1        ------------------------------------------------
G12_589_1.ab1                   ------------------------------------------------

MAL7P1.94                       AAAAAAAAAAATAATAAAATAATAATAAAAAAAATAATAATAAATTAT
MAL7|MAL7P1.94                  ------------------------------------------------
su_gi_contig_984                ------------------------------------------------
gi|22793647|gb|BU497453.1|BU497 ------------------------------------------------
012_PfLab1_M_P21b.ab1           ------------------------------------------------
G09_PfLab1_M_Plate6b.ab1        ------------------------------------------------
G12_589_1.ab1                   ------------------------------------------------

MAL7P1.94                       GTTATTTTAAATCACATAATTATATATTATAGATATATATATATATAT
MAL7|MAL7P1.94                  ------------------------------------------------
su_gi_contig_984                ------------------------------------------------
gi|22793647|gb|BU497453.1|BU497 ------------------------------------------------
012_PfLab1_M_P21b.ab1           ------------------------------------------------
G09_PfLab1_M_Plate6b.ab1        ------------------------------------------------
G12_589_1.ab1                   ------------------------------------------------

MAL7P1.94                       ATATATATATATATATATATATATA-TATATATATATATATCAAATTC
MAL7|MAL7P1.94                  ------------------------------------------------
su_gi_contig_984                -----------------------TATTATAGATATATATATCAAATTC
gi|22793647|gb|BU497453.1|BU497 ------------------------------------------------
012_PfLab1_M_P21b.ab1           ------------------------------------------------
G09_PfLab1_M_Plate6b.ab1        ------------------------------------------------
G12_589_1.ab1                   ------------------------------------------------

MAL7P1.94                       ATTGTGTTTCAGACTTTAATATATATATATATATATTTATTTATTTAT
MAL7|MAL7P1.94                  ------------------------------------------------
su_gi_contig_984                ATTGTGTTTCAGACTTTAATATATATATATATATATTTATTTATTTAT
gi|22793647|gb|BU497453.1|BU497 ------------------------------------------------
012_PfLab1_M_P21b.ab1           ------------------------------------------------
G09_PfLab1_M_Plate6b.ab1        ------------------------------------------------
G12_589_1.ab1                   ------------------------------------------------

MAL7P1.94                       TAAACTTTTAAAAATGTCATTTGACGATTTAACTGATAATACCAAATC
MAL7|MAL7P1.94                  -------------ATGTCATTTGACGATTTAACTGATAATACCAAATC
su_gi_contig_984                TAAACTTTTAAAAATGTCATTTGACGATTTAACTGATAATACCAAATC
gi|22793647|gb|BU497453.1|BU497 ------------------------------------------------
012_PfLab1_M_P21b.ab1           ------------------------------------------------
G09_PfLab1_M_Plate6b.ab1        ------------------------------------------------
G12_589_1.ab1                   ------------------------------------------------

MAL7P1.94                       TGTAAGGAACATTCCAGGAGCGAAATTTATAGTTAGGAAAATAAAAAA
MAL7|MAL7P1.94                  TGTAAGGAACATTCCAGGAGCGAAATTTATA-----------------
su_gi_contig_984                TGTAAGGAACATTCCAGGAGCGAAATTTATA-----------------
gi|22793647|gb|BU497453.1|BU497 ------------------------------------------------
012_PfLab1_M_P21b.ab1           ------------------------------------------------
G09_PfLab1_M_Plate6b.ab1        ------------------------------------------------
G12_589_1.ab1                   ------------------------------------------------

MAL7P1.94                       AATATATATATGAAAGTTTTGTATATATAAAGTTGTTAAATGTTTAAT
MAL7|MAL7P1.94                  ------------------------------------------------
su_gi_contig_984                ------------------------------------------------
gi|22793647|gb|BU497453.1|BU497 ------------------------------------------------
012_PfLab1_M_P21b.ab1           ------------------------------------------------
G09_PfLab1_M_Plate6b.ab1        ------------------------------------------------
G12_589_1.ab1                   ------------------------------------------------

MAL7P1.94                       AGTTTTTACTATATATTGAAATTTAATATTTGATTTATTGTCCATTAA
MAL7|MAL7P1.94                  ------------------------------------------------
su_gi_contig_984                ------------------------------------------------
gi|22793647|gb|BU497453.1|BU497 ------------------------------------------------
012_PfLab1_M_P21b.ab1           ------------------------------------------------
G09_PfLab1_M_Plate6b.ab1        ------------------------------------------------
G12_589_1.ab1                   ------------------------------------------------

MAL7P1.94                       AAAAAAAAGAAAAAAAATAATTTATTTCTTTTTTGTTGCATTTCTTAT
MAL7|MAL7P1.94                  ------------------------------------------------
su_gi_contig_984                ------------------------------------------------
gi|22793647|gb|BU497453.1|BU497 ------------------------------------------------
012_PfLab1_M_P21b.ab1           ------------------------------------------------
G09_PfLab1_M_Plate6b.ab1        ------------------------------------------------
G12_589_1.ab1                   ------------------------------------------------

MAL7P1.94                       TTTATACAGGAACATGTCACAGAATTTTTACAAAATAAAAATGAGGAA
MAL7|MAL7P1.94                  ---------GAACATGTCACAGAATTTTTACAAAATAAAAATGAGGAA
su_gi_contig_984                ---------GAACATGTCACAGAATTTTTACAAAATAAAAATGAGGAA
gi|22793647|gb|BU497453.1|BU497 ------------------------------------------------
012_PfLab1_M_P21b.ab1           ------------------------------------------------
G09_PfLab1_M_Plate6b.ab1        ------------------------------------------------
G12_589_1.ab1                   ------------------------------------------------

MAL7P1.94                       AGTATACTCCGCCTAGCAAGAGAACTTTTATTGTAATATATATTTAAT
MAL7|MAL7P1.94                  AGTATACTCCGCCTAGCAAGAGAACTTTTATTG---------------
su_gi_contig_984                AGTATACTCCGCCTAGCAAGAGAACTTTTATTG---------------
gi|22793647|gb|BU497453.1|BU497 ------------------------------------------------
012_PfLab1_M_P21b.ab1           ------------------------------------------------
G09_PfLab1_M_Plate6b.ab1        ------------------------------------------------
G12_589_1.ab1                   ------------------------------------------------

MAL7P1.94                       AGAGACTTGTGCACTTTGAAAAATATGGAAATTATATATATATATATA
MAL7|MAL7P1.94                  ------------------------------------------------
su_gi_contig_984                ------------------------------------------------
gi|22793647|gb|BU497453.1|BU497 ------------------------------------------------
012_PfLab1_M_P21b.ab1           ------------------------------------------------
G09_PfLab1_M_Plate6b.ab1        ------------------------------------------------
G12_589_1.ab1                   ------------------------------------------------

MAL7P1.94                       TATATATATATATATATATATATATAATATATTTATTTATTTTATTTA
MAL7|MAL7P1.94                  ------------------------------------------------
su_gi_contig_984                ------------------------------------------------
gi|22793647|gb|BU497453.1|BU497 ------------------------------------------------
012_PfLab1_M_P21b.ab1           ------------------------------------------------
G09_PfLab1_M_Plate6b.ab1        ------------------------------------------------
G12_589_1.ab1                   ------------------------------------------------

MAL7P1.94                       TTTATTTTTCATTTTGTGTTGTTTTTTTGTTACATGTGAGGAATGAAT
MAL7|MAL7P1.94                  ------------------------------------------------
su_gi_contig_984                ------------------------------------------------
gi|22793647|gb|BU497453.1|BU497 ------------------------------------------------
012_PfLab1_M_P21b.ab1           ------------------------------------------------
G09_PfLab1_M_Plate6b.ab1        ------------------------------------------------
G12_589_1.ab1                   ------------------------------------------------

MAL7P1.94                       TAGTATTGTCTTTCATATAGAAGGCTTATCCATATGTTATATTATTTT
MAL7|MAL7P1.94                  ------------------------------------------------
su_gi_contig_984                ------------------------------------------------
gi|22793647|gb|BU497453.1|BU497 ------------------------------------------------
012_PfLab1_M_P21b.ab1           ------------------------------------------------
G09_PfLab1_M_Plate6b.ab1        ------------------------------------------------
G12_589_1.ab1                   ------------------------------------------------

MAL7P1.94                       ATTTTACATCCTATAAATATATATATATATATATATATATATATAATG
MAL7|MAL7P1.94                  ------------------------------------------------
su_gi_contig_984                ------------------------------------------------
gi|22793647|gb|BU497453.1|BU497 ------------------------------------------------
012_PfLab1_M_P21b.ab1           ------------------------------------------------
G09_PfLab1_M_Plate6b.ab1        ------------------------------------------------
G12_589_1.ab1                   ------------------------------------------------

MAL7P1.94                       AAAATAAAATTCTATATTTTTAAATAAATTCTATTATATATATATATA
MAL7|MAL7P1.94                  ------------------------------------------------
su_gi_contig_984                ------------------------------------------------
gi|22793647|gb|BU497453.1|BU497 ------------------------------------------------
012_PfLab1_M_P21b.ab1           ------------------------------------------------
G09_PfLab1_M_Plate6b.ab1        ------------------------------------------------
G12_589_1.ab1                   ------------------------------------------------

MAL7P1.94                       TATATGTATACCCTCATTATTATATTTATATTTTTTAAATGTAAAAAT
MAL7|MAL7P1.94                  ------------------------------------------------
su_gi_contig_984                ------------------------------------------------
gi|22793647|gb|BU497453.1|BU497 ------------------------------------------------
012_PfLab1_M_P21b.ab1           ------------------------------------------------
G09_PfLab1_M_Plate6b.ab1        ------------------------------------------------
G12_589_1.ab1                   ------------------------------------------------

MAL7P1.94                       GTTTTAATGTGATTTCTTTACAGGAAATATAAATTTATGGAACATGCC
MAL7|MAL7P1.94                  ------------------------AAATATAAATTTATGGAACATGCC
su_gi_contig_984                ------------------------AAATATAAATTTATGGAACATGCC
gi|22793647|gb|BU497453.1|BU497 ------------------------------------------------
012_PfLab1_M_P21b.ab1           ------------------------------------------------
G09_PfLab1_M_Plate6b.ab1        ------------------------------------------------
G12_589_1.ab1                   ------------------------------------------------

MAL7P1.94                       TTTGTAAGTAGACAAATTAACACTCAAAAAAAAATTCCAGAATTAAAA
MAL7|MAL7P1.94                  TTTGTAAGTAGACAAATTAACACTCAAAAAAAAATTCCAGAATTAAAA
su_gi_contig_984                TTTGTAAGTAGACAAATTAACACTCAAAAAAAAATTCCAGAATTAAAA
gi|22793647|gb|BU497453.1|BU497 ------------------------------------------------
012_PfLab1_M_P21b.ab1           ------------------------------------------------
G09_PfLab1_M_Plate6b.ab1        ------------------------------------------------
G12_589_1.ab1                   ------------------------------------------------

MAL7P1.94                       GATGCCTTAAGAGTTGTGCAATTACTTGAAAAAAGAAAGGTATACATA
MAL7|MAL7P1.94                  GATGCCTTAAGAGTTGTGCAATTACTTGAAAAAAGAAAG---------
su_gi_contig_984                GATGCCTTAAGAGTTGTGCAATTACTTGAAAAAAGAAAG---------
gi|22793647|gb|BU497453.1|BU497 ------------------------------------------------
012_PfLab1_M_P21b.ab1           ------------------------------------------------
G09_PfLab1_M_Plate6b.ab1        ------------------------------------------------
G12_589_1.ab1                   ------------------------------------------------

MAL7P1.94                       TGTATATATATTTATTTATATGTATATATATATATATATATATATATA
MAL7|MAL7P1.94                  ------------------------------------------------
su_gi_contig_984                ------------------------------------------------
gi|22793647|gb|BU497453.1|BU497 ------------------------------------------------
012_PfLab1_M_P21b.ab1           ------------------------------------------------
G09_PfLab1_M_Plate6b.ab1        ------------------------------------------------
G12_589_1.ab1                   ------------------------------------------------

MAL7P1.94                       TATTATTTATTTGTTCCTATTTTTCCTTTTAATAGAAAATAAAAGAAA
MAL7|MAL7P1.94                  -----------------------------------AAAATAAAAGAAA
su_gi_contig_984                -----------------------------------AAAATAAAAGAAA
gi|22793647|gb|BU497453.1|BU497 -----------------------------------AAAATAAAAGAAA
012_PfLab1_M_P21b.ab1           ----------------------------------------AAAAGAAA
G09_PfLab1_M_Plate6b.ab1        ------------------------------------------------
G12_589_1.ab1                   ------------------------------------------------

MAL7P1.94                       AAAAAAATTTAGAAACGTTTTTCCCCGTGGAAGAATCTTTGTATGCTA
MAL7|MAL7P1.94                  AAAAAAATTTAGAAACGTTTTTCCCCGTGGAAGAATCTTTGTATGCTA
su_gi_contig_984                AAAAAAATTTAGAAACGTTTTTCCCCGTGGAAGAATCTTTGTATGCTA
gi|22793647|gb|BU497453.1|BU497 AAAAAAATTTAGAAACGTTTTTCCCCGTGGAAGAATCTTTGTATGCTA
012_PfLab1_M_P21b.ab1           AAAAAAATTTAGAAACGTTTTTCCCCGTGGAAGAATCTTTGTATGCTA
G09_PfLab1_M_Plate6b.ab1        ------------------------------------------------
G12_589_1.ab1                   ------------------------------------------------

MAL7P1.94                       GGGGAATCGTCCAAAAAACTGACAAAATATTGTTATGGCTAGGGGTAA
MAL7|MAL7P1.94                  GGGGAATCGTCCAAAAAACTGACAAAATATTGTTATGGCTAGGGG---
su_gi_contig_984                GGGGAATCGTCCAAAAAACTGACAAAATATTGTTATGGCTAGGGG---
gi|22793647|gb|BU497453.1|BU497 GGGGAATCGTCCAAAAAACTGACAAAATATTGTTATGGCTAGGGG---
012_PfLab1_M_P21b.ab1           GGGGAATCGTCCAAAAAACTGACAAAATATTGTTATGGCTAGGGG---
G09_PfLab1_M_Plate6b.ab1        ------------------------------------------------
G12_589_1.ab1                   ------------------------------------------------

MAL7P1.94                       ATAAAGAATTCAAAAAATTAAAGATACTCAAACACATATATATTGATT
MAL7|MAL7P1.94                  ------------------------------------------------
su_gi_contig_984                ------------------------------------------------
gi|22793647|gb|BU497453.1|BU497 ------------------------------------------------
012_PfLab1_M_P21b.ab1           ------------------------------------------------
G09_PfLab1_M_Plate6b.ab1        ------------------------------------------------
G12_589_1.ab1                   ------------------------------------------------

MAL7P1.94                       GATTTATTTGGTTGTTTTTATTTATTAGGCTAACGTAATGGTTGAGTT
MAL7|MAL7P1.94                  -----------------------------CTAACGTAATGGTTGAGTT
su_gi_contig_984                -----------------------------CTAACGTAATGGTTGAGTT
gi|22793647|gb|BU497453.1|BU497 -----------------------------CTAACGTAATGGTTGAGTT
012_PfLab1_M_P21b.ab1           -----------------------------CTAACGTAATGGTTGAGTT
G09_PfLab1_M_Plate6b.ab1        ------------------------------------------------
G12_589_1.ab1                   ------------------------------------------------

MAL7P1.94                       TCCCTTTGATGAAGCTACAGATCTTTTAAATCAACACCTGGAAAGAGC
MAL7|MAL7P1.94                  TCCCTTTGATGAAGCTACAGATCTTTTAAATCAACACCTGGAAAGAGC
su_gi_contig_984                TCCCTTTGATGAAGCTACAGATCTTTTAAATCAACACCTGGAAAGAGC
gi|22793647|gb|BU497453.1|BU497 TCCCTTTGATGAAGCTACAGATCTTTTAAATCAACACCTGGAAAGAGC
012_PfLab1_M_P21b.ab1           TCCCTTTGATGAAGCTACAGATCTTTTAAATCAACACCTGGAAAGAGC
G09_PfLab1_M_Plate6b.ab1        ---------------------------------------------AGC
G12_589_1.ab1                   ------------------------------------------------

MAL7P1.94                       AATAAATTTATCCCAAGAAATGGTAACTACATATATATTTATATGTTT
MAL7|MAL7P1.94                  AATAAATTTATCCCAAGAAATG--------------------------
su_gi_contig_984                AATAAATTTATCCCAAGAAATG--------------------------
gi|22793647|gb|BU497453.1|BU497 AATAAATTTATCCCAAGAAATG--------------------------
012_PfLab1_M_P21b.ab1           AATAAATTTATCCCAAGAAATG--------------------------
G09_PfLab1_M_Plate6b.ab1        AATAAATTTATCCCAAGAAATG--------------------------
G12_589_1.ab1                   ------------------------------------------------

MAL7P1.94                       ACATTTAATAAAATAACTCCACATAAAATATTGTTTATGCAAAATTAT
MAL7|MAL7P1.94                  ------------------------------------------------
su_gi_contig_984                ------------------------------------------------
gi|22793647|gb|BU497453.1|BU497 ------------------------------------------------
012_PfLab1_M_P21b.ab1           ------------------------------------------------
G09_PfLab1_M_Plate6b.ab1        ------------------------------------------------
G12_589_1.ab1                   ------------------------------------------------

MAL7P1.94                       ATAATTTATCAATTTTACATGAATTATATAAAAAAAAAAATTTACATA
MAL7|MAL7P1.94                  ------------------------------------------------
su_gi_contig_984                ------------------------------------------------
gi|22793647|gb|BU497453.1|BU497 ------------------------------------------------
012_PfLab1_M_P21b.ab1           ------------------------------------------------
G09_PfLab1_M_Plate6b.ab1        ------------------------------------------------
G12_589_1.ab1                   ------------------------------------------------

MAL7P1.94                       TACTTCTTAATAATTTTTTTAGGATAATGAATTATTGTGGTTACATGA
MAL7|MAL7P1.94                  ----------------------GATAATGAATTATTGTGGTTACATGA
su_gi_contig_984                ----------------------GATAATGAATTATTGTGGTTACATGA
gi|22793647|gb|BU497453.1|BU497 ----------------------GATAATGAATTATTGTGGTTACATGA
012_PfLab1_M_P21b.ab1           ----------------------GATAATGAATTATTGTGGTTACATGA
G09_PfLab1_M_Plate6b.ab1        ----------------------GATAATGAATTATTGTGGTTACATGA
G12_589_1.ab1                   ------------------------------------------------

MAL7P1.94                       ACAAATAACCACAACAGAAATTAATATATCAAGAATTCATAATTATAT
MAL7|MAL7P1.94                  ACAAATAACCACAACAGAAATTAATATATCAAGAATTCATAATTATAT
su_gi_contig_984                ACAAATAACCACAACAGAAATTAATATATCAAGAATTCATAATTATAT
gi|22793647|gb|BU497453.1|BU497 ACAAATAACCACAACAGAAATTAATATATCAAGAATTCATAAT-----
012_PfLab1_M_P21b.ab1           ACAAATAACCACAACAGAAATTAATATATCAAGAATTCATAATTATAT
G09_PfLab1_M_Plate6b.ab1        ACAAATAACCACAACAGAAATTAATATATCAAGAATTCATAATTATAT
G12_589_1.ab1                   ------------------------------------------------

MAL7P1.94                       TGAATTGAAAAAAGGCATGATGGGAAAAGAAGTCGATAAAAAAACTGA
MAL7|MAL7P1.94                  TGAATTGAAAAAAGGCATGATGGGAAAAGAAGTCGATAAAAAAACTGA
su_gi_contig_984                TGAATTGAAAAAAGGCATGATGGGAAAAGAAGTCGATAAAAAAACTGA
gi|22793647|gb|BU497453.1|BU497 ------------------------------------------------
012_PfLab1_M_P21b.ab1           TGAATTGAAAAAAGGCATGATGGGAAAAGAAGTCGATAAAAAAACTGA
G09_PfLab1_M_Plate6b.ab1        TGAATTGAAAAAAGGCATGATGGGAAAAGAAGTCGATAAAAAAACTGA
G12_589_1.ab1                   ------------------------------------------------

MAL7P1.94                       ACAAGTAAATTAAGTGGAATGTATGATTTTCATTCCTTAAAATTTTAA
MAL7|MAL7P1.94                  ACAAGTAAATTAA-----------------------------------
su_gi_contig_984                ACAAGTAAATTAAGTGGAATGTATGATTTTCATTCCTTAAAATTTTAA
gi|22793647|gb|BU497453.1|BU497 ------------------------------------------------
012_PfLab1_M_P21b.ab1           ACAAGTAAATTAAGTGGAATGTATGATTTTCATTCCTTAAAATTTTAA
G09_PfLab1_M_Plate6b.ab1        ACAAGTAAATTAAGTGGAATGTATGATTTTCATTCCTTAAAATTTTAA
G12_589_1.ab1                   ------------------------GATTTTCATTCCTTAAAATTTTAA

MAL7P1.94                       TGTGTTCATATTATATTGTATACATATCTCAAATGATTATTTCTTTGG
MAL7|MAL7P1.94                  ------------------------------------------------
su_gi_contig_984                TGTGTTCATATTATATTGTATACATATCTCAAATGATTATTTCTTTGG
gi|22793647|gb|BU497453.1|BU497 ------------------------------------------------
012_PfLab1_M_P21b.ab1           TGTGTTCATATTATATTGTATACATATCTCAAATGATTATTTCTTTGG
G09_PfLab1_M_Plate6b.ab1        TGTGTTCATATTATATTGTATACATATCTCAAATGATTATTTCTTTGG
G12_589_1.ab1                   TGTGTTCATATTATATTGTATACATATCTCAAATGATTATTTCTTTGG

MAL7P1.94                       AGCATCATATATATGAATAAAAAAAAAAAAAAAAAAAAAAAAAAAATG
MAL7|MAL7P1.94                  ------------------------------------------------
su_gi_contig_984                AGCATCATATATATGAAT------------------------------
gi|22793647|gb|BU497453.1|BU497 ------------------------------------------------
012_PfLab1_M_P21b.ab1           AGCATCATATATATGAAT------------------------------
G09_PfLab1_M_Plate6b.ab1        AGCATCATATATATGAAT------------------------------
G12_589_1.ab1                   AGCATCATATATATGAAT------------------------------

MAL7P1.94                       TAAAAAATGTAAACAATATATGAACACATTAATGTTTTCATAATTAAT
MAL7|MAL7P1.94                  ------------------------------------------------
su_gi_contig_984                ------------------------------------------------
gi|22793647|gb|BU497453.1|BU497 ------------------------------------------------
012_PfLab1_M_P21b.ab1           ------------------------------------------------
G09_PfLab1_M_Plate6b.ab1        ------------------------------------------------
G12_589_1.ab1                   ------------------------------------------------

MAL7P1.94                       GTTTTTTTCAAATATAACATAAATGCATTTTTTTATTTCTATTTTAAG
MAL7|MAL7P1.94                  ------------------------------------------------
su_gi_contig_984                ------------------------------------------------
gi|22793647|gb|BU497453.1|BU497 ------------------------------------------------
012_PfLab1_M_P21b.ab1           ------------------------------------------------
G09_PfLab1_M_Plate6b.ab1        ------------------------------------------------
G12_589_1.ab1                   ------------------------------------------------

MAL7P1.94                       TTAATATATACATATATATTTATATATACTCTCTATTATTTTATTTTT
MAL7|MAL7P1.94                  ------------------------------------------------
su_gi_contig_984                ------------------------------------------------
gi|22793647|gb|BU497453.1|BU497 ------------------------------------------------
012_PfLab1_M_P21b.ab1           ------------------------------------------------
G09_PfLab1_M_Plate6b.ab1        ------------------------------------------------
G12_589_1.ab1                   ------------------------------------------------

MAL7P1.94                       TTTTTTTTCATTCATTATATCATAATATTGTTATACAAATAATTATAA
MAL7|MAL7P1.94                  ------------------------------------------------
su_gi_contig_984                ------------------------------------------------
gi|22793647|gb|BU497453.1|BU497 ------------------------------------------------
012_PfLab1_M_P21b.ab1           ------------------------------------------------
G09_PfLab1_M_Plate6b.ab1        ------------------------------------------------
G12_589_1.ab1                   ------------------------------------------------

MAL7P1.94                       AATAAAATAAAAAGAATAAAATGATAAAAACTTTTGGGGGTATGTAAA
MAL7|MAL7P1.94                  ------------------------------------------------
su_gi_contig_984                ------------------------------------------------
gi|22793647|gb|BU497453.1|BU497 ------------------------------------------------
012_PfLab1_M_P21b.ab1           ------------------------------------------------
G09_PfLab1_M_Plate6b.ab1        ------------------------------------------------
G12_589_1.ab1                   ------------------------------------------------

MAL7P1.94                       TAAATTTATATGTGCTTAGATATTTCTACATATATGGTTATACAAATT
MAL7|MAL7P1.94                  ------------------------------------------------
su_gi_contig_984                ------------------------------------------------
gi|22793647|gb|BU497453.1|BU497 ------------------------------------------------
012_PfLab1_M_P21b.ab1           ------------------------------------------------
G09_PfLab1_M_Plate6b.ab1        ------------------------------------------------
G12_589_1.ab1                   ------------------------------------------------

MAL7P1.94                       ACTAAATATATAATTTCTTTTTTTTTTCTGTATATTGTGTGCACACAA
MAL7|MAL7P1.94                  ------------------------------------------------
su_gi_contig_984                ------------------------------------------------
gi|22793647|gb|BU497453.1|BU497 ------------------------------------------------
012_PfLab1_M_P21b.ab1           ------------------------------------------------
G09_PfLab1_M_Plate6b.ab1        ------------------------------------------------
G12_589_1.ab1                   ------------------------------------------------

MAL7P1.94                       TTAAAAAAAAAAAAAAAAAGATTAAAATACCGAAATATAAAATAACCT
MAL7|MAL7P1.94                  ------------------------------------------------
su_gi_contig_984                ------------------------------------------------
gi|22793647|gb|BU497453.1|BU497 ------------------------------------------------
012_PfLab1_M_P21b.ab1           ------------------------------------------------
G09_PfLab1_M_Plate6b.ab1        ------------------------------------------------
G12_589_1.ab1                   ------------------------------------------------

MAL7P1.94                       GAACAAGCAAGAGAAAAAATCACAAAAATTATGTACAGTCCTAATTTT
MAL7|MAL7P1.94                  ------------------------------------------------
su_gi_contig_984                ------------------------------------------------
gi|22793647|gb|BU497453.1|BU497 ------------------------------------------------
012_PfLab1_M_P21b.ab1           ------------------------------------------------
G09_PfLab1_M_Plate6b.ab1        ------------------------------------------------
G12_589_1.ab1                   ------------------------------------------------

MAL7P1.94                       TTATGTCTTTTTTTTTTTTTTTTTTTTTTTTTTTTTTTTAAATGATGT
MAL7|MAL7P1.94                  ------------------------------------------------
su_gi_contig_984                ------------------------------------------------
gi|22793647|gb|BU497453.1|BU497 ------------------------------------------------
012_PfLab1_M_P21b.ab1           ------------------------------------------------
G09_PfLab1_M_Plate6b.ab1        ------------------------------------------------
G12_589_1.ab1                   ------------------------------------------------

MAL7P1.94                       ATTATGGCTATATATATTTAAATTTTATATTGAAACCTATTTATTTTA
MAL7|MAL7P1.94                  ------------------------------------------------
su_gi_contig_984                ------------------------------------------------
gi|22793647|gb|BU497453.1|BU497 ------------------------------------------------
012_PfLab1_M_P21b.ab1           ------------------------------------------------
G09_PfLab1_M_Plate6b.ab1        ------------------------------------------------
G12_589_1.ab1                   ------------------------------------------------

MAL7P1.94                       TTCTTTCATTTTCTTATTCTTTTTTTTTTTTTTTTAATCTAAACATGT
MAL7|MAL7P1.94                  ------------------------------------------------
su_gi_contig_984                ------------------------------------------------
gi|22793647|gb|BU497453.1|BU497 ------------------------------------------------
012_PfLab1_M_P21b.ab1           ------------------------------------------------
G09_PfLab1_M_Plate6b.ab1        ------------------------------------------------
G12_589_1.ab1                   ------------------------------------------------

MAL7P1.94                       GCATATTTGTTCTGAAGTATATGATGTTGTAGAAAAGAAATGAACAAA
MAL7|MAL7P1.94                  ------------------------------------------------
su_gi_contig_984                ------------------------------------------------
gi|22793647|gb|BU497453.1|BU497 ------------------------------------------------
012_PfLab1_M_P21b.ab1           ------------------------------------------------
G09_PfLab1_M_Plate6b.ab1        ------------------------------------------------
G12_589_1.ab1                   ------------------------------------------------

MAL7P1.94                       ATAAAAATGTGAATGGAATAATTAAAAATTCATATATAAACTTAAATT
MAL7|MAL7P1.94                  ------------------------------------------------
su_gi_contig_984                ------------------------------------------------
gi|22793647|gb|BU497453.1|BU497 ------------------------------------------------
012_PfLab1_M_P21b.ab1           ------------------------------------------------
G09_PfLab1_M_Plate6b.ab1        ------------------------------------------------
G12_589_1.ab1                   ------------------------------------------------

MAL7P1.94                       ATAACTTTTATTATTTTTTTGAACTTGTATAAATTAACACTTTTACAT
MAL7|MAL7P1.94                  ------------------------------------------------
su_gi_contig_984                ------------------------------------------------
gi|22793647|gb|BU497453.1|BU497 ------------------------------------------------
012_PfLab1_M_P21b.ab1           ------------------------------------------------
G09_PfLab1_M_Plate6b.ab1        ------------------------------------------------
G12_589_1.ab1                   ------------------------------------------------

MAL7P1.94                       TATAAAACCGTGTTCATGTATTTATTTAAAAAAAATTTATAATATAAT
MAL7|MAL7P1.94                  ------------------------------------------------
su_gi_contig_984                ------------------------------------------------
gi|22793647|gb|BU497453.1|BU497 ------------------------------------------------
012_PfLab1_M_P21b.ab1           ------------------------------------------------
G09_PfLab1_M_Plate6b.ab1        ------------------------------------------------
G12_589_1.ab1                   ------------------------------------------------

MAL7P1.94                       TTTTAAATTCTATTGTATTTCTTTTATATAACATAAATGCATCCTTGA
MAL7|MAL7P1.94                  ------------------------------------------------
su_gi_contig_984                ------------------------------------------------
gi|22793647|gb|BU497453.1|BU497 ------------------------------------------------
012_PfLab1_M_P21b.ab1           ------------------------------------------------
G09_PfLab1_M_Plate6b.ab1        ------------------------------------------------
G12_589_1.ab1                   ------------------------------------------------

MAL7P1.94                       AAATAATGGTTAATAATATATATTATAACACATTATATAAATAACATA
MAL7|MAL7P1.94                  ------------------------------------------------
su_gi_contig_984                ------------------------------------------------
gi|22793647|gb|BU497453.1|BU497 ------------------------------------------------
012_PfLab1_M_P21b.ab1           ------------------------------------------------
G09_PfLab1_M_Plate6b.ab1        ------------------------------------------------
G12_589_1.ab1                   ------------------------------------------------

MAL7P1.94                       TATATATATTTTCAATAAATGAGTAATCATTTTCTATTTTATTATAGA
MAL7|MAL7P1.94                  ------------------------------------------------
su_gi_contig_984                ------------------------------------------------
gi|22793647|gb|BU497453.1|BU497 ------------------------------------------------
012_PfLab1_M_P21b.ab1           ------------------------------------------------
G09_PfLab1_M_Plate6b.ab1        ------------------------------------------------
G12_589_1.ab1                   ------------------------------------------------

MAL7P1.94                       TCGGGATAAACCATGATTTTTTGTCTGCAAACTTTGTTGGATATCCAA
MAL7|MAL7P1.94                  ------------------------------------------------
su_gi_contig_984                ------------------------------------------------
gi|22793647|gb|BU497453.1|BU497 ------------------------------------------------
012_PfLab1_M_P21b.ab1           ------------------------------------------------
G09_PfLab1_M_Plate6b.ab1        ------------------------------------------------
G12_589_1.ab1                   ------------------------------------------------

MAL7P1.94                       TGGAAGAAAAAAAAACATTGTAATGATAAAAAAAAAAAAAAAAAAAAG
MAL7|MAL7P1.94                  ------------------------------------------------
su_gi_contig_984                ------------------------------------------------
gi|22793647|gb|BU497453.1|BU497 ------------------------------------------------
012_PfLab1_M_P21b.ab1           ------------------------------------------------
G09_PfLab1_M_Plate6b.ab1        ------------------------------------------------
G12_589_1.ab1                   ------------------------------------------------

MAL7P1.94                       AAAAGAAAAGGATTTGTTATACGTAACTAATATTGATAATATGTGCTA
MAL7|MAL7P1.94                  ------------------------------------------------
su_gi_contig_984                ------------------------------------------------
gi|22793647|gb|BU497453.1|BU497 ------------------------------------------------
012_PfLab1_M_P21b.ab1           ------------------------------------------------
G09_PfLab1_M_Plate6b.ab1        ------------------------------------------------
G12_589_1.ab1                   ------------------------------------------------

MAL7P1.94                       ATTAAATAACTTTAATCATATCTGTATGTATATTCTTATAATATCTGT
MAL7|MAL7P1.94                  ------------------------------------------------
su_gi_contig_984                ------------------------------------------------
gi|22793647|gb|BU497453.1|BU497 ------------------------------------------------
012_PfLab1_M_P21b.ab1           ------------------------------------------------
G09_PfLab1_M_Plate6b.ab1        ------------------------------------------------
G12_589_1.ab1                   ------------------------------------------------

MAL7P1.94                       AGGTGTTACCAAGATTTTAATATAAATAAAAAAAGAACAACTCCTTTA
MAL7|MAL7P1.94                  ------------------------------------------------
su_gi_contig_984                ------------------------------------------------
gi|22793647|gb|BU497453.1|BU497 ------------------------------------------------
012_PfLab1_M_P21b.ab1           ------------------------------------------------
G09_PfLab1_M_Plate6b.ab1        ------------------------------------------------
G12_589_1.ab1                   ------------------------------------------------

MAL7P1.94                       AAATATGTTAACATTCATCTGAAACAAATTACACAATATAAAATATTT
MAL7|MAL7P1.94                  ------------------------------------------------
su_gi_contig_984                ------------------------------------------------
gi|22793647|gb|BU497453.1|BU497 ------------------------------------------------
012_PfLab1_M_P21b.ab1           ------------------------------------------------
G09_PfLab1_M_Plate6b.ab1        ------------------------------------------------
G12_589_1.ab1                   ------------------------------------------------

MAL7P1.94                       TATATAATAAAAAACAAAACACACATAAATAAATAAATAAATAAATAT
MAL7|MAL7P1.94                  ------------------------------------------------
su_gi_contig_984                ------------------------------------------------
gi|22793647|gb|BU497453.1|BU497 ------------------------------------------------
012_PfLab1_M_P21b.ab1           ------------------------------------------------
G09_PfLab1_M_Plate6b.ab1        ------------------------------------------------
G12_589_1.ab1                   ------------------------------------------------

MAL7P1.94                       ATATATATATATATATATATATATATATATATATATCATTTGTAACGT
MAL7|MAL7P1.94                  ------------------------------------------------
su_gi_contig_984                ------------------------------------------------
gi|22793647|gb|BU497453.1|BU497 ------------------------------------------------
012_PfLab1_M_P21b.ab1           ------------------------------------------------
G09_PfLab1_M_Plate6b.ab1        ------------------------------------------------
G12_589_1.ab1                   ------------------------------------------------

MAL7P1.94                       CAAATTTTCCTATTTCAATACTTTCTTAGAACAATTTTAATAATTATG
MAL7|MAL7P1.94                  ------------------------------------------------
su_gi_contig_984                ------------------------------------------------
gi|22793647|gb|BU497453.1|BU497 ------------------------------------------------
012_PfLab1_M_P21b.ab1           ------------------------------------------------
G09_PfLab1_M_Plate6b.ab1        ------------------------------------------------
G12_589_1.ab1                   ------------------------------------------------

MAL7P1.94                       AGTACTTAAAAGAATTAGACGATC
MAL7|MAL7P1.94                  ------------------------
su_gi_contig_984                ------------------------
gi|22793647|gb|BU497453.1|BU497 ------------------------
012_PfLab1_M_P21b.ab1           ------------------------
G09_PfLab1_M_Plate6b.ab1        ------------------------
G12_589_1.ab1                   ------------------------

;

endblock;
