# Supplementary material for: cDNA sequences reveal considerable gene prediction inaccuracy in the Plasmodium falciparum genome
Source: BMC Genomics. 2007 Jul 27;8:255. doi: 10.1186/1471-2164-8-255 (PMC1978503; doi:10.1186/1471-2164-8-255)
Supplement: Additional file 2 — Genes with predicted coding regions fully covered by EST and confirmation of predicted introns. Aligned cDNA and predicted CDS sequences can be viewed by double clicking the hyper-linked gene names in the Excel file. [file 1471-2164-8-255-S2.zip › MAL8P1.114.TXT]

#NEXUS

[!This data assembled using Sequencher, from Gene Codes Corporation.]
begin data;
   dimensions ntax=4 nchar=3287;
   format datatype=dna gap=- interleave=yes;
   matrix

MAL8P1.114                      TTATCAAAATATAAAAAATATTGAAAAATTATTTAATAACAATATAAA
MAL8|MAL8P1.114                 ------------------------------------------------
su_gi_contig_8666               ------------------------------------------------
gi|15907389|gb|BI814731.1|BI814 ------------------------------------------------

MAL8P1.114                      TTTACTAAAATTAGATATGGATATTGGTGACAATTTTATTACTGTACC
MAL8|MAL8P1.114                 ------------------------------------------------
su_gi_contig_8666               ------------------------------------------------
gi|15907389|gb|BI814731.1|BI814 ------------------------------------------------

MAL8P1.114                      TATGAATATCTATAAATTTATAATAAAAAATAAGTTTTTCTATATATA
MAL8|MAL8P1.114                 ------------------------------------------------
su_gi_contig_8666               ------------------------------------------------
gi|15907389|gb|BI814731.1|BI814 ------------------------------------------------

MAL8P1.114                      TTTCACAGATTATTATAATACGAATATTTTTGTAAATAAAAACCTTTA
MAL8|MAL8P1.114                 ------------------------------------------------
su_gi_contig_8666               ------------------------------------------------
gi|15907389|gb|BI814731.1|BI814 ------------------------------------------------

MAL8P1.114                      TTATATTAATCAAAATAAGAAATATATGTGGTTAAGTATAACAGAAGC
MAL8|MAL8P1.114                 ------------------------------------------------
su_gi_contig_8666               ------------------------------------------------
gi|15907389|gb|BI814731.1|BI814 ------------------------------------------------

MAL8P1.114                      CTTAACAGAAGCTAAGCAATATTGTCGCCTACCCTACGGTACAGGTTC
MAL8|MAL8P1.114                 ------------------------------------------------
su_gi_contig_8666               ------------------------------------------------
gi|15907389|gb|BI814731.1|BI814 ------------------------------------------------

MAL8P1.114                      TGCAGGAGTTATGTACGGTTTGCCCATATAGAAAGGGGAAAAAAATAT
MAL8|MAL8P1.114                 ------------------------------------------------
su_gi_contig_8666               ------------------------------------------------
gi|15907389|gb|BI814731.1|BI814 ------------------------------------------------

MAL8P1.114                      ATTCTTATATTTATTTTTTTATATTTATATTATTATGTATTTTTTATA
MAL8|MAL8P1.114                 ------------------------------------------------
su_gi_contig_8666               ------------------------------------------------
gi|15907389|gb|BI814731.1|BI814 ------------------------------------------------

MAL8P1.114                      AACCTTTTATAATATTCGAAACATTATAGACACATATAGCAAAAAAGA
MAL8|MAL8P1.114                 ------------------------------------------------
su_gi_contig_8666               ------------------------------------------------
gi|15907389|gb|BI814731.1|BI814 ------------------------------------------------

MAL8P1.114                      AATATTAAAATTATAATTTTTTTTTTTTTTATAACTTTCTTATATATG
MAL8|MAL8P1.114                 ------------------------------------------------
su_gi_contig_8666               ------------------------------------------------
gi|15907389|gb|BI814731.1|BI814 ------------------------------------------------

MAL8P1.114                      TTGTATATATAATCTCAAAAGGTTTTTAAGAAATTCATTTTTATTATT
MAL8|MAL8P1.114                 ------------------------------------------------
su_gi_contig_8666               ------------------------------------------------
gi|15907389|gb|BI814731.1|BI814 ------------------------------------------------

MAL8P1.114                      TATCTATTCATTTATTTTAAGGTGTACCGTTTAAAATCACAAACATAC
MAL8|MAL8P1.114                 ------------------------------------------------
su_gi_contig_8666               ------------------------------------------------
gi|15907389|gb|BI814731.1|BI814 ------------------------------------------------

MAL8P1.114                      TATTATATTAATTTTTTAAATATATATAAAATGATCATAATAAATACC
MAL8|MAL8P1.114                 ------------------------------------------------
su_gi_contig_8666               ------------------------------------------------
gi|15907389|gb|BI814731.1|BI814 ------------------------------------------------

MAL8P1.114                      ATTATTTATTACATATATATAATATATGGTTGAGTAAGGTATACTTAT
MAL8|MAL8P1.114                 ------------------------------------------------
su_gi_contig_8666               ------------------------------------------------
gi|15907389|gb|BI814731.1|BI814 ------------------------------------------------

MAL8P1.114                      ATAAGGAACAAAACGAAAAAAAAGAAAAAAAAGAAAAAAAAGAAAAAA
MAL8|MAL8P1.114                 ------------------------------------------------
su_gi_contig_8666               ------------------------------------------------
gi|15907389|gb|BI814731.1|BI814 ------------------------------------------------

MAL8P1.114                      AAGAAAAAAAAGAAAAAAAAAATTTACATATTTAAATATTAGGTTCTT
MAL8|MAL8P1.114                 ------------------------------------------------
su_gi_contig_8666               ------------------------------------------------
gi|15907389|gb|BI814731.1|BI814 ------------------------------------------------

MAL8P1.114                      TTAAATTTGATGTTCTCACGAGAAAATGCCCAAATTATATATATATAT
MAL8|MAL8P1.114                 ------------------------------------------------
su_gi_contig_8666               ------------------------------------------------
gi|15907389|gb|BI814731.1|BI814 ------------------------------------------------

MAL8P1.114                      ATAATGCCTTTTTTTTCTATGTATAAAAATCTCTTATATTAATAGTAT
MAL8|MAL8P1.114                 ------------------------------------------------
su_gi_contig_8666               ------------------------------------------------
gi|15907389|gb|BI814731.1|BI814 ------------------------------------------------

MAL8P1.114                      CTTCAAAAATTCTTTTTGTTTAAACAAATTAAATTAAAATATTACCTT
MAL8|MAL8P1.114                 ------------------------------------------------
su_gi_contig_8666               ------------------------------------------------
gi|15907389|gb|BI814731.1|BI814 ------------------------------------------------

MAL8P1.114                      AAATATTATTTATATAAAATTAAAAATAGGGAATATCTTTGTAAAACA
MAL8|MAL8P1.114                 ------------------------------------------------
su_gi_contig_8666               ------------------------------------------------
gi|15907389|gb|BI814731.1|BI814 ------------------------------------------------

MAL8P1.114                      AATATATTTACCTTCATAATTTATATTTTATTATAATGTATTATTAAT
MAL8|MAL8P1.114                 ------------------------------------------------
su_gi_contig_8666               ------------------------------------------------
gi|15907389|gb|BI814731.1|BI814 ------------------------------------------------

MAL8P1.114                      TTATTACAAAATAAAGAATTCATTTTATAAATCCTATGTTTATATCGA
MAL8|MAL8P1.114                 ------------------------------------------------
su_gi_contig_8666               ------------------------------------------------
gi|15907389|gb|BI814731.1|BI814 ------------------------------------------------

MAL8P1.114                      AATTAATTAAAAAGTTAAAGCGCATATAAATATATAGTGAAGACAGTA
MAL8|MAL8P1.114                 ------------------------------------------------
su_gi_contig_8666               ------------------------------------------------
gi|15907389|gb|BI814731.1|BI814 ------------------------------------------------

MAL8P1.114                      AGCCAAAAAAAAAAAAAAAAAAAAAAAAAAAAAAAAAAATACTATATA
MAL8|MAL8P1.114                 ------------------------------------------------
su_gi_contig_8666               ------------------------------------------------
gi|15907389|gb|BI814731.1|BI814 ------------------------------------------------

MAL8P1.114                      TATATATTTATACATAAATTATTATAATATATATAAAATAATAAATAG
MAL8|MAL8P1.114                 ------------------------------------------------
su_gi_contig_8666               ------------------------------------------------
gi|15907389|gb|BI814731.1|BI814 ------------------------------------------------

MAL8P1.114                      ATGCTTTATATATTTTTTCAATATTATATAAAAAATATTTATTTTTAA
MAL8|MAL8P1.114                 ------------------------------------------------
su_gi_contig_8666               ------------------------------------------------
gi|15907389|gb|BI814731.1|BI814 ------------------------------------------------

MAL8P1.114                      AATTTATTCACAAATAAAAAAAAAAAAAAAAACTATATGTATAAAATA
MAL8|MAL8P1.114                 ------------------------------------------------
su_gi_contig_8666               -------------------------------------------AAATA
gi|15907389|gb|BI814731.1|BI814 -------------------------------------------AAATA

MAL8P1.114                      TATTTATATATTATAATATAATATATTTATTTAAAAAAAAAATAAAAT
MAL8|MAL8P1.114                 ------------------------------------------------
su_gi_contig_8666               TATTTATATATTATAATATAATATATTTATTTAAAAAAAAAATAAAAT
gi|15907389|gb|BI814731.1|BI814 TATTTATATATTATAATATAATATATTTATTTAAAAAAAAAATAAAAT

MAL8P1.114                      TTTTTTTTTTTTTTTTTCTAATTTTATTTTTTAATTTCTTTCTTTATT
MAL8|MAL8P1.114                 ------------------------------------------------
su_gi_contig_8666               TTTTTTTTTTTTTTTTTCTAATTTTATTTTTTAATTTCTTTCTTTATT
gi|15907389|gb|BI814731.1|BI814 TTTTTTTTTTTTTTTTTCTAATTTTATTTTTTAATTTCTTTCTTTATT

MAL8P1.114                      ATTATTATTATTACTATATATATATATATATATATATATATATATATT
MAL8|MAL8P1.114                 ------------------------------------------------
su_gi_contig_8666               ATTATTATTATTACTATATATATATATATATATATATATATATATATT
gi|15907389|gb|BI814731.1|BI814 ATTATTATTATTACTATATATATATATATATATATATATATATATATT

MAL8P1.114                      ATATGTATAATATAATATTAGATTAGATAAAAATGAAACATAAGGTTA
MAL8|MAL8P1.114                 ------------------------------------------------
su_gi_contig_8666               ATATGTATAATATAATATTAGATTAGATAAAAATGAAACATAAGGTTA
gi|15907389|gb|BI814731.1|BI814 ATATGTATAATATAATATTAGATTAGATAAAAATGAAACATAAGGTTA

MAL8P1.114                      AACGTGATATAATGAAATGTAAAAAAAAGCTGGAAAGTTCTATAAAAG
MAL8|MAL8P1.114                 -----------ATGAAATGTAAAAAAAAGCTGGAAAGTTCTATAAAAG
su_gi_contig_8666               AACGTGATATAATGAAATGTAAAAAAAAGCTGGAAAGTTCTATAAAAG
gi|15907389|gb|BI814731.1|BI814 AACGTGATATAATGAAATGTAAAAAAAAGCTGGAAAGTTCTATAAAAG

MAL8P1.114                      CATTAGAAGAAAAAATTTTAAGACTTGAATTAGAATATCATAAGAATT
MAL8|MAL8P1.114                 CATTAGAAGAAAAAATTTTAAGACTTGAATTAGAATATCATAAGAATT
su_gi_contig_8666               CATTAGAAGAAAAAATTTTAAGACTTGAATTAGAATATCATAAGAATT
gi|15907389|gb|BI814731.1|BI814 CATTAGAAGAAAAAATTTTAAGACTTGAATTAGAATATCATAAGAATT

MAL8P1.114                      GTAATGTTAATGGAGGGAATTTAATAAAAGGTTGGGAAAGTCATTTAA
MAL8|MAL8P1.114                 GTAATGTTAATGGAGGGAATTTAATAAAAGGTTGGGAAAGTCATTTAA
su_gi_contig_8666               GTAATGTTAATGGAGGGAATTTAATAAAAGGTTGGGAAAGTCATTTAA
gi|15907389|gb|BI814731.1|BI814 GTAATGTTAATGGAGGGAATTTAATAAAAGGTTGGGAAAGTCATTTAA

MAL8P1.114                      GAAAAACACCATTAGAACCTTTGAGTTTCAGGACATTTAGAGATGACT
MAL8|MAL8P1.114                 GAAAAACACCATTAGAACCTTTGAGTTTCAGGACATTTAGAGATGACT
su_gi_contig_8666               GAAAAACACCATTAGAACCTTTGAGTTTCAGGACATTTAGAGATGACT
gi|15907389|gb|BI814731.1|BI814 GAAAAACACCATTAGAACCTTTGAGTTTCAGGACATTTAGAGATGACT

MAL8P1.114                      ATGGAGATTCATATGTAGAAAGAATGTTATCATTAACATCTTGTACAT
MAL8|MAL8P1.114                 ATGGAGATTCATATGTAGAAAGAATGTTATCATTAACATCTTGTACAT
su_gi_contig_8666               ATGGAGATTCATATGTAAAAAGAATGTTATCATTAACATCTTGTACAT
gi|15907389|gb|BI814731.1|BI814 ATGGAGATTCATATGTAAAAAGAATGTTATCATTAACATCTTGTACAT

MAL8P1.114                      CTCCTGCCACAGCTTTATTTCCAAGTGAAGATACAATAAGAGAAAAAC
MAL8|MAL8P1.114                 CTCCTGCCACAGCTTTATTTCCAAGTGAAGATACAATAAGAGAAAAAC
su_gi_contig_8666               CTCCTGCCACAGCTTTATTTCCAAGTGAAGATACCATAAGAGAAAAAC
gi|15907389|gb|BI814731.1|BI814 CTCCTGCCACAGCTTTATTTCCAAGTGAAGATACCATAAGAGAAAAAC

MAL8P1.114                      GTAAAATGTAAAATTTGGAAAAACAAAAGAATTTTGTCATGACAATAA
MAL8|MAL8P1.114                 GTAAAATGTAA-------------------------------------
su_gi_contig_8666               GTAAAATGTAAAATTTGGAAAAACAAAAGAATTTTGTCCTGACAATAA
gi|15907389|gb|BI814731.1|BI814 GTAAAATGTAAAATTTGGAAAAACAAAAGAATTTTGTCCTGACAATAA

MAL8P1.114                      CATATATATATATATATGTATATATGTATATATGAATATATTTAAAAG
MAL8|MAL8P1.114                 ------------------------------------------------
su_gi_contig_8666               CATATATATATATATATGTATATATGAATATATGAAT-----------
gi|15907389|gb|BI814731.1|BI814 CATATATATATATATATGTATATATGAATATATGAAT-----------

MAL8P1.114                      TTATATTAAATTAATATATATTTAATTTAATGAAACATTATTGTTAGG
MAL8|MAL8P1.114                 ------------------------------------------------
su_gi_contig_8666               ------------------------------------------------
gi|15907389|gb|BI814731.1|BI814 ------------------------------------------------

MAL8P1.114                      TTTTAATTACTATCCATACACTTTAAAATAAAAAAAATGAAATGAAGG
MAL8|MAL8P1.114                 ------------------------------------------------
su_gi_contig_8666               ------------------------------------------------
gi|15907389|gb|BI814731.1|BI814 ------------------------------------------------

MAL8P1.114                      CTATAACCTTACCTTTTGAAAAAAAAAAAAAAATTTTAATTATCAGAT
MAL8|MAL8P1.114                 ------------------------------------------------
su_gi_contig_8666               ------------------------------------------------
gi|15907389|gb|BI814731.1|BI814 ------------------------------------------------

MAL8P1.114                      TGCAAATAAATTACCAAAAAAATTGTTACATATATACATTAAATGTAT
MAL8|MAL8P1.114                 ------------------------------------------------
su_gi_contig_8666               ------------------------------------------------
gi|15907389|gb|BI814731.1|BI814 ------------------------------------------------

MAL8P1.114                      TTATTAAAATTGTGTAACAAAATAATTTATTAACATACAATTTGTATA
MAL8|MAL8P1.114                 ------------------------------------------------
su_gi_contig_8666               ------------------------------------------------
gi|15907389|gb|BI814731.1|BI814 ------------------------------------------------

MAL8P1.114                      TATATATATGTATATACAAATGATCATTTAATTATATATATTTTATTT
MAL8|MAL8P1.114                 ------------------------------------------------
su_gi_contig_8666               ------------------------------------------------
gi|15907389|gb|BI814731.1|BI814 ------------------------------------------------

MAL8P1.114                      ATTTTATTTCATTTCATTTTTTTGTTTTTTTCATTTTATCATAATTTT
MAL8|MAL8P1.114                 ------------------------------------------------
su_gi_contig_8666               ------------------------------------------------
gi|15907389|gb|BI814731.1|BI814 ------------------------------------------------

MAL8P1.114                      CTAAAATTTTTTTTTTAAACAAATTAACTTTAATTTTTTTTTGTAAAA
MAL8|MAL8P1.114                 ------------------------------------------------
su_gi_contig_8666               ------------------------------------------------
gi|15907389|gb|BI814731.1|BI814 ------------------------------------------------

MAL8P1.114                      TTCTTTGTCTTTTAATACAATGTTTTGTTCTTCTTCTTTTTGGCTTAA
MAL8|MAL8P1.114                 ------------------------------------------------
su_gi_contig_8666               ------------------------------------------------
gi|15907389|gb|BI814731.1|BI814 ------------------------------------------------

MAL8P1.114                      TATAATTTTTGGATAGTTCCTTAATTTCGGACCATCCTTCATTAGGTA
MAL8|MAL8P1.114                 ------------------------------------------------
su_gi_contig_8666               ------------------------------------------------
gi|15907389|gb|BI814731.1|BI814 ------------------------------------------------

MAL8P1.114                      TAATTTTAAAAAATCTACCTTTAAAATAAAAGGAATCTTTTTTTATAC
MAL8|MAL8P1.114                 ------------------------------------------------
su_gi_contig_8666               ------------------------------------------------
gi|15907389|gb|BI814731.1|BI814 ------------------------------------------------

MAL8P1.114                      TATTCCAAGGTAATTTCCATAAAGATTTATTATTTTGTTCCATATCTA
MAL8|MAL8P1.114                 ------------------------------------------------
su_gi_contig_8666               ------------------------------------------------
gi|15907389|gb|BI814731.1|BI814 ------------------------------------------------

MAL8P1.114                      TTTCTTCAAAATATTGTCCTTTATTAATATAGAGATCTATTTCATTAT
MAL8|MAL8P1.114                 ------------------------------------------------
su_gi_contig_8666               ------------------------------------------------
gi|15907389|gb|BI814731.1|BI814 ------------------------------------------------

MAL8P1.114                      TTTGGTTTTTTTCTTCATTTGTTTCTGTTTTTACCAAAGTAGTTTGCA
MAL8|MAL8P1.114                 ------------------------------------------------
su_gi_contig_8666               ------------------------------------------------
gi|15907389|gb|BI814731.1|BI814 ------------------------------------------------

MAL8P1.114                      TTTTAAATGATGAGTTGTTTAATTTGTTAAATCGTTTATATACATATA
MAL8|MAL8P1.114                 ------------------------------------------------
su_gi_contig_8666               ------------------------------------------------
gi|15907389|gb|BI814731.1|BI814 ------------------------------------------------

MAL8P1.114                      TATCACAATCATCATCAAGAATAAAATTGGTATTTTCATTATTATTAA
MAL8|MAL8P1.114                 ------------------------------------------------
su_gi_contig_8666               ------------------------------------------------
gi|15907389|gb|BI814731.1|BI814 ------------------------------------------------

MAL8P1.114                      AATGAATATTCTGTTCATTTTCTTGGTTCTCTTGAATATTTAACTTGT
MAL8|MAL8P1.114                 ------------------------------------------------
su_gi_contig_8666               ------------------------------------------------
gi|15907389|gb|BI814731.1|BI814 ------------------------------------------------

MAL8P1.114                      TCATGTTATATGTACTTTGTATAGACTCTTTATTATTATTATTATTAT
MAL8|MAL8P1.114                 ------------------------------------------------
su_gi_contig_8666               ------------------------------------------------
gi|15907389|gb|BI814731.1|BI814 ------------------------------------------------

MAL8P1.114                      TATTAACATTTAATATATCACCATTCTGTTTCTTATTTATTATAATTT
MAL8|MAL8P1.114                 ------------------------------------------------
su_gi_contig_8666               ------------------------------------------------
gi|15907389|gb|BI814731.1|BI814 ------------------------------------------------

MAL8P1.114                      TTTGTTTATTTTCCTTATCTAATTCATCATTTAATATAAAATCATTTT
MAL8|MAL8P1.114                 ------------------------------------------------
su_gi_contig_8666               ------------------------------------------------
gi|15907389|gb|BI814731.1|BI814 ------------------------------------------------

MAL8P1.114                      GTAATATATCATATCCAATTATTATCTCCTTATCTGGTAATGTTTTCA
MAL8|MAL8P1.114                 ------------------------------------------------
su_gi_contig_8666               ------------------------------------------------
gi|15907389|gb|BI814731.1|BI814 ------------------------------------------------

MAL8P1.114                      TTACATCCTTACTATGTTTGTCATCTTCTATCTTTTTTTGTTTATCTA
MAL8|MAL8P1.114                 ------------------------------------------------
su_gi_contig_8666               ------------------------------------------------
gi|15907389|gb|BI814731.1|BI814 ------------------------------------------------

MAL8P1.114                      TAAAATGTTCAATGGGTAGACCTGTATATTCTGATGATAAAATGATGT
MAL8|MAL8P1.114                 ------------------------------------------------
su_gi_contig_8666               ------------------------------------------------
gi|15907389|gb|BI814731.1|BI814 ------------------------------------------------

MAL8P1.114                      CATACATTTTCGGTCTTTCGATAATTTTACTAGATCTTTTCTTGTTTT
MAL8|MAL8P1.114                 ------------------------------------------------
su_gi_contig_8666               ------------------------------------------------
gi|15907389|gb|BI814731.1|BI814 ------------------------------------------------

MAL8P1.114                      TTTGTGTTGAATTTTCTATTAGATCTATATTATTGACATTATCAATTT
MAL8|MAL8P1.114                 ------------------------------------------------
su_gi_contig_8666               ------------------------------------------------
gi|15907389|gb|BI814731.1|BI814 ------------------------------------------------

MAL8P1.114                      TTTTATTAGAATCCTTTTTAGCATTCATTAAATAATCAATTTCCTCTT
MAL8|MAL8P1.114                 ------------------------------------------------
su_gi_contig_8666               ------------------------------------------------
gi|15907389|gb|BI814731.1|BI814 ------------------------------------------------

MAL8P1.114                      CACTTTTATTTTCTTCTGTTATTTGAAAAGTATCTGGAATATGACCTC
MAL8|MAL8P1.114                 ------------------------------------------------
su_gi_contig_8666               ------------------------------------------------
gi|15907389|gb|BI814731.1|BI814 ------------------------------------------------

MAL8P1.114                      GTATTTTTAGCTGTACATACATATCTTTTTTAGCGGAGCATTCCCCTA
MAL8|MAL8P1.114                 ------------------------------------------------
su_gi_contig_8666               ------------------------------------------------
gi|15907389|gb|BI814731.1|BI814 ------------------------------------------------

MAL8P1.114                      ATAATTTCGTATATGATGATAAATGATACGGATGAGTTAATATATTTG
MAL8|MAL8P1.114                 ------------------------------------------------
su_gi_contig_8666               ------------------------------------------------
gi|15907389|gb|BI814731.1|BI814 ------------------------------------------------

MAL8P1.114                      GTATTTTTCGAATTCCCATATTA
MAL8|MAL8P1.114                 -----------------------
su_gi_contig_8666               -----------------------
gi|15907389|gb|BI814731.1|BI814 -----------------------

;

endblock;
