# Supplementary material for: cDNA sequences reveal considerable gene prediction inaccuracy in the Plasmodium falciparum genome
Source: BMC Genomics. 2007 Jul 27;8:255. doi: 10.1186/1471-2164-8-255 (PMC1978503; doi:10.1186/1471-2164-8-255)
Supplement: Additional file 2 — Genes with predicted coding regions fully covered by EST and confirmation of predicted introns. Aligned cDNA and predicted CDS sequences can be viewed by double clicking the hyper-linked gene names in the Excel file. [file 1471-2164-8-255-S2.zip › MAL8P1.142.TXT]

#NEXUS

[!This data assembled using Sequencher, from Gene Codes Corporation.]
begin data;
   dimensions ntax=71 nchar=3959;
   format datatype=dna gap=- interleave=yes;
   matrix

MAL8P1.142                      TATTTGGTCATATCACATATATATATCATCATATCCTTTACATCATAA
MAL8|MAL8P1.142                 ------------------------------------------------
su_gi_contig_259                ------------------------------------------------
PfLab1_S_F3__P8a_B02_04.ab1     ------------------------------------------------
PfLab1_L_F3__P16a_C07_05.ab1    ------------------------------------------------
G10_PfLab1_M_Plate10b.ab1       ------------------------------------------------
H01_PfBamHI_M_T3_Plate26a.ab1   ------------------------------------------------
F09_PfBamHI_M_T7_Plate3a.ab1    ------------------------------------------------
E12_PfLab1_Large_Plate11b.ab1   ------------------------------------------------
E01_PfLab1_Large_Plate9b.ab1    ------------------------------------------------
F06_PfLab1_Large_Plate9b.ab1    ------------------------------------------------
D09_PfBamHI_L_T7_Plate1a.ab1    ------------------------------------------------
G08_PfLab1_M_Plate10b.ab1       ------------------------------------------------
PfLab1_L_P6a1_E11_09.ab1        ------------------------------------------------
Pflab1_L_p3a_F03_11.ab1         ------------------------------------------------
PfLab1_M_F3__P12a_H03_15.ab1    ------------------------------------------------
PfLab1_M_F3__P9a_F05_11.ab1     ------------------------------------------------
PfLab1_L_F3__P14a_G11_13.ab1    ------------------------------------------------
PfLab1_L_F3__P9a_C01_05.ab1     ------------------------------------------------
D09_PfBamHI_Small_T3_Plate8a.ab ------------------------------------------------
Seq_010203_E06_PFL_Plate1A_10.a ------------------------------------------------
PfLab1_M_F3__P4a_E05_09.ab1     ------------------------------------------------
H07_PfLab1_Large_Plate15b.ab1   ------------------------------------------------
PfLab1_M_F3__P8a_G04_14.ab1     ------------------------------------------------
PfLab1_M_F3__P3a_C01_05.ab1     ------------------------------------------------
F12_PfLab1_M_Plate2b.ab1        ------------------------------------------------
PfLab1_S_F3__P13a_A08_02.ab1    ------------------------------------------------
PfLab1_M_F3__P16a_H03_15.ab1    ------------------------------------------------
gi|22794309|gb|BU498115.1|BU498 ------------------------------------------------
PfLab1_S_F3__P1a_H10_16.ab1     ------------------------------------------------
gi|15906840|gb|BI814339.1|BI814 ------------------------------------------------
gi|21254846|gb|BQ451734.1|BQ451 ------------------------------------------------
gi|21543092|gb|BQ596366.1|BQ596 ------------------------------------------------
gi|22794846|gb|BU498652.1|BU498 ------------------------------------------------
gi|21254083|gb|BQ450971.1|BQ450 ------------------------------------------------
gi|15585997|gb|BI670613.1|BI670 ------------------------------------------------
gi|15907236|gb|BI814621.1|BI814 ------------------------------------------------
gi|15909505|gb|BI815845.1|BI815 ------------------------------------------------
gi|15907247|gb|BI814627.1|BI814 ------------------------------------------------
gi|21687483|gb|BQ633330.1|BQ633 ------------------------------------------------
gi|15906981|gb|BI814417.1|BI814 ------------------------------------------------
gi|21687367|gb|BQ633214.1|BQ633 ------------------------------------------------
gi|15909120|gb|BI815639.1|BI815 ------------------------------------------------
gi|15907180|gb|BI814568.1|BI814 ------------------------------------------------
gi|22793512|gb|BU497318.1|BU497 ------------------------------------------------
gi|22792226|gb|BU496032.1|BU496 ------------------------------------------------
gi|22791936|gb|BU495742.1|BU495 ------------------------------------------------
gi|22791935|gb|BU495741.1|BU495 ------------------------------------------------
gi|15908665|gb|BI815387.1|BI815 ------------------------------------------------
gi|21254120|gb|BQ451008.1|BQ451 ------------------------------------------------
gi|21543169|gb|BQ596443.1|BQ596 ------------------------------------------------
gi|22793042|gb|BU496848.1|BU496 ------------------------------------------------
gi|21543587|gb|BQ596861.1|BQ596 ------------------------------------------------
gi|15907766|gb|BI814924.1|BI814 ------------------------------------------------
gi|21254837|gb|BQ451725.1|BQ451 ------------------------------------------------
gi|22791402|gb|BU495208.1|BU495 ------------------------------------------------
gi|22791413|gb|BU495219.1|BU495 ------------------------------------------------
gi|21255206|gb|BQ452094.1|BQ452 ------------------------------------------------
gi|21687473|gb|BQ633320.1|BQ633 ------------------------------------------------
gi|15909985|gb|BI816094.1|BI816 ------------------------------------------------
gi|15908682|gb|BI815396.1|BI815 ------------------------------------------------
gi|15906047|gb|BI813867.1|BI813 ------------------------------------------------
gi|15585947|gb|BI670563.1|BI670 ------------------------------------------------
gi|15908824|gb|BI815473.1|BI815 ------------------------------------------------
gi|21687274|gb|BQ633121.1|BQ633 ------------------------------------------------
gi|21255420|gb|BQ452308.1|BQ452 ------------------------------------------------
gi|22792950|gb|BU496756.1|BU496 ------------------------------------------------
gi|21255303|gb|BQ452191.1|BQ452 ------------------------------------------------
gi|21543094|gb|BQ596368.1|BQ596 ------------------------------------------------
F04_Pf_Sau3A_T3_S_P26.ab1       ------------------------------------------------
F08_Pf_Sau3A_T3_L_P2.ab1        ------------------------------------------------

MAL8P1.142                      TATATATATATATATATATATATATATATGTGAAACATACGAATAATA
MAL8|MAL8P1.142                 ------------------------------------------------
su_gi_contig_259                ------------------------------------------------
PfLab1_S_F3__P8a_B02_04.ab1     ------------------------------------------------
PfLab1_L_F3__P16a_C07_05.ab1    ------------------------------------------------
G10_PfLab1_M_Plate10b.ab1       ------------------------------------------------
H01_PfBamHI_M_T3_Plate26a.ab1   ------------------------------------------------
F09_PfBamHI_M_T7_Plate3a.ab1    ------------------------------------------------
E12_PfLab1_Large_Plate11b.ab1   ------------------------------------------------
E01_PfLab1_Large_Plate9b.ab1    ------------------------------------------------
F06_PfLab1_Large_Plate9b.ab1    ------------------------------------------------
D09_PfBamHI_L_T7_Plate1a.ab1    ------------------------------------------------
G08_PfLab1_M_Plate10b.ab1       ------------------------------------------------
PfLab1_L_P6a1_E11_09.ab1        ------------------------------------------------
Pflab1_L_p3a_F03_11.ab1         ------------------------------------------------
PfLab1_M_F3__P12a_H03_15.ab1    ------------------------------------------------
PfLab1_M_F3__P9a_F05_11.ab1     ------------------------------------------------
PfLab1_L_F3__P14a_G11_13.ab1    ------------------------------------------------
PfLab1_L_F3__P9a_C01_05.ab1     ------------------------------------------------
D09_PfBamHI_Small_T3_Plate8a.ab ------------------------------------------------
Seq_010203_E06_PFL_Plate1A_10.a ------------------------------------------------
PfLab1_M_F3__P4a_E05_09.ab1     ------------------------------------------------
H07_PfLab1_Large_Plate15b.ab1   ------------------------------------------------
PfLab1_M_F3__P8a_G04_14.ab1     ------------------------------------------------
PfLab1_M_F3__P3a_C01_05.ab1     ------------------------------------------------
F12_PfLab1_M_Plate2b.ab1        ------------------------------------------------
PfLab1_S_F3__P13a_A08_02.ab1    ------------------------------------------------
PfLab1_M_F3__P16a_H03_15.ab1    ------------------------------------------------
gi|22794309|gb|BU498115.1|BU498 ------------------------------------------------
PfLab1_S_F3__P1a_H10_16.ab1     ------------------------------------------------
gi|15906840|gb|BI814339.1|BI814 ------------------------------------------------
gi|21254846|gb|BQ451734.1|BQ451 ------------------------------------------------
gi|21543092|gb|BQ596366.1|BQ596 ------------------------------------------------
gi|22794846|gb|BU498652.1|BU498 ------------------------------------------------
gi|21254083|gb|BQ450971.1|BQ450 ------------------------------------------------
gi|15585997|gb|BI670613.1|BI670 ------------------------------------------------
gi|15907236|gb|BI814621.1|BI814 ------------------------------------------------
gi|15909505|gb|BI815845.1|BI815 ------------------------------------------------
gi|15907247|gb|BI814627.1|BI814 ------------------------------------------------
gi|21687483|gb|BQ633330.1|BQ633 ------------------------------------------------
gi|15906981|gb|BI814417.1|BI814 ------------------------------------------------
gi|21687367|gb|BQ633214.1|BQ633 ------------------------------------------------
gi|15909120|gb|BI815639.1|BI815 ------------------------------------------------
gi|15907180|gb|BI814568.1|BI814 ------------------------------------------------
gi|22793512|gb|BU497318.1|BU497 ------------------------------------------------
gi|22792226|gb|BU496032.1|BU496 ------------------------------------------------
gi|22791936|gb|BU495742.1|BU495 ------------------------------------------------
gi|22791935|gb|BU495741.1|BU495 ------------------------------------------------
gi|15908665|gb|BI815387.1|BI815 ------------------------------------------------
gi|21254120|gb|BQ451008.1|BQ451 ------------------------------------------------
gi|21543169|gb|BQ596443.1|BQ596 ------------------------------------------------
gi|22793042|gb|BU496848.1|BU496 ------------------------------------------------
gi|21543587|gb|BQ596861.1|BQ596 ------------------------------------------------
gi|15907766|gb|BI814924.1|BI814 ------------------------------------------------
gi|21254837|gb|BQ451725.1|BQ451 ------------------------------------------------
gi|22791402|gb|BU495208.1|BU495 ------------------------------------------------
gi|22791413|gb|BU495219.1|BU495 ------------------------------------------------
gi|21255206|gb|BQ452094.1|BQ452 ------------------------------------------------
gi|21687473|gb|BQ633320.1|BQ633 ------------------------------------------------
gi|15909985|gb|BI816094.1|BI816 ------------------------------------------------
gi|15908682|gb|BI815396.1|BI815 ------------------------------------------------
gi|15906047|gb|BI813867.1|BI813 ------------------------------------------------
gi|15585947|gb|BI670563.1|BI670 ------------------------------------------------
gi|15908824|gb|BI815473.1|BI815 ------------------------------------------------
gi|21687274|gb|BQ633121.1|BQ633 ------------------------------------------------
gi|21255420|gb|BQ452308.1|BQ452 ------------------------------------------------
gi|22792950|gb|BU496756.1|BU496 ------------------------------------------------
gi|21255303|gb|BQ452191.1|BQ452 ------------------------------------------------
gi|21543094|gb|BQ596368.1|BQ596 ------------------------------------------------
F04_Pf_Sau3A_T3_S_P26.ab1       ------------------------------------------------
F08_Pf_Sau3A_T3_L_P2.ab1        ------------------------------------------------

MAL8P1.142                      ATATAATACGTATATATATTTTTATATTAATTACTATGATATATAATA
MAL8|MAL8P1.142                 ------------------------------------------------
su_gi_contig_259                ------------------------------------------------
PfLab1_S_F3__P8a_B02_04.ab1     ------------------------------------------------
PfLab1_L_F3__P16a_C07_05.ab1    ------------------------------------------------
G10_PfLab1_M_Plate10b.ab1       ------------------------------------------------
H01_PfBamHI_M_T3_Plate26a.ab1   ------------------------------------------------
F09_PfBamHI_M_T7_Plate3a.ab1    ------------------------------------------------
E12_PfLab1_Large_Plate11b.ab1   ------------------------------------------------
E01_PfLab1_Large_Plate9b.ab1    ------------------------------------------------
F06_PfLab1_Large_Plate9b.ab1    ------------------------------------------------
D09_PfBamHI_L_T7_Plate1a.ab1    ------------------------------------------------
G08_PfLab1_M_Plate10b.ab1       ------------------------------------------------
PfLab1_L_P6a1_E11_09.ab1        ------------------------------------------------
Pflab1_L_p3a_F03_11.ab1         ------------------------------------------------
PfLab1_M_F3__P12a_H03_15.ab1    ------------------------------------------------
PfLab1_M_F3__P9a_F05_11.ab1     ------------------------------------------------
PfLab1_L_F3__P14a_G11_13.ab1    ------------------------------------------------
PfLab1_L_F3__P9a_C01_05.ab1     ------------------------------------------------
D09_PfBamHI_Small_T3_Plate8a.ab ------------------------------------------------
Seq_010203_E06_PFL_Plate1A_10.a ------------------------------------------------
PfLab1_M_F3__P4a_E05_09.ab1     ------------------------------------------------
H07_PfLab1_Large_Plate15b.ab1   ------------------------------------------------
PfLab1_M_F3__P8a_G04_14.ab1     ------------------------------------------------
PfLab1_M_F3__P3a_C01_05.ab1     ------------------------------------------------
F12_PfLab1_M_Plate2b.ab1        ------------------------------------------------
PfLab1_S_F3__P13a_A08_02.ab1    ------------------------------------------------
PfLab1_M_F3__P16a_H03_15.ab1    ------------------------------------------------
gi|22794309|gb|BU498115.1|BU498 ------------------------------------------------
PfLab1_S_F3__P1a_H10_16.ab1     ------------------------------------------------
gi|15906840|gb|BI814339.1|BI814 ------------------------------------------------
gi|21254846|gb|BQ451734.1|BQ451 ------------------------------------------------
gi|21543092|gb|BQ596366.1|BQ596 ------------------------------------------------
gi|22794846|gb|BU498652.1|BU498 ------------------------------------------------
gi|21254083|gb|BQ450971.1|BQ450 ------------------------------------------------
gi|15585997|gb|BI670613.1|BI670 ------------------------------------------------
gi|15907236|gb|BI814621.1|BI814 ------------------------------------------------
gi|15909505|gb|BI815845.1|BI815 ------------------------------------------------
gi|15907247|gb|BI814627.1|BI814 ------------------------------------------------
gi|21687483|gb|BQ633330.1|BQ633 ------------------------------------------------
gi|15906981|gb|BI814417.1|BI814 ------------------------------------------------
gi|21687367|gb|BQ633214.1|BQ633 ------------------------------------------------
gi|15909120|gb|BI815639.1|BI815 ------------------------------------------------
gi|15907180|gb|BI814568.1|BI814 ------------------------------------------------
gi|22793512|gb|BU497318.1|BU497 ------------------------------------------------
gi|22792226|gb|BU496032.1|BU496 ------------------------------------------------
gi|22791936|gb|BU495742.1|BU495 ------------------------------------------------
gi|22791935|gb|BU495741.1|BU495 ------------------------------------------------
gi|15908665|gb|BI815387.1|BI815 ------------------------------------------------
gi|21254120|gb|BQ451008.1|BQ451 ------------------------------------------------
gi|21543169|gb|BQ596443.1|BQ596 ------------------------------------------------
gi|22793042|gb|BU496848.1|BU496 ------------------------------------------------
gi|21543587|gb|BQ596861.1|BQ596 ------------------------------------------------
gi|15907766|gb|BI814924.1|BI814 ------------------------------------------------
gi|21254837|gb|BQ451725.1|BQ451 ------------------------------------------------
gi|22791402|gb|BU495208.1|BU495 ------------------------------------------------
gi|22791413|gb|BU495219.1|BU495 ------------------------------------------------
gi|21255206|gb|BQ452094.1|BQ452 ------------------------------------------------
gi|21687473|gb|BQ633320.1|BQ633 ------------------------------------------------
gi|15909985|gb|BI816094.1|BI816 ------------------------------------------------
gi|15908682|gb|BI815396.1|BI815 ------------------------------------------------
gi|15906047|gb|BI813867.1|BI813 ------------------------------------------------
gi|15585947|gb|BI670563.1|BI670 ------------------------------------------------
gi|15908824|gb|BI815473.1|BI815 ------------------------------------------------
gi|21687274|gb|BQ633121.1|BQ633 ------------------------------------------------
gi|21255420|gb|BQ452308.1|BQ452 ------------------------------------------------
gi|22792950|gb|BU496756.1|BU496 ------------------------------------------------
gi|21255303|gb|BQ452191.1|BQ452 ------------------------------------------------
gi|21543094|gb|BQ596368.1|BQ596 ------------------------------------------------
F04_Pf_Sau3A_T3_S_P26.ab1       ------------------------------------------------
F08_Pf_Sau3A_T3_L_P2.ab1        ------------------------------------------------

MAL8P1.142                      CAACCAATCTACGCTTAAGGAAAACGTTTTCGTTTATATCTTTGTAAG
MAL8|MAL8P1.142                 ------------------------------------------------
su_gi_contig_259                ------------------------------------------------
PfLab1_S_F3__P8a_B02_04.ab1     ------------------------------------------------
PfLab1_L_F3__P16a_C07_05.ab1    ------------------------------------------------
G10_PfLab1_M_Plate10b.ab1       ------------------------------------------------
H01_PfBamHI_M_T3_Plate26a.ab1   ------------------------------------------------
F09_PfBamHI_M_T7_Plate3a.ab1    ------------------------------------------------
E12_PfLab1_Large_Plate11b.ab1   ------------------------------------------------
E01_PfLab1_Large_Plate9b.ab1    ------------------------------------------------
F06_PfLab1_Large_Plate9b.ab1    ------------------------------------------------
D09_PfBamHI_L_T7_Plate1a.ab1    ------------------------------------------------
G08_PfLab1_M_Plate10b.ab1       ------------------------------------------------
PfLab1_L_P6a1_E11_09.ab1        ------------------------------------------------
Pflab1_L_p3a_F03_11.ab1         ------------------------------------------------
PfLab1_M_F3__P12a_H03_15.ab1    ------------------------------------------------
PfLab1_M_F3__P9a_F05_11.ab1     ------------------------------------------------
PfLab1_L_F3__P14a_G11_13.ab1    ------------------------------------------------
PfLab1_L_F3__P9a_C01_05.ab1     ------------------------------------------------
D09_PfBamHI_Small_T3_Plate8a.ab ------------------------------------------------
Seq_010203_E06_PFL_Plate1A_10.a ------------------------------------------------
PfLab1_M_F3__P4a_E05_09.ab1     ------------------------------------------------
H07_PfLab1_Large_Plate15b.ab1   ------------------------------------------------
PfLab1_M_F3__P8a_G04_14.ab1     ------------------------------------------------
PfLab1_M_F3__P3a_C01_05.ab1     ------------------------------------------------
F12_PfLab1_M_Plate2b.ab1        ------------------------------------------------
PfLab1_S_F3__P13a_A08_02.ab1    ------------------------------------------------
PfLab1_M_F3__P16a_H03_15.ab1    ------------------------------------------------
gi|22794309|gb|BU498115.1|BU498 ------------------------------------------------
PfLab1_S_F3__P1a_H10_16.ab1     ------------------------------------------------
gi|15906840|gb|BI814339.1|BI814 ------------------------------------------------
gi|21254846|gb|BQ451734.1|BQ451 ------------------------------------------------
gi|21543092|gb|BQ596366.1|BQ596 ------------------------------------------------
gi|22794846|gb|BU498652.1|BU498 ------------------------------------------------
gi|21254083|gb|BQ450971.1|BQ450 ------------------------------------------------
gi|15585997|gb|BI670613.1|BI670 ------------------------------------------------
gi|15907236|gb|BI814621.1|BI814 ------------------------------------------------
gi|15909505|gb|BI815845.1|BI815 ------------------------------------------------
gi|15907247|gb|BI814627.1|BI814 ------------------------------------------------
gi|21687483|gb|BQ633330.1|BQ633 ------------------------------------------------
gi|15906981|gb|BI814417.1|BI814 ------------------------------------------------
gi|21687367|gb|BQ633214.1|BQ633 ------------------------------------------------
gi|15909120|gb|BI815639.1|BI815 ------------------------------------------------
gi|15907180|gb|BI814568.1|BI814 ------------------------------------------------
gi|22793512|gb|BU497318.1|BU497 ------------------------------------------------
gi|22792226|gb|BU496032.1|BU496 ------------------------------------------------
gi|22791936|gb|BU495742.1|BU495 ------------------------------------------------
gi|22791935|gb|BU495741.1|BU495 ------------------------------------------------
gi|15908665|gb|BI815387.1|BI815 ------------------------------------------------
gi|21254120|gb|BQ451008.1|BQ451 ------------------------------------------------
gi|21543169|gb|BQ596443.1|BQ596 ------------------------------------------------
gi|22793042|gb|BU496848.1|BU496 ------------------------------------------------
gi|21543587|gb|BQ596861.1|BQ596 ------------------------------------------------
gi|15907766|gb|BI814924.1|BI814 ------------------------------------------------
gi|21254837|gb|BQ451725.1|BQ451 ------------------------------------------------
gi|22791402|gb|BU495208.1|BU495 ------------------------------------------------
gi|22791413|gb|BU495219.1|BU495 ------------------------------------------------
gi|21255206|gb|BQ452094.1|BQ452 ------------------------------------------------
gi|21687473|gb|BQ633320.1|BQ633 ------------------------------------------------
gi|15909985|gb|BI816094.1|BI816 ------------------------------------------------
gi|15908682|gb|BI815396.1|BI815 ------------------------------------------------
gi|15906047|gb|BI813867.1|BI813 ------------------------------------------------
gi|15585947|gb|BI670563.1|BI670 ------------------------------------------------
gi|15908824|gb|BI815473.1|BI815 ------------------------------------------------
gi|21687274|gb|BQ633121.1|BQ633 ------------------------------------------------
gi|21255420|gb|BQ452308.1|BQ452 ------------------------------------------------
gi|22792950|gb|BU496756.1|BU496 ------------------------------------------------
gi|21255303|gb|BQ452191.1|BQ452 ------------------------------------------------
gi|21543094|gb|BQ596368.1|BQ596 ------------------------------------------------
F04_Pf_Sau3A_T3_S_P26.ab1       ------------------------------------------------
F08_Pf_Sau3A_T3_L_P2.ab1        ------------------------------------------------

MAL8P1.142                      AACCTATTATTTATATAAACACGAATACAACCAAAACAACACATTATA
MAL8|MAL8P1.142                 ------------------------------------------------
su_gi_contig_259                ------------------------------------------------
PfLab1_S_F3__P8a_B02_04.ab1     ------------------------------------------------
PfLab1_L_F3__P16a_C07_05.ab1    ------------------------------------------------
G10_PfLab1_M_Plate10b.ab1       ------------------------------------------------
H01_PfBamHI_M_T3_Plate26a.ab1   ------------------------------------------------
F09_PfBamHI_M_T7_Plate3a.ab1    ------------------------------------------------
E12_PfLab1_Large_Plate11b.ab1   ------------------------------------------------
E01_PfLab1_Large_Plate9b.ab1    ------------------------------------------------
F06_PfLab1_Large_Plate9b.ab1    ------------------------------------------------
D09_PfBamHI_L_T7_Plate1a.ab1    ------------------------------------------------
G08_PfLab1_M_Plate10b.ab1       ------------------------------------------------
PfLab1_L_P6a1_E11_09.ab1        ------------------------------------------------
Pflab1_L_p3a_F03_11.ab1         ------------------------------------------------
PfLab1_M_F3__P12a_H03_15.ab1    ------------------------------------------------
PfLab1_M_F3__P9a_F05_11.ab1     ------------------------------------------------
PfLab1_L_F3__P14a_G11_13.ab1    ------------------------------------------------
PfLab1_L_F3__P9a_C01_05.ab1     ------------------------------------------------
D09_PfBamHI_Small_T3_Plate8a.ab ------------------------------------------------
Seq_010203_E06_PFL_Plate1A_10.a ------------------------------------------------
PfLab1_M_F3__P4a_E05_09.ab1     ------------------------------------------------
H07_PfLab1_Large_Plate15b.ab1   ------------------------------------------------
PfLab1_M_F3__P8a_G04_14.ab1     ------------------------------------------------
PfLab1_M_F3__P3a_C01_05.ab1     ------------------------------------------------
F12_PfLab1_M_Plate2b.ab1        ------------------------------------------------
PfLab1_S_F3__P13a_A08_02.ab1    ------------------------------------------------
PfLab1_M_F3__P16a_H03_15.ab1    ------------------------------------------------
gi|22794309|gb|BU498115.1|BU498 ------------------------------------------------
PfLab1_S_F3__P1a_H10_16.ab1     ------------------------------------------------
gi|15906840|gb|BI814339.1|BI814 ------------------------------------------------
gi|21254846|gb|BQ451734.1|BQ451 ------------------------------------------------
gi|21543092|gb|BQ596366.1|BQ596 ------------------------------------------------
gi|22794846|gb|BU498652.1|BU498 ------------------------------------------------
gi|21254083|gb|BQ450971.1|BQ450 ------------------------------------------------
gi|15585997|gb|BI670613.1|BI670 ------------------------------------------------
gi|15907236|gb|BI814621.1|BI814 ------------------------------------------------
gi|15909505|gb|BI815845.1|BI815 ------------------------------------------------
gi|15907247|gb|BI814627.1|BI814 ------------------------------------------------
gi|21687483|gb|BQ633330.1|BQ633 ------------------------------------------------
gi|15906981|gb|BI814417.1|BI814 ------------------------------------------------
gi|21687367|gb|BQ633214.1|BQ633 ------------------------------------------------
gi|15909120|gb|BI815639.1|BI815 ------------------------------------------------
gi|15907180|gb|BI814568.1|BI814 ------------------------------------------------
gi|22793512|gb|BU497318.1|BU497 ------------------------------------------------
gi|22792226|gb|BU496032.1|BU496 ------------------------------------------------
gi|22791936|gb|BU495742.1|BU495 ------------------------------------------------
gi|22791935|gb|BU495741.1|BU495 ------------------------------------------------
gi|15908665|gb|BI815387.1|BI815 ------------------------------------------------
gi|21254120|gb|BQ451008.1|BQ451 ------------------------------------------------
gi|21543169|gb|BQ596443.1|BQ596 ------------------------------------------------
gi|22793042|gb|BU496848.1|BU496 ------------------------------------------------
gi|21543587|gb|BQ596861.1|BQ596 ------------------------------------------------
gi|15907766|gb|BI814924.1|BI814 ------------------------------------------------
gi|21254837|gb|BQ451725.1|BQ451 ------------------------------------------------
gi|22791402|gb|BU495208.1|BU495 ------------------------------------------------
gi|22791413|gb|BU495219.1|BU495 ------------------------------------------------
gi|21255206|gb|BQ452094.1|BQ452 ------------------------------------------------
gi|21687473|gb|BQ633320.1|BQ633 ------------------------------------------------
gi|15909985|gb|BI816094.1|BI816 ------------------------------------------------
gi|15908682|gb|BI815396.1|BI815 ------------------------------------------------
gi|15906047|gb|BI813867.1|BI813 ------------------------------------------------
gi|15585947|gb|BI670563.1|BI670 ------------------------------------------------
gi|15908824|gb|BI815473.1|BI815 ------------------------------------------------
gi|21687274|gb|BQ633121.1|BQ633 ------------------------------------------------
gi|21255420|gb|BQ452308.1|BQ452 ------------------------------------------------
gi|22792950|gb|BU496756.1|BU496 ------------------------------------------------
gi|21255303|gb|BQ452191.1|BQ452 ------------------------------------------------
gi|21543094|gb|BQ596368.1|BQ596 ------------------------------------------------
F04_Pf_Sau3A_T3_S_P26.ab1       ------------------------------------------------
F08_Pf_Sau3A_T3_L_P2.ab1        ------------------------------------------------

MAL8P1.142                      ATATATATATATATATATATGTGGCATATTATAAATATTACTTATTAG
MAL8|MAL8P1.142                 ------------------------------------------------
su_gi_contig_259                ------------------------------------------------
PfLab1_S_F3__P8a_B02_04.ab1     ------------------------------------------------
PfLab1_L_F3__P16a_C07_05.ab1    ------------------------------------------------
G10_PfLab1_M_Plate10b.ab1       ------------------------------------------------
H01_PfBamHI_M_T3_Plate26a.ab1   ------------------------------------------------
F09_PfBamHI_M_T7_Plate3a.ab1    ------------------------------------------------
E12_PfLab1_Large_Plate11b.ab1   ------------------------------------------------
E01_PfLab1_Large_Plate9b.ab1    ------------------------------------------------
F06_PfLab1_Large_Plate9b.ab1    ------------------------------------------------
D09_PfBamHI_L_T7_Plate1a.ab1    ------------------------------------------------
G08_PfLab1_M_Plate10b.ab1       ------------------------------------------------
PfLab1_L_P6a1_E11_09.ab1        ------------------------------------------------
Pflab1_L_p3a_F03_11.ab1         ------------------------------------------------
PfLab1_M_F3__P12a_H03_15.ab1    ------------------------------------------------
PfLab1_M_F3__P9a_F05_11.ab1     ------------------------------------------------
PfLab1_L_F3__P14a_G11_13.ab1    ------------------------------------------------
PfLab1_L_F3__P9a_C01_05.ab1     ------------------------------------------------
D09_PfBamHI_Small_T3_Plate8a.ab ------------------------------------------------
Seq_010203_E06_PFL_Plate1A_10.a ------------------------------------------------
PfLab1_M_F3__P4a_E05_09.ab1     ------------------------------------------------
H07_PfLab1_Large_Plate15b.ab1   ------------------------------------------------
PfLab1_M_F3__P8a_G04_14.ab1     ------------------------------------------------
PfLab1_M_F3__P3a_C01_05.ab1     ------------------------------------------------
F12_PfLab1_M_Plate2b.ab1        ------------------------------------------------
PfLab1_S_F3__P13a_A08_02.ab1    ------------------------------------------------
PfLab1_M_F3__P16a_H03_15.ab1    ------------------------------------------------
gi|22794309|gb|BU498115.1|BU498 ------------------------------------------------
PfLab1_S_F3__P1a_H10_16.ab1     ------------------------------------------------
gi|15906840|gb|BI814339.1|BI814 ------------------------------------------------
gi|21254846|gb|BQ451734.1|BQ451 ------------------------------------------------
gi|21543092|gb|BQ596366.1|BQ596 ------------------------------------------------
gi|22794846|gb|BU498652.1|BU498 ------------------------------------------------
gi|21254083|gb|BQ450971.1|BQ450 ------------------------------------------------
gi|15585997|gb|BI670613.1|BI670 ------------------------------------------------
gi|15907236|gb|BI814621.1|BI814 ------------------------------------------------
gi|15909505|gb|BI815845.1|BI815 ------------------------------------------------
gi|15907247|gb|BI814627.1|BI814 ------------------------------------------------
gi|21687483|gb|BQ633330.1|BQ633 ------------------------------------------------
gi|15906981|gb|BI814417.1|BI814 ------------------------------------------------
gi|21687367|gb|BQ633214.1|BQ633 ------------------------------------------------
gi|15909120|gb|BI815639.1|BI815 ------------------------------------------------
gi|15907180|gb|BI814568.1|BI814 ------------------------------------------------
gi|22793512|gb|BU497318.1|BU497 ------------------------------------------------
gi|22792226|gb|BU496032.1|BU496 ------------------------------------------------
gi|22791936|gb|BU495742.1|BU495 ------------------------------------------------
gi|22791935|gb|BU495741.1|BU495 ------------------------------------------------
gi|15908665|gb|BI815387.1|BI815 ------------------------------------------------
gi|21254120|gb|BQ451008.1|BQ451 ------------------------------------------------
gi|21543169|gb|BQ596443.1|BQ596 ------------------------------------------------
gi|22793042|gb|BU496848.1|BU496 ------------------------------------------------
gi|21543587|gb|BQ596861.1|BQ596 ------------------------------------------------
gi|15907766|gb|BI814924.1|BI814 ------------------------------------------------
gi|21254837|gb|BQ451725.1|BQ451 ------------------------------------------------
gi|22791402|gb|BU495208.1|BU495 ------------------------------------------------
gi|22791413|gb|BU495219.1|BU495 ------------------------------------------------
gi|21255206|gb|BQ452094.1|BQ452 ------------------------------------------------
gi|21687473|gb|BQ633320.1|BQ633 ------------------------------------------------
gi|15909985|gb|BI816094.1|BI816 ------------------------------------------------
gi|15908682|gb|BI815396.1|BI815 ------------------------------------------------
gi|15906047|gb|BI813867.1|BI813 ------------------------------------------------
gi|15585947|gb|BI670563.1|BI670 ------------------------------------------------
gi|15908824|gb|BI815473.1|BI815 ------------------------------------------------
gi|21687274|gb|BQ633121.1|BQ633 ------------------------------------------------
gi|21255420|gb|BQ452308.1|BQ452 ------------------------------------------------
gi|22792950|gb|BU496756.1|BU496 ------------------------------------------------
gi|21255303|gb|BQ452191.1|BQ452 ------------------------------------------------
gi|21543094|gb|BQ596368.1|BQ596 ------------------------------------------------
F04_Pf_Sau3A_T3_S_P26.ab1       ------------------------------------------------
F08_Pf_Sau3A_T3_L_P2.ab1        ------------------------------------------------

MAL8P1.142                      AACATGTTGATTTCATTTAATATTTAATTATTAAATCTATAAACCTCA
MAL8|MAL8P1.142                 ------------------------------------------------
su_gi_contig_259                ------------------------------------------------
PfLab1_S_F3__P8a_B02_04.ab1     ------------------------------------------------
PfLab1_L_F3__P16a_C07_05.ab1    ------------------------------------------------
G10_PfLab1_M_Plate10b.ab1       ------------------------------------------------
H01_PfBamHI_M_T3_Plate26a.ab1   ------------------------------------------------
F09_PfBamHI_M_T7_Plate3a.ab1    ------------------------------------------------
E12_PfLab1_Large_Plate11b.ab1   ------------------------------------------------
E01_PfLab1_Large_Plate9b.ab1    ------------------------------------------------
F06_PfLab1_Large_Plate9b.ab1    ------------------------------------------------
D09_PfBamHI_L_T7_Plate1a.ab1    ------------------------------------------------
G08_PfLab1_M_Plate10b.ab1       ------------------------------------------------
PfLab1_L_P6a1_E11_09.ab1        ------------------------------------------------
Pflab1_L_p3a_F03_11.ab1         ------------------------------------------------
PfLab1_M_F3__P12a_H03_15.ab1    ------------------------------------------------
PfLab1_M_F3__P9a_F05_11.ab1     ------------------------------------------------
PfLab1_L_F3__P14a_G11_13.ab1    ------------------------------------------------
PfLab1_L_F3__P9a_C01_05.ab1     ------------------------------------------------
D09_PfBamHI_Small_T3_Plate8a.ab ------------------------------------------------
Seq_010203_E06_PFL_Plate1A_10.a ------------------------------------------------
PfLab1_M_F3__P4a_E05_09.ab1     ------------------------------------------------
H07_PfLab1_Large_Plate15b.ab1   ------------------------------------------------
PfLab1_M_F3__P8a_G04_14.ab1     ------------------------------------------------
PfLab1_M_F3__P3a_C01_05.ab1     ------------------------------------------------
F12_PfLab1_M_Plate2b.ab1        ------------------------------------------------
PfLab1_S_F3__P13a_A08_02.ab1    ------------------------------------------------
PfLab1_M_F3__P16a_H03_15.ab1    ------------------------------------------------
gi|22794309|gb|BU498115.1|BU498 ------------------------------------------------
PfLab1_S_F3__P1a_H10_16.ab1     ------------------------------------------------
gi|15906840|gb|BI814339.1|BI814 ------------------------------------------------
gi|21254846|gb|BQ451734.1|BQ451 ------------------------------------------------
gi|21543092|gb|BQ596366.1|BQ596 ------------------------------------------------
gi|22794846|gb|BU498652.1|BU498 ------------------------------------------------
gi|21254083|gb|BQ450971.1|BQ450 ------------------------------------------------
gi|15585997|gb|BI670613.1|BI670 ------------------------------------------------
gi|15907236|gb|BI814621.1|BI814 ------------------------------------------------
gi|15909505|gb|BI815845.1|BI815 ------------------------------------------------
gi|15907247|gb|BI814627.1|BI814 ------------------------------------------------
gi|21687483|gb|BQ633330.1|BQ633 ------------------------------------------------
gi|15906981|gb|BI814417.1|BI814 ------------------------------------------------
gi|21687367|gb|BQ633214.1|BQ633 ------------------------------------------------
gi|15909120|gb|BI815639.1|BI815 ------------------------------------------------
gi|15907180|gb|BI814568.1|BI814 ------------------------------------------------
gi|22793512|gb|BU497318.1|BU497 ------------------------------------------------
gi|22792226|gb|BU496032.1|BU496 ------------------------------------------------
gi|22791936|gb|BU495742.1|BU495 ------------------------------------------------
gi|22791935|gb|BU495741.1|BU495 ------------------------------------------------
gi|15908665|gb|BI815387.1|BI815 ------------------------------------------------
gi|21254120|gb|BQ451008.1|BQ451 ------------------------------------------------
gi|21543169|gb|BQ596443.1|BQ596 ------------------------------------------------
gi|22793042|gb|BU496848.1|BU496 ------------------------------------------------
gi|21543587|gb|BQ596861.1|BQ596 ------------------------------------------------
gi|15907766|gb|BI814924.1|BI814 ------------------------------------------------
gi|21254837|gb|BQ451725.1|BQ451 ------------------------------------------------
gi|22791402|gb|BU495208.1|BU495 ------------------------------------------------
gi|22791413|gb|BU495219.1|BU495 ------------------------------------------------
gi|21255206|gb|BQ452094.1|BQ452 ------------------------------------------------
gi|21687473|gb|BQ633320.1|BQ633 ------------------------------------------------
gi|15909985|gb|BI816094.1|BI816 ------------------------------------------------
gi|15908682|gb|BI815396.1|BI815 ------------------------------------------------
gi|15906047|gb|BI813867.1|BI813 ------------------------------------------------
gi|15585947|gb|BI670563.1|BI670 ------------------------------------------------
gi|15908824|gb|BI815473.1|BI815 ------------------------------------------------
gi|21687274|gb|BQ633121.1|BQ633 ------------------------------------------------
gi|21255420|gb|BQ452308.1|BQ452 ------------------------------------------------
gi|22792950|gb|BU496756.1|BU496 ------------------------------------------------
gi|21255303|gb|BQ452191.1|BQ452 ------------------------------------------------
gi|21543094|gb|BQ596368.1|BQ596 ------------------------------------------------
F04_Pf_Sau3A_T3_S_P26.ab1       ------------------------------------------------
F08_Pf_Sau3A_T3_L_P2.ab1        ------------------------------------------------

MAL8P1.142                      TATAAGATGATGAAATAAGAATTTCTTTTTTTTTTCCCCCTCATTTTA
MAL8|MAL8P1.142                 ------------------------------------------------
su_gi_contig_259                ------------------------------------------------
PfLab1_S_F3__P8a_B02_04.ab1     ------------------------------------------------
PfLab1_L_F3__P16a_C07_05.ab1    ------------------------------------------------
G10_PfLab1_M_Plate10b.ab1       ------------------------------------------------
H01_PfBamHI_M_T3_Plate26a.ab1   ------------------------------------------------
F09_PfBamHI_M_T7_Plate3a.ab1    ------------------------------------------------
E12_PfLab1_Large_Plate11b.ab1   ------------------------------------------------
E01_PfLab1_Large_Plate9b.ab1    ------------------------------------------------
F06_PfLab1_Large_Plate9b.ab1    ------------------------------------------------
D09_PfBamHI_L_T7_Plate1a.ab1    ------------------------------------------------
G08_PfLab1_M_Plate10b.ab1       ------------------------------------------------
PfLab1_L_P6a1_E11_09.ab1        ------------------------------------------------
Pflab1_L_p3a_F03_11.ab1         ------------------------------------------------
PfLab1_M_F3__P12a_H03_15.ab1    ------------------------------------------------
PfLab1_M_F3__P9a_F05_11.ab1     ------------------------------------------------
PfLab1_L_F3__P14a_G11_13.ab1    ------------------------------------------------
PfLab1_L_F3__P9a_C01_05.ab1     ------------------------------------------------
D09_PfBamHI_Small_T3_Plate8a.ab ------------------------------------------------
Seq_010203_E06_PFL_Plate1A_10.a ------------------------------------------------
PfLab1_M_F3__P4a_E05_09.ab1     ------------------------------------------------
H07_PfLab1_Large_Plate15b.ab1   ------------------------------------------------
PfLab1_M_F3__P8a_G04_14.ab1     ------------------------------------------------
PfLab1_M_F3__P3a_C01_05.ab1     ------------------------------------------------
F12_PfLab1_M_Plate2b.ab1        ------------------------------------------------
PfLab1_S_F3__P13a_A08_02.ab1    ------------------------------------------------
PfLab1_M_F3__P16a_H03_15.ab1    ------------------------------------------------
gi|22794309|gb|BU498115.1|BU498 ------------------------------------------------
PfLab1_S_F3__P1a_H10_16.ab1     ------------------------------------------------
gi|15906840|gb|BI814339.1|BI814 ------------------------------------------------
gi|21254846|gb|BQ451734.1|BQ451 ------------------------------------------------
gi|21543092|gb|BQ596366.1|BQ596 ------------------------------------------------
gi|22794846|gb|BU498652.1|BU498 ------------------------------------------------
gi|21254083|gb|BQ450971.1|BQ450 ------------------------------------------------
gi|15585997|gb|BI670613.1|BI670 ------------------------------------------------
gi|15907236|gb|BI814621.1|BI814 ------------------------------------------------
gi|15909505|gb|BI815845.1|BI815 ------------------------------------------------
gi|15907247|gb|BI814627.1|BI814 ------------------------------------------------
gi|21687483|gb|BQ633330.1|BQ633 ------------------------------------------------
gi|15906981|gb|BI814417.1|BI814 ------------------------------------------------
gi|21687367|gb|BQ633214.1|BQ633 ------------------------------------------------
gi|15909120|gb|BI815639.1|BI815 ------------------------------------------------
gi|15907180|gb|BI814568.1|BI814 ------------------------------------------------
gi|22793512|gb|BU497318.1|BU497 ------------------------------------------------
gi|22792226|gb|BU496032.1|BU496 ------------------------------------------------
gi|22791936|gb|BU495742.1|BU495 ------------------------------------------------
gi|22791935|gb|BU495741.1|BU495 ------------------------------------------------
gi|15908665|gb|BI815387.1|BI815 ------------------------------------------------
gi|21254120|gb|BQ451008.1|BQ451 ------------------------------------------------
gi|21543169|gb|BQ596443.1|BQ596 ------------------------------------------------
gi|22793042|gb|BU496848.1|BU496 ------------------------------------------------
gi|21543587|gb|BQ596861.1|BQ596 ------------------------------------------------
gi|15907766|gb|BI814924.1|BI814 ------------------------------------------------
gi|21254837|gb|BQ451725.1|BQ451 ------------------------------------------------
gi|22791402|gb|BU495208.1|BU495 ------------------------------------------------
gi|22791413|gb|BU495219.1|BU495 ------------------------------------------------
gi|21255206|gb|BQ452094.1|BQ452 ------------------------------------------------
gi|21687473|gb|BQ633320.1|BQ633 ------------------------------------------------
gi|15909985|gb|BI816094.1|BI816 ------------------------------------------------
gi|15908682|gb|BI815396.1|BI815 ------------------------------------------------
gi|15906047|gb|BI813867.1|BI813 ------------------------------------------------
gi|15585947|gb|BI670563.1|BI670 ------------------------------------------------
gi|15908824|gb|BI815473.1|BI815 ------------------------------------------------
gi|21687274|gb|BQ633121.1|BQ633 ------------------------------------------------
gi|21255420|gb|BQ452308.1|BQ452 ------------------------------------------------
gi|22792950|gb|BU496756.1|BU496 ------------------------------------------------
gi|21255303|gb|BQ452191.1|BQ452 ------------------------------------------------
gi|21543094|gb|BQ596368.1|BQ596 ------------------------------------------------
F04_Pf_Sau3A_T3_S_P26.ab1       ------------------------------------------------
F08_Pf_Sau3A_T3_L_P2.ab1        ------------------------------------------------

MAL8P1.142                      ACCATATTTATGTTTTTAAATGTATTTATATAAACGTAAATGCATTTT
MAL8|MAL8P1.142                 ------------------------------------------------
su_gi_contig_259                ------------------------------------------------
PfLab1_S_F3__P8a_B02_04.ab1     ------------------------------------------------
PfLab1_L_F3__P16a_C07_05.ab1    ------------------------------------------------
G10_PfLab1_M_Plate10b.ab1       ------------------------------------------------
H01_PfBamHI_M_T3_Plate26a.ab1   ------------------------------------------------
F09_PfBamHI_M_T7_Plate3a.ab1    ------------------------------------------------
E12_PfLab1_Large_Plate11b.ab1   ------------------------------------------------
E01_PfLab1_Large_Plate9b.ab1    ------------------------------------------------
F06_PfLab1_Large_Plate9b.ab1    ------------------------------------------------
D09_PfBamHI_L_T7_Plate1a.ab1    ------------------------------------------------
G08_PfLab1_M_Plate10b.ab1       ------------------------------------------------
PfLab1_L_P6a1_E11_09.ab1        ------------------------------------------------
Pflab1_L_p3a_F03_11.ab1         ------------------------------------------------
PfLab1_M_F3__P12a_H03_15.ab1    ------------------------------------------------
PfLab1_M_F3__P9a_F05_11.ab1     ------------------------------------------------
PfLab1_L_F3__P14a_G11_13.ab1    ------------------------------------------------
PfLab1_L_F3__P9a_C01_05.ab1     ------------------------------------------------
D09_PfBamHI_Small_T3_Plate8a.ab ------------------------------------------------
Seq_010203_E06_PFL_Plate1A_10.a ------------------------------------------------
PfLab1_M_F3__P4a_E05_09.ab1     ------------------------------------------------
H07_PfLab1_Large_Plate15b.ab1   ------------------------------------------------
PfLab1_M_F3__P8a_G04_14.ab1     ------------------------------------------------
PfLab1_M_F3__P3a_C01_05.ab1     ------------------------------------------------
F12_PfLab1_M_Plate2b.ab1        ------------------------------------------------
PfLab1_S_F3__P13a_A08_02.ab1    ------------------------------------------------
PfLab1_M_F3__P16a_H03_15.ab1    ------------------------------------------------
gi|22794309|gb|BU498115.1|BU498 ------------------------------------------------
PfLab1_S_F3__P1a_H10_16.ab1     ------------------------------------------------
gi|15906840|gb|BI814339.1|BI814 ------------------------------------------------
gi|21254846|gb|BQ451734.1|BQ451 ------------------------------------------------
gi|21543092|gb|BQ596366.1|BQ596 ------------------------------------------------
gi|22794846|gb|BU498652.1|BU498 ------------------------------------------------
gi|21254083|gb|BQ450971.1|BQ450 ------------------------------------------------
gi|15585997|gb|BI670613.1|BI670 ------------------------------------------------
gi|15907236|gb|BI814621.1|BI814 ------------------------------------------------
gi|15909505|gb|BI815845.1|BI815 ------------------------------------------------
gi|15907247|gb|BI814627.1|BI814 ------------------------------------------------
gi|21687483|gb|BQ633330.1|BQ633 ------------------------------------------------
gi|15906981|gb|BI814417.1|BI814 ------------------------------------------------
gi|21687367|gb|BQ633214.1|BQ633 ------------------------------------------------
gi|15909120|gb|BI815639.1|BI815 ------------------------------------------------
gi|15907180|gb|BI814568.1|BI814 ------------------------------------------------
gi|22793512|gb|BU497318.1|BU497 ------------------------------------------------
gi|22792226|gb|BU496032.1|BU496 ------------------------------------------------
gi|22791936|gb|BU495742.1|BU495 ------------------------------------------------
gi|22791935|gb|BU495741.1|BU495 ------------------------------------------------
gi|15908665|gb|BI815387.1|BI815 ------------------------------------------------
gi|21254120|gb|BQ451008.1|BQ451 ------------------------------------------------
gi|21543169|gb|BQ596443.1|BQ596 ------------------------------------------------
gi|22793042|gb|BU496848.1|BU496 ------------------------------------------------
gi|21543587|gb|BQ596861.1|BQ596 ------------------------------------------------
gi|15907766|gb|BI814924.1|BI814 ------------------------------------------------
gi|21254837|gb|BQ451725.1|BQ451 ------------------------------------------------
gi|22791402|gb|BU495208.1|BU495 ------------------------------------------------
gi|22791413|gb|BU495219.1|BU495 ------------------------------------------------
gi|21255206|gb|BQ452094.1|BQ452 ------------------------------------------------
gi|21687473|gb|BQ633320.1|BQ633 ------------------------------------------------
gi|15909985|gb|BI816094.1|BI816 ------------------------------------------------
gi|15908682|gb|BI815396.1|BI815 ------------------------------------------------
gi|15906047|gb|BI813867.1|BI813 ------------------------------------------------
gi|15585947|gb|BI670563.1|BI670 ------------------------------------------------
gi|15908824|gb|BI815473.1|BI815 ------------------------------------------------
gi|21687274|gb|BQ633121.1|BQ633 ------------------------------------------------
gi|21255420|gb|BQ452308.1|BQ452 ------------------------------------------------
gi|22792950|gb|BU496756.1|BU496 ------------------------------------------------
gi|21255303|gb|BQ452191.1|BQ452 ------------------------------------------------
gi|21543094|gb|BQ596368.1|BQ596 ------------------------------------------------
F04_Pf_Sau3A_T3_S_P26.ab1       ------------------------------------------------
F08_Pf_Sau3A_T3_L_P2.ab1        ------------------------------------------------

MAL8P1.142                      TTAAATAATCTTTATATGTATACTTAAAAATACAGAGGTACTTGCCTT
MAL8|MAL8P1.142                 ------------------------------------------------
su_gi_contig_259                ------------------------------------------------
PfLab1_S_F3__P8a_B02_04.ab1     ------------------------------------------------
PfLab1_L_F3__P16a_C07_05.ab1    ------------------------------------------------
G10_PfLab1_M_Plate10b.ab1       ------------------------------------------------
H01_PfBamHI_M_T3_Plate26a.ab1   ------------------------------------------------
F09_PfBamHI_M_T7_Plate3a.ab1    ------------------------------------------------
E12_PfLab1_Large_Plate11b.ab1   ------------------------------------------------
E01_PfLab1_Large_Plate9b.ab1    ------------------------------------------------
F06_PfLab1_Large_Plate9b.ab1    ------------------------------------------------
D09_PfBamHI_L_T7_Plate1a.ab1    ------------------------------------------------
G08_PfLab1_M_Plate10b.ab1       ------------------------------------------------
PfLab1_L_P6a1_E11_09.ab1        ------------------------------------------------
Pflab1_L_p3a_F03_11.ab1         ------------------------------------------------
PfLab1_M_F3__P12a_H03_15.ab1    ------------------------------------------------
PfLab1_M_F3__P9a_F05_11.ab1     ------------------------------------------------
PfLab1_L_F3__P14a_G11_13.ab1    ------------------------------------------------
PfLab1_L_F3__P9a_C01_05.ab1     ------------------------------------------------
D09_PfBamHI_Small_T3_Plate8a.ab ------------------------------------------------
Seq_010203_E06_PFL_Plate1A_10.a ------------------------------------------------
PfLab1_M_F3__P4a_E05_09.ab1     ------------------------------------------------
H07_PfLab1_Large_Plate15b.ab1   ------------------------------------------------
PfLab1_M_F3__P8a_G04_14.ab1     ------------------------------------------------
PfLab1_M_F3__P3a_C01_05.ab1     ------------------------------------------------
F12_PfLab1_M_Plate2b.ab1        ------------------------------------------------
PfLab1_S_F3__P13a_A08_02.ab1    ------------------------------------------------
PfLab1_M_F3__P16a_H03_15.ab1    ------------------------------------------------
gi|22794309|gb|BU498115.1|BU498 ------------------------------------------------
PfLab1_S_F3__P1a_H10_16.ab1     ------------------------------------------------
gi|15906840|gb|BI814339.1|BI814 ------------------------------------------------
gi|21254846|gb|BQ451734.1|BQ451 ------------------------------------------------
gi|21543092|gb|BQ596366.1|BQ596 ------------------------------------------------
gi|22794846|gb|BU498652.1|BU498 ------------------------------------------------
gi|21254083|gb|BQ450971.1|BQ450 ------------------------------------------------
gi|15585997|gb|BI670613.1|BI670 ------------------------------------------------
gi|15907236|gb|BI814621.1|BI814 ------------------------------------------------
gi|15909505|gb|BI815845.1|BI815 ------------------------------------------------
gi|15907247|gb|BI814627.1|BI814 ------------------------------------------------
gi|21687483|gb|BQ633330.1|BQ633 ------------------------------------------------
gi|15906981|gb|BI814417.1|BI814 ------------------------------------------------
gi|21687367|gb|BQ633214.1|BQ633 ------------------------------------------------
gi|15909120|gb|BI815639.1|BI815 ------------------------------------------------
gi|15907180|gb|BI814568.1|BI814 ------------------------------------------------
gi|22793512|gb|BU497318.1|BU497 ------------------------------------------------
gi|22792226|gb|BU496032.1|BU496 ------------------------------------------------
gi|22791936|gb|BU495742.1|BU495 ------------------------------------------------
gi|22791935|gb|BU495741.1|BU495 ------------------------------------------------
gi|15908665|gb|BI815387.1|BI815 ------------------------------------------------
gi|21254120|gb|BQ451008.1|BQ451 ------------------------------------------------
gi|21543169|gb|BQ596443.1|BQ596 ------------------------------------------------
gi|22793042|gb|BU496848.1|BU496 ------------------------------------------------
gi|21543587|gb|BQ596861.1|BQ596 ------------------------------------------------
gi|15907766|gb|BI814924.1|BI814 ------------------------------------------------
gi|21254837|gb|BQ451725.1|BQ451 ------------------------------------------------
gi|22791402|gb|BU495208.1|BU495 ------------------------------------------------
gi|22791413|gb|BU495219.1|BU495 ------------------------------------------------
gi|21255206|gb|BQ452094.1|BQ452 ------------------------------------------------
gi|21687473|gb|BQ633320.1|BQ633 ------------------------------------------------
gi|15909985|gb|BI816094.1|BI816 ------------------------------------------------
gi|15908682|gb|BI815396.1|BI815 ------------------------------------------------
gi|15906047|gb|BI813867.1|BI813 ------------------------------------------------
gi|15585947|gb|BI670563.1|BI670 ------------------------------------------------
gi|15908824|gb|BI815473.1|BI815 ------------------------------------------------
gi|21687274|gb|BQ633121.1|BQ633 ------------------------------------------------
gi|21255420|gb|BQ452308.1|BQ452 ------------------------------------------------
gi|22792950|gb|BU496756.1|BU496 ------------------------------------------------
gi|21255303|gb|BQ452191.1|BQ452 ------------------------------------------------
gi|21543094|gb|BQ596368.1|BQ596 ------------------------------------------------
F04_Pf_Sau3A_T3_S_P26.ab1       ------------------------------------------------
F08_Pf_Sau3A_T3_L_P2.ab1        ------------------------------------------------

MAL8P1.142                      ATATACAATAAAAAAAAAATATATTTATATATATATATATATATATAT
MAL8|MAL8P1.142                 ------------------------------------------------
su_gi_contig_259                ------------------------------------------------
PfLab1_S_F3__P8a_B02_04.ab1     ------------------------------------------------
PfLab1_L_F3__P16a_C07_05.ab1    ------------------------------------------------
G10_PfLab1_M_Plate10b.ab1       ------------------------------------------------
H01_PfBamHI_M_T3_Plate26a.ab1   ------------------------------------------------
F09_PfBamHI_M_T7_Plate3a.ab1    ------------------------------------------------
E12_PfLab1_Large_Plate11b.ab1   ------------------------------------------------
E01_PfLab1_Large_Plate9b.ab1    ------------------------------------------------
F06_PfLab1_Large_Plate9b.ab1    ------------------------------------------------
D09_PfBamHI_L_T7_Plate1a.ab1    ------------------------------------------------
G08_PfLab1_M_Plate10b.ab1       ------------------------------------------------
PfLab1_L_P6a1_E11_09.ab1        ------------------------------------------------
Pflab1_L_p3a_F03_11.ab1         ------------------------------------------------
PfLab1_M_F3__P12a_H03_15.ab1    ------------------------------------------------
PfLab1_M_F3__P9a_F05_11.ab1     ------------------------------------------------
PfLab1_L_F3__P14a_G11_13.ab1    ------------------------------------------------
PfLab1_L_F3__P9a_C01_05.ab1     ------------------------------------------------
D09_PfBamHI_Small_T3_Plate8a.ab ------------------------------------------------
Seq_010203_E06_PFL_Plate1A_10.a ------------------------------------------------
PfLab1_M_F3__P4a_E05_09.ab1     ------------------------------------------------
H07_PfLab1_Large_Plate15b.ab1   ------------------------------------------------
PfLab1_M_F3__P8a_G04_14.ab1     ------------------------------------------------
PfLab1_M_F3__P3a_C01_05.ab1     ------------------------------------------------
F12_PfLab1_M_Plate2b.ab1        ------------------------------------------------
PfLab1_S_F3__P13a_A08_02.ab1    ------------------------------------------------
PfLab1_M_F3__P16a_H03_15.ab1    ------------------------------------------------
gi|22794309|gb|BU498115.1|BU498 ------------------------------------------------
PfLab1_S_F3__P1a_H10_16.ab1     ------------------------------------------------
gi|15906840|gb|BI814339.1|BI814 ------------------------------------------------
gi|21254846|gb|BQ451734.1|BQ451 ------------------------------------------------
gi|21543092|gb|BQ596366.1|BQ596 ------------------------------------------------
gi|22794846|gb|BU498652.1|BU498 ------------------------------------------------
gi|21254083|gb|BQ450971.1|BQ450 ------------------------------------------------
gi|15585997|gb|BI670613.1|BI670 ------------------------------------------------
gi|15907236|gb|BI814621.1|BI814 ------------------------------------------------
gi|15909505|gb|BI815845.1|BI815 ------------------------------------------------
gi|15907247|gb|BI814627.1|BI814 ------------------------------------------------
gi|21687483|gb|BQ633330.1|BQ633 ------------------------------------------------
gi|15906981|gb|BI814417.1|BI814 ------------------------------------------------
gi|21687367|gb|BQ633214.1|BQ633 ------------------------------------------------
gi|15909120|gb|BI815639.1|BI815 ------------------------------------------------
gi|15907180|gb|BI814568.1|BI814 ------------------------------------------------
gi|22793512|gb|BU497318.1|BU497 ------------------------------------------------
gi|22792226|gb|BU496032.1|BU496 ------------------------------------------------
gi|22791936|gb|BU495742.1|BU495 ------------------------------------------------
gi|22791935|gb|BU495741.1|BU495 ------------------------------------------------
gi|15908665|gb|BI815387.1|BI815 ------------------------------------------------
gi|21254120|gb|BQ451008.1|BQ451 ------------------------------------------------
gi|21543169|gb|BQ596443.1|BQ596 ------------------------------------------------
gi|22793042|gb|BU496848.1|BU496 ------------------------------------------------
gi|21543587|gb|BQ596861.1|BQ596 ------------------------------------------------
gi|15907766|gb|BI814924.1|BI814 ------------------------------------------------
gi|21254837|gb|BQ451725.1|BQ451 ------------------------------------------------
gi|22791402|gb|BU495208.1|BU495 ------------------------------------------------
gi|22791413|gb|BU495219.1|BU495 ------------------------------------------------
gi|21255206|gb|BQ452094.1|BQ452 ------------------------------------------------
gi|21687473|gb|BQ633320.1|BQ633 ------------------------------------------------
gi|15909985|gb|BI816094.1|BI816 ------------------------------------------------
gi|15908682|gb|BI815396.1|BI815 ------------------------------------------------
gi|15906047|gb|BI813867.1|BI813 ------------------------------------------------
gi|15585947|gb|BI670563.1|BI670 ------------------------------------------------
gi|15908824|gb|BI815473.1|BI815 ------------------------------------------------
gi|21687274|gb|BQ633121.1|BQ633 ------------------------------------------------
gi|21255420|gb|BQ452308.1|BQ452 ------------------------------------------------
gi|22792950|gb|BU496756.1|BU496 ------------------------------------------------
gi|21255303|gb|BQ452191.1|BQ452 ------------------------------------------------
gi|21543094|gb|BQ596368.1|BQ596 ------------------------------------------------
F04_Pf_Sau3A_T3_S_P26.ab1       ------------------------------------------------
F08_Pf_Sau3A_T3_L_P2.ab1        ------------------------------------------------

MAL8P1.142                      ATATATTTATTTATTTATTTATATCTATCCATATATATATTTTTGTAA
MAL8|MAL8P1.142                 ------------------------------------------------
su_gi_contig_259                ------------------------------------------------
PfLab1_S_F3__P8a_B02_04.ab1     ------------------------------------------------
PfLab1_L_F3__P16a_C07_05.ab1    ------------------------------------------------
G10_PfLab1_M_Plate10b.ab1       ------------------------------------------------
H01_PfBamHI_M_T3_Plate26a.ab1   ------------------------------------------------
F09_PfBamHI_M_T7_Plate3a.ab1    ------------------------------------------------
E12_PfLab1_Large_Plate11b.ab1   ------------------------------------------------
E01_PfLab1_Large_Plate9b.ab1    ------------------------------------------------
F06_PfLab1_Large_Plate9b.ab1    ------------------------------------------------
D09_PfBamHI_L_T7_Plate1a.ab1    ------------------------------------------------
G08_PfLab1_M_Plate10b.ab1       ------------------------------------------------
PfLab1_L_P6a1_E11_09.ab1        ------------------------------------------------
Pflab1_L_p3a_F03_11.ab1         ------------------------------------------------
PfLab1_M_F3__P12a_H03_15.ab1    ------------------------------------------------
PfLab1_M_F3__P9a_F05_11.ab1     ------------------------------------------------
PfLab1_L_F3__P14a_G11_13.ab1    ------------------------------------------------
PfLab1_L_F3__P9a_C01_05.ab1     ------------------------------------------------
D09_PfBamHI_Small_T3_Plate8a.ab ------------------------------------------------
Seq_010203_E06_PFL_Plate1A_10.a ------------------------------------------------
PfLab1_M_F3__P4a_E05_09.ab1     ------------------------------------------------
H07_PfLab1_Large_Plate15b.ab1   ------------------------------------------------
PfLab1_M_F3__P8a_G04_14.ab1     ------------------------------------------------
PfLab1_M_F3__P3a_C01_05.ab1     ------------------------------------------------
F12_PfLab1_M_Plate2b.ab1        ------------------------------------------------
PfLab1_S_F3__P13a_A08_02.ab1    ------------------------------------------------
PfLab1_M_F3__P16a_H03_15.ab1    ------------------------------------------------
gi|22794309|gb|BU498115.1|BU498 ------------------------------------------------
PfLab1_S_F3__P1a_H10_16.ab1     ------------------------------------------------
gi|15906840|gb|BI814339.1|BI814 ------------------------------------------------
gi|21254846|gb|BQ451734.1|BQ451 ------------------------------------------------
gi|21543092|gb|BQ596366.1|BQ596 ------------------------------------------------
gi|22794846|gb|BU498652.1|BU498 ------------------------------------------------
gi|21254083|gb|BQ450971.1|BQ450 ------------------------------------------------
gi|15585997|gb|BI670613.1|BI670 ------------------------------------------------
gi|15907236|gb|BI814621.1|BI814 ------------------------------------------------
gi|15909505|gb|BI815845.1|BI815 ------------------------------------------------
gi|15907247|gb|BI814627.1|BI814 ------------------------------------------------
gi|21687483|gb|BQ633330.1|BQ633 ------------------------------------------------
gi|15906981|gb|BI814417.1|BI814 ------------------------------------------------
gi|21687367|gb|BQ633214.1|BQ633 ------------------------------------------------
gi|15909120|gb|BI815639.1|BI815 ------------------------------------------------
gi|15907180|gb|BI814568.1|BI814 ------------------------------------------------
gi|22793512|gb|BU497318.1|BU497 ------------------------------------------------
gi|22792226|gb|BU496032.1|BU496 ------------------------------------------------
gi|22791936|gb|BU495742.1|BU495 ------------------------------------------------
gi|22791935|gb|BU495741.1|BU495 ------------------------------------------------
gi|15908665|gb|BI815387.1|BI815 ------------------------------------------------
gi|21254120|gb|BQ451008.1|BQ451 ------------------------------------------------
gi|21543169|gb|BQ596443.1|BQ596 ------------------------------------------------
gi|22793042|gb|BU496848.1|BU496 ------------------------------------------------
gi|21543587|gb|BQ596861.1|BQ596 ------------------------------------------------
gi|15907766|gb|BI814924.1|BI814 ------------------------------------------------
gi|21254837|gb|BQ451725.1|BQ451 ------------------------------------------------
gi|22791402|gb|BU495208.1|BU495 ------------------------------------------------
gi|22791413|gb|BU495219.1|BU495 ------------------------------------------------
gi|21255206|gb|BQ452094.1|BQ452 ------------------------------------------------
gi|21687473|gb|BQ633320.1|BQ633 ------------------------------------------------
gi|15909985|gb|BI816094.1|BI816 ------------------------------------------------
gi|15908682|gb|BI815396.1|BI815 ------------------------------------------------
gi|15906047|gb|BI813867.1|BI813 ------------------------------------------------
gi|15585947|gb|BI670563.1|BI670 ------------------------------------------------
gi|15908824|gb|BI815473.1|BI815 ------------------------------------------------
gi|21687274|gb|BQ633121.1|BQ633 ------------------------------------------------
gi|21255420|gb|BQ452308.1|BQ452 ------------------------------------------------
gi|22792950|gb|BU496756.1|BU496 ------------------------------------------------
gi|21255303|gb|BQ452191.1|BQ452 ------------------------------------------------
gi|21543094|gb|BQ596368.1|BQ596 ------------------------------------------------
F04_Pf_Sau3A_T3_S_P26.ab1       ------------------------------------------------
F08_Pf_Sau3A_T3_L_P2.ab1        ------------------------------------------------

MAL8P1.142                      GGATACAAAAAAAGAAATAATTTAATTTACATTTTTTAAAATATATTT
MAL8|MAL8P1.142                 ------------------------------------------------
su_gi_contig_259                ------------------------------------------------
PfLab1_S_F3__P8a_B02_04.ab1     ------------------------------------------------
PfLab1_L_F3__P16a_C07_05.ab1    ------------------------------------------------
G10_PfLab1_M_Plate10b.ab1       ------------------------------------------------
H01_PfBamHI_M_T3_Plate26a.ab1   ------------------------------------------------
F09_PfBamHI_M_T7_Plate3a.ab1    ------------------------------------------------
E12_PfLab1_Large_Plate11b.ab1   ------------------------------------------------
E01_PfLab1_Large_Plate9b.ab1    ------------------------------------------------
F06_PfLab1_Large_Plate9b.ab1    ------------------------------------------------
D09_PfBamHI_L_T7_Plate1a.ab1    ------------------------------------------------
G08_PfLab1_M_Plate10b.ab1       ------------------------------------------------
PfLab1_L_P6a1_E11_09.ab1        ------------------------------------------------
Pflab1_L_p3a_F03_11.ab1         ------------------------------------------------
PfLab1_M_F3__P12a_H03_15.ab1    ------------------------------------------------
PfLab1_M_F3__P9a_F05_11.ab1     ------------------------------------------------
PfLab1_L_F3__P14a_G11_13.ab1    ------------------------------------------------
PfLab1_L_F3__P9a_C01_05.ab1     ------------------------------------------------
D09_PfBamHI_Small_T3_Plate8a.ab ------------------------------------------------
Seq_010203_E06_PFL_Plate1A_10.a ------------------------------------------------
PfLab1_M_F3__P4a_E05_09.ab1     ------------------------------------------------
H07_PfLab1_Large_Plate15b.ab1   ------------------------------------------------
PfLab1_M_F3__P8a_G04_14.ab1     ------------------------------------------------
PfLab1_M_F3__P3a_C01_05.ab1     ------------------------------------------------
F12_PfLab1_M_Plate2b.ab1        ------------------------------------------------
PfLab1_S_F3__P13a_A08_02.ab1    ------------------------------------------------
PfLab1_M_F3__P16a_H03_15.ab1    ------------------------------------------------
gi|22794309|gb|BU498115.1|BU498 ------------------------------------------------
PfLab1_S_F3__P1a_H10_16.ab1     ------------------------------------------------
gi|15906840|gb|BI814339.1|BI814 ------------------------------------------------
gi|21254846|gb|BQ451734.1|BQ451 ------------------------------------------------
gi|21543092|gb|BQ596366.1|BQ596 ------------------------------------------------
gi|22794846|gb|BU498652.1|BU498 ------------------------------------------------
gi|21254083|gb|BQ450971.1|BQ450 ------------------------------------------------
gi|15585997|gb|BI670613.1|BI670 ------------------------------------------------
gi|15907236|gb|BI814621.1|BI814 ------------------------------------------------
gi|15909505|gb|BI815845.1|BI815 ------------------------------------------------
gi|15907247|gb|BI814627.1|BI814 ------------------------------------------------
gi|21687483|gb|BQ633330.1|BQ633 ------------------------------------------------
gi|15906981|gb|BI814417.1|BI814 ------------------------------------------------
gi|21687367|gb|BQ633214.1|BQ633 ------------------------------------------------
gi|15909120|gb|BI815639.1|BI815 ------------------------------------------------
gi|15907180|gb|BI814568.1|BI814 ------------------------------------------------
gi|22793512|gb|BU497318.1|BU497 ------------------------------------------------
gi|22792226|gb|BU496032.1|BU496 ------------------------------------------------
gi|22791936|gb|BU495742.1|BU495 ------------------------------------------------
gi|22791935|gb|BU495741.1|BU495 ------------------------------------------------
gi|15908665|gb|BI815387.1|BI815 ------------------------------------------------
gi|21254120|gb|BQ451008.1|BQ451 ------------------------------------------------
gi|21543169|gb|BQ596443.1|BQ596 ------------------------------------------------
gi|22793042|gb|BU496848.1|BU496 ------------------------------------------------
gi|21543587|gb|BQ596861.1|BQ596 ------------------------------------------------
gi|15907766|gb|BI814924.1|BI814 ------------------------------------------------
gi|21254837|gb|BQ451725.1|BQ451 ------------------------------------------------
gi|22791402|gb|BU495208.1|BU495 ------------------------------------------------
gi|22791413|gb|BU495219.1|BU495 ------------------------------------------------
gi|21255206|gb|BQ452094.1|BQ452 ------------------------------------------------
gi|21687473|gb|BQ633320.1|BQ633 ------------------------------------------------
gi|15909985|gb|BI816094.1|BI816 ------------------------------------------------
gi|15908682|gb|BI815396.1|BI815 ------------------------------------------------
gi|15906047|gb|BI813867.1|BI813 ------------------------------------------------
gi|15585947|gb|BI670563.1|BI670 ------------------------------------------------
gi|15908824|gb|BI815473.1|BI815 ------------------------------------------------
gi|21687274|gb|BQ633121.1|BQ633 ------------------------------------------------
gi|21255420|gb|BQ452308.1|BQ452 ------------------------------------------------
gi|22792950|gb|BU496756.1|BU496 ------------------------------------------------
gi|21255303|gb|BQ452191.1|BQ452 ------------------------------------------------
gi|21543094|gb|BQ596368.1|BQ596 ------------------------------------------------
F04_Pf_Sau3A_T3_S_P26.ab1       ------------------------------------------------
F08_Pf_Sau3A_T3_L_P2.ab1        ------------------------------------------------

MAL8P1.142                      AAAAAAAATGTTTCTCTTTTTTATAATTTCCTTATTGATTTAAATAAA
MAL8|MAL8P1.142                 ------------------------------------------------
su_gi_contig_259                ------------------------------------------------
PfLab1_S_F3__P8a_B02_04.ab1     ------------------------------------------------
PfLab1_L_F3__P16a_C07_05.ab1    ------------------------------------------------
G10_PfLab1_M_Plate10b.ab1       ------------------------------------------------
H01_PfBamHI_M_T3_Plate26a.ab1   ------------------------------------------------
F09_PfBamHI_M_T7_Plate3a.ab1    ------------------------------------------------
E12_PfLab1_Large_Plate11b.ab1   ------------------------------------------------
E01_PfLab1_Large_Plate9b.ab1    ------------------------------------------------
F06_PfLab1_Large_Plate9b.ab1    ------------------------------------------------
D09_PfBamHI_L_T7_Plate1a.ab1    ------------------------------------------------
G08_PfLab1_M_Plate10b.ab1       ------------------------------------------------
PfLab1_L_P6a1_E11_09.ab1        ------------------------------------------------
Pflab1_L_p3a_F03_11.ab1         ------------------------------------------------
PfLab1_M_F3__P12a_H03_15.ab1    ------------------------------------------------
PfLab1_M_F3__P9a_F05_11.ab1     ------------------------------------------------
PfLab1_L_F3__P14a_G11_13.ab1    ------------------------------------------------
PfLab1_L_F3__P9a_C01_05.ab1     ------------------------------------------------
D09_PfBamHI_Small_T3_Plate8a.ab ------------------------------------------------
Seq_010203_E06_PFL_Plate1A_10.a ------------------------------------------------
PfLab1_M_F3__P4a_E05_09.ab1     ------------------------------------------------
H07_PfLab1_Large_Plate15b.ab1   ------------------------------------------------
PfLab1_M_F3__P8a_G04_14.ab1     ------------------------------------------------
PfLab1_M_F3__P3a_C01_05.ab1     ------------------------------------------------
F12_PfLab1_M_Plate2b.ab1        ------------------------------------------------
PfLab1_S_F3__P13a_A08_02.ab1    ------------------------------------------------
PfLab1_M_F3__P16a_H03_15.ab1    ------------------------------------------------
gi|22794309|gb|BU498115.1|BU498 ------------------------------------------------
PfLab1_S_F3__P1a_H10_16.ab1     ------------------------------------------------
gi|15906840|gb|BI814339.1|BI814 ------------------------------------------------
gi|21254846|gb|BQ451734.1|BQ451 ------------------------------------------------
gi|21543092|gb|BQ596366.1|BQ596 ------------------------------------------------
gi|22794846|gb|BU498652.1|BU498 ------------------------------------------------
gi|21254083|gb|BQ450971.1|BQ450 ------------------------------------------------
gi|15585997|gb|BI670613.1|BI670 ------------------------------------------------
gi|15907236|gb|BI814621.1|BI814 ------------------------------------------------
gi|15909505|gb|BI815845.1|BI815 ------------------------------------------------
gi|15907247|gb|BI814627.1|BI814 ------------------------------------------------
gi|21687483|gb|BQ633330.1|BQ633 ------------------------------------------------
gi|15906981|gb|BI814417.1|BI814 ------------------------------------------------
gi|21687367|gb|BQ633214.1|BQ633 ------------------------------------------------
gi|15909120|gb|BI815639.1|BI815 ------------------------------------------------
gi|15907180|gb|BI814568.1|BI814 ------------------------------------------------
gi|22793512|gb|BU497318.1|BU497 ------------------------------------------------
gi|22792226|gb|BU496032.1|BU496 ------------------------------------------------
gi|22791936|gb|BU495742.1|BU495 ------------------------------------------------
gi|22791935|gb|BU495741.1|BU495 ------------------------------------------------
gi|15908665|gb|BI815387.1|BI815 ------------------------------------------------
gi|21254120|gb|BQ451008.1|BQ451 ------------------------------------------------
gi|21543169|gb|BQ596443.1|BQ596 ------------------------------------------------
gi|22793042|gb|BU496848.1|BU496 ------------------------------------------------
gi|21543587|gb|BQ596861.1|BQ596 ------------------------------------------------
gi|15907766|gb|BI814924.1|BI814 ------------------------------------------------
gi|21254837|gb|BQ451725.1|BQ451 ------------------------------------------------
gi|22791402|gb|BU495208.1|BU495 ------------------------------------------------
gi|22791413|gb|BU495219.1|BU495 ------------------------------------------------
gi|21255206|gb|BQ452094.1|BQ452 ------------------------------------------------
gi|21687473|gb|BQ633320.1|BQ633 ------------------------------------------------
gi|15909985|gb|BI816094.1|BI816 ------------------------------------------------
gi|15908682|gb|BI815396.1|BI815 ------------------------------------------------
gi|15906047|gb|BI813867.1|BI813 ------------------------------------------------
gi|15585947|gb|BI670563.1|BI670 ------------------------------------------------
gi|15908824|gb|BI815473.1|BI815 ------------------------------------------------
gi|21687274|gb|BQ633121.1|BQ633 ------------------------------------------------
gi|21255420|gb|BQ452308.1|BQ452 ------------------------------------------------
gi|22792950|gb|BU496756.1|BU496 ------------------------------------------------
gi|21255303|gb|BQ452191.1|BQ452 ------------------------------------------------
gi|21543094|gb|BQ596368.1|BQ596 ------------------------------------------------
F04_Pf_Sau3A_T3_S_P26.ab1       ------------------------------------------------
F08_Pf_Sau3A_T3_L_P2.ab1        ------------------------------------------------

MAL8P1.142                      AAAAAAAATTGTTCATATTATAAATTTCTGTATGGGGAGAACAATTTT
MAL8|MAL8P1.142                 ------------------------------------------------
su_gi_contig_259                ------------------------------------------------
PfLab1_S_F3__P8a_B02_04.ab1     ------------------------------------------------
PfLab1_L_F3__P16a_C07_05.ab1    ------------------------------------------------
G10_PfLab1_M_Plate10b.ab1       ------------------------------------------------
H01_PfBamHI_M_T3_Plate26a.ab1   ------------------------------------------------
F09_PfBamHI_M_T7_Plate3a.ab1    ------------------------------------------------
E12_PfLab1_Large_Plate11b.ab1   ------------------------------------------------
E01_PfLab1_Large_Plate9b.ab1    ------------------------------------------------
F06_PfLab1_Large_Plate9b.ab1    ------------------------------------------------
D09_PfBamHI_L_T7_Plate1a.ab1    ------------------------------------------------
G08_PfLab1_M_Plate10b.ab1       ------------------------------------------------
PfLab1_L_P6a1_E11_09.ab1        ------------------------------------------------
Pflab1_L_p3a_F03_11.ab1         ------------------------------------------------
PfLab1_M_F3__P12a_H03_15.ab1    ------------------------------------------------
PfLab1_M_F3__P9a_F05_11.ab1     ------------------------------------------------
PfLab1_L_F3__P14a_G11_13.ab1    ------------------------------------------------
PfLab1_L_F3__P9a_C01_05.ab1     ------------------------------------------------
D09_PfBamHI_Small_T3_Plate8a.ab ------------------------------------------------
Seq_010203_E06_PFL_Plate1A_10.a ------------------------------------------------
PfLab1_M_F3__P4a_E05_09.ab1     ------------------------------------------------
H07_PfLab1_Large_Plate15b.ab1   ------------------------------------------------
PfLab1_M_F3__P8a_G04_14.ab1     ------------------------------------------------
PfLab1_M_F3__P3a_C01_05.ab1     ------------------------------------------------
F12_PfLab1_M_Plate2b.ab1        ------------------------------------------------
PfLab1_S_F3__P13a_A08_02.ab1    ------------------------------------------------
PfLab1_M_F3__P16a_H03_15.ab1    ------------------------------------------------
gi|22794309|gb|BU498115.1|BU498 ------------------------------------------------
PfLab1_S_F3__P1a_H10_16.ab1     ------------------------------------------------
gi|15906840|gb|BI814339.1|BI814 ------------------------------------------------
gi|21254846|gb|BQ451734.1|BQ451 ------------------------------------------------
gi|21543092|gb|BQ596366.1|BQ596 ------------------------------------------------
gi|22794846|gb|BU498652.1|BU498 ------------------------------------------------
gi|21254083|gb|BQ450971.1|BQ450 ------------------------------------------------
gi|15585997|gb|BI670613.1|BI670 ------------------------------------------------
gi|15907236|gb|BI814621.1|BI814 ------------------------------------------------
gi|15909505|gb|BI815845.1|BI815 ------------------------------------------------
gi|15907247|gb|BI814627.1|BI814 ------------------------------------------------
gi|21687483|gb|BQ633330.1|BQ633 ------------------------------------------------
gi|15906981|gb|BI814417.1|BI814 ------------------------------------------------
gi|21687367|gb|BQ633214.1|BQ633 ------------------------------------------------
gi|15909120|gb|BI815639.1|BI815 ------------------------------------------------
gi|15907180|gb|BI814568.1|BI814 ------------------------------------------------
gi|22793512|gb|BU497318.1|BU497 ------------------------------------------------
gi|22792226|gb|BU496032.1|BU496 ------------------------------------------------
gi|22791936|gb|BU495742.1|BU495 ------------------------------------------------
gi|22791935|gb|BU495741.1|BU495 ------------------------------------------------
gi|15908665|gb|BI815387.1|BI815 ------------------------------------------------
gi|21254120|gb|BQ451008.1|BQ451 ------------------------------------------------
gi|21543169|gb|BQ596443.1|BQ596 ------------------------------------------------
gi|22793042|gb|BU496848.1|BU496 ------------------------------------------------
gi|21543587|gb|BQ596861.1|BQ596 ------------------------------------------------
gi|15907766|gb|BI814924.1|BI814 ------------------------------------------------
gi|21254837|gb|BQ451725.1|BQ451 ------------------------------------------------
gi|22791402|gb|BU495208.1|BU495 ------------------------------------------------
gi|22791413|gb|BU495219.1|BU495 ------------------------------------------------
gi|21255206|gb|BQ452094.1|BQ452 ------------------------------------------------
gi|21687473|gb|BQ633320.1|BQ633 ------------------------------------------------
gi|15909985|gb|BI816094.1|BI816 ------------------------------------------------
gi|15908682|gb|BI815396.1|BI815 ------------------------------------------------
gi|15906047|gb|BI813867.1|BI813 ------------------------------------------------
gi|15585947|gb|BI670563.1|BI670 ------------------------------------------------
gi|15908824|gb|BI815473.1|BI815 ------------------------------------------------
gi|21687274|gb|BQ633121.1|BQ633 ------------------------------------------------
gi|21255420|gb|BQ452308.1|BQ452 ------------------------------------------------
gi|22792950|gb|BU496756.1|BU496 ------------------------------------------------
gi|21255303|gb|BQ452191.1|BQ452 ------------------------------------------------
gi|21543094|gb|BQ596368.1|BQ596 ------------------------------------------------
F04_Pf_Sau3A_T3_S_P26.ab1       ------------------------------------------------
F08_Pf_Sau3A_T3_L_P2.ab1        ------------------------------------------------

MAL8P1.142                      ATAAAAGTGTTATATGATTTTCTTTTTTTCTTTCCTTCTTTTTGTTTT
MAL8|MAL8P1.142                 ------------------------------------------------
su_gi_contig_259                ------------------------------------------------
PfLab1_S_F3__P8a_B02_04.ab1     ------------------------------------------------
PfLab1_L_F3__P16a_C07_05.ab1    ------------------------------------------------
G10_PfLab1_M_Plate10b.ab1       ------------------------------------------------
H01_PfBamHI_M_T3_Plate26a.ab1   ------------------------------------------------
F09_PfBamHI_M_T7_Plate3a.ab1    ------------------------------------------------
E12_PfLab1_Large_Plate11b.ab1   ------------------------------------------------
E01_PfLab1_Large_Plate9b.ab1    ------------------------------------------------
F06_PfLab1_Large_Plate9b.ab1    ------------------------------------------------
D09_PfBamHI_L_T7_Plate1a.ab1    ------------------------------------------------
G08_PfLab1_M_Plate10b.ab1       ------------------------------------------------
PfLab1_L_P6a1_E11_09.ab1        ------------------------------------------------
Pflab1_L_p3a_F03_11.ab1         ------------------------------------------------
PfLab1_M_F3__P12a_H03_15.ab1    ------------------------------------------------
PfLab1_M_F3__P9a_F05_11.ab1     ------------------------------------------------
PfLab1_L_F3__P14a_G11_13.ab1    ------------------------------------------------
PfLab1_L_F3__P9a_C01_05.ab1     ------------------------------------------------
D09_PfBamHI_Small_T3_Plate8a.ab ------------------------------------------------
Seq_010203_E06_PFL_Plate1A_10.a ------------------------------------------------
PfLab1_M_F3__P4a_E05_09.ab1     ------------------------------------------------
H07_PfLab1_Large_Plate15b.ab1   ------------------------------------------------
PfLab1_M_F3__P8a_G04_14.ab1     ------------------------------------------------
PfLab1_M_F3__P3a_C01_05.ab1     ------------------------------------------------
F12_PfLab1_M_Plate2b.ab1        ------------------------------------------------
PfLab1_S_F3__P13a_A08_02.ab1    ------------------------------------------------
PfLab1_M_F3__P16a_H03_15.ab1    ------------------------------------------------
gi|22794309|gb|BU498115.1|BU498 ------------------------------------------------
PfLab1_S_F3__P1a_H10_16.ab1     ------------------------------------------------
gi|15906840|gb|BI814339.1|BI814 ------------------------------------------------
gi|21254846|gb|BQ451734.1|BQ451 ------------------------------------------------
gi|21543092|gb|BQ596366.1|BQ596 ------------------------------------------------
gi|22794846|gb|BU498652.1|BU498 ------------------------------------------------
gi|21254083|gb|BQ450971.1|BQ450 ------------------------------------------------
gi|15585997|gb|BI670613.1|BI670 ------------------------------------------------
gi|15907236|gb|BI814621.1|BI814 ------------------------------------------------
gi|15909505|gb|BI815845.1|BI815 ------------------------------------------------
gi|15907247|gb|BI814627.1|BI814 ------------------------------------------------
gi|21687483|gb|BQ633330.1|BQ633 ------------------------------------------------
gi|15906981|gb|BI814417.1|BI814 ------------------------------------------------
gi|21687367|gb|BQ633214.1|BQ633 ------------------------------------------------
gi|15909120|gb|BI815639.1|BI815 ------------------------------------------------
gi|15907180|gb|BI814568.1|BI814 ------------------------------------------------
gi|22793512|gb|BU497318.1|BU497 ------------------------------------------------
gi|22792226|gb|BU496032.1|BU496 ------------------------------------------------
gi|22791936|gb|BU495742.1|BU495 ------------------------------------------------
gi|22791935|gb|BU495741.1|BU495 ------------------------------------------------
gi|15908665|gb|BI815387.1|BI815 ------------------------------------------------
gi|21254120|gb|BQ451008.1|BQ451 ------------------------------------------------
gi|21543169|gb|BQ596443.1|BQ596 ------------------------------------------------
gi|22793042|gb|BU496848.1|BU496 ------------------------------------------------
gi|21543587|gb|BQ596861.1|BQ596 ------------------------------------------------
gi|15907766|gb|BI814924.1|BI814 ------------------------------------------------
gi|21254837|gb|BQ451725.1|BQ451 ------------------------------------------------
gi|22791402|gb|BU495208.1|BU495 ------------------------------------------------
gi|22791413|gb|BU495219.1|BU495 ------------------------------------------------
gi|21255206|gb|BQ452094.1|BQ452 ------------------------------------------------
gi|21687473|gb|BQ633320.1|BQ633 ------------------------------------------------
gi|15909985|gb|BI816094.1|BI816 ------------------------------------------------
gi|15908682|gb|BI815396.1|BI815 ------------------------------------------------
gi|15906047|gb|BI813867.1|BI813 ------------------------------------------------
gi|15585947|gb|BI670563.1|BI670 ------------------------------------------------
gi|15908824|gb|BI815473.1|BI815 ------------------------------------------------
gi|21687274|gb|BQ633121.1|BQ633 ------------------------------------------------
gi|21255420|gb|BQ452308.1|BQ452 ------------------------------------------------
gi|22792950|gb|BU496756.1|BU496 ------------------------------------------------
gi|21255303|gb|BQ452191.1|BQ452 ------------------------------------------------
gi|21543094|gb|BQ596368.1|BQ596 ------------------------------------------------
F04_Pf_Sau3A_T3_S_P26.ab1       ------------------------------------------------
F08_Pf_Sau3A_T3_L_P2.ab1        ------------------------------------------------

MAL8P1.142                      TTTTAAAAATATTATATATCATAATAAATACAAATATGAAAATATGGT
MAL8|MAL8P1.142                 ------------------------------------------------
su_gi_contig_259                ------------------------------------------------
PfLab1_S_F3__P8a_B02_04.ab1     ------------------------------------------------
PfLab1_L_F3__P16a_C07_05.ab1    ------------------------------------------------
G10_PfLab1_M_Plate10b.ab1       ------------------------------------------------
H01_PfBamHI_M_T3_Plate26a.ab1   ------------------------------------------------
F09_PfBamHI_M_T7_Plate3a.ab1    ------------------------------------------------
E12_PfLab1_Large_Plate11b.ab1   ------------------------------------------------
E01_PfLab1_Large_Plate9b.ab1    ------------------------------------------------
F06_PfLab1_Large_Plate9b.ab1    ------------------------------------------------
D09_PfBamHI_L_T7_Plate1a.ab1    ------------------------------------------------
G08_PfLab1_M_Plate10b.ab1       ------------------------------------------------
PfLab1_L_P6a1_E11_09.ab1        ------------------------------------------------
Pflab1_L_p3a_F03_11.ab1         ------------------------------------------------
PfLab1_M_F3__P12a_H03_15.ab1    ------------------------------------------------
PfLab1_M_F3__P9a_F05_11.ab1     ------------------------------------------------
PfLab1_L_F3__P14a_G11_13.ab1    ------------------------------------------------
PfLab1_L_F3__P9a_C01_05.ab1     ------------------------------------------------
D09_PfBamHI_Small_T3_Plate8a.ab ------------------------------------------------
Seq_010203_E06_PFL_Plate1A_10.a ------------------------------------------------
PfLab1_M_F3__P4a_E05_09.ab1     ------------------------------------------------
H07_PfLab1_Large_Plate15b.ab1   ------------------------------------------------
PfLab1_M_F3__P8a_G04_14.ab1     ------------------------------------------------
PfLab1_M_F3__P3a_C01_05.ab1     ------------------------------------------------
F12_PfLab1_M_Plate2b.ab1        ------------------------------------------------
PfLab1_S_F3__P13a_A08_02.ab1    ------------------------------------------------
PfLab1_M_F3__P16a_H03_15.ab1    ------------------------------------------------
gi|22794309|gb|BU498115.1|BU498 ------------------------------------------------
PfLab1_S_F3__P1a_H10_16.ab1     ------------------------------------------------
gi|15906840|gb|BI814339.1|BI814 ------------------------------------------------
gi|21254846|gb|BQ451734.1|BQ451 ------------------------------------------------
gi|21543092|gb|BQ596366.1|BQ596 ------------------------------------------------
gi|22794846|gb|BU498652.1|BU498 ------------------------------------------------
gi|21254083|gb|BQ450971.1|BQ450 ------------------------------------------------
gi|15585997|gb|BI670613.1|BI670 ------------------------------------------------
gi|15907236|gb|BI814621.1|BI814 ------------------------------------------------
gi|15909505|gb|BI815845.1|BI815 ------------------------------------------------
gi|15907247|gb|BI814627.1|BI814 ------------------------------------------------
gi|21687483|gb|BQ633330.1|BQ633 ------------------------------------------------
gi|15906981|gb|BI814417.1|BI814 ------------------------------------------------
gi|21687367|gb|BQ633214.1|BQ633 ------------------------------------------------
gi|15909120|gb|BI815639.1|BI815 ------------------------------------------------
gi|15907180|gb|BI814568.1|BI814 ------------------------------------------------
gi|22793512|gb|BU497318.1|BU497 ------------------------------------------------
gi|22792226|gb|BU496032.1|BU496 ------------------------------------------------
gi|22791936|gb|BU495742.1|BU495 ------------------------------------------------
gi|22791935|gb|BU495741.1|BU495 ------------------------------------------------
gi|15908665|gb|BI815387.1|BI815 ------------------------------------------------
gi|21254120|gb|BQ451008.1|BQ451 ------------------------------------------------
gi|21543169|gb|BQ596443.1|BQ596 ------------------------------------------------
gi|22793042|gb|BU496848.1|BU496 ------------------------------------------------
gi|21543587|gb|BQ596861.1|BQ596 ------------------------------------------------
gi|15907766|gb|BI814924.1|BI814 ------------------------------------------------
gi|21254837|gb|BQ451725.1|BQ451 ------------------------------------------------
gi|22791402|gb|BU495208.1|BU495 ------------------------------------------------
gi|22791413|gb|BU495219.1|BU495 ------------------------------------------------
gi|21255206|gb|BQ452094.1|BQ452 ------------------------------------------------
gi|21687473|gb|BQ633320.1|BQ633 ------------------------------------------------
gi|15909985|gb|BI816094.1|BI816 ------------------------------------------------
gi|15908682|gb|BI815396.1|BI815 ------------------------------------------------
gi|15906047|gb|BI813867.1|BI813 ------------------------------------------------
gi|15585947|gb|BI670563.1|BI670 ------------------------------------------------
gi|15908824|gb|BI815473.1|BI815 ------------------------------------------------
gi|21687274|gb|BQ633121.1|BQ633 ------------------------------------------------
gi|21255420|gb|BQ452308.1|BQ452 ------------------------------------------------
gi|22792950|gb|BU496756.1|BU496 ------------------------------------------------
gi|21255303|gb|BQ452191.1|BQ452 ------------------------------------------------
gi|21543094|gb|BQ596368.1|BQ596 ------------------------------------------------
F04_Pf_Sau3A_T3_S_P26.ab1       ------------------------------------------------
F08_Pf_Sau3A_T3_L_P2.ab1        ------------------------------------------------

MAL8P1.142                      ATAAAAATATAATTGTATATATTATATATATATATATGCATTATATAT
MAL8|MAL8P1.142                 ------------------------------------------------
su_gi_contig_259                ------------------------------------------------
PfLab1_S_F3__P8a_B02_04.ab1     ------------------------------------------------
PfLab1_L_F3__P16a_C07_05.ab1    ------------------------------------------------
G10_PfLab1_M_Plate10b.ab1       ------------------------------------------------
H01_PfBamHI_M_T3_Plate26a.ab1   ------------------------------------------------
F09_PfBamHI_M_T7_Plate3a.ab1    ------------------------------------------------
E12_PfLab1_Large_Plate11b.ab1   ------------------------------------------------
E01_PfLab1_Large_Plate9b.ab1    ------------------------------------------------
F06_PfLab1_Large_Plate9b.ab1    ------------------------------------------------
D09_PfBamHI_L_T7_Plate1a.ab1    ------------------------------------------------
G08_PfLab1_M_Plate10b.ab1       ------------------------------------------------
PfLab1_L_P6a1_E11_09.ab1        ------------------------------------------------
Pflab1_L_p3a_F03_11.ab1         ------------------------------------------------
PfLab1_M_F3__P12a_H03_15.ab1    ------------------------------------------------
PfLab1_M_F3__P9a_F05_11.ab1     ------------------------------------------------
PfLab1_L_F3__P14a_G11_13.ab1    ------------------------------------------------
PfLab1_L_F3__P9a_C01_05.ab1     ------------------------------------------------
D09_PfBamHI_Small_T3_Plate8a.ab ------------------------------------------------
Seq_010203_E06_PFL_Plate1A_10.a ------------------------------------------------
PfLab1_M_F3__P4a_E05_09.ab1     ------------------------------------------------
H07_PfLab1_Large_Plate15b.ab1   ------------------------------------------------
PfLab1_M_F3__P8a_G04_14.ab1     ------------------------------------------------
PfLab1_M_F3__P3a_C01_05.ab1     ------------------------------------------------
F12_PfLab1_M_Plate2b.ab1        ------------------------------------------------
PfLab1_S_F3__P13a_A08_02.ab1    ------------------------------------------------
PfLab1_M_F3__P16a_H03_15.ab1    ------------------------------------------------
gi|22794309|gb|BU498115.1|BU498 ------------------------------------------------
PfLab1_S_F3__P1a_H10_16.ab1     ------------------------------------------------
gi|15906840|gb|BI814339.1|BI814 ------------------------------------------------
gi|21254846|gb|BQ451734.1|BQ451 ------------------------------------------------
gi|21543092|gb|BQ596366.1|BQ596 ------------------------------------------------
gi|22794846|gb|BU498652.1|BU498 ------------------------------------------------
gi|21254083|gb|BQ450971.1|BQ450 ------------------------------------------------
gi|15585997|gb|BI670613.1|BI670 ------------------------------------------------
gi|15907236|gb|BI814621.1|BI814 ------------------------------------------------
gi|15909505|gb|BI815845.1|BI815 ------------------------------------------------
gi|15907247|gb|BI814627.1|BI814 ------------------------------------------------
gi|21687483|gb|BQ633330.1|BQ633 ------------------------------------------------
gi|15906981|gb|BI814417.1|BI814 ------------------------------------------------
gi|21687367|gb|BQ633214.1|BQ633 ------------------------------------------------
gi|15909120|gb|BI815639.1|BI815 ------------------------------------------------
gi|15907180|gb|BI814568.1|BI814 ------------------------------------------------
gi|22793512|gb|BU497318.1|BU497 ------------------------------------------------
gi|22792226|gb|BU496032.1|BU496 ------------------------------------------------
gi|22791936|gb|BU495742.1|BU495 ------------------------------------------------
gi|22791935|gb|BU495741.1|BU495 ------------------------------------------------
gi|15908665|gb|BI815387.1|BI815 ------------------------------------------------
gi|21254120|gb|BQ451008.1|BQ451 ------------------------------------------------
gi|21543169|gb|BQ596443.1|BQ596 ------------------------------------------------
gi|22793042|gb|BU496848.1|BU496 ------------------------------------------------
gi|21543587|gb|BQ596861.1|BQ596 ------------------------------------------------
gi|15907766|gb|BI814924.1|BI814 ------------------------------------------------
gi|21254837|gb|BQ451725.1|BQ451 ------------------------------------------------
gi|22791402|gb|BU495208.1|BU495 ------------------------------------------------
gi|22791413|gb|BU495219.1|BU495 ------------------------------------------------
gi|21255206|gb|BQ452094.1|BQ452 ------------------------------------------------
gi|21687473|gb|BQ633320.1|BQ633 ------------------------------------------------
gi|15909985|gb|BI816094.1|BI816 ------------------------------------------------
gi|15908682|gb|BI815396.1|BI815 ------------------------------------------------
gi|15906047|gb|BI813867.1|BI813 ------------------------------------------------
gi|15585947|gb|BI670563.1|BI670 ------------------------------------------------
gi|15908824|gb|BI815473.1|BI815 ------------------------------------------------
gi|21687274|gb|BQ633121.1|BQ633 ------------------------------------------------
gi|21255420|gb|BQ452308.1|BQ452 ------------------------------------------------
gi|22792950|gb|BU496756.1|BU496 ------------------------------------------------
gi|21255303|gb|BQ452191.1|BQ452 ------------------------------------------------
gi|21543094|gb|BQ596368.1|BQ596 ------------------------------------------------
F04_Pf_Sau3A_T3_S_P26.ab1       ------------------------------------------------
F08_Pf_Sau3A_T3_L_P2.ab1        ------------------------------------------------

MAL8P1.142                      ATATATTATATATATGTACAATATATATATCCGTAAAAATAAAAAATA
MAL8|MAL8P1.142                 ------------------------------------------------
su_gi_contig_259                ------------------------------------------------
PfLab1_S_F3__P8a_B02_04.ab1     ------------------------------------------------
PfLab1_L_F3__P16a_C07_05.ab1    ------------------------------------------------
G10_PfLab1_M_Plate10b.ab1       ------------------------------------------------
H01_PfBamHI_M_T3_Plate26a.ab1   ------------------------------------------------
F09_PfBamHI_M_T7_Plate3a.ab1    ------------------------------------------------
E12_PfLab1_Large_Plate11b.ab1   ------------------------------------------------
E01_PfLab1_Large_Plate9b.ab1    ------------------------------------------------
F06_PfLab1_Large_Plate9b.ab1    ------------------------------------------------
D09_PfBamHI_L_T7_Plate1a.ab1    ------------------------------------------------
G08_PfLab1_M_Plate10b.ab1       ------------------------------------------------
PfLab1_L_P6a1_E11_09.ab1        ------------------------------------------------
Pflab1_L_p3a_F03_11.ab1         ------------------------------------------------
PfLab1_M_F3__P12a_H03_15.ab1    ------------------------------------------------
PfLab1_M_F3__P9a_F05_11.ab1     ------------------------------------------------
PfLab1_L_F3__P14a_G11_13.ab1    ------------------------------------------------
PfLab1_L_F3__P9a_C01_05.ab1     ------------------------------------------------
D09_PfBamHI_Small_T3_Plate8a.ab ------------------------------------------------
Seq_010203_E06_PFL_Plate1A_10.a ------------------------------------------------
PfLab1_M_F3__P4a_E05_09.ab1     ------------------------------------------------
H07_PfLab1_Large_Plate15b.ab1   ------------------------------------------------
PfLab1_M_F3__P8a_G04_14.ab1     ------------------------------------------------
PfLab1_M_F3__P3a_C01_05.ab1     ------------------------------------------------
F12_PfLab1_M_Plate2b.ab1        ------------------------------------------------
PfLab1_S_F3__P13a_A08_02.ab1    ------------------------------------------------
PfLab1_M_F3__P16a_H03_15.ab1    ------------------------------------------------
gi|22794309|gb|BU498115.1|BU498 ------------------------------------------------
PfLab1_S_F3__P1a_H10_16.ab1     ------------------------------------------------
gi|15906840|gb|BI814339.1|BI814 ------------------------------------------------
gi|21254846|gb|BQ451734.1|BQ451 ------------------------------------------------
gi|21543092|gb|BQ596366.1|BQ596 ------------------------------------------------
gi|22794846|gb|BU498652.1|BU498 ------------------------------------------------
gi|21254083|gb|BQ450971.1|BQ450 ------------------------------------------------
gi|15585997|gb|BI670613.1|BI670 ------------------------------------------------
gi|15907236|gb|BI814621.1|BI814 ------------------------------------------------
gi|15909505|gb|BI815845.1|BI815 ------------------------------------------------
gi|15907247|gb|BI814627.1|BI814 ------------------------------------------------
gi|21687483|gb|BQ633330.1|BQ633 ------------------------------------------------
gi|15906981|gb|BI814417.1|BI814 ------------------------------------------------
gi|21687367|gb|BQ633214.1|BQ633 ------------------------------------------------
gi|15909120|gb|BI815639.1|BI815 ------------------------------------------------
gi|15907180|gb|BI814568.1|BI814 ------------------------------------------------
gi|22793512|gb|BU497318.1|BU497 ------------------------------------------------
gi|22792226|gb|BU496032.1|BU496 ------------------------------------------------
gi|22791936|gb|BU495742.1|BU495 ------------------------------------------------
gi|22791935|gb|BU495741.1|BU495 ------------------------------------------------
gi|15908665|gb|BI815387.1|BI815 ------------------------------------------------
gi|21254120|gb|BQ451008.1|BQ451 ------------------------------------------------
gi|21543169|gb|BQ596443.1|BQ596 ------------------------------------------------
gi|22793042|gb|BU496848.1|BU496 ------------------------------------------------
gi|21543587|gb|BQ596861.1|BQ596 ------------------------------------------------
gi|15907766|gb|BI814924.1|BI814 ------------------------------------------------
gi|21254837|gb|BQ451725.1|BQ451 ------------------------------------------------
gi|22791402|gb|BU495208.1|BU495 ------------------------------------------------
gi|22791413|gb|BU495219.1|BU495 ------------------------------------------------
gi|21255206|gb|BQ452094.1|BQ452 ------------------------------------------------
gi|21687473|gb|BQ633320.1|BQ633 ------------------------------------------------
gi|15909985|gb|BI816094.1|BI816 ------------------------------------------------
gi|15908682|gb|BI815396.1|BI815 ------------------------------------------------
gi|15906047|gb|BI813867.1|BI813 ------------------------------------------------
gi|15585947|gb|BI670563.1|BI670 ------------------------------------------------
gi|15908824|gb|BI815473.1|BI815 ------------------------------------------------
gi|21687274|gb|BQ633121.1|BQ633 ------------------------------------------------
gi|21255420|gb|BQ452308.1|BQ452 ------------------------------------------------
gi|22792950|gb|BU496756.1|BU496 ------------------------------------------------
gi|21255303|gb|BQ452191.1|BQ452 ------------------------------------------------
gi|21543094|gb|BQ596368.1|BQ596 ------------------------------------------------
F04_Pf_Sau3A_T3_S_P26.ab1       ------------------------------------------------
F08_Pf_Sau3A_T3_L_P2.ab1        ------------------------------------------------

MAL8P1.142                      TTACATATATACATTTATATATATATATATATGTTATATTCTAATACC
MAL8|MAL8P1.142                 ------------------------------------------------
su_gi_contig_259                ------------------------------------------------
PfLab1_S_F3__P8a_B02_04.ab1     ------------------------------------------------
PfLab1_L_F3__P16a_C07_05.ab1    ------------------------------------------------
G10_PfLab1_M_Plate10b.ab1       ------------------------------------------------
H01_PfBamHI_M_T3_Plate26a.ab1   ------------------------------------------------
F09_PfBamHI_M_T7_Plate3a.ab1    ------------------------------------------------
E12_PfLab1_Large_Plate11b.ab1   ------------------------------------------------
E01_PfLab1_Large_Plate9b.ab1    ------------------------------------------------
F06_PfLab1_Large_Plate9b.ab1    ------------------------------------------------
D09_PfBamHI_L_T7_Plate1a.ab1    ------------------------------------------------
G08_PfLab1_M_Plate10b.ab1       ------------------------------------------------
PfLab1_L_P6a1_E11_09.ab1        ------------------------------------------------
Pflab1_L_p3a_F03_11.ab1         ------------------------------------------------
PfLab1_M_F3__P12a_H03_15.ab1    ------------------------------------------------
PfLab1_M_F3__P9a_F05_11.ab1     ------------------------------------------------
PfLab1_L_F3__P14a_G11_13.ab1    ------------------------------------------------
PfLab1_L_F3__P9a_C01_05.ab1     ------------------------------------------------
D09_PfBamHI_Small_T3_Plate8a.ab ------------------------------------------------
Seq_010203_E06_PFL_Plate1A_10.a ------------------------------------------------
PfLab1_M_F3__P4a_E05_09.ab1     ------------------------------------------------
H07_PfLab1_Large_Plate15b.ab1   ------------------------------------------------
PfLab1_M_F3__P8a_G04_14.ab1     ------------------------------------------------
PfLab1_M_F3__P3a_C01_05.ab1     ------------------------------------------------
F12_PfLab1_M_Plate2b.ab1        ------------------------------------------------
PfLab1_S_F3__P13a_A08_02.ab1    ------------------------------------------------
PfLab1_M_F3__P16a_H03_15.ab1    ------------------------------------------------
gi|22794309|gb|BU498115.1|BU498 ------------------------------------------------
PfLab1_S_F3__P1a_H10_16.ab1     ------------------------------------------------
gi|15906840|gb|BI814339.1|BI814 ------------------------------------------------
gi|21254846|gb|BQ451734.1|BQ451 ------------------------------------------------
gi|21543092|gb|BQ596366.1|BQ596 ------------------------------------------------
gi|22794846|gb|BU498652.1|BU498 ------------------------------------------------
gi|21254083|gb|BQ450971.1|BQ450 ------------------------------------------------
gi|15585997|gb|BI670613.1|BI670 ------------------------------------------------
gi|15907236|gb|BI814621.1|BI814 ------------------------------------------------
gi|15909505|gb|BI815845.1|BI815 ------------------------------------------------
gi|15907247|gb|BI814627.1|BI814 ------------------------------------------------
gi|21687483|gb|BQ633330.1|BQ633 ------------------------------------------------
gi|15906981|gb|BI814417.1|BI814 ------------------------------------------------
gi|21687367|gb|BQ633214.1|BQ633 ------------------------------------------------
gi|15909120|gb|BI815639.1|BI815 ------------------------------------------------
gi|15907180|gb|BI814568.1|BI814 ------------------------------------------------
gi|22793512|gb|BU497318.1|BU497 ------------------------------------------------
gi|22792226|gb|BU496032.1|BU496 ------------------------------------------------
gi|22791936|gb|BU495742.1|BU495 ------------------------------------------------
gi|22791935|gb|BU495741.1|BU495 ------------------------------------------------
gi|15908665|gb|BI815387.1|BI815 ------------------------------------------------
gi|21254120|gb|BQ451008.1|BQ451 ------------------------------------------------
gi|21543169|gb|BQ596443.1|BQ596 ------------------------------------------------
gi|22793042|gb|BU496848.1|BU496 ------------------------------------------------
gi|21543587|gb|BQ596861.1|BQ596 ------------------------------------------------
gi|15907766|gb|BI814924.1|BI814 ------------------------------------------------
gi|21254837|gb|BQ451725.1|BQ451 ------------------------------------------------
gi|22791402|gb|BU495208.1|BU495 ------------------------------------------------
gi|22791413|gb|BU495219.1|BU495 ------------------------------------------------
gi|21255206|gb|BQ452094.1|BQ452 ------------------------------------------------
gi|21687473|gb|BQ633320.1|BQ633 ------------------------------------------------
gi|15909985|gb|BI816094.1|BI816 ------------------------------------------------
gi|15908682|gb|BI815396.1|BI815 ------------------------------------------------
gi|15906047|gb|BI813867.1|BI813 ------------------------------------------------
gi|15585947|gb|BI670563.1|BI670 ------------------------------------------------
gi|15908824|gb|BI815473.1|BI815 ------------------------------------------------
gi|21687274|gb|BQ633121.1|BQ633 ------------------------------------------------
gi|21255420|gb|BQ452308.1|BQ452 ------------------------------------------------
gi|22792950|gb|BU496756.1|BU496 ------------------------------------------------
gi|21255303|gb|BQ452191.1|BQ452 ------------------------------------------------
gi|21543094|gb|BQ596368.1|BQ596 ------------------------------------------------
F04_Pf_Sau3A_T3_S_P26.ab1       ------------------------------------------------
F08_Pf_Sau3A_T3_L_P2.ab1        ------------------------------------------------

MAL8P1.142                      TCTAATTAATATTTTTTTTTTTTTTTTTTTTTTTTTTTTTTTTTTTTT
MAL8|MAL8P1.142                 ------------------------------------------------
su_gi_contig_259                ------------------------------------------------
PfLab1_S_F3__P8a_B02_04.ab1     ------------------------------------------------
PfLab1_L_F3__P16a_C07_05.ab1    ------------------------------------------------
G10_PfLab1_M_Plate10b.ab1       ------------------------------------------------
H01_PfBamHI_M_T3_Plate26a.ab1   ------------------------------------------------
F09_PfBamHI_M_T7_Plate3a.ab1    ------------------------------------------------
E12_PfLab1_Large_Plate11b.ab1   ------------------------------------------------
E01_PfLab1_Large_Plate9b.ab1    ------------------------------------------------
F06_PfLab1_Large_Plate9b.ab1    ------------------------------------------------
D09_PfBamHI_L_T7_Plate1a.ab1    ------------------------------------------------
G08_PfLab1_M_Plate10b.ab1       ------------------------------------------------
PfLab1_L_P6a1_E11_09.ab1        ------------------------------------------------
Pflab1_L_p3a_F03_11.ab1         ------------------------------------------------
PfLab1_M_F3__P12a_H03_15.ab1    ------------------------------------------------
PfLab1_M_F3__P9a_F05_11.ab1     ------------------------------------------------
PfLab1_L_F3__P14a_G11_13.ab1    ------------------------------------------------
PfLab1_L_F3__P9a_C01_05.ab1     ------------------------------------------------
D09_PfBamHI_Small_T3_Plate8a.ab ------------------------------------------------
Seq_010203_E06_PFL_Plate1A_10.a ------------------------------------------------
PfLab1_M_F3__P4a_E05_09.ab1     ------------------------------------------------
H07_PfLab1_Large_Plate15b.ab1   ------------------------------------------------
PfLab1_M_F3__P8a_G04_14.ab1     ------------------------------------------------
PfLab1_M_F3__P3a_C01_05.ab1     ------------------------------------------------
F12_PfLab1_M_Plate2b.ab1        ------------------------------------------------
PfLab1_S_F3__P13a_A08_02.ab1    ------------------------------------------------
PfLab1_M_F3__P16a_H03_15.ab1    ------------------------------------------------
gi|22794309|gb|BU498115.1|BU498 ------------------------------------------------
PfLab1_S_F3__P1a_H10_16.ab1     ------------------------------------------------
gi|15906840|gb|BI814339.1|BI814 ------------------------------------------------
gi|21254846|gb|BQ451734.1|BQ451 ------------------------------------------------
gi|21543092|gb|BQ596366.1|BQ596 ------------------------------------------------
gi|22794846|gb|BU498652.1|BU498 ------------------------------------------------
gi|21254083|gb|BQ450971.1|BQ450 ------------------------------------------------
gi|15585997|gb|BI670613.1|BI670 ------------------------------------------------
gi|15907236|gb|BI814621.1|BI814 ------------------------------------------------
gi|15909505|gb|BI815845.1|BI815 ------------------------------------------------
gi|15907247|gb|BI814627.1|BI814 ------------------------------------------------
gi|21687483|gb|BQ633330.1|BQ633 ------------------------------------------------
gi|15906981|gb|BI814417.1|BI814 ------------------------------------------------
gi|21687367|gb|BQ633214.1|BQ633 ------------------------------------------------
gi|15909120|gb|BI815639.1|BI815 ------------------------------------------------
gi|15907180|gb|BI814568.1|BI814 ------------------------------------------------
gi|22793512|gb|BU497318.1|BU497 ------------------------------------------------
gi|22792226|gb|BU496032.1|BU496 ------------------------------------------------
gi|22791936|gb|BU495742.1|BU495 ------------------------------------------------
gi|22791935|gb|BU495741.1|BU495 ------------------------------------------------
gi|15908665|gb|BI815387.1|BI815 ------------------------------------------------
gi|21254120|gb|BQ451008.1|BQ451 ------------------------------------------------
gi|21543169|gb|BQ596443.1|BQ596 ------------------------------------------------
gi|22793042|gb|BU496848.1|BU496 ------------------------------------------------
gi|21543587|gb|BQ596861.1|BQ596 ------------------------------------------------
gi|15907766|gb|BI814924.1|BI814 ------------------------------------------------
gi|21254837|gb|BQ451725.1|BQ451 ------------------------------------------------
gi|22791402|gb|BU495208.1|BU495 ------------------------------------------------
gi|22791413|gb|BU495219.1|BU495 ------------------------------------------------
gi|21255206|gb|BQ452094.1|BQ452 ------------------------------------------------
gi|21687473|gb|BQ633320.1|BQ633 ------------------------------------------------
gi|15909985|gb|BI816094.1|BI816 ------------------------------------------------
gi|15908682|gb|BI815396.1|BI815 ------------------------------------------------
gi|15906047|gb|BI813867.1|BI813 ------------------------------------------------
gi|15585947|gb|BI670563.1|BI670 ------------------------------------------------
gi|15908824|gb|BI815473.1|BI815 ------------------------------------------------
gi|21687274|gb|BQ633121.1|BQ633 ------------------------------------------------
gi|21255420|gb|BQ452308.1|BQ452 ------------------------------------------------
gi|22792950|gb|BU496756.1|BU496 ------------------------------------------------
gi|21255303|gb|BQ452191.1|BQ452 ------------------------------------------------
gi|21543094|gb|BQ596368.1|BQ596 ------------------------------------------------
F04_Pf_Sau3A_T3_S_P26.ab1       ------------------------------------------------
F08_Pf_Sau3A_T3_L_P2.ab1        ------------------------------------------------

MAL8P1.142                      CCCTTGAATATATTTATATGTGTATTTATAAATATCCTTTTTAATTTT
MAL8|MAL8P1.142                 ------------------------------------------------
su_gi_contig_259                ------AATATATTTATATGTGTATTTATAAATATCCTTTTTAATTTT
PfLab1_S_F3__P8a_B02_04.ab1     -------ATATATTTATATGTGTATTTATAAATATCCTTTTTAATTTT
PfLab1_L_F3__P16a_C07_05.ab1    -------ATATATTTATATGTGTATTTATAAATATCCTTTTTAATTTT
G10_PfLab1_M_Plate10b.ab1       -------ATATATTTATATGTGTATTTATAAATATCCTTTTTAATTTT
H01_PfBamHI_M_T3_Plate26a.ab1   ------AATATATTTATATGTGTATTTATAAATATCCTTTTTAATTTT
F09_PfBamHI_M_T7_Plate3a.ab1    -------ATATATTTATATGTGTATTTATAAATATCCTTTTTAATTTT
E12_PfLab1_Large_Plate11b.ab1   ------AATATATTTATATGTGTATTTATAAATATCCTTTTTAATTTT
E01_PfLab1_Large_Plate9b.ab1    -------ATATATTTATATGTGTATTTATAAATATCCTTTTTAATTTT
F06_PfLab1_Large_Plate9b.ab1    ----------TATTTATATGTGTATTTATAAATATCCTTTTTAATTTT
D09_PfBamHI_L_T7_Plate1a.ab1    ----------------TATGTGTATTTATAAATATCCTTTTTAATTTT
G08_PfLab1_M_Plate10b.ab1       ------------------TGTGTATTTATAAATATCCTTTTTAATTTT
PfLab1_L_P6a1_E11_09.ab1        ------------------------------------------------
Pflab1_L_p3a_F03_11.ab1         ------------------------------------------------
PfLab1_M_F3__P12a_H03_15.ab1    ------------------------------------------------
PfLab1_M_F3__P9a_F05_11.ab1     ------------------------------------------------
PfLab1_L_F3__P14a_G11_13.ab1    ------------------------------------------------
PfLab1_L_F3__P9a_C01_05.ab1     ------------------------------------------------
D09_PfBamHI_Small_T3_Plate8a.ab ------------------------------------------------
Seq_010203_E06_PFL_Plate1A_10.a ------------------------------------------------
PfLab1_M_F3__P4a_E05_09.ab1     ------------------------------------------------
H07_PfLab1_Large_Plate15b.ab1   ------------------------------------------------
PfLab1_M_F3__P8a_G04_14.ab1     ------------------------------------------------
PfLab1_M_F3__P3a_C01_05.ab1     ------------------------------------------------
F12_PfLab1_M_Plate2b.ab1        ------------------------------------------------
PfLab1_S_F3__P13a_A08_02.ab1    ------------------------------------------------
PfLab1_M_F3__P16a_H03_15.ab1    ------------------------------------------------
gi|22794309|gb|BU498115.1|BU498 ------------------------------------------------
PfLab1_S_F3__P1a_H10_16.ab1     ------------------------------------------------
gi|15906840|gb|BI814339.1|BI814 ------------------------------------------------
gi|21254846|gb|BQ451734.1|BQ451 ------------------------------------------------
gi|21543092|gb|BQ596366.1|BQ596 ------------------------------------------------
gi|22794846|gb|BU498652.1|BU498 ------------------------------------------------
gi|21254083|gb|BQ450971.1|BQ450 ------------------------------------------------
gi|15585997|gb|BI670613.1|BI670 ------------------------------------------------
gi|15907236|gb|BI814621.1|BI814 ------------------------------------------------
gi|15909505|gb|BI815845.1|BI815 ------------------------------------------------
gi|15907247|gb|BI814627.1|BI814 ------------------------------------------------
gi|21687483|gb|BQ633330.1|BQ633 ------------------------------------------------
gi|15906981|gb|BI814417.1|BI814 ------------------------------------------------
gi|21687367|gb|BQ633214.1|BQ633 ------------------------------------------------
gi|15909120|gb|BI815639.1|BI815 ------------------------------------------------
gi|15907180|gb|BI814568.1|BI814 ------------------------------------------------
gi|22793512|gb|BU497318.1|BU497 ------------------------------------------------
gi|22792226|gb|BU496032.1|BU496 ------------------------------------------------
gi|22791936|gb|BU495742.1|BU495 ------------------------------------------------
gi|22791935|gb|BU495741.1|BU495 ------------------------------------------------
gi|15908665|gb|BI815387.1|BI815 ------------------------------------------------
gi|21254120|gb|BQ451008.1|BQ451 ------------------------------------------------
gi|21543169|gb|BQ596443.1|BQ596 ------------------------------------------------
gi|22793042|gb|BU496848.1|BU496 ------------------------------------------------
gi|21543587|gb|BQ596861.1|BQ596 ------------------------------------------------
gi|15907766|gb|BI814924.1|BI814 ------------------------------------------------
gi|21254837|gb|BQ451725.1|BQ451 ------------------------------------------------
gi|22791402|gb|BU495208.1|BU495 ------------------------------------------------
gi|22791413|gb|BU495219.1|BU495 ------------------------------------------------
gi|21255206|gb|BQ452094.1|BQ452 ------------------------------------------------
gi|21687473|gb|BQ633320.1|BQ633 ------------------------------------------------
gi|15909985|gb|BI816094.1|BI816 ------------------------------------------------
gi|15908682|gb|BI815396.1|BI815 ------------------------------------------------
gi|15906047|gb|BI813867.1|BI813 ------------------------------------------------
gi|15585947|gb|BI670563.1|BI670 ------------------------------------------------
gi|15908824|gb|BI815473.1|BI815 ------------------------------------------------
gi|21687274|gb|BQ633121.1|BQ633 ------------------------------------------------
gi|21255420|gb|BQ452308.1|BQ452 ------------------------------------------------
gi|22792950|gb|BU496756.1|BU496 ------------------------------------------------
gi|21255303|gb|BQ452191.1|BQ452 ------------------------------------------------
gi|21543094|gb|BQ596368.1|BQ596 ------------------------------------------------
F04_Pf_Sau3A_T3_S_P26.ab1       ------------------------------------------------
F08_Pf_Sau3A_T3_L_P2.ab1        ------------------------------------------------

MAL8P1.142                      AATAATAATAATAAAAAAAAAATAAAAAAAATTGATATATTCGATTAT
MAL8|MAL8P1.142                 ------------------------------------------------
su_gi_contig_259                AATAATAATAATAAAAAAAAAATAAAAAAAATTGATATATTCGATTAT
PfLab1_S_F3__P8a_B02_04.ab1     AATAATAATAATAAAAAAAAAATAAAAAAAATTGATATATTCGATTAT
PfLab1_L_F3__P16a_C07_05.ab1    AATAATAATAATAAAAAAAAAATAAAAAAAATTGATATATTCGATTAT
G10_PfLab1_M_Plate10b.ab1       AATAATAATAATAAAAAAAAAATAAAAAAAATTGATATATTCGATTAT
H01_PfBamHI_M_T3_Plate26a.ab1   AATAATAATAATAAAAAAAAAATAAAAAAAATTGATATATTCGATTAT
F09_PfBamHI_M_T7_Plate3a.ab1    AATAATAATAATAAAAAAAAAATAAAAAAAATTGATATATTCGATTAT
E12_PfLab1_Large_Plate11b.ab1   AATAATAATAATAAAAAAAAAATAAAAAAAATTGATATATTCGATTAT
E01_PfLab1_Large_Plate9b.ab1    AATAATAATAATAAAAAAAAAATAAAAAAAATTGATATATTCGATTAT
F06_PfLab1_Large_Plate9b.ab1    AATAATAATAATAAAAAAAAAATAAAAAAAATTGATATATTCGATTAT
D09_PfBamHI_L_T7_Plate1a.ab1    AATAATAATAATAAAAAAAAAATAAAAAAAATTGATATATTCGATTAT
G08_PfLab1_M_Plate10b.ab1       AATAATAATAATAAAAAAAAAATAAAAAAAATTGATATATTCGATTAT
PfLab1_L_P6a1_E11_09.ab1        -------ATAATAAAAAAAAAATAAAAAAAATTGATATATTCGATTAT
Pflab1_L_p3a_F03_11.ab1         ---------------------------------GATATATTCGATTAT
PfLab1_M_F3__P12a_H03_15.ab1    ---------------------ATAAAAAAAATTGATATATTCGATTAT
PfLab1_M_F3__P9a_F05_11.ab1     -------------------------AAAAAATTGATATATTCGATTAT
PfLab1_L_F3__P14a_G11_13.ab1    -----------------------------------------CGATTAT
PfLab1_L_F3__P9a_C01_05.ab1     ---------------------------------GATATATTCGATTAT
D09_PfBamHI_Small_T3_Plate8a.ab -----------------------------------------CGATTAT
Seq_010203_E06_PFL_Plate1A_10.a ----------------------------------------------AT
PfLab1_M_F3__P4a_E05_09.ab1     -----------------------------------------------T
H07_PfLab1_Large_Plate15b.ab1   ------------------------------------------------
PfLab1_M_F3__P8a_G04_14.ab1     ------------------------------------------------
PfLab1_M_F3__P3a_C01_05.ab1     ------------------------------------------------
F12_PfLab1_M_Plate2b.ab1        ------------------------------------------------
PfLab1_S_F3__P13a_A08_02.ab1    ------------------------------------------------
PfLab1_M_F3__P16a_H03_15.ab1    ------------------------------------------------
gi|22794309|gb|BU498115.1|BU498 ------------------------------------------------
PfLab1_S_F3__P1a_H10_16.ab1     ------------------------------------------------
gi|15906840|gb|BI814339.1|BI814 ------------------------------------------------
gi|21254846|gb|BQ451734.1|BQ451 ------------------------------------------------
gi|21543092|gb|BQ596366.1|BQ596 ------------------------------------------------
gi|22794846|gb|BU498652.1|BU498 ------------------------------------------------
gi|21254083|gb|BQ450971.1|BQ450 ------------------------------------------------
gi|15585997|gb|BI670613.1|BI670 ------------------------------------------------
gi|15907236|gb|BI814621.1|BI814 ------------------------------------------------
gi|15909505|gb|BI815845.1|BI815 ------------------------------------------------
gi|15907247|gb|BI814627.1|BI814 ------------------------------------------------
gi|21687483|gb|BQ633330.1|BQ633 ------------------------------------------------
gi|15906981|gb|BI814417.1|BI814 ------------------------------------------------
gi|21687367|gb|BQ633214.1|BQ633 ------------------------------------------------
gi|15909120|gb|BI815639.1|BI815 ------------------------------------------------
gi|15907180|gb|BI814568.1|BI814 ------------------------------------------------
gi|22793512|gb|BU497318.1|BU497 ------------------------------------------------
gi|22792226|gb|BU496032.1|BU496 ------------------------------------------------
gi|22791936|gb|BU495742.1|BU495 ------------------------------------------------
gi|22791935|gb|BU495741.1|BU495 ------------------------------------------------
gi|15908665|gb|BI815387.1|BI815 ------------------------------------------------
gi|21254120|gb|BQ451008.1|BQ451 ------------------------------------------------
gi|21543169|gb|BQ596443.1|BQ596 ------------------------------------------------
gi|22793042|gb|BU496848.1|BU496 ------------------------------------------------
gi|21543587|gb|BQ596861.1|BQ596 ------------------------------------------------
gi|15907766|gb|BI814924.1|BI814 ------------------------------------------------
gi|21254837|gb|BQ451725.1|BQ451 ------------------------------------------------
gi|22791402|gb|BU495208.1|BU495 ------------------------------------------------
gi|22791413|gb|BU495219.1|BU495 ------------------------------------------------
gi|21255206|gb|BQ452094.1|BQ452 ------------------------------------------------
gi|21687473|gb|BQ633320.1|BQ633 ------------------------------------------------
gi|15909985|gb|BI816094.1|BI816 ------------------------------------------------
gi|15908682|gb|BI815396.1|BI815 ------------------------------------------------
gi|15906047|gb|BI813867.1|BI813 ------------------------------------------------
gi|15585947|gb|BI670563.1|BI670 ------------------------------------------------
gi|15908824|gb|BI815473.1|BI815 ------------------------------------------------
gi|21687274|gb|BQ633121.1|BQ633 ------------------------------------------------
gi|21255420|gb|BQ452308.1|BQ452 ------------------------------------------------
gi|22792950|gb|BU496756.1|BU496 ------------------------------------------------
gi|21255303|gb|BQ452191.1|BQ452 ------------------------------------------------
gi|21543094|gb|BQ596368.1|BQ596 ------------------------------------------------
F04_Pf_Sau3A_T3_S_P26.ab1       ------------------------------------------------
F08_Pf_Sau3A_T3_L_P2.ab1        ------------------------------------------------

MAL8P1.142                      ATTTTATTGTATTTCTTGTTTATATATAAATATATTGTTATTTGTAAG
MAL8|MAL8P1.142                 ------------------------------------------------
su_gi_contig_259                ATTTTATTGTATTTCTTGTTTATATATAAATATATTGTTATTTGTAAG
PfLab1_S_F3__P8a_B02_04.ab1     ATTTTATTGTATTTCTTGTTTATATATAAATATATTGTTATTTGTAAG
PfLab1_L_F3__P16a_C07_05.ab1    ATTTTATTGTATTTCTTGTTTATATATAAATATATTGTTATTTGTAAG
G10_PfLab1_M_Plate10b.ab1       ATTTTATTGTATTTCTTGTTTATATATAAATATATTGTTATTTGTAAG
H01_PfBamHI_M_T3_Plate26a.ab1   ATTTTATTGTATTTCTTGTTTATATATAAATATATTGTTATTTGTAAG
F09_PfBamHI_M_T7_Plate3a.ab1    ATTTTATTGTATTTCTTGTTTATATATAAATATATTGTTATTTGTAAG
E12_PfLab1_Large_Plate11b.ab1   ATTTTATTGTATTTCTTGTTTATATATAAATATATTGTTATTTGTAAG
E01_PfLab1_Large_Plate9b.ab1    ATTTTATTGTATTTCTTGTTTATATATAAATATATTGTTATTTGTAAG
F06_PfLab1_Large_Plate9b.ab1    ATTTTATTGTATTTCTTGTTTATATATAAATATATTGTTATTTGTAAG
D09_PfBamHI_L_T7_Plate1a.ab1    ATTTTATTGTATTTCTTGTTTATATATAAATATATTGTTATTTGTAAG
G08_PfLab1_M_Plate10b.ab1       ATTTTATTGTATTTCTTGTTTATATATAAATATATTGTTATTTGTAAG
PfLab1_L_P6a1_E11_09.ab1        ATTTTATTGTATTTCTTGTTTATATATAAATATATTGTTATTTGTAAG
Pflab1_L_p3a_F03_11.ab1         ATTTTATTGTATTTCTTGTTTATATATAAATATATTGTTATTTGTAAG
PfLab1_M_F3__P12a_H03_15.ab1    ATTTTATTGTATTTCTTGTTTATATATAAATATATTGTTATTTGTAAG
PfLab1_M_F3__P9a_F05_11.ab1     ATTTTATTGTATTTCTTGTTTATATATAAATATATTGTTATTTGTAAG
PfLab1_L_F3__P14a_G11_13.ab1    ATTTTATTGTATTTCTTGTTTATATATAAATATATTGTTATTTGTAAG
PfLab1_L_F3__P9a_C01_05.ab1     ATTTTATTGTATTTCTTGTTTATATATAAATATATTGTTATTTGTAAG
D09_PfBamHI_Small_T3_Plate8a.ab ATTTTATTGTATTTCTTGTTTATATATAAATATATTGTTATTTGTAAG
Seq_010203_E06_PFL_Plate1A_10.a ATTTTATTGTATTTCTTGTTTATATATAAATATATTGTTATTTGTAAG
PfLab1_M_F3__P4a_E05_09.ab1     ATTTTATTGTATTTCTTGTTTATATATAAATATATTGTTATTTGTAAG
H07_PfLab1_Large_Plate15b.ab1   ATTTTATTGTATTTCTTGTTTATATATAAATATATTGTTATTTGTAAG
PfLab1_M_F3__P8a_G04_14.ab1     --TTTATTGTATTTCTTGTTTATATATAAATATATTGTTATTTGTAAG
PfLab1_M_F3__P3a_C01_05.ab1     --TTTATTGTATTTCTTGTTTATATATAAATATATTGTTATTTGTAAG
F12_PfLab1_M_Plate2b.ab1        -----------TTTCTTGTTTATATATAAATATATTGTTATTTGTAAG
PfLab1_S_F3__P13a_A08_02.ab1    ---------------------------------ATTGTTATTTGTAAG
PfLab1_M_F3__P16a_H03_15.ab1    -------------------------ATAAATATATTGTTATTTGTAAG
gi|22794309|gb|BU498115.1|BU498 ------------------------------------------------
PfLab1_S_F3__P1a_H10_16.ab1     ------------------------------------------------
gi|15906840|gb|BI814339.1|BI814 ------------------------------------------------
gi|21254846|gb|BQ451734.1|BQ451 ------------------------------------------------
gi|21543092|gb|BQ596366.1|BQ596 ------------------------------------------------
gi|22794846|gb|BU498652.1|BU498 ------------------------------------------------
gi|21254083|gb|BQ450971.1|BQ450 ------------------------------------------------
gi|15585997|gb|BI670613.1|BI670 ------------------------------------------------
gi|15907236|gb|BI814621.1|BI814 ------------------------------------------------
gi|15909505|gb|BI815845.1|BI815 ------------------------------------------------
gi|15907247|gb|BI814627.1|BI814 ------------------------------------------------
gi|21687483|gb|BQ633330.1|BQ633 ------------------------------------------------
gi|15906981|gb|BI814417.1|BI814 ------------------------------------------------
gi|21687367|gb|BQ633214.1|BQ633 ------------------------------------------------
gi|15909120|gb|BI815639.1|BI815 ------------------------------------------------
gi|15907180|gb|BI814568.1|BI814 ------------------------------------------------
gi|22793512|gb|BU497318.1|BU497 ------------------------------------------------
gi|22792226|gb|BU496032.1|BU496 ------------------------------------------------
gi|22791936|gb|BU495742.1|BU495 ------------------------------------------------
gi|22791935|gb|BU495741.1|BU495 ------------------------------------------------
gi|15908665|gb|BI815387.1|BI815 ------------------------------------------------
gi|21254120|gb|BQ451008.1|BQ451 ------------------------------------------------
gi|21543169|gb|BQ596443.1|BQ596 ------------------------------------------------
gi|22793042|gb|BU496848.1|BU496 ------------------------------------------------
gi|21543587|gb|BQ596861.1|BQ596 ------------------------------------------------
gi|15907766|gb|BI814924.1|BI814 ------------------------------------------------
gi|21254837|gb|BQ451725.1|BQ451 ------------------------------------------------
gi|22791402|gb|BU495208.1|BU495 ------------------------------------------------
gi|22791413|gb|BU495219.1|BU495 ------------------------------------------------
gi|21255206|gb|BQ452094.1|BQ452 ------------------------------------------------
gi|21687473|gb|BQ633320.1|BQ633 ------------------------------------------------
gi|15909985|gb|BI816094.1|BI816 ------------------------------------------------
gi|15908682|gb|BI815396.1|BI815 ------------------------------------------------
gi|15906047|gb|BI813867.1|BI813 ------------------------------------------------
gi|15585947|gb|BI670563.1|BI670 ------------------------------------------------
gi|15908824|gb|BI815473.1|BI815 ------------------------------------------------
gi|21687274|gb|BQ633121.1|BQ633 ------------------------------------------------
gi|21255420|gb|BQ452308.1|BQ452 ------------------------------------------------
gi|22792950|gb|BU496756.1|BU496 ------------------------------------------------
gi|21255303|gb|BQ452191.1|BQ452 ------------------------------------------------
gi|21543094|gb|BQ596368.1|BQ596 ------------------------------------------------
F04_Pf_Sau3A_T3_S_P26.ab1       ------------------------------------------------
F08_Pf_Sau3A_T3_L_P2.ab1        ------------------------------------------------

MAL8P1.142                      AAAGTAAAAATTAACAAATATCGATAAGCATAATATATTATGATATAA
MAL8|MAL8P1.142                 ------------------------------------------------
su_gi_contig_259                AAAGTAAAAATTAACAAATATCGATAAGCATAATATATTATGATATAA
PfLab1_S_F3__P8a_B02_04.ab1     AAAGTAAAAATTAACAAATATCGATAAGCATAATATATTATGATATAA
PfLab1_L_F3__P16a_C07_05.ab1    AAAGTAAAAATTAACAAATATCGATAAGCATAATATATTATGATATAA
G10_PfLab1_M_Plate10b.ab1       AAAGTAAAAATTAACAAATATCGATAAGCATAATATATTATGATATAA
H01_PfBamHI_M_T3_Plate26a.ab1   AAAGTAAAAATTAACAAATATCGATAAGCATAATATATTATGATATAA
F09_PfBamHI_M_T7_Plate3a.ab1    AAAGTAAAAATTAACAAATATCGATAAGCATAATATATTATGATATAA
E12_PfLab1_Large_Plate11b.ab1   AAAGTAAAAATTAACAAATATCGATAAGCATAATATATTATGATATAA
E01_PfLab1_Large_Plate9b.ab1    AAAGTAAAAATTAACAAATATCGATAAGCATAATATATTATGATATAA
F06_PfLab1_Large_Plate9b.ab1    AAAGTAAAAATTAACAAATATCGATAAGCATAATATATTATGATATAA
D09_PfBamHI_L_T7_Plate1a.ab1    AAAGTAAAAATTAACAAATATCGATAAGCATAATATATTATGATATAA
G08_PfLab1_M_Plate10b.ab1       AAAGTAAAAATTAACAAATATCGATAAGCATAATATATTATGATATAA
PfLab1_L_P6a1_E11_09.ab1        AAAGTAAAAATTAACAAATATCGATAAGCATAATATATTATGATATAA
Pflab1_L_p3a_F03_11.ab1         AAAGTAAAAATTAACAAATATCGATAAGCATAATATATTATGATATAA
PfLab1_M_F3__P12a_H03_15.ab1    AAAGTAAAAATTAACAAATATCGATAAGCATAATATATTATGATATAA
PfLab1_M_F3__P9a_F05_11.ab1     AAAGTAAAAATTAACAAATATCGATAAGCATAATATATTATGATATAA
PfLab1_L_F3__P14a_G11_13.ab1    AAAGTAAAAATTAACAAATATCGATAAGCATAATATATTATGATATAA
PfLab1_L_F3__P9a_C01_05.ab1     AAAGTAAAAATTAACAAATATCGATAAGCATAATATATTATGATATAA
D09_PfBamHI_Small_T3_Plate8a.ab AAAGTAAAAATTAACAAATATCGATAAGCATAATATATTATGATATAA
Seq_010203_E06_PFL_Plate1A_10.a AAAGTAAAAATTAACAAATATCGATAAGCATAATATATTATGATATAA
PfLab1_M_F3__P4a_E05_09.ab1     AAAGTAAAAATTAACAAATATCGATAAGCATAATATATTATGATATAA
H07_PfLab1_Large_Plate15b.ab1   AAAGTAAAAATTAACAAATATCGATAAGCATAATATATTATGATATAA
PfLab1_M_F3__P8a_G04_14.ab1     AAAGTAAAAATTAACAAATATCGATAAGCATAATATATTATGATATAA
PfLab1_M_F3__P3a_C01_05.ab1     AAAGTAAAAATTAACAAATATCGATAAGCATAATATATTATGATATAA
F12_PfLab1_M_Plate2b.ab1        AAAGTAAAAATTAACAAATATCGATAAGCATAATATATTATGATATAA
PfLab1_S_F3__P13a_A08_02.ab1    AAAGTAAAAATTAACAAATATCGATAAGCATAATATATTATGATATAA
PfLab1_M_F3__P16a_H03_15.ab1    AAAGTAAAAATTAACAAATATCGATAAGCATAATATATTATGATATAA
gi|22794309|gb|BU498115.1|BU498 ------------------------------------------------
PfLab1_S_F3__P1a_H10_16.ab1     ------------------------------------------------
gi|15906840|gb|BI814339.1|BI814 ------------------------------------------------
gi|21254846|gb|BQ451734.1|BQ451 ------------------------------------------------
gi|21543092|gb|BQ596366.1|BQ596 ------------------------------------------------
gi|22794846|gb|BU498652.1|BU498 ------------------------------------------------
gi|21254083|gb|BQ450971.1|BQ450 ------------------------------------------------
gi|15585997|gb|BI670613.1|BI670 ------------------------------------------------
gi|15907236|gb|BI814621.1|BI814 ------------------------------------------------
gi|15909505|gb|BI815845.1|BI815 ------------------------------------------------
gi|15907247|gb|BI814627.1|BI814 ------------------------------------------------
gi|21687483|gb|BQ633330.1|BQ633 ------------------------------------------------
gi|15906981|gb|BI814417.1|BI814 ------------------------------------------------
gi|21687367|gb|BQ633214.1|BQ633 ------------------------------------------------
gi|15909120|gb|BI815639.1|BI815 ------------------------------------------------
gi|15907180|gb|BI814568.1|BI814 ------------------------------------------------
gi|22793512|gb|BU497318.1|BU497 ------------------------------------------------
gi|22792226|gb|BU496032.1|BU496 ------------------------------------------------
gi|22791936|gb|BU495742.1|BU495 ------------------------------------------------
gi|22791935|gb|BU495741.1|BU495 ------------------------------------------------
gi|15908665|gb|BI815387.1|BI815 ------------------------------------------------
gi|21254120|gb|BQ451008.1|BQ451 ------------------------------------------------
gi|21543169|gb|BQ596443.1|BQ596 ------------------------------------------------
gi|22793042|gb|BU496848.1|BU496 ------------------------------------------------
gi|21543587|gb|BQ596861.1|BQ596 ------------------------------------------------
gi|15907766|gb|BI814924.1|BI814 ------------------------------------------------
gi|21254837|gb|BQ451725.1|BQ451 ------------------------------------------------
gi|22791402|gb|BU495208.1|BU495 ------------------------------------------------
gi|22791413|gb|BU495219.1|BU495 ------------------------------------------------
gi|21255206|gb|BQ452094.1|BQ452 ------------------------------------------------
gi|21687473|gb|BQ633320.1|BQ633 ------------------------------------------------
gi|15909985|gb|BI816094.1|BI816 ------------------------------------------------
gi|15908682|gb|BI815396.1|BI815 ------------------------------------------------
gi|15906047|gb|BI813867.1|BI813 ------------------------------------------------
gi|15585947|gb|BI670563.1|BI670 ------------------------------------------------
gi|15908824|gb|BI815473.1|BI815 ------------------------------------------------
gi|21687274|gb|BQ633121.1|BQ633 ------------------------------------------------
gi|21255420|gb|BQ452308.1|BQ452 ------------------------------------------------
gi|22792950|gb|BU496756.1|BU496 ------------------------------------------------
gi|21255303|gb|BQ452191.1|BQ452 ------------------------------------------------
gi|21543094|gb|BQ596368.1|BQ596 ------------------------------------------------
F04_Pf_Sau3A_T3_S_P26.ab1       ------------------------------------------------
F08_Pf_Sau3A_T3_L_P2.ab1        ------------------------------------------------

MAL8P1.142                      CAAAAATTTTGTACAAAAAACAGAAAAATATATATTTTTTTATTTAAT
MAL8|MAL8P1.142                 ------------------------------------------------
su_gi_contig_259                CAAAAATTTTGTACAAAAAACAGAAAAATATATATTTTTTTATTTAAT
PfLab1_S_F3__P8a_B02_04.ab1     CAAAAATTTTGTACAAAAAACAGAAAAATATATATTTTTTTATTTAAT
PfLab1_L_F3__P16a_C07_05.ab1    CAAAAATTTTGTACAAAAAACAGAAAAATATATATTTTTTTATTTAAT
G10_PfLab1_M_Plate10b.ab1       CAAAAATTTTGTACAAAAAACAGAAAAATATATATTTTTTTATTTAAT
H01_PfBamHI_M_T3_Plate26a.ab1   CAAAAATTTTGTACAAAAAACAGAAAAATATATATTTTTTTATTTAAT
F09_PfBamHI_M_T7_Plate3a.ab1    CAAAAATTTTGTACAAAAAACAGAAAAATATATATTTTTTTATTTAAT
E12_PfLab1_Large_Plate11b.ab1   CAAAAATTTTGTACAAAAAACAGAAAAATATATATTTTTTTATTTAAT
E01_PfLab1_Large_Plate9b.ab1    CAAAAATTTTGTACAAAAAACAGAAAAATATATATTTTTTTATTTAAT
F06_PfLab1_Large_Plate9b.ab1    CAAAAATTTTGTACAAAAAACAGAAAAATATATATTTTTTTATTTAAT
D09_PfBamHI_L_T7_Plate1a.ab1    CAAAAATTTTGTACAAAAAACAGAAAAATATATATTTTTTTATTTAAT
G08_PfLab1_M_Plate10b.ab1       CAAAAATTTTGTACAAAAAACAGAAAAATATATATTTTTTTATTTAAT
PfLab1_L_P6a1_E11_09.ab1        CAAAAATTTTGTACAAAAAACAGAAAAATATATATTTTTTTATTTAAT
Pflab1_L_p3a_F03_11.ab1         CAAAAATTTTGTACAAAAAACAGAAAAATATATATTTTTTTATTTAAT
PfLab1_M_F3__P12a_H03_15.ab1    CAAAAATTTTGTACAAAAAACAGAAAAATATATATTTTTTTATTTAAT
PfLab1_M_F3__P9a_F05_11.ab1     CAAAAATTTTGTACAAAAAAC---------------------------
PfLab1_L_F3__P14a_G11_13.ab1    CAAAAATTTTGTACAAAAAACAGAAAAATATATATTTTTTTATTTAAT
PfLab1_L_F3__P9a_C01_05.ab1     CAAAAATTTTGTACAAAAAACAGAAAAATATATATTTTTTTATTTAAT
D09_PfBamHI_Small_T3_Plate8a.ab CAAAAATTTTGTACAAAAAACAGAAAAATATATATTTTTTTATTTAAT
Seq_010203_E06_PFL_Plate1A_10.a CAAAAATTTTGTACAAAAAACAGAAAAATATATATTTTTTTATTTAAT
PfLab1_M_F3__P4a_E05_09.ab1     CAAAAATTTTGTACAAAAAACAGAAAAATATATATTTTTTTATTTAAT
H07_PfLab1_Large_Plate15b.ab1   CAAAAATTTTGTACAAAAAACAGAAAAATATATATTTTTTTATTTAAT
PfLab1_M_F3__P8a_G04_14.ab1     CAAAAATTTTGTACAAAAAACAGAAAAATATATATTTTTTTATTTAAT
PfLab1_M_F3__P3a_C01_05.ab1     CAAAAATTTTGTACAAAAAACAGAAAAATATATATTTTTTTATTTAAT
F12_PfLab1_M_Plate2b.ab1        CAAAAATTTTGTACAAAAAACAGAAAAATATATATTTTTTTATTTAAT
PfLab1_S_F3__P13a_A08_02.ab1    CAAAAATTTTGTACAAAAAACAGAAAAATATATATTTTTTTATTTAAT
PfLab1_M_F3__P16a_H03_15.ab1    CAAAAATTTTGTACAAAAAACAGAAAAATATATATTTTTTTATTT---
gi|22794309|gb|BU498115.1|BU498 ------------------------------TATATTTTTTTATTTAAT
PfLab1_S_F3__P1a_H10_16.ab1     -----------------------------------TTTTTTATTTAAT
gi|15906840|gb|BI814339.1|BI814 ------------------------------------------------
gi|21254846|gb|BQ451734.1|BQ451 ------------------------------------------------
gi|21543092|gb|BQ596366.1|BQ596 ------------------------------------------------
gi|22794846|gb|BU498652.1|BU498 ------------------------------------------------
gi|21254083|gb|BQ450971.1|BQ450 ------------------------------------------------
gi|15585997|gb|BI670613.1|BI670 ------------------------------------------------
gi|15907236|gb|BI814621.1|BI814 ------------------------------------------------
gi|15909505|gb|BI815845.1|BI815 ------------------------------------------------
gi|15907247|gb|BI814627.1|BI814 ------------------------------------------------
gi|21687483|gb|BQ633330.1|BQ633 ------------------------------------------------
gi|15906981|gb|BI814417.1|BI814 ------------------------------------------------
gi|21687367|gb|BQ633214.1|BQ633 ------------------------------------------------
gi|15909120|gb|BI815639.1|BI815 ------------------------------------------------
gi|15907180|gb|BI814568.1|BI814 ------------------------------------------------
gi|22793512|gb|BU497318.1|BU497 ------------------------------------------------
gi|22792226|gb|BU496032.1|BU496 ------------------------------------------------
gi|22791936|gb|BU495742.1|BU495 ------------------------------------------------
gi|22791935|gb|BU495741.1|BU495 ------------------------------------------------
gi|15908665|gb|BI815387.1|BI815 ------------------------------------------------
gi|21254120|gb|BQ451008.1|BQ451 ------------------------------------------------
gi|21543169|gb|BQ596443.1|BQ596 ------------------------------------------------
gi|22793042|gb|BU496848.1|BU496 ------------------------------------------------
gi|21543587|gb|BQ596861.1|BQ596 ------------------------------------------------
gi|15907766|gb|BI814924.1|BI814 ------------------------------------------------
gi|21254837|gb|BQ451725.1|BQ451 ------------------------------------------------
gi|22791402|gb|BU495208.1|BU495 ------------------------------------------------
gi|22791413|gb|BU495219.1|BU495 ------------------------------------------------
gi|21255206|gb|BQ452094.1|BQ452 ------------------------------------------------
gi|21687473|gb|BQ633320.1|BQ633 ------------------------------------------------
gi|15909985|gb|BI816094.1|BI816 ------------------------------------------------
gi|15908682|gb|BI815396.1|BI815 ------------------------------------------------
gi|15906047|gb|BI813867.1|BI813 ------------------------------------------------
gi|15585947|gb|BI670563.1|BI670 ------------------------------------------------
gi|15908824|gb|BI815473.1|BI815 ------------------------------------------------
gi|21687274|gb|BQ633121.1|BQ633 ------------------------------------------------
gi|21255420|gb|BQ452308.1|BQ452 ------------------------------------------------
gi|22792950|gb|BU496756.1|BU496 ------------------------------------------------
gi|21255303|gb|BQ452191.1|BQ452 ------------------------------------------------
gi|21543094|gb|BQ596368.1|BQ596 ------------------------------------------------
F04_Pf_Sau3A_T3_S_P26.ab1       ------------------------------------------------
F08_Pf_Sau3A_T3_L_P2.ab1        ------------------------------------------------

MAL8P1.142                      AAAATATAAAGAGGTAAAGAAAAAATATATATATGAAATGTATTTATT
MAL8|MAL8P1.142                 ------------------------------------------------
su_gi_contig_259                AAAATATAAAGAG-----------------------------------
PfLab1_S_F3__P8a_B02_04.ab1     AAAATATAAAGAG-----------------------------------
PfLab1_L_F3__P16a_C07_05.ab1    AAAATATAAAGAG-----------------------------------
G10_PfLab1_M_Plate10b.ab1       AAAATATAAAGAG-----------------------------------
H01_PfBamHI_M_T3_Plate26a.ab1   AAAATATAAAGAG-----------------------------------
F09_PfBamHI_M_T7_Plate3a.ab1    AAAATATAAAGAG-----------------------------------
E12_PfLab1_Large_Plate11b.ab1   AAAATATAAAGAG-----------------------------------
E01_PfLab1_Large_Plate9b.ab1    AAAATATAAAGAG-----------------------------------
F06_PfLab1_Large_Plate9b.ab1    AAAATATAAAGAG-----------------------------------
D09_PfBamHI_L_T7_Plate1a.ab1    AAAATATAAAGAG-----------------------------------
G08_PfLab1_M_Plate10b.ab1       AAAATATAAAGAG-----------------------------------
PfLab1_L_P6a1_E11_09.ab1        AAAATATAAAGAG-----------------------------------
Pflab1_L_p3a_F03_11.ab1         AAAATATAAAGAG-----------------------------------
PfLab1_M_F3__P12a_H03_15.ab1    AAAATATAAAGAG-----------------------------------
PfLab1_M_F3__P9a_F05_11.ab1     ------------------------------------------------
PfLab1_L_F3__P14a_G11_13.ab1    AAAATATAAAGAG-----------------------------------
PfLab1_L_F3__P9a_C01_05.ab1     AAAATATAAAGAG-----------------------------------
D09_PfBamHI_Small_T3_Plate8a.ab AAAATATAAAGAG-----------------------------------
Seq_010203_E06_PFL_Plate1A_10.a AAAATATAAAGAG-----------------------------------
PfLab1_M_F3__P4a_E05_09.ab1     AAAATATAAAGAG-----------------------------------
H07_PfLab1_Large_Plate15b.ab1   AAAATATAAAGAG-----------------------------------
PfLab1_M_F3__P8a_G04_14.ab1     AAAATATAAAGAG-----------------------------------
PfLab1_M_F3__P3a_C01_05.ab1     AAAATATAAAGAG-----------------------------------
F12_PfLab1_M_Plate2b.ab1        AAAATATAAAGAG-----------------------------------
PfLab1_S_F3__P13a_A08_02.ab1    AAAATATAAAGAG-----------------------------------
PfLab1_M_F3__P16a_H03_15.ab1    ------------------------------------------------
gi|22794309|gb|BU498115.1|BU498 AAAATATAAAGAG-----------------------------------
PfLab1_S_F3__P1a_H10_16.ab1     AAAATATAAAGAG-----------------------------------
gi|15906840|gb|BI814339.1|BI814 ------------------------------------------------
gi|21254846|gb|BQ451734.1|BQ451 ------------------------------------------------
gi|21543092|gb|BQ596366.1|BQ596 ------------------------------------------------
gi|22794846|gb|BU498652.1|BU498 ------------------------------------------------
gi|21254083|gb|BQ450971.1|BQ450 ------------------------------------------------
gi|15585997|gb|BI670613.1|BI670 ------------------------------------------------
gi|15907236|gb|BI814621.1|BI814 ------------------------------------------------
gi|15909505|gb|BI815845.1|BI815 ------------------------------------------------
gi|15907247|gb|BI814627.1|BI814 ------------------------------------------------
gi|21687483|gb|BQ633330.1|BQ633 ------------------------------------------------
gi|15906981|gb|BI814417.1|BI814 ------------------------------------------------
gi|21687367|gb|BQ633214.1|BQ633 ------------------------------------------------
gi|15909120|gb|BI815639.1|BI815 ------------------------------------------------
gi|15907180|gb|BI814568.1|BI814 ------------------------------------------------
gi|22793512|gb|BU497318.1|BU497 ------------------------------------------------
gi|22792226|gb|BU496032.1|BU496 ------------------------------------------------
gi|22791936|gb|BU495742.1|BU495 ------------------------------------------------
gi|22791935|gb|BU495741.1|BU495 ------------------------------------------------
gi|15908665|gb|BI815387.1|BI815 ------------------------------------------------
gi|21254120|gb|BQ451008.1|BQ451 ------------------------------------------------
gi|21543169|gb|BQ596443.1|BQ596 ------------------------------------------------
gi|22793042|gb|BU496848.1|BU496 ------------------------------------------------
gi|21543587|gb|BQ596861.1|BQ596 ------------------------------------------------
gi|15907766|gb|BI814924.1|BI814 ------------------------------------------------
gi|21254837|gb|BQ451725.1|BQ451 ------------------------------------------------
gi|22791402|gb|BU495208.1|BU495 ------------------------------------------------
gi|22791413|gb|BU495219.1|BU495 ------------------------------------------------
gi|21255206|gb|BQ452094.1|BQ452 ------------------------------------------------
gi|21687473|gb|BQ633320.1|BQ633 ------------------------------------------------
gi|15909985|gb|BI816094.1|BI816 ------------------------------------------------
gi|15908682|gb|BI815396.1|BI815 ------------------------------------------------
gi|15906047|gb|BI813867.1|BI813 ------------------------------------------------
gi|15585947|gb|BI670563.1|BI670 ------------------------------------------------
gi|15908824|gb|BI815473.1|BI815 ------------------------------------------------
gi|21687274|gb|BQ633121.1|BQ633 ------------------------------------------------
gi|21255420|gb|BQ452308.1|BQ452 ------------------------------------------------
gi|22792950|gb|BU496756.1|BU496 ------------------------------------------------
gi|21255303|gb|BQ452191.1|BQ452 ------------------------------------------------
gi|21543094|gb|BQ596368.1|BQ596 ------------------------------------------------
F04_Pf_Sau3A_T3_S_P26.ab1       ------------------------------------------------
F08_Pf_Sau3A_T3_L_P2.ab1        ------------------------------------------------

MAL8P1.142                      TAATTTATATCTATGCACATAAAATAAATAAAAAGATAAAATGAAAAA
MAL8|MAL8P1.142                 ------------------------------------------------
su_gi_contig_259                ------------------------------------------------
PfLab1_S_F3__P8a_B02_04.ab1     ------------------------------------------------
PfLab1_L_F3__P16a_C07_05.ab1    ------------------------------------------------
G10_PfLab1_M_Plate10b.ab1       ------------------------------------------------
H01_PfBamHI_M_T3_Plate26a.ab1   ------------------------------------------------
F09_PfBamHI_M_T7_Plate3a.ab1    ------------------------------------------------
E12_PfLab1_Large_Plate11b.ab1   ------------------------------------------------
E01_PfLab1_Large_Plate9b.ab1    ------------------------------------------------
F06_PfLab1_Large_Plate9b.ab1    ------------------------------------------------
D09_PfBamHI_L_T7_Plate1a.ab1    ------------------------------------------------
G08_PfLab1_M_Plate10b.ab1       ------------------------------------------------
PfLab1_L_P6a1_E11_09.ab1        ------------------------------------------------
Pflab1_L_p3a_F03_11.ab1         ------------------------------------------------
PfLab1_M_F3__P12a_H03_15.ab1    ------------------------------------------------
PfLab1_M_F3__P9a_F05_11.ab1     ------------------------------------------------
PfLab1_L_F3__P14a_G11_13.ab1    ------------------------------------------------
PfLab1_L_F3__P9a_C01_05.ab1     ------------------------------------------------
D09_PfBamHI_Small_T3_Plate8a.ab ------------------------------------------------
Seq_010203_E06_PFL_Plate1A_10.a ------------------------------------------------
PfLab1_M_F3__P4a_E05_09.ab1     ------------------------------------------------
H07_PfLab1_Large_Plate15b.ab1   ------------------------------------------------
PfLab1_M_F3__P8a_G04_14.ab1     ------------------------------------------------
PfLab1_M_F3__P3a_C01_05.ab1     ------------------------------------------------
F12_PfLab1_M_Plate2b.ab1        ------------------------------------------------
PfLab1_S_F3__P13a_A08_02.ab1    ------------------------------------------------
PfLab1_M_F3__P16a_H03_15.ab1    ------------------------------------------------
gi|22794309|gb|BU498115.1|BU498 ------------------------------------------------
PfLab1_S_F3__P1a_H10_16.ab1     ------------------------------------------------
gi|15906840|gb|BI814339.1|BI814 ------------------------------------------------
gi|21254846|gb|BQ451734.1|BQ451 ------------------------------------------------
gi|21543092|gb|BQ596366.1|BQ596 ------------------------------------------------
gi|22794846|gb|BU498652.1|BU498 ------------------------------------------------
gi|21254083|gb|BQ450971.1|BQ450 ------------------------------------------------
gi|15585997|gb|BI670613.1|BI670 ------------------------------------------------
gi|15907236|gb|BI814621.1|BI814 ------------------------------------------------
gi|15909505|gb|BI815845.1|BI815 ------------------------------------------------
gi|15907247|gb|BI814627.1|BI814 ------------------------------------------------
gi|21687483|gb|BQ633330.1|BQ633 ------------------------------------------------
gi|15906981|gb|BI814417.1|BI814 ------------------------------------------------
gi|21687367|gb|BQ633214.1|BQ633 ------------------------------------------------
gi|15909120|gb|BI815639.1|BI815 ------------------------------------------------
gi|15907180|gb|BI814568.1|BI814 ------------------------------------------------
gi|22793512|gb|BU497318.1|BU497 ------------------------------------------------
gi|22792226|gb|BU496032.1|BU496 ------------------------------------------------
gi|22791936|gb|BU495742.1|BU495 ------------------------------------------------
gi|22791935|gb|BU495741.1|BU495 ------------------------------------------------
gi|15908665|gb|BI815387.1|BI815 ------------------------------------------------
gi|21254120|gb|BQ451008.1|BQ451 ------------------------------------------------
gi|21543169|gb|BQ596443.1|BQ596 ------------------------------------------------
gi|22793042|gb|BU496848.1|BU496 ------------------------------------------------
gi|21543587|gb|BQ596861.1|BQ596 ------------------------------------------------
gi|15907766|gb|BI814924.1|BI814 ------------------------------------------------
gi|21254837|gb|BQ451725.1|BQ451 ------------------------------------------------
gi|22791402|gb|BU495208.1|BU495 ------------------------------------------------
gi|22791413|gb|BU495219.1|BU495 ------------------------------------------------
gi|21255206|gb|BQ452094.1|BQ452 ------------------------------------------------
gi|21687473|gb|BQ633320.1|BQ633 ------------------------------------------------
gi|15909985|gb|BI816094.1|BI816 ------------------------------------------------
gi|15908682|gb|BI815396.1|BI815 ------------------------------------------------
gi|15906047|gb|BI813867.1|BI813 ------------------------------------------------
gi|15585947|gb|BI670563.1|BI670 ------------------------------------------------
gi|15908824|gb|BI815473.1|BI815 ------------------------------------------------
gi|21687274|gb|BQ633121.1|BQ633 ------------------------------------------------
gi|21255420|gb|BQ452308.1|BQ452 ------------------------------------------------
gi|22792950|gb|BU496756.1|BU496 ------------------------------------------------
gi|21255303|gb|BQ452191.1|BQ452 ------------------------------------------------
gi|21543094|gb|BQ596368.1|BQ596 ------------------------------------------------
F04_Pf_Sau3A_T3_S_P26.ab1       ------------------------------------------------
F08_Pf_Sau3A_T3_L_P2.ab1        ------------------------------------------------

MAL8P1.142                      TATACAACATATATATAATATATATAATAAAACATATATATCATATAA
MAL8|MAL8P1.142                 ------------------------------------------------
su_gi_contig_259                ------------------------------------------------
PfLab1_S_F3__P8a_B02_04.ab1     ------------------------------------------------
PfLab1_L_F3__P16a_C07_05.ab1    ------------------------------------------------
G10_PfLab1_M_Plate10b.ab1       ------------------------------------------------
H01_PfBamHI_M_T3_Plate26a.ab1   ------------------------------------------------
F09_PfBamHI_M_T7_Plate3a.ab1    ------------------------------------------------
E12_PfLab1_Large_Plate11b.ab1   ------------------------------------------------
E01_PfLab1_Large_Plate9b.ab1    ------------------------------------------------
F06_PfLab1_Large_Plate9b.ab1    ------------------------------------------------
D09_PfBamHI_L_T7_Plate1a.ab1    ------------------------------------------------
G08_PfLab1_M_Plate10b.ab1       ------------------------------------------------
PfLab1_L_P6a1_E11_09.ab1        ------------------------------------------------
Pflab1_L_p3a_F03_11.ab1         ------------------------------------------------
PfLab1_M_F3__P12a_H03_15.ab1    ------------------------------------------------
PfLab1_M_F3__P9a_F05_11.ab1     ------------------------------------------------
PfLab1_L_F3__P14a_G11_13.ab1    ------------------------------------------------
PfLab1_L_F3__P9a_C01_05.ab1     ------------------------------------------------
D09_PfBamHI_Small_T3_Plate8a.ab ------------------------------------------------
Seq_010203_E06_PFL_Plate1A_10.a ------------------------------------------------
PfLab1_M_F3__P4a_E05_09.ab1     ------------------------------------------------
H07_PfLab1_Large_Plate15b.ab1   ------------------------------------------------
PfLab1_M_F3__P8a_G04_14.ab1     ------------------------------------------------
PfLab1_M_F3__P3a_C01_05.ab1     ------------------------------------------------
F12_PfLab1_M_Plate2b.ab1        ------------------------------------------------
PfLab1_S_F3__P13a_A08_02.ab1    ------------------------------------------------
PfLab1_M_F3__P16a_H03_15.ab1    ------------------------------------------------
gi|22794309|gb|BU498115.1|BU498 ------------------------------------------------
PfLab1_S_F3__P1a_H10_16.ab1     ------------------------------------------------
gi|15906840|gb|BI814339.1|BI814 ------------------------------------------------
gi|21254846|gb|BQ451734.1|BQ451 ------------------------------------------------
gi|21543092|gb|BQ596366.1|BQ596 ------------------------------------------------
gi|22794846|gb|BU498652.1|BU498 ------------------------------------------------
gi|21254083|gb|BQ450971.1|BQ450 ------------------------------------------------
gi|15585997|gb|BI670613.1|BI670 ------------------------------------------------
gi|15907236|gb|BI814621.1|BI814 ------------------------------------------------
gi|15909505|gb|BI815845.1|BI815 ------------------------------------------------
gi|15907247|gb|BI814627.1|BI814 ------------------------------------------------
gi|21687483|gb|BQ633330.1|BQ633 ------------------------------------------------
gi|15906981|gb|BI814417.1|BI814 ------------------------------------------------
gi|21687367|gb|BQ633214.1|BQ633 ------------------------------------------------
gi|15909120|gb|BI815639.1|BI815 ------------------------------------------------
gi|15907180|gb|BI814568.1|BI814 ------------------------------------------------
gi|22793512|gb|BU497318.1|BU497 ------------------------------------------------
gi|22792226|gb|BU496032.1|BU496 ------------------------------------------------
gi|22791936|gb|BU495742.1|BU495 ------------------------------------------------
gi|22791935|gb|BU495741.1|BU495 ------------------------------------------------
gi|15908665|gb|BI815387.1|BI815 ------------------------------------------------
gi|21254120|gb|BQ451008.1|BQ451 ------------------------------------------------
gi|21543169|gb|BQ596443.1|BQ596 ------------------------------------------------
gi|22793042|gb|BU496848.1|BU496 ------------------------------------------------
gi|21543587|gb|BQ596861.1|BQ596 ------------------------------------------------
gi|15907766|gb|BI814924.1|BI814 ------------------------------------------------
gi|21254837|gb|BQ451725.1|BQ451 ------------------------------------------------
gi|22791402|gb|BU495208.1|BU495 ------------------------------------------------
gi|22791413|gb|BU495219.1|BU495 ------------------------------------------------
gi|21255206|gb|BQ452094.1|BQ452 ------------------------------------------------
gi|21687473|gb|BQ633320.1|BQ633 ------------------------------------------------
gi|15909985|gb|BI816094.1|BI816 ------------------------------------------------
gi|15908682|gb|BI815396.1|BI815 ------------------------------------------------
gi|15906047|gb|BI813867.1|BI813 ------------------------------------------------
gi|15585947|gb|BI670563.1|BI670 ------------------------------------------------
gi|15908824|gb|BI815473.1|BI815 ------------------------------------------------
gi|21687274|gb|BQ633121.1|BQ633 ------------------------------------------------
gi|21255420|gb|BQ452308.1|BQ452 ------------------------------------------------
gi|22792950|gb|BU496756.1|BU496 ------------------------------------------------
gi|21255303|gb|BQ452191.1|BQ452 ------------------------------------------------
gi|21543094|gb|BQ596368.1|BQ596 ------------------------------------------------
F04_Pf_Sau3A_T3_S_P26.ab1       ------------------------------------------------
F08_Pf_Sau3A_T3_L_P2.ab1        ------------------------------------------------

MAL8P1.142                      CATATATATCATATAACATATATACCATATAACATATATATTACATAA
MAL8|MAL8P1.142                 ------------------------------------------------
su_gi_contig_259                ------------------------------------------------
PfLab1_S_F3__P8a_B02_04.ab1     ------------------------------------------------
PfLab1_L_F3__P16a_C07_05.ab1    ------------------------------------------------
G10_PfLab1_M_Plate10b.ab1       ------------------------------------------------
H01_PfBamHI_M_T3_Plate26a.ab1   ------------------------------------------------
F09_PfBamHI_M_T7_Plate3a.ab1    ------------------------------------------------
E12_PfLab1_Large_Plate11b.ab1   ------------------------------------------------
E01_PfLab1_Large_Plate9b.ab1    ------------------------------------------------
F06_PfLab1_Large_Plate9b.ab1    ------------------------------------------------
D09_PfBamHI_L_T7_Plate1a.ab1    ------------------------------------------------
G08_PfLab1_M_Plate10b.ab1       ------------------------------------------------
PfLab1_L_P6a1_E11_09.ab1        ------------------------------------------------
Pflab1_L_p3a_F03_11.ab1         ------------------------------------------------
PfLab1_M_F3__P12a_H03_15.ab1    ------------------------------------------------
PfLab1_M_F3__P9a_F05_11.ab1     ------------------------------------------------
PfLab1_L_F3__P14a_G11_13.ab1    ------------------------------------------------
PfLab1_L_F3__P9a_C01_05.ab1     ------------------------------------------------
D09_PfBamHI_Small_T3_Plate8a.ab ------------------------------------------------
Seq_010203_E06_PFL_Plate1A_10.a ------------------------------------------------
PfLab1_M_F3__P4a_E05_09.ab1     ------------------------------------------------
H07_PfLab1_Large_Plate15b.ab1   ------------------------------------------------
PfLab1_M_F3__P8a_G04_14.ab1     ------------------------------------------------
PfLab1_M_F3__P3a_C01_05.ab1     ------------------------------------------------
F12_PfLab1_M_Plate2b.ab1        ------------------------------------------------
PfLab1_S_F3__P13a_A08_02.ab1    ------------------------------------------------
PfLab1_M_F3__P16a_H03_15.ab1    ------------------------------------------------
gi|22794309|gb|BU498115.1|BU498 ------------------------------------------------
PfLab1_S_F3__P1a_H10_16.ab1     ------------------------------------------------
gi|15906840|gb|BI814339.1|BI814 ------------------------------------------------
gi|21254846|gb|BQ451734.1|BQ451 ------------------------------------------------
gi|21543092|gb|BQ596366.1|BQ596 ------------------------------------------------
gi|22794846|gb|BU498652.1|BU498 ------------------------------------------------
gi|21254083|gb|BQ450971.1|BQ450 ------------------------------------------------
gi|15585997|gb|BI670613.1|BI670 ------------------------------------------------
gi|15907236|gb|BI814621.1|BI814 ------------------------------------------------
gi|15909505|gb|BI815845.1|BI815 ------------------------------------------------
gi|15907247|gb|BI814627.1|BI814 ------------------------------------------------
gi|21687483|gb|BQ633330.1|BQ633 ------------------------------------------------
gi|15906981|gb|BI814417.1|BI814 ------------------------------------------------
gi|21687367|gb|BQ633214.1|BQ633 ------------------------------------------------
gi|15909120|gb|BI815639.1|BI815 ------------------------------------------------
gi|15907180|gb|BI814568.1|BI814 ------------------------------------------------
gi|22793512|gb|BU497318.1|BU497 ------------------------------------------------
gi|22792226|gb|BU496032.1|BU496 ------------------------------------------------
gi|22791936|gb|BU495742.1|BU495 ------------------------------------------------
gi|22791935|gb|BU495741.1|BU495 ------------------------------------------------
gi|15908665|gb|BI815387.1|BI815 ------------------------------------------------
gi|21254120|gb|BQ451008.1|BQ451 ------------------------------------------------
gi|21543169|gb|BQ596443.1|BQ596 ------------------------------------------------
gi|22793042|gb|BU496848.1|BU496 ------------------------------------------------
gi|21543587|gb|BQ596861.1|BQ596 ------------------------------------------------
gi|15907766|gb|BI814924.1|BI814 ------------------------------------------------
gi|21254837|gb|BQ451725.1|BQ451 ------------------------------------------------
gi|22791402|gb|BU495208.1|BU495 ------------------------------------------------
gi|22791413|gb|BU495219.1|BU495 ------------------------------------------------
gi|21255206|gb|BQ452094.1|BQ452 ------------------------------------------------
gi|21687473|gb|BQ633320.1|BQ633 ------------------------------------------------
gi|15909985|gb|BI816094.1|BI816 ------------------------------------------------
gi|15908682|gb|BI815396.1|BI815 ------------------------------------------------
gi|15906047|gb|BI813867.1|BI813 ------------------------------------------------
gi|15585947|gb|BI670563.1|BI670 ------------------------------------------------
gi|15908824|gb|BI815473.1|BI815 ------------------------------------------------
gi|21687274|gb|BQ633121.1|BQ633 ------------------------------------------------
gi|21255420|gb|BQ452308.1|BQ452 ------------------------------------------------
gi|22792950|gb|BU496756.1|BU496 ------------------------------------------------
gi|21255303|gb|BQ452191.1|BQ452 ------------------------------------------------
gi|21543094|gb|BQ596368.1|BQ596 ------------------------------------------------
F04_Pf_Sau3A_T3_S_P26.ab1       ------------------------------------------------
F08_Pf_Sau3A_T3_L_P2.ab1        ------------------------------------------------

MAL8P1.142                      TATTAAATATTTTTGTAGTTTTTCATACATTTGTAATATTAAAAAAGA
MAL8|MAL8P1.142                 ------------------------------------------------
su_gi_contig_259                ------------------TTTTTCATACATTTGTAATATTAAAAAAGA
PfLab1_S_F3__P8a_B02_04.ab1     ------------------TTTTTCATACATTTGTAA------------
PfLab1_L_F3__P16a_C07_05.ab1    ------------------TTTTTCATACATTTGTAATATTAAAAAAGA
G10_PfLab1_M_Plate10b.ab1       ------------------TTTTTCATACATTTGTAATATTAAAAAAGA
H01_PfBamHI_M_T3_Plate26a.ab1   ------------------TTTTTCATACATTTGTAATATTAAAAAAGA
F09_PfBamHI_M_T7_Plate3a.ab1    ------------------TTTTTCATACATTTGTAATATTAAAAAAGA
E12_PfLab1_Large_Plate11b.ab1   ------------------TTTTTCATACATTTGTAATATTAAAAAAGA
E01_PfLab1_Large_Plate9b.ab1    ------------------TTTTTCATACATTTGTAATATTAAAAAAGA
F06_PfLab1_Large_Plate9b.ab1    ------------------TTTTTCATACATTTGTAATATTAAAAAAGA
D09_PfBamHI_L_T7_Plate1a.ab1    ------------------TTTTTCATACATTTGTAATATTAAAAAAGA
G08_PfLab1_M_Plate10b.ab1       ------------------TTTTTCATACATTTGTAATATTAAAAAAGA
PfLab1_L_P6a1_E11_09.ab1        ------------------TTTTTCATACATTTGTAATATTAAAAAAGA
Pflab1_L_p3a_F03_11.ab1         ------------------TTTTTCATACATTTGTAATATTAAAAAAGA
PfLab1_M_F3__P12a_H03_15.ab1    ------------------TTTTTCATACATTTGTAATATTAAAAAAGA
PfLab1_M_F3__P9a_F05_11.ab1     ------------------------------------------------
PfLab1_L_F3__P14a_G11_13.ab1    ------------------TTTTTCATACATTTGTAATATT--------
PfLab1_L_F3__P9a_C01_05.ab1     ------------------TTTTTCATACATTTGTAATATTAAAAAAGA
D09_PfBamHI_Small_T3_Plate8a.ab ------------------TTTTTCATACATTTGTAATATTAAAAAAGA
Seq_010203_E06_PFL_Plate1A_10.a ------------------TTTTTCATACATTTGTAATATTAAAAAAGA
PfLab1_M_F3__P4a_E05_09.ab1     ------------------TTTTTCATACATTTGTAATATTAAAAAAGA
H07_PfLab1_Large_Plate15b.ab1   ------------------TTTTTCATACATTTGTAATATTAAAAAAGA
PfLab1_M_F3__P8a_G04_14.ab1     ------------------TTTTTCATACATTTGTAATATTAAAAAAGA
PfLab1_M_F3__P3a_C01_05.ab1     ------------------TTTTTCATACATTTGTAATATTAAAAAAGA
F12_PfLab1_M_Plate2b.ab1        ------------------TTTTTCATACATTTGTAATATTAAAAAAGA
PfLab1_S_F3__P13a_A08_02.ab1    ------------------TTTTTCATACATTTGTAATATTAAAAAAGA
PfLab1_M_F3__P16a_H03_15.ab1    ------------------------------------------------
gi|22794309|gb|BU498115.1|BU498 ------------------TTTTTCATACATTTGTAATATTAAAAAAGA
PfLab1_S_F3__P1a_H10_16.ab1     ------------------TTTTTCATACATTTGTAATATTAAAAAAGA
gi|15906840|gb|BI814339.1|BI814 ------------------------------------------------
gi|21254846|gb|BQ451734.1|BQ451 ------------------------------------------------
gi|21543092|gb|BQ596366.1|BQ596 ------------------------------------------------
gi|22794846|gb|BU498652.1|BU498 ------------------------------------------------
gi|21254083|gb|BQ450971.1|BQ450 ------------------------------------------------
gi|15585997|gb|BI670613.1|BI670 ------------------------------------------------
gi|15907236|gb|BI814621.1|BI814 ------------------------------------------------
gi|15909505|gb|BI815845.1|BI815 ------------------------------------------------
gi|15907247|gb|BI814627.1|BI814 ------------------------------------------------
gi|21687483|gb|BQ633330.1|BQ633 ------------------------------------------------
gi|15906981|gb|BI814417.1|BI814 ------------------------------------------------
gi|21687367|gb|BQ633214.1|BQ633 ------------------------------------------------
gi|15909120|gb|BI815639.1|BI815 ------------------------------------------------
gi|15907180|gb|BI814568.1|BI814 ------------------------------------------------
gi|22793512|gb|BU497318.1|BU497 ------------------------------------------------
gi|22792226|gb|BU496032.1|BU496 ------------------------------------------------
gi|22791936|gb|BU495742.1|BU495 ------------------------------------------------
gi|22791935|gb|BU495741.1|BU495 ------------------------------------------------
gi|15908665|gb|BI815387.1|BI815 ------------------------------------------------
gi|21254120|gb|BQ451008.1|BQ451 ------------------------------------------------
gi|21543169|gb|BQ596443.1|BQ596 ------------------------------------------------
gi|22793042|gb|BU496848.1|BU496 ------------------------------------------------
gi|21543587|gb|BQ596861.1|BQ596 ------------------------------------------------
gi|15907766|gb|BI814924.1|BI814 ------------------------------------------------
gi|21254837|gb|BQ451725.1|BQ451 ------------------------------------------------
gi|22791402|gb|BU495208.1|BU495 ------------------------------------------------
gi|22791413|gb|BU495219.1|BU495 ------------------------------------------------
gi|21255206|gb|BQ452094.1|BQ452 ------------------------------------------------
gi|21687473|gb|BQ633320.1|BQ633 ------------------------------------------------
gi|15909985|gb|BI816094.1|BI816 ------------------------------------------------
gi|15908682|gb|BI815396.1|BI815 ------------------------------------------------
gi|15906047|gb|BI813867.1|BI813 ------------------------------------------------
gi|15585947|gb|BI670563.1|BI670 ------------------------------------------------
gi|15908824|gb|BI815473.1|BI815 ------------------------------------------------
gi|21687274|gb|BQ633121.1|BQ633 ------------------------------------------------
gi|21255420|gb|BQ452308.1|BQ452 ------------------------------------------------
gi|22792950|gb|BU496756.1|BU496 ------------------------------------------------
gi|21255303|gb|BQ452191.1|BQ452 ------------------------------------------------
gi|21543094|gb|BQ596368.1|BQ596 ------------------------------------------------
F04_Pf_Sau3A_T3_S_P26.ab1       ------------------------------------------------
F08_Pf_Sau3A_T3_L_P2.ab1        ------------------------------------------------

MAL8P1.142                      AAGAAAGAAAAATGACCTTAGGCCCAGTAGTAACAGGTACATCCGTGA
MAL8|MAL8P1.142                 -----------ATGACCTTAGGCCCAGTAGTAACAGGTACATCCGTGA
su_gi_contig_259                AAGAAAGAAAAATGACCTTAGGCCCAGTAGTAACAGGTACATCCGTGA
PfLab1_S_F3__P8a_B02_04.ab1     ------------------------------------------------
PfLab1_L_F3__P16a_C07_05.ab1    AAGAAAGAAAAATGACCTTAGGCCCAGTAGTAACAGGTACATCCGTGA
G10_PfLab1_M_Plate10b.ab1       AAGAAAGAAAAATGACCTTAGGCCCAGTAGTAACAGGTACATCCGTGA
H01_PfBamHI_M_T3_Plate26a.ab1   AAGAAAGAAAAATGACCTTAGGCCCAGTAGTAACAGGTACATCCGTGA
F09_PfBamHI_M_T7_Plate3a.ab1    AAGA--------------------------------------------
E12_PfLab1_Large_Plate11b.ab1   AAGAAAGAAAAATGACCTTAGGCCCAGTAGTAACAGGTACATCCGTGA
E01_PfLab1_Large_Plate9b.ab1    AAGAAAGAAAAATGACCTTAGGCCCAGTAGTAACAGGTACATCCGTGA
F06_PfLab1_Large_Plate9b.ab1    AAGAAAGAAAAATGACCTTAGGCCCAGTAGTAACAGGTACATCCGTGA
D09_PfBamHI_L_T7_Plate1a.ab1    AAGAAAGAAAAATGACCTTAGGCCCAGTAGTAACAGGTACATCCGTGA
G08_PfLab1_M_Plate10b.ab1       AAGAAAGAAAAATGACCTTAGGCCCAGTAGTAACAGGTACATCCGTGA
PfLab1_L_P6a1_E11_09.ab1        AAGAAAGAAAAATGACCTTAGGCCCAGTAGTAACAGGTACATCCGTGA
Pflab1_L_p3a_F03_11.ab1         AAGAAAGAAAAATGACCTTAGGCCCAGTAGTAACAGGTACATCCGTGA
PfLab1_M_F3__P12a_H03_15.ab1    AAGAAAGAAAAATGACCTTAGGCCCAGTAGTAACAGGT----------
PfLab1_M_F3__P9a_F05_11.ab1     ------------------------------------------------
PfLab1_L_F3__P14a_G11_13.ab1    ------------------------------------------------
PfLab1_L_F3__P9a_C01_05.ab1     AAGAAAGAAAAATGACCTTAGGCCCAGTAGTAACAGGTACATCCGTGA
D09_PfBamHI_Small_T3_Plate8a.ab AAGAAAGAAAAATGACCTTAGGCCCAGTAGTAACAGGTACATCCGTGA
Seq_010203_E06_PFL_Plate1A_10.a AAGAAAGAAAAATGACCTTAGGCCCAGTAGTAACAGGTACATCCGTGA
PfLab1_M_F3__P4a_E05_09.ab1     AAGAAAGAAAAATGACCTTAGGCCCAGTAGTAACAGGTACATCCGTGA
H07_PfLab1_Large_Plate15b.ab1   AAGAAAGAAAAATGACCTTAGGCCCAGTAGTAACAGGTACATCCGTGA
PfLab1_M_F3__P8a_G04_14.ab1     AAGAAAGAAAAATGACCTTAGGCCCAGTAGTAACAGGTACATCCGTGA
PfLab1_M_F3__P3a_C01_05.ab1     AAGAAAGAAAAATGACCTTAGGCCCAGTAGTAACAGGTACATCCGTGA
F12_PfLab1_M_Plate2b.ab1        AAGAAAGAAAAATGACCTTAGGCCCAGTAGTAACAGGTACATCCGTGA
PfLab1_S_F3__P13a_A08_02.ab1    AAGAAAGAAAAATGACCTTAGGCCCAGTAGTAACAGGTACATCCGTGA
PfLab1_M_F3__P16a_H03_15.ab1    ------------------------------------------------
gi|22794309|gb|BU498115.1|BU498 AAGAAAGAAAAATGACCTTAGGCCCAGTAGTAACAGGTACATCCGTGA
PfLab1_S_F3__P1a_H10_16.ab1     AAGAAAGAAAAATGACCTTAGGCCCAGTAGTAACAGGTACATCCGTGA
gi|15906840|gb|BI814339.1|BI814 ------------TGACCTTAGGCCCAGTAGTAACAGGTACATCCGTGA
gi|21254846|gb|BQ451734.1|BQ451 -----------------TTAGGCCCAGTAGTAACAGGTACATCCGTGA
gi|21543092|gb|BQ596366.1|BQ596 ------------------------------TAACAGGTACATCCGTGA
gi|22794846|gb|BU498652.1|BU498 ------------------------------------------------
gi|21254083|gb|BQ450971.1|BQ450 ------------------------------------------------
gi|15585997|gb|BI670613.1|BI670 ------------------------------------------------
gi|15907236|gb|BI814621.1|BI814 ------------------------------------------------
gi|15909505|gb|BI815845.1|BI815 ------------------------------------------------
gi|15907247|gb|BI814627.1|BI814 ------------------------------------------------
gi|21687483|gb|BQ633330.1|BQ633 ------------------------------------------------
gi|15906981|gb|BI814417.1|BI814 ------------------------------------------------
gi|21687367|gb|BQ633214.1|BQ633 ------------------------------------------------
gi|15909120|gb|BI815639.1|BI815 ------------------------------------------------
gi|15907180|gb|BI814568.1|BI814 ------------------------------------------------
gi|22793512|gb|BU497318.1|BU497 ------------------------------------------------
gi|22792226|gb|BU496032.1|BU496 ------------------------------------------------
gi|22791936|gb|BU495742.1|BU495 ------------------------------------------------
gi|22791935|gb|BU495741.1|BU495 ------------------------------------------------
gi|15908665|gb|BI815387.1|BI815 ------------------------------------------------
gi|21254120|gb|BQ451008.1|BQ451 ------------------------------------------------
gi|21543169|gb|BQ596443.1|BQ596 ------------------------------------------------
gi|22793042|gb|BU496848.1|BU496 ------------------------------------------------
gi|21543587|gb|BQ596861.1|BQ596 ------------------------------------------------
gi|15907766|gb|BI814924.1|BI814 ------------------------------------------------
gi|21254837|gb|BQ451725.1|BQ451 ------------------------------------------------
gi|22791402|gb|BU495208.1|BU495 ------------------------------------------------
gi|22791413|gb|BU495219.1|BU495 ------------------------------------------------
gi|21255206|gb|BQ452094.1|BQ452 ------------------------------------------------
gi|21687473|gb|BQ633320.1|BQ633 ------------------------------------------------
gi|15909985|gb|BI816094.1|BI816 ------------------------------------------------
gi|15908682|gb|BI815396.1|BI815 ------------------------------------------------
gi|15906047|gb|BI813867.1|BI813 ------------------------------------------------
gi|15585947|gb|BI670563.1|BI670 ------------------------------------------------
gi|15908824|gb|BI815473.1|BI815 ------------------------------------------------
gi|21687274|gb|BQ633121.1|BQ633 ------------------------------------------------
gi|21255420|gb|BQ452308.1|BQ452 ------------------------------------------------
gi|22792950|gb|BU496756.1|BU496 ------------------------------------------------
gi|21255303|gb|BQ452191.1|BQ452 ------------------------------------------------
gi|21543094|gb|BQ596368.1|BQ596 ------------------------------------------------
F04_Pf_Sau3A_T3_S_P26.ab1       ------------------------------------------------
F08_Pf_Sau3A_T3_L_P2.ab1        ------------------------------------------------

MAL8P1.142                      TAGCTATAAAATACAAACACGGCATAATGATTGCAGCAGATAGAAAAG
MAL8|MAL8P1.142                 TAGCTATAAAATACAAACACGGCATAATGATTGCAGCAGATAGAAAAG
su_gi_contig_259                TAGCTATAAAATACAAACACGGCATAATGATTGCAGCAGATAGAAAAG
PfLab1_S_F3__P8a_B02_04.ab1     ------------------------------------------------
PfLab1_L_F3__P16a_C07_05.ab1    TAGC--------------------------------------------
G10_PfLab1_M_Plate10b.ab1       TAGCTATAAAATACAAACACGGCATAATGATTGCAGCAGATAGAAAAG
H01_PfBamHI_M_T3_Plate26a.ab1   TAGCTATAAAATACAAACACGGCATAATGATTGCAGCAGATAGAAAAG
F09_PfBamHI_M_T7_Plate3a.ab1    ------------------------------------------------
E12_PfLab1_Large_Plate11b.ab1   TAGCTATAAAATACAAACACGGCATAATGATTGCAGCAGATAGAAAAG
E01_PfLab1_Large_Plate9b.ab1    TAGCTATAAAATACAAACACGGCATAATGATTGCAGCAGATAGAAAAG
F06_PfLab1_Large_Plate9b.ab1    TAGCTATAAAATACAAACACGGCATAATGATTGCAGCAGATAGAAAAG
D09_PfBamHI_L_T7_Plate1a.ab1    TAGCTATAAAATACAAACACGGCATAATGATTGCAGCAGATAGAAAAG
G08_PfLab1_M_Plate10b.ab1       TAGCTATAAAATACAAACACGGCATAATGATTGCAGCAGATAGAAAAG
PfLab1_L_P6a1_E11_09.ab1        TAGC--------------------------------------------
Pflab1_L_p3a_F03_11.ab1         TAGCTATAAAATACAAACACGGCATAATGATTGCAGCAGATAGAAAAG
PfLab1_M_F3__P12a_H03_15.ab1    ------------------------------------------------
PfLab1_M_F3__P9a_F05_11.ab1     ------------------------------------------------
PfLab1_L_F3__P14a_G11_13.ab1    ------------------------------------------------
PfLab1_L_F3__P9a_C01_05.ab1     TAGCTATAAAATACAAACACGGCATAATGATTGCAGCAGATAGAAAAG
D09_PfBamHI_Small_T3_Plate8a.ab TAGCTATAAAATACAAACACGGCATAATGATTGCAGCAGATAGAAAAG
Seq_010203_E06_PFL_Plate1A_10.a TAGCTATAAAATACAAACACGGCATAATGATTGCAGCAGATAGAAAAG
PfLab1_M_F3__P4a_E05_09.ab1     TAGCTATAAAATACAAACACGGCATAATGATTGCAGCAGATAGAAAAG
H07_PfLab1_Large_Plate15b.ab1   TAGCTATAAAATACAAACACGGCATAATGATTGCAGCAGATAGAAAAG
PfLab1_M_F3__P8a_G04_14.ab1     TAGCTATAAAATACAAACACGGCATAATGATTGCAGCAGATAGAAAAG
PfLab1_M_F3__P3a_C01_05.ab1     TAGCTATAAAATACAAACACGGCATAATGATTGCAGCAGATAGAAAAG
F12_PfLab1_M_Plate2b.ab1        TAGCTATAAAATACAAACACGGCATAATGATTGCAGCAGATAGAAAAG
PfLab1_S_F3__P13a_A08_02.ab1    TAGCTATAAAATACAAACACGGCATAATGATTGCAGCAGATAGAAAAG
PfLab1_M_F3__P16a_H03_15.ab1    ------------------------------------------------
gi|22794309|gb|BU498115.1|BU498 TAGCTATAAAATACAAACACGGCATAATGATTGCAGCAGATAGAAAAG
PfLab1_S_F3__P1a_H10_16.ab1     TAGC--------------------------------------------
gi|15906840|gb|BI814339.1|BI814 TAGCTATAAAATACAAACACGGCATAATGATTGCAGCAGATAGAAAAG
gi|21254846|gb|BQ451734.1|BQ451 TAGCTATAAAATACAAACACGGCATAATGATTGCAGCAGATAGAAAAG
gi|21543092|gb|BQ596366.1|BQ596 TAGCTATAAAATACAAACACGGCATAATGATTGCAGCAGATAGAAAAG
gi|22794846|gb|BU498652.1|BU498 --------------AAACACGGCATAATGATTGCAGCAGATAGAAAAG
gi|21254083|gb|BQ450971.1|BQ450 ------------------------------------CAGATAGAAAAG
gi|15585997|gb|BI670613.1|BI670 -------------------------------------AGATAGAAAAG
gi|15907236|gb|BI814621.1|BI814 ----------------------------------------TAGAAAAG
gi|15909505|gb|BI815845.1|BI815 ------------------------------------------GAAAAG
gi|15907247|gb|BI814627.1|BI814 ---------------------------------------------AAG
gi|21687483|gb|BQ633330.1|BQ633 ------------------------------------------------
gi|15906981|gb|BI814417.1|BI814 ------------------------------------------------
gi|21687367|gb|BQ633214.1|BQ633 ------------------------------------------------
gi|15909120|gb|BI815639.1|BI815 ------------------------------------------------
gi|15907180|gb|BI814568.1|BI814 ------------------------------------------------
gi|22793512|gb|BU497318.1|BU497 ------------------------------------------------
gi|22792226|gb|BU496032.1|BU496 ------------------------------------------------
gi|22791936|gb|BU495742.1|BU495 ------------------------------------------------
gi|22791935|gb|BU495741.1|BU495 ------------------------------------------------
gi|15908665|gb|BI815387.1|BI815 ------------------------------------------------
gi|21254120|gb|BQ451008.1|BQ451 ------------------------------------------------
gi|21543169|gb|BQ596443.1|BQ596 ------------------------------------------------
gi|22793042|gb|BU496848.1|BU496 ------------------------------------------------
gi|21543587|gb|BQ596861.1|BQ596 ------------------------------------------------
gi|15907766|gb|BI814924.1|BI814 ------------------------------------------------
gi|21254837|gb|BQ451725.1|BQ451 ------------------------------------------------
gi|22791402|gb|BU495208.1|BU495 ------------------------------------------------
gi|22791413|gb|BU495219.1|BU495 ------------------------------------------------
gi|21255206|gb|BQ452094.1|BQ452 ------------------------------------------------
gi|21687473|gb|BQ633320.1|BQ633 ------------------------------------------------
gi|15909985|gb|BI816094.1|BI816 ------------------------------------------------
gi|15908682|gb|BI815396.1|BI815 ------------------------------------------------
gi|15906047|gb|BI813867.1|BI813 ------------------------------------------------
gi|15585947|gb|BI670563.1|BI670 ------------------------------------------------
gi|15908824|gb|BI815473.1|BI815 ------------------------------------------------
gi|21687274|gb|BQ633121.1|BQ633 ------------------------------------------------
gi|21255420|gb|BQ452308.1|BQ452 ------------------------------------------------
gi|22792950|gb|BU496756.1|BU496 ------------------------------------------------
gi|21255303|gb|BQ452191.1|BQ452 ------------------------------------------------
gi|21543094|gb|BQ596368.1|BQ596 ------------------------------------------------
F04_Pf_Sau3A_T3_S_P26.ab1       ------------------------------------------------
F08_Pf_Sau3A_T3_L_P2.ab1        ------------------------------------------------

MAL8P1.142                      GTAACAAATTAAAATATAAGCAAATAAAATTGTATATATATATATATG
MAL8|MAL8P1.142                 ------------------------------------------------
su_gi_contig_259                ------------------------------------------------
PfLab1_S_F3__P8a_B02_04.ab1     ------------------------------------------------
PfLab1_L_F3__P16a_C07_05.ab1    ------------------------------------------------
G10_PfLab1_M_Plate10b.ab1       ------------------------------------------------
H01_PfBamHI_M_T3_Plate26a.ab1   ------------------------------------------------
F09_PfBamHI_M_T7_Plate3a.ab1    ------------------------------------------------
E12_PfLab1_Large_Plate11b.ab1   ------------------------------------------------
E01_PfLab1_Large_Plate9b.ab1    ------------------------------------------------
F06_PfLab1_Large_Plate9b.ab1    ------------------------------------------------
D09_PfBamHI_L_T7_Plate1a.ab1    ------------------------------------------------
G08_PfLab1_M_Plate10b.ab1       ------------------------------------------------
PfLab1_L_P6a1_E11_09.ab1        ------------------------------------------------
Pflab1_L_p3a_F03_11.ab1         ------------------------------------------------
PfLab1_M_F3__P12a_H03_15.ab1    ------------------------------------------------
PfLab1_M_F3__P9a_F05_11.ab1     ------------------------------------------------
PfLab1_L_F3__P14a_G11_13.ab1    ------------------------------------------------
PfLab1_L_F3__P9a_C01_05.ab1     ------------------------------------------------
D09_PfBamHI_Small_T3_Plate8a.ab ------------------------------------------------
Seq_010203_E06_PFL_Plate1A_10.a ------------------------------------------------
PfLab1_M_F3__P4a_E05_09.ab1     ------------------------------------------------
H07_PfLab1_Large_Plate15b.ab1   ------------------------------------------------
PfLab1_M_F3__P8a_G04_14.ab1     CT----------------------------------------------
PfLab1_M_F3__P3a_C01_05.ab1     CT----------------------------------------------
F12_PfLab1_M_Plate2b.ab1        CT----------------------------------------------
PfLab1_S_F3__P13a_A08_02.ab1    CT----------------------------------------------
PfLab1_M_F3__P16a_H03_15.ab1    ------------------------------------------------
gi|22794309|gb|BU498115.1|BU498 CT----------------------------------------------
PfLab1_S_F3__P1a_H10_16.ab1     ------------------------------------------------
gi|15906840|gb|BI814339.1|BI814 CT----------------------------------------------
gi|21254846|gb|BQ451734.1|BQ451 CT----------------------------------------------
gi|21543092|gb|BQ596366.1|BQ596 ------------------------------------------------
gi|22794846|gb|BU498652.1|BU498 CT----------------------------------------------
gi|21254083|gb|BQ450971.1|BQ450 CT----------------------------------------------
gi|15585997|gb|BI670613.1|BI670 CT----------------------------------------------
gi|15907236|gb|BI814621.1|BI814 CT----------------------------------------------
gi|15909505|gb|BI815845.1|BI815 CT----------------------------------------------
gi|15907247|gb|BI814627.1|BI814 CT----------------------------------------------
gi|21687483|gb|BQ633330.1|BQ633 ------------------------------------------------
gi|15906981|gb|BI814417.1|BI814 ------------------------------------------------
gi|21687367|gb|BQ633214.1|BQ633 ------------------------------------------------
gi|15909120|gb|BI815639.1|BI815 ------------------------------------------------
gi|15907180|gb|BI814568.1|BI814 ------------------------------------------------
gi|22793512|gb|BU497318.1|BU497 ------------------------------------------------
gi|22792226|gb|BU496032.1|BU496 ------------------------------------------------
gi|22791936|gb|BU495742.1|BU495 ------------------------------------------------
gi|22791935|gb|BU495741.1|BU495 ------------------------------------------------
gi|15908665|gb|BI815387.1|BI815 ------------------------------------------------
gi|21254120|gb|BQ451008.1|BQ451 ------------------------------------------------
gi|21543169|gb|BQ596443.1|BQ596 ------------------------------------------------
gi|22793042|gb|BU496848.1|BU496 ------------------------------------------------
gi|21543587|gb|BQ596861.1|BQ596 ------------------------------------------------
gi|15907766|gb|BI814924.1|BI814 ------------------------------------------------
gi|21254837|gb|BQ451725.1|BQ451 ------------------------------------------------
gi|22791402|gb|BU495208.1|BU495 ------------------------------------------------
gi|22791413|gb|BU495219.1|BU495 ------------------------------------------------
gi|21255206|gb|BQ452094.1|BQ452 ------------------------------------------------
gi|21687473|gb|BQ633320.1|BQ633 ------------------------------------------------
gi|15909985|gb|BI816094.1|BI816 ------------------------------------------------
gi|15908682|gb|BI815396.1|BI815 ------------------------------------------------
gi|15906047|gb|BI813867.1|BI813 ------------------------------------------------
gi|15585947|gb|BI670563.1|BI670 ------------------------------------------------
gi|15908824|gb|BI815473.1|BI815 ------------------------------------------------
gi|21687274|gb|BQ633121.1|BQ633 ------------------------------------------------
gi|21255420|gb|BQ452308.1|BQ452 ------------------------------------------------
gi|22792950|gb|BU496756.1|BU496 ------------------------------------------------
gi|21255303|gb|BQ452191.1|BQ452 ------------------------------------------------
gi|21543094|gb|BQ596368.1|BQ596 ------------------------------------------------
F04_Pf_Sau3A_T3_S_P26.ab1       ------------------------------------------------
F08_Pf_Sau3A_T3_L_P2.ab1        ------------------------------------------------

MAL8P1.142                      TGCATACCATTTGTATATATTCACATGTTCATATATATATATATATAT
MAL8|MAL8P1.142                 ------------------------------------------------
su_gi_contig_259                ------------------------------------------------
PfLab1_S_F3__P8a_B02_04.ab1     ------------------------------------------------
PfLab1_L_F3__P16a_C07_05.ab1    ------------------------------------------------
G10_PfLab1_M_Plate10b.ab1       ------------------------------------------------
H01_PfBamHI_M_T3_Plate26a.ab1   ------------------------------------------------
F09_PfBamHI_M_T7_Plate3a.ab1    ------------------------------------------------
E12_PfLab1_Large_Plate11b.ab1   ------------------------------------------------
E01_PfLab1_Large_Plate9b.ab1    ------------------------------------------------
F06_PfLab1_Large_Plate9b.ab1    ------------------------------------------------
D09_PfBamHI_L_T7_Plate1a.ab1    ------------------------------------------------
G08_PfLab1_M_Plate10b.ab1       ------------------------------------------------
PfLab1_L_P6a1_E11_09.ab1        ------------------------------------------------
Pflab1_L_p3a_F03_11.ab1         ------------------------------------------------
PfLab1_M_F3__P12a_H03_15.ab1    ------------------------------------------------
PfLab1_M_F3__P9a_F05_11.ab1     ------------------------------------------------
PfLab1_L_F3__P14a_G11_13.ab1    ------------------------------------------------
PfLab1_L_F3__P9a_C01_05.ab1     ------------------------------------------------
D09_PfBamHI_Small_T3_Plate8a.ab ------------------------------------------------
Seq_010203_E06_PFL_Plate1A_10.a ------------------------------------------------
PfLab1_M_F3__P4a_E05_09.ab1     ------------------------------------------------
H07_PfLab1_Large_Plate15b.ab1   ------------------------------------------------
PfLab1_M_F3__P8a_G04_14.ab1     ------------------------------------------------
PfLab1_M_F3__P3a_C01_05.ab1     ------------------------------------------------
F12_PfLab1_M_Plate2b.ab1        ------------------------------------------------
PfLab1_S_F3__P13a_A08_02.ab1    ------------------------------------------------
PfLab1_M_F3__P16a_H03_15.ab1    ------------------------------------------------
gi|22794309|gb|BU498115.1|BU498 ------------------------------------------------
PfLab1_S_F3__P1a_H10_16.ab1     ------------------------------------------------
gi|15906840|gb|BI814339.1|BI814 ------------------------------------------------
gi|21254846|gb|BQ451734.1|BQ451 ------------------------------------------------
gi|21543092|gb|BQ596366.1|BQ596 ------------------------------------------------
gi|22794846|gb|BU498652.1|BU498 ------------------------------------------------
gi|21254083|gb|BQ450971.1|BQ450 ------------------------------------------------
gi|15585997|gb|BI670613.1|BI670 ------------------------------------------------
gi|15907236|gb|BI814621.1|BI814 ------------------------------------------------
gi|15909505|gb|BI815845.1|BI815 ------------------------------------------------
gi|15907247|gb|BI814627.1|BI814 ------------------------------------------------
gi|21687483|gb|BQ633330.1|BQ633 ------------------------------------------------
gi|15906981|gb|BI814417.1|BI814 ------------------------------------------------
gi|21687367|gb|BQ633214.1|BQ633 ------------------------------------------------
gi|15909120|gb|BI815639.1|BI815 ------------------------------------------------
gi|15907180|gb|BI814568.1|BI814 ------------------------------------------------
gi|22793512|gb|BU497318.1|BU497 ------------------------------------------------
gi|22792226|gb|BU496032.1|BU496 ------------------------------------------------
gi|22791936|gb|BU495742.1|BU495 ------------------------------------------------
gi|22791935|gb|BU495741.1|BU495 ------------------------------------------------
gi|15908665|gb|BI815387.1|BI815 ------------------------------------------------
gi|21254120|gb|BQ451008.1|BQ451 ------------------------------------------------
gi|21543169|gb|BQ596443.1|BQ596 ------------------------------------------------
gi|22793042|gb|BU496848.1|BU496 ------------------------------------------------
gi|21543587|gb|BQ596861.1|BQ596 ------------------------------------------------
gi|15907766|gb|BI814924.1|BI814 ------------------------------------------------
gi|21254837|gb|BQ451725.1|BQ451 ------------------------------------------------
gi|22791402|gb|BU495208.1|BU495 ------------------------------------------------
gi|22791413|gb|BU495219.1|BU495 ------------------------------------------------
gi|21255206|gb|BQ452094.1|BQ452 ------------------------------------------------
gi|21687473|gb|BQ633320.1|BQ633 ------------------------------------------------
gi|15909985|gb|BI816094.1|BI816 ------------------------------------------------
gi|15908682|gb|BI815396.1|BI815 ------------------------------------------------
gi|15906047|gb|BI813867.1|BI813 ------------------------------------------------
gi|15585947|gb|BI670563.1|BI670 ------------------------------------------------
gi|15908824|gb|BI815473.1|BI815 ------------------------------------------------
gi|21687274|gb|BQ633121.1|BQ633 ------------------------------------------------
gi|21255420|gb|BQ452308.1|BQ452 ------------------------------------------------
gi|22792950|gb|BU496756.1|BU496 ------------------------------------------------
gi|21255303|gb|BQ452191.1|BQ452 ------------------------------------------------
gi|21543094|gb|BQ596368.1|BQ596 ------------------------------------------------
F04_Pf_Sau3A_T3_S_P26.ab1       ------------------------------------------------
F08_Pf_Sau3A_T3_L_P2.ab1        ------------------------------------------------

MAL8P1.142                      ATATATATTTATTTATTTATTTTTATTTATTTTATTTTTTTTTTTTTT
MAL8|MAL8P1.142                 ------------------------------------------------
su_gi_contig_259                ------------------------------------------------
PfLab1_S_F3__P8a_B02_04.ab1     ------------------------------------------------
PfLab1_L_F3__P16a_C07_05.ab1    ------------------------------------------------
G10_PfLab1_M_Plate10b.ab1       ------------------------------------------------
H01_PfBamHI_M_T3_Plate26a.ab1   ------------------------------------------------
F09_PfBamHI_M_T7_Plate3a.ab1    ------------------------------------------------
E12_PfLab1_Large_Plate11b.ab1   ------------------------------------------------
E01_PfLab1_Large_Plate9b.ab1    ------------------------------------------------
F06_PfLab1_Large_Plate9b.ab1    ------------------------------------------------
D09_PfBamHI_L_T7_Plate1a.ab1    ------------------------------------------------
G08_PfLab1_M_Plate10b.ab1       ------------------------------------------------
PfLab1_L_P6a1_E11_09.ab1        ------------------------------------------------
Pflab1_L_p3a_F03_11.ab1         ------------------------------------------------
PfLab1_M_F3__P12a_H03_15.ab1    ------------------------------------------------
PfLab1_M_F3__P9a_F05_11.ab1     ------------------------------------------------
PfLab1_L_F3__P14a_G11_13.ab1    ------------------------------------------------
PfLab1_L_F3__P9a_C01_05.ab1     ------------------------------------------------
D09_PfBamHI_Small_T3_Plate8a.ab ------------------------------------------------
Seq_010203_E06_PFL_Plate1A_10.a ------------------------------------------------
PfLab1_M_F3__P4a_E05_09.ab1     ------------------------------------------------
H07_PfLab1_Large_Plate15b.ab1   ------------------------------------------------
PfLab1_M_F3__P8a_G04_14.ab1     ------------------------------------------------
PfLab1_M_F3__P3a_C01_05.ab1     ------------------------------------------------
F12_PfLab1_M_Plate2b.ab1        ------------------------------------------------
PfLab1_S_F3__P13a_A08_02.ab1    ------------------------------------------------
PfLab1_M_F3__P16a_H03_15.ab1    ------------------------------------------------
gi|22794309|gb|BU498115.1|BU498 ------------------------------------------------
PfLab1_S_F3__P1a_H10_16.ab1     ------------------------------------------------
gi|15906840|gb|BI814339.1|BI814 ------------------------------------------------
gi|21254846|gb|BQ451734.1|BQ451 ------------------------------------------------
gi|21543092|gb|BQ596366.1|BQ596 ------------------------------------------------
gi|22794846|gb|BU498652.1|BU498 ------------------------------------------------
gi|21254083|gb|BQ450971.1|BQ450 ------------------------------------------------
gi|15585997|gb|BI670613.1|BI670 ------------------------------------------------
gi|15907236|gb|BI814621.1|BI814 ------------------------------------------------
gi|15909505|gb|BI815845.1|BI815 ------------------------------------------------
gi|15907247|gb|BI814627.1|BI814 ------------------------------------------------
gi|21687483|gb|BQ633330.1|BQ633 ------------------------------------------------
gi|15906981|gb|BI814417.1|BI814 ------------------------------------------------
gi|21687367|gb|BQ633214.1|BQ633 ------------------------------------------------
gi|15909120|gb|BI815639.1|BI815 ------------------------------------------------
gi|15907180|gb|BI814568.1|BI814 ------------------------------------------------
gi|22793512|gb|BU497318.1|BU497 ------------------------------------------------
gi|22792226|gb|BU496032.1|BU496 ------------------------------------------------
gi|22791936|gb|BU495742.1|BU495 ------------------------------------------------
gi|22791935|gb|BU495741.1|BU495 ------------------------------------------------
gi|15908665|gb|BI815387.1|BI815 ------------------------------------------------
gi|21254120|gb|BQ451008.1|BQ451 ------------------------------------------------
gi|21543169|gb|BQ596443.1|BQ596 ------------------------------------------------
gi|22793042|gb|BU496848.1|BU496 ------------------------------------------------
gi|21543587|gb|BQ596861.1|BQ596 ------------------------------------------------
gi|15907766|gb|BI814924.1|BI814 ------------------------------------------------
gi|21254837|gb|BQ451725.1|BQ451 ------------------------------------------------
gi|22791402|gb|BU495208.1|BU495 ------------------------------------------------
gi|22791413|gb|BU495219.1|BU495 ------------------------------------------------
gi|21255206|gb|BQ452094.1|BQ452 ------------------------------------------------
gi|21687473|gb|BQ633320.1|BQ633 ------------------------------------------------
gi|15909985|gb|BI816094.1|BI816 ------------------------------------------------
gi|15908682|gb|BI815396.1|BI815 ------------------------------------------------
gi|15906047|gb|BI813867.1|BI813 ------------------------------------------------
gi|15585947|gb|BI670563.1|BI670 ------------------------------------------------
gi|15908824|gb|BI815473.1|BI815 ------------------------------------------------
gi|21687274|gb|BQ633121.1|BQ633 ------------------------------------------------
gi|21255420|gb|BQ452308.1|BQ452 ------------------------------------------------
gi|22792950|gb|BU496756.1|BU496 ------------------------------------------------
gi|21255303|gb|BQ452191.1|BQ452 ------------------------------------------------
gi|21543094|gb|BQ596368.1|BQ596 ------------------------------------------------
F04_Pf_Sau3A_T3_S_P26.ab1       ------------------------------------------------
F08_Pf_Sau3A_T3_L_P2.ab1        ------------------------------------------------

MAL8P1.142                      TCCTGTTCCCCATTTTAGCTAGCTATGGTAGTTATGCAAAATTTCAGA
MAL8|MAL8P1.142                 ------------------CTAGCTATGGTAGTTATGCAAAATTTCAGA
su_gi_contig_259                ------------------CTAGCTATGGTAGTTATGCAAAATTTCAGA
PfLab1_S_F3__P8a_B02_04.ab1     ------------------------------------------------
PfLab1_L_F3__P16a_C07_05.ab1    ------------------------------------------------
G10_PfLab1_M_Plate10b.ab1       ------------------CTAGCTATGGTAGTTATGCAAAATTTCAGA
H01_PfBamHI_M_T3_Plate26a.ab1   ------------------CTAGCTATGGTAGTTATGCAAAATTTCAGA
F09_PfBamHI_M_T7_Plate3a.ab1    ------------------------------------------------
E12_PfLab1_Large_Plate11b.ab1   ------------------CTAGCTATGGTAGTTATGCAAAATTTCAGA
E01_PfLab1_Large_Plate9b.ab1    ------------------CTAGCTATGGTAGTTATGCAAAATTTCAGA
F06_PfLab1_Large_Plate9b.ab1    ------------------CTAGCTATGGTAGTTATGCAAAATTTCAGA
D09_PfBamHI_L_T7_Plate1a.ab1    ------------------CTAGCTATGGTAGTTATGCAAAATTTCAGA
G08_PfLab1_M_Plate10b.ab1       ------------------CTAGCTATGGTAGTTATGCAAAATTTCAGA
PfLab1_L_P6a1_E11_09.ab1        ------------------------------------------------
Pflab1_L_p3a_F03_11.ab1         ------------------CTAGCTATGGTAGTTATGCAAAATTTCAGA
PfLab1_M_F3__P12a_H03_15.ab1    ------------------------------------------------
PfLab1_M_F3__P9a_F05_11.ab1     ------------------------------------------------
PfLab1_L_F3__P14a_G11_13.ab1    ------------------------------------------------
PfLab1_L_F3__P9a_C01_05.ab1     ------------------CTAGCTA-----------------------
D09_PfBamHI_Small_T3_Plate8a.ab ------------------CTAGCTATGGTAGTTATGCAAAATTTCAGA
Seq_010203_E06_PFL_Plate1A_10.a ------------------CTAGCTATGGTAGTTATGCAAAATTTCAGA
PfLab1_M_F3__P4a_E05_09.ab1     ------------------CTAGCTATGGTAGTTATGCAAAATTTCAGA
H07_PfLab1_Large_Plate15b.ab1   ------------------CTAGCTATGGTAGTTATGCAAAATTTCAGA
PfLab1_M_F3__P8a_G04_14.ab1     --------------------AGCTATGGTAGTTATGCAAAATTTCAGA
PfLab1_M_F3__P3a_C01_05.ab1     --------------------AGCTATGGTAGTTATGCAAAATTTCAGA
F12_PfLab1_M_Plate2b.ab1        --------------------AGCTATGGTAGTTATGCAAAATTTCAGA
PfLab1_S_F3__P13a_A08_02.ab1    --------------------AGCTATGGTAGTTATGCAAAATTTCAGA
PfLab1_M_F3__P16a_H03_15.ab1    ------------------------------------------------
gi|22794309|gb|BU498115.1|BU498 --------------------AGCTATGGTAGTTATGCAAAATTTCAGA
PfLab1_S_F3__P1a_H10_16.ab1     ------------------------------------------------
gi|15906840|gb|BI814339.1|BI814 --------------------AGCTATGGTAGTTATGCAAAATTTCAGA
gi|21254846|gb|BQ451734.1|BQ451 --------------------AGCTATGGTAGTTATGCAAAATTTCAGA
gi|21543092|gb|BQ596366.1|BQ596 ------------------CTAGCTATGGTAGTTATGCAAAATTTCAGA
gi|22794846|gb|BU498652.1|BU498 --------------------AGCTATGGTAGTTATGCAAAATTTCAGA
gi|21254083|gb|BQ450971.1|BQ450 --------------------AGCTATGGTAGTTATGCAAAATTTCAGA
gi|15585997|gb|BI670613.1|BI670 --------------------AGCTATGGTAGTTATGCAAAATTTCAGA
gi|15907236|gb|BI814621.1|BI814 --------------------AGCTATGGTAGTTATGCAAAATTTCAGA
gi|15909505|gb|BI815845.1|BI815 --------------------AGCTATGGTAGTTATGCAAAATTTCAGA
gi|15907247|gb|BI814627.1|BI814 --------------------AGCTATGGTAGTTATGCAAAATTTCAGA
gi|21687483|gb|BQ633330.1|BQ633 ----------------------CTATGGTAGTTATGCAAAATTTCAGA
gi|15906981|gb|BI814417.1|BI814 ---------------------GCTATGGTAGTTATGCAAAATTTCAGA
gi|21687367|gb|BQ633214.1|BQ633 ------------------------------------------------
gi|15909120|gb|BI815639.1|BI815 ------------------------------------------------
gi|15907180|gb|BI814568.1|BI814 ------------------------------------------------
gi|22793512|gb|BU497318.1|BU497 ------------------------------------------------
gi|22792226|gb|BU496032.1|BU496 ------------------------------------------------
gi|22791936|gb|BU495742.1|BU495 ------------------------------------------------
gi|22791935|gb|BU495741.1|BU495 ------------------------------------------------
gi|15908665|gb|BI815387.1|BI815 ------------------------------------------------
gi|21254120|gb|BQ451008.1|BQ451 ------------------------------------------------
gi|21543169|gb|BQ596443.1|BQ596 ------------------------------------------------
gi|22793042|gb|BU496848.1|BU496 ------------------------------------------------
gi|21543587|gb|BQ596861.1|BQ596 ------------------------------------------------
gi|15907766|gb|BI814924.1|BI814 ------------------------------------------------
gi|21254837|gb|BQ451725.1|BQ451 ------------------------------------------------
gi|22791402|gb|BU495208.1|BU495 ------------------------------------------------
gi|22791413|gb|BU495219.1|BU495 ------------------------------------------------
gi|21255206|gb|BQ452094.1|BQ452 ------------------------------------------------
gi|21687473|gb|BQ633320.1|BQ633 ------------------------------------------------
gi|15909985|gb|BI816094.1|BI816 ------------------------------------------------
gi|15908682|gb|BI815396.1|BI815 ------------------------------------------------
gi|15906047|gb|BI813867.1|BI813 ------------------------------------------------
gi|15585947|gb|BI670563.1|BI670 ------------------------------------------------
gi|15908824|gb|BI815473.1|BI815 ------------------------------------------------
gi|21687274|gb|BQ633121.1|BQ633 ------------------------------------------------
gi|21255420|gb|BQ452308.1|BQ452 ------------------------------------------------
gi|22792950|gb|BU496756.1|BU496 ------------------------------------------------
gi|21255303|gb|BQ452191.1|BQ452 ------------------------------------------------
gi|21543094|gb|BQ596368.1|BQ596 ------------------------------------------------
F04_Pf_Sau3A_T3_S_P26.ab1       ------------------------------------------------
F08_Pf_Sau3A_T3_L_P2.ab1        ------------------------------------------------

MAL8P1.142                      ATGTCGAAAGAATTTTTAAAATAAATAATAAGACGGTTATGGGTTTTA
MAL8|MAL8P1.142                 ATGTCGAAAGAATTTTTAAAATAAATAATAAGACGGTTATGGGTTTTA
su_gi_contig_259                ATGTCGAAAGAATTTTTAAAATAAATAATAAGACGGTTATGGGTTTTA
PfLab1_S_F3__P8a_B02_04.ab1     ------------------------------------------------
PfLab1_L_F3__P16a_C07_05.ab1    ------------------------------------------------
G10_PfLab1_M_Plate10b.ab1       ATGTCGAAAGAATTTTTAAAATAAATAATAAGACGGTTATGGGTTTTA
H01_PfBamHI_M_T3_Plate26a.ab1   ATGTCGAAAGAATTTTTAAAATAAATAATAAGACGGTTATGGGTTTTA
F09_PfBamHI_M_T7_Plate3a.ab1    ------------------------------------------------
E12_PfLab1_Large_Plate11b.ab1   ATGTCGAAAGAATTTTTAAAATAAATAATAAGACGGTTATGGGTTTTA
E01_PfLab1_Large_Plate9b.ab1    ATGTCGAAAGAATTTTTAAAATAAATAATAAGACGGTTATGGGTTTTA
F06_PfLab1_Large_Plate9b.ab1    ATGTCGAAAGAATTTTTAAAATAAATAATAAGACGGTTATGGGTTTTA
D09_PfBamHI_L_T7_Plate1a.ab1    ATGTCGAAAGAATTTTTAAAATAAATAATAAGACGGTTATGGGTTTTA
G08_PfLab1_M_Plate10b.ab1       ATGTCGAAAGAATTTTTAAAATAAATAATAAGACGGTTATGGGTTTTA
PfLab1_L_P6a1_E11_09.ab1        ------------------------------------------------
Pflab1_L_p3a_F03_11.ab1         ATGTCGAAAGAATTTTTAAAATAAATAATAAGACGGTTATGGGTTTTA
PfLab1_M_F3__P12a_H03_15.ab1    ------------------------------------------------
PfLab1_M_F3__P9a_F05_11.ab1     ------------------------------------------------
PfLab1_L_F3__P14a_G11_13.ab1    ------------------------------------------------
PfLab1_L_F3__P9a_C01_05.ab1     ------------------------------------------------
D09_PfBamHI_Small_T3_Plate8a.ab ATGTCGAAAGAATTTTTAAAATAAATAATAAGACGGTTATGGGTTTTA
Seq_010203_E06_PFL_Plate1A_10.a ATGTCGAAAGAATTTTTAAAATAAATAATAAGACGGTTATGGGTTTTA
PfLab1_M_F3__P4a_E05_09.ab1     ATGTCGAAAGAATTTTTAAAATAAATAATAAGACGGTTATGGGTTTTA
H07_PfLab1_Large_Plate15b.ab1   ATGTCGAAAGAATTTTTAAAATAAATAATAAGACGGTTATGGGTTTTA
PfLab1_M_F3__P8a_G04_14.ab1     ATGTCGAAAGAATTTTTAAAATAAATAATAAGAC--------------
PfLab1_M_F3__P3a_C01_05.ab1     ATGTCGAAAGAATTTTTAAAATAAATAATAAGACGGTTATGGGTTTTA
F12_PfLab1_M_Plate2b.ab1        ATGTCGAAAGAATTTTTAAAATAAATAATAAGACGGTTATGGGTTTTA
PfLab1_S_F3__P13a_A08_02.ab1    ATGTCGAAAGAATTTTTAAAATAAATAATAAGACGGTTATGGGTTTTA
PfLab1_M_F3__P16a_H03_15.ab1    ------------------------------------------------
gi|22794309|gb|BU498115.1|BU498 ATGTCGAAAGAATTTTTAAAATAAATAATAAGACGGTTATGGGTTTTA
PfLab1_S_F3__P1a_H10_16.ab1     ------------------------------------------------
gi|15906840|gb|BI814339.1|BI814 ATGTCGAAAGAATTTTTAAAATAAATAATAAGACGGTTATGGGTTTTA
gi|21254846|gb|BQ451734.1|BQ451 ATGTCGAAAGAATTTTTAAAATAAATAATAAGACGGTTATGGGTTTTA
gi|21543092|gb|BQ596366.1|BQ596 ATGTCGAAAGAATTTTTAAAATAAATAATAAGACGGTTATGGGTTTTA
gi|22794846|gb|BU498652.1|BU498 ATGTCGAAAGAATTTTTAAAATAAATAATAAGACGGTTATGGGTTTTA
gi|21254083|gb|BQ450971.1|BQ450 ATGTCGAAAGAATTTTTAAAATAAATAATAAGACGGTTATGGGTTTTA
gi|15585997|gb|BI670613.1|BI670 ATGTCGAAAGAATTTTTAAAATAAATAATAAGACGGTTATGGGTTTTA
gi|15907236|gb|BI814621.1|BI814 ATGTCGAAAGAATTTTTAAAATAAATAATAAGACGGTTATGGGTTTTA
gi|15909505|gb|BI815845.1|BI815 ATGTCGAAAGAATTTTTAAAATAAATAATAAGACGGTTATGGGTTTTA
gi|15907247|gb|BI814627.1|BI814 ATGTCGAAAGAATTTTTAAAATAAATAATAAGACGGTTATGGGTTTTA
gi|21687483|gb|BQ633330.1|BQ633 ATGTCGAAAGAATTTTTAAAATAAATAATAAGACGGTTATGGGTTTTA
gi|15906981|gb|BI814417.1|BI814 ATGTCGAAAGAATTTTTAAAATAAATAATAAGACGGTTATGGGTTTTA
gi|21687367|gb|BQ633214.1|BQ633 ------------------------------------------------
gi|15909120|gb|BI815639.1|BI815 ------------------------------------------------
gi|15907180|gb|BI814568.1|BI814 ------------------------------------------------
gi|22793512|gb|BU497318.1|BU497 ------------------------------------------------
gi|22792226|gb|BU496032.1|BU496 ------------------------------------------------
gi|22791936|gb|BU495742.1|BU495 ------------------------------------------------
gi|22791935|gb|BU495741.1|BU495 ------------------------------------------------
gi|15908665|gb|BI815387.1|BI815 ------------------------------------------------
gi|21254120|gb|BQ451008.1|BQ451 ------------------------------------------------
gi|21543169|gb|BQ596443.1|BQ596 ------------------------------------------------
gi|22793042|gb|BU496848.1|BU496 ------------------------------------------------
gi|21543587|gb|BQ596861.1|BQ596 ------------------------------------------------
gi|15907766|gb|BI814924.1|BI814 ------------------------------------------------
gi|21254837|gb|BQ451725.1|BQ451 ------------------------------------------------
gi|22791402|gb|BU495208.1|BU495 ------------------------------------------------
gi|22791413|gb|BU495219.1|BU495 ------------------------------------------------
gi|21255206|gb|BQ452094.1|BQ452 ------------------------------------------------
gi|21687473|gb|BQ633320.1|BQ633 ------------------------------------------------
gi|15909985|gb|BI816094.1|BI816 ------------------------------------------------
gi|15908682|gb|BI815396.1|BI815 ------------------------------------------------
gi|15906047|gb|BI813867.1|BI813 ------------------------------------------------
gi|15585947|gb|BI670563.1|BI670 ------------------------------------------------
gi|15908824|gb|BI815473.1|BI815 ------------------------------------------------
gi|21687274|gb|BQ633121.1|BQ633 ------------------------------------------------
gi|21255420|gb|BQ452308.1|BQ452 ------------------------------------------------
gi|22792950|gb|BU496756.1|BU496 ------------------------------------------------
gi|21255303|gb|BQ452191.1|BQ452 ------------------------------------------------
gi|21543094|gb|BQ596368.1|BQ596 ------------------------------------------------
F04_Pf_Sau3A_T3_S_P26.ab1       ------------------------------------------------
F08_Pf_Sau3A_T3_L_P2.ab1        ------------------------------------------------

MAL8P1.142                      GTGGTGAGCTAGCTGATGCTCAATATTTGCATGAGTTACTTACACGTA
MAL8|MAL8P1.142                 GTGGTGAGCTAGCTGATGCTCAATATTTGCATGAGTTACTTACACGTA
su_gi_contig_259                GTGGTGAGCTAGCTGATGCTCAATATTTGCATGAGTTACTTACACGTA
PfLab1_S_F3__P8a_B02_04.ab1     ------------------------------------------------
PfLab1_L_F3__P16a_C07_05.ab1    ------------------------------------------------
G10_PfLab1_M_Plate10b.ab1       GTGGTGAGCTAGCTGATGCTCAATATTTGCATGAGTTACTTACACGTA
H01_PfBamHI_M_T3_Plate26a.ab1   GTGGTGAGCTAGCTGATGCTCAATATTTGCATGAGTTACTTACACGTA
F09_PfBamHI_M_T7_Plate3a.ab1    ------------------------------------------------
E12_PfLab1_Large_Plate11b.ab1   GTGGTGAGCTAGCTGATGCTCAATATTTGCATGAGTTACTTACACGTA
E01_PfLab1_Large_Plate9b.ab1    GTGGTGAGCTAGCTGATGCTCAATATTTGCATGAGTTACTTACACGTA
F06_PfLab1_Large_Plate9b.ab1    GTGGTGAGCTAGCTGATGCTCAATATTTGCATGAGTTACTTACACGTA
D09_PfBamHI_L_T7_Plate1a.ab1    GTGGTGAGCTAGCTGATGCTCAATATTTGCATGAGTTACTTACACGTA
G08_PfLab1_M_Plate10b.ab1       GTGGTGAGCTAGCTGATGCTCAATATTTGCATGAGTTACTTACACGTA
PfLab1_L_P6a1_E11_09.ab1        ------------------------------------------------
Pflab1_L_p3a_F03_11.ab1         GTGGTGAGCTAGCTGATGCTCAATATTTGCATGAGTTACTTACACGTA
PfLab1_M_F3__P12a_H03_15.ab1    ------------------------------------------------
PfLab1_M_F3__P9a_F05_11.ab1     ------------------------------------------------
PfLab1_L_F3__P14a_G11_13.ab1    ------------------------------------------------
PfLab1_L_F3__P9a_C01_05.ab1     ------------------------------------------------
D09_PfBamHI_Small_T3_Plate8a.ab GTGGTGAGCTAGCTGATGCTCAATATTTGCATGAGTTACTTACACGTA
Seq_010203_E06_PFL_Plate1A_10.a GTGGTGAGCTAGCTGATGCTCAATATTTGCATGAGTTACTTACACGTA
PfLab1_M_F3__P4a_E05_09.ab1     GTGGTGAGCTAGCTGATGCTCAATATTTGCATGAGTTACTTACACGTA
H07_PfLab1_Large_Plate15b.ab1   GTGGTGAGCTAGCTGATGCTCAATATTTGCATGAGTTACTTACACGTA
PfLab1_M_F3__P8a_G04_14.ab1     ------------------------------------------------
PfLab1_M_F3__P3a_C01_05.ab1     GTGGTGAGCTAGCTGATGCTCAATATTTGCATGAGTTACTTACACGTA
F12_PfLab1_M_Plate2b.ab1        GTGGTGAGCTAGCTGATGCTCAATATTTGCATGAGTTACTTACACGTA
PfLab1_S_F3__P13a_A08_02.ab1    GTG---------------------------------------------
PfLab1_M_F3__P16a_H03_15.ab1    ------------------------------------------------
gi|22794309|gb|BU498115.1|BU498 GTGGTGAGCTAGCTGATGCTCAATATTTGCATGAGTTACTTACACGTA
PfLab1_S_F3__P1a_H10_16.ab1     ------------------------------------------------
gi|15906840|gb|BI814339.1|BI814 GTGGTGAGCTAGCTGATGCTCAATATTTGCATGAGTTACTTACACGTA
gi|21254846|gb|BQ451734.1|BQ451 GTGGTGAGCTAGCTGATGCTCAATATTTGCATGAGTTACTTACACGTA
gi|21543092|gb|BQ596366.1|BQ596 GTGGTGAGCTAGCTGATGCTCAATATTTGCATGAGTTACTTACACGTA
gi|22794846|gb|BU498652.1|BU498 GTGGTGAGCTAGCTGATGCTCAATATTTGCATGAGTTACTTACACGTA
gi|21254083|gb|BQ450971.1|BQ450 GTGGTGAGCTAGCTGATGCTCAATATTTGCATGAGTTACTTACACGTA
gi|15585997|gb|BI670613.1|BI670 GTGGTGAGCTAGCTGATGCTCAATATTTGCATGAGTTACTTACACGTA
gi|15907236|gb|BI814621.1|BI814 GTGGTGAGCTAGCTGATGCTCAATATTTGCATGAGTTACTTACACGTA
gi|15909505|gb|BI815845.1|BI815 GTGGTGAGCTAGCTGATGCTCAATATTTGCATGAGTTACTTACACGTA
gi|15907247|gb|BI814627.1|BI814 GTGGTGAGCTAGCTGATGCTCAATATTTGCATGAGTTACTTACACGTA
gi|21687483|gb|BQ633330.1|BQ633 GTGGTGAGCTAGCTGATGCTCAATATTTGCATGAGTTACTTACACGTA
gi|15906981|gb|BI814417.1|BI814 GTGGTGAGCTAGCTGATGCTCAATATTTGCATGAGTTACTTACACGTA
gi|21687367|gb|BQ633214.1|BQ633 --------CTAGCTGATGCTCAATATTTGCATGAGTTACTTACACGTA
gi|15909120|gb|BI815639.1|BI815 --------CTAGCTGATGCTCAATATTTGCATGAGTTACTTACACGTA
gi|15907180|gb|BI814568.1|BI814 --------CTAGCTGATGCTCAATATTTGCATGAGTTACTTACACGTA
gi|22793512|gb|BU497318.1|BU497 --------CTAGCTGATGCTCAATATTTGCATGAGTTACTTACACGTA
gi|22792226|gb|BU496032.1|BU496 -----------GCTGATGCTCAATATTTGCATGAGTTACTTACACGTA
gi|22791936|gb|BU495742.1|BU495 ------------CTGATGCTCAATATTTGCATGAGTTACTTACACGTA
gi|22791935|gb|BU495741.1|BU495 ------------CTGATGCTCAATATTTGCATGAGTTACTTACACGTA
gi|15908665|gb|BI815387.1|BI815 -------------TGATGCTCAATATTTGCATGAGTTACTTACACGTA
gi|21254120|gb|BQ451008.1|BQ451 ------------------CTCAATATTTGCATGAGTTACTTACACGTA
gi|21543169|gb|BQ596443.1|BQ596 ---------------------AATATTTGCATGAGTTACTTACACGTA
gi|22793042|gb|BU496848.1|BU496 -------------------------TTTGCATGAGTTACTTACACGTA
gi|21543587|gb|BQ596861.1|BQ596 -----------------------------CATGAGTTACTTACACGTA
gi|15907766|gb|BI814924.1|BI814 ---------------------------------AGTTACTTACACGTA
gi|21254837|gb|BQ451725.1|BQ451 ---------------------------------AGTTACTTACACGTA
gi|22791402|gb|BU495208.1|BU495 -----------------------------------TTACTTACACGTA
gi|22791413|gb|BU495219.1|BU495 -----------------------------------TTACTTACACGTA
gi|21255206|gb|BQ452094.1|BQ452 --------------------------------------CTTACACGTA
gi|21687473|gb|BQ633320.1|BQ633 --------------------------------------CTTACACGTA
gi|15909985|gb|BI816094.1|BI816 ---------------------------------------TTACACGTA
gi|15908682|gb|BI815396.1|BI815 ---------------------------------------TTACACGTA
gi|15906047|gb|BI813867.1|BI813 ------------------------------------------------
gi|15585947|gb|BI670563.1|BI670 ------------------------------------------------
gi|15908824|gb|BI815473.1|BI815 ------------------------------------------------
gi|21687274|gb|BQ633121.1|BQ633 ------------------------------------------------
gi|21255420|gb|BQ452308.1|BQ452 ------------------------------------------------
gi|22792950|gb|BU496756.1|BU496 ------------------------------------------------
gi|21255303|gb|BQ452191.1|BQ452 ------------------------------------------------
gi|21543094|gb|BQ596368.1|BQ596 ------------------------------------------------
F04_Pf_Sau3A_T3_S_P26.ab1       ------------------------------------------------
F08_Pf_Sau3A_T3_L_P2.ab1        ------------------------------------------------

MAL8P1.142                      AGAATATTAATAATTTAAGTGAGAAGAAAAGAAAAGAAGATATGTATA
MAL8|MAL8P1.142                 AGAATATTAATAATTTAAGTGAGAAGAAAAGAAAAGAAGATATGTATA
su_gi_contig_259                AGAATATTAATAATTTAAGTGAGAAGAAAAGAAAAGAAGATATGTATA
PfLab1_S_F3__P8a_B02_04.ab1     ------------------------------------------------
PfLab1_L_F3__P16a_C07_05.ab1    ------------------------------------------------
G10_PfLab1_M_Plate10b.ab1       AGAATATTAATAATTTAAGTGAGAAGAAAAGAAAAGAAGATATGTATA
H01_PfBamHI_M_T3_Plate26a.ab1   AGAATATTAATAATTTAAGTGAGAAGAAAAGAAAAGAAGATATGTATA
F09_PfBamHI_M_T7_Plate3a.ab1    ------------------------------------------------
E12_PfLab1_Large_Plate11b.ab1   AGAATATTAATAATTTAAGTGAGAAGAAAAGAAAAGAAGATATGTATA
E01_PfLab1_Large_Plate9b.ab1    AGAATATTAATAATTTAAGTGAGAAGAAAAGAAAAGAAGATATGTATA
F06_PfLab1_Large_Plate9b.ab1    AGAATATTAATAATTTAAGTGAGAAGAAAAGAAAAGAAGATATGTATA
D09_PfBamHI_L_T7_Plate1a.ab1    AGAATATTAATAATTTAAGTGAGAAGAAAAGAAAAGAAGATATGTA--
G08_PfLab1_M_Plate10b.ab1       AGAATATTAATAATTTAAGTGAGAAGAAAAGAAAAGAAGA--------
PfLab1_L_P6a1_E11_09.ab1        ------------------------------------------------
Pflab1_L_p3a_F03_11.ab1         AGAATA------------------------------------------
PfLab1_M_F3__P12a_H03_15.ab1    ------------------------------------------------
PfLab1_M_F3__P9a_F05_11.ab1     ------------------------------------------------
PfLab1_L_F3__P14a_G11_13.ab1    ------------------------------------------------
PfLab1_L_F3__P9a_C01_05.ab1     ------------------------------------------------
D09_PfBamHI_Small_T3_Plate8a.ab AGAATATTAATAATTTAAGTGAGAAGAAAAGAAAAGAAGATATGTATA
Seq_010203_E06_PFL_Plate1A_10.a AGAATAT-----------------------------------------
PfLab1_M_F3__P4a_E05_09.ab1     AGAATA------------------------------------------
H07_PfLab1_Large_Plate15b.ab1   AGAATATTAATAATTTAAGTGAGAAGAAAAGAAAAGAAGATATGTATA
PfLab1_M_F3__P8a_G04_14.ab1     ------------------------------------------------
PfLab1_M_F3__P3a_C01_05.ab1     A-----------------------------------------------
F12_PfLab1_M_Plate2b.ab1        AGAATATTAATAATTTAAGTGAGAAGAAAAGAAAAGAAGATATGTATA
PfLab1_S_F3__P13a_A08_02.ab1    ------------------------------------------------
PfLab1_M_F3__P16a_H03_15.ab1    ------------------------------------------------
gi|22794309|gb|BU498115.1|BU498 AGAATATTAATAATTTAAGTGAGAAGAAAAGAAAAGAAGATATGTATA
PfLab1_S_F3__P1a_H10_16.ab1     ------------------------------------------------
gi|15906840|gb|BI814339.1|BI814 AGAATATTAATAATTTAAGTGAGAAGAAAAGAAAAGAAGATATGTATA
gi|21254846|gb|BQ451734.1|BQ451 AGAATATTAATAATTTAAGTGAGAAGAAAAGAAAAGAAGATATGTATA
gi|21543092|gb|BQ596366.1|BQ596 AGAATATTAATAATTTAAGTGAGAAGAAAAGAAAAGAAGATATGTATA
gi|22794846|gb|BU498652.1|BU498 AGAATATTAATAATTTAAGTGAGAAGAAAAGAAAAGAAGATATGTATA
gi|21254083|gb|BQ450971.1|BQ450 AGAATATTAATAATTTAAGTGAGAAGAAAAGAAAAGAAGATATGTATA
gi|15585997|gb|BI670613.1|BI670 AGAATATTAATAATTTAAGTGAGAAGAAAAGAAAAGAAGATATGTATA
gi|15907236|gb|BI814621.1|BI814 AGAATATTAATAATTTAAGTGAGAAGAAAAGAAAAGAAGATATGTATA
gi|15909505|gb|BI815845.1|BI815 AGAATATTAATAATTTAAGTGAGAAGAAAAGAAAAGAAGATATGTATA
gi|15907247|gb|BI814627.1|BI814 AGAATATTAATAATTTAAGTGAGAAGAAAAGAAAAGAAGATATGTATA
gi|21687483|gb|BQ633330.1|BQ633 AGAATATTAATAATTTAAGTGAGAAGAAAAGAAAAGAAGATATGTATA
gi|15906981|gb|BI814417.1|BI814 AGAATATTAATAATTTAAGTGAGAAGAAAAGAAAAGAAGATATGTATA
gi|21687367|gb|BQ633214.1|BQ633 AGAATATTAATAATTTAAGTGAGAAGAAAAGAAAAGAAGATATGTATA
gi|15909120|gb|BI815639.1|BI815 AGAATATTAATAATTTAAGTGAGAAGAAAAGAAAAGAAGATATGTATA
gi|15907180|gb|BI814568.1|BI814 AGAATATTAATAATTTAAGTGAGAAGAAAAGAAAAGAAGATATGTATA
gi|22793512|gb|BU497318.1|BU497 AGAATATTAATAATTTAAGTGAGAAGAAAAGAAAAGAAGATATGTATA
gi|22792226|gb|BU496032.1|BU496 AGAATATTAATAATTTAAGTGAGAAGAAAAGAAAAGAAGATATGTATA
gi|22791936|gb|BU495742.1|BU495 AGAATATTAATAATTTAAGTGAGAAGAAAAGAAAAGAAGATATGTATA
gi|22791935|gb|BU495741.1|BU495 AGAATATTAATAATTTAAGTGAGAAGAAAAGAAAAGAAGATATGTATA
gi|15908665|gb|BI815387.1|BI815 AGAATATTAATAATTTAAGTGAGAAGAAAAGAAAAGAAGATATGTATA
gi|21254120|gb|BQ451008.1|BQ451 AGAATATTAATAATTTAAGTGAGAAGAAAAGAAAAGAAGATATGTATA
gi|21543169|gb|BQ596443.1|BQ596 AGAATATTAATAATTTAAGTGAGAAGAAAAGAAAAGAAGATATGTATA
gi|22793042|gb|BU496848.1|BU496 AGAATATTAATAATTTAAGTGAGAAGAAAAGAAAAGAAGATATGTATA
gi|21543587|gb|BQ596861.1|BQ596 AGAATATTAATAATTTAAGTGAGAAGAAAAGAAAAGAAGATATGTATA
gi|15907766|gb|BI814924.1|BI814 AGAATATTAATAATTTAAGTGAGAAGAAAAGAAAAGAAGATATGTATA
gi|21254837|gb|BQ451725.1|BQ451 AGAATATTAATAATTTAAGTGAGAAGAAAAGAAAAGAAGATATGTATA
gi|22791402|gb|BU495208.1|BU495 AGAATATTAATAATTTAAGTGAGAAGAAAAGAAAAGAAGATATGTATA
gi|22791413|gb|BU495219.1|BU495 AGAATATTAATAATTTAAGTGAGAAGAAAAGAAAAGAAGATATGTATA
gi|21255206|gb|BQ452094.1|BQ452 AGAATATTAATAATTTAAGTGAGAAGAAAAGAAAAGAAGATATGTATA
gi|21687473|gb|BQ633320.1|BQ633 AGAATATTAATAATTTAAGTGAGAAGAAAAGAAAAGAAGATATGTATA
gi|15909985|gb|BI816094.1|BI816 AGAATATTAATAATTTAAGTGAGAAGAAAAGAAAAGAAGATATGTATA
gi|15908682|gb|BI815396.1|BI815 AGAATATTAATAATTTAAGTGAGAAGAAAAGAAAAGAAGATATGTATA
gi|15906047|gb|BI813867.1|BI813 --------------------------AAAAGAAAAGAAGATATGTATA
gi|15585947|gb|BI670563.1|BI670 -------------------------------------AGATATGTATA
gi|15908824|gb|BI815473.1|BI815 ------------------------------------------------
gi|21687274|gb|BQ633121.1|BQ633 ------------------------------------------------
gi|21255420|gb|BQ452308.1|BQ452 ------------------------------------------------
gi|22792950|gb|BU496756.1|BU496 ------------------------------------------------
gi|21255303|gb|BQ452191.1|BQ452 ------------------------------------------------
gi|21543094|gb|BQ596368.1|BQ596 ------------------------------------------------
F04_Pf_Sau3A_T3_S_P26.ab1       ------------------------------------------------
F08_Pf_Sau3A_T3_L_P2.ab1        ------------------------------------------------

MAL8P1.142                      CACCCCAACATTACCATTCGTATGTAAGTAGAGTATTTTATGTTAGAA
MAL8|MAL8P1.142                 CACCCCAACATTACCATTCGTATGTAAGTAGAGTATTTTATGTTAGAA
su_gi_contig_259                CACCCCAACATTACCATTCGTATGTAAGTAGAGTATTTTATGTTAGAA
PfLab1_S_F3__P8a_B02_04.ab1     ------------------------------------------------
PfLab1_L_F3__P16a_C07_05.ab1    ------------------------------------------------
G10_PfLab1_M_Plate10b.ab1       CACCCCAACATTACCATTCGTATGTAAGTAGAGTATTTTATGTTAGAA
H01_PfBamHI_M_T3_Plate26a.ab1   CACCCCAACATTACCATTCGTATGTAAGTAGAGTATTTTATGTTAGAA
F09_PfBamHI_M_T7_Plate3a.ab1    ------------------------------------------------
E12_PfLab1_Large_Plate11b.ab1   CACCCCAACATTACCATTCGTATGTAAGTAGAGTATTTTATGTTAGAA
E01_PfLab1_Large_Plate9b.ab1    CACCCCAACATTACCATTCGTATGTAAGTAGAGTATTTTATGTTAGAA
F06_PfLab1_Large_Plate9b.ab1    CACCCCAACATTACCATTCGTATGTAAGTAGAGTATTTTATGTTAGAA
D09_PfBamHI_L_T7_Plate1a.ab1    ------------------------------------------------
G08_PfLab1_M_Plate10b.ab1       ------------------------------------------------
PfLab1_L_P6a1_E11_09.ab1        ------------------------------------------------
Pflab1_L_p3a_F03_11.ab1         ------------------------------------------------
PfLab1_M_F3__P12a_H03_15.ab1    ------------------------------------------------
PfLab1_M_F3__P9a_F05_11.ab1     ------------------------------------------------
PfLab1_L_F3__P14a_G11_13.ab1    ------------------------------------------------
PfLab1_L_F3__P9a_C01_05.ab1     ------------------------------------------------
D09_PfBamHI_Small_T3_Plate8a.ab CACCCCAACATTACCATTCGTATGTAAGTAGAGTATTTTATGTTAGAA
Seq_010203_E06_PFL_Plate1A_10.a ------------------------------------------------
PfLab1_M_F3__P4a_E05_09.ab1     ------------------------------------------------
H07_PfLab1_Large_Plate15b.ab1   CACCCCAACATTACCATTCGTATGTAAGTAGAGTATTTTATGTTAGAA
PfLab1_M_F3__P8a_G04_14.ab1     ------------------------------------------------
PfLab1_M_F3__P3a_C01_05.ab1     ------------------------------------------------
F12_PfLab1_M_Plate2b.ab1        CACCCCAACATTACCATTCGTATGTAAGTAGAGTATTTTATGTTAGAA
PfLab1_S_F3__P13a_A08_02.ab1    ------------------------------------------------
PfLab1_M_F3__P16a_H03_15.ab1    ------------------------------------------------
gi|22794309|gb|BU498115.1|BU498 CACCCCAACATTACCATTCGTATGTAAGTAGAGTATTTTATGTTAGAA
PfLab1_S_F3__P1a_H10_16.ab1     ------------------------------------------------
gi|15906840|gb|BI814339.1|BI814 CACCCCAACATTACCATTCGTATGTAAGTAGAGTATTTTATGTTAGAA
gi|21254846|gb|BQ451734.1|BQ451 CACCCCAACATTACCATTCGTATGTAAGTAGAGTATTTTATGTTAGAA
gi|21543092|gb|BQ596366.1|BQ596 CACCCCAACATTACCATTCGTATGTAAGTAGAGTATTTTATGTTAGAA
gi|22794846|gb|BU498652.1|BU498 CACCCCAACATTACCATTCGTATGTAAGTAGAGTATTTTATGTTAGAA
gi|21254083|gb|BQ450971.1|BQ450 CACCCCAACATTACCATTCGTATGTAAGTAGAGTATTTTATGTTAGAA
gi|15585997|gb|BI670613.1|BI670 CACCCCAACATTACCATTCGTATGTAAGTAGAGTATTTTATGTTAGAA
gi|15907236|gb|BI814621.1|BI814 CACCCCAACATTACCATTCGTATGTAAGTAGAGTATTTTATGTTAGAA
gi|15909505|gb|BI815845.1|BI815 CACCCCAACATTACCATTCGTATGTAAGTAGAGTATTTTATGTTAGAA
gi|15907247|gb|BI814627.1|BI814 CACCCCAACATTACCATTCGTATGTAAGTAGAGTATTTTATGTTAGAA
gi|21687483|gb|BQ633330.1|BQ633 CACCCCAACATTACCATTCGTATGTAAGTAGAGTATTTTATGTTAGAA
gi|15906981|gb|BI814417.1|BI814 CACCCCAACATTACCATTCGTATGTAAGTAGAGTATTTTATGTTAGAA
gi|21687367|gb|BQ633214.1|BQ633 CACCCCAACATTACCATTCGTATGTAAGTAGAGTATTTTATGTTAGAA
gi|15909120|gb|BI815639.1|BI815 CACCCCAACATTACCATTCGTATGTAAGTAGAGTATTTTATGTTAGAA
gi|15907180|gb|BI814568.1|BI814 CACCCCAACATTACCATTCGTATGTAAGTAGAGTATTTTATGTTAGAA
gi|22793512|gb|BU497318.1|BU497 CACCCCAACATTACCATTCGTATGTAAGTAGAGTATTTTATGTTAGAA
gi|22792226|gb|BU496032.1|BU496 CACCCCAACATTACCATTCGTATGTAAGTAGAGTATTTTATGTTAGAA
gi|22791936|gb|BU495742.1|BU495 CACCCCAACATTACCATTCGTATGTAAGTAGAGTATTTTATGTTAGAA
gi|22791935|gb|BU495741.1|BU495 CACCCCAACATTACCATTCGTATGTAAGTAGAGTATTTTATGTTAGAA
gi|15908665|gb|BI815387.1|BI815 CACCCCAACATTACCATTCGTATGTAAGTAGAGTATTTTATGTTAGAA
gi|21254120|gb|BQ451008.1|BQ451 CACCCCAACATTACCATTCGTATGTAAGTAGAGTATTTTATGTTAGAA
gi|21543169|gb|BQ596443.1|BQ596 CACCCCAACATTACCATTCGTATGTAAGTAGAGTATTTTATGTTAGAA
gi|22793042|gb|BU496848.1|BU496 CACCCCAACATTACCATTCGTATGTAAGTAGAGTATTTTATGTTAGAA
gi|21543587|gb|BQ596861.1|BQ596 CACCCCAACATTACCATTCGTATGTAAGTAGAGTATTTTATGTTAGAA
gi|15907766|gb|BI814924.1|BI814 CACCCCAACATTACCATTCGTATGTAAGTAGAGTATTTTATGTTAGAA
gi|21254837|gb|BQ451725.1|BQ451 CACCCCAACATTACCATTCGTATGTAAGTAGAGTATTTTATGTTAGAA
gi|22791402|gb|BU495208.1|BU495 CACCCCAACATTACCATTCGTATGTAAGTAGAGTATTTTATGTTAGAA
gi|22791413|gb|BU495219.1|BU495 CACCCCAACATTACCATTCGTATGTAAGTAGAGTATTTTATGTTAGAA
gi|21255206|gb|BQ452094.1|BQ452 CACCCCAACATTACCATTCGTATGTAAGTAGAGTATTTTATGTTAGAA
gi|21687473|gb|BQ633320.1|BQ633 CACCCCAACATTACCATTCGTATGTAAGTAGAGTATTTTATGTTAGAA
gi|15909985|gb|BI816094.1|BI816 CACCCCAACATTACCATTCGTATGTAAGTAGAGTATTTTATGTTAGAA
gi|15908682|gb|BI815396.1|BI815 CACCCCAACATTACCATTCGTATGTAAGTAGAGTATTTTATGTTAGAA
gi|15906047|gb|BI813867.1|BI813 CACCCCAACATTACCATTCGTATGTAAGTAGAGTATTTTATGTTAGAA
gi|15585947|gb|BI670563.1|BI670 CACCCCAACATTACCATTCGTATGTAAGTAGAGTATTTTATGTTAGAA
gi|15908824|gb|BI815473.1|BI815 CACCCCAACATTACCATTCGTATGTAAGTAGAGTATTTTATGTTAGAA
gi|21687274|gb|BQ633121.1|BQ633 -----CAACATTACCATTCGTATGTAAGTAGAGTATTTTATGTTAGAA
gi|21255420|gb|BQ452308.1|BQ452 ----------------TTCGTATGTAAGTAGAGTATTTTATGTTAGAA
gi|22792950|gb|BU496756.1|BU496 --------------------------AGTAGAGTATTTTATGTTAGAA
gi|21255303|gb|BQ452191.1|BQ452 ------------------------------------------------
gi|21543094|gb|BQ596368.1|BQ596 ------------------------------------------------
F04_Pf_Sau3A_T3_S_P26.ab1       ------------------------------------------------
F08_Pf_Sau3A_T3_L_P2.ab1        ------------------------------------------------

MAL8P1.142                      AAAATAGGATAGATCCCTTATTTAATAATATAATTATAGCAGGAATAA
MAL8|MAL8P1.142                 AAAATAGGATAGATCCCTTATTTAATAATATAATTATAGCAGGAATAA
su_gi_contig_259                AAAATAGGATAGATCCCTTATTTAATAATATAATTATAGCAGGAATAA
PfLab1_S_F3__P8a_B02_04.ab1     ------------------------------------------------
PfLab1_L_F3__P16a_C07_05.ab1    ------------------------------------------------
G10_PfLab1_M_Plate10b.ab1       AAAATAGGATAGATCCCTTATTTAATAATATAATTATAGCAGGAATAA
H01_PfBamHI_M_T3_Plate26a.ab1   AAAATAGGATAGATCCCTTATTTAATAATATAATTATAGCAGGAATAA
F09_PfBamHI_M_T7_Plate3a.ab1    ------------------------------------------------
E12_PfLab1_Large_Plate11b.ab1   AAAATAGGATAGATCCCTTATTTAATAATATAATTATAGCAGGAATAA
E01_PfLab1_Large_Plate9b.ab1    AAAATAGGATAGATCCCTTATTTAATAATATAATTATAGCAGGAATAA
F06_PfLab1_Large_Plate9b.ab1    AAAATAGGATAGATCCCTTATTTAATAATATAATTATAGCAGGAATAA
D09_PfBamHI_L_T7_Plate1a.ab1    ------------------------------------------------
G08_PfLab1_M_Plate10b.ab1       ------------------------------------------------
PfLab1_L_P6a1_E11_09.ab1        ------------------------------------------------
Pflab1_L_p3a_F03_11.ab1         ------------------------------------------------
PfLab1_M_F3__P12a_H03_15.ab1    ------------------------------------------------
PfLab1_M_F3__P9a_F05_11.ab1     ------------------------------------------------
PfLab1_L_F3__P14a_G11_13.ab1    ------------------------------------------------
PfLab1_L_F3__P9a_C01_05.ab1     ------------------------------------------------
D09_PfBamHI_Small_T3_Plate8a.ab AAAATAGGATAGATCCCTTATTTAATAATATAATTATAGCAGGAATAA
Seq_010203_E06_PFL_Plate1A_10.a ------------------------------------------------
PfLab1_M_F3__P4a_E05_09.ab1     ------------------------------------------------
H07_PfLab1_Large_Plate15b.ab1   AAAATAGGATAGATCCCTTATTTAATAATATAATTATAGCAGGAATAA
PfLab1_M_F3__P8a_G04_14.ab1     ------------------------------------------------
PfLab1_M_F3__P3a_C01_05.ab1     ------------------------------------------------
F12_PfLab1_M_Plate2b.ab1        AAAATAGGATAGATCCCTTATTTAATAATATAATTATAGCAGGAATAA
PfLab1_S_F3__P13a_A08_02.ab1    ------------------------------------------------
PfLab1_M_F3__P16a_H03_15.ab1    ------------------------------------------------
gi|22794309|gb|BU498115.1|BU498 AAAATAGGATAGATCCCTTATTTAATAATATAATTATAGCAGGAATAA
PfLab1_S_F3__P1a_H10_16.ab1     ------------------------------------------------
gi|15906840|gb|BI814339.1|BI814 AAAATAGGATAGATCCCTTATTTAATAATATAATTATAGCAGGAATAA
gi|21254846|gb|BQ451734.1|BQ451 AAAATAGGATAGATCCCTTATTTAATAATATAATTATAGCAGGAATAA
gi|21543092|gb|BQ596366.1|BQ596 AAAATAGGATAGATCCCTTATTTAATAATATAATTATAGCAGGAATAA
gi|22794846|gb|BU498652.1|BU498 AAAATAGGATAGATCCCTTATTTAATAATATAATTATAGCAGGAATAA
gi|21254083|gb|BQ450971.1|BQ450 AAAATAGGATAGATCCCTTATTTAATAATATAATTATAGCAGGAATAA
gi|15585997|gb|BI670613.1|BI670 AAAATAGGATAGATCCCTTATTTAATAATATAATTATAGCAGGAATAA
gi|15907236|gb|BI814621.1|BI814 AAAATAGGATAGATCCCTTATTTAATAATATAATTATAGCAGGAATAA
gi|15909505|gb|BI815845.1|BI815 AAAATAGGATAGATCCCTTATTTAATAATATAATTATAGCAGGAATAA
gi|15907247|gb|BI814627.1|BI814 AAAATAGGATAGATCCCTTATTTAATAATATAATTATAGCAGGAATAA
gi|21687483|gb|BQ633330.1|BQ633 AAAATAGGATAGATCCCTTATTTAATAATATAATTATAGCAGGAATAA
gi|15906981|gb|BI814417.1|BI814 AAAATAGGATAGATCCCTTATTTAATAATATAATTATAGCAGGAATAA
gi|21687367|gb|BQ633214.1|BQ633 AAAATAGGATAGATCCCTTATTTAATAATATAATTATAGCAGGAATAA
gi|15909120|gb|BI815639.1|BI815 AAAATAGGATAGATCCCTTATTTAATAATATAATTATAGCAGGAATAA
gi|15907180|gb|BI814568.1|BI814 AAAATAGGATAGATCCCTTATTTAATAATATAATTATAGCAGGAATAA
gi|22793512|gb|BU497318.1|BU497 AAAATAGGATAGATCCCTTATTTAATAATATAATTATAGCAGGAATAA
gi|22792226|gb|BU496032.1|BU496 AAAATAGGATAGATCCCTTATTTAATAATATAATTATAGCAGGAATAA
gi|22791936|gb|BU495742.1|BU495 AAAATAGGATAGATCCCTTATTTAATAATATAATTATAGCAGGAATAA
gi|22791935|gb|BU495741.1|BU495 AAAATAGGATAGATCCCTTATTTAATAATATAATTATAGCAGGAATAA
gi|15908665|gb|BI815387.1|BI815 AAAATAGGATAGATCCCTTATTTAATAATATAATTATAGCAGGAATAA
gi|21254120|gb|BQ451008.1|BQ451 AAAATAGGATAGATCCCTTATTTAATAATATAATTATAGCAGGAATAA
gi|21543169|gb|BQ596443.1|BQ596 AAAATAGGATAGATCCCTTATTTAATAATATAATTATAGCAGGAATAA
gi|22793042|gb|BU496848.1|BU496 AAAATAGGATAGATCCCTTATTTAATAATATAATTATAGCAGGAATAA
gi|21543587|gb|BQ596861.1|BQ596 AAAATAGGATAGATCCCTTATTTAATAATATAATTATAGCAGGAATAA
gi|15907766|gb|BI814924.1|BI814 AAAATAGGATAGATCCCTTATTTAATAATA------------------
gi|21254837|gb|BQ451725.1|BQ451 AAAATAGGATAGATCCCTTATTTAATAATATAATTATAGCAGGAATAA
gi|22791402|gb|BU495208.1|BU495 AAAATAGGATAGATCCCTTATTTAATAATATAATTATAGCAGGAATAA
gi|22791413|gb|BU495219.1|BU495 AAAATAGGATAGATCCCTTATTTAATAATATAATTATAGCAGGAATAA
gi|21255206|gb|BQ452094.1|BQ452 AAAATAGGATAGATCCCTTATTTAATAATATAATTATAGCAGGAATAA
gi|21687473|gb|BQ633320.1|BQ633 AAAATAGGATAGATCCCTTATTTAATAATATAATTATAGCAGGAATAA
gi|15909985|gb|BI816094.1|BI816 AAAATAGGATAGATCCCTTATTTAATAATATAATTATAGCAGGAATAA
gi|15908682|gb|BI815396.1|BI815 AAAATAGGATAGATCCCTTATTTAATAATATAATTATAGCAGGAATAA
gi|15906047|gb|BI813867.1|BI813 AAAATAGGATAGATCCCTTATTTAATAATATAATTATAGCAGGAATAA
gi|15585947|gb|BI670563.1|BI670 AAAATAGGATAGATCCCTTATTTAATAATATAATTATAGCAGGAATAA
gi|15908824|gb|BI815473.1|BI815 AAAATAGGATAGATCCCTTATTTAATAATATAATTATAGCAGGAATAA
gi|21687274|gb|BQ633121.1|BQ633 AAAATAGGATAGATCCCTTATTTAATAATATAATTATAGCAGGAATAA
gi|21255420|gb|BQ452308.1|BQ452 AAAATAGGATAGATCCCTTATTTAATAATATAATTATAGCAGGAATAA
gi|22792950|gb|BU496756.1|BU496 AAAATAGGATAGATCCCTTATTTAATAATATAATTATAGCAGGAATAA
gi|21255303|gb|BQ452191.1|BQ452 ------------------------------------------------
gi|21543094|gb|BQ596368.1|BQ596 ------------------------------------------------
F04_Pf_Sau3A_T3_S_P26.ab1       ------------------------------------------------
F08_Pf_Sau3A_T3_L_P2.ab1        ------------------------------------------------

MAL8P1.142                      ATTCACAAAAATATGATAATAATGATGATAATGTTTTATTATATACAA
MAL8|MAL8P1.142                 ATTCACAAAAATATGATAATAATGATGATAATGTTTTATTATATACAA
su_gi_contig_259                ATTCACAAAAATATGATAATAATGATGATAATGTTTTATTATATACAA
PfLab1_S_F3__P8a_B02_04.ab1     ------------------------------------------------
PfLab1_L_F3__P16a_C07_05.ab1    ------------------------------------------------
G10_PfLab1_M_Plate10b.ab1       ATTCACAAAAATATGATAATAATGATGATAATGTTTTATTATATACAA
H01_PfBamHI_M_T3_Plate26a.ab1   ATTCACAAAAATATGATAATAATGATGATAATGTTTTATTATATACAA
F09_PfBamHI_M_T7_Plate3a.ab1    ------------------------------------------------
E12_PfLab1_Large_Plate11b.ab1   ATTCACAAAAATATGATAATAATGATGATAATGTTTTATTATATACAA
E01_PfLab1_Large_Plate9b.ab1    ATTCACAAAAATATGATAATAATGATGATAATGTTTTAT---------
F06_PfLab1_Large_Plate9b.ab1    ATTCACAAAAATATGATAATAATGATGATAATGTTTTATTATATACAA
D09_PfBamHI_L_T7_Plate1a.ab1    ------------------------------------------------
G08_PfLab1_M_Plate10b.ab1       ------------------------------------------------
PfLab1_L_P6a1_E11_09.ab1        ------------------------------------------------
Pflab1_L_p3a_F03_11.ab1         ------------------------------------------------
PfLab1_M_F3__P12a_H03_15.ab1    ------------------------------------------------
PfLab1_M_F3__P9a_F05_11.ab1     ------------------------------------------------
PfLab1_L_F3__P14a_G11_13.ab1    ------------------------------------------------
PfLab1_L_F3__P9a_C01_05.ab1     ------------------------------------------------
D09_PfBamHI_Small_T3_Plate8a.ab ATTCACAAAAATATGATAATAATGATGATAATGTTTTATTATATACAA
Seq_010203_E06_PFL_Plate1A_10.a ------------------------------------------------
PfLab1_M_F3__P4a_E05_09.ab1     ------------------------------------------------
H07_PfLab1_Large_Plate15b.ab1   ATTCACAAAAATATGATAATAATGATGATAATGTTTTATTATATACAA
PfLab1_M_F3__P8a_G04_14.ab1     ------------------------------------------------
PfLab1_M_F3__P3a_C01_05.ab1     ------------------------------------------------
F12_PfLab1_M_Plate2b.ab1        ATTCACAAAAATATGATAATAATGATGATAATGTTTTATTATATACAA
PfLab1_S_F3__P13a_A08_02.ab1    ------------------------------------------------
PfLab1_M_F3__P16a_H03_15.ab1    ------------------------------------------------
gi|22794309|gb|BU498115.1|BU498 ATTCACAAAAATATGATAATAATGATGATAATGTTTTATTATATACAA
PfLab1_S_F3__P1a_H10_16.ab1     ------------------------------------------------
gi|15906840|gb|BI814339.1|BI814 ATTCACAAAAATATGATAATAATGATGATAATGTTTTATTATATACAA
gi|21254846|gb|BQ451734.1|BQ451 ATTCACAAAAATATGATAATAATGATGATAATGTTTTATTATATACAA
gi|21543092|gb|BQ596366.1|BQ596 ATTCACAAAAATATGATAATAATGATGATAATGTTTTATTATATACAA
gi|22794846|gb|BU498652.1|BU498 ATTCACAAAAATATGATAATAATGATGATAATGTTTTATTATATACAA
gi|21254083|gb|BQ450971.1|BQ450 ATTCACAAAAATATGATAATAATGATGATAATGTTTTATTATATACAA
gi|15585997|gb|BI670613.1|BI670 ATTCACAAAAATATGATAATAATGATGATAATGTTTTATTATATACAA
gi|15907236|gb|BI814621.1|BI814 ATTCACAAAAATATGATAATAATGATGATAATGTTTTATTATATACAA
gi|15909505|gb|BI815845.1|BI815 ATTCACAAAAATATGATAATAATGATGATAATGTTTTATTATATACAA
gi|15907247|gb|BI814627.1|BI814 ATTCACAAAAATATGATAATAATGATGATAATGTTTTATTATATACAA
gi|21687483|gb|BQ633330.1|BQ633 ATTCACAAAAATATGATAATAATGATGATAATGTTTTATTATATACAA
gi|15906981|gb|BI814417.1|BI814 ATTCACAAAAATATGATAATAATGATGATAATGTTTTATTATATACAA
gi|21687367|gb|BQ633214.1|BQ633 ATTCACAAAAATATGATAATAATGATGATAATGTTTTATTATATACAA
gi|15909120|gb|BI815639.1|BI815 ATTCACAAAAATATGATAATAATGATGATAATGTTTTATTATATACAA
gi|15907180|gb|BI814568.1|BI814 ATTCACAAAAATATGATAATAATGATGATAATGTTTTATTATATACAA
gi|22793512|gb|BU497318.1|BU497 ATTCACAAAAATATGATAATAATGATGATAATGTTTTATTATATACAA
gi|22792226|gb|BU496032.1|BU496 ATTCACAAAAATATGATAATAATGATGATAATGTTTTATTATATACAA
gi|22791936|gb|BU495742.1|BU495 ATTCACAAAAATATGATAATAATGATGATAATGTTTTATTATATACAA
gi|22791935|gb|BU495741.1|BU495 ATTCACAAAAATATGATAATAATGATGATAATGTTTTATTATATACAA
gi|15908665|gb|BI815387.1|BI815 ATTCACAAAAATATGATAATAATGATGATAATGTTTTATTATATACAA
gi|21254120|gb|BQ451008.1|BQ451 ATTCACAAAAATATGATAATAATGATGATAATGTTTTATTATATACAA
gi|21543169|gb|BQ596443.1|BQ596 ATTCACAAAAATATGATAATAATGATGATAATGTTTTATTATATACAA
gi|22793042|gb|BU496848.1|BU496 ATTCACAAAAATATGATAATAATGATGATAATGTTTTATTATATACAA
gi|21543587|gb|BQ596861.1|BQ596 ATTCACAAAAATATGATAATAATGATGATAATGTTTTATTATATACAA
gi|15907766|gb|BI814924.1|BI814 ------------------------------------------------
gi|21254837|gb|BQ451725.1|BQ451 ATTCACAAAAATATGATAATAATGATGATAATGTTTTATTATATACAA
gi|22791402|gb|BU495208.1|BU495 ATTCACAAAAATATGATAATAATGATGATAATGTTTTATTATATACAA
gi|22791413|gb|BU495219.1|BU495 ATTCACAAAAATATGATAATAATGATGATAATGTTTTATTATATACAA
gi|21255206|gb|BQ452094.1|BQ452 ATTCACAAAAATATGATAATAATGATGATAATGTTTTATTATATACAA
gi|21687473|gb|BQ633320.1|BQ633 ATTCACAAAAATATGATAATAATGATGATAATGTTTTATTATATACAA
gi|15909985|gb|BI816094.1|BI816 ATTCACAAAAATATGATAATAATGATGATAATGTTTTATTATATACAA
gi|15908682|gb|BI815396.1|BI815 ATTCACAAAAATATGATAATAATGATGATAATGTTTTATTATATACAA
gi|15906047|gb|BI813867.1|BI813 ATTCACAAAAATATGATAATAATGATGATAATGTTTTATTATATACAA
gi|15585947|gb|BI670563.1|BI670 ATTCACAAAAATATGATAATAATGATGATAATGTTTTATTATATACAA
gi|15908824|gb|BI815473.1|BI815 ATTCACAAAAATATGATAATAATGATGATAATGTTTTATTATATACAA
gi|21687274|gb|BQ633121.1|BQ633 ATTCACAAAAATATGATAATAATGATGATAATGTTTTATTATATACAA
gi|21255420|gb|BQ452308.1|BQ452 ATTCACAAAAATATGATAATAATGATGATAATGTTTTATTATATACAA
gi|22792950|gb|BU496756.1|BU496 ATTCACAAAAATATGATAATAATGATGATAATGTTTTATTATATACAA
gi|21255303|gb|BQ452191.1|BQ452 ---------------------------------TTTTATTATATACAA
gi|21543094|gb|BQ596368.1|BQ596 ------------------------------------------------
F04_Pf_Sau3A_T3_S_P26.ab1       ------------------------------------------------
F08_Pf_Sau3A_T3_L_P2.ab1        ------------------------------------------------

MAL8P1.142                      ATAAAAATAATGATGATGAACAGAATGAATATAAAAACAATGAAGAAT
MAL8|MAL8P1.142                 ATAAAAATAATGATGATGAACAGAATGAATATAAAAACAATGAAGAAT
su_gi_contig_259                ATAAAAATAATGATGATGAACAGAATGAATATAAAAACAATGAAGAAT
PfLab1_S_F3__P8a_B02_04.ab1     ------------------------------------------------
PfLab1_L_F3__P16a_C07_05.ab1    ------------------------------------------------
G10_PfLab1_M_Plate10b.ab1       ATAAAAATAATGATGATGAAC---------------------------
H01_PfBamHI_M_T3_Plate26a.ab1   ATAAAAATAATGATGATGAACAGAATGAATATAAAAA-----------
F09_PfBamHI_M_T7_Plate3a.ab1    ------------------------------------------------
E12_PfLab1_Large_Plate11b.ab1   ATAAAAATAATGATGATGAACAGAATGAATATAAAAACAATGAAG---
E01_PfLab1_Large_Plate9b.ab1    ------------------------------------------------
F06_PfLab1_Large_Plate9b.ab1    ATAAAAATAATGATGATGAACA--------------------------
D09_PfBamHI_L_T7_Plate1a.ab1    ------------------------------------------------
G08_PfLab1_M_Plate10b.ab1       ------------------------------------------------
PfLab1_L_P6a1_E11_09.ab1        ------------------------------------------------
Pflab1_L_p3a_F03_11.ab1         ------------------------------------------------
PfLab1_M_F3__P12a_H03_15.ab1    ------------------------------------------------
PfLab1_M_F3__P9a_F05_11.ab1     ------------------------------------------------
PfLab1_L_F3__P14a_G11_13.ab1    ------------------------------------------------
PfLab1_L_F3__P9a_C01_05.ab1     ------------------------------------------------
D09_PfBamHI_Small_T3_Plate8a.ab ATAAAAATAATGATGATGAACAGAATGAATATAAAAACAATGAAGAAT
Seq_010203_E06_PFL_Plate1A_10.a ------------------------------------------------
PfLab1_M_F3__P4a_E05_09.ab1     ------------------------------------------------
H07_PfLab1_Large_Plate15b.ab1   ATAAAAATAATGATGATGAACAGAATGAATATAAAAACAATGAAGAAT
PfLab1_M_F3__P8a_G04_14.ab1     ------------------------------------------------
PfLab1_M_F3__P3a_C01_05.ab1     ------------------------------------------------
F12_PfLab1_M_Plate2b.ab1        ATAAAAATAATGATGATGAACAGAATGAATATAAAAACAATGAAGAAT
PfLab1_S_F3__P13a_A08_02.ab1    ------------------------------------------------
PfLab1_M_F3__P16a_H03_15.ab1    ------------------------------------------------
gi|22794309|gb|BU498115.1|BU498 ATAAAAATAATGATGATGAACAGAATGAATATAAAAACAATGAAGAAT
PfLab1_S_F3__P1a_H10_16.ab1     ------------------------------------------------
gi|15906840|gb|BI814339.1|BI814 ATAAAAATAATGATGATGAACAGAATGAATATAAAAACAATGAAGAAT
gi|21254846|gb|BQ451734.1|BQ451 ATAAAAATAATGATGATGAACAGAA-----------------------
gi|21543092|gb|BQ596366.1|BQ596 ATAAAAATAATGATGATGAACAGAATGAATATAAAAACAATGAAGAAT
gi|22794846|gb|BU498652.1|BU498 ATAAAAATAATGATGATGAACAGAATGAATATAAAAACAATGAAGAAT
gi|21254083|gb|BQ450971.1|BQ450 ATAAAAATAATGATGATGAACAGAATGAATATAAAAACAATGAAGAAT
gi|15585997|gb|BI670613.1|BI670 ATAAAAATAATGATGATGAACAGAATGAATATAAAAACAATGAAGAAT
gi|15907236|gb|BI814621.1|BI814 ATAAAAATAATGATGATGAACAGAATGAATATAAAAACAATGAAGAAT
gi|15909505|gb|BI815845.1|BI815 ATAAAAATAATGATGATGAACAGAATGAATATAAAAACAATGAAGAAT
gi|15907247|gb|BI814627.1|BI814 ATAAAAATAATGATGATGAACAGAATGAATATAAAAACAATGAAGAAT
gi|21687483|gb|BQ633330.1|BQ633 ATAAAAATAATGATGATGAACAGAATGAATATAAAAACAATGAAGAAT
gi|15906981|gb|BI814417.1|BI814 ATAAAAATAATGATGATGAACAGAATGAATATAAAAACAATGAAGAAT
gi|21687367|gb|BQ633214.1|BQ633 ATAAAAATAATGATGATGAACAGAATGAATATAAAAACAATGAAGAAT
gi|15909120|gb|BI815639.1|BI815 ATAAAAATAATGATGATGAACAGAATGAATATAAAAACAATGAAGAAT
gi|15907180|gb|BI814568.1|BI814 ATAAAAATAATGATGATGAACAGAATGAATATAAAAACAATGAAGAAT
gi|22793512|gb|BU497318.1|BU497 ATAAAAATAATGATGATGAACAGAATGAATATAAAAACAATGAAGAAT
gi|22792226|gb|BU496032.1|BU496 ATAAAAATAATGATGATGAACAGAATGAATATAAAAACAATGAAGAAT
gi|22791936|gb|BU495742.1|BU495 ATAAAAATAATGATGATGAACAGAATGAATATAAAAACAATGAAGAAT
gi|22791935|gb|BU495741.1|BU495 ATAAAAATAATGATGATGAACAGAATGAATATAAAAACAATGAAGAAT
gi|15908665|gb|BI815387.1|BI815 ATAAAAATAATGATGATGAACAGAATGAATATAAAAACAATGAAGAAT
gi|21254120|gb|BQ451008.1|BQ451 ATAAAAATAATGATGATGAACAGAATGAATATAAAAACAATGAAGAAT
gi|21543169|gb|BQ596443.1|BQ596 ATAAAAATAATGATGATGAACAGAATGAATATAAAAACAATGAAGAAT
gi|22793042|gb|BU496848.1|BU496 ATAAAAATAATGATGATGAACAGAATGAATATAAAAACAATGAAGAAT
gi|21543587|gb|BQ596861.1|BQ596 ATAAAAATAATGATGATGAACAGAATGAATATAAAAACAATGAAGAAT
gi|15907766|gb|BI814924.1|BI814 ------------------------------------------------
gi|21254837|gb|BQ451725.1|BQ451 ATAAAAATAATGATGATGAACAGAATGAATATAAAAACAATGAAGAAT
gi|22791402|gb|BU495208.1|BU495 ATAAAAATAATGATGATGAACAGAATGAATATAAAAACAATGAAGAAT
gi|22791413|gb|BU495219.1|BU495 ATAAAAATAATGATGATGAACAGAATGAATATAAAAACAATGAAGAAT
gi|21255206|gb|BQ452094.1|BQ452 ATAAAAATAATGATGATGAACAGAATGAATATAAAAACAATGAAGAAT
gi|21687473|gb|BQ633320.1|BQ633 ATAAAAATAATGATGATGAACAGAATGAATATAAAAACAATGAAGAAT
gi|15909985|gb|BI816094.1|BI816 ATAAAAATAATGATGATGAACAGAATGAATATAAAAACAATGAAGAAT
gi|15908682|gb|BI815396.1|BI815 ATAAAAATAATGATGATGAACAGAATGAATATAAAAACAATGAAGAAT
gi|15906047|gb|BI813867.1|BI813 ATAAAAATAATGATGATGAACAGAATGAATATAAAAACAATGAAGAAT
gi|15585947|gb|BI670563.1|BI670 ATAAAAATAATGATGATGAACAGAATGAATATAAAAACAATGAAGAAT
gi|15908824|gb|BI815473.1|BI815 ATAAAAATAATGATGATGAACAGAATGAATATAAAAACAATGAAGAAT
gi|21687274|gb|BQ633121.1|BQ633 ATAAAAATAATGATGATGAACAGAATGAATATAAAAACAATGAAGAAT
gi|21255420|gb|BQ452308.1|BQ452 ATAAAAATAATGATGATGAACAGAATGAATATAAAAACAATGAAGAAT
gi|22792950|gb|BU496756.1|BU496 ATAAAAATAATGATGATGAACAGAATGAATATAAAAACAATGAAGAAT
gi|21255303|gb|BQ452191.1|BQ452 ATAAAAATAATGATGATGAACAGAATGAATATAAAAACAATGAAGAAT
gi|21543094|gb|BQ596368.1|BQ596 ------------------------------------------------
F04_Pf_Sau3A_T3_S_P26.ab1       ------------------------------------------------
F08_Pf_Sau3A_T3_L_P2.ab1        ------------------------------------------------

MAL8P1.142                      ATAAAGAAATTCATAAAGATGATTTATATATTGGATTTGTAGATATGC
MAL8|MAL8P1.142                 ATAAAGAAATTCATAAAGATGATTTATATATTGGATTTGTAGATATGC
su_gi_contig_259                ATAAAGAAATTCATAAAGATGATTTATATATTGGATTTGTAGATATGC
PfLab1_S_F3__P8a_B02_04.ab1     ------------------------------------------------
PfLab1_L_F3__P16a_C07_05.ab1    ------------------------------------------------
G10_PfLab1_M_Plate10b.ab1       ------------------------------------------------
H01_PfBamHI_M_T3_Plate26a.ab1   ------------------------------------------------
F09_PfBamHI_M_T7_Plate3a.ab1    ------------------------------------------------
E12_PfLab1_Large_Plate11b.ab1   ------------------------------------------------
E01_PfLab1_Large_Plate9b.ab1    ------------------------------------------------
F06_PfLab1_Large_Plate9b.ab1    ------------------------------------------------
D09_PfBamHI_L_T7_Plate1a.ab1    ------------------------------------------------
G08_PfLab1_M_Plate10b.ab1       ------------------------------------------------
PfLab1_L_P6a1_E11_09.ab1        ------------------------------------------------
Pflab1_L_p3a_F03_11.ab1         ------------------------------------------------
PfLab1_M_F3__P12a_H03_15.ab1    ------------------------------------------------
PfLab1_M_F3__P9a_F05_11.ab1     ------------------------------------------------
PfLab1_L_F3__P14a_G11_13.ab1    ------------------------------------------------
PfLab1_L_F3__P9a_C01_05.ab1     ------------------------------------------------
D09_PfBamHI_Small_T3_Plate8a.ab ATAAAGAAATTCATAAAGATGATTTATATATTGGATTTGTAGATATGC
Seq_010203_E06_PFL_Plate1A_10.a ------------------------------------------------
PfLab1_M_F3__P4a_E05_09.ab1     ------------------------------------------------
H07_PfLab1_Large_Plate15b.ab1   ATAAAGAAATTCATAAAGATGATTTATATATTGGATTTGTAGATATGC
PfLab1_M_F3__P8a_G04_14.ab1     ------------------------------------------------
PfLab1_M_F3__P3a_C01_05.ab1     ------------------------------------------------
F12_PfLab1_M_Plate2b.ab1        ATAAAGAAATTCATAAAGATGATTTATATATTGGATTTGTAGATATGC
PfLab1_S_F3__P13a_A08_02.ab1    ------------------------------------------------
PfLab1_M_F3__P16a_H03_15.ab1    ------------------------------------------------
gi|22794309|gb|BU498115.1|BU498 ATAAAGAAATTCATAAAGATGATTTAT---------------------
PfLab1_S_F3__P1a_H10_16.ab1     ------------------------------------------------
gi|15906840|gb|BI814339.1|BI814 ATAAAGAAATTCATAAAGATGATTTATATATTGGATTTGTAGATATGC
gi|21254846|gb|BQ451734.1|BQ451 ------------------------------------------------
gi|21543092|gb|BQ596366.1|BQ596 ATAAAGAAATTCATAAAGATGATTTATATATTGGATTTGTAGATATGC
gi|22794846|gb|BU498652.1|BU498 ATAAAGAAATTCATAAAGATGATTTATATATTGGATTTGTAGATATGC
gi|21254083|gb|BQ450971.1|BQ450 ATAAAGAAATTCATAAAGATGATTTATATATTGGATTTGTAGATATGC
gi|15585997|gb|BI670613.1|BI670 ATAAAGAAATTCATAAAGATGATTTATATATTGGATTTGTAGATATGC
gi|15907236|gb|BI814621.1|BI814 ATAAAGAAATTCATAAAGATGATTTATATATTGGATTTGTAGATATGC
gi|15909505|gb|BI815845.1|BI815 ATAAAGAAATTCATAAAGATGATTTATATATTGGATTTGTAGATATGC
gi|15907247|gb|BI814627.1|BI814 ATAAAGAAATTCATAAAGATGATTTATATATTGGATTTGTAGATATGC
gi|21687483|gb|BQ633330.1|BQ633 ATAAAGAAATTCATAAAGATGATTTATATATTGGATTTGTAGATATGC
gi|15906981|gb|BI814417.1|BI814 ATAAAGAAATTCATAAAGATGATTTATATATTGGATTTGTAGATATGC
gi|21687367|gb|BQ633214.1|BQ633 ATAAAGAAATTCATAAAGATGATTTATATATTGGATTTGTAGATATGC
gi|15909120|gb|BI815639.1|BI815 ATAAAGAAATTCATAAAGATGATTTATATATTGGATTTGTAGATATGC
gi|15907180|gb|BI814568.1|BI814 ATAAAGAAATTCATAAAGATGATTTATATATTGGATTTGTAGATATGC
gi|22793512|gb|BU497318.1|BU497 ATAAAGAAATTCATAAAGATGATTTATATATTGGATTTGTAGATATGC
gi|22792226|gb|BU496032.1|BU496 ATAAAGAAATTCATAAAGATGATTTATATATTGGATTTGTAGATATGC
gi|22791936|gb|BU495742.1|BU495 ATAAAGAAATTCATAAAGATGATTTATATATTGGATTTGTAGATATGC
gi|22791935|gb|BU495741.1|BU495 ATAAAGAAATTCATAAAGATGATTTATATATTGGATTTGTAGATATGC
gi|15908665|gb|BI815387.1|BI815 ATAAAGAAATTCATAAAGATGATTTATATATTGGATTTGTAGATATGC
gi|21254120|gb|BQ451008.1|BQ451 ATAAAGAAATTCATAAAGATGATTTATATATTGGATTTGTAGATATGC
gi|21543169|gb|BQ596443.1|BQ596 ATAAAGAAATTCATAAAGATGATTTATATATTGGATTTGTAGATATGC
gi|22793042|gb|BU496848.1|BU496 ATAAAGAAATTCATAAAGATGATTTATATATTGGATTTGTAGATATGC
gi|21543587|gb|BQ596861.1|BQ596 ATAAAGAAATTCATAAAGATGATTTATATATTGGATTTGTAGATATGC
gi|15907766|gb|BI814924.1|BI814 ------------------------------------------------
gi|21254837|gb|BQ451725.1|BQ451 ATAAAGAAATTCATAAAGATGATTTATATATTGGATTTGTAGATATGC
gi|22791402|gb|BU495208.1|BU495 ATAAAGAAATTCATAAAGATGATTTATATATTGGATTTGTAGATATGC
gi|22791413|gb|BU495219.1|BU495 ATAAAGAAATTCATAAAGATGATTTATATATTGGATTTGTAGATATGC
gi|21255206|gb|BQ452094.1|BQ452 ATAAAGAAATTCATAAAGATGATTTATATATTGGATTTGTAGATATGC
gi|21687473|gb|BQ633320.1|BQ633 ATAAAGAAATTCATAAAGATGATTTATATATTGGATTTGTAGATATGC
gi|15909985|gb|BI816094.1|BI816 ATAAAGAAATTCATAAAGATGATTTATATATTGGATTTGTAGATATGC
gi|15908682|gb|BI815396.1|BI815 ATAAAGAAATTCATAAAGATGATTTATATATTGGATTTGTAGATATGC
gi|15906047|gb|BI813867.1|BI813 ATAAAGAAATTCATAAAGATGATTTATATATTGGATTTGTAGATATGC
gi|15585947|gb|BI670563.1|BI670 ATAAAGAAATTCATAAAGATGATTTATATATTGGATTTGTAGATATGC
gi|15908824|gb|BI815473.1|BI815 ATAAAGAAATTCATAAAGATGATTTATATATTGGATTTGTAGATATGC
gi|21687274|gb|BQ633121.1|BQ633 ATAAAGAAATTCATAAAGATGATTTATATATTGGATTTGTAGATATGC
gi|21255420|gb|BQ452308.1|BQ452 ATAAAGAAATTCATAAAGATGATTTATATATTGGATTTGTAGATATGC
gi|22792950|gb|BU496756.1|BU496 ATAAAGAAATTCATAAAGATGATTTATATATTGGATTTGTAGATATGC
gi|21255303|gb|BQ452191.1|BQ452 ATAAAGAAATTCATAAAGATGATTTATATATTGGATTTGTAGATATGC
gi|21543094|gb|BQ596368.1|BQ596 ------AAATTCATAAAGATGATTTATATATTGGATTTGTAGATATGC
F04_Pf_Sau3A_T3_S_P26.ab1       ------------------ATGATTTATATATTGGATTTGTAGATATGC
F08_Pf_Sau3A_T3_L_P2.ab1        ------------------ATGATTTATATATTGGATTTGTAGATATGC

MAL8P1.142                      ATGGAACAAATTTTTGTGATGATTATATTACTACAGGATATGCTAGAT
MAL8|MAL8P1.142                 ATGGAACAAATTTTTGTGATGATTATATTACTACAGGATATGCTAGAT
su_gi_contig_259                ATGGAACAAATTTTTGTGATGATTATATTACTACAGGATATGCTAGAT
PfLab1_S_F3__P8a_B02_04.ab1     ------------------------------------------------
PfLab1_L_F3__P16a_C07_05.ab1    ------------------------------------------------
G10_PfLab1_M_Plate10b.ab1       ------------------------------------------------
H01_PfBamHI_M_T3_Plate26a.ab1   ------------------------------------------------
F09_PfBamHI_M_T7_Plate3a.ab1    ------------------------------------------------
E12_PfLab1_Large_Plate11b.ab1   ------------------------------------------------
E01_PfLab1_Large_Plate9b.ab1    ------------------------------------------------
F06_PfLab1_Large_Plate9b.ab1    ------------------------------------------------
D09_PfBamHI_L_T7_Plate1a.ab1    ------------------------------------------------
G08_PfLab1_M_Plate10b.ab1       ------------------------------------------------
PfLab1_L_P6a1_E11_09.ab1        ------------------------------------------------
Pflab1_L_p3a_F03_11.ab1         ------------------------------------------------
PfLab1_M_F3__P12a_H03_15.ab1    ------------------------------------------------
PfLab1_M_F3__P9a_F05_11.ab1     ------------------------------------------------
PfLab1_L_F3__P14a_G11_13.ab1    ------------------------------------------------
PfLab1_L_F3__P9a_C01_05.ab1     ------------------------------------------------
D09_PfBamHI_Small_T3_Plate8a.ab ATGGAACAAATTTTTGTGATGATTATATTACTACAGGATATGCTAGAT
Seq_010203_E06_PFL_Plate1A_10.a ------------------------------------------------
PfLab1_M_F3__P4a_E05_09.ab1     ------------------------------------------------
H07_PfLab1_Large_Plate15b.ab1   ATGGAACAAATTTTTGTGATGATTATATTACTACAGGATATGCTAGAT
PfLab1_M_F3__P8a_G04_14.ab1     ------------------------------------------------
PfLab1_M_F3__P3a_C01_05.ab1     ------------------------------------------------
F12_PfLab1_M_Plate2b.ab1        ATGGAACAAATTTTTGTGATGATTATATTACTACAGGATATGCTAGAT
PfLab1_S_F3__P13a_A08_02.ab1    ------------------------------------------------
PfLab1_M_F3__P16a_H03_15.ab1    ------------------------------------------------
gi|22794309|gb|BU498115.1|BU498 ------------------------------------------------
PfLab1_S_F3__P1a_H10_16.ab1     ------------------------------------------------
gi|15906840|gb|BI814339.1|BI814 ATGGAACAAATTTTTGTGATGATTATA---------------------
gi|21254846|gb|BQ451734.1|BQ451 ------------------------------------------------
gi|21543092|gb|BQ596366.1|BQ596 ATGGAACAAATTTTTGTGATGATTATATTACTACAGGATATGCTAGAT
gi|22794846|gb|BU498652.1|BU498 ATGGAACAAATTTTTGTGATGATTATATTACTACAGGATATGCTAGAT
gi|21254083|gb|BQ450971.1|BQ450 ATGGAACAAATTTTTGTGATGATTATATTACTACAGGATATGCTAGAT
gi|15585997|gb|BI670613.1|BI670 ATGGAACAAATTTTTGTGATGATTATATTACTACAGGATATGCTAGAT
gi|15907236|gb|BI814621.1|BI814 ATGGAACAAATTTTTGTGATGATTATATTACTACAGGATATGCTAGAT
gi|15909505|gb|BI815845.1|BI815 ATGGAACAAATTTTTGTGATGATTATATTACTACAGGATATGCTAGAT
gi|15907247|gb|BI814627.1|BI814 ATGGAACAAATTTTTGTGATGATTATATTACTACAGGATATGCTAGAT
gi|21687483|gb|BQ633330.1|BQ633 ATGGAACAAATTTTTGTGATGATTATATTACTACAGGATATGCTAGAT
gi|15906981|gb|BI814417.1|BI814 ATGGAACAAATTTTTGTGATGATTATATTACTACAGGATATGCTAGAT
gi|21687367|gb|BQ633214.1|BQ633 ATGGAACAAATTTTTGTGATGATTATATTACTACAGGATATGCTAGAT
gi|15909120|gb|BI815639.1|BI815 ATGGAACAAATTTTTGTGATGATTATATTACTACAGGATATGCTAGAT
gi|15907180|gb|BI814568.1|BI814 ATGGAACAAATTTTTGTGATGATTATATTACTACAGGATATGCTAGAT
gi|22793512|gb|BU497318.1|BU497 ATGGAACAAATTTTTGTGATGATTATATTACTACAGGATATGCTAGAT
gi|22792226|gb|BU496032.1|BU496 ATGGAACAAATTTTTGTGATGATTATATTACTACAGGATATGCTAGAT
gi|22791936|gb|BU495742.1|BU495 ATGGAACAAATTTTTGTGATGATTATATTACTACAGGATATGCTAGAT
gi|22791935|gb|BU495741.1|BU495 ATGGAACAAATTTTTGTGATGATTATATTACTACAGGATATGCTAGAT
gi|15908665|gb|BI815387.1|BI815 ATGGAACAAATTTTTGTGATGATTATATTACTACAGGATATGCTAGAT
gi|21254120|gb|BQ451008.1|BQ451 ATGGAACAAATTTTTGTGATGATTATATTACTACAGGATATGCTAGAT
gi|21543169|gb|BQ596443.1|BQ596 ATGGAACAAATTTTTGTGATGATTATATTACTACAGGATATGCTAGAT
gi|22793042|gb|BU496848.1|BU496 ATGGAACAAATTTTTGTGATGATTATATTACTACAGGATATGCTAGAT
gi|21543587|gb|BQ596861.1|BQ596 ATGGAACAAATTTTTGTGATGATTATATTACTACAGGATATGCTAGAT
gi|15907766|gb|BI814924.1|BI814 ------------------------------------------------
gi|21254837|gb|BQ451725.1|BQ451 ATGGAACAAATTTTTGTGATGATTATATTACTACAGGATATGCTAGAT
gi|22791402|gb|BU495208.1|BU495 ATGGAACAAATTTTTGTGATGATTATATTACTACAGGATATGCTAGAT
gi|22791413|gb|BU495219.1|BU495 ATGGAACAAATTTTTGTGATGATTATATTACTACAGGATATGCTAGAT
gi|21255206|gb|BQ452094.1|BQ452 ATGGAACAAATTTTTGTGATGATTATATTACTACAGGATATGCTAGAT
gi|21687473|gb|BQ633320.1|BQ633 ATGGAACAAATTTTTGTGATGATTATATTACTACAGGATATGCTAGAT
gi|15909985|gb|BI816094.1|BI816 ATGGAACAAATTTTTGTGATGATTATATTACTACAGGATATGCTAGAT
gi|15908682|gb|BI815396.1|BI815 ATGGAACAAATTTTTGTGATGATTATATTACTACAGGATATGCTAGAT
gi|15906047|gb|BI813867.1|BI813 ATGGAACAAATTTTTGTGATGATTATATTACTACAGGATATGCTAGAT
gi|15585947|gb|BI670563.1|BI670 ATGGAACAAATTTTTGTGATGATTATATTACTACAGGATATGCTAGAT
gi|15908824|gb|BI815473.1|BI815 ATGGAACAAATTTTTGTGATGATTATATTACTACAGGATATGCTAGAT
gi|21687274|gb|BQ633121.1|BQ633 ATGGAACAAATTTTTGTGATGATTATATTACTACAGGATATGCTAGAT
gi|21255420|gb|BQ452308.1|BQ452 ATGGAACAAATTTTTGTGATGATTATATTACTACAGGATATGCTAGAT
gi|22792950|gb|BU496756.1|BU496 ATGGAACAAATTTTTGTGATGATTATATTACTACAGGATATGCTAGAT
gi|21255303|gb|BQ452191.1|BQ452 ATGGAACAAATTTTTGTGATGATTATATTACTACAGGATATGCTAGAT
gi|21543094|gb|BQ596368.1|BQ596 ATGGAACAAATTTTTGTGATGATTATATTACTACAGGATATGCTAGAT
F04_Pf_Sau3A_T3_S_P26.ab1       ATGGAACAAATTTTTGTGATGATTATATTACTACAGGATATGCTAGAT
F08_Pf_Sau3A_T3_L_P2.ab1        ATGGAACAAATTTTTGTGATGATTATATTACTACAGGATATGCTAGAT

MAL8P1.142                      ATTTCGCTCTCACATTATTAAGAGATCATTATAAAGATAATATGACAG
MAL8|MAL8P1.142                 ATTTCGCTCTCACATTATTAAGAGATCATTATAAAGATAATATGACAG
su_gi_contig_259                ATTTCGCTCTCACATTATTAAGAGATCATTATAAAGATAATATGACAG
PfLab1_S_F3__P8a_B02_04.ab1     ------------------------------------------------
PfLab1_L_F3__P16a_C07_05.ab1    ------------------------------------------------
G10_PfLab1_M_Plate10b.ab1       ------------------------------------------------
H01_PfBamHI_M_T3_Plate26a.ab1   ------------------------------------------------
F09_PfBamHI_M_T7_Plate3a.ab1    ------------------------------------------------
E12_PfLab1_Large_Plate11b.ab1   ------------------------------------------------
E01_PfLab1_Large_Plate9b.ab1    ------------------------------------------------
F06_PfLab1_Large_Plate9b.ab1    ------------------------------------------------
D09_PfBamHI_L_T7_Plate1a.ab1    ------------------------------------------------
G08_PfLab1_M_Plate10b.ab1       ------------------------------------------------
PfLab1_L_P6a1_E11_09.ab1        ------------------------------------------------
Pflab1_L_p3a_F03_11.ab1         ------------------------------------------------
PfLab1_M_F3__P12a_H03_15.ab1    ------------------------------------------------
PfLab1_M_F3__P9a_F05_11.ab1     ------------------------------------------------
PfLab1_L_F3__P14a_G11_13.ab1    ------------------------------------------------
PfLab1_L_F3__P9a_C01_05.ab1     ------------------------------------------------
D09_PfBamHI_Small_T3_Plate8a.ab ATTTCGCTCTCACATTATTAAGAGATCATTATAAAGAT----------
Seq_010203_E06_PFL_Plate1A_10.a ------------------------------------------------
PfLab1_M_F3__P4a_E05_09.ab1     ------------------------------------------------
H07_PfLab1_Large_Plate15b.ab1   ATTTCGCTCTCACATTATTAAGAGATCATTATAAAGATAATATGACAG
PfLab1_M_F3__P8a_G04_14.ab1     ------------------------------------------------
PfLab1_M_F3__P3a_C01_05.ab1     ------------------------------------------------
F12_PfLab1_M_Plate2b.ab1        ATTTCGC-----------------------------------------
PfLab1_S_F3__P13a_A08_02.ab1    ------------------------------------------------
PfLab1_M_F3__P16a_H03_15.ab1    ------------------------------------------------
gi|22794309|gb|BU498115.1|BU498 ------------------------------------------------
PfLab1_S_F3__P1a_H10_16.ab1     ------------------------------------------------
gi|15906840|gb|BI814339.1|BI814 ------------------------------------------------
gi|21254846|gb|BQ451734.1|BQ451 ------------------------------------------------
gi|21543092|gb|BQ596366.1|BQ596 ATTTCGCTCTCACATTATTAAGAGATCATTATAAAGATAATATGACAG
gi|22794846|gb|BU498652.1|BU498 ATTTCGCTCTCACATTATTAAGAGATCATTATAAAGATAATATGACAG
gi|21254083|gb|BQ450971.1|BQ450 ATTTCGCTCTCACATTATTAAGAGATCATTATAAAGATAATATGACAG
gi|15585997|gb|BI670613.1|BI670 ATTTCGCTCTCACATTATTAAGAGATCATTAT----------------
gi|15907236|gb|BI814621.1|BI814 ATTTCGCTCTCACATTATTAAGAGATCATTATAAAGATAATATGACAG
gi|15909505|gb|BI815845.1|BI815 ATTTCGCTCTCACATTATTAAGAGATCATTATAAAGATAATATGACAG
gi|15907247|gb|BI814627.1|BI814 ATTTCGCTCTCACA----------------------------------
gi|21687483|gb|BQ633330.1|BQ633 ATTTCGCTCTCACATTATTAAGAGATCATTATAAAGATAATATGACAG
gi|15906981|gb|BI814417.1|BI814 ATTTCGCTCTCACATTATTAAGAGATCATTATAAAGATAATATGACAG
gi|21687367|gb|BQ633214.1|BQ633 ATTTCGCTCTCACATTATTAAGAGATCATTATAAAGATAATATGACAG
gi|15909120|gb|BI815639.1|BI815 ATTTCGCTCTCACATTATTAAGAGATCATTATAAAGATAATATGACAG
gi|15907180|gb|BI814568.1|BI814 ATTTCGCTCTCACATTATTAAGAGATCATTATAAAGATAATATGACAG
gi|22793512|gb|BU497318.1|BU497 ATTTCGCTCTCACATTATTAAGAGATCATTATAAAGATAATATGACAG
gi|22792226|gb|BU496032.1|BU496 ATTTCGCTCTCACATTATTAAGAGATCATTATAAAGATAATATGACAG
gi|22791936|gb|BU495742.1|BU495 ATTTCGCTCTCACATTATTAAGAGATCATTATAAAGATAATATGA---
gi|22791935|gb|BU495741.1|BU495 ATTTCGCTCTCACATTATTAAGAGATCATTATAAAGATAATATGACAG
gi|15908665|gb|BI815387.1|BI815 ATTTCGCTCTCACATTATTAAGAGATCATTATAAAGATAATATGACAG
gi|21254120|gb|BQ451008.1|BQ451 ATTTCGCTCTCACATTATTAAGAGATCATTATAAAGATAATATGACAG
gi|21543169|gb|BQ596443.1|BQ596 ATTTCGCTCTCACATTATTAAGAGATCATTATAAAGATAATATGACAG
gi|22793042|gb|BU496848.1|BU496 ATTTCGCTCTCACATTATTAAGAGATCATTATAAAGATAATATGACAG
gi|21543587|gb|BQ596861.1|BQ596 ATTTCGCTCTCACATTATTAAGAGATCATTATAAAGATAATATGACAG
gi|15907766|gb|BI814924.1|BI814 ------------------------------------------------
gi|21254837|gb|BQ451725.1|BQ451 ATTTCGCTCTCACATTATTAAGAGATCATTATAAAGATAATATGACAG
gi|22791402|gb|BU495208.1|BU495 ATTTCGCTCTCACATTATTAAGAGATCATTATAAAGATAATATGACAG
gi|22791413|gb|BU495219.1|BU495 ATTTCGCTCTCACATTATTAAGAGATCATTATAAAGATAATATGACAG
gi|21255206|gb|BQ452094.1|BQ452 ATTTCGCTCTCACATTATTAAGAGATCATTATAAAGATAATATGACAG
gi|21687473|gb|BQ633320.1|BQ633 ATTTCGCTCTCACATTATTAAGAGATCATTATAAAGATAATATGACAG
gi|15909985|gb|BI816094.1|BI816 ATTTCGCTCTCACATTATTAAGAGATCATTATAAAGATAATATGACAG
gi|15908682|gb|BI815396.1|BI815 ATTTCGCTCTCACATTATTAAGAGATCATTATAAAGATAATATGACAG
gi|15906047|gb|BI813867.1|BI813 ATTTCGCTCTCACATTATTAAGAGATCATTATAAAGATAATATGACAG
gi|15585947|gb|BI670563.1|BI670 ATTTCGCTCTCACATTATTAAGAGATCATTATAAAGATAATATGACAG
gi|15908824|gb|BI815473.1|BI815 ATTTCGCTCTCACATTATTAAGAGATCATTATAAAGATAATATGACAG
gi|21687274|gb|BQ633121.1|BQ633 ATTTCGCTCTCACATTATTAAGAGATCATTATAAAGATAATATGACAG
gi|21255420|gb|BQ452308.1|BQ452 ATTTCGCTCTCACATTATTAAGAGATCATTATAAAGATAATATGACAG
gi|22792950|gb|BU496756.1|BU496 ATTTCGCTCTCACATTATTAAGAGATCATTATAAAGATAATATGACAG
gi|21255303|gb|BQ452191.1|BQ452 ATTTCGCTCTCACATTATTAAGAGATCATTATAAAGATAATATGACAG
gi|21543094|gb|BQ596368.1|BQ596 ATTTCGCTCTCACATTATTAAGAGATCATTATAAAGATAATATGACAG
F04_Pf_Sau3A_T3_S_P26.ab1       ATTTCGCTCTCACATTATTAAGA-------------------------
F08_Pf_Sau3A_T3_L_P2.ab1        ATTTCGCTCTCACATTATTAAGAGATCATTATAAAGATAATATGACAG

MAL8P1.142                      AAGAAGAGGCACGAATATTAATAAATGAATGCTTAAGAATTTTATATT
MAL8|MAL8P1.142                 AAGAAGAGGCACGAATATTAATAAATGAATGCTTAAGAATTTTATATT
su_gi_contig_259                AAGAAGAGGCACGAATATTAATAAATGAATGCTTAAGAATTTTATATT
PfLab1_S_F3__P8a_B02_04.ab1     ------------------------------------------------
PfLab1_L_F3__P16a_C07_05.ab1    ------------------------------------------------
G10_PfLab1_M_Plate10b.ab1       ------------------------------------------------
H01_PfBamHI_M_T3_Plate26a.ab1   ------------------------------------------------
F09_PfBamHI_M_T7_Plate3a.ab1    ------------------------------------------------
E12_PfLab1_Large_Plate11b.ab1   ------------------------------------------------
E01_PfLab1_Large_Plate9b.ab1    ------------------------------------------------
F06_PfLab1_Large_Plate9b.ab1    ------------------------------------------------
D09_PfBamHI_L_T7_Plate1a.ab1    ------------------------------------------------
G08_PfLab1_M_Plate10b.ab1       ------------------------------------------------
PfLab1_L_P6a1_E11_09.ab1        ------------------------------------------------
Pflab1_L_p3a_F03_11.ab1         ------------------------------------------------
PfLab1_M_F3__P12a_H03_15.ab1    ------------------------------------------------
PfLab1_M_F3__P9a_F05_11.ab1     ------------------------------------------------
PfLab1_L_F3__P14a_G11_13.ab1    ------------------------------------------------
PfLab1_L_F3__P9a_C01_05.ab1     ------------------------------------------------
D09_PfBamHI_Small_T3_Plate8a.ab ------------------------------------------------
Seq_010203_E06_PFL_Plate1A_10.a ------------------------------------------------
PfLab1_M_F3__P4a_E05_09.ab1     ------------------------------------------------
H07_PfLab1_Large_Plate15b.ab1   A-----------------------------------------------
PfLab1_M_F3__P8a_G04_14.ab1     ------------------------------------------------
PfLab1_M_F3__P3a_C01_05.ab1     ------------------------------------------------
F12_PfLab1_M_Plate2b.ab1        ------------------------------------------------
PfLab1_S_F3__P13a_A08_02.ab1    ------------------------------------------------
PfLab1_M_F3__P16a_H03_15.ab1    ------------------------------------------------
gi|22794309|gb|BU498115.1|BU498 ------------------------------------------------
PfLab1_S_F3__P1a_H10_16.ab1     ------------------------------------------------
gi|15906840|gb|BI814339.1|BI814 ------------------------------------------------
gi|21254846|gb|BQ451734.1|BQ451 ------------------------------------------------
gi|21543092|gb|BQ596366.1|BQ596 AAGAAGAG----------------------------------------
gi|22794846|gb|BU498652.1|BU498 AAGAAGAGGCACGAATATTAATAAATGAATGCTTAAGAATTTTATAT-
gi|21254083|gb|BQ450971.1|BQ450 AAGAAGAGGCACGAATATTAATAAATGAATGCTTAAGAATTTTATATT
gi|15585997|gb|BI670613.1|BI670 ------------------------------------------------
gi|15907236|gb|BI814621.1|BI814 AAGAAGAGGCACGAATATTAATAAATGAATGCTTAAGAATTTTATATT
gi|15909505|gb|BI815845.1|BI815 AAGAAGAGGCACGAATATTAATAAATGAATGCTTAAGAATT-------
gi|15907247|gb|BI814627.1|BI814 ------------------------------------------------
gi|21687483|gb|BQ633330.1|BQ633 AAGAAGAGGCACGAATATTAATAAATGAATGCTTAAGAATT-------
gi|15906981|gb|BI814417.1|BI814 AAGAAGAGGCACGAATATTAATAAATGAATGCTTAAGAATTTTATATT
gi|21687367|gb|BQ633214.1|BQ633 AAGAAGAGGCACGAATATTAATAAATGAATGCTTAAGAATTTTATATT
gi|15909120|gb|BI815639.1|BI815 AAGAAGAGGCACGAATATTAATAAATGAATGCTTAAGAATTTTATATT
gi|15907180|gb|BI814568.1|BI814 AAGAAGAGGCACGAATATTAATAAATGAATGCTTAAGAATTTTATATT
gi|22793512|gb|BU497318.1|BU497 AAGAAGAGGCACGAATATTAATAAATGAATGCTTAAGAATTTTATATT
gi|22792226|gb|BU496032.1|BU496 AAGAA-------------------------------------------
gi|22791936|gb|BU495742.1|BU495 ------------------------------------------------
gi|22791935|gb|BU495741.1|BU495 AAGAAGAGGCACGAATATTAATAAATGAATGCTTAAGAATTTTATATT
gi|15908665|gb|BI815387.1|BI815 AAGAAGAGGCACGAATATTAATAAATGAATGCTTAAGAATTTTATATT
gi|21254120|gb|BQ451008.1|BQ451 AAGAAGAGGCACGAATATTAATAAATGAATGCTTAAGAATTTTATATT
gi|21543169|gb|BQ596443.1|BQ596 AAGAAGAGGCACGAATATTAATAAATGAATGCTTAAGAATTTTATATT
gi|22793042|gb|BU496848.1|BU496 AAGAAGAGGCACGAATATTAATAAATGAATGCTTAAGAATTTTATATT
gi|21543587|gb|BQ596861.1|BQ596 AAGAAGAGGCACGAATATTAATAAATGAATGCTTAAGAATTTTATATT
gi|15907766|gb|BI814924.1|BI814 ------------------------------------------------
gi|21254837|gb|BQ451725.1|BQ451 AAGAAGAGGCACGAATATTAATAAATGAATGCTTAAGAATTTTATATT
gi|22791402|gb|BU495208.1|BU495 AAGAAGAGGCACGAATATTAATAAATGAATGCTTAAGAATTTTATATT
gi|22791413|gb|BU495219.1|BU495 AAGAAGAGGCACGAATATTAATAAATGAATGCTTAAGAATTTTATATT
gi|21255206|gb|BQ452094.1|BQ452 AAGAAGAGGCACGAATATTAATAAATGAATGCTTAAGAATTTTATATT
gi|21687473|gb|BQ633320.1|BQ633 AAGAAGAGGCACGAATATTAATAAATGAATGCTTAAGAATTTTATATT
gi|15909985|gb|BI816094.1|BI816 AAGAAGAGGCACGAATATTAATAAATGAATGCTTAAGAATTTTATATT
gi|15908682|gb|BI815396.1|BI815 AAGAAGAGGCACGAATATTAATAAATGAATGCTTAAGAATTTTATATT
gi|15906047|gb|BI813867.1|BI813 AAGAAGAGGCACGAATATTAATAAATGAATGCTTAAGAATTTTATATT
gi|15585947|gb|BI670563.1|BI670 AAGAAGAGGCACGAATATTAATAAATGAATGCTTAAGAATTTTATATT
gi|15908824|gb|BI815473.1|BI815 AAGAAGAGGCACGAATATTAATAAATGAATGCTTAAGAATTTTATATT
gi|21687274|gb|BQ633121.1|BQ633 AAGAAGAGGCACGAATATTAATAAATGAATGCTTAAGAATTTTATATT
gi|21255420|gb|BQ452308.1|BQ452 AAGAAGAGGCACGAATATTAATAAATGAATGCTTAAGAATTTTATATT
gi|22792950|gb|BU496756.1|BU496 AAGAAGAGGCACGAATATTAATAAATGAATGCTTAAGAATTTTATATT
gi|21255303|gb|BQ452191.1|BQ452 AAGAAGAGGCACGAATATTAATAAATGAATGCTTAAGAATTTTATATT
gi|21543094|gb|BQ596368.1|BQ596 AAGAAGAGGCACGAATATTAATAAATGAATGCTTAAGAATTTTATATT
F04_Pf_Sau3A_T3_S_P26.ab1       ------------------------------------------------
F08_Pf_Sau3A_T3_L_P2.ab1        AAGAAGAGGCACGAATATTAATAAATGAATGCTTAAGAATTTTATATT

MAL8P1.142                      TTAGAGATGCTACTTCATCAAATTTTATACAAATCGTTAAGGTTACAA
MAL8|MAL8P1.142                 TTAGAGATGCTACTTCATCAAATTTTATACAAATCGTTAAGGTTACAA
su_gi_contig_259                TTAGAGATGCTACTTCATCAAATTTTATACAAATCGTTAAGGTTACAA
PfLab1_S_F3__P8a_B02_04.ab1     ------------------------------------------------
PfLab1_L_F3__P16a_C07_05.ab1    ------------------------------------------------
G10_PfLab1_M_Plate10b.ab1       ------------------------------------------------
H01_PfBamHI_M_T3_Plate26a.ab1   ------------------------------------------------
F09_PfBamHI_M_T7_Plate3a.ab1    ------------------------------------------------
E12_PfLab1_Large_Plate11b.ab1   ------------------------------------------------
E01_PfLab1_Large_Plate9b.ab1    ------------------------------------------------
F06_PfLab1_Large_Plate9b.ab1    ------------------------------------------------
D09_PfBamHI_L_T7_Plate1a.ab1    ------------------------------------------------
G08_PfLab1_M_Plate10b.ab1       ------------------------------------------------
PfLab1_L_P6a1_E11_09.ab1        ------------------------------------------------
Pflab1_L_p3a_F03_11.ab1         ------------------------------------------------
PfLab1_M_F3__P12a_H03_15.ab1    ------------------------------------------------
PfLab1_M_F3__P9a_F05_11.ab1     ------------------------------------------------
PfLab1_L_F3__P14a_G11_13.ab1    ------------------------------------------------
PfLab1_L_F3__P9a_C01_05.ab1     ------------------------------------------------
D09_PfBamHI_Small_T3_Plate8a.ab ------------------------------------------------
Seq_010203_E06_PFL_Plate1A_10.a ------------------------------------------------
PfLab1_M_F3__P4a_E05_09.ab1     ------------------------------------------------
H07_PfLab1_Large_Plate15b.ab1   ------------------------------------------------
PfLab1_M_F3__P8a_G04_14.ab1     ------------------------------------------------
PfLab1_M_F3__P3a_C01_05.ab1     ------------------------------------------------
F12_PfLab1_M_Plate2b.ab1        ------------------------------------------------
PfLab1_S_F3__P13a_A08_02.ab1    ------------------------------------------------
PfLab1_M_F3__P16a_H03_15.ab1    ------------------------------------------------
gi|22794309|gb|BU498115.1|BU498 ------------------------------------------------
PfLab1_S_F3__P1a_H10_16.ab1     ------------------------------------------------
gi|15906840|gb|BI814339.1|BI814 ------------------------------------------------
gi|21254846|gb|BQ451734.1|BQ451 ------------------------------------------------
gi|21543092|gb|BQ596366.1|BQ596 ------------------------------------------------
gi|22794846|gb|BU498652.1|BU498 ------------------------------------------------
gi|21254083|gb|BQ450971.1|BQ450 TTAGAGATGCTACTTCATCAAATT------------------------
gi|15585997|gb|BI670613.1|BI670 ------------------------------------------------
gi|15907236|gb|BI814621.1|BI814 TTAGA-------------------------------------------
gi|15909505|gb|BI815845.1|BI815 ------------------------------------------------
gi|15907247|gb|BI814627.1|BI814 ------------------------------------------------
gi|21687483|gb|BQ633330.1|BQ633 ------------------------------------------------
gi|15906981|gb|BI814417.1|BI814 TTAGAGATGCTACTTCATCAAATT------------------------
gi|21687367|gb|BQ633214.1|BQ633 TTAGAGATGCTACTTCATCAAATTTTATACAAATC-------------
gi|15909120|gb|BI815639.1|BI815 TTAGAGATGCTACTTCATCAAATTTTATACAAATCGTTAAGGTTACAA
gi|15907180|gb|BI814568.1|BI814 TTAGAGATGCTACTTCATCAAATTTTATACAAATCGTTAAGGTTACAA
gi|22793512|gb|BU497318.1|BU497 TTAGAGATGCTACTTCATCAAATTTTATACAAATCGTTAAGGTTACAA
gi|22792226|gb|BU496032.1|BU496 ------------------------------------------------
gi|22791936|gb|BU495742.1|BU495 ------------------------------------------------
gi|22791935|gb|BU495741.1|BU495 TTAGAGATGCTACTTCATCAAATTTTATACAAATCGTTAAGGTTACAA
gi|15908665|gb|BI815387.1|BI815 TTAGAGATGCTACTTCATCAAATTTTATACAAATCGTTAAGGTTACAA
gi|21254120|gb|BQ451008.1|BQ451 TTAGAGATGCTACTTCATCAAATTTTATACAAATCGTTAAGGTTACAA
gi|21543169|gb|BQ596443.1|BQ596 TTAGAGATGCTACTTCATCAAATTTTATACAAATCGTTAAGGTTACAA
gi|22793042|gb|BU496848.1|BU496 TTAGAGATGCTACTTCATCAAATTTTATACAAATCGTTAAGGTTACAA
gi|21543587|gb|BQ596861.1|BQ596 TTAGAGATGCTACTTCATCAAATTTTATACAAATCGTTAAGGTTACAA
gi|15907766|gb|BI814924.1|BI814 ------------------------------------------------
gi|21254837|gb|BQ451725.1|BQ451 TTAGAGATGCTACTTCATCAAATTTTATACAAATCGTTAAGGTTACAA
gi|22791402|gb|BU495208.1|BU495 TTAGAGATGCTACTTCATCAAATTTTATACAAATCGTTAAGGTTACAA
gi|22791413|gb|BU495219.1|BU495 TTAGAGATGCTACTTCATCAAATTTTATACAAATCGTTAAGGTTACAA
gi|21255206|gb|BQ452094.1|BQ452 TTAGAGATGCTACTTCATCAAATTTTATACAAATCGTTAAGGTTACAA
gi|21687473|gb|BQ633320.1|BQ633 TTAGAGATGCTACTTCATCAAATTTTATACAAATCGTTAAGGTTACAA
gi|15909985|gb|BI816094.1|BI816 TTAGAGATGCTACTTCATCAAATTTTATACAAATCGTTAAGGTTACAA
gi|15908682|gb|BI815396.1|BI815 TTAGAGATGCTACTTCATCAAATTTTATACAAATCGTTAAGGTTACAA
gi|15906047|gb|BI813867.1|BI813 TTAGAGATGCTACTTCATCAAATTTTATACAAATCGTTAAGGTTACAA
gi|15585947|gb|BI670563.1|BI670 TTAGAGATGCTACTTCATCAAATTTTATACAAATCGTTAAGGTTACAA
gi|15908824|gb|BI815473.1|BI815 TTAGAGATGCTACTTCATCAAATTTTATACAAATCGTTAAGGTTACAA
gi|21687274|gb|BQ633121.1|BQ633 TTAGAGATGCTACTTCATCAAATTTTATACAAATCGTTAAGGTTACAA
gi|21255420|gb|BQ452308.1|BQ452 TTAGAGATGCTACTTCATCAAATTTTATACAAATCGTTAAGGTTACAA
gi|22792950|gb|BU496756.1|BU496 TTAGAGATGCTACTTCATCAAATTTTATACAAATCGTTAAGGTTACAA
gi|21255303|gb|BQ452191.1|BQ452 TTAGAGATGCTACTTCATCAAATTTTATACAAATCGTTAAGGTTACAA
gi|21543094|gb|BQ596368.1|BQ596 TTAGAGATGCTACTTCATCAAATTTTATACAAATCGTTAAGGTTACAA
F04_Pf_Sau3A_T3_S_P26.ab1       ------------------------------------------------
F08_Pf_Sau3A_T3_L_P2.ab1        TTAGAGATGCTACTTCATCAAATTTTATACAAATCGTTAAGGTTACAA

MAL8P1.142                      GTAAAGGTGTTGAATATGAAGAACCATATATTCTTCCATGTGTATTAA
MAL8|MAL8P1.142                 GTAAAGGTGTTGAATATGAAGAACCATATATTCTTCCATGTGTATTAA
su_gi_contig_259                GTAAAGGTGTTGAATATGAAGAACCATATATTCTTCCATGTGTATTAA
PfLab1_S_F3__P8a_B02_04.ab1     ------------------------------------------------
PfLab1_L_F3__P16a_C07_05.ab1    ------------------------------------------------
G10_PfLab1_M_Plate10b.ab1       ------------------------------------------------
H01_PfBamHI_M_T3_Plate26a.ab1   ------------------------------------------------
F09_PfBamHI_M_T7_Plate3a.ab1    ------------------------------------------------
E12_PfLab1_Large_Plate11b.ab1   ------------------------------------------------
E01_PfLab1_Large_Plate9b.ab1    ------------------------------------------------
F06_PfLab1_Large_Plate9b.ab1    ------------------------------------------------
D09_PfBamHI_L_T7_Plate1a.ab1    ------------------------------------------------
G08_PfLab1_M_Plate10b.ab1       ------------------------------------------------
PfLab1_L_P6a1_E11_09.ab1        ------------------------------------------------
Pflab1_L_p3a_F03_11.ab1         ------------------------------------------------
PfLab1_M_F3__P12a_H03_15.ab1    ------------------------------------------------
PfLab1_M_F3__P9a_F05_11.ab1     ------------------------------------------------
PfLab1_L_F3__P14a_G11_13.ab1    ------------------------------------------------
PfLab1_L_F3__P9a_C01_05.ab1     ------------------------------------------------
D09_PfBamHI_Small_T3_Plate8a.ab ------------------------------------------------
Seq_010203_E06_PFL_Plate1A_10.a ------------------------------------------------
PfLab1_M_F3__P4a_E05_09.ab1     ------------------------------------------------
H07_PfLab1_Large_Plate15b.ab1   ------------------------------------------------
PfLab1_M_F3__P8a_G04_14.ab1     ------------------------------------------------
PfLab1_M_F3__P3a_C01_05.ab1     ------------------------------------------------
F12_PfLab1_M_Plate2b.ab1        ------------------------------------------------
PfLab1_S_F3__P13a_A08_02.ab1    ------------------------------------------------
PfLab1_M_F3__P16a_H03_15.ab1    ------------------------------------------------
gi|22794309|gb|BU498115.1|BU498 ------------------------------------------------
PfLab1_S_F3__P1a_H10_16.ab1     ------------------------------------------------
gi|15906840|gb|BI814339.1|BI814 ------------------------------------------------
gi|21254846|gb|BQ451734.1|BQ451 ------------------------------------------------
gi|21543092|gb|BQ596366.1|BQ596 ------------------------------------------------
gi|22794846|gb|BU498652.1|BU498 ------------------------------------------------
gi|21254083|gb|BQ450971.1|BQ450 ------------------------------------------------
gi|15585997|gb|BI670613.1|BI670 ------------------------------------------------
gi|15907236|gb|BI814621.1|BI814 ------------------------------------------------
gi|15909505|gb|BI815845.1|BI815 ------------------------------------------------
gi|15907247|gb|BI814627.1|BI814 ------------------------------------------------
gi|21687483|gb|BQ633330.1|BQ633 ------------------------------------------------
gi|15906981|gb|BI814417.1|BI814 ------------------------------------------------
gi|21687367|gb|BQ633214.1|BQ633 ------------------------------------------------
gi|15909120|gb|BI815639.1|BI815 GTAAAGGTGTTGAATATGAAGAACCATATATTCTTCCATGTGTATTAA
gi|15907180|gb|BI814568.1|BI814 GTAAAGGTGTTGAATATGAAGAACCATATATTCTTCCATGTGTATTAA
gi|22793512|gb|BU497318.1|BU497 GTAAAGGTGTTGAATATGAAGAACCATATATTCTTCCATGTGTATTAA
gi|22792226|gb|BU496032.1|BU496 ------------------------------------------------
gi|22791936|gb|BU495742.1|BU495 ------------------------------------------------
gi|22791935|gb|BU495741.1|BU495 GTAAAGGTGTTGAATATGAAGAACCATATATTCTTCCATGTGTATTAA
gi|15908665|gb|BI815387.1|BI815 GTAAAGGTGTTGAATATGAAGAACCATATATTCTTCCATGTGTATTAA
gi|21254120|gb|BQ451008.1|BQ451 GTAAAGGTGTTGAATATGAAGAACCATATATTCTTCCATGTGTATTAA
gi|21543169|gb|BQ596443.1|BQ596 GTAAAGGTGTTGAATATGAAGAACCATATATTCTTCCATGTGTATTAA
gi|22793042|gb|BU496848.1|BU496 GTAAAGGTGTTGAATATGAAGAACCATATATTCTTCCATGTGTATTAA
gi|21543587|gb|BQ596861.1|BQ596 GTAAAGGTGTTGAATATGAAGAACCATATATTCTTCCATGTGTATTAA
gi|15907766|gb|BI814924.1|BI814 ------------------------------------------------
gi|21254837|gb|BQ451725.1|BQ451 GTAAAGGTGTTGAATATGAAGAACCATATATTCTTCCATGTGTATTAA
gi|22791402|gb|BU495208.1|BU495 GTAAAGGTGTTGAATATGAAGAACCATATATTCTTCCATGTGTATTAA
gi|22791413|gb|BU495219.1|BU495 GTAAAGGTGTTGAATATGAAGAACCATATATTCTTCCATGTGTATTAA
gi|21255206|gb|BQ452094.1|BQ452 GTAAAGGTGTTGAATATGAAGAACCATATATTCTTCCATGTGTATTAA
gi|21687473|gb|BQ633320.1|BQ633 GTAAAGGTGTTGAATATGAAGAACCATATATTCTTCCATGTGTATTAA
gi|15909985|gb|BI816094.1|BI816 GTAAAGGTGTTGAATATGAAGAACCATATATTCTTCCATGTGTATTAA
gi|15908682|gb|BI815396.1|BI815 GTAAAGGTGTTGAATATGAAGAACCATATATTCTTCCATGTGTATTAA
gi|15906047|gb|BI813867.1|BI813 GTAAAGGTGTTGAATATGAAGAACCATATATTCTTCCATGTGTATTAA
gi|15585947|gb|BI670563.1|BI670 GTAAAGGTGTTGAATATGAAGAACCATATATTCTTCCATGTGTATTAA
gi|15908824|gb|BI815473.1|BI815 GTAAAGGTGTTGAATATGAAGAACCATATATTCTTCCATGTGTATTAA
gi|21687274|gb|BQ633121.1|BQ633 GTAAAGGTGTTGAATATGAAGAACCATATATTCTTCCATGTGTATTAA
gi|21255420|gb|BQ452308.1|BQ452 GTAAAGGTGTTGAATATGAAGAACCATATATTCTTCCATGTGTATTAA
gi|22792950|gb|BU496756.1|BU496 GTAAAGGTGTTGAATATGAAGAACCATATATTCTTCCATGTGTATTAA
gi|21255303|gb|BQ452191.1|BQ452 GTAAAGGTGTTGAATATGAAGAACCATATATTCTTCCATGTGTATTAA
gi|21543094|gb|BQ596368.1|BQ596 GTAAAGGTGTTGAATATGAAGAACCATATATTCTTCCATGTGTATTAA
F04_Pf_Sau3A_T3_S_P26.ab1       ------------------------------------------------
F08_Pf_Sau3A_T3_L_P2.ab1        GTAAAGGTGTTGAATATGAAGAACCATATATTCTTCCATGTGTATTAA

MAL8P1.142                      ATTCAGCTGATTATGTCTACCCTTCAACATTACTTCCACCTGCTGGAT
MAL8|MAL8P1.142                 ATTCAGCTGATTATGTCTACCCTTCAACATTACTTCCACCTGCTGGAT
su_gi_contig_259                ATTCAGCTGATTATGTCTACCCTTCAACATTACTTCCACCTGCTGGAT
PfLab1_S_F3__P8a_B02_04.ab1     ------------------------------------------------
PfLab1_L_F3__P16a_C07_05.ab1    ------------------------------------------------
G10_PfLab1_M_Plate10b.ab1       ------------------------------------------------
H01_PfBamHI_M_T3_Plate26a.ab1   ------------------------------------------------
F09_PfBamHI_M_T7_Plate3a.ab1    ------------------------------------------------
E12_PfLab1_Large_Plate11b.ab1   ------------------------------------------------
E01_PfLab1_Large_Plate9b.ab1    ------------------------------------------------
F06_PfLab1_Large_Plate9b.ab1    ------------------------------------------------
D09_PfBamHI_L_T7_Plate1a.ab1    ------------------------------------------------
G08_PfLab1_M_Plate10b.ab1       ------------------------------------------------
PfLab1_L_P6a1_E11_09.ab1        ------------------------------------------------
Pflab1_L_p3a_F03_11.ab1         ------------------------------------------------
PfLab1_M_F3__P12a_H03_15.ab1    ------------------------------------------------
PfLab1_M_F3__P9a_F05_11.ab1     ------------------------------------------------
PfLab1_L_F3__P14a_G11_13.ab1    ------------------------------------------------
PfLab1_L_F3__P9a_C01_05.ab1     ------------------------------------------------
D09_PfBamHI_Small_T3_Plate8a.ab ------------------------------------------------
Seq_010203_E06_PFL_Plate1A_10.a ------------------------------------------------
PfLab1_M_F3__P4a_E05_09.ab1     ------------------------------------------------
H07_PfLab1_Large_Plate15b.ab1   ------------------------------------------------
PfLab1_M_F3__P8a_G04_14.ab1     ------------------------------------------------
PfLab1_M_F3__P3a_C01_05.ab1     ------------------------------------------------
F12_PfLab1_M_Plate2b.ab1        ------------------------------------------------
PfLab1_S_F3__P13a_A08_02.ab1    ------------------------------------------------
PfLab1_M_F3__P16a_H03_15.ab1    ------------------------------------------------
gi|22794309|gb|BU498115.1|BU498 ------------------------------------------------
PfLab1_S_F3__P1a_H10_16.ab1     ------------------------------------------------
gi|15906840|gb|BI814339.1|BI814 ------------------------------------------------
gi|21254846|gb|BQ451734.1|BQ451 ------------------------------------------------
gi|21543092|gb|BQ596366.1|BQ596 ------------------------------------------------
gi|22794846|gb|BU498652.1|BU498 ------------------------------------------------
gi|21254083|gb|BQ450971.1|BQ450 ------------------------------------------------
gi|15585997|gb|BI670613.1|BI670 ------------------------------------------------
gi|15907236|gb|BI814621.1|BI814 ------------------------------------------------
gi|15909505|gb|BI815845.1|BI815 ------------------------------------------------
gi|15907247|gb|BI814627.1|BI814 ------------------------------------------------
gi|21687483|gb|BQ633330.1|BQ633 ------------------------------------------------
gi|15906981|gb|BI814417.1|BI814 ------------------------------------------------
gi|21687367|gb|BQ633214.1|BQ633 ------------------------------------------------
gi|15909120|gb|BI815639.1|BI815 AT----------------------------------------------
gi|15907180|gb|BI814568.1|BI814 ATTCAGCT----------------------------------------
gi|22793512|gb|BU497318.1|BU497 ATTCAGCTGA--------------------------------------
gi|22792226|gb|BU496032.1|BU496 ------------------------------------------------
gi|22791936|gb|BU495742.1|BU495 ------------------------------------------------
gi|22791935|gb|BU495741.1|BU495 ATTCAGCTGATTATGTCTACCCTTCAACATTACTTCCA----------
gi|15908665|gb|BI815387.1|BI815 ATTCAGCTGATTAT----------------------------------
gi|21254120|gb|BQ451008.1|BQ451 ATTCAGCTGATTATGTCTACCCTT------------------------
gi|21543169|gb|BQ596443.1|BQ596 ATTCAGCTGATTATGTCTACCCTTCAACATTACTTCCACCTGCTGGA-
gi|22793042|gb|BU496848.1|BU496 ATTCAGCTGATTATGTCTACCCTTCAACATTACTTCCA----------
gi|21543587|gb|BQ596861.1|BQ596 ATTCAGCTGATTATGTCTACCCTTCAACATTACTTCCACCTGCTGGAT
gi|15907766|gb|BI814924.1|BI814 ------------------------------------------------
gi|21254837|gb|BQ451725.1|BQ451 ATTCAGCTGATTATGTCTACCCTTCAACATTACTTCCACCTGCTGGAT
gi|22791402|gb|BU495208.1|BU495 ATTCAGCTGATTATGTCTACCCTTCAACATTACTTCCACCTGCTGGA-
gi|22791413|gb|BU495219.1|BU495 ATTCAGCTGATTATGTCTACCCTTCAACATTACTTCCACCTGCTGGAT
gi|21255206|gb|BQ452094.1|BQ452 ATTCAGCTGATTATGTCTACCCTTCAACATTACTTCCACCTGCTGGAT
gi|21687473|gb|BQ633320.1|BQ633 ATTCAGCTGATTATGTCTACCCTTCAACATTACTTCCACCTGCTGGAT
gi|15909985|gb|BI816094.1|BI816 ATTCAGCTGATTATGTCTACCCTTCA----------------------
gi|15908682|gb|BI815396.1|BI815 ATTCAGCTGATTATGTCTACCCTTCAACATTACTTC------------
gi|15906047|gb|BI813867.1|BI813 ATTCAGCTGATTATGTCTACCCTTCAACATTACTTCCACCTGCTGGAT
gi|15585947|gb|BI670563.1|BI670 ATTCAGCTGATTATGTCTACCCTTCAACATTACTTCCACCTGCTGGAT
gi|15908824|gb|BI815473.1|BI815 ATTCAGCTGATTATGTCTACCCTTCAACATTACTTCCACCTGCTGGAT
gi|21687274|gb|BQ633121.1|BQ633 ATTCAGCTGATTATGTCTACCCTTCAACATTACTTCCACCTGCTGGAT
gi|21255420|gb|BQ452308.1|BQ452 ATTCAGCTGATTATGTCTACCCTTCAACATTACTTCCACCTGCTGGAT
gi|22792950|gb|BU496756.1|BU496 ATTCAGCTGATTATGTCTACCCTTCAACATTACTTCCACCTGCTGGAT
gi|21255303|gb|BQ452191.1|BQ452 ATTCAGCTGATTATGTCTACCCTTCAACATTACTTCCACCTGCTGGAT
gi|21543094|gb|BQ596368.1|BQ596 ATTCAGCTGATTATGTCTACCCTTCAACATTACTTCCACCTGCTGGAT
F04_Pf_Sau3A_T3_S_P26.ab1       ------------------------------------------------
F08_Pf_Sau3A_T3_L_P2.ab1        ATTCAGCTGATTATGTCTACCCTTCAACATTACTTCCACCTGCTGGAT

MAL8P1.142                      GTATGTGGTGATTGTATAAAAACGGGCACGCTGTATCCCAAGAAGTTA
MAL8|MAL8P1.142                 GTATGTGGTGA-------------------------------------
su_gi_contig_259                GTATGTGGTGATTGTATAAAAACGGGCACGCTGTATCCCAAGAAGTTA
PfLab1_S_F3__P8a_B02_04.ab1     ------------------------------------------------
PfLab1_L_F3__P16a_C07_05.ab1    ------------------------------------------------
G10_PfLab1_M_Plate10b.ab1       ------------------------------------------------
H01_PfBamHI_M_T3_Plate26a.ab1   ------------------------------------------------
F09_PfBamHI_M_T7_Plate3a.ab1    ------------------------------------------------
E12_PfLab1_Large_Plate11b.ab1   ------------------------------------------------
E01_PfLab1_Large_Plate9b.ab1    ------------------------------------------------
F06_PfLab1_Large_Plate9b.ab1    ------------------------------------------------
D09_PfBamHI_L_T7_Plate1a.ab1    ------------------------------------------------
G08_PfLab1_M_Plate10b.ab1       ------------------------------------------------
PfLab1_L_P6a1_E11_09.ab1        ------------------------------------------------
Pflab1_L_p3a_F03_11.ab1         ------------------------------------------------
PfLab1_M_F3__P12a_H03_15.ab1    ------------------------------------------------
PfLab1_M_F3__P9a_F05_11.ab1     ------------------------------------------------
PfLab1_L_F3__P14a_G11_13.ab1    ------------------------------------------------
PfLab1_L_F3__P9a_C01_05.ab1     ------------------------------------------------
D09_PfBamHI_Small_T3_Plate8a.ab ------------------------------------------------
Seq_010203_E06_PFL_Plate1A_10.a ------------------------------------------------
PfLab1_M_F3__P4a_E05_09.ab1     ------------------------------------------------
H07_PfLab1_Large_Plate15b.ab1   ------------------------------------------------
PfLab1_M_F3__P8a_G04_14.ab1     ------------------------------------------------
PfLab1_M_F3__P3a_C01_05.ab1     ------------------------------------------------
F12_PfLab1_M_Plate2b.ab1        ------------------------------------------------
PfLab1_S_F3__P13a_A08_02.ab1    ------------------------------------------------
PfLab1_M_F3__P16a_H03_15.ab1    ------------------------------------------------
gi|22794309|gb|BU498115.1|BU498 ------------------------------------------------
PfLab1_S_F3__P1a_H10_16.ab1     ------------------------------------------------
gi|15906840|gb|BI814339.1|BI814 ------------------------------------------------
gi|21254846|gb|BQ451734.1|BQ451 ------------------------------------------------
gi|21543092|gb|BQ596366.1|BQ596 ------------------------------------------------
gi|22794846|gb|BU498652.1|BU498 ------------------------------------------------
gi|21254083|gb|BQ450971.1|BQ450 ------------------------------------------------
gi|15585997|gb|BI670613.1|BI670 ------------------------------------------------
gi|15907236|gb|BI814621.1|BI814 ------------------------------------------------
gi|15909505|gb|BI815845.1|BI815 ------------------------------------------------
gi|15907247|gb|BI814627.1|BI814 ------------------------------------------------
gi|21687483|gb|BQ633330.1|BQ633 ------------------------------------------------
gi|15906981|gb|BI814417.1|BI814 ------------------------------------------------
gi|21687367|gb|BQ633214.1|BQ633 ------------------------------------------------
gi|15909120|gb|BI815639.1|BI815 ------------------------------------------------
gi|15907180|gb|BI814568.1|BI814 ------------------------------------------------
gi|22793512|gb|BU497318.1|BU497 ------------------------------------------------
gi|22792226|gb|BU496032.1|BU496 ------------------------------------------------
gi|22791936|gb|BU495742.1|BU495 ------------------------------------------------
gi|22791935|gb|BU495741.1|BU495 ------------------------------------------------
gi|15908665|gb|BI815387.1|BI815 ------------------------------------------------
gi|21254120|gb|BQ451008.1|BQ451 ------------------------------------------------
gi|21543169|gb|BQ596443.1|BQ596 ------------------------------------------------
gi|22793042|gb|BU496848.1|BU496 ------------------------------------------------
gi|21543587|gb|BQ596861.1|BQ596 GTATGTGG----------------------------------------
gi|15907766|gb|BI814924.1|BI814 ------------------------------------------------
gi|21254837|gb|BQ451725.1|BQ451 GTATGTGG----------------------------------------
gi|22791402|gb|BU495208.1|BU495 ------------------------------------------------
gi|22791413|gb|BU495219.1|BU495 GTATG-------------------------------------------
gi|21255206|gb|BQ452094.1|BQ452 GTATGTGG----------------------------------------
gi|21687473|gb|BQ633320.1|BQ633 GTATGTGG----------------------------------------
gi|15909985|gb|BI816094.1|BI816 ------------------------------------------------
gi|15908682|gb|BI815396.1|BI815 ------------------------------------------------
gi|15906047|gb|BI813867.1|BI813 GTATGTGG----------------------------------------
gi|15585947|gb|BI670563.1|BI670 GTATGTGG----------------------------------------
gi|15908824|gb|BI815473.1|BI815 GTATGTGG----------------------------------------
gi|21687274|gb|BQ633121.1|BQ633 GTATGTGGTGATTGTATAAAAACGGGCACGCTGTATCCCAAGAAGTTA
gi|21255420|gb|BQ452308.1|BQ452 GTATGTGGTGATTGTATAAAAACGGGCACGCTGTATCCCAAGAAGTTA
gi|22792950|gb|BU496756.1|BU496 GTATGTGGTGATTGTATAAAAACGGGCACGCTGTATCCCAAGAAGTT-
gi|21255303|gb|BQ452191.1|BQ452 GTATGTGGTGATTGTATAAAAACGGGCACGCTGTATCCCAAGAAGTTA
gi|21543094|gb|BQ596368.1|BQ596 GTATGTGGTGATTGTATAAAAACGGGCACGCTGTATCCCAAGAAGTTA
F04_Pf_Sau3A_T3_S_P26.ab1       ------------------------------------------------
F08_Pf_Sau3A_T3_L_P2.ab1        GTATGTGGTGATTGTATAAAAACGGGCACGCTGTATCCCAAGAAGTTA

MAL8P1.142                      TTTAAAAAAAAAAAAAAAAAAAAAAAAAAAAAAAAAAAAAAAATTTTA
MAL8|MAL8P1.142                 ------------------------------------------------
su_gi_contig_259                TTTAAAAAAAAAAAAAAAAAAAA-------------------------
PfLab1_S_F3__P8a_B02_04.ab1     ------------------------------------------------
PfLab1_L_F3__P16a_C07_05.ab1    ------------------------------------------------
G10_PfLab1_M_Plate10b.ab1       ------------------------------------------------
H01_PfBamHI_M_T3_Plate26a.ab1   ------------------------------------------------
F09_PfBamHI_M_T7_Plate3a.ab1    ------------------------------------------------
E12_PfLab1_Large_Plate11b.ab1   ------------------------------------------------
E01_PfLab1_Large_Plate9b.ab1    ------------------------------------------------
F06_PfLab1_Large_Plate9b.ab1    ------------------------------------------------
D09_PfBamHI_L_T7_Plate1a.ab1    ------------------------------------------------
G08_PfLab1_M_Plate10b.ab1       ------------------------------------------------
PfLab1_L_P6a1_E11_09.ab1        ------------------------------------------------
Pflab1_L_p3a_F03_11.ab1         ------------------------------------------------
PfLab1_M_F3__P12a_H03_15.ab1    ------------------------------------------------
PfLab1_M_F3__P9a_F05_11.ab1     ------------------------------------------------
PfLab1_L_F3__P14a_G11_13.ab1    ------------------------------------------------
PfLab1_L_F3__P9a_C01_05.ab1     ------------------------------------------------
D09_PfBamHI_Small_T3_Plate8a.ab ------------------------------------------------
Seq_010203_E06_PFL_Plate1A_10.a ------------------------------------------------
PfLab1_M_F3__P4a_E05_09.ab1     ------------------------------------------------
H07_PfLab1_Large_Plate15b.ab1   ------------------------------------------------
PfLab1_M_F3__P8a_G04_14.ab1     ------------------------------------------------
PfLab1_M_F3__P3a_C01_05.ab1     ------------------------------------------------
F12_PfLab1_M_Plate2b.ab1        ------------------------------------------------
PfLab1_S_F3__P13a_A08_02.ab1    ------------------------------------------------
PfLab1_M_F3__P16a_H03_15.ab1    ------------------------------------------------
gi|22794309|gb|BU498115.1|BU498 ------------------------------------------------
PfLab1_S_F3__P1a_H10_16.ab1     ------------------------------------------------
gi|15906840|gb|BI814339.1|BI814 ------------------------------------------------
gi|21254846|gb|BQ451734.1|BQ451 ------------------------------------------------
gi|21543092|gb|BQ596366.1|BQ596 ------------------------------------------------
gi|22794846|gb|BU498652.1|BU498 ------------------------------------------------
gi|21254083|gb|BQ450971.1|BQ450 ------------------------------------------------
gi|15585997|gb|BI670613.1|BI670 ------------------------------------------------
gi|15907236|gb|BI814621.1|BI814 ------------------------------------------------
gi|15909505|gb|BI815845.1|BI815 ------------------------------------------------
gi|15907247|gb|BI814627.1|BI814 ------------------------------------------------
gi|21687483|gb|BQ633330.1|BQ633 ------------------------------------------------
gi|15906981|gb|BI814417.1|BI814 ------------------------------------------------
gi|21687367|gb|BQ633214.1|BQ633 ------------------------------------------------
gi|15909120|gb|BI815639.1|BI815 ------------------------------------------------
gi|15907180|gb|BI814568.1|BI814 ------------------------------------------------
gi|22793512|gb|BU497318.1|BU497 ------------------------------------------------
gi|22792226|gb|BU496032.1|BU496 ------------------------------------------------
gi|22791936|gb|BU495742.1|BU495 ------------------------------------------------
gi|22791935|gb|BU495741.1|BU495 ------------------------------------------------
gi|15908665|gb|BI815387.1|BI815 ------------------------------------------------
gi|21254120|gb|BQ451008.1|BQ451 ------------------------------------------------
gi|21543169|gb|BQ596443.1|BQ596 ------------------------------------------------
gi|22793042|gb|BU496848.1|BU496 ------------------------------------------------
gi|21543587|gb|BQ596861.1|BQ596 ------------------------------------------------
gi|15907766|gb|BI814924.1|BI814 ------------------------------------------------
gi|21254837|gb|BQ451725.1|BQ451 ------------------------------------------------
gi|22791402|gb|BU495208.1|BU495 ------------------------------------------------
gi|22791413|gb|BU495219.1|BU495 ------------------------------------------------
gi|21255206|gb|BQ452094.1|BQ452 ------------------------------------------------
gi|21687473|gb|BQ633320.1|BQ633 ------------------------------------------------
gi|15909985|gb|BI816094.1|BI816 ------------------------------------------------
gi|15908682|gb|BI815396.1|BI815 ------------------------------------------------
gi|15906047|gb|BI813867.1|BI813 ------------------------------------------------
gi|15585947|gb|BI670563.1|BI670 ------------------------------------------------
gi|15908824|gb|BI815473.1|BI815 ------------------------------------------------
gi|21687274|gb|BQ633121.1|BQ633 TTTAAAAAAAAAAAAAAAAAA---------------------------
gi|21255420|gb|BQ452308.1|BQ452 TTTAAAAAAAAAAAAAAAAAAAA-------------------------
gi|22792950|gb|BU496756.1|BU496 ------------------------------------------------
gi|21255303|gb|BQ452191.1|BQ452 TTT---------------------------------------------
gi|21543094|gb|BQ596368.1|BQ596 TTTAAAAAAAAAAAAAAAAAA---------------------------
F04_Pf_Sau3A_T3_S_P26.ab1       ------------------------------------------------
F08_Pf_Sau3A_T3_L_P2.ab1        TT----------------------------------------------

MAL8P1.142                      TCTGTATATTTTTTAGGTGTTACCCAATGTTTCCACCACAGGGGCATA
MAL8|MAL8P1.142                 ------------------------------------------------
su_gi_contig_259                ------------------------------------------------
PfLab1_S_F3__P8a_B02_04.ab1     ------------------------------------------------
PfLab1_L_F3__P16a_C07_05.ab1    ------------------------------------------------
G10_PfLab1_M_Plate10b.ab1       ------------------------------------------------
H01_PfBamHI_M_T3_Plate26a.ab1   ------------------------------------------------
F09_PfBamHI_M_T7_Plate3a.ab1    ------------------------------------------------
E12_PfLab1_Large_Plate11b.ab1   ------------------------------------------------
E01_PfLab1_Large_Plate9b.ab1    ------------------------------------------------
F06_PfLab1_Large_Plate9b.ab1    ------------------------------------------------
D09_PfBamHI_L_T7_Plate1a.ab1    ------------------------------------------------
G08_PfLab1_M_Plate10b.ab1       ------------------------------------------------
PfLab1_L_P6a1_E11_09.ab1        ------------------------------------------------
Pflab1_L_p3a_F03_11.ab1         ------------------------------------------------
PfLab1_M_F3__P12a_H03_15.ab1    ------------------------------------------------
PfLab1_M_F3__P9a_F05_11.ab1     ------------------------------------------------
PfLab1_L_F3__P14a_G11_13.ab1    ------------------------------------------------
PfLab1_L_F3__P9a_C01_05.ab1     ------------------------------------------------
D09_PfBamHI_Small_T3_Plate8a.ab ------------------------------------------------
Seq_010203_E06_PFL_Plate1A_10.a ------------------------------------------------
PfLab1_M_F3__P4a_E05_09.ab1     ------------------------------------------------
H07_PfLab1_Large_Plate15b.ab1   ------------------------------------------------
PfLab1_M_F3__P8a_G04_14.ab1     ------------------------------------------------
PfLab1_M_F3__P3a_C01_05.ab1     ------------------------------------------------
F12_PfLab1_M_Plate2b.ab1        ------------------------------------------------
PfLab1_S_F3__P13a_A08_02.ab1    ------------------------------------------------
PfLab1_M_F3__P16a_H03_15.ab1    ------------------------------------------------
gi|22794309|gb|BU498115.1|BU498 ------------------------------------------------
PfLab1_S_F3__P1a_H10_16.ab1     ------------------------------------------------
gi|15906840|gb|BI814339.1|BI814 ------------------------------------------------
gi|21254846|gb|BQ451734.1|BQ451 ------------------------------------------------
gi|21543092|gb|BQ596366.1|BQ596 ------------------------------------------------
gi|22794846|gb|BU498652.1|BU498 ------------------------------------------------
gi|21254083|gb|BQ450971.1|BQ450 ------------------------------------------------
gi|15585997|gb|BI670613.1|BI670 ------------------------------------------------
gi|15907236|gb|BI814621.1|BI814 ------------------------------------------------
gi|15909505|gb|BI815845.1|BI815 ------------------------------------------------
gi|15907247|gb|BI814627.1|BI814 ------------------------------------------------
gi|21687483|gb|BQ633330.1|BQ633 ------------------------------------------------
gi|15906981|gb|BI814417.1|BI814 ------------------------------------------------
gi|21687367|gb|BQ633214.1|BQ633 ------------------------------------------------
gi|15909120|gb|BI815639.1|BI815 ------------------------------------------------
gi|15907180|gb|BI814568.1|BI814 ------------------------------------------------
gi|22793512|gb|BU497318.1|BU497 ------------------------------------------------
gi|22792226|gb|BU496032.1|BU496 ------------------------------------------------
gi|22791936|gb|BU495742.1|BU495 ------------------------------------------------
gi|22791935|gb|BU495741.1|BU495 ------------------------------------------------
gi|15908665|gb|BI815387.1|BI815 ------------------------------------------------
gi|21254120|gb|BQ451008.1|BQ451 ------------------------------------------------
gi|21543169|gb|BQ596443.1|BQ596 ------------------------------------------------
gi|22793042|gb|BU496848.1|BU496 ------------------------------------------------
gi|21543587|gb|BQ596861.1|BQ596 ------------------------------------------------
gi|15907766|gb|BI814924.1|BI814 ------------------------------------------------
gi|21254837|gb|BQ451725.1|BQ451 ------------------------------------------------
gi|22791402|gb|BU495208.1|BU495 ------------------------------------------------
gi|22791413|gb|BU495219.1|BU495 ------------------------------------------------
gi|21255206|gb|BQ452094.1|BQ452 ------------------------------------------------
gi|21687473|gb|BQ633320.1|BQ633 ------------------------------------------------
gi|15909985|gb|BI816094.1|BI816 ------------------------------------------------
gi|15908682|gb|BI815396.1|BI815 ------------------------------------------------
gi|15906047|gb|BI813867.1|BI813 ------------------------------------------------
gi|15585947|gb|BI670563.1|BI670 ------------------------------------------------
gi|15908824|gb|BI815473.1|BI815 ------------------------------------------------
gi|21687274|gb|BQ633121.1|BQ633 ------------------------------------------------
gi|21255420|gb|BQ452308.1|BQ452 ------------------------------------------------
gi|22792950|gb|BU496756.1|BU496 ------------------------------------------------
gi|21255303|gb|BQ452191.1|BQ452 ------------------------------------------------
gi|21543094|gb|BQ596368.1|BQ596 ------------------------------------------------
F04_Pf_Sau3A_T3_S_P26.ab1       ------------------------------------------------
F08_Pf_Sau3A_T3_L_P2.ab1        ------------------------------------------------

MAL8P1.142                      TAAATAAATATAAATATATGTACATATATATATATGTATGTATTTATT
MAL8|MAL8P1.142                 ------------------------------------------------
su_gi_contig_259                ------------------------------------------------
PfLab1_S_F3__P8a_B02_04.ab1     ------------------------------------------------
PfLab1_L_F3__P16a_C07_05.ab1    ------------------------------------------------
G10_PfLab1_M_Plate10b.ab1       ------------------------------------------------
H01_PfBamHI_M_T3_Plate26a.ab1   ------------------------------------------------
F09_PfBamHI_M_T7_Plate3a.ab1    ------------------------------------------------
E12_PfLab1_Large_Plate11b.ab1   ------------------------------------------------
E01_PfLab1_Large_Plate9b.ab1    ------------------------------------------------
F06_PfLab1_Large_Plate9b.ab1    ------------------------------------------------
D09_PfBamHI_L_T7_Plate1a.ab1    ------------------------------------------------
G08_PfLab1_M_Plate10b.ab1       ------------------------------------------------
PfLab1_L_P6a1_E11_09.ab1        ------------------------------------------------
Pflab1_L_p3a_F03_11.ab1         ------------------------------------------------
PfLab1_M_F3__P12a_H03_15.ab1    ------------------------------------------------
PfLab1_M_F3__P9a_F05_11.ab1     ------------------------------------------------
PfLab1_L_F3__P14a_G11_13.ab1    ------------------------------------------------
PfLab1_L_F3__P9a_C01_05.ab1     ------------------------------------------------
D09_PfBamHI_Small_T3_Plate8a.ab ------------------------------------------------
Seq_010203_E06_PFL_Plate1A_10.a ------------------------------------------------
PfLab1_M_F3__P4a_E05_09.ab1     ------------------------------------------------
H07_PfLab1_Large_Plate15b.ab1   ------------------------------------------------
PfLab1_M_F3__P8a_G04_14.ab1     ------------------------------------------------
PfLab1_M_F3__P3a_C01_05.ab1     ------------------------------------------------
F12_PfLab1_M_Plate2b.ab1        ------------------------------------------------
PfLab1_S_F3__P13a_A08_02.ab1    ------------------------------------------------
PfLab1_M_F3__P16a_H03_15.ab1    ------------------------------------------------
gi|22794309|gb|BU498115.1|BU498 ------------------------------------------------
PfLab1_S_F3__P1a_H10_16.ab1     ------------------------------------------------
gi|15906840|gb|BI814339.1|BI814 ------------------------------------------------
gi|21254846|gb|BQ451734.1|BQ451 ------------------------------------------------
gi|21543092|gb|BQ596366.1|BQ596 ------------------------------------------------
gi|22794846|gb|BU498652.1|BU498 ------------------------------------------------
gi|21254083|gb|BQ450971.1|BQ450 ------------------------------------------------
gi|15585997|gb|BI670613.1|BI670 ------------------------------------------------
gi|15907236|gb|BI814621.1|BI814 ------------------------------------------------
gi|15909505|gb|BI815845.1|BI815 ------------------------------------------------
gi|15907247|gb|BI814627.1|BI814 ------------------------------------------------
gi|21687483|gb|BQ633330.1|BQ633 ------------------------------------------------
gi|15906981|gb|BI814417.1|BI814 ------------------------------------------------
gi|21687367|gb|BQ633214.1|BQ633 ------------------------------------------------
gi|15909120|gb|BI815639.1|BI815 ------------------------------------------------
gi|15907180|gb|BI814568.1|BI814 ------------------------------------------------
gi|22793512|gb|BU497318.1|BU497 ------------------------------------------------
gi|22792226|gb|BU496032.1|BU496 ------------------------------------------------
gi|22791936|gb|BU495742.1|BU495 ------------------------------------------------
gi|22791935|gb|BU495741.1|BU495 ------------------------------------------------
gi|15908665|gb|BI815387.1|BI815 ------------------------------------------------
gi|21254120|gb|BQ451008.1|BQ451 ------------------------------------------------
gi|21543169|gb|BQ596443.1|BQ596 ------------------------------------------------
gi|22793042|gb|BU496848.1|BU496 ------------------------------------------------
gi|21543587|gb|BQ596861.1|BQ596 ------------------------------------------------
gi|15907766|gb|BI814924.1|BI814 ------------------------------------------------
gi|21254837|gb|BQ451725.1|BQ451 ------------------------------------------------
gi|22791402|gb|BU495208.1|BU495 ------------------------------------------------
gi|22791413|gb|BU495219.1|BU495 ------------------------------------------------
gi|21255206|gb|BQ452094.1|BQ452 ------------------------------------------------
gi|21687473|gb|BQ633320.1|BQ633 ------------------------------------------------
gi|15909985|gb|BI816094.1|BI816 ------------------------------------------------
gi|15908682|gb|BI815396.1|BI815 ------------------------------------------------
gi|15906047|gb|BI813867.1|BI813 ------------------------------------------------
gi|15585947|gb|BI670563.1|BI670 ------------------------------------------------
gi|15908824|gb|BI815473.1|BI815 ------------------------------------------------
gi|21687274|gb|BQ633121.1|BQ633 ------------------------------------------------
gi|21255420|gb|BQ452308.1|BQ452 ------------------------------------------------
gi|22792950|gb|BU496756.1|BU496 ------------------------------------------------
gi|21255303|gb|BQ452191.1|BQ452 ------------------------------------------------
gi|21543094|gb|BQ596368.1|BQ596 ------------------------------------------------
F04_Pf_Sau3A_T3_S_P26.ab1       ------------------------------------------------
F08_Pf_Sau3A_T3_L_P2.ab1        ------------------------------------------------

MAL8P1.142                      TATTTATTTTATTTATGTATTGTATACATATGTATATATATATTTTTT
MAL8|MAL8P1.142                 ------------------------------------------------
su_gi_contig_259                ------------------------------------------------
PfLab1_S_F3__P8a_B02_04.ab1     ------------------------------------------------
PfLab1_L_F3__P16a_C07_05.ab1    ------------------------------------------------
G10_PfLab1_M_Plate10b.ab1       ------------------------------------------------
H01_PfBamHI_M_T3_Plate26a.ab1   ------------------------------------------------
F09_PfBamHI_M_T7_Plate3a.ab1    ------------------------------------------------
E12_PfLab1_Large_Plate11b.ab1   ------------------------------------------------
E01_PfLab1_Large_Plate9b.ab1    ------------------------------------------------
F06_PfLab1_Large_Plate9b.ab1    ------------------------------------------------
D09_PfBamHI_L_T7_Plate1a.ab1    ------------------------------------------------
G08_PfLab1_M_Plate10b.ab1       ------------------------------------------------
PfLab1_L_P6a1_E11_09.ab1        ------------------------------------------------
Pflab1_L_p3a_F03_11.ab1         ------------------------------------------------
PfLab1_M_F3__P12a_H03_15.ab1    ------------------------------------------------
PfLab1_M_F3__P9a_F05_11.ab1     ------------------------------------------------
PfLab1_L_F3__P14a_G11_13.ab1    ------------------------------------------------
PfLab1_L_F3__P9a_C01_05.ab1     ------------------------------------------------
D09_PfBamHI_Small_T3_Plate8a.ab ------------------------------------------------
Seq_010203_E06_PFL_Plate1A_10.a ------------------------------------------------
PfLab1_M_F3__P4a_E05_09.ab1     ------------------------------------------------
H07_PfLab1_Large_Plate15b.ab1   ------------------------------------------------
PfLab1_M_F3__P8a_G04_14.ab1     ------------------------------------------------
PfLab1_M_F3__P3a_C01_05.ab1     ------------------------------------------------
F12_PfLab1_M_Plate2b.ab1        ------------------------------------------------
PfLab1_S_F3__P13a_A08_02.ab1    ------------------------------------------------
PfLab1_M_F3__P16a_H03_15.ab1    ------------------------------------------------
gi|22794309|gb|BU498115.1|BU498 ------------------------------------------------
PfLab1_S_F3__P1a_H10_16.ab1     ------------------------------------------------
gi|15906840|gb|BI814339.1|BI814 ------------------------------------------------
gi|21254846|gb|BQ451734.1|BQ451 ------------------------------------------------
gi|21543092|gb|BQ596366.1|BQ596 ------------------------------------------------
gi|22794846|gb|BU498652.1|BU498 ------------------------------------------------
gi|21254083|gb|BQ450971.1|BQ450 ------------------------------------------------
gi|15585997|gb|BI670613.1|BI670 ------------------------------------------------
gi|15907236|gb|BI814621.1|BI814 ------------------------------------------------
gi|15909505|gb|BI815845.1|BI815 ------------------------------------------------
gi|15907247|gb|BI814627.1|BI814 ------------------------------------------------
gi|21687483|gb|BQ633330.1|BQ633 ------------------------------------------------
gi|15906981|gb|BI814417.1|BI814 ------------------------------------------------
gi|21687367|gb|BQ633214.1|BQ633 ------------------------------------------------
gi|15909120|gb|BI815639.1|BI815 ------------------------------------------------
gi|15907180|gb|BI814568.1|BI814 ------------------------------------------------
gi|22793512|gb|BU497318.1|BU497 ------------------------------------------------
gi|22792226|gb|BU496032.1|BU496 ------------------------------------------------
gi|22791936|gb|BU495742.1|BU495 ------------------------------------------------
gi|22791935|gb|BU495741.1|BU495 ------------------------------------------------
gi|15908665|gb|BI815387.1|BI815 ------------------------------------------------
gi|21254120|gb|BQ451008.1|BQ451 ------------------------------------------------
gi|21543169|gb|BQ596443.1|BQ596 ------------------------------------------------
gi|22793042|gb|BU496848.1|BU496 ------------------------------------------------
gi|21543587|gb|BQ596861.1|BQ596 ------------------------------------------------
gi|15907766|gb|BI814924.1|BI814 ------------------------------------------------
gi|21254837|gb|BQ451725.1|BQ451 ------------------------------------------------
gi|22791402|gb|BU495208.1|BU495 ------------------------------------------------
gi|22791413|gb|BU495219.1|BU495 ------------------------------------------------
gi|21255206|gb|BQ452094.1|BQ452 ------------------------------------------------
gi|21687473|gb|BQ633320.1|BQ633 ------------------------------------------------
gi|15909985|gb|BI816094.1|BI816 ------------------------------------------------
gi|15908682|gb|BI815396.1|BI815 ------------------------------------------------
gi|15906047|gb|BI813867.1|BI813 ------------------------------------------------
gi|15585947|gb|BI670563.1|BI670 ------------------------------------------------
gi|15908824|gb|BI815473.1|BI815 ------------------------------------------------
gi|21687274|gb|BQ633121.1|BQ633 ------------------------------------------------
gi|21255420|gb|BQ452308.1|BQ452 ------------------------------------------------
gi|22792950|gb|BU496756.1|BU496 ------------------------------------------------
gi|21255303|gb|BQ452191.1|BQ452 ------------------------------------------------
gi|21543094|gb|BQ596368.1|BQ596 ------------------------------------------------
F04_Pf_Sau3A_T3_S_P26.ab1       ------------------------------------------------
F08_Pf_Sau3A_T3_L_P2.ab1        ------------------------------------------------

MAL8P1.142                      TAAATAACATTTATATTTACCTTCAACAAAAAAACAATGATAAAAATA
MAL8|MAL8P1.142                 ------------------------------------------------
su_gi_contig_259                ------------------------------------------------
PfLab1_S_F3__P8a_B02_04.ab1     ------------------------------------------------
PfLab1_L_F3__P16a_C07_05.ab1    ------------------------------------------------
G10_PfLab1_M_Plate10b.ab1       ------------------------------------------------
H01_PfBamHI_M_T3_Plate26a.ab1   ------------------------------------------------
F09_PfBamHI_M_T7_Plate3a.ab1    ------------------------------------------------
E12_PfLab1_Large_Plate11b.ab1   ------------------------------------------------
E01_PfLab1_Large_Plate9b.ab1    ------------------------------------------------
F06_PfLab1_Large_Plate9b.ab1    ------------------------------------------------
D09_PfBamHI_L_T7_Plate1a.ab1    ------------------------------------------------
G08_PfLab1_M_Plate10b.ab1       ------------------------------------------------
PfLab1_L_P6a1_E11_09.ab1        ------------------------------------------------
Pflab1_L_p3a_F03_11.ab1         ------------------------------------------------
PfLab1_M_F3__P12a_H03_15.ab1    ------------------------------------------------
PfLab1_M_F3__P9a_F05_11.ab1     ------------------------------------------------
PfLab1_L_F3__P14a_G11_13.ab1    ------------------------------------------------
PfLab1_L_F3__P9a_C01_05.ab1     ------------------------------------------------
D09_PfBamHI_Small_T3_Plate8a.ab ------------------------------------------------
Seq_010203_E06_PFL_Plate1A_10.a ------------------------------------------------
PfLab1_M_F3__P4a_E05_09.ab1     ------------------------------------------------
H07_PfLab1_Large_Plate15b.ab1   ------------------------------------------------
PfLab1_M_F3__P8a_G04_14.ab1     ------------------------------------------------
PfLab1_M_F3__P3a_C01_05.ab1     ------------------------------------------------
F12_PfLab1_M_Plate2b.ab1        ------------------------------------------------
PfLab1_S_F3__P13a_A08_02.ab1    ------------------------------------------------
PfLab1_M_F3__P16a_H03_15.ab1    ------------------------------------------------
gi|22794309|gb|BU498115.1|BU498 ------------------------------------------------
PfLab1_S_F3__P1a_H10_16.ab1     ------------------------------------------------
gi|15906840|gb|BI814339.1|BI814 ------------------------------------------------
gi|21254846|gb|BQ451734.1|BQ451 ------------------------------------------------
gi|21543092|gb|BQ596366.1|BQ596 ------------------------------------------------
gi|22794846|gb|BU498652.1|BU498 ------------------------------------------------
gi|21254083|gb|BQ450971.1|BQ450 ------------------------------------------------
gi|15585997|gb|BI670613.1|BI670 ------------------------------------------------
gi|15907236|gb|BI814621.1|BI814 ------------------------------------------------
gi|15909505|gb|BI815845.1|BI815 ------------------------------------------------
gi|15907247|gb|BI814627.1|BI814 ------------------------------------------------
gi|21687483|gb|BQ633330.1|BQ633 ------------------------------------------------
gi|15906981|gb|BI814417.1|BI814 ------------------------------------------------
gi|21687367|gb|BQ633214.1|BQ633 ------------------------------------------------
gi|15909120|gb|BI815639.1|BI815 ------------------------------------------------
gi|15907180|gb|BI814568.1|BI814 ------------------------------------------------
gi|22793512|gb|BU497318.1|BU497 ------------------------------------------------
gi|22792226|gb|BU496032.1|BU496 ------------------------------------------------
gi|22791936|gb|BU495742.1|BU495 ------------------------------------------------
gi|22791935|gb|BU495741.1|BU495 ------------------------------------------------
gi|15908665|gb|BI815387.1|BI815 ------------------------------------------------
gi|21254120|gb|BQ451008.1|BQ451 ------------------------------------------------
gi|21543169|gb|BQ596443.1|BQ596 ------------------------------------------------
gi|22793042|gb|BU496848.1|BU496 ------------------------------------------------
gi|21543587|gb|BQ596861.1|BQ596 ------------------------------------------------
gi|15907766|gb|BI814924.1|BI814 ------------------------------------------------
gi|21254837|gb|BQ451725.1|BQ451 ------------------------------------------------
gi|22791402|gb|BU495208.1|BU495 ------------------------------------------------
gi|22791413|gb|BU495219.1|BU495 ------------------------------------------------
gi|21255206|gb|BQ452094.1|BQ452 ------------------------------------------------
gi|21687473|gb|BQ633320.1|BQ633 ------------------------------------------------
gi|15909985|gb|BI816094.1|BI816 ------------------------------------------------
gi|15908682|gb|BI815396.1|BI815 ------------------------------------------------
gi|15906047|gb|BI813867.1|BI813 ------------------------------------------------
gi|15585947|gb|BI670563.1|BI670 ------------------------------------------------
gi|15908824|gb|BI815473.1|BI815 ------------------------------------------------
gi|21687274|gb|BQ633121.1|BQ633 ------------------------------------------------
gi|21255420|gb|BQ452308.1|BQ452 ------------------------------------------------
gi|22792950|gb|BU496756.1|BU496 ------------------------------------------------
gi|21255303|gb|BQ452191.1|BQ452 ------------------------------------------------
gi|21543094|gb|BQ596368.1|BQ596 ------------------------------------------------
F04_Pf_Sau3A_T3_S_P26.ab1       ------------------------------------------------
F08_Pf_Sau3A_T3_L_P2.ab1        ------------------------------------------------

MAL8P1.142                      ATAATATTTTAAAAAAATAAAATAGATATCCATAAGTTATATATAGTT
MAL8|MAL8P1.142                 ------------------------------------------------
su_gi_contig_259                ------------------------------------------------
PfLab1_S_F3__P8a_B02_04.ab1     ------------------------------------------------
PfLab1_L_F3__P16a_C07_05.ab1    ------------------------------------------------
G10_PfLab1_M_Plate10b.ab1       ------------------------------------------------
H01_PfBamHI_M_T3_Plate26a.ab1   ------------------------------------------------
F09_PfBamHI_M_T7_Plate3a.ab1    ------------------------------------------------
E12_PfLab1_Large_Plate11b.ab1   ------------------------------------------------
E01_PfLab1_Large_Plate9b.ab1    ------------------------------------------------
F06_PfLab1_Large_Plate9b.ab1    ------------------------------------------------
D09_PfBamHI_L_T7_Plate1a.ab1    ------------------------------------------------
G08_PfLab1_M_Plate10b.ab1       ------------------------------------------------
PfLab1_L_P6a1_E11_09.ab1        ------------------------------------------------
Pflab1_L_p3a_F03_11.ab1         ------------------------------------------------
PfLab1_M_F3__P12a_H03_15.ab1    ------------------------------------------------
PfLab1_M_F3__P9a_F05_11.ab1     ------------------------------------------------
PfLab1_L_F3__P14a_G11_13.ab1    ------------------------------------------------
PfLab1_L_F3__P9a_C01_05.ab1     ------------------------------------------------
D09_PfBamHI_Small_T3_Plate8a.ab ------------------------------------------------
Seq_010203_E06_PFL_Plate1A_10.a ------------------------------------------------
PfLab1_M_F3__P4a_E05_09.ab1     ------------------------------------------------
H07_PfLab1_Large_Plate15b.ab1   ------------------------------------------------
PfLab1_M_F3__P8a_G04_14.ab1     ------------------------------------------------
PfLab1_M_F3__P3a_C01_05.ab1     ------------------------------------------------
F12_PfLab1_M_Plate2b.ab1        ------------------------------------------------
PfLab1_S_F3__P13a_A08_02.ab1    ------------------------------------------------
PfLab1_M_F3__P16a_H03_15.ab1    ------------------------------------------------
gi|22794309|gb|BU498115.1|BU498 ------------------------------------------------
PfLab1_S_F3__P1a_H10_16.ab1     ------------------------------------------------
gi|15906840|gb|BI814339.1|BI814 ------------------------------------------------
gi|21254846|gb|BQ451734.1|BQ451 ------------------------------------------------
gi|21543092|gb|BQ596366.1|BQ596 ------------------------------------------------
gi|22794846|gb|BU498652.1|BU498 ------------------------------------------------
gi|21254083|gb|BQ450971.1|BQ450 ------------------------------------------------
gi|15585997|gb|BI670613.1|BI670 ------------------------------------------------
gi|15907236|gb|BI814621.1|BI814 ------------------------------------------------
gi|15909505|gb|BI815845.1|BI815 ------------------------------------------------
gi|15907247|gb|BI814627.1|BI814 ------------------------------------------------
gi|21687483|gb|BQ633330.1|BQ633 ------------------------------------------------
gi|15906981|gb|BI814417.1|BI814 ------------------------------------------------
gi|21687367|gb|BQ633214.1|BQ633 ------------------------------------------------
gi|15909120|gb|BI815639.1|BI815 ------------------------------------------------
gi|15907180|gb|BI814568.1|BI814 ------------------------------------------------
gi|22793512|gb|BU497318.1|BU497 ------------------------------------------------
gi|22792226|gb|BU496032.1|BU496 ------------------------------------------------
gi|22791936|gb|BU495742.1|BU495 ------------------------------------------------
gi|22791935|gb|BU495741.1|BU495 ------------------------------------------------
gi|15908665|gb|BI815387.1|BI815 ------------------------------------------------
gi|21254120|gb|BQ451008.1|BQ451 ------------------------------------------------
gi|21543169|gb|BQ596443.1|BQ596 ------------------------------------------------
gi|22793042|gb|BU496848.1|BU496 ------------------------------------------------
gi|21543587|gb|BQ596861.1|BQ596 ------------------------------------------------
gi|15907766|gb|BI814924.1|BI814 ------------------------------------------------
gi|21254837|gb|BQ451725.1|BQ451 ------------------------------------------------
gi|22791402|gb|BU495208.1|BU495 ------------------------------------------------
gi|22791413|gb|BU495219.1|BU495 ------------------------------------------------
gi|21255206|gb|BQ452094.1|BQ452 ------------------------------------------------
gi|21687473|gb|BQ633320.1|BQ633 ------------------------------------------------
gi|15909985|gb|BI816094.1|BI816 ------------------------------------------------
gi|15908682|gb|BI815396.1|BI815 ------------------------------------------------
gi|15906047|gb|BI813867.1|BI813 ------------------------------------------------
gi|15585947|gb|BI670563.1|BI670 ------------------------------------------------
gi|15908824|gb|BI815473.1|BI815 ------------------------------------------------
gi|21687274|gb|BQ633121.1|BQ633 ------------------------------------------------
gi|21255420|gb|BQ452308.1|BQ452 ------------------------------------------------
gi|22792950|gb|BU496756.1|BU496 ------------------------------------------------
gi|21255303|gb|BQ452191.1|BQ452 ------------------------------------------------
gi|21543094|gb|BQ596368.1|BQ596 ------------------------------------------------
F04_Pf_Sau3A_T3_S_P26.ab1       ------------------------------------------------
F08_Pf_Sau3A_T3_L_P2.ab1        ------------------------------------------------

MAL8P1.142                      GAATTTTTAAGAGTACAATGAAAAAAAAAAAAAAATAATAATAAAATA
MAL8|MAL8P1.142                 ------------------------------------------------
su_gi_contig_259                ------------------------------------------------
PfLab1_S_F3__P8a_B02_04.ab1     ------------------------------------------------
PfLab1_L_F3__P16a_C07_05.ab1    ------------------------------------------------
G10_PfLab1_M_Plate10b.ab1       ------------------------------------------------
H01_PfBamHI_M_T3_Plate26a.ab1   ------------------------------------------------
F09_PfBamHI_M_T7_Plate3a.ab1    ------------------------------------------------
E12_PfLab1_Large_Plate11b.ab1   ------------------------------------------------
E01_PfLab1_Large_Plate9b.ab1    ------------------------------------------------
F06_PfLab1_Large_Plate9b.ab1    ------------------------------------------------
D09_PfBamHI_L_T7_Plate1a.ab1    ------------------------------------------------
G08_PfLab1_M_Plate10b.ab1       ------------------------------------------------
PfLab1_L_P6a1_E11_09.ab1        ------------------------------------------------
Pflab1_L_p3a_F03_11.ab1         ------------------------------------------------
PfLab1_M_F3__P12a_H03_15.ab1    ------------------------------------------------
PfLab1_M_F3__P9a_F05_11.ab1     ------------------------------------------------
PfLab1_L_F3__P14a_G11_13.ab1    ------------------------------------------------
PfLab1_L_F3__P9a_C01_05.ab1     ------------------------------------------------
D09_PfBamHI_Small_T3_Plate8a.ab ------------------------------------------------
Seq_010203_E06_PFL_Plate1A_10.a ------------------------------------------------
PfLab1_M_F3__P4a_E05_09.ab1     ------------------------------------------------
H07_PfLab1_Large_Plate15b.ab1   ------------------------------------------------
PfLab1_M_F3__P8a_G04_14.ab1     ------------------------------------------------
PfLab1_M_F3__P3a_C01_05.ab1     ------------------------------------------------
F12_PfLab1_M_Plate2b.ab1        ------------------------------------------------
PfLab1_S_F3__P13a_A08_02.ab1    ------------------------------------------------
PfLab1_M_F3__P16a_H03_15.ab1    ------------------------------------------------
gi|22794309|gb|BU498115.1|BU498 ------------------------------------------------
PfLab1_S_F3__P1a_H10_16.ab1     ------------------------------------------------
gi|15906840|gb|BI814339.1|BI814 ------------------------------------------------
gi|21254846|gb|BQ451734.1|BQ451 ------------------------------------------------
gi|21543092|gb|BQ596366.1|BQ596 ------------------------------------------------
gi|22794846|gb|BU498652.1|BU498 ------------------------------------------------
gi|21254083|gb|BQ450971.1|BQ450 ------------------------------------------------
gi|15585997|gb|BI670613.1|BI670 ------------------------------------------------
gi|15907236|gb|BI814621.1|BI814 ------------------------------------------------
gi|15909505|gb|BI815845.1|BI815 ------------------------------------------------
gi|15907247|gb|BI814627.1|BI814 ------------------------------------------------
gi|21687483|gb|BQ633330.1|BQ633 ------------------------------------------------
gi|15906981|gb|BI814417.1|BI814 ------------------------------------------------
gi|21687367|gb|BQ633214.1|BQ633 ------------------------------------------------
gi|15909120|gb|BI815639.1|BI815 ------------------------------------------------
gi|15907180|gb|BI814568.1|BI814 ------------------------------------------------
gi|22793512|gb|BU497318.1|BU497 ------------------------------------------------
gi|22792226|gb|BU496032.1|BU496 ------------------------------------------------
gi|22791936|gb|BU495742.1|BU495 ------------------------------------------------
gi|22791935|gb|BU495741.1|BU495 ------------------------------------------------
gi|15908665|gb|BI815387.1|BI815 ------------------------------------------------
gi|21254120|gb|BQ451008.1|BQ451 ------------------------------------------------
gi|21543169|gb|BQ596443.1|BQ596 ------------------------------------------------
gi|22793042|gb|BU496848.1|BU496 ------------------------------------------------
gi|21543587|gb|BQ596861.1|BQ596 ------------------------------------------------
gi|15907766|gb|BI814924.1|BI814 ------------------------------------------------
gi|21254837|gb|BQ451725.1|BQ451 ------------------------------------------------
gi|22791402|gb|BU495208.1|BU495 ------------------------------------------------
gi|22791413|gb|BU495219.1|BU495 ------------------------------------------------
gi|21255206|gb|BQ452094.1|BQ452 ------------------------------------------------
gi|21687473|gb|BQ633320.1|BQ633 ------------------------------------------------
gi|15909985|gb|BI816094.1|BI816 ------------------------------------------------
gi|15908682|gb|BI815396.1|BI815 ------------------------------------------------
gi|15906047|gb|BI813867.1|BI813 ------------------------------------------------
gi|15585947|gb|BI670563.1|BI670 ------------------------------------------------
gi|15908824|gb|BI815473.1|BI815 ------------------------------------------------
gi|21687274|gb|BQ633121.1|BQ633 ------------------------------------------------
gi|21255420|gb|BQ452308.1|BQ452 ------------------------------------------------
gi|22792950|gb|BU496756.1|BU496 ------------------------------------------------
gi|21255303|gb|BQ452191.1|BQ452 ------------------------------------------------
gi|21543094|gb|BQ596368.1|BQ596 ------------------------------------------------
F04_Pf_Sau3A_T3_S_P26.ab1       ------------------------------------------------
F08_Pf_Sau3A_T3_L_P2.ab1        ------------------------------------------------

MAL8P1.142                      AAAGTAAAAATAAAAATGAAAATGAAGATGAAAATAAAAATGAAAATA
MAL8|MAL8P1.142                 ------------------------------------------------
su_gi_contig_259                ------------------------------------------------
PfLab1_S_F3__P8a_B02_04.ab1     ------------------------------------------------
PfLab1_L_F3__P16a_C07_05.ab1    ------------------------------------------------
G10_PfLab1_M_Plate10b.ab1       ------------------------------------------------
H01_PfBamHI_M_T3_Plate26a.ab1   ------------------------------------------------
F09_PfBamHI_M_T7_Plate3a.ab1    ------------------------------------------------
E12_PfLab1_Large_Plate11b.ab1   ------------------------------------------------
E01_PfLab1_Large_Plate9b.ab1    ------------------------------------------------
F06_PfLab1_Large_Plate9b.ab1    ------------------------------------------------
D09_PfBamHI_L_T7_Plate1a.ab1    ------------------------------------------------
G08_PfLab1_M_Plate10b.ab1       ------------------------------------------------
PfLab1_L_P6a1_E11_09.ab1        ------------------------------------------------
Pflab1_L_p3a_F03_11.ab1         ------------------------------------------------
PfLab1_M_F3__P12a_H03_15.ab1    ------------------------------------------------
PfLab1_M_F3__P9a_F05_11.ab1     ------------------------------------------------
PfLab1_L_F3__P14a_G11_13.ab1    ------------------------------------------------
PfLab1_L_F3__P9a_C01_05.ab1     ------------------------------------------------
D09_PfBamHI_Small_T3_Plate8a.ab ------------------------------------------------
Seq_010203_E06_PFL_Plate1A_10.a ------------------------------------------------
PfLab1_M_F3__P4a_E05_09.ab1     ------------------------------------------------
H07_PfLab1_Large_Plate15b.ab1   ------------------------------------------------
PfLab1_M_F3__P8a_G04_14.ab1     ------------------------------------------------
PfLab1_M_F3__P3a_C01_05.ab1     ------------------------------------------------
F12_PfLab1_M_Plate2b.ab1        ------------------------------------------------
PfLab1_S_F3__P13a_A08_02.ab1    ------------------------------------------------
PfLab1_M_F3__P16a_H03_15.ab1    ------------------------------------------------
gi|22794309|gb|BU498115.1|BU498 ------------------------------------------------
PfLab1_S_F3__P1a_H10_16.ab1     ------------------------------------------------
gi|15906840|gb|BI814339.1|BI814 ------------------------------------------------
gi|21254846|gb|BQ451734.1|BQ451 ------------------------------------------------
gi|21543092|gb|BQ596366.1|BQ596 ------------------------------------------------
gi|22794846|gb|BU498652.1|BU498 ------------------------------------------------
gi|21254083|gb|BQ450971.1|BQ450 ------------------------------------------------
gi|15585997|gb|BI670613.1|BI670 ------------------------------------------------
gi|15907236|gb|BI814621.1|BI814 ------------------------------------------------
gi|15909505|gb|BI815845.1|BI815 ------------------------------------------------
gi|15907247|gb|BI814627.1|BI814 ------------------------------------------------
gi|21687483|gb|BQ633330.1|BQ633 ------------------------------------------------
gi|15906981|gb|BI814417.1|BI814 ------------------------------------------------
gi|21687367|gb|BQ633214.1|BQ633 ------------------------------------------------
gi|15909120|gb|BI815639.1|BI815 ------------------------------------------------
gi|15907180|gb|BI814568.1|BI814 ------------------------------------------------
gi|22793512|gb|BU497318.1|BU497 ------------------------------------------------
gi|22792226|gb|BU496032.1|BU496 ------------------------------------------------
gi|22791936|gb|BU495742.1|BU495 ------------------------------------------------
gi|22791935|gb|BU495741.1|BU495 ------------------------------------------------
gi|15908665|gb|BI815387.1|BI815 ------------------------------------------------
gi|21254120|gb|BQ451008.1|BQ451 ------------------------------------------------
gi|21543169|gb|BQ596443.1|BQ596 ------------------------------------------------
gi|22793042|gb|BU496848.1|BU496 ------------------------------------------------
gi|21543587|gb|BQ596861.1|BQ596 ------------------------------------------------
gi|15907766|gb|BI814924.1|BI814 ------------------------------------------------
gi|21254837|gb|BQ451725.1|BQ451 ------------------------------------------------
gi|22791402|gb|BU495208.1|BU495 ------------------------------------------------
gi|22791413|gb|BU495219.1|BU495 ------------------------------------------------
gi|21255206|gb|BQ452094.1|BQ452 ------------------------------------------------
gi|21687473|gb|BQ633320.1|BQ633 ------------------------------------------------
gi|15909985|gb|BI816094.1|BI816 ------------------------------------------------
gi|15908682|gb|BI815396.1|BI815 ------------------------------------------------
gi|15906047|gb|BI813867.1|BI813 ------------------------------------------------
gi|15585947|gb|BI670563.1|BI670 ------------------------------------------------
gi|15908824|gb|BI815473.1|BI815 ------------------------------------------------
gi|21687274|gb|BQ633121.1|BQ633 ------------------------------------------------
gi|21255420|gb|BQ452308.1|BQ452 ------------------------------------------------
gi|22792950|gb|BU496756.1|BU496 ------------------------------------------------
gi|21255303|gb|BQ452191.1|BQ452 ------------------------------------------------
gi|21543094|gb|BQ596368.1|BQ596 ------------------------------------------------
F04_Pf_Sau3A_T3_S_P26.ab1       ------------------------------------------------
F08_Pf_Sau3A_T3_L_P2.ab1        ------------------------------------------------

MAL8P1.142                      AAAATGAAAATAAAAATGAAAATAAAAATAAAAATAAGTCTACTTATG
MAL8|MAL8P1.142                 ------------------------------------------------
su_gi_contig_259                ------------------------------------------------
PfLab1_S_F3__P8a_B02_04.ab1     ------------------------------------------------
PfLab1_L_F3__P16a_C07_05.ab1    ------------------------------------------------
G10_PfLab1_M_Plate10b.ab1       ------------------------------------------------
H01_PfBamHI_M_T3_Plate26a.ab1   ------------------------------------------------
F09_PfBamHI_M_T7_Plate3a.ab1    ------------------------------------------------
E12_PfLab1_Large_Plate11b.ab1   ------------------------------------------------
E01_PfLab1_Large_Plate9b.ab1    ------------------------------------------------
F06_PfLab1_Large_Plate9b.ab1    ------------------------------------------------
D09_PfBamHI_L_T7_Plate1a.ab1    ------------------------------------------------
G08_PfLab1_M_Plate10b.ab1       ------------------------------------------------
PfLab1_L_P6a1_E11_09.ab1        ------------------------------------------------
Pflab1_L_p3a_F03_11.ab1         ------------------------------------------------
PfLab1_M_F3__P12a_H03_15.ab1    ------------------------------------------------
PfLab1_M_F3__P9a_F05_11.ab1     ------------------------------------------------
PfLab1_L_F3__P14a_G11_13.ab1    ------------------------------------------------
PfLab1_L_F3__P9a_C01_05.ab1     ------------------------------------------------
D09_PfBamHI_Small_T3_Plate8a.ab ------------------------------------------------
Seq_010203_E06_PFL_Plate1A_10.a ------------------------------------------------
PfLab1_M_F3__P4a_E05_09.ab1     ------------------------------------------------
H07_PfLab1_Large_Plate15b.ab1   ------------------------------------------------
PfLab1_M_F3__P8a_G04_14.ab1     ------------------------------------------------
PfLab1_M_F3__P3a_C01_05.ab1     ------------------------------------------------
F12_PfLab1_M_Plate2b.ab1        ------------------------------------------------
PfLab1_S_F3__P13a_A08_02.ab1    ------------------------------------------------
PfLab1_M_F3__P16a_H03_15.ab1    ------------------------------------------------
gi|22794309|gb|BU498115.1|BU498 ------------------------------------------------
PfLab1_S_F3__P1a_H10_16.ab1     ------------------------------------------------
gi|15906840|gb|BI814339.1|BI814 ------------------------------------------------
gi|21254846|gb|BQ451734.1|BQ451 ------------------------------------------------
gi|21543092|gb|BQ596366.1|BQ596 ------------------------------------------------
gi|22794846|gb|BU498652.1|BU498 ------------------------------------------------
gi|21254083|gb|BQ450971.1|BQ450 ------------------------------------------------
gi|15585997|gb|BI670613.1|BI670 ------------------------------------------------
gi|15907236|gb|BI814621.1|BI814 ------------------------------------------------
gi|15909505|gb|BI815845.1|BI815 ------------------------------------------------
gi|15907247|gb|BI814627.1|BI814 ------------------------------------------------
gi|21687483|gb|BQ633330.1|BQ633 ------------------------------------------------
gi|15906981|gb|BI814417.1|BI814 ------------------------------------------------
gi|21687367|gb|BQ633214.1|BQ633 ------------------------------------------------
gi|15909120|gb|BI815639.1|BI815 ------------------------------------------------
gi|15907180|gb|BI814568.1|BI814 ------------------------------------------------
gi|22793512|gb|BU497318.1|BU497 ------------------------------------------------
gi|22792226|gb|BU496032.1|BU496 ------------------------------------------------
gi|22791936|gb|BU495742.1|BU495 ------------------------------------------------
gi|22791935|gb|BU495741.1|BU495 ------------------------------------------------
gi|15908665|gb|BI815387.1|BI815 ------------------------------------------------
gi|21254120|gb|BQ451008.1|BQ451 ------------------------------------------------
gi|21543169|gb|BQ596443.1|BQ596 ------------------------------------------------
gi|22793042|gb|BU496848.1|BU496 ------------------------------------------------
gi|21543587|gb|BQ596861.1|BQ596 ------------------------------------------------
gi|15907766|gb|BI814924.1|BI814 ------------------------------------------------
gi|21254837|gb|BQ451725.1|BQ451 ------------------------------------------------
gi|22791402|gb|BU495208.1|BU495 ------------------------------------------------
gi|22791413|gb|BU495219.1|BU495 ------------------------------------------------
gi|21255206|gb|BQ452094.1|BQ452 ------------------------------------------------
gi|21687473|gb|BQ633320.1|BQ633 ------------------------------------------------
gi|15909985|gb|BI816094.1|BI816 ------------------------------------------------
gi|15908682|gb|BI815396.1|BI815 ------------------------------------------------
gi|15906047|gb|BI813867.1|BI813 ------------------------------------------------
gi|15585947|gb|BI670563.1|BI670 ------------------------------------------------
gi|15908824|gb|BI815473.1|BI815 ------------------------------------------------
gi|21687274|gb|BQ633121.1|BQ633 ------------------------------------------------
gi|21255420|gb|BQ452308.1|BQ452 ------------------------------------------------
gi|22792950|gb|BU496756.1|BU496 ------------------------------------------------
gi|21255303|gb|BQ452191.1|BQ452 ------------------------------------------------
gi|21543094|gb|BQ596368.1|BQ596 ------------------------------------------------
F04_Pf_Sau3A_T3_S_P26.ab1       ------------------------------------------------
F08_Pf_Sau3A_T3_L_P2.ab1        ------------------------------------------------

MAL8P1.142                      TGTAGCATAATTGCACATATGTAAATATATATAAATAAATATATATAT
MAL8|MAL8P1.142                 ------------------------------------------------
su_gi_contig_259                ------------------------------------------------
PfLab1_S_F3__P8a_B02_04.ab1     ------------------------------------------------
PfLab1_L_F3__P16a_C07_05.ab1    ------------------------------------------------
G10_PfLab1_M_Plate10b.ab1       ------------------------------------------------
H01_PfBamHI_M_T3_Plate26a.ab1   ------------------------------------------------
F09_PfBamHI_M_T7_Plate3a.ab1    ------------------------------------------------
E12_PfLab1_Large_Plate11b.ab1   ------------------------------------------------
E01_PfLab1_Large_Plate9b.ab1    ------------------------------------------------
F06_PfLab1_Large_Plate9b.ab1    ------------------------------------------------
D09_PfBamHI_L_T7_Plate1a.ab1    ------------------------------------------------
G08_PfLab1_M_Plate10b.ab1       ------------------------------------------------
PfLab1_L_P6a1_E11_09.ab1        ------------------------------------------------
Pflab1_L_p3a_F03_11.ab1         ------------------------------------------------
PfLab1_M_F3__P12a_H03_15.ab1    ------------------------------------------------
PfLab1_M_F3__P9a_F05_11.ab1     ------------------------------------------------
PfLab1_L_F3__P14a_G11_13.ab1    ------------------------------------------------
PfLab1_L_F3__P9a_C01_05.ab1     ------------------------------------------------
D09_PfBamHI_Small_T3_Plate8a.ab ------------------------------------------------
Seq_010203_E06_PFL_Plate1A_10.a ------------------------------------------------
PfLab1_M_F3__P4a_E05_09.ab1     ------------------------------------------------
H07_PfLab1_Large_Plate15b.ab1   ------------------------------------------------
PfLab1_M_F3__P8a_G04_14.ab1     ------------------------------------------------
PfLab1_M_F3__P3a_C01_05.ab1     ------------------------------------------------
F12_PfLab1_M_Plate2b.ab1        ------------------------------------------------
PfLab1_S_F3__P13a_A08_02.ab1    ------------------------------------------------
PfLab1_M_F3__P16a_H03_15.ab1    ------------------------------------------------
gi|22794309|gb|BU498115.1|BU498 ------------------------------------------------
PfLab1_S_F3__P1a_H10_16.ab1     ------------------------------------------------
gi|15906840|gb|BI814339.1|BI814 ------------------------------------------------
gi|21254846|gb|BQ451734.1|BQ451 ------------------------------------------------
gi|21543092|gb|BQ596366.1|BQ596 ------------------------------------------------
gi|22794846|gb|BU498652.1|BU498 ------------------------------------------------
gi|21254083|gb|BQ450971.1|BQ450 ------------------------------------------------
gi|15585997|gb|BI670613.1|BI670 ------------------------------------------------
gi|15907236|gb|BI814621.1|BI814 ------------------------------------------------
gi|15909505|gb|BI815845.1|BI815 ------------------------------------------------
gi|15907247|gb|BI814627.1|BI814 ------------------------------------------------
gi|21687483|gb|BQ633330.1|BQ633 ------------------------------------------------
gi|15906981|gb|BI814417.1|BI814 ------------------------------------------------
gi|21687367|gb|BQ633214.1|BQ633 ------------------------------------------------
gi|15909120|gb|BI815639.1|BI815 ------------------------------------------------
gi|15907180|gb|BI814568.1|BI814 ------------------------------------------------
gi|22793512|gb|BU497318.1|BU497 ------------------------------------------------
gi|22792226|gb|BU496032.1|BU496 ------------------------------------------------
gi|22791936|gb|BU495742.1|BU495 ------------------------------------------------
gi|22791935|gb|BU495741.1|BU495 ------------------------------------------------
gi|15908665|gb|BI815387.1|BI815 ------------------------------------------------
gi|21254120|gb|BQ451008.1|BQ451 ------------------------------------------------
gi|21543169|gb|BQ596443.1|BQ596 ------------------------------------------------
gi|22793042|gb|BU496848.1|BU496 ------------------------------------------------
gi|21543587|gb|BQ596861.1|BQ596 ------------------------------------------------
gi|15907766|gb|BI814924.1|BI814 ------------------------------------------------
gi|21254837|gb|BQ451725.1|BQ451 ------------------------------------------------
gi|22791402|gb|BU495208.1|BU495 ------------------------------------------------
gi|22791413|gb|BU495219.1|BU495 ------------------------------------------------
gi|21255206|gb|BQ452094.1|BQ452 ------------------------------------------------
gi|21687473|gb|BQ633320.1|BQ633 ------------------------------------------------
gi|15909985|gb|BI816094.1|BI816 ------------------------------------------------
gi|15908682|gb|BI815396.1|BI815 ------------------------------------------------
gi|15906047|gb|BI813867.1|BI813 ------------------------------------------------
gi|15585947|gb|BI670563.1|BI670 ------------------------------------------------
gi|15908824|gb|BI815473.1|BI815 ------------------------------------------------
gi|21687274|gb|BQ633121.1|BQ633 ------------------------------------------------
gi|21255420|gb|BQ452308.1|BQ452 ------------------------------------------------
gi|22792950|gb|BU496756.1|BU496 ------------------------------------------------
gi|21255303|gb|BQ452191.1|BQ452 ------------------------------------------------
gi|21543094|gb|BQ596368.1|BQ596 ------------------------------------------------
F04_Pf_Sau3A_T3_S_P26.ab1       ------------------------------------------------
F08_Pf_Sau3A_T3_L_P2.ab1        ------------------------------------------------

MAL8P1.142                      ATATATATATATATATTTATTTATTTATTTATTTATTTATAATTACAA
MAL8|MAL8P1.142                 ------------------------------------------------
su_gi_contig_259                ------------------------------------------------
PfLab1_S_F3__P8a_B02_04.ab1     ------------------------------------------------
PfLab1_L_F3__P16a_C07_05.ab1    ------------------------------------------------
G10_PfLab1_M_Plate10b.ab1       ------------------------------------------------
H01_PfBamHI_M_T3_Plate26a.ab1   ------------------------------------------------
F09_PfBamHI_M_T7_Plate3a.ab1    ------------------------------------------------
E12_PfLab1_Large_Plate11b.ab1   ------------------------------------------------
E01_PfLab1_Large_Plate9b.ab1    ------------------------------------------------
F06_PfLab1_Large_Plate9b.ab1    ------------------------------------------------
D09_PfBamHI_L_T7_Plate1a.ab1    ------------------------------------------------
G08_PfLab1_M_Plate10b.ab1       ------------------------------------------------
PfLab1_L_P6a1_E11_09.ab1        ------------------------------------------------
Pflab1_L_p3a_F03_11.ab1         ------------------------------------------------
PfLab1_M_F3__P12a_H03_15.ab1    ------------------------------------------------
PfLab1_M_F3__P9a_F05_11.ab1     ------------------------------------------------
PfLab1_L_F3__P14a_G11_13.ab1    ------------------------------------------------
PfLab1_L_F3__P9a_C01_05.ab1     ------------------------------------------------
D09_PfBamHI_Small_T3_Plate8a.ab ------------------------------------------------
Seq_010203_E06_PFL_Plate1A_10.a ------------------------------------------------
PfLab1_M_F3__P4a_E05_09.ab1     ------------------------------------------------
H07_PfLab1_Large_Plate15b.ab1   ------------------------------------------------
PfLab1_M_F3__P8a_G04_14.ab1     ------------------------------------------------
PfLab1_M_F3__P3a_C01_05.ab1     ------------------------------------------------
F12_PfLab1_M_Plate2b.ab1        ------------------------------------------------
PfLab1_S_F3__P13a_A08_02.ab1    ------------------------------------------------
PfLab1_M_F3__P16a_H03_15.ab1    ------------------------------------------------
gi|22794309|gb|BU498115.1|BU498 ------------------------------------------------
PfLab1_S_F3__P1a_H10_16.ab1     ------------------------------------------------
gi|15906840|gb|BI814339.1|BI814 ------------------------------------------------
gi|21254846|gb|BQ451734.1|BQ451 ------------------------------------------------
gi|21543092|gb|BQ596366.1|BQ596 ------------------------------------------------
gi|22794846|gb|BU498652.1|BU498 ------------------------------------------------
gi|21254083|gb|BQ450971.1|BQ450 ------------------------------------------------
gi|15585997|gb|BI670613.1|BI670 ------------------------------------------------
gi|15907236|gb|BI814621.1|BI814 ------------------------------------------------
gi|15909505|gb|BI815845.1|BI815 ------------------------------------------------
gi|15907247|gb|BI814627.1|BI814 ------------------------------------------------
gi|21687483|gb|BQ633330.1|BQ633 ------------------------------------------------
gi|15906981|gb|BI814417.1|BI814 ------------------------------------------------
gi|21687367|gb|BQ633214.1|BQ633 ------------------------------------------------
gi|15909120|gb|BI815639.1|BI815 ------------------------------------------------
gi|15907180|gb|BI814568.1|BI814 ------------------------------------------------
gi|22793512|gb|BU497318.1|BU497 ------------------------------------------------
gi|22792226|gb|BU496032.1|BU496 ------------------------------------------------
gi|22791936|gb|BU495742.1|BU495 ------------------------------------------------
gi|22791935|gb|BU495741.1|BU495 ------------------------------------------------
gi|15908665|gb|BI815387.1|BI815 ------------------------------------------------
gi|21254120|gb|BQ451008.1|BQ451 ------------------------------------------------
gi|21543169|gb|BQ596443.1|BQ596 ------------------------------------------------
gi|22793042|gb|BU496848.1|BU496 ------------------------------------------------
gi|21543587|gb|BQ596861.1|BQ596 ------------------------------------------------
gi|15907766|gb|BI814924.1|BI814 ------------------------------------------------
gi|21254837|gb|BQ451725.1|BQ451 ------------------------------------------------
gi|22791402|gb|BU495208.1|BU495 ------------------------------------------------
gi|22791413|gb|BU495219.1|BU495 ------------------------------------------------
gi|21255206|gb|BQ452094.1|BQ452 ------------------------------------------------
gi|21687473|gb|BQ633320.1|BQ633 ------------------------------------------------
gi|15909985|gb|BI816094.1|BI816 ------------------------------------------------
gi|15908682|gb|BI815396.1|BI815 ------------------------------------------------
gi|15906047|gb|BI813867.1|BI813 ------------------------------------------------
gi|15585947|gb|BI670563.1|BI670 ------------------------------------------------
gi|15908824|gb|BI815473.1|BI815 ------------------------------------------------
gi|21687274|gb|BQ633121.1|BQ633 ------------------------------------------------
gi|21255420|gb|BQ452308.1|BQ452 ------------------------------------------------
gi|22792950|gb|BU496756.1|BU496 ------------------------------------------------
gi|21255303|gb|BQ452191.1|BQ452 ------------------------------------------------
gi|21543094|gb|BQ596368.1|BQ596 ------------------------------------------------
F04_Pf_Sau3A_T3_S_P26.ab1       ------------------------------------------------
F08_Pf_Sau3A_T3_L_P2.ab1        ------------------------------------------------

MAL8P1.142                      TTTTCATATTTAAGGAAAAAAAAAAAAAAAATGGAAAAAAGTTCATCG
MAL8|MAL8P1.142                 ------------------------------------------------
su_gi_contig_259                ------------------------------------------------
PfLab1_S_F3__P8a_B02_04.ab1     ------------------------------------------------
PfLab1_L_F3__P16a_C07_05.ab1    ------------------------------------------------
G10_PfLab1_M_Plate10b.ab1       ------------------------------------------------
H01_PfBamHI_M_T3_Plate26a.ab1   ------------------------------------------------
F09_PfBamHI_M_T7_Plate3a.ab1    ------------------------------------------------
E12_PfLab1_Large_Plate11b.ab1   ------------------------------------------------
E01_PfLab1_Large_Plate9b.ab1    ------------------------------------------------
F06_PfLab1_Large_Plate9b.ab1    ------------------------------------------------
D09_PfBamHI_L_T7_Plate1a.ab1    ------------------------------------------------
G08_PfLab1_M_Plate10b.ab1       ------------------------------------------------
PfLab1_L_P6a1_E11_09.ab1        ------------------------------------------------
Pflab1_L_p3a_F03_11.ab1         ------------------------------------------------
PfLab1_M_F3__P12a_H03_15.ab1    ------------------------------------------------
PfLab1_M_F3__P9a_F05_11.ab1     ------------------------------------------------
PfLab1_L_F3__P14a_G11_13.ab1    ------------------------------------------------
PfLab1_L_F3__P9a_C01_05.ab1     ------------------------------------------------
D09_PfBamHI_Small_T3_Plate8a.ab ------------------------------------------------
Seq_010203_E06_PFL_Plate1A_10.a ------------------------------------------------
PfLab1_M_F3__P4a_E05_09.ab1     ------------------------------------------------
H07_PfLab1_Large_Plate15b.ab1   ------------------------------------------------
PfLab1_M_F3__P8a_G04_14.ab1     ------------------------------------------------
PfLab1_M_F3__P3a_C01_05.ab1     ------------------------------------------------
F12_PfLab1_M_Plate2b.ab1        ------------------------------------------------
PfLab1_S_F3__P13a_A08_02.ab1    ------------------------------------------------
PfLab1_M_F3__P16a_H03_15.ab1    ------------------------------------------------
gi|22794309|gb|BU498115.1|BU498 ------------------------------------------------
PfLab1_S_F3__P1a_H10_16.ab1     ------------------------------------------------
gi|15906840|gb|BI814339.1|BI814 ------------------------------------------------
gi|21254846|gb|BQ451734.1|BQ451 ------------------------------------------------
gi|21543092|gb|BQ596366.1|BQ596 ------------------------------------------------
gi|22794846|gb|BU498652.1|BU498 ------------------------------------------------
gi|21254083|gb|BQ450971.1|BQ450 ------------------------------------------------
gi|15585997|gb|BI670613.1|BI670 ------------------------------------------------
gi|15907236|gb|BI814621.1|BI814 ------------------------------------------------
gi|15909505|gb|BI815845.1|BI815 ------------------------------------------------
gi|15907247|gb|BI814627.1|BI814 ------------------------------------------------
gi|21687483|gb|BQ633330.1|BQ633 ------------------------------------------------
gi|15906981|gb|BI814417.1|BI814 ------------------------------------------------
gi|21687367|gb|BQ633214.1|BQ633 ------------------------------------------------
gi|15909120|gb|BI815639.1|BI815 ------------------------------------------------
gi|15907180|gb|BI814568.1|BI814 ------------------------------------------------
gi|22793512|gb|BU497318.1|BU497 ------------------------------------------------
gi|22792226|gb|BU496032.1|BU496 ------------------------------------------------
gi|22791936|gb|BU495742.1|BU495 ------------------------------------------------
gi|22791935|gb|BU495741.1|BU495 ------------------------------------------------
gi|15908665|gb|BI815387.1|BI815 ------------------------------------------------
gi|21254120|gb|BQ451008.1|BQ451 ------------------------------------------------
gi|21543169|gb|BQ596443.1|BQ596 ------------------------------------------------
gi|22793042|gb|BU496848.1|BU496 ------------------------------------------------
gi|21543587|gb|BQ596861.1|BQ596 ------------------------------------------------
gi|15907766|gb|BI814924.1|BI814 ------------------------------------------------
gi|21254837|gb|BQ451725.1|BQ451 ------------------------------------------------
gi|22791402|gb|BU495208.1|BU495 ------------------------------------------------
gi|22791413|gb|BU495219.1|BU495 ------------------------------------------------
gi|21255206|gb|BQ452094.1|BQ452 ------------------------------------------------
gi|21687473|gb|BQ633320.1|BQ633 ------------------------------------------------
gi|15909985|gb|BI816094.1|BI816 ------------------------------------------------
gi|15908682|gb|BI815396.1|BI815 ------------------------------------------------
gi|15906047|gb|BI813867.1|BI813 ------------------------------------------------
gi|15585947|gb|BI670563.1|BI670 ------------------------------------------------
gi|15908824|gb|BI815473.1|BI815 ------------------------------------------------
gi|21687274|gb|BQ633121.1|BQ633 ------------------------------------------------
gi|21255420|gb|BQ452308.1|BQ452 ------------------------------------------------
gi|22792950|gb|BU496756.1|BU496 ------------------------------------------------
gi|21255303|gb|BQ452191.1|BQ452 ------------------------------------------------
gi|21543094|gb|BQ596368.1|BQ596 ------------------------------------------------
F04_Pf_Sau3A_T3_S_P26.ab1       ------------------------------------------------
F08_Pf_Sau3A_T3_L_P2.ab1        ------------------------------------------------

MAL8P1.142                      CCCATGTGGTATACTCAGATATATATTTCCATACACATATGGACATAC
MAL8|MAL8P1.142                 ------------------------------------------------
su_gi_contig_259                ------------------------------------------------
PfLab1_S_F3__P8a_B02_04.ab1     ------------------------------------------------
PfLab1_L_F3__P16a_C07_05.ab1    ------------------------------------------------
G10_PfLab1_M_Plate10b.ab1       ------------------------------------------------
H01_PfBamHI_M_T3_Plate26a.ab1   ------------------------------------------------
F09_PfBamHI_M_T7_Plate3a.ab1    ------------------------------------------------
E12_PfLab1_Large_Plate11b.ab1   ------------------------------------------------
E01_PfLab1_Large_Plate9b.ab1    ------------------------------------------------
F06_PfLab1_Large_Plate9b.ab1    ------------------------------------------------
D09_PfBamHI_L_T7_Plate1a.ab1    ------------------------------------------------
G08_PfLab1_M_Plate10b.ab1       ------------------------------------------------
PfLab1_L_P6a1_E11_09.ab1        ------------------------------------------------
Pflab1_L_p3a_F03_11.ab1         ------------------------------------------------
PfLab1_M_F3__P12a_H03_15.ab1    ------------------------------------------------
PfLab1_M_F3__P9a_F05_11.ab1     ------------------------------------------------
PfLab1_L_F3__P14a_G11_13.ab1    ------------------------------------------------
PfLab1_L_F3__P9a_C01_05.ab1     ------------------------------------------------
D09_PfBamHI_Small_T3_Plate8a.ab ------------------------------------------------
Seq_010203_E06_PFL_Plate1A_10.a ------------------------------------------------
PfLab1_M_F3__P4a_E05_09.ab1     ------------------------------------------------
H07_PfLab1_Large_Plate15b.ab1   ------------------------------------------------
PfLab1_M_F3__P8a_G04_14.ab1     ------------------------------------------------
PfLab1_M_F3__P3a_C01_05.ab1     ------------------------------------------------
F12_PfLab1_M_Plate2b.ab1        ------------------------------------------------
PfLab1_S_F3__P13a_A08_02.ab1    ------------------------------------------------
PfLab1_M_F3__P16a_H03_15.ab1    ------------------------------------------------
gi|22794309|gb|BU498115.1|BU498 ------------------------------------------------
PfLab1_S_F3__P1a_H10_16.ab1     ------------------------------------------------
gi|15906840|gb|BI814339.1|BI814 ------------------------------------------------
gi|21254846|gb|BQ451734.1|BQ451 ------------------------------------------------
gi|21543092|gb|BQ596366.1|BQ596 ------------------------------------------------
gi|22794846|gb|BU498652.1|BU498 ------------------------------------------------
gi|21254083|gb|BQ450971.1|BQ450 ------------------------------------------------
gi|15585997|gb|BI670613.1|BI670 ------------------------------------------------
gi|15907236|gb|BI814621.1|BI814 ------------------------------------------------
gi|15909505|gb|BI815845.1|BI815 ------------------------------------------------
gi|15907247|gb|BI814627.1|BI814 ------------------------------------------------
gi|21687483|gb|BQ633330.1|BQ633 ------------------------------------------------
gi|15906981|gb|BI814417.1|BI814 ------------------------------------------------
gi|21687367|gb|BQ633214.1|BQ633 ------------------------------------------------
gi|15909120|gb|BI815639.1|BI815 ------------------------------------------------
gi|15907180|gb|BI814568.1|BI814 ------------------------------------------------
gi|22793512|gb|BU497318.1|BU497 ------------------------------------------------
gi|22792226|gb|BU496032.1|BU496 ------------------------------------------------
gi|22791936|gb|BU495742.1|BU495 ------------------------------------------------
gi|22791935|gb|BU495741.1|BU495 ------------------------------------------------
gi|15908665|gb|BI815387.1|BI815 ------------------------------------------------
gi|21254120|gb|BQ451008.1|BQ451 ------------------------------------------------
gi|21543169|gb|BQ596443.1|BQ596 ------------------------------------------------
gi|22793042|gb|BU496848.1|BU496 ------------------------------------------------
gi|21543587|gb|BQ596861.1|BQ596 ------------------------------------------------
gi|15907766|gb|BI814924.1|BI814 ------------------------------------------------
gi|21254837|gb|BQ451725.1|BQ451 ------------------------------------------------
gi|22791402|gb|BU495208.1|BU495 ------------------------------------------------
gi|22791413|gb|BU495219.1|BU495 ------------------------------------------------
gi|21255206|gb|BQ452094.1|BQ452 ------------------------------------------------
gi|21687473|gb|BQ633320.1|BQ633 ------------------------------------------------
gi|15909985|gb|BI816094.1|BI816 ------------------------------------------------
gi|15908682|gb|BI815396.1|BI815 ------------------------------------------------
gi|15906047|gb|BI813867.1|BI813 ------------------------------------------------
gi|15585947|gb|BI670563.1|BI670 ------------------------------------------------
gi|15908824|gb|BI815473.1|BI815 ------------------------------------------------
gi|21687274|gb|BQ633121.1|BQ633 ------------------------------------------------
gi|21255420|gb|BQ452308.1|BQ452 ------------------------------------------------
gi|22792950|gb|BU496756.1|BU496 ------------------------------------------------
gi|21255303|gb|BQ452191.1|BQ452 ------------------------------------------------
gi|21543094|gb|BQ596368.1|BQ596 ------------------------------------------------
F04_Pf_Sau3A_T3_S_P26.ab1       ------------------------------------------------
F08_Pf_Sau3A_T3_L_P2.ab1        ------------------------------------------------

MAL8P1.142                      CTTCATGTTTATGTTTTATCATAAGATGTATAAAAAAAGAAAAAAAAA
MAL8|MAL8P1.142                 ------------------------------------------------
su_gi_contig_259                ------------------------------------------------
PfLab1_S_F3__P8a_B02_04.ab1     ------------------------------------------------
PfLab1_L_F3__P16a_C07_05.ab1    ------------------------------------------------
G10_PfLab1_M_Plate10b.ab1       ------------------------------------------------
H01_PfBamHI_M_T3_Plate26a.ab1   ------------------------------------------------
F09_PfBamHI_M_T7_Plate3a.ab1    ------------------------------------------------
E12_PfLab1_Large_Plate11b.ab1   ------------------------------------------------
E01_PfLab1_Large_Plate9b.ab1    ------------------------------------------------
F06_PfLab1_Large_Plate9b.ab1    ------------------------------------------------
D09_PfBamHI_L_T7_Plate1a.ab1    ------------------------------------------------
G08_PfLab1_M_Plate10b.ab1       ------------------------------------------------
PfLab1_L_P6a1_E11_09.ab1        ------------------------------------------------
Pflab1_L_p3a_F03_11.ab1         ------------------------------------------------
PfLab1_M_F3__P12a_H03_15.ab1    ------------------------------------------------
PfLab1_M_F3__P9a_F05_11.ab1     ------------------------------------------------
PfLab1_L_F3__P14a_G11_13.ab1    ------------------------------------------------
PfLab1_L_F3__P9a_C01_05.ab1     ------------------------------------------------
D09_PfBamHI_Small_T3_Plate8a.ab ------------------------------------------------
Seq_010203_E06_PFL_Plate1A_10.a ------------------------------------------------
PfLab1_M_F3__P4a_E05_09.ab1     ------------------------------------------------
H07_PfLab1_Large_Plate15b.ab1   ------------------------------------------------
PfLab1_M_F3__P8a_G04_14.ab1     ------------------------------------------------
PfLab1_M_F3__P3a_C01_05.ab1     ------------------------------------------------
F12_PfLab1_M_Plate2b.ab1        ------------------------------------------------
PfLab1_S_F3__P13a_A08_02.ab1    ------------------------------------------------
PfLab1_M_F3__P16a_H03_15.ab1    ------------------------------------------------
gi|22794309|gb|BU498115.1|BU498 ------------------------------------------------
PfLab1_S_F3__P1a_H10_16.ab1     ------------------------------------------------
gi|15906840|gb|BI814339.1|BI814 ------------------------------------------------
gi|21254846|gb|BQ451734.1|BQ451 ------------------------------------------------
gi|21543092|gb|BQ596366.1|BQ596 ------------------------------------------------
gi|22794846|gb|BU498652.1|BU498 ------------------------------------------------
gi|21254083|gb|BQ450971.1|BQ450 ------------------------------------------------
gi|15585997|gb|BI670613.1|BI670 ------------------------------------------------
gi|15907236|gb|BI814621.1|BI814 ------------------------------------------------
gi|15909505|gb|BI815845.1|BI815 ------------------------------------------------
gi|15907247|gb|BI814627.1|BI814 ------------------------------------------------
gi|21687483|gb|BQ633330.1|BQ633 ------------------------------------------------
gi|15906981|gb|BI814417.1|BI814 ------------------------------------------------
gi|21687367|gb|BQ633214.1|BQ633 ------------------------------------------------
gi|15909120|gb|BI815639.1|BI815 ------------------------------------------------
gi|15907180|gb|BI814568.1|BI814 ------------------------------------------------
gi|22793512|gb|BU497318.1|BU497 ------------------------------------------------
gi|22792226|gb|BU496032.1|BU496 ------------------------------------------------
gi|22791936|gb|BU495742.1|BU495 ------------------------------------------------
gi|22791935|gb|BU495741.1|BU495 ------------------------------------------------
gi|15908665|gb|BI815387.1|BI815 ------------------------------------------------
gi|21254120|gb|BQ451008.1|BQ451 ------------------------------------------------
gi|21543169|gb|BQ596443.1|BQ596 ------------------------------------------------
gi|22793042|gb|BU496848.1|BU496 ------------------------------------------------
gi|21543587|gb|BQ596861.1|BQ596 ------------------------------------------------
gi|15907766|gb|BI814924.1|BI814 ------------------------------------------------
gi|21254837|gb|BQ451725.1|BQ451 ------------------------------------------------
gi|22791402|gb|BU495208.1|BU495 ------------------------------------------------
gi|22791413|gb|BU495219.1|BU495 ------------------------------------------------
gi|21255206|gb|BQ452094.1|BQ452 ------------------------------------------------
gi|21687473|gb|BQ633320.1|BQ633 ------------------------------------------------
gi|15909985|gb|BI816094.1|BI816 ------------------------------------------------
gi|15908682|gb|BI815396.1|BI815 ------------------------------------------------
gi|15906047|gb|BI813867.1|BI813 ------------------------------------------------
gi|15585947|gb|BI670563.1|BI670 ------------------------------------------------
gi|15908824|gb|BI815473.1|BI815 ------------------------------------------------
gi|21687274|gb|BQ633121.1|BQ633 ------------------------------------------------
gi|21255420|gb|BQ452308.1|BQ452 ------------------------------------------------
gi|22792950|gb|BU496756.1|BU496 ------------------------------------------------
gi|21255303|gb|BQ452191.1|BQ452 ------------------------------------------------
gi|21543094|gb|BQ596368.1|BQ596 ------------------------------------------------
F04_Pf_Sau3A_T3_S_P26.ab1       ------------------------------------------------
F08_Pf_Sau3A_T3_L_P2.ab1        ------------------------------------------------

MAL8P1.142                      ATTATATATATGTGTTAGTAAAATAGTCGTCCCGTTCAGCACTTTTAT
MAL8|MAL8P1.142                 ------------------------------------------------
su_gi_contig_259                ------------------------------------------------
PfLab1_S_F3__P8a_B02_04.ab1     ------------------------------------------------
PfLab1_L_F3__P16a_C07_05.ab1    ------------------------------------------------
G10_PfLab1_M_Plate10b.ab1       ------------------------------------------------
H01_PfBamHI_M_T3_Plate26a.ab1   ------------------------------------------------
F09_PfBamHI_M_T7_Plate3a.ab1    ------------------------------------------------
E12_PfLab1_Large_Plate11b.ab1   ------------------------------------------------
E01_PfLab1_Large_Plate9b.ab1    ------------------------------------------------
F06_PfLab1_Large_Plate9b.ab1    ------------------------------------------------
D09_PfBamHI_L_T7_Plate1a.ab1    ------------------------------------------------
G08_PfLab1_M_Plate10b.ab1       ------------------------------------------------
PfLab1_L_P6a1_E11_09.ab1        ------------------------------------------------
Pflab1_L_p3a_F03_11.ab1         ------------------------------------------------
PfLab1_M_F3__P12a_H03_15.ab1    ------------------------------------------------
PfLab1_M_F3__P9a_F05_11.ab1     ------------------------------------------------
PfLab1_L_F3__P14a_G11_13.ab1    ------------------------------------------------
PfLab1_L_F3__P9a_C01_05.ab1     ------------------------------------------------
D09_PfBamHI_Small_T3_Plate8a.ab ------------------------------------------------
Seq_010203_E06_PFL_Plate1A_10.a ------------------------------------------------
PfLab1_M_F3__P4a_E05_09.ab1     ------------------------------------------------
H07_PfLab1_Large_Plate15b.ab1   ------------------------------------------------
PfLab1_M_F3__P8a_G04_14.ab1     ------------------------------------------------
PfLab1_M_F3__P3a_C01_05.ab1     ------------------------------------------------
F12_PfLab1_M_Plate2b.ab1        ------------------------------------------------
PfLab1_S_F3__P13a_A08_02.ab1    ------------------------------------------------
PfLab1_M_F3__P16a_H03_15.ab1    ------------------------------------------------
gi|22794309|gb|BU498115.1|BU498 ------------------------------------------------
PfLab1_S_F3__P1a_H10_16.ab1     ------------------------------------------------
gi|15906840|gb|BI814339.1|BI814 ------------------------------------------------
gi|21254846|gb|BQ451734.1|BQ451 ------------------------------------------------
gi|21543092|gb|BQ596366.1|BQ596 ------------------------------------------------
gi|22794846|gb|BU498652.1|BU498 ------------------------------------------------
gi|21254083|gb|BQ450971.1|BQ450 ------------------------------------------------
gi|15585997|gb|BI670613.1|BI670 ------------------------------------------------
gi|15907236|gb|BI814621.1|BI814 ------------------------------------------------
gi|15909505|gb|BI815845.1|BI815 ------------------------------------------------
gi|15907247|gb|BI814627.1|BI814 ------------------------------------------------
gi|21687483|gb|BQ633330.1|BQ633 ------------------------------------------------
gi|15906981|gb|BI814417.1|BI814 ------------------------------------------------
gi|21687367|gb|BQ633214.1|BQ633 ------------------------------------------------
gi|15909120|gb|BI815639.1|BI815 ------------------------------------------------
gi|15907180|gb|BI814568.1|BI814 ------------------------------------------------
gi|22793512|gb|BU497318.1|BU497 ------------------------------------------------
gi|22792226|gb|BU496032.1|BU496 ------------------------------------------------
gi|22791936|gb|BU495742.1|BU495 ------------------------------------------------
gi|22791935|gb|BU495741.1|BU495 ------------------------------------------------
gi|15908665|gb|BI815387.1|BI815 ------------------------------------------------
gi|21254120|gb|BQ451008.1|BQ451 ------------------------------------------------
gi|21543169|gb|BQ596443.1|BQ596 ------------------------------------------------
gi|22793042|gb|BU496848.1|BU496 ------------------------------------------------
gi|21543587|gb|BQ596861.1|BQ596 ------------------------------------------------
gi|15907766|gb|BI814924.1|BI814 ------------------------------------------------
gi|21254837|gb|BQ451725.1|BQ451 ------------------------------------------------
gi|22791402|gb|BU495208.1|BU495 ------------------------------------------------
gi|22791413|gb|BU495219.1|BU495 ------------------------------------------------
gi|21255206|gb|BQ452094.1|BQ452 ------------------------------------------------
gi|21687473|gb|BQ633320.1|BQ633 ------------------------------------------------
gi|15909985|gb|BI816094.1|BI816 ------------------------------------------------
gi|15908682|gb|BI815396.1|BI815 ------------------------------------------------
gi|15906047|gb|BI813867.1|BI813 ------------------------------------------------
gi|15585947|gb|BI670563.1|BI670 ------------------------------------------------
gi|15908824|gb|BI815473.1|BI815 ------------------------------------------------
gi|21687274|gb|BQ633121.1|BQ633 ------------------------------------------------
gi|21255420|gb|BQ452308.1|BQ452 ------------------------------------------------
gi|22792950|gb|BU496756.1|BU496 ------------------------------------------------
gi|21255303|gb|BQ452191.1|BQ452 ------------------------------------------------
gi|21543094|gb|BQ596368.1|BQ596 ------------------------------------------------
F04_Pf_Sau3A_T3_S_P26.ab1       ------------------------------------------------
F08_Pf_Sau3A_T3_L_P2.ab1        ------------------------------------------------

MAL8P1.142                      ACTCATCAATTAGATTTTGTGTGATTTCTTTTGAAGATTCCATTTCTT
MAL8|MAL8P1.142                 ------------------------------------------------
su_gi_contig_259                ------------------------------------------------
PfLab1_S_F3__P8a_B02_04.ab1     ------------------------------------------------
PfLab1_L_F3__P16a_C07_05.ab1    ------------------------------------------------
G10_PfLab1_M_Plate10b.ab1       ------------------------------------------------
H01_PfBamHI_M_T3_Plate26a.ab1   ------------------------------------------------
F09_PfBamHI_M_T7_Plate3a.ab1    ------------------------------------------------
E12_PfLab1_Large_Plate11b.ab1   ------------------------------------------------
E01_PfLab1_Large_Plate9b.ab1    ------------------------------------------------
F06_PfLab1_Large_Plate9b.ab1    ------------------------------------------------
D09_PfBamHI_L_T7_Plate1a.ab1    ------------------------------------------------
G08_PfLab1_M_Plate10b.ab1       ------------------------------------------------
PfLab1_L_P6a1_E11_09.ab1        ------------------------------------------------
Pflab1_L_p3a_F03_11.ab1         ------------------------------------------------
PfLab1_M_F3__P12a_H03_15.ab1    ------------------------------------------------
PfLab1_M_F3__P9a_F05_11.ab1     ------------------------------------------------
PfLab1_L_F3__P14a_G11_13.ab1    ------------------------------------------------
PfLab1_L_F3__P9a_C01_05.ab1     ------------------------------------------------
D09_PfBamHI_Small_T3_Plate8a.ab ------------------------------------------------
Seq_010203_E06_PFL_Plate1A_10.a ------------------------------------------------
PfLab1_M_F3__P4a_E05_09.ab1     ------------------------------------------------
H07_PfLab1_Large_Plate15b.ab1   ------------------------------------------------
PfLab1_M_F3__P8a_G04_14.ab1     ------------------------------------------------
PfLab1_M_F3__P3a_C01_05.ab1     ------------------------------------------------
F12_PfLab1_M_Plate2b.ab1        ------------------------------------------------
PfLab1_S_F3__P13a_A08_02.ab1    ------------------------------------------------
PfLab1_M_F3__P16a_H03_15.ab1    ------------------------------------------------
gi|22794309|gb|BU498115.1|BU498 ------------------------------------------------
PfLab1_S_F3__P1a_H10_16.ab1     ------------------------------------------------
gi|15906840|gb|BI814339.1|BI814 ------------------------------------------------
gi|21254846|gb|BQ451734.1|BQ451 ------------------------------------------------
gi|21543092|gb|BQ596366.1|BQ596 ------------------------------------------------
gi|22794846|gb|BU498652.1|BU498 ------------------------------------------------
gi|21254083|gb|BQ450971.1|BQ450 ------------------------------------------------
gi|15585997|gb|BI670613.1|BI670 ------------------------------------------------
gi|15907236|gb|BI814621.1|BI814 ------------------------------------------------
gi|15909505|gb|BI815845.1|BI815 ------------------------------------------------
gi|15907247|gb|BI814627.1|BI814 ------------------------------------------------
gi|21687483|gb|BQ633330.1|BQ633 ------------------------------------------------
gi|15906981|gb|BI814417.1|BI814 ------------------------------------------------
gi|21687367|gb|BQ633214.1|BQ633 ------------------------------------------------
gi|15909120|gb|BI815639.1|BI815 ------------------------------------------------
gi|15907180|gb|BI814568.1|BI814 ------------------------------------------------
gi|22793512|gb|BU497318.1|BU497 ------------------------------------------------
gi|22792226|gb|BU496032.1|BU496 ------------------------------------------------
gi|22791936|gb|BU495742.1|BU495 ------------------------------------------------
gi|22791935|gb|BU495741.1|BU495 ------------------------------------------------
gi|15908665|gb|BI815387.1|BI815 ------------------------------------------------
gi|21254120|gb|BQ451008.1|BQ451 ------------------------------------------------
gi|21543169|gb|BQ596443.1|BQ596 ------------------------------------------------
gi|22793042|gb|BU496848.1|BU496 ------------------------------------------------
gi|21543587|gb|BQ596861.1|BQ596 ------------------------------------------------
gi|15907766|gb|BI814924.1|BI814 ------------------------------------------------
gi|21254837|gb|BQ451725.1|BQ451 ------------------------------------------------
gi|22791402|gb|BU495208.1|BU495 ------------------------------------------------
gi|22791413|gb|BU495219.1|BU495 ------------------------------------------------
gi|21255206|gb|BQ452094.1|BQ452 ------------------------------------------------
gi|21687473|gb|BQ633320.1|BQ633 ------------------------------------------------
gi|15909985|gb|BI816094.1|BI816 ------------------------------------------------
gi|15908682|gb|BI815396.1|BI815 ------------------------------------------------
gi|15906047|gb|BI813867.1|BI813 ------------------------------------------------
gi|15585947|gb|BI670563.1|BI670 ------------------------------------------------
gi|15908824|gb|BI815473.1|BI815 ------------------------------------------------
gi|21687274|gb|BQ633121.1|BQ633 ------------------------------------------------
gi|21255420|gb|BQ452308.1|BQ452 ------------------------------------------------
gi|22792950|gb|BU496756.1|BU496 ------------------------------------------------
gi|21255303|gb|BQ452191.1|BQ452 ------------------------------------------------
gi|21543094|gb|BQ596368.1|BQ596 ------------------------------------------------
F04_Pf_Sau3A_T3_S_P26.ab1       ------------------------------------------------
F08_Pf_Sau3A_T3_L_P2.ab1        ------------------------------------------------

MAL8P1.142                      CAAAGTTACCTTGTCCATCAGCACTTGAGAACATTGATTCTTTTTTAT
MAL8|MAL8P1.142                 ------------------------------------------------
su_gi_contig_259                ------------------------------------------------
PfLab1_S_F3__P8a_B02_04.ab1     ------------------------------------------------
PfLab1_L_F3__P16a_C07_05.ab1    ------------------------------------------------
G10_PfLab1_M_Plate10b.ab1       ------------------------------------------------
H01_PfBamHI_M_T3_Plate26a.ab1   ------------------------------------------------
F09_PfBamHI_M_T7_Plate3a.ab1    ------------------------------------------------
E12_PfLab1_Large_Plate11b.ab1   ------------------------------------------------
E01_PfLab1_Large_Plate9b.ab1    ------------------------------------------------
F06_PfLab1_Large_Plate9b.ab1    ------------------------------------------------
D09_PfBamHI_L_T7_Plate1a.ab1    ------------------------------------------------
G08_PfLab1_M_Plate10b.ab1       ------------------------------------------------
PfLab1_L_P6a1_E11_09.ab1        ------------------------------------------------
Pflab1_L_p3a_F03_11.ab1         ------------------------------------------------
PfLab1_M_F3__P12a_H03_15.ab1    ------------------------------------------------
PfLab1_M_F3__P9a_F05_11.ab1     ------------------------------------------------
PfLab1_L_F3__P14a_G11_13.ab1    ------------------------------------------------
PfLab1_L_F3__P9a_C01_05.ab1     ------------------------------------------------
D09_PfBamHI_Small_T3_Plate8a.ab ------------------------------------------------
Seq_010203_E06_PFL_Plate1A_10.a ------------------------------------------------
PfLab1_M_F3__P4a_E05_09.ab1     ------------------------------------------------
H07_PfLab1_Large_Plate15b.ab1   ------------------------------------------------
PfLab1_M_F3__P8a_G04_14.ab1     ------------------------------------------------
PfLab1_M_F3__P3a_C01_05.ab1     ------------------------------------------------
F12_PfLab1_M_Plate2b.ab1        ------------------------------------------------
PfLab1_S_F3__P13a_A08_02.ab1    ------------------------------------------------
PfLab1_M_F3__P16a_H03_15.ab1    ------------------------------------------------
gi|22794309|gb|BU498115.1|BU498 ------------------------------------------------
PfLab1_S_F3__P1a_H10_16.ab1     ------------------------------------------------
gi|15906840|gb|BI814339.1|BI814 ------------------------------------------------
gi|21254846|gb|BQ451734.1|BQ451 ------------------------------------------------
gi|21543092|gb|BQ596366.1|BQ596 ------------------------------------------------
gi|22794846|gb|BU498652.1|BU498 ------------------------------------------------
gi|21254083|gb|BQ450971.1|BQ450 ------------------------------------------------
gi|15585997|gb|BI670613.1|BI670 ------------------------------------------------
gi|15907236|gb|BI814621.1|BI814 ------------------------------------------------
gi|15909505|gb|BI815845.1|BI815 ------------------------------------------------
gi|15907247|gb|BI814627.1|BI814 ------------------------------------------------
gi|21687483|gb|BQ633330.1|BQ633 ------------------------------------------------
gi|15906981|gb|BI814417.1|BI814 ------------------------------------------------
gi|21687367|gb|BQ633214.1|BQ633 ------------------------------------------------
gi|15909120|gb|BI815639.1|BI815 ------------------------------------------------
gi|15907180|gb|BI814568.1|BI814 ------------------------------------------------
gi|22793512|gb|BU497318.1|BU497 ------------------------------------------------
gi|22792226|gb|BU496032.1|BU496 ------------------------------------------------
gi|22791936|gb|BU495742.1|BU495 ------------------------------------------------
gi|22791935|gb|BU495741.1|BU495 ------------------------------------------------
gi|15908665|gb|BI815387.1|BI815 ------------------------------------------------
gi|21254120|gb|BQ451008.1|BQ451 ------------------------------------------------
gi|21543169|gb|BQ596443.1|BQ596 ------------------------------------------------
gi|22793042|gb|BU496848.1|BU496 ------------------------------------------------
gi|21543587|gb|BQ596861.1|BQ596 ------------------------------------------------
gi|15907766|gb|BI814924.1|BI814 ------------------------------------------------
gi|21254837|gb|BQ451725.1|BQ451 ------------------------------------------------
gi|22791402|gb|BU495208.1|BU495 ------------------------------------------------
gi|22791413|gb|BU495219.1|BU495 ------------------------------------------------
gi|21255206|gb|BQ452094.1|BQ452 ------------------------------------------------
gi|21687473|gb|BQ633320.1|BQ633 ------------------------------------------------
gi|15909985|gb|BI816094.1|BI816 ------------------------------------------------
gi|15908682|gb|BI815396.1|BI815 ------------------------------------------------
gi|15906047|gb|BI813867.1|BI813 ------------------------------------------------
gi|15585947|gb|BI670563.1|BI670 ------------------------------------------------
gi|15908824|gb|BI815473.1|BI815 ------------------------------------------------
gi|21687274|gb|BQ633121.1|BQ633 ------------------------------------------------
gi|21255420|gb|BQ452308.1|BQ452 ------------------------------------------------
gi|22792950|gb|BU496756.1|BU496 ------------------------------------------------
gi|21255303|gb|BQ452191.1|BQ452 ------------------------------------------------
gi|21543094|gb|BQ596368.1|BQ596 ------------------------------------------------
F04_Pf_Sau3A_T3_S_P26.ab1       ------------------------------------------------
F08_Pf_Sau3A_T3_L_P2.ab1        ------------------------------------------------

MAL8P1.142                      AATTTTCTAAGAATGCTCTTCTTTTATATAACCTATCAAATTGTGTTA
MAL8|MAL8P1.142                 ------------------------------------------------
su_gi_contig_259                ------------------------------------------------
PfLab1_S_F3__P8a_B02_04.ab1     ------------------------------------------------
PfLab1_L_F3__P16a_C07_05.ab1    ------------------------------------------------
G10_PfLab1_M_Plate10b.ab1       ------------------------------------------------
H01_PfBamHI_M_T3_Plate26a.ab1   ------------------------------------------------
F09_PfBamHI_M_T7_Plate3a.ab1    ------------------------------------------------
E12_PfLab1_Large_Plate11b.ab1   ------------------------------------------------
E01_PfLab1_Large_Plate9b.ab1    ------------------------------------------------
F06_PfLab1_Large_Plate9b.ab1    ------------------------------------------------
D09_PfBamHI_L_T7_Plate1a.ab1    ------------------------------------------------
G08_PfLab1_M_Plate10b.ab1       ------------------------------------------------
PfLab1_L_P6a1_E11_09.ab1        ------------------------------------------------
Pflab1_L_p3a_F03_11.ab1         ------------------------------------------------
PfLab1_M_F3__P12a_H03_15.ab1    ------------------------------------------------
PfLab1_M_F3__P9a_F05_11.ab1     ------------------------------------------------
PfLab1_L_F3__P14a_G11_13.ab1    ------------------------------------------------
PfLab1_L_F3__P9a_C01_05.ab1     ------------------------------------------------
D09_PfBamHI_Small_T3_Plate8a.ab ------------------------------------------------
Seq_010203_E06_PFL_Plate1A_10.a ------------------------------------------------
PfLab1_M_F3__P4a_E05_09.ab1     ------------------------------------------------
H07_PfLab1_Large_Plate15b.ab1   ------------------------------------------------
PfLab1_M_F3__P8a_G04_14.ab1     ------------------------------------------------
PfLab1_M_F3__P3a_C01_05.ab1     ------------------------------------------------
F12_PfLab1_M_Plate2b.ab1        ------------------------------------------------
PfLab1_S_F3__P13a_A08_02.ab1    ------------------------------------------------
PfLab1_M_F3__P16a_H03_15.ab1    ------------------------------------------------
gi|22794309|gb|BU498115.1|BU498 ------------------------------------------------
PfLab1_S_F3__P1a_H10_16.ab1     ------------------------------------------------
gi|15906840|gb|BI814339.1|BI814 ------------------------------------------------
gi|21254846|gb|BQ451734.1|BQ451 ------------------------------------------------
gi|21543092|gb|BQ596366.1|BQ596 ------------------------------------------------
gi|22794846|gb|BU498652.1|BU498 ------------------------------------------------
gi|21254083|gb|BQ450971.1|BQ450 ------------------------------------------------
gi|15585997|gb|BI670613.1|BI670 ------------------------------------------------
[truncated: 75,851 more chars]
