# Supplementary material for: cDNA sequences reveal considerable gene prediction inaccuracy in the Plasmodium falciparum genome
Source: BMC Genomics. 2007 Jul 27;8:255. doi: 10.1186/1471-2164-8-255 (PMC1978503; doi:10.1186/1471-2164-8-255)
Supplement: Additional file 2 — Genes with predicted coding regions fully covered by EST and confirmation of predicted introns. Aligned cDNA and predicted CDS sequences can be viewed by double clicking the hyper-linked gene names in the Excel file. [file 1471-2164-8-255-S2.zip › MAL8P1.25.TXT]

#NEXUS

[!This data assembled using Sequencher, from Gene Codes Corporation.]
begin data;
   dimensions ntax=6 nchar=3940;
   format datatype=dna gap=- interleave=yes;
   matrix

MAL8P1.25a                      AAAAAAATGAAAAAAACAAAATAAAATAAAACATACACAAAAAATACA
MAL8|MAL8P1.25a                 ------------------------------------------------
su_gi_contig_3122               ------------------------------------------------
gi|21687847|gb|BQ633694.1|BQ633 ------------------------------------------------
C02_Pf_Sau3A_T3_M_P37.ab1       ------------------------------------------------
C02_Pf_Sau3A_T3_M_P37_d.ab1     ------------------------------------------------

MAL8P1.25a                      AAATTGTTCTTATTAATCATTGTGTATATTAAAAAAGCAAGGTTGATT
MAL8|MAL8P1.25a                 ------------------------------------------------
su_gi_contig_3122               ------------------------------------------------
gi|21687847|gb|BQ633694.1|BQ633 ------------------------------------------------
C02_Pf_Sau3A_T3_M_P37.ab1       ------------------------------------------------
C02_Pf_Sau3A_T3_M_P37_d.ab1     ------------------------------------------------

MAL8P1.25a                      ACTAATAACGACAAAAAAAAAAAAAAAAAAATATATATATATATATAT
MAL8|MAL8P1.25a                 ------------------------------------------------
su_gi_contig_3122               ------------------------------------------------
gi|21687847|gb|BQ633694.1|BQ633 ------------------------------------------------
C02_Pf_Sau3A_T3_M_P37.ab1       ------------------------------------------------
C02_Pf_Sau3A_T3_M_P37_d.ab1     ------------------------------------------------

MAL8P1.25a                      ATTAATATAATTATATATTAAAACAATATAAATTAATATTATCTATCA
MAL8|MAL8P1.25a                 ------------------------------------------------
su_gi_contig_3122               ------------------------------------------------
gi|21687847|gb|BQ633694.1|BQ633 ------------------------------------------------
C02_Pf_Sau3A_T3_M_P37.ab1       ------------------------------------------------
C02_Pf_Sau3A_T3_M_P37_d.ab1     ------------------------------------------------

MAL8P1.25a                      TTTAAAAATCAGATGAACTATTTTTAATGATACCACAACATTTTTTAA
MAL8|MAL8P1.25a                 ------------------------------------------------
su_gi_contig_3122               ------------------------------------------------
gi|21687847|gb|BQ633694.1|BQ633 ------------------------------------------------
C02_Pf_Sau3A_T3_M_P37.ab1       ------------------------------------------------
C02_Pf_Sau3A_T3_M_P37_d.ab1     ------------------------------------------------

MAL8P1.25a                      ACTTTTTTTTAGACCCACAAGTACATAGTTTATTATTATATTTTGATG
MAL8|MAL8P1.25a                 ------------------------------------------------
su_gi_contig_3122               ------------------------------------------------
gi|21687847|gb|BQ633694.1|BQ633 ------------------------------------------------
C02_Pf_Sau3A_T3_M_P37.ab1       ------------------------------------------------
C02_Pf_Sau3A_T3_M_P37_d.ab1     ------------------------------------------------

MAL8P1.25a                      ATCCTTTAATATAAAATTTATTTTTATCAATATCATCGTATCTTAAAA
MAL8|MAL8P1.25a                 ------------------------------------------------
su_gi_contig_3122               ------------------------------------------------
gi|21687847|gb|BQ633694.1|BQ633 ------------------------------------------------
C02_Pf_Sau3A_T3_M_P37.ab1       ------------------------------------------------
C02_Pf_Sau3A_T3_M_P37_d.ab1     ------------------------------------------------

MAL8P1.25a                      AATTATCTTCACTGTCATTATTTTTATATTTTGTATTTCTTAATTCAT
MAL8|MAL8P1.25a                 ------------------------------------------------
su_gi_contig_3122               ------------------------------------------------
gi|21687847|gb|BQ633694.1|BQ633 ------------------------------------------------
C02_Pf_Sau3A_T3_M_P37.ab1       ------------------------------------------------
C02_Pf_Sau3A_T3_M_P37_d.ab1     ------------------------------------------------

MAL8P1.25a                      TTTCAATTTGATTCATCCTCAAATCTCCTATTAAATATCTTTTCCCCT
MAL8|MAL8P1.25a                 ------------------------------------------------
su_gi_contig_3122               ------------------------------------------------
gi|21687847|gb|BQ633694.1|BQ633 ------------------------------------------------
C02_Pf_Sau3A_T3_M_P37.ab1       ------------------------------------------------
C02_Pf_Sau3A_T3_M_P37_d.ab1     ------------------------------------------------

MAL8P1.25a                      TATTAAATATGGAATAGGCGCTTATAGAGCTGTCATTATTATTATCTA
MAL8|MAL8P1.25a                 ------------------------------------------------
su_gi_contig_3122               ------------------------------------------------
gi|21687847|gb|BQ633694.1|BQ633 ------------------------------------------------
C02_Pf_Sau3A_T3_M_P37.ab1       ------------------------------------------------
C02_Pf_Sau3A_T3_M_P37_d.ab1     ------------------------------------------------

MAL8P1.25a                      AATTTAAAAAAATGATGGCTATCAAAACTATTATGATATATACACTAC
MAL8|MAL8P1.25a                 ------------------------------------------------
su_gi_contig_3122               ------------------------------------------------
gi|21687847|gb|BQ633694.1|BQ633 ------------------------------------------------
C02_Pf_Sau3A_T3_M_P37.ab1       ------------------------------------------------
C02_Pf_Sau3A_T3_M_P37_d.ab1     ------------------------------------------------

MAL8P1.25a                      CAAACGTGTTATATAGAAAATAACATGAACACAACAATATAGCAGTAA
MAL8|MAL8P1.25a                 ------------------------------------------------
su_gi_contig_3122               ------------------------------------------------
gi|21687847|gb|BQ633694.1|BQ633 ------------------------------------------------
C02_Pf_Sau3A_T3_M_P37.ab1       ------------------------------------------------
C02_Pf_Sau3A_T3_M_P37_d.ab1     ------------------------------------------------

MAL8P1.25a                      CGATTTTAGGGTTGAAGTATTTGTTAATATTTTTATTTTTACTGTTCT
MAL8|MAL8P1.25a                 ------------------------------------------------
su_gi_contig_3122               ------------------------------------------------
gi|21687847|gb|BQ633694.1|BQ633 ------------------------------------------------
C02_Pf_Sau3A_T3_M_P37.ab1       ------------------------------------------------
C02_Pf_Sau3A_T3_M_P37_d.ab1     ------------------------------------------------

MAL8P1.25a                      TTTTTTTCTTAGACATATCTACTTAAATAAAATAAAAATAATAAATAA
MAL8|MAL8P1.25a                 ------------------------------------------------
su_gi_contig_3122               ------------------------------------------------
gi|21687847|gb|BQ633694.1|BQ633 ------------------------------------------------
C02_Pf_Sau3A_T3_M_P37.ab1       ------------------------------------------------
C02_Pf_Sau3A_T3_M_P37_d.ab1     ------------------------------------------------

MAL8P1.25a                      AAAAAATATATATAAATGAAATATTTATCCACATTTATTATATATGTT
MAL8|MAL8P1.25a                 ------------------------------------------------
su_gi_contig_3122               ------------------------------------------------
gi|21687847|gb|BQ633694.1|BQ633 ------------------------------------------------
C02_Pf_Sau3A_T3_M_P37.ab1       ------------------------------------------------
C02_Pf_Sau3A_T3_M_P37_d.ab1     ------------------------------------------------

MAL8P1.25a                      TTTATTAAATTATAAAGAGATGTTCTTTATTTTTCTCTTTATATTATA
MAL8|MAL8P1.25a                 ------------------------------------------------
su_gi_contig_3122               ------------------------------------------------
gi|21687847|gb|BQ633694.1|BQ633 ------------------------------------------------
C02_Pf_Sau3A_T3_M_P37.ab1       ------------------------------------------------
C02_Pf_Sau3A_T3_M_P37_d.ab1     ------------------------------------------------

MAL8P1.25a                      TGTTTTTTTTTTTTTTTTTTTTTTTTTTTTAAATTTTTTTTATAAACG
MAL8|MAL8P1.25a                 ------------------------------------------------
su_gi_contig_3122               ------------------------------------------------
gi|21687847|gb|BQ633694.1|BQ633 ------------------------------------------------
C02_Pf_Sau3A_T3_M_P37.ab1       ------------------------------------------------
C02_Pf_Sau3A_T3_M_P37_d.ab1     ------------------------------------------------

MAL8P1.25a                      TGTATGTATAGTAATATTTTTAATGCAAGAAAACAAGGCGTCATTTTA
MAL8|MAL8P1.25a                 ------------------------------------------------
su_gi_contig_3122               ------------------------------------------------
gi|21687847|gb|BQ633694.1|BQ633 ------------------------------------------------
C02_Pf_Sau3A_T3_M_P37.ab1       ------------------------------------------------
C02_Pf_Sau3A_T3_M_P37_d.ab1     ------------------------------------------------

MAL8P1.25a                      TTTATTATGCATTTTTTTTTTTTTTTTTTTTATAAATGAAATCATCAT
MAL8|MAL8P1.25a                 ------------------------------------------------
su_gi_contig_3122               ------------------------------------------------
gi|21687847|gb|BQ633694.1|BQ633 ------------------------------------------------
C02_Pf_Sau3A_T3_M_P37.ab1       ------------------------------------------------
C02_Pf_Sau3A_T3_M_P37_d.ab1     ------------------------------------------------

MAL8P1.25a                      AAATTTAAATGTTAAATTTATATATGCTACAATGAATGGAGGAATAAA
MAL8|MAL8P1.25a                 ------------------------------------------------
su_gi_contig_3122               ------------------------------------------------
gi|21687847|gb|BQ633694.1|BQ633 ------------------------------------------------
C02_Pf_Sau3A_T3_M_P37.ab1       ------------------------------------------------
C02_Pf_Sau3A_T3_M_P37_d.ab1     ------------------------------------------------

MAL8P1.25a                      AAGAGAATAAAATATATTACTTATATATGACACATTTTTATACAACGA
MAL8|MAL8P1.25a                 ------------------------------------------------
su_gi_contig_3122               ------------------------------------------------
gi|21687847|gb|BQ633694.1|BQ633 ------------------------------------------------
C02_Pf_Sau3A_T3_M_P37.ab1       ------------------------------------------------
C02_Pf_Sau3A_T3_M_P37_d.ab1     ------------------------------------------------

MAL8P1.25a                      CTATATGAAATTTAAAAAATAACACATTCAAGGTAATAATATTATATA
MAL8|MAL8P1.25a                 ------------------------------------------------
su_gi_contig_3122               ------------------------------------------------
gi|21687847|gb|BQ633694.1|BQ633 ------------------------------------------------
C02_Pf_Sau3A_T3_M_P37.ab1       ------------------------------------------------
C02_Pf_Sau3A_T3_M_P37_d.ab1     ------------------------------------------------

MAL8P1.25a                      AAATAATATAATAACAAAAAAAAAAAAAAAAAAAAAAAAAATTAAATA
MAL8|MAL8P1.25a                 ------------------------------------------------
su_gi_contig_3122               ------------------------------------------------
gi|21687847|gb|BQ633694.1|BQ633 ------------------------------------------------
C02_Pf_Sau3A_T3_M_P37.ab1       ------------------------------------------------
C02_Pf_Sau3A_T3_M_P37_d.ab1     ------------------------------------------------

MAL8P1.25a                      AATATATAATACAATATGTTTTTAAAAAAATTGTAATATACATTCTTT
MAL8|MAL8P1.25a                 ------------------------------------------------
su_gi_contig_3122               ------------------------------------------------
gi|21687847|gb|BQ633694.1|BQ633 ------------------------------------------------
C02_Pf_Sau3A_T3_M_P37.ab1       ------------------------------------------------
C02_Pf_Sau3A_T3_M_P37_d.ab1     ------------------------------------------------

MAL8P1.25a                      TGTCATAATCTTTGTGGAATAATATATATGTACATATTTAAAATATTT
MAL8|MAL8P1.25a                 ------------------------------------------------
su_gi_contig_3122               ------------------------------------------------
gi|21687847|gb|BQ633694.1|BQ633 ------------------------------------------------
C02_Pf_Sau3A_T3_M_P37.ab1       ------------------------------------------------
C02_Pf_Sau3A_T3_M_P37_d.ab1     ------------------------------------------------

MAL8P1.25a                      AATTATATATATATATATATATATATATATATATTACATATAATTTTT
MAL8|MAL8P1.25a                 ------------------------------------------------
su_gi_contig_3122               ------------------------------------------------
gi|21687847|gb|BQ633694.1|BQ633 ------------------------------------------------
C02_Pf_Sau3A_T3_M_P37.ab1       ------------------------------------------------
C02_Pf_Sau3A_T3_M_P37_d.ab1     ------------------------------------------------

MAL8P1.25a                      TTTTTTTTTTTTTTTTTTTTTTTTTTTTTTTTTTTGGTGGTAACTATA
MAL8|MAL8P1.25a                 ------------------------------------------------
su_gi_contig_3122               ------------------------------------------------
gi|21687847|gb|BQ633694.1|BQ633 ------------------------------------------------
C02_Pf_Sau3A_T3_M_P37.ab1       ------------------------------------------------
C02_Pf_Sau3A_T3_M_P37_d.ab1     ------------------------------------------------

MAL8P1.25a                      TAAGATTGACTTTATATTATACTACATTATATCGTTTAATTTTTTTTT
MAL8|MAL8P1.25a                 ------------------------------------------------
su_gi_contig_3122               ------------------------------------------------
gi|21687847|gb|BQ633694.1|BQ633 ------------------------------------------------
C02_Pf_Sau3A_T3_M_P37.ab1       ------------------------------------------------
C02_Pf_Sau3A_T3_M_P37_d.ab1     ------------------------------------------------

MAL8P1.25a                      TCTTTTTTTTAATATATAGCTTTTCTTTTTTTTCTTTTTTAAGAGAAA
MAL8|MAL8P1.25a                 ------------------------------------------------
su_gi_contig_3122               ------------------------------------------------
gi|21687847|gb|BQ633694.1|BQ633 ------------------------------------------------
C02_Pf_Sau3A_T3_M_P37.ab1       ------------------------------------------------
C02_Pf_Sau3A_T3_M_P37_d.ab1     ------------------------------------------------

MAL8P1.25a                      AATGTATTTCATTCTGTCCCCCTTTTTGTGTATATTATTCTTCTTTTG
MAL8|MAL8P1.25a                 ------------------------------------------------
su_gi_contig_3122               ------------------------------------------------
gi|21687847|gb|BQ633694.1|BQ633 ------------------------------------------------
C02_Pf_Sau3A_T3_M_P37.ab1       ------------------------------------------------
C02_Pf_Sau3A_T3_M_P37_d.ab1     ------------------------------------------------

MAL8P1.25a                      ATAATACATATTGTAATATATAAGAAAAAGTAGAACAATTTTTTTTTT
MAL8|MAL8P1.25a                 ------------------------------------------------
su_gi_contig_3122               --------------------------------CTCGAGTTTTTTTTTT
gi|21687847|gb|BQ633694.1|BQ633 --------------------------------CTCGAGTTTTTTTTTT
C02_Pf_Sau3A_T3_M_P37.ab1       ------------------------------------------------
C02_Pf_Sau3A_T3_M_P37_d.ab1     ------------------------------------------------

MAL8P1.25a                      TTTTTTTTTAAAATGCAAATAAATAAATTAGAAGGAAAAGAAAAGAAA
MAL8|MAL8P1.25a                 ------------ATGCAAATAAATAAATTAGAAGGAAAAGAAAAGAAA
su_gi_contig_3122               TTTTTTTTTAAAATGCAAATAAATAAATTAGAAGGAAAAGAAAAGAAA
gi|21687847|gb|BQ633694.1|BQ633 TTTTTTTTTAAAATGCAAATAAATAAATTAGAAGGAAAAGAAAAGAAA
C02_Pf_Sau3A_T3_M_P37.ab1       ------------------------------------------------
C02_Pf_Sau3A_T3_M_P37_d.ab1     ------------------------------------------------

MAL8P1.25a                      GCAGGTAATTCTTTATATACATATATATATATATATATATATATATAT
MAL8|MAL8P1.25a                 GCAG--------------------------------------------
su_gi_contig_3122               GCAG--------------------------------------------
gi|21687847|gb|BQ633694.1|BQ633 GCAG--------------------------------------------
C02_Pf_Sau3A_T3_M_P37.ab1       ------------------------------------------------
C02_Pf_Sau3A_T3_M_P37_d.ab1     ------------------------------------------------

MAL8P1.25a                      ATATATATATATATACATATTTGTGTCTGTGAAGAAAAACACAAAGAA
MAL8|MAL8P1.25a                 ------------------------------------------------
su_gi_contig_3122               ------------------------------------------------
gi|21687847|gb|BQ633694.1|BQ633 ------------------------------------------------
C02_Pf_Sau3A_T3_M_P37.ab1       ------------------------------------------------
C02_Pf_Sau3A_T3_M_P37_d.ab1     ------------------------------------------------

MAL8P1.25a                      GATAATGTGCATATAAATAAAAATAAGCTTAATATTTGCATATATTAA
MAL8|MAL8P1.25a                 ------------------------------------------------
su_gi_contig_3122               ------------------------------------------------
gi|21687847|gb|BQ633694.1|BQ633 ------------------------------------------------
C02_Pf_Sau3A_T3_M_P37.ab1       ------------------------------------------------
C02_Pf_Sau3A_T3_M_P37_d.ab1     ------------------------------------------------

MAL8P1.25a                      TTATGTAATATATTTTTTTTTTTTTTTTTTTTTTTTTTTTTTTGTATA
MAL8|MAL8P1.25a                 ------------------------------------------------
su_gi_contig_3122               ------------------------------------------------
gi|21687847|gb|BQ633694.1|BQ633 ------------------------------------------------
C02_Pf_Sau3A_T3_M_P37.ab1       ------------------------------------------------
C02_Pf_Sau3A_T3_M_P37_d.ab1     ------------------------------------------------

MAL8P1.25a                      GGAATATGCAGAAGATGTTTTAGAGGGTTGTTTAAAAGTATAAAAGGA
MAL8|MAL8P1.25a                 -GAATATGCAGAAGATGTTTTAGAGGGTTGTTTAAAAGTATAAAAGGA
su_gi_contig_3122               -GAATATGCAGAAGATGTTTTAGAGGGTTGTTTAAAAGTATAAAAGGA
gi|21687847|gb|BQ633694.1|BQ633 -GAATATGCAGAAGATGTTTTAGAGGGTTGTTTAAAAGTATAAAAGGA
C02_Pf_Sau3A_T3_M_P37.ab1       ------------------------------------------------
C02_Pf_Sau3A_T3_M_P37_d.ab1     ------------------------------------------------

MAL8P1.25a                      CCAAGCATAACACATAGTGTTTTATTTGGAATATGTGGAGGTAGCTTT
MAL8|MAL8P1.25a                 CCAAGCATAACACATAGTGTTTTATTTGGAATATGTGGAGGT------
su_gi_contig_3122               CCAAGCATAACACATAGTGTTTTATTTGGAATATGTGGAGGT------
gi|21687847|gb|BQ633694.1|BQ633 CCAAGCATAACACATAGTGTTTTATTTGGAATATGTGGAGGT------
C02_Pf_Sau3A_T3_M_P37.ab1       ------------------------------------------------
C02_Pf_Sau3A_T3_M_P37_d.ab1     ------------------------------------------------

MAL8P1.25a                      TTATTGGATATATTCTATATATATATGCAAATGATTTTATGAAAATAT
MAL8|MAL8P1.25a                 ------------------------------------------------
su_gi_contig_3122               ------------------------------------------------
gi|21687847|gb|BQ633694.1|BQ633 ------------------------------------------------
C02_Pf_Sau3A_T3_M_P37.ab1       ------------------------------------------------
C02_Pf_Sau3A_T3_M_P37_d.ab1     ------------------------------------------------

MAL8P1.25a                      AAATATATATAACTATAAAAGTTTAACACTTTTAAACATATACATATA
MAL8|MAL8P1.25a                 ------------------------------------------------
su_gi_contig_3122               ------------------------------------------------
gi|21687847|gb|BQ633694.1|BQ633 ------------------------------------------------
C02_Pf_Sau3A_T3_M_P37.ab1       ------------------------------------------------
C02_Pf_Sau3A_T3_M_P37_d.ab1     ------------------------------------------------

MAL8P1.25a                      TATATATATATATACATTTTAGTGTTTATTATTTTATTGGTTTGTAAT
MAL8|MAL8P1.25a                 ------------------------------------------------
su_gi_contig_3122               ------------------------------------------------
gi|21687847|gb|BQ633694.1|BQ633 ------------------------------------------------
C02_Pf_Sau3A_T3_M_P37.ab1       ------------------------------------------------
C02_Pf_Sau3A_T3_M_P37_d.ab1     ------------------------------------------------

MAL8P1.25a                      CTCTTGTAGGTCTTGTGTATTATGGATCATATTATTTTTACCGCTTTT
MAL8|MAL8P1.25a                 -----------CTTGTGTATTATGGATCATATTATTTTTACCGCTTTT
su_gi_contig_3122               -----------CTTGTGTATTATGGATCATATTATTTTTACCGCTTTT
gi|21687847|gb|BQ633694.1|BQ633 -----------CTTGTGTATTATGGATCATATTATTTTTACCGCTTTT
C02_Pf_Sau3A_T3_M_P37.ab1       ------------------------------ATTATTTTTACCGCTTTT
C02_Pf_Sau3A_T3_M_P37_d.ab1     ------------------------------ATTATTTTTACCGCTTTT

MAL8P1.25a                      TAAAAATTACATATTTTGACACTCAACATGTGTCGAATGAAAGCAGAA
MAL8|MAL8P1.25a                 TAAAAATTACATATTTTGACACTCAACATGTGTCGAATGAAAGCAGAA
su_gi_contig_3122               TAAAAATTACATATTTTGACACTCAACATGTGTCGAATGAAAGCAGAA
gi|21687847|gb|BQ633694.1|BQ633 TAAAAATTACATATTTTGACACTCAACATGTGTCGAATGAAAGCAGAA
C02_Pf_Sau3A_T3_M_P37.ab1       TAAAAATTACATATTTTGACACTCAACATGTGTCGAATGAAAGCAGAA
C02_Pf_Sau3A_T3_M_P37_d.ab1     TAAAAATTACATATTTTGACACTCAACATGTGTCGAATGAAAGCAGAA

MAL8P1.25a                      GGAGATATATGGAAAAACAAATGTTATTTTATAACGATTTTGGATATG
MAL8|MAL8P1.25a                 GGAGATATATGGAAAAACAAATGTTATTTTATAACGATTTTGGATATG
su_gi_contig_3122               GGAGATATATGGAAAAACAAATGTTATTTTATAACGATTTTGGATATG
gi|21687847|gb|BQ633694.1|BQ633 GGAGATATATGGAAAAACAAATGTTATTTTATAACGATTTTGGATATG
C02_Pf_Sau3A_T3_M_P37.ab1       GGAGATATATGGAAAAACAAATGTTATTTTATAACGATTTTGGATATG
C02_Pf_Sau3A_T3_M_P37_d.ab1     GGAGATATATGGAAAAACAAATGTTATTTTATAACGATTTTGGATATG

MAL8P1.25a                      ATTTATCTATGAAATATATTGGTAAATCAAATAAATATAGGAATCAAA
MAL8|MAL8P1.25a                 ATTTATCTATGAAATATATTG---------------------------
su_gi_contig_3122               ATTTATCTATGAAATATATTG---------------------------
gi|21687847|gb|BQ633694.1|BQ633 ATTTATCTATGAAATATATTG---------------------------
C02_Pf_Sau3A_T3_M_P37.ab1       ATTTATCTATGAAATATATTG---------------------------
C02_Pf_Sau3A_T3_M_P37_d.ab1     ATTTATCTATGAAATATATTG---------------------------

MAL8P1.25a                      AAAAAACTAATATGATTACATTTAAGGATATATGAACATGCGCATGTT
MAL8|MAL8P1.25a                 ------------------------------------------------
su_gi_contig_3122               ------------------------------------------------
gi|21687847|gb|BQ633694.1|BQ633 ------------------------------------------------
C02_Pf_Sau3A_T3_M_P37.ab1       ------------------------------------------------
C02_Pf_Sau3A_T3_M_P37_d.ab1     ------------------------------------------------

MAL8P1.25a                      AATATATTATATGTTTATATATATTTTTTTTTTTTTTTTTTAGGAAAC
MAL8|MAL8P1.25a                 -------------------------------------------GAAAC
su_gi_contig_3122               -------------------------------------------GAAAC
gi|21687847|gb|BQ633694.1|BQ633 -------------------------------------------GAAAC
C02_Pf_Sau3A_T3_M_P37.ab1       -------------------------------------------GAAAC
C02_Pf_Sau3A_T3_M_P37_d.ab1     -------------------------------------------GAAAC

MAL8P1.25a                      CTATGTAAATATTATGACCCAGTTGCTTTGCGATTACCTTTTCAACCA
MAL8|MAL8P1.25a                 CTATGTAAATATTATGACCCAGTTGCTTTGCGATTACCTTTTCAACCA
su_gi_contig_3122               CTATGTAAATATTATGACCCAGTTGCTTTGCGATTACCTTTTCAACCA
gi|21687847|gb|BQ633694.1|BQ633 CTATGTAAATATTATGACCCAGTTGCTTTGCGATTACCTTTTCAACCA
C02_Pf_Sau3A_T3_M_P37.ab1       CTATGTAAATATTATGACCCAGTTGCTTTGCGATTACCTTTTCAACCA
C02_Pf_Sau3A_T3_M_P37_d.ab1     CTATGTAAATATTATGACCCAGTTGCTTTGCGATTACCTTTTCAACCA

MAL8P1.25a                      TTGTAATTATATATTAAATATTAGAAATATTATATGTATATATATATA
MAL8|MAL8P1.25a                 TT----------------------------------------------
su_gi_contig_3122               TT----------------------------------------------
gi|21687847|gb|BQ633694.1|BQ633 TT----------------------------------------------
C02_Pf_Sau3A_T3_M_P37.ab1       TT----------------------------------------------
C02_Pf_Sau3A_T3_M_P37_d.ab1     TT----------------------------------------------

MAL8P1.25a                      TATATATATATTTATTTATTTATTTATTTATTATATATACTTGTCGAT
MAL8|MAL8P1.25a                 ------------------------------------------------
su_gi_contig_3122               ------------------------------------------------
gi|21687847|gb|BQ633694.1|BQ633 ------------------------------------------------
C02_Pf_Sau3A_T3_M_P37.ab1       ------------------------------------------------
C02_Pf_Sau3A_T3_M_P37_d.ab1     ------------------------------------------------

MAL8P1.25a                      GTTTTCCTTTTATTTACAGAGATGACAAATATAGGCTTTAATTTTAAT
MAL8|MAL8P1.25a                 -------------------AGATGACAAATATAGGCTTTAA-------
su_gi_contig_3122               -------------------AGATGACAAATATAGGCTTTAATTTTAAT
gi|21687847|gb|BQ633694.1|BQ633 -------------------AGATGACAAATATAGGCTTTAATTTTAAT
C02_Pf_Sau3A_T3_M_P37.ab1       -------------------AGATGACAAATATAGGCTTTAATTTTAAT
C02_Pf_Sau3A_T3_M_P37_d.ab1     -------------------AGATGACAAATATAGGCTTTAATTTTAAT

MAL8P1.25a                      AACGTAATATATTATGAAGAATTATTATTCTTCCGTATTTTATATCAA
MAL8|MAL8P1.25a                 ------------------------------------------------
su_gi_contig_3122               AACGTAATATATTATGAAGAATTATTATTCTTCCGTATTTTATATCAA
gi|21687847|gb|BQ633694.1|BQ633 AACGTAATATATTATGAAGAATTATTATTCTTCCGTATTTTATATCAA
C02_Pf_Sau3A_T3_M_P37.ab1       AACGTAATATATTATGAAGAATTATTATTCTTCCGTATTTTATATCAA
C02_Pf_Sau3A_T3_M_P37_d.ab1     AACGTAATATATTATGAAGAATTATTATTCTTCCGTATTTTATATCAA

MAL8P1.25a                      AATTTTATACAAAACTTTGTAGATCACATATTATTTTACATTTGACTG
MAL8|MAL8P1.25a                 ------------------------------------------------
su_gi_contig_3122               AATTTTATACAAAACTTTGTAGATCACATATTATTTTACATTTGACTG
gi|21687847|gb|BQ633694.1|BQ633 AATTTTATACAAAACTTTGTAGATCACATATTATTTTACATTTGACTG
C02_Pf_Sau3A_T3_M_P37.ab1       AATTTTATACAAAACTTTGTA---------------------------
C02_Pf_Sau3A_T3_M_P37_d.ab1     AATTTTATACAAAACTTTGTA---------------------------

MAL8P1.25a                      TTTCATTATAAAAAAAAAGTTTTATATTTTATTTTAGTATTTTCTGTT
MAL8|MAL8P1.25a                 ------------------------------------------------
su_gi_contig_3122               TTTCATTATAAAAAAAAAGTTTTATATTTTATTTTAGTATTTTCTGTT
gi|21687847|gb|BQ633694.1|BQ633 TTTCATTATAAAAAAAAAGTTTTATATTTTATTTTAGTATTTTCTGTT
C02_Pf_Sau3A_T3_M_P37.ab1       ------------------------------------------------
C02_Pf_Sau3A_T3_M_P37_d.ab1     ------------------------------------------------

MAL8P1.25a                      TCTCGTTAACATATTAATTAAATAATTAAATAAAAATAATAAAAAATA
MAL8|MAL8P1.25a                 ------------------------------------------------
su_gi_contig_3122               TCTCGTTAACATATTAATTAAATAATTAAATAAAAATAATAAAAAA--
gi|21687847|gb|BQ633694.1|BQ633 TCTCGTTAACATATTAATTAAATAATTAAATAAAAATAATAAAAAA--
C02_Pf_Sau3A_T3_M_P37.ab1       ------------------------------------------------
C02_Pf_Sau3A_T3_M_P37_d.ab1     ------------------------------------------------

MAL8P1.25a                      TACTCCATATTTTTCCTAATATTTTTATATATAATAATAAAAGAAATA
MAL8|MAL8P1.25a                 ------------------------------------------------
su_gi_contig_3122               ------------------------------------------------
gi|21687847|gb|BQ633694.1|BQ633 ------------------------------------------------
C02_Pf_Sau3A_T3_M_P37.ab1       ------------------------------------------------
C02_Pf_Sau3A_T3_M_P37_d.ab1     ------------------------------------------------

MAL8P1.25a                      ATGTTGTTTTTATTTATTTATTTATTTATTTATTCATTTATTTATTAA
MAL8|MAL8P1.25a                 ------------------------------------------------
su_gi_contig_3122               ------------------------------------------------
gi|21687847|gb|BQ633694.1|BQ633 ------------------------------------------------
C02_Pf_Sau3A_T3_M_P37.ab1       ------------------------------------------------
C02_Pf_Sau3A_T3_M_P37_d.ab1     ------------------------------------------------

MAL8P1.25a                      TTTTTTTTATATATTTTTCATTTTAGCAACTATACCTTCTTTTTTTTT
MAL8|MAL8P1.25a                 ------------------------------------------------
su_gi_contig_3122               ------------------------------------------------
gi|21687847|gb|BQ633694.1|BQ633 ------------------------------------------------
C02_Pf_Sau3A_T3_M_P37.ab1       ------------------------------------------------
C02_Pf_Sau3A_T3_M_P37_d.ab1     ------------------------------------------------

MAL8P1.25a                      TTTTTTTTTTTTTTTATGTTTAATGAAAATAAAAATAAATAAATAATA
MAL8|MAL8P1.25a                 ------------------------------------------------
su_gi_contig_3122               ------------------------------------------------
gi|21687847|gb|BQ633694.1|BQ633 ------------------------------------------------
C02_Pf_Sau3A_T3_M_P37.ab1       ------------------------------------------------
C02_Pf_Sau3A_T3_M_P37_d.ab1     ------------------------------------------------

MAL8P1.25a                      TATATTATATGCCCTTAAATAAATACTGCACAATAATATATATATATA
MAL8|MAL8P1.25a                 ------------------------------------------------
su_gi_contig_3122               ------------------------------------------------
gi|21687847|gb|BQ633694.1|BQ633 ------------------------------------------------
C02_Pf_Sau3A_T3_M_P37.ab1       ------------------------------------------------
C02_Pf_Sau3A_T3_M_P37_d.ab1     ------------------------------------------------

MAL8P1.25a                      TATATTATAATATATATTATTTAATTTTTTATGTTGTTTTTATGAATA
MAL8|MAL8P1.25a                 ------------------------------------------------
su_gi_contig_3122               ------------------------------------------------
gi|21687847|gb|BQ633694.1|BQ633 ------------------------------------------------
C02_Pf_Sau3A_T3_M_P37.ab1       ------------------------------------------------
C02_Pf_Sau3A_T3_M_P37_d.ab1     ------------------------------------------------

MAL8P1.25a                      TGAAATTAATTGGTCATCACGTATGTGAACATTATTATATATATATAT
MAL8|MAL8P1.25a                 ------------------------------------------------
su_gi_contig_3122               ------------------------------------------------
gi|21687847|gb|BQ633694.1|BQ633 ------------------------------------------------
C02_Pf_Sau3A_T3_M_P37.ab1       ------------------------------------------------
C02_Pf_Sau3A_T3_M_P37_d.ab1     ------------------------------------------------

MAL8P1.25a                      ATATATATATATATATAATATAATATTATAATTCCATAATATTTATAC
MAL8|MAL8P1.25a                 ------------------------------------------------
su_gi_contig_3122               ------------------------------------------------
gi|21687847|gb|BQ633694.1|BQ633 ------------------------------------------------
C02_Pf_Sau3A_T3_M_P37.ab1       ------------------------------------------------
C02_Pf_Sau3A_T3_M_P37_d.ab1     ------------------------------------------------

MAL8P1.25a                      ATACATATTAATATGTATAAAATAAAAATATATATATTTATAATATAT
MAL8|MAL8P1.25a                 ------------------------------------------------
su_gi_contig_3122               ------------------------------------------------
gi|21687847|gb|BQ633694.1|BQ633 ------------------------------------------------
C02_Pf_Sau3A_T3_M_P37.ab1       ------------------------------------------------
C02_Pf_Sau3A_T3_M_P37_d.ab1     ------------------------------------------------

MAL8P1.25a                      ATAATATTATATTTATTTTTTCCAAAGGTTTATCAAAATATTTATATA
MAL8|MAL8P1.25a                 ------------------------------------------------
su_gi_contig_3122               ------------------------------------------------
gi|21687847|gb|BQ633694.1|BQ633 ------------------------------------------------
C02_Pf_Sau3A_T3_M_P37.ab1       ------------------------------------------------
C02_Pf_Sau3A_T3_M_P37_d.ab1     ------------------------------------------------

MAL8P1.25a                      ATATATAACCAAATGAATAAGAAAAAAGAATGAAACTATAAATTAAAG
MAL8|MAL8P1.25a                 ------------------------------------------------
su_gi_contig_3122               ------------------------------------------------
gi|21687847|gb|BQ633694.1|BQ633 ------------------------------------------------
C02_Pf_Sau3A_T3_M_P37.ab1       ------------------------------------------------
C02_Pf_Sau3A_T3_M_P37_d.ab1     ------------------------------------------------

MAL8P1.25a                      TATAAATAATATAGTATTATTTTTTGCCAATATTTTTTGGAATATTAT
MAL8|MAL8P1.25a                 ------------------------------------------------
su_gi_contig_3122               ------------------------------------------------
gi|21687847|gb|BQ633694.1|BQ633 ------------------------------------------------
C02_Pf_Sau3A_T3_M_P37.ab1       ------------------------------------------------
C02_Pf_Sau3A_T3_M_P37_d.ab1     ------------------------------------------------

MAL8P1.25a                      TATATATAGATTATTAATTTTACAGTATTTTTTCTTAACTTTTAATTA
MAL8|MAL8P1.25a                 ------------------------------------------------
su_gi_contig_3122               ------------------------------------------------
gi|21687847|gb|BQ633694.1|BQ633 ------------------------------------------------
C02_Pf_Sau3A_T3_M_P37.ab1       ------------------------------------------------
C02_Pf_Sau3A_T3_M_P37_d.ab1     ------------------------------------------------

MAL8P1.25a                      TATAAATATATATGATATATATATAAAATATATATAATACGAATAGGT
MAL8|MAL8P1.25a                 ------------------------------------------------
su_gi_contig_3122               ------------------------------------------------
gi|21687847|gb|BQ633694.1|BQ633 ------------------------------------------------
C02_Pf_Sau3A_T3_M_P37.ab1       ------------------------------------------------
C02_Pf_Sau3A_T3_M_P37_d.ab1     ------------------------------------------------

MAL8P1.25a                      TTATAAATATATATATATATATATATATATATATATATATATATTTAT
MAL8|MAL8P1.25a                 ------------------------------------------------
su_gi_contig_3122               ------------------------------------------------
gi|21687847|gb|BQ633694.1|BQ633 ------------------------------------------------
C02_Pf_Sau3A_T3_M_P37.ab1       ------------------------------------------------
C02_Pf_Sau3A_T3_M_P37_d.ab1     ------------------------------------------------

MAL8P1.25a                      TTATTTATATATTTGTATAATATCTTTTTATTTACCTATTCGTATTTA
MAL8|MAL8P1.25a                 ------------------------------------------------
su_gi_contig_3122               ------------------------------------------------
gi|21687847|gb|BQ633694.1|BQ633 ------------------------------------------------
C02_Pf_Sau3A_T3_M_P37.ab1       ------------------------------------------------
C02_Pf_Sau3A_T3_M_P37_d.ab1     ------------------------------------------------

MAL8P1.25a                      AAATGTATCATAATTAAATAAAGAAAAAAGTATATATATTATATGTAG
MAL8|MAL8P1.25a                 ------------------------------------------------
su_gi_contig_3122               ------------------------------------------------
gi|21687847|gb|BQ633694.1|BQ633 ------------------------------------------------
C02_Pf_Sau3A_T3_M_P37.ab1       ------------------------------------------------
C02_Pf_Sau3A_T3_M_P37_d.ab1     ------------------------------------------------

MAL8P1.25a                      GTTTATCCTATATACATATTATAGGAAAAACTTTAGCGTAAAATTTTA
MAL8|MAL8P1.25a                 ------------------------------------------------
su_gi_contig_3122               ------------------------------------------------
gi|21687847|gb|BQ633694.1|BQ633 ------------------------------------------------
C02_Pf_Sau3A_T3_M_P37.ab1       ------------------------------------------------
C02_Pf_Sau3A_T3_M_P37_d.ab1     ------------------------------------------------

MAL8P1.25a                      TTTTATTTTATTTTATTTTACTTTATTTTTTATTTTTTTTTTTTTGTA
MAL8|MAL8P1.25a                 ------------------------------------------------
su_gi_contig_3122               ------------------------------------------------
gi|21687847|gb|BQ633694.1|BQ633 ------------------------------------------------
C02_Pf_Sau3A_T3_M_P37.ab1       ------------------------------------------------
C02_Pf_Sau3A_T3_M_P37_d.ab1     ------------------------------------------------

MAL8P1.25a                      TAAAATATAATGGGGAAAAATAAAAAAAGAAAAAATTCAAGAGATATA
MAL8|MAL8P1.25a                 ------------------------------------------------
su_gi_contig_3122               ------------------------------------------------
gi|21687847|gb|BQ633694.1|BQ633 ------------------------------------------------
C02_Pf_Sau3A_T3_M_P37.ab1       ------------------------------------------------
C02_Pf_Sau3A_T3_M_P37_d.ab1     ------------------------------------------------

MAL8P1.25a                      AATTCATGTGATAATAATATTGGAGTTAATAAGGAAAAAGATAACGTT
MAL8|MAL8P1.25a                 ------------------------------------------------
su_gi_contig_3122               ------------------------------------------------
gi|21687847|gb|BQ633694.1|BQ633 ------------------------------------------------
C02_Pf_Sau3A_T3_M_P37.ab1       ------------------------------------------------
C02_Pf_Sau3A_T3_M_P37_d.ab1     ------------------------------------------------

MAL8P1.25a                      ATTAATTATAATGATATTGATAAAAATTTACAAAAAGGTGATATGGAA
MAL8|MAL8P1.25a                 ------------------------------------------------
su_gi_contig_3122               ------------------------------------------------
gi|21687847|gb|BQ633694.1|BQ633 ------------------------------------------------
C02_Pf_Sau3A_T3_M_P37.ab1       ------------------------------------------------
C02_Pf_Sau3A_T3_M_P37_d.ab1     ------------------------------------------------

MAL8P1.25a                      AATATGAATTCTTTTGATGATAATAAAGAAGAAATAGAAAATAATAAT
MAL8|MAL8P1.25a                 ------------------------------------------------
su_gi_contig_3122               ------------------------------------------------
gi|21687847|gb|BQ633694.1|BQ633 ------------------------------------------------
C02_Pf_Sau3A_T3_M_P37.ab1       ------------------------------------------------
C02_Pf_Sau3A_T3_M_P37_d.ab1     ------------------------------------------------

MAL8P1.25a                      AATAATAATAATAATAACCAAGAGGAAGGTCTTATAAATGGTTTAAAA
MAL8|MAL8P1.25a                 ------------------------------------------------
su_gi_contig_3122               ------------------------------------------------
gi|21687847|gb|BQ633694.1|BQ633 ------------------------------------------------
C02_Pf_Sau3A_T3_M_P37.ab1       ------------------------------------------------
C02_Pf_Sau3A_T3_M_P37_d.ab1     ------------------------------------------------

MAL8P1.25a                      AATAATAAAATGAATGATAAAATAATAGAAGAAAAAGAAGATGAAATA
MAL8|MAL8P1.25a                 ------------------------------------------------
su_gi_contig_3122               ------------------------------------------------
gi|21687847|gb|BQ633694.1|BQ633 ------------------------------------------------
C02_Pf_Sau3A_T3_M_P37.ab1       ------------------------------------------------
C02_Pf_Sau3A_T3_M_P37_d.ab1     ------------------------------------------------

MAL8P1.25a                      TCTGTAAGCGATGACAATAGTTCAAGTAGTGATGAAGATCATGAGGGC
MAL8|MAL8P1.25a                 ------------------------------------------------
su_gi_contig_3122               ------------------------------------------------
gi|21687847|gb|BQ633694.1|BQ633 ------------------------------------------------
C02_Pf_Sau3A_T3_M_P37.ab1       ------------------------------------------------
C02_Pf_Sau3A_T3_M_P37_d.ab1     ------------------------------------------------

MAL8P1.25a                      TTATTACTAACATCCAAATTTAAAAAAAAGTTTAGTTATTTATTATTA
MAL8|MAL8P1.25a                 ------------------------------------------------
su_gi_contig_3122               ------------------------------------------------
gi|21687847|gb|BQ633694.1|BQ633 ------------------------------------------------
C02_Pf_Sau3A_T3_M_P37.ab1       ------------------------------------------------
C02_Pf_Sau3A_T3_M_P37_d.ab1     ------------------------------------------------

MAL8P1.25a                      AAAT
MAL8|MAL8P1.25a                 ----
su_gi_contig_3122               ----
gi|21687847|gb|BQ633694.1|BQ633 ----
C02_Pf_Sau3A_T3_M_P37.ab1       ----
C02_Pf_Sau3A_T3_M_P37_d.ab1     ----

;

endblock;
