# Supplementary material for: cDNA sequences reveal considerable gene prediction inaccuracy in the Plasmodium falciparum genome
Source: BMC Genomics. 2007 Jul 27;8:255. doi: 10.1186/1471-2164-8-255 (PMC1978503; doi:10.1186/1471-2164-8-255)
Supplement: Additional file 2 — Genes with predicted coding regions fully covered by EST and confirmation of predicted introns. Aligned cDNA and predicted CDS sequences can be viewed by double clicking the hyper-linked gene names in the Excel file. [file 1471-2164-8-255-S2.zip › MAL8P1.3.TXT]

#NEXUS

[!This data assembled using Sequencher, from Gene Codes Corporation.]
begin data;
   dimensions ntax=10 nchar=3873;
   format datatype=dna gap=- interleave=yes;
   matrix

MAL8P1.3                     AAGAATAAATAAGCGCATATATTAAACAGAGAATTATGTATTCTATTA
MAL8|MAL8P1.3                ------------------------------------------------
E08_1662_302.ab1             ------------------------------------------------
su_gi_contig_1237            ------------------------------------------------
E07_1662_1.ab1               ------------------------------------------------
004_PfLab1_S_Plate6b.ab1     ------------------------------------------------
E10_Pf_Sau3A_T3_M_P23_d.ab1  ------------------------------------------------
E10_Pf_Sau3A_T3_M_P23.ab1    ------------------------------------------------
H08_PfLab1_M_Plate1b.ab1     ------------------------------------------------
B01_PfBamHI_S_T7_Plate8a.ab1 ------------------------------------------------

MAL8P1.3                     AATATTCAGTTTGTTTGAACAAACAAAAAAAAAAAAAAAAAACATATA
MAL8|MAL8P1.3                ------------------------------------------------
E08_1662_302.ab1             ------------------------------------------------
su_gi_contig_1237            ------------------------------------------------
E07_1662_1.ab1               ------------------------------------------------
004_PfLab1_S_Plate6b.ab1     ------------------------------------------------
E10_Pf_Sau3A_T3_M_P23_d.ab1  ------------------------------------------------
E10_Pf_Sau3A_T3_M_P23.ab1    ------------------------------------------------
H08_PfLab1_M_Plate1b.ab1     ------------------------------------------------
B01_PfBamHI_S_T7_Plate8a.ab1 ------------------------------------------------

MAL8P1.3                     TATATATATTTTTTTTTTTCAATATGTTGAAATTTTTTTTTTTGTTGT
MAL8|MAL8P1.3                ------------------------------------------------
E08_1662_302.ab1             ------------------------------------------------
su_gi_contig_1237            ------------------------------------------------
E07_1662_1.ab1               ------------------------------------------------
004_PfLab1_S_Plate6b.ab1     ------------------------------------------------
E10_Pf_Sau3A_T3_M_P23_d.ab1  ------------------------------------------------
E10_Pf_Sau3A_T3_M_P23.ab1    ------------------------------------------------
H08_PfLab1_M_Plate1b.ab1     ------------------------------------------------
B01_PfBamHI_S_T7_Plate8a.ab1 ------------------------------------------------

MAL8P1.3                     TTTATTTATTCTTTGTAGCTATTTATAATTATATCTATATTTTTTATA
MAL8|MAL8P1.3                ------------------------------------------------
E08_1662_302.ab1             ------------------------------------------------
su_gi_contig_1237            ------------------------------------------------
E07_1662_1.ab1               ------------------------------------------------
004_PfLab1_S_Plate6b.ab1     ------------------------------------------------
E10_Pf_Sau3A_T3_M_P23_d.ab1  ------------------------------------------------
E10_Pf_Sau3A_T3_M_P23.ab1    ------------------------------------------------
H08_PfLab1_M_Plate1b.ab1     ------------------------------------------------
B01_PfBamHI_S_T7_Plate8a.ab1 ------------------------------------------------

MAL8P1.3                     TTTAGAAAATTCCTTTTCATTTCTAATTTCATTTGTTTTAGATCCATA
MAL8|MAL8P1.3                ------------------------------------------------
E08_1662_302.ab1             ------------------------------------------------
su_gi_contig_1237            ------------------------------------------------
E07_1662_1.ab1               ------------------------------------------------
004_PfLab1_S_Plate6b.ab1     ------------------------------------------------
E10_Pf_Sau3A_T3_M_P23_d.ab1  ------------------------------------------------
E10_Pf_Sau3A_T3_M_P23.ab1    ------------------------------------------------
H08_PfLab1_M_Plate1b.ab1     ------------------------------------------------
B01_PfBamHI_S_T7_Plate8a.ab1 ------------------------------------------------

MAL8P1.3                     AAAAATAAATGCACATGAAGTATAATTAAAATATGTAAATTAACATAT
MAL8|MAL8P1.3                ------------------------------------------------
E08_1662_302.ab1             ------------------------------------------------
su_gi_contig_1237            ------------------------------------------------
E07_1662_1.ab1               ------------------------------------------------
004_PfLab1_S_Plate6b.ab1     ------------------------------------------------
E10_Pf_Sau3A_T3_M_P23_d.ab1  ------------------------------------------------
E10_Pf_Sau3A_T3_M_P23.ab1    ------------------------------------------------
H08_PfLab1_M_Plate1b.ab1     ------------------------------------------------
B01_PfBamHI_S_T7_Plate8a.ab1 ------------------------------------------------

MAL8P1.3                     ATATAACAATTTCGTATGCTATAAAAAAGAAAATAATATTTTGTTTTT
MAL8|MAL8P1.3                ------------------------------------------------
E08_1662_302.ab1             ------------------------------------------------
su_gi_contig_1237            ------------------------------------------------
E07_1662_1.ab1               ------------------------------------------------
004_PfLab1_S_Plate6b.ab1     ------------------------------------------------
E10_Pf_Sau3A_T3_M_P23_d.ab1  ------------------------------------------------
E10_Pf_Sau3A_T3_M_P23.ab1    ------------------------------------------------
H08_PfLab1_M_Plate1b.ab1     ------------------------------------------------
B01_PfBamHI_S_T7_Plate8a.ab1 ------------------------------------------------

MAL8P1.3                     CATTTTCTTTTAAAAATACATATATATATATATATTATATAATACTGG
MAL8|MAL8P1.3                ------------------------------------------------
E08_1662_302.ab1             ------------------------------------------------
su_gi_contig_1237            ------------------------------------------------
E07_1662_1.ab1               ------------------------------------------------
004_PfLab1_S_Plate6b.ab1     ------------------------------------------------
E10_Pf_Sau3A_T3_M_P23_d.ab1  ------------------------------------------------
E10_Pf_Sau3A_T3_M_P23.ab1    ------------------------------------------------
H08_PfLab1_M_Plate1b.ab1     ------------------------------------------------
B01_PfBamHI_S_T7_Plate8a.ab1 ------------------------------------------------

MAL8P1.3                     TATTATAATTAAAGAAAAGAAAAAAAAATAGTATAATAAAATATATTT
MAL8|MAL8P1.3                ------------------------------------------------
E08_1662_302.ab1             ------------------------------------------------
su_gi_contig_1237            ------------------------------------------------
E07_1662_1.ab1               ------------------------------------------------
004_PfLab1_S_Plate6b.ab1     ------------------------------------------------
E10_Pf_Sau3A_T3_M_P23_d.ab1  ------------------------------------------------
E10_Pf_Sau3A_T3_M_P23.ab1    ------------------------------------------------
H08_PfLab1_M_Plate1b.ab1     ------------------------------------------------
B01_PfBamHI_S_T7_Plate8a.ab1 ------------------------------------------------

MAL8P1.3                     TCTATTGTAAATTATTTAATTAGAAAAATAATGAAGGTTGGAATATCT
MAL8|MAL8P1.3                ------------------------------------------------
E08_1662_302.ab1             ------------------------------------------------
su_gi_contig_1237            ------------------------------------------------
E07_1662_1.ab1               ------------------------------------------------
004_PfLab1_S_Plate6b.ab1     ------------------------------------------------
E10_Pf_Sau3A_T3_M_P23_d.ab1  ------------------------------------------------
E10_Pf_Sau3A_T3_M_P23.ab1    ------------------------------------------------
H08_PfLab1_M_Plate1b.ab1     ------------------------------------------------
B01_PfBamHI_S_T7_Plate8a.ab1 ------------------------------------------------

MAL8P1.3                     TTAATTATATTGTATATTATTATATATATATCATATAGTGTTTTTACC
MAL8|MAL8P1.3                ------------------------------------------------
E08_1662_302.ab1             ------------------------------------------------
su_gi_contig_1237            ------------------------------------------------
E07_1662_1.ab1               ------------------------------------------------
004_PfLab1_S_Plate6b.ab1     ------------------------------------------------
E10_Pf_Sau3A_T3_M_P23_d.ab1  ------------------------------------------------
E10_Pf_Sau3A_T3_M_P23.ab1    ------------------------------------------------
H08_PfLab1_M_Plate1b.ab1     ------------------------------------------------
B01_PfBamHI_S_T7_Plate8a.ab1 ------------------------------------------------

MAL8P1.3                     TAAATTTCAAAAAAATTTACCTATATATGTTTTCGTTTTCTTTTTTTT
MAL8|MAL8P1.3                ------------------------------------------------
E08_1662_302.ab1             ------------------------------------------------
su_gi_contig_1237            ------------------------------------------------
E07_1662_1.ab1               ------------------------------------------------
004_PfLab1_S_Plate6b.ab1     ------------------------------------------------
E10_Pf_Sau3A_T3_M_P23_d.ab1  ------------------------------------------------
E10_Pf_Sau3A_T3_M_P23.ab1    ------------------------------------------------
H08_PfLab1_M_Plate1b.ab1     ------------------------------------------------
B01_PfBamHI_S_T7_Plate8a.ab1 ------------------------------------------------

MAL8P1.3                     TTTTTAACTTCAAATAGTATATTATTTAATGAATAAAAATTTTTAGAT
MAL8|MAL8P1.3                ------------------------------------------------
E08_1662_302.ab1             ------------------------------------------------
su_gi_contig_1237            ------------------------------------------------
E07_1662_1.ab1               ------------------------------------------------
004_PfLab1_S_Plate6b.ab1     ------------------------------------------------
E10_Pf_Sau3A_T3_M_P23_d.ab1  ------------------------------------------------
E10_Pf_Sau3A_T3_M_P23.ab1    ------------------------------------------------
H08_PfLab1_M_Plate1b.ab1     ------------------------------------------------
B01_PfBamHI_S_T7_Plate8a.ab1 ------------------------------------------------

MAL8P1.3                     AAAAATATGTTAAAAAATTAGCAAAATTATTTAAAAAAAAAAAAAAAA
MAL8|MAL8P1.3                ------------------------------------------------
E08_1662_302.ab1             ------------------------------------------------
su_gi_contig_1237            ------------------------------------------------
E07_1662_1.ab1               ------------------------------------------------
004_PfLab1_S_Plate6b.ab1     ------------------------------------------------
E10_Pf_Sau3A_T3_M_P23_d.ab1  ------------------------------------------------
E10_Pf_Sau3A_T3_M_P23.ab1    ------------------------------------------------
H08_PfLab1_M_Plate1b.ab1     ------------------------------------------------
B01_PfBamHI_S_T7_Plate8a.ab1 ------------------------------------------------

MAL8P1.3                     TAGAATTATTATTAGGTAAAAAATAAAAAAAATATATATATTTATAAT
MAL8|MAL8P1.3                ------------------------------------------------
E08_1662_302.ab1             ------------------------------------------------
su_gi_contig_1237            ------------------------------------------------
E07_1662_1.ab1               ------------------------------------------------
004_PfLab1_S_Plate6b.ab1     ------------------------------------------------
E10_Pf_Sau3A_T3_M_P23_d.ab1  ------------------------------------------------
E10_Pf_Sau3A_T3_M_P23.ab1    ------------------------------------------------
H08_PfLab1_M_Plate1b.ab1     ------------------------------------------------
B01_PfBamHI_S_T7_Plate8a.ab1 ------------------------------------------------

MAL8P1.3                     AATGTTCTAATTCATATTAATATTATTTTCCCCACGTTATAGATATAT
MAL8|MAL8P1.3                ------------------------------------------------
E08_1662_302.ab1             ------------------------------------------------
su_gi_contig_1237            ------------------------------------------------
E07_1662_1.ab1               ------------------------------------------------
004_PfLab1_S_Plate6b.ab1     ------------------------------------------------
E10_Pf_Sau3A_T3_M_P23_d.ab1  ------------------------------------------------
E10_Pf_Sau3A_T3_M_P23.ab1    ------------------------------------------------
H08_PfLab1_M_Plate1b.ab1     ------------------------------------------------
B01_PfBamHI_S_T7_Plate8a.ab1 ------------------------------------------------

MAL8P1.3                     ATATGTGTTTTATTCGTTTTTGTTTTATATATATATATATATTATAAA
MAL8|MAL8P1.3                ------------------------------------------------
E08_1662_302.ab1             ------------------------------------------------
su_gi_contig_1237            ------------------------------------------------
E07_1662_1.ab1               ------------------------------------------------
004_PfLab1_S_Plate6b.ab1     ------------------------------------------------
E10_Pf_Sau3A_T3_M_P23_d.ab1  ------------------------------------------------
E10_Pf_Sau3A_T3_M_P23.ab1    ------------------------------------------------
H08_PfLab1_M_Plate1b.ab1     ------------------------------------------------
B01_PfBamHI_S_T7_Plate8a.ab1 ------------------------------------------------

MAL8P1.3                     AATATGGGTAATTTCTTACTTTTTTTCGTATATATATTAAATCTTTGA
MAL8|MAL8P1.3                ------------------------------------------------
E08_1662_302.ab1             ------------------------------------------------
su_gi_contig_1237            ------------------------------------------------
E07_1662_1.ab1               ------------------------------------------------
004_PfLab1_S_Plate6b.ab1     ------------------------------------------------
E10_Pf_Sau3A_T3_M_P23_d.ab1  ------------------------------------------------
E10_Pf_Sau3A_T3_M_P23.ab1    ------------------------------------------------
H08_PfLab1_M_Plate1b.ab1     ------------------------------------------------
B01_PfBamHI_S_T7_Plate8a.ab1 ------------------------------------------------

MAL8P1.3                     TTCATTGATATATTATATACCCTTCTGTTCTTTTTTTACACAAGAAAA
MAL8|MAL8P1.3                ------------------------------------------------
E08_1662_302.ab1             ------------------------------------------------
su_gi_contig_1237            ------------------------------------------------
E07_1662_1.ab1               ------------------------------------------------
004_PfLab1_S_Plate6b.ab1     ------------------------------------------------
E10_Pf_Sau3A_T3_M_P23_d.ab1  ------------------------------------------------
E10_Pf_Sau3A_T3_M_P23.ab1    ------------------------------------------------
H08_PfLab1_M_Plate1b.ab1     ------------------------------------------------
B01_PfBamHI_S_T7_Plate8a.ab1 ------------------------------------------------

MAL8P1.3                     TAAAAAAGTATGAATAATAAAATTATATATTATGATTATGTTTCTAAG
MAL8|MAL8P1.3                ------------------------------------------------
E08_1662_302.ab1             ------------------------------------------------
su_gi_contig_1237            ------------------------------------------------
E07_1662_1.ab1               ------------------------------------------------
004_PfLab1_S_Plate6b.ab1     ------------------------------------------------
E10_Pf_Sau3A_T3_M_P23_d.ab1  ------------------------------------------------
E10_Pf_Sau3A_T3_M_P23.ab1    ------------------------------------------------
H08_PfLab1_M_Plate1b.ab1     ------------------------------------------------
B01_PfBamHI_S_T7_Plate8a.ab1 ------------------------------------------------

MAL8P1.3                     TATGAATAGAAAATTATTTATATATACTATATAATATATATATGTTTT
MAL8|MAL8P1.3                ------------------------------------------------
E08_1662_302.ab1             ------------------------------------------------
su_gi_contig_1237            ------------------------------------------------
E07_1662_1.ab1               ------------------------------------------------
004_PfLab1_S_Plate6b.ab1     ------------------------------------------------
E10_Pf_Sau3A_T3_M_P23_d.ab1  ------------------------------------------------
E10_Pf_Sau3A_T3_M_P23.ab1    ------------------------------------------------
H08_PfLab1_M_Plate1b.ab1     ------------------------------------------------
B01_PfBamHI_S_T7_Plate8a.ab1 ------------------------------------------------

MAL8P1.3                     AGATAATATTAATTTATGTTTAATAGAAATAAAAAAAAAAAAATATAT
MAL8|MAL8P1.3                ------------------------------------------------
E08_1662_302.ab1             ------------------------------------------------
su_gi_contig_1237            ------------------------------------------------
E07_1662_1.ab1               ------------------------------------------------
004_PfLab1_S_Plate6b.ab1     ------------------------------------------------
E10_Pf_Sau3A_T3_M_P23_d.ab1  ------------------------------------------------
E10_Pf_Sau3A_T3_M_P23.ab1    ------------------------------------------------
H08_PfLab1_M_Plate1b.ab1     ------------------------------------------------
B01_PfBamHI_S_T7_Plate8a.ab1 ------------------------------------------------

MAL8P1.3                     ATAAATATATTATATATATATATATTATATTATAAAATATTTATTGAA
MAL8|MAL8P1.3                ------------------------------------------------
E08_1662_302.ab1             ------------------------------------------------
su_gi_contig_1237            -------------------------------ATAAAATATTTATTGAA
E07_1662_1.ab1               ------------------------------------------------
004_PfLab1_S_Plate6b.ab1     ------------------------------------------------
E10_Pf_Sau3A_T3_M_P23_d.ab1  ------------------------------------------------
E10_Pf_Sau3A_T3_M_P23.ab1    ------------------------------------------------
H08_PfLab1_M_Plate1b.ab1     ------------------------------------------------
B01_PfBamHI_S_T7_Plate8a.ab1 -------------------------------ATAAAATATTTATTGAA

MAL8P1.3                     ATTAAAAATATTATAATAAATTTTATATATTTATTCTTAATATAATTT
MAL8|MAL8P1.3                ------------------------------------------------
E08_1662_302.ab1             ------------------------------------------------
su_gi_contig_1237            ATTAAAAATATTATAATAAATTTTATATATTTATTCTTAATATAATTT
E07_1662_1.ab1               ------------------------------------------------
004_PfLab1_S_Plate6b.ab1     ------------------------------------------------
E10_Pf_Sau3A_T3_M_P23_d.ab1  ------------------------------------------------
E10_Pf_Sau3A_T3_M_P23.ab1    ------------------------------------------------
H08_PfLab1_M_Plate1b.ab1     ---------------ATAAATTTTATATATTTATTCTTAATATAATTT
B01_PfBamHI_S_T7_Plate8a.ab1 ATTAAAAATATTATAATAAATTTTATATATTTATTCTTAATATAATTT

MAL8P1.3                     TATAAAAATATTTCTATATAAATTATTTAAATATATAATTATTAATTT
MAL8|MAL8P1.3                ------------------------------------------------
E08_1662_302.ab1             ------------------------------------------------
su_gi_contig_1237            TATAAAAATATTTCTATATAAATTATTTAAATATATAATTATTAATTT
E07_1662_1.ab1               ------------------------------------------------
004_PfLab1_S_Plate6b.ab1     ------------------------------------------------
E10_Pf_Sau3A_T3_M_P23_d.ab1  ------------------------------------------------
E10_Pf_Sau3A_T3_M_P23.ab1    ------------------------------------------------
H08_PfLab1_M_Plate1b.ab1     TATAAAAATATTTCTATATAAATTATTTAAATATATAATTATTAATTT
B01_PfBamHI_S_T7_Plate8a.ab1 TATAAAAATATTTCTATATAAATTATTTAAATATATAATTATTAATTT

MAL8P1.3                     AACCTTTATAAAAAATGTATTAATTCCTTTTTCTTTTTTTGTTTTGTG
MAL8|MAL8P1.3                ------------------------------------------------
E08_1662_302.ab1             ------------------------------------------------
su_gi_contig_1237            AACCTTTATAAAAAATGTATTAATTCCTTTTTCTTTTTTTGTTTTGTG
E07_1662_1.ab1               ------------------------------------------------
004_PfLab1_S_Plate6b.ab1     ----------------------------------------GTTTTGTG
E10_Pf_Sau3A_T3_M_P23_d.ab1  ------------------------------------------------
E10_Pf_Sau3A_T3_M_P23.ab1    ------------------------------------------------
H08_PfLab1_M_Plate1b.ab1     AACCTTTATAAAAAATGTATTAATTCCTTTTTCTTTTTTTGTTTTGTG
B01_PfBamHI_S_T7_Plate8a.ab1 AACCTTTATAAAAAATGTATTAATTCCTTTTTCTTTTTTTGTT-----

MAL8P1.3                     TATTGTTTTTATCTAATTAAATAACCTACATTATATTTATACTTAATT
MAL8|MAL8P1.3                ------------------------------------------------
E08_1662_302.ab1             ------------------------------------------------
su_gi_contig_1237            TATTGTTTTTATCTAATTAAATAACCTACATTATATTTATACTTAATT
E07_1662_1.ab1               ------------------------------------------------
004_PfLab1_S_Plate6b.ab1     TATTGTTTTTATCTAATTAAATAACCTACATTATATTTATACTTAATT
E10_Pf_Sau3A_T3_M_P23_d.ab1  ------------------------------------------------
E10_Pf_Sau3A_T3_M_P23.ab1    ------------------------------------------------
H08_PfLab1_M_Plate1b.ab1     TATTGTTTTTATCTAATTAAATAACCTACATTATATTTATACTTAATT
B01_PfBamHI_S_T7_Plate8a.ab1 ------------------------------------------------

MAL8P1.3                     ATACTTCCAAAAAAGAAAATTGAAAAAAGGAGAAGTTTATTATATATT
MAL8|MAL8P1.3                ------------------------------------------------
E08_1662_302.ab1             ------------------------------------------------
su_gi_contig_1237            ATACTTCCAAAAAAGAAAATTGAAAAAAGGAGAAGTTTATTATATATT
E07_1662_1.ab1               ------------------------------------------------
004_PfLab1_S_Plate6b.ab1     ATACTTCCAAAAAAGAAAATTGAAAAAAGGAGAAGTTTATTATATATT
E10_Pf_Sau3A_T3_M_P23_d.ab1  ------------------------------------------------
E10_Pf_Sau3A_T3_M_P23.ab1    ------------------------------------------------
H08_PfLab1_M_Plate1b.ab1     ATACTTCCAAAAAAGAAAATTGAAAAAAGGAGAAGTTTATTATATATT
B01_PfBamHI_S_T7_Plate8a.ab1 ------------------------------------------------

MAL8P1.3                     AAATTTATTCTATATACGTATATACATATATTGATAATACATAC--AT
MAL8|MAL8P1.3                ------------------------------------------------
E08_1662_302.ab1             ------------------------------------------------
su_gi_contig_1237            AAATTTATTCTATATACGTATATACATATATTGATAATACATAC--AT
E07_1662_1.ab1               ------------------------------------------------
004_PfLab1_S_Plate6b.ab1     AAATTTATTCTATATACGTATATACATATATTGATAATACATAC--AT
E10_Pf_Sau3A_T3_M_P23_d.ab1  ------------------------------------------------
E10_Pf_Sau3A_T3_M_P23.ab1    ------------------------------------------------
H08_PfLab1_M_Plate1b.ab1     AAATTTATTCTATATACGTATATACATATATTGATAATACATACATAT
B01_PfBamHI_S_T7_Plate8a.ab1 ------------------------------------------------

MAL8P1.3                     ATATATATATATATATTAATTTATTTATTTATTTACTTCATGTTTGAT
MAL8|MAL8P1.3                ------------------------------------------------
E08_1662_302.ab1             ------------------------------------------------
su_gi_contig_1237            ATATATATATATATATTAATTTATTTATTTATTTACTTCATGTTTGAT
E07_1662_1.ab1               ------------------------------------------------
004_PfLab1_S_Plate6b.ab1     ATATATATATATATATTAATTTATTTATTTATTTACTTCATGTTTGAT
E10_Pf_Sau3A_T3_M_P23_d.ab1  ------------------------------------------------
E10_Pf_Sau3A_T3_M_P23.ab1    ------------------------------------------------
H08_PfLab1_M_Plate1b.ab1     ATATATATATATATATTAATTTATTTATTTATTTACTTCATGTTTGAT
B01_PfBamHI_S_T7_Plate8a.ab1 ------------------------------------------------

MAL8P1.3                     GAGAAGTATCATTTTATGAACATCAAAACATGTAGATGAAAAGATAAA
MAL8|MAL8P1.3                ------------------------------------------------
E08_1662_302.ab1             ------------------------------------------------
su_gi_contig_1237            GAGAAGTATCATTTTATGAACATCAAAACATGTAGATGAAAAGATAAA
E07_1662_1.ab1               ------------------------------------------------
004_PfLab1_S_Plate6b.ab1     GAGAAGTATCATTTTATGAACATCAAAACATGTAGATGAAAAGATAAA
E10_Pf_Sau3A_T3_M_P23_d.ab1  ------------------------------------------------
E10_Pf_Sau3A_T3_M_P23.ab1    ------------------------------------------------
H08_PfLab1_M_Plate1b.ab1     GAGAAGTATCATTTTATGAACATCAAAACATGTAGATGAAAAGATAAA
B01_PfBamHI_S_T7_Plate8a.ab1 ------------------------------------------------

MAL8P1.3                     GATTATAAAGGAATATGAAAAGTATTATAAATAACCGTACATTTAATA
MAL8|MAL8P1.3                --------------ATGAAAAGTATTATAAATAACCGTACATTTAATA
E08_1662_302.ab1             ------------------------------------------------
su_gi_contig_1237            GATTATAAAGGAATATGAAAAGTATTATAAATAACCGTACATTTAATA
E07_1662_1.ab1               ------------------------------------------------
004_PfLab1_S_Plate6b.ab1     GATTATAAAGGAATATGAAAAGTATTATAAATAACCGTACATTTAATA
E10_Pf_Sau3A_T3_M_P23_d.ab1  ------------------------------------------------
E10_Pf_Sau3A_T3_M_P23.ab1    ------------------------------------------------
H08_PfLab1_M_Plate1b.ab1     GATTATAAAGGAATATGAAAAGTATTATAAATAACCGTACATTTAATA
B01_PfBamHI_S_T7_Plate8a.ab1 ------------------------------------------------

MAL8P1.3                     AAATGAATATATTTATTTTATTTATAAATATATTGGTTATTGATCTTT
MAL8|MAL8P1.3                AAATGAATATATTTATTTTATTTATAAATATATTGGTTATTGATCTTT
E08_1662_302.ab1             ------------------------------------------------
su_gi_contig_1237            AAATGAATATATTTATTTTATTTATAAATATATTGGTTATTGATCTTT
E07_1662_1.ab1               ------------------------------------------------
004_PfLab1_S_Plate6b.ab1     AAATGAATATATTTATTTTATTTATAAATATATTGGTTATTGATCTTT
E10_Pf_Sau3A_T3_M_P23_d.ab1  ---------------------------------------------TTT
E10_Pf_Sau3A_T3_M_P23.ab1    ---------------------------------------------TTT
H08_PfLab1_M_Plate1b.ab1     AAATGAATATATTTATTTTATTTATAAATATATTG-------------
B01_PfBamHI_S_T7_Plate8a.ab1 ------------------------------------------------

MAL8P1.3                     TCTGTGTTTCCGTAGAATTTTTTAATAAAGTAAGGCCAAAATAATAAA
MAL8|MAL8P1.3                TCTGTGTTTCCGTAGAATTTTTTAATAAA-------------------
E08_1662_302.ab1             ------------------------------------------------
su_gi_contig_1237            TCTGTGTTTCCGTAGAATTTTTTAATAAA-------------------
E07_1662_1.ab1               ------------------------------------------------
004_PfLab1_S_Plate6b.ab1     TCTGTGTTTCCGTAGAATTTTTTAATAAA-------------------
E10_Pf_Sau3A_T3_M_P23_d.ab1  TCTGTGTTTCCGTAGAATTTTTTAATAAA-------------------
E10_Pf_Sau3A_T3_M_P23.ab1    TCTGTGTTTCCGTAGAATTTTTTAATAAA-------------------
H08_PfLab1_M_Plate1b.ab1     ------------------------------------------------
B01_PfBamHI_S_T7_Plate8a.ab1 ------------------------------------------------

MAL8P1.3                     AGAAAGAAAAGGAGAAAATATATTTTTTCTATATATTTATTTGTTTTT
MAL8|MAL8P1.3                ------------------------------------------------
E08_1662_302.ab1             ------------------------------------------------
su_gi_contig_1237            ------------------------------------------------
E07_1662_1.ab1               ------------------------------------------------
004_PfLab1_S_Plate6b.ab1     ------------------------------------------------
E10_Pf_Sau3A_T3_M_P23_d.ab1  ------------------------------------------------
E10_Pf_Sau3A_T3_M_P23.ab1    ------------------------------------------------
H08_PfLab1_M_Plate1b.ab1     ------------------------------------------------
B01_PfBamHI_S_T7_Plate8a.ab1 ------------------------------------------------

MAL8P1.3                     ATGTAAAAATATATATATATATATATATATATTTGTTTATTTATTTAT
MAL8|MAL8P1.3                ------------------------------------------------
E08_1662_302.ab1             ------------------------------------------------
su_gi_contig_1237            ------------------------------------------------
E07_1662_1.ab1               ------------------------------------------------
004_PfLab1_S_Plate6b.ab1     ------------------------------------------------
E10_Pf_Sau3A_T3_M_P23_d.ab1  ------------------------------------------------
E10_Pf_Sau3A_T3_M_P23.ab1    ------------------------------------------------
H08_PfLab1_M_Plate1b.ab1     ------------------------------------------------
B01_PfBamHI_S_T7_Plate8a.ab1 ------------------------------------------------

MAL8P1.3                     TTATTGAGTCCATTTCATATGTAATATCATATCAGTTGGAGAATTATA
MAL8|MAL8P1.3                ------------------------------------------------
E08_1662_302.ab1             ------------------------------------------------
su_gi_contig_1237            ------------------------------------------------
E07_1662_1.ab1               ------------------------------------------------
004_PfLab1_S_Plate6b.ab1     ------------------------------------------------
E10_Pf_Sau3A_T3_M_P23_d.ab1  ------------------------------------------------
E10_Pf_Sau3A_T3_M_P23.ab1    ------------------------------------------------
H08_PfLab1_M_Plate1b.ab1     ------------------------------------------------
B01_PfBamHI_S_T7_Plate8a.ab1 ------------------------------------------------

MAL8P1.3                     AAGAATTTGATTTATATTAATTTGCTCTTTCTATATATTTCCCTTTTT
MAL8|MAL8P1.3                ------------------------------------------------
E08_1662_302.ab1             ------------------------------------------------
su_gi_contig_1237            ------------------------------------------------
E07_1662_1.ab1               ------------------------------------------------
004_PfLab1_S_Plate6b.ab1     ------------------------------------------------
E10_Pf_Sau3A_T3_M_P23_d.ab1  ------------------------------------------------
E10_Pf_Sau3A_T3_M_P23.ab1    ------------------------------------------------
H08_PfLab1_M_Plate1b.ab1     ------------------------------------------------
B01_PfBamHI_S_T7_Plate8a.ab1 ------------------------------------------------

MAL8P1.3                     GCAGCATTGTTTTTATAAAACGGCTAATGAAAATGTAAAATTGGCTAG
MAL8|MAL8P1.3                ----CATTGTTTTTATAAAACGGCTAATGAAAATGTAAAATTGGCTAG
E08_1662_302.ab1             ------------------------------------------------
su_gi_contig_1237            ----CATTGTTTTTATAAAACGGCTAATGAAAATGTAAAATTGGCTAG
E07_1662_1.ab1               ------------------------------------------------
004_PfLab1_S_Plate6b.ab1     ----CATTGTTTTTATAAAACGGCTAATGAAAATGTAAAATTGGCTAG
E10_Pf_Sau3A_T3_M_P23_d.ab1  ----CATTGTTTTTATAAAACGGCTAATGAAAATGTAAAATTGGCTAG
E10_Pf_Sau3A_T3_M_P23.ab1    ----CATTGTTTTTATAAAACGGCTAATGAAAATGTAAAATTGGCTAG
H08_PfLab1_M_Plate1b.ab1     ------------------------------------------------
B01_PfBamHI_S_T7_Plate8a.ab1 ------------------------------------------------

MAL8P1.3                     CTCACTTAGTGATAGGTTAAGTAGGTCATTAGCACTACGTTCTCATAA
MAL8|MAL8P1.3                CTCACTTAGTGATAGGTTAAGTAGGTCATTAGCACTACGTTCTCATAA
E08_1662_302.ab1             ------------------------------------------------
su_gi_contig_1237            CTCACTTAGTGATAGGTTAAGTAGGTCATTAGCACTACGTTCTCATAA
E07_1662_1.ab1               -----TTAGTGATAGGTTAAGTAGGTCATTAGCACTACGTTCTCATAA
004_PfLab1_S_Plate6b.ab1     CTCACTTAGTGATAGGTTAAGTAGGTCATTAGCACTACGTTCTCATAA
E10_Pf_Sau3A_T3_M_P23_d.ab1  CTCACTTAGTGATAGGTTAAGTAGGTCATT------------------
E10_Pf_Sau3A_T3_M_P23.ab1    CTCACTTAGTGATAGGTTAAGTAGGTCATT------------------
H08_PfLab1_M_Plate1b.ab1     ------------------------------------------------
B01_PfBamHI_S_T7_Plate8a.ab1 ------------------------------------------------

MAL8P1.3                     TGAAGTTGGTCAACCTGTGTTTAATGTTTTAAATGTAAATTTAAATAC
MAL8|MAL8P1.3                TGAAGTTGGTCAACCTGTGTTTAATGTTTTAAATGTAAATTTAAATAC
E08_1662_302.ab1             ------------------------------------------------
su_gi_contig_1237            TGAAGTTGGTCAACCTGTGTTTAATGTTTTAAATGTAAATTTAAATAC
E07_1662_1.ab1               TGAAGTTGGTCAACCTGTGTTTAATGTTTTAAATGTAAATTTAAATAC
004_PfLab1_S_Plate6b.ab1     TGAAGTTGGTCAACCTGTGTTTAATGTTTTAAATGTAAATTTAAATAC
E10_Pf_Sau3A_T3_M_P23_d.ab1  ------------------------------------------------
E10_Pf_Sau3A_T3_M_P23.ab1    ------------------------------------------------
H08_PfLab1_M_Plate1b.ab1     ------------------------------------------------
B01_PfBamHI_S_T7_Plate8a.ab1 ------------------------------------------------

MAL8P1.3                     AGAAATTAAGAAAAAGGATATGATCACTGAAGTTGAAACAGAATTTGA
MAL8|MAL8P1.3                AGAAATTAAGAAAAAGGATATGATCACTGAAGTTGAAACAGAATTTGA
E08_1662_302.ab1             ------------------------------------------------
su_gi_contig_1237            AGAAATTAAGAAAAAGGATATGATCACTGAAGTTGAAACAGAATTTGA
E07_1662_1.ab1               AGAAATTAAGAAAAAGGATATGATCACTGAAGTTGAAACAGAATTTGA
004_PfLab1_S_Plate6b.ab1     AGAAATTAAGAAAAAGGATATGATCACTGAAGTTGAAACAGAATTTGA
E10_Pf_Sau3A_T3_M_P23_d.ab1  ------------------------------------------------
E10_Pf_Sau3A_T3_M_P23.ab1    ------------------------------------------------
H08_PfLab1_M_Plate1b.ab1     ------------------------------------------------
B01_PfBamHI_S_T7_Plate8a.ab1 ------------------------------------------------

MAL8P1.3                     AGTATTAGAAGTATGTGCGGAAGAAGAAGATGGTGAAAATGAAATAAG
MAL8|MAL8P1.3                AGTATTAGAAGTATGTGCGGAAGAAGAAGATGGTGAAAATGAAATAAG
E08_1662_302.ab1             ------------------------------------------------
su_gi_contig_1237            AGTATTAGAAGTATGTGCGGAAGAAGAAGATGGTGAAAATGAAATAAG
E07_1662_1.ab1               AGTATTAGAAGTATGTGCGGAAGAAGAAGATGGTGAAAATGAAATAAG
004_PfLab1_S_Plate6b.ab1     AGTATTAGAAGTATGTGCGGAAGAAGAAGATGGTGAAAATGAAATAAG
E10_Pf_Sau3A_T3_M_P23_d.ab1  ------------------------------------------------
E10_Pf_Sau3A_T3_M_P23.ab1    ------------------------------------------------
H08_PfLab1_M_Plate1b.ab1     ------------------------------------------------
B01_PfBamHI_S_T7_Plate8a.ab1 ------------------------------------------------

MAL8P1.3                     AATAACAATGAAAACCAATTTAAAACCAGATATGATTAAATTACGTGC
MAL8|MAL8P1.3                AATAACAATGAAAACCAATTTAAAACCAGATATGATTAAATTACGTGC
E08_1662_302.ab1             ------------------------------------------------
su_gi_contig_1237            AATAACAATGAAAACCAATTTAAAACCAGATATGATTAAATTACGTGC
E07_1662_1.ab1               AATAACAATGAAAACCAATTTAAAACCAGATATGATTAAATTACGTGC
004_PfLab1_S_Plate6b.ab1     AATAACAATGAAAACCAATTTAAAACCAGATATGATTAAATTACGTGC
E10_Pf_Sau3A_T3_M_P23_d.ab1  ------------------------------------------------
E10_Pf_Sau3A_T3_M_P23.ab1    ------------------------------------------------
H08_PfLab1_M_Plate1b.ab1     ------------------------------------------------
B01_PfBamHI_S_T7_Plate8a.ab1 ------------------------------------------------

MAL8P1.3                     TTTAAATGAAGAAGTGACATTAAAAAAATGGGATTTTATTATGGACGA
MAL8|MAL8P1.3                TTTAAATGAAGAAGTGACATTAAAAAAATGGGATTTTATTATGGACGA
E08_1662_302.ab1             ------------------------------------------------
su_gi_contig_1237            TTTAAATGAAGAAGTGACATTAAAAAAATGGGATTTTATTATGGACGA
E07_1662_1.ab1               TTTAAATGAAGAAGTGACATTAAAAAAATGGGATTTTATTATGGACGA
004_PfLab1_S_Plate6b.ab1     TTTAAATGAAGAAGTGACATTAAAAAAATGGGATTTTATTATGGACGA
E10_Pf_Sau3A_T3_M_P23_d.ab1  ------------------------------------------------
E10_Pf_Sau3A_T3_M_P23.ab1    ------------------------------------------------
H08_PfLab1_M_Plate1b.ab1     ------------------------------------------------
B01_PfBamHI_S_T7_Plate8a.ab1 ------------------------------------------------

MAL8P1.3                     TTTAGCTAAATGTGAATATAAAAAACAAAAAGAAAAATTAAATAAAAA
MAL8|MAL8P1.3                TTTAGCTAAATGTGAATATAAAAAACAAAAAGAAAAATTAAATAAAAA
E08_1662_302.ab1             --------------------------------------TAAATAAAAA
su_gi_contig_1237            TTTAGCTAAATGTGAATATAAAAAACAAAAAGAAAAATTAAATAAAAA
E07_1662_1.ab1               TTTAGCTAAATGTGAATATAAAAAACAAAAAGAAAAATTAAATAAAAA
004_PfLab1_S_Plate6b.ab1     TTTAGCTAAATGTGAATATAAAAAACAAAAAGAAAAATTAAATAAAAA
E10_Pf_Sau3A_T3_M_P23_d.ab1  ------------------------------------------------
E10_Pf_Sau3A_T3_M_P23.ab1    ------------------------------------------------
H08_PfLab1_M_Plate1b.ab1     ------------------------------------------------
B01_PfBamHI_S_T7_Plate8a.ab1 ------------------------------------------------

MAL8P1.3                     AACAGTAGTTAGAAAAATTGCAGAAGGTTTAGGTTACACTATTGTTTT
MAL8|MAL8P1.3                AACAGTAGTTAGAAAAATTGCAGAAGGTTTAGGTTACACTATTGTTTT
E08_1662_302.ab1             AACAGTAGTTAGAAAAATTGCAGAAGGTTTAGGTTACACTATTGTTTT
su_gi_contig_1237            AACAGTAGTTAGAAAAATTGCAGAAGGTTTAGGTTACACTATTGTTTT
E07_1662_1.ab1               AACAGTAGTTAGAAAAATTGCAGAAGGTTTAGGTTACACTATTGTTTT
004_PfLab1_S_Plate6b.ab1     AACAGTAGTTAGAAAAATTGCAGAAGGT--------------------
E10_Pf_Sau3A_T3_M_P23_d.ab1  ------------------------------------------------
E10_Pf_Sau3A_T3_M_P23.ab1    ------------------------------------------------
H08_PfLab1_M_Plate1b.ab1     ------------------------------------------------
B01_PfBamHI_S_T7_Plate8a.ab1 ------------------------------------------------

MAL8P1.3                     TACAATAGGAGCTCCTATACTTTTAGGTGCTTCAATTGTAGGAGCTTG
MAL8|MAL8P1.3                TACAATAGGAGCTCCTATACTTTTAGGTGCTTCAATTGTAGGAGCTTG
E08_1662_302.ab1             TACAATAGGAGCTCCTATACTTTTAGGTGCTTCAATTGTAGGAGCTTG
su_gi_contig_1237            TACAATAGGAGCTCCTATACTTTTAGGTGCTTCAATTGTAGGAGCTTG
E07_1662_1.ab1               TACAATAGGAGCTCCTATACTTTTAGGTGCTTCAATTGTAGGAGCTTG
004_PfLab1_S_Plate6b.ab1     ------------------------------------------------
E10_Pf_Sau3A_T3_M_P23_d.ab1  ------------------------------------------------
E10_Pf_Sau3A_T3_M_P23.ab1    ------------------------------------------------
H08_PfLab1_M_Plate1b.ab1     ------------------------------------------------
B01_PfBamHI_S_T7_Plate8a.ab1 ------------------------------------------------

MAL8P1.3                     TAAATGGTTCTTAATATCTAAAGATTCTGGAAAATTATTTTTTAAATC
MAL8|MAL8P1.3                TAAATGGTTCTTAATATCTAAAGATTCTGGAAAATTATTTTTTAAATC
E08_1662_302.ab1             TAAATGGTTCTTAATATCTAAAGATTCTGGAAAATTATTTTTTAAATC
su_gi_contig_1237            TAAATGGTTCTTAATATCTAAAGATTCTGGAAAATTATTTTTTAAATC
E07_1662_1.ab1               TAAATGGTTCTTAATATCTAAAGATTCTGGAAAATTATTTTTTAAATC
004_PfLab1_S_Plate6b.ab1     ------------------------------------------------
E10_Pf_Sau3A_T3_M_P23_d.ab1  ------------------------------------------------
E10_Pf_Sau3A_T3_M_P23.ab1    ------------------------------------------------
H08_PfLab1_M_Plate1b.ab1     ------------------------------------------------
B01_PfBamHI_S_T7_Plate8a.ab1 ------------------------------------------------

MAL8P1.3                     TTTGAAAGAAATCCTTTTCTAAAAAGAAAAAAATAAATTATAAATAGA
MAL8|MAL8P1.3                TTTGAAAGAAATCCTTTTCTAA--------------------------
E08_1662_302.ab1             TTTGAAAGAAATCCTTTTCTAAAAAGAAAAAAATAAATTATAAATAGA
su_gi_contig_1237            TTTGAAAGAAATCCTTTTCTAAAAAGAAAAAAATAAATTATAAATAGA
E07_1662_1.ab1               TTTGAAAGAAATCCTTTTCTAAAAAGAAAAAAATAAATTATAAATAGA
004_PfLab1_S_Plate6b.ab1     ------------------------------------------------
E10_Pf_Sau3A_T3_M_P23_d.ab1  ------------------------------------------------
E10_Pf_Sau3A_T3_M_P23.ab1    ------------------------------------------------
H08_PfLab1_M_Plate1b.ab1     ------------------------------------------------
B01_PfBamHI_S_T7_Plate8a.ab1 ------------------------------------------------

MAL8P1.3                     AATATGAAATATATGGAAATTATATATATATATATATAGATATAGATA
MAL8|MAL8P1.3                ------------------------------------------------
E08_1662_302.ab1             AATATGAAATATATGGAAATTATATATATATATATATAGATATAGATA
su_gi_contig_1237            AATATGAAATATATGGAAATTATATATATATATATATAGATATAGATA
E07_1662_1.ab1               AATATGAAATATATGGAAATTATATATATATATATATAGATATAGATA
004_PfLab1_S_Plate6b.ab1     ------------------------------------------------
E10_Pf_Sau3A_T3_M_P23_d.ab1  ------------------------------------------------
E10_Pf_Sau3A_T3_M_P23.ab1    ------------------------------------------------
H08_PfLab1_M_Plate1b.ab1     ------------------------------------------------
B01_PfBamHI_S_T7_Plate8a.ab1 ------------------------------------------------

MAL8P1.3                     TATTTATCTCTTAACATTTTTATATTTTAATTTTTTCATCTTTATATA
MAL8|MAL8P1.3                ------------------------------------------------
E08_1662_302.ab1             TATTTATCTCTTAACATTTTTATATTTTAATTTTTTCATCTTTATATA
su_gi_contig_1237            TATTTATCTCTTAACATTTTTATATTTTAATTTTTTCATCTTTATATA
E07_1662_1.ab1               TATTTATCTCTTAACATTTTTATATTTTAATTTTTTCATCTTTATATA
004_PfLab1_S_Plate6b.ab1     ------------------------------------------------
E10_Pf_Sau3A_T3_M_P23_d.ab1  ------------------------------------------------
E10_Pf_Sau3A_T3_M_P23.ab1    ------------------------------------------------
H08_PfLab1_M_Plate1b.ab1     ------------------------------------------------
B01_PfBamHI_S_T7_Plate8a.ab1 ------------------------------------------------

MAL8P1.3                     TTCATCAATATTATTAGGATTGAGAAATTCCCTTTATTATCCCCATAA
MAL8|MAL8P1.3                ------------------------------------------------
E08_1662_302.ab1             TTCATCAATATTATTAGGATTGAGAAATTCCCTTTATTATCCCCATAA
su_gi_contig_1237            TTCATCAATATTATTAGGATTGAGAAATTCCCTTTATTATCCCCATAA
E07_1662_1.ab1               TTCATCAATATTATTAGGATTGAGAAATTCCCTTTATTATCCCCATAA
004_PfLab1_S_Plate6b.ab1     ------------------------------------------------
E10_Pf_Sau3A_T3_M_P23_d.ab1  ------------------------------------------------
E10_Pf_Sau3A_T3_M_P23.ab1    ------------------------------------------------
H08_PfLab1_M_Plate1b.ab1     ------------------------------------------------
B01_PfBamHI_S_T7_Plate8a.ab1 ------------------------------------------------

MAL8P1.3                     TGTTGTTTTTTAATGGATGATATATATATGTATATATTTTTTTTGTGA
MAL8|MAL8P1.3                ------------------------------------------------
E08_1662_302.ab1             TGTTGTTTTTTAATGGATGATATATATATGTATATA-TTTTTTTGTGA
su_gi_contig_1237            TGTTGTTTTTTAATGGATGATATATATATGTATATATTTTTTT-GTGA
E07_1662_1.ab1               TGTTGTTTTTTAATGGATGATATATATATGTATATA-TTTTTTTGTGA
004_PfLab1_S_Plate6b.ab1     ------------------------------------------------
E10_Pf_Sau3A_T3_M_P23_d.ab1  ------------------------------------------------
E10_Pf_Sau3A_T3_M_P23.ab1    ------------------------------------------------
H08_PfLab1_M_Plate1b.ab1     ------------------------------------------------
B01_PfBamHI_S_T7_Plate8a.ab1 ------------------------------------------------

MAL8P1.3                     TGTTTTGTTGAATATACTAATATTTTATTTTTTAATTTAAAAATGTTA
MAL8|MAL8P1.3                ------------------------------------------------
E08_1662_302.ab1             TGTTTTGTTGAATATACTAATATTTTATTTTTTAATTTAAAAATGTTA
su_gi_contig_1237            TGTTTTGTTGAATATACTAATATTTTATTTTTTAATTTAAAAATGTTA
E07_1662_1.ab1               TGTTTTGTTGAATATACTAATATTTTATTTTTTAATTTAAAAATGTTA
004_PfLab1_S_Plate6b.ab1     ------------------------------------------------
E10_Pf_Sau3A_T3_M_P23_d.ab1  ------------------------------------------------
E10_Pf_Sau3A_T3_M_P23.ab1    ------------------------------------------------
H08_PfLab1_M_Plate1b.ab1     ------------------------------------------------
B01_PfBamHI_S_T7_Plate8a.ab1 ------------------------------------------------

MAL8P1.3                     TTCCTTTTTATTCATAAAATTTTAAAAGAATATTTTTTTTTTTTAGTA
MAL8|MAL8P1.3                ------------------------------------------------
E08_1662_302.ab1             TTCCTTTTTATTCATAAAATTTTAAAAGAATATTTTTTTTTTT-----
su_gi_contig_1237            TTCCTTTTTATTCATAAAATTTTAAAAGAATATTTTTTTTTTT-----
E07_1662_1.ab1               TTCCTTTTTATTCATAAAATTTTAAAAGAATATTTTTTTTT-------
004_PfLab1_S_Plate6b.ab1     ------------------------------------------------
E10_Pf_Sau3A_T3_M_P23_d.ab1  ------------------------------------------------
E10_Pf_Sau3A_T3_M_P23.ab1    ------------------------------------------------
H08_PfLab1_M_Plate1b.ab1     ------------------------------------------------
B01_PfBamHI_S_T7_Plate8a.ab1 ------------------------------------------------

MAL8P1.3                     TATTGATATTTATTTACATATTTCTGATATGTATAATTAAATATCTAT
MAL8|MAL8P1.3                ------------------------------------------------
E08_1662_302.ab1             ------------------------------------------------
su_gi_contig_1237            ------------------------------------------------
E07_1662_1.ab1               ------------------------------------------------
004_PfLab1_S_Plate6b.ab1     ------------------------------------------------
E10_Pf_Sau3A_T3_M_P23_d.ab1  ------------------------------------------------
E10_Pf_Sau3A_T3_M_P23.ab1    ------------------------------------------------
H08_PfLab1_M_Plate1b.ab1     ------------------------------------------------
B01_PfBamHI_S_T7_Plate8a.ab1 ------------------------------------------------

MAL8P1.3                     ATATTCAAGAGTATATAATGATAATAATAATAATATATATATATATAT
MAL8|MAL8P1.3                ------------------------------------------------
E08_1662_302.ab1             ------------------------------------------------
su_gi_contig_1237            ------------------------------------------------
E07_1662_1.ab1               ------------------------------------------------
004_PfLab1_S_Plate6b.ab1     ------------------------------------------------
E10_Pf_Sau3A_T3_M_P23_d.ab1  ------------------------------------------------
E10_Pf_Sau3A_T3_M_P23.ab1    ------------------------------------------------
H08_PfLab1_M_Plate1b.ab1     ------------------------------------------------
B01_PfBamHI_S_T7_Plate8a.ab1 ------------------------------------------------

MAL8P1.3                     ATTGTTCATTTATTATTATTATATTTTATTTCTTTTTTTGTAATTTAT
MAL8|MAL8P1.3                ------------------------------------------------
E08_1662_302.ab1             ------------------------------------------------
su_gi_contig_1237            ------------------------------------------------
E07_1662_1.ab1               ------------------------------------------------
004_PfLab1_S_Plate6b.ab1     ------------------------------------------------
E10_Pf_Sau3A_T3_M_P23_d.ab1  ------------------------------------------------
E10_Pf_Sau3A_T3_M_P23.ab1    ------------------------------------------------
H08_PfLab1_M_Plate1b.ab1     ------------------------------------------------
B01_PfBamHI_S_T7_Plate8a.ab1 ------------------------------------------------

MAL8P1.3                     TTTTAAGGATTCATTTCATATAATTCATAAATTGATTATATATGGAAT
MAL8|MAL8P1.3                ------------------------------------------------
E08_1662_302.ab1             ------------------------------------------------
su_gi_contig_1237            ------------------------------------------------
E07_1662_1.ab1               ------------------------------------------------
004_PfLab1_S_Plate6b.ab1     ------------------------------------------------
E10_Pf_Sau3A_T3_M_P23_d.ab1  ------------------------------------------------
E10_Pf_Sau3A_T3_M_P23.ab1    ------------------------------------------------
H08_PfLab1_M_Plate1b.ab1     ------------------------------------------------
B01_PfBamHI_S_T7_Plate8a.ab1 ------------------------------------------------

MAL8P1.3                     GATAAATATTTTTCAAATCATAAAATAAATGTAAATATATTTTATGGT
MAL8|MAL8P1.3                ------------------------------------------------
E08_1662_302.ab1             ------------------------------------------------
su_gi_contig_1237            ------------------------------------------------
E07_1662_1.ab1               ------------------------------------------------
004_PfLab1_S_Plate6b.ab1     ------------------------------------------------
E10_Pf_Sau3A_T3_M_P23_d.ab1  ------------------------------------------------
E10_Pf_Sau3A_T3_M_P23.ab1    ------------------------------------------------
H08_PfLab1_M_Plate1b.ab1     ------------------------------------------------
B01_PfBamHI_S_T7_Plate8a.ab1 ------------------------------------------------

MAL8P1.3                     AAAATTTTTCATTTTTTATATTTCTTTAATATTTATTCATATCATAAT
MAL8|MAL8P1.3                ------------------------------------------------
E08_1662_302.ab1             ------------------------------------------------
su_gi_contig_1237            ------------------------------------------------
E07_1662_1.ab1               ------------------------------------------------
004_PfLab1_S_Plate6b.ab1     ------------------------------------------------
E10_Pf_Sau3A_T3_M_P23_d.ab1  ------------------------------------------------
E10_Pf_Sau3A_T3_M_P23.ab1    ------------------------------------------------
H08_PfLab1_M_Plate1b.ab1     ------------------------------------------------
B01_PfBamHI_S_T7_Plate8a.ab1 ------------------------------------------------

MAL8P1.3                     TTTTAATTATTATTTGTGTTTTTTGTGTTAATTACATGCTGCTCATTT
MAL8|MAL8P1.3                ------------------------------------------------
E08_1662_302.ab1             ------------------------------------------------
su_gi_contig_1237            ------------------------------------------------
E07_1662_1.ab1               ------------------------------------------------
004_PfLab1_S_Plate6b.ab1     ------------------------------------------------
E10_Pf_Sau3A_T3_M_P23_d.ab1  ------------------------------------------------
E10_Pf_Sau3A_T3_M_P23.ab1    ------------------------------------------------
H08_PfLab1_M_Plate1b.ab1     ------------------------------------------------
B01_PfBamHI_S_T7_Plate8a.ab1 ------------------------------------------------

MAL8P1.3                     TTTTTCTATTTGTATCCGAACAAGTTTAATATTATAATTATTGCTTAT
MAL8|MAL8P1.3                ------------------------------------------------
E08_1662_302.ab1             ------------------------------------------------
su_gi_contig_1237            ------------------------------------------------
E07_1662_1.ab1               ------------------------------------------------
004_PfLab1_S_Plate6b.ab1     ------------------------------------------------
E10_Pf_Sau3A_T3_M_P23_d.ab1  ------------------------------------------------
E10_Pf_Sau3A_T3_M_P23.ab1    ------------------------------------------------
H08_PfLab1_M_Plate1b.ab1     ------------------------------------------------
B01_PfBamHI_S_T7_Plate8a.ab1 ------------------------------------------------

MAL8P1.3                     ATATACGTGCACACATATATATAAGATATATATATATAATATATGTTT
MAL8|MAL8P1.3                ------------------------------------------------
E08_1662_302.ab1             ------------------------------------------------
su_gi_contig_1237            ------------------------------------------------
E07_1662_1.ab1               ------------------------------------------------
004_PfLab1_S_Plate6b.ab1     ------------------------------------------------
E10_Pf_Sau3A_T3_M_P23_d.ab1  ------------------------------------------------
E10_Pf_Sau3A_T3_M_P23.ab1    ------------------------------------------------
H08_PfLab1_M_Plate1b.ab1     ------------------------------------------------
B01_PfBamHI_S_T7_Plate8a.ab1 ------------------------------------------------

MAL8P1.3                     ACATTTTTTTTTTTTTTTTTTTTTTTTTTTGTTTTGTTTTGTTTTGTT
MAL8|MAL8P1.3                ------------------------------------------------
E08_1662_302.ab1             ------------------------------------------------
su_gi_contig_1237            ------------------------------------------------
E07_1662_1.ab1               ------------------------------------------------
004_PfLab1_S_Plate6b.ab1     ------------------------------------------------
E10_Pf_Sau3A_T3_M_P23_d.ab1  ------------------------------------------------
E10_Pf_Sau3A_T3_M_P23.ab1    ------------------------------------------------
H08_PfLab1_M_Plate1b.ab1     ------------------------------------------------
B01_PfBamHI_S_T7_Plate8a.ab1 ------------------------------------------------

MAL8P1.3                     TTGATTTTTTTTAAATATAAACCAGAAAAAAATATTAATATAAAAATA
MAL8|MAL8P1.3                ------------------------------------------------
E08_1662_302.ab1             ------------------------------------------------
su_gi_contig_1237            ------------------------------------------------
E07_1662_1.ab1               ------------------------------------------------
004_PfLab1_S_Plate6b.ab1     ------------------------------------------------
E10_Pf_Sau3A_T3_M_P23_d.ab1  ------------------------------------------------
E10_Pf_Sau3A_T3_M_P23.ab1    ------------------------------------------------
H08_PfLab1_M_Plate1b.ab1     ------------------------------------------------
B01_PfBamHI_S_T7_Plate8a.ab1 ------------------------------------------------

MAL8P1.3                     TCATTTCTTGGAAATAATAGATTTTAAATATACAAATATTGATTTTCT
MAL8|MAL8P1.3                ------------------------------------------------
E08_1662_302.ab1             ------------------------------------------------
su_gi_contig_1237            ------------------------------------------------
E07_1662_1.ab1               ------------------------------------------------
004_PfLab1_S_Plate6b.ab1     ------------------------------------------------
E10_Pf_Sau3A_T3_M_P23_d.ab1  ------------------------------------------------
E10_Pf_Sau3A_T3_M_P23.ab1    ------------------------------------------------
H08_PfLab1_M_Plate1b.ab1     ------------------------------------------------
B01_PfBamHI_S_T7_Plate8a.ab1 ------------------------------------------------

MAL8P1.3                     TTCTTTTTTTTATAATTACTTAAGTTGAATTCTTCATGTAAATATATT
MAL8|MAL8P1.3                ------------------------------------------------
E08_1662_302.ab1             ------------------------------------------------
su_gi_contig_1237            ------------------------------------------------
E07_1662_1.ab1               ------------------------------------------------
004_PfLab1_S_Plate6b.ab1     ------------------------------------------------
E10_Pf_Sau3A_T3_M_P23_d.ab1  ------------------------------------------------
E10_Pf_Sau3A_T3_M_P23.ab1    ------------------------------------------------
H08_PfLab1_M_Plate1b.ab1     ------------------------------------------------
B01_PfBamHI_S_T7_Plate8a.ab1 ------------------------------------------------

MAL8P1.3                     GATGAATTATTATAACATATAGTATATACAAAACTCTGAATATAGAAA
MAL8|MAL8P1.3                ------------------------------------------------
E08_1662_302.ab1             ------------------------------------------------
su_gi_contig_1237            ------------------------------------------------
E07_1662_1.ab1               ------------------------------------------------
004_PfLab1_S_Plate6b.ab1     ------------------------------------------------
E10_Pf_Sau3A_T3_M_P23_d.ab1  ------------------------------------------------
E10_Pf_Sau3A_T3_M_P23.ab1    ------------------------------------------------
H08_PfLab1_M_Plate1b.ab1     ------------------------------------------------
B01_PfBamHI_S_T7_Plate8a.ab1 ------------------------------------------------

MAL8P1.3                     AGTTATTAATGTATTAATATTTAATTTGTATTCCATATACTTATGAGC
MAL8|MAL8P1.3                ------------------------------------------------
E08_1662_302.ab1             ------------------------------------------------
su_gi_contig_1237            ------------------------------------------------
E07_1662_1.ab1               ------------------------------------------------
004_PfLab1_S_Plate6b.ab1     ------------------------------------------------
E10_Pf_Sau3A_T3_M_P23_d.ab1  ------------------------------------------------
E10_Pf_Sau3A_T3_M_P23.ab1    ------------------------------------------------
H08_PfLab1_M_Plate1b.ab1     ------------------------------------------------
B01_PfBamHI_S_T7_Plate8a.ab1 ------------------------------------------------

MAL8P1.3                     AGTTTAAATCATTCTATAATTTTATTTTTTTATTATTATATATATATA
MAL8|MAL8P1.3                ------------------------------------------------
E08_1662_302.ab1             ------------------------------------------------
su_gi_contig_1237            ------------------------------------------------
E07_1662_1.ab1               ------------------------------------------------
004_PfLab1_S_Plate6b.ab1     ------------------------------------------------
E10_Pf_Sau3A_T3_M_P23_d.ab1  ------------------------------------------------
E10_Pf_Sau3A_T3_M_P23.ab1    ------------------------------------------------
H08_PfLab1_M_Plate1b.ab1     ------------------------------------------------
B01_PfBamHI_S_T7_Plate8a.ab1 ------------------------------------------------

MAL8P1.3                     TATATAATACAAATAAATAAATAAATAAATAAAGATTAGCTAATTTAT
MAL8|MAL8P1.3                ------------------------------------------------
E08_1662_302.ab1             ------------------------------------------------
su_gi_contig_1237            ------------------------------------------------
E07_1662_1.ab1               ------------------------------------------------
004_PfLab1_S_Plate6b.ab1     ------------------------------------------------
E10_Pf_Sau3A_T3_M_P23_d.ab1  ------------------------------------------------
E10_Pf_Sau3A_T3_M_P23.ab1    ------------------------------------------------
H08_PfLab1_M_Plate1b.ab1     ------------------------------------------------
B01_PfBamHI_S_T7_Plate8a.ab1 ------------------------------------------------

MAL8P1.3                     ATATTTTTTTTCCAAATATTTATGAATTTCTTTTTTTTTTTTTTTTTT
MAL8|MAL8P1.3                ------------------------------------------------
E08_1662_302.ab1             ------------------------------------------------
su_gi_contig_1237            ------------------------------------------------
E07_1662_1.ab1               ------------------------------------------------
004_PfLab1_S_Plate6b.ab1     ------------------------------------------------
E10_Pf_Sau3A_T3_M_P23_d.ab1  ------------------------------------------------
E10_Pf_Sau3A_T3_M_P23.ab1    ------------------------------------------------
H08_PfLab1_M_Plate1b.ab1     ------------------------------------------------
B01_PfBamHI_S_T7_Plate8a.ab1 ------------------------------------------------

MAL8P1.3                     TTTTTTTTTAGTATATAATATGTCCATAAAATATCATTATATATATGA
MAL8|MAL8P1.3                ------------------------------------------------
E08_1662_302.ab1             ------------------------------------------------
su_gi_contig_1237            ------------------------------------------------
E07_1662_1.ab1               ------------------------------------------------
004_PfLab1_S_Plate6b.ab1     ------------------------------------------------
E10_Pf_Sau3A_T3_M_P23_d.ab1  ------------------------------------------------
E10_Pf_Sau3A_T3_M_P23.ab1    ------------------------------------------------
H08_PfLab1_M_Plate1b.ab1     ------------------------------------------------
B01_PfBamHI_S_T7_Plate8a.ab1 ------------------------------------------------

MAL8P1.3                     TATTTTAAAGTGCCTATTTTAAATTATTTAAAAATTTTATTAAATAAA
MAL8|MAL8P1.3                ------------------------------------------------
E08_1662_302.ab1             ------------------------------------------------
su_gi_contig_1237            ------------------------------------------------
E07_1662_1.ab1               ------------------------------------------------
004_PfLab1_S_Plate6b.ab1     ------------------------------------------------
E10_Pf_Sau3A_T3_M_P23_d.ab1  ------------------------------------------------
E10_Pf_Sau3A_T3_M_P23.ab1    ------------------------------------------------
H08_PfLab1_M_Plate1b.ab1     ------------------------------------------------
B01_PfBamHI_S_T7_Plate8a.ab1 ------------------------------------------------

MAL8P1.3                     ATAATATTAAAAATGAAGTATAAGTAGAAATACATATTTTATATATTC
MAL8|MAL8P1.3                ------------------------------------------------
E08_1662_302.ab1             ------------------------------------------------
su_gi_contig_1237            ------------------------------------------------
E07_1662_1.ab1               ------------------------------------------------
004_PfLab1_S_Plate6b.ab1     ------------------------------------------------
E10_Pf_Sau3A_T3_M_P23_d.ab1  ------------------------------------------------
E10_Pf_Sau3A_T3_M_P23.ab1    ------------------------------------------------
H08_PfLab1_M_Plate1b.ab1     ------------------------------------------------
B01_PfBamHI_S_T7_Plate8a.ab1 ------------------------------------------------

MAL8P1.3                     AATTGTACATGTATTTTTTTTTTTTTTTTTTTATAAGGTGTACGTAAA
MAL8|MAL8P1.3                ------------------------------------------------
E08_1662_302.ab1             ------------------------------------------------
su_gi_contig_1237            ------------------------------------------------
E07_1662_1.ab1               ------------------------------------------------
004_PfLab1_S_Plate6b.ab1     ------------------------------------------------
E10_Pf_Sau3A_T3_M_P23_d.ab1  ------------------------------------------------
E10_Pf_Sau3A_T3_M_P23.ab1    ------------------------------------------------
H08_PfLab1_M_Plate1b.ab1     ------------------------------------------------
B01_PfBamHI_S_T7_Plate8a.ab1 ------------------------------------------------

MAL8P1.3                     ATGTGTACGTCTAATGTATGTATAATAGGAAATTATAGGTACACATAC
MAL8|MAL8P1.3                ------------------------------------------------
E08_1662_302.ab1             ------------------------------------------------
su_gi_contig_1237            ------------------------------------------------
E07_1662_1.ab1               ------------------------------------------------
004_PfLab1_S_Plate6b.ab1     ------------------------------------------------
E10_Pf_Sau3A_T3_M_P23_d.ab1  ------------------------------------------------
E10_Pf_Sau3A_T3_M_P23.ab1    ------------------------------------------------
H08_PfLab1_M_Plate1b.ab1     ------------------------------------------------
B01_PfBamHI_S_T7_Plate8a.ab1 ------------------------------------------------

MAL8P1.3                     AAATAAATAAAATAAAATTTTAATAATACCATAAGCATATTAATATAA
MAL8|MAL8P1.3                ------------------------------------------------
E08_1662_302.ab1             ------------------------------------------------
su_gi_contig_1237            ------------------------------------------------
E07_1662_1.ab1               ------------------------------------------------
004_PfLab1_S_Plate6b.ab1     ------------------------------------------------
E10_Pf_Sau3A_T3_M_P23_d.ab1  ------------------------------------------------
E10_Pf_Sau3A_T3_M_P23.ab1    ------------------------------------------------
H08_PfLab1_M_Plate1b.ab1     ------------------------------------------------
B01_PfBamHI_S_T7_Plate8a.ab1 ------------------------------------------------

MAL8P1.3                     GTATATTTTTATGTGCAAAATATAATAAGTTTA
MAL8|MAL8P1.3                ---------------------------------
E08_1662_302.ab1             ---------------------------------
su_gi_contig_1237            ---------------------------------
E07_1662_1.ab1               ---------------------------------
004_PfLab1_S_Plate6b.ab1     ---------------------------------
E10_Pf_Sau3A_T3_M_P23_d.ab1  ---------------------------------
E10_Pf_Sau3A_T3_M_P23.ab1    ---------------------------------
H08_PfLab1_M_Plate1b.ab1     ---------------------------------
B01_PfBamHI_S_T7_Plate8a.ab1 ---------------------------------

;

endblock;
