# Supplementary material for: cDNA sequences reveal considerable gene prediction inaccuracy in the Plasmodium falciparum genome
Source: BMC Genomics. 2007 Jul 27;8:255. doi: 10.1186/1471-2164-8-255 (PMC1978503; doi:10.1186/1471-2164-8-255)
Supplement: Additional file 2 — Genes with predicted coding regions fully covered by EST and confirmation of predicted introns. Aligned cDNA and predicted CDS sequences can be viewed by double clicking the hyper-linked gene names in the Excel file. [file 1471-2164-8-255-S2.zip › MAL8P1.81.TXT]

#NEXUS

[!This data assembled using Sequencher, from Gene Codes Corporation.]
begin data;
   dimensions ntax=9 nchar=3920;
   format datatype=dna gap=- interleave=yes;
   matrix

MAL8P1.81                       AACATCAAAATCACTACTATCATTATCTTCAGAATTATCGCTAGAACC
MAL8|MAL8P1.81                  ------------------------------------------------
gi|21254342|gb|BQ451230.1|BQ451 ------------------------------------------------
su_gi_contig_1613               ------------------------------------------------
gi|15907474|gb|BI814774.1|BI814 ------------------------------------------------
gi|16250631|gb|BI936159.1|BI936 ------------------------------------------------
gi|21254634|gb|BQ451522.1|BQ451 ------------------------------------------------
gi|15585957|gb|BI670573.1|BI670 ------------------------------------------------
gi|21884558|gb|BQ739545.1|BQ739 ------------------------------------------------

MAL8P1.81                       TTCTTCATCATCTACATTTTTTAACTTATTTAAATTGGACCATTTAAT
MAL8|MAL8P1.81                  ------------------------------------------------
gi|21254342|gb|BQ451230.1|BQ451 ------------------------------------------------
su_gi_contig_1613               ------------------------------------------------
gi|15907474|gb|BI814774.1|BI814 ------------------------------------------------
gi|16250631|gb|BI936159.1|BI936 ------------------------------------------------
gi|21254634|gb|BQ451522.1|BQ451 ------------------------------------------------
gi|15585957|gb|BI670573.1|BI670 ------------------------------------------------
gi|21884558|gb|BQ739545.1|BQ739 ------------------------------------------------

MAL8P1.81                       TACATAAATCTGATTTAATTCTCTTTTGTTCGCTTGTGTACCTGCAAC
MAL8|MAL8P1.81                  ------------------------------------------------
gi|21254342|gb|BQ451230.1|BQ451 ------------------------------------------------
su_gi_contig_1613               ------------------------------------------------
gi|15907474|gb|BI814774.1|BI814 ------------------------------------------------
gi|16250631|gb|BI936159.1|BI936 ------------------------------------------------
gi|21254634|gb|BQ451522.1|BQ451 ------------------------------------------------
gi|15585957|gb|BI670573.1|BI670 ------------------------------------------------
gi|21884558|gb|BQ739545.1|BQ739 ------------------------------------------------

MAL8P1.81                       ACAACAAACTTCTAAGGGATAATTTAATATACCACTATCTATATTTTC
MAL8|MAL8P1.81                  ------------------------------------------------
gi|21254342|gb|BQ451230.1|BQ451 ------------------------------------------------
su_gi_contig_1613               ------------------------------------------------
gi|15907474|gb|BI814774.1|BI814 ------------------------------------------------
gi|16250631|gb|BI936159.1|BI936 ------------------------------------------------
gi|21254634|gb|BQ451522.1|BQ451 ------------------------------------------------
gi|15585957|gb|BI670573.1|BI670 ------------------------------------------------
gi|21884558|gb|BQ739545.1|BQ739 ------------------------------------------------

MAL8P1.81                       TTTCCTTCTTTTTTTTTCTTCTTCGGATAATGCATCATGTTTTGGATG
MAL8|MAL8P1.81                  ------------------------------------------------
gi|21254342|gb|BQ451230.1|BQ451 ------------------------------------------------
su_gi_contig_1613               ------------------------------------------------
gi|15907474|gb|BI814774.1|BI814 ------------------------------------------------
gi|16250631|gb|BI936159.1|BI936 ------------------------------------------------
gi|21254634|gb|BQ451522.1|BQ451 ------------------------------------------------
gi|15585957|gb|BI670573.1|BI670 ------------------------------------------------
gi|21884558|gb|BQ739545.1|BQ739 ------------------------------------------------

MAL8P1.81                       TTCTAAAATATAATCAAATGATAAGCAAGGCCACGGGGTTAATGGACT
MAL8|MAL8P1.81                  ------------------------------------------------
gi|21254342|gb|BQ451230.1|BQ451 ------------------------------------------------
su_gi_contig_1613               ------------------------------------------------
gi|15907474|gb|BI814774.1|BI814 ------------------------------------------------
gi|16250631|gb|BI936159.1|BI936 ------------------------------------------------
gi|21254634|gb|BQ451522.1|BQ451 ------------------------------------------------
gi|15585957|gb|BI670573.1|BI670 ------------------------------------------------
gi|21884558|gb|BQ739545.1|BQ739 ------------------------------------------------

MAL8P1.81                       GAAAAGCATATCATAAGCATTTTCATCTACCTCTAATTCTTCATTCAT
MAL8|MAL8P1.81                  ------------------------------------------------
gi|21254342|gb|BQ451230.1|BQ451 ------------------------------------------------
su_gi_contig_1613               ------------------------------------------------
gi|15907474|gb|BI814774.1|BI814 ------------------------------------------------
gi|16250631|gb|BI936159.1|BI936 ------------------------------------------------
gi|21254634|gb|BQ451522.1|BQ451 ------------------------------------------------
gi|15585957|gb|BI670573.1|BI670 ------------------------------------------------
gi|21884558|gb|BQ739545.1|BQ739 ------------------------------------------------

MAL8P1.81                       TTCTTATATAAGTGTACTAAAATATATATATGCAACATGAGATATTCA
MAL8|MAL8P1.81                  ------------------------------------------------
gi|21254342|gb|BQ451230.1|BQ451 ------------------------------------------------
su_gi_contig_1613               ------------------------------------------------
gi|15907474|gb|BI814774.1|BI814 ------------------------------------------------
gi|16250631|gb|BI936159.1|BI936 ------------------------------------------------
gi|21254634|gb|BQ451522.1|BQ451 ------------------------------------------------
gi|15585957|gb|BI670573.1|BI670 ------------------------------------------------
gi|21884558|gb|BQ739545.1|BQ739 ------------------------------------------------

MAL8P1.81                       ACAATACGTTCTTTGATATAATGTTATAAATATTATAACAAGTATGAA
MAL8|MAL8P1.81                  ------------------------------------------------
gi|21254342|gb|BQ451230.1|BQ451 ------------------------------------------------
su_gi_contig_1613               ------------------------------------------------
gi|15907474|gb|BI814774.1|BI814 ------------------------------------------------
gi|16250631|gb|BI936159.1|BI936 ------------------------------------------------
gi|21254634|gb|BQ451522.1|BQ451 ------------------------------------------------
gi|15585957|gb|BI670573.1|BI670 ------------------------------------------------
gi|21884558|gb|BQ739545.1|BQ739 ------------------------------------------------

MAL8P1.81                       TTAATTATTTAGAAATCATAAAAATATATGTATATATGTACAAATGAA
MAL8|MAL8P1.81                  ------------------------------------------------
gi|21254342|gb|BQ451230.1|BQ451 ------------------------------------------------
su_gi_contig_1613               ------------------------------------------------
gi|15907474|gb|BI814774.1|BI814 ------------------------------------------------
gi|16250631|gb|BI936159.1|BI936 ------------------------------------------------
gi|21254634|gb|BQ451522.1|BQ451 ------------------------------------------------
gi|15585957|gb|BI670573.1|BI670 ------------------------------------------------
gi|21884558|gb|BQ739545.1|BQ739 ------------------------------------------------

MAL8P1.81                       ATGTCGATATATATGTAAGATAATTTTTTAATTAAAACAATAAATAAA
MAL8|MAL8P1.81                  ------------------------------------------------
gi|21254342|gb|BQ451230.1|BQ451 ------------------------------------------------
su_gi_contig_1613               ------------------------------------------------
gi|15907474|gb|BI814774.1|BI814 ------------------------------------------------
gi|16250631|gb|BI936159.1|BI936 ------------------------------------------------
gi|21254634|gb|BQ451522.1|BQ451 ------------------------------------------------
gi|15585957|gb|BI670573.1|BI670 ------------------------------------------------
gi|21884558|gb|BQ739545.1|BQ739 ------------------------------------------------

MAL8P1.81                       TAAATATATATATATATATATATATATATATATATATATATATACATA
MAL8|MAL8P1.81                  ------------------------------------------------
gi|21254342|gb|BQ451230.1|BQ451 ------------------------------------------------
su_gi_contig_1613               ------------------------------------------------
gi|15907474|gb|BI814774.1|BI814 ------------------------------------------------
gi|16250631|gb|BI936159.1|BI936 ------------------------------------------------
gi|21254634|gb|BQ451522.1|BQ451 ------------------------------------------------
gi|15585957|gb|BI670573.1|BI670 ------------------------------------------------
gi|21884558|gb|BQ739545.1|BQ739 ------------------------------------------------

MAL8P1.81                       TATAGATTTTTTTTTTTTTAATGCTCTTAATAAATAAGATGTTGATAT
MAL8|MAL8P1.81                  ------------------------------------------------
gi|21254342|gb|BQ451230.1|BQ451 ------------------------------------------------
su_gi_contig_1613               ------------------------------------------------
gi|15907474|gb|BI814774.1|BI814 ------------------------------------------------
gi|16250631|gb|BI936159.1|BI936 ------------------------------------------------
gi|21254634|gb|BQ451522.1|BQ451 ------------------------------------------------
gi|15585957|gb|BI670573.1|BI670 ------------------------------------------------
gi|21884558|gb|BQ739545.1|BQ739 ------------------------------------------------

MAL8P1.81                       TTAATTAAAATGAATAAAAAAAAAAAAAATAAAATAATAATAATATAC
MAL8|MAL8P1.81                  ------------------------------------------------
gi|21254342|gb|BQ451230.1|BQ451 ------------------------------------------------
su_gi_contig_1613               ------------------------------------------------
gi|15907474|gb|BI814774.1|BI814 ------------------------------------------------
gi|16250631|gb|BI936159.1|BI936 ------------------------------------------------
gi|21254634|gb|BQ451522.1|BQ451 ------------------------------------------------
gi|15585957|gb|BI670573.1|BI670 ------------------------------------------------
gi|21884558|gb|BQ739545.1|BQ739 ------------------------------------------------

MAL8P1.81                       AAAAAAGCTATATAAACACAGTTTCTTTTTTTTTTTTTTTTTTTTTAA
MAL8|MAL8P1.81                  ------------------------------------------------
gi|21254342|gb|BQ451230.1|BQ451 ------------------------------------------------
su_gi_contig_1613               ------------------------------------------------
gi|15907474|gb|BI814774.1|BI814 ------------------------------------------------
gi|16250631|gb|BI936159.1|BI936 ------------------------------------------------
gi|21254634|gb|BQ451522.1|BQ451 ------------------------------------------------
gi|15585957|gb|BI670573.1|BI670 ------------------------------------------------
gi|21884558|gb|BQ739545.1|BQ739 ------------------------------------------------

MAL8P1.81                       TTCTTGTTTCTTTATCCTTATTTATTTTAAAAATGATATTAATATAAA
MAL8|MAL8P1.81                  ------------------------------------------------
gi|21254342|gb|BQ451230.1|BQ451 ------------------------------------------------
su_gi_contig_1613               ------------------------------------------------
gi|15907474|gb|BI814774.1|BI814 ------------------------------------------------
gi|16250631|gb|BI936159.1|BI936 ------------------------------------------------
gi|21254634|gb|BQ451522.1|BQ451 ------------------------------------------------
gi|15585957|gb|BI670573.1|BI670 ------------------------------------------------
gi|21884558|gb|BQ739545.1|BQ739 ------------------------------------------------

MAL8P1.81                       AAATAAATCAAAAAAATTATATTATAATTAAGAATATAATTAATATAT
MAL8|MAL8P1.81                  ------------------------------------------------
gi|21254342|gb|BQ451230.1|BQ451 ------------------------------------------------
su_gi_contig_1613               ------------------------------------------------
gi|15907474|gb|BI814774.1|BI814 ------------------------------------------------
gi|16250631|gb|BI936159.1|BI936 ------------------------------------------------
gi|21254634|gb|BQ451522.1|BQ451 ------------------------------------------------
gi|15585957|gb|BI670573.1|BI670 ------------------------------------------------
gi|21884558|gb|BQ739545.1|BQ739 ------------------------------------------------

MAL8P1.81                       ATAATTATATATATATAATATAATATAATAATAACAATAAATTGTTAA
MAL8|MAL8P1.81                  ------------------------------------------------
gi|21254342|gb|BQ451230.1|BQ451 ------------------------------------------------
su_gi_contig_1613               ------------------------------------------------
gi|15907474|gb|BI814774.1|BI814 ------------------------------------------------
gi|16250631|gb|BI936159.1|BI936 ------------------------------------------------
gi|21254634|gb|BQ451522.1|BQ451 ------------------------------------------------
gi|15585957|gb|BI670573.1|BI670 ------------------------------------------------
gi|21884558|gb|BQ739545.1|BQ739 ------------------------------------------------

MAL8P1.81                       AAAATTTTATGATATATAAATAATACCTTTGTGCTTCATGGTATTAGA
MAL8|MAL8P1.81                  ------------------------------------------------
gi|21254342|gb|BQ451230.1|BQ451 ------------------------------------------------
su_gi_contig_1613               ------------------------------------------------
gi|15907474|gb|BI814774.1|BI814 ------------------------------------------------
gi|16250631|gb|BI936159.1|BI936 ------------------------------------------------
gi|21254634|gb|BQ451522.1|BQ451 ------------------------------------------------
gi|15585957|gb|BI670573.1|BI670 ------------------------------------------------
gi|21884558|gb|BQ739545.1|BQ739 ------------------------------------------------

MAL8P1.81                       AATCTTAAAAAAAAAAAAATAAATATATTTATAAATACCGTTATTTTC
MAL8|MAL8P1.81                  ------------------------------------------------
gi|21254342|gb|BQ451230.1|BQ451 ------------------------------------------------
su_gi_contig_1613               ------------------------------------------------
gi|15907474|gb|BI814774.1|BI814 ------------------------------------------------
gi|16250631|gb|BI936159.1|BI936 ------------------------------------------------
gi|21254634|gb|BQ451522.1|BQ451 ------------------------------------------------
gi|15585957|gb|BI670573.1|BI670 ------------------------------------------------
gi|21884558|gb|BQ739545.1|BQ739 ------------------------------------------------

MAL8P1.81                       TTTTAACACAATAAGGGGAAAAAAAAATAATAATTTGTATTTTTTTGG
MAL8|MAL8P1.81                  ------------------------------------------------
gi|21254342|gb|BQ451230.1|BQ451 ------------------------------------------------
su_gi_contig_1613               ------------------------------------------------
gi|15907474|gb|BI814774.1|BI814 ------------------------------------------------
gi|16250631|gb|BI936159.1|BI936 ------------------------------------------------
gi|21254634|gb|BQ451522.1|BQ451 ------------------------------------------------
gi|15585957|gb|BI670573.1|BI670 ------------------------------------------------
gi|21884558|gb|BQ739545.1|BQ739 ------------------------------------------------

MAL8P1.81                       CAATTTCTGTTTTAATATAATCTATATATATTTTAATAGAAAGAAATA
MAL8|MAL8P1.81                  ------------------------------------------------
gi|21254342|gb|BQ451230.1|BQ451 ------------------------------------------------
su_gi_contig_1613               ------------------------------------------------
gi|15907474|gb|BI814774.1|BI814 ------------------------------------------------
gi|16250631|gb|BI936159.1|BI936 ------------------------------------------------
gi|21254634|gb|BQ451522.1|BQ451 ------------------------------------------------
gi|15585957|gb|BI670573.1|BI670 ------------------------------------------------
gi|21884558|gb|BQ739545.1|BQ739 ------------------------------------------------

MAL8P1.81                       TATATATATATATATATAAATAGATATACCTATATAAATATATATATA
MAL8|MAL8P1.81                  ------------------------------------------------
gi|21254342|gb|BQ451230.1|BQ451 ------------------------------------------------
su_gi_contig_1613               ------------------------------------------------
gi|15907474|gb|BI814774.1|BI814 ------------------------------------------------
gi|16250631|gb|BI936159.1|BI936 ------------------------------------------------
gi|21254634|gb|BQ451522.1|BQ451 ------------------------------------------------
gi|15585957|gb|BI670573.1|BI670 ------------------------------------------------
gi|21884558|gb|BQ739545.1|BQ739 ------------------------------------------------

MAL8P1.81                       TATATAATATATATATGTACATATATATATGTTTTTTTTTTTTTTTTT
MAL8|MAL8P1.81                  ------------------------------------------------
gi|21254342|gb|BQ451230.1|BQ451 ------------------------------------------------
su_gi_contig_1613               ------------------------------------------------
gi|15907474|gb|BI814774.1|BI814 ------------------------------------------------
gi|16250631|gb|BI936159.1|BI936 ------------------------------------------------
gi|21254634|gb|BQ451522.1|BQ451 ------------------------------------------------
gi|15585957|gb|BI670573.1|BI670 ------------------------------------------------
gi|21884558|gb|BQ739545.1|BQ739 ------------------------------------------------

MAL8P1.81                       TTTTTTTTTTGTCGACCCAGTATAAAATTTAGGTTGAAATTTTGCGAC
MAL8|MAL8P1.81                  ------------------------------------------------
gi|21254342|gb|BQ451230.1|BQ451 ------------------------------------------------
su_gi_contig_1613               ------------------------------------------------
gi|15907474|gb|BI814774.1|BI814 ------------------------------------------------
gi|16250631|gb|BI936159.1|BI936 ------------------------------------------------
gi|21254634|gb|BQ451522.1|BQ451 ------------------------------------------------
gi|15585957|gb|BI670573.1|BI670 ------------------------------------------------
gi|21884558|gb|BQ739545.1|BQ739 ------------------------------------------------

MAL8P1.81                       CAATTTGTTTTGTTTTTTTTTGAAATATTTTCATCATTTTTGTAATTT
MAL8|MAL8P1.81                  ------------------------------------------------
gi|21254342|gb|BQ451230.1|BQ451 ------------------------------------------------
su_gi_contig_1613               ------------------------------------------------
gi|15907474|gb|BI814774.1|BI814 ------------------------------------------------
gi|16250631|gb|BI936159.1|BI936 ------------------------------------------------
gi|21254634|gb|BQ451522.1|BQ451 ------------------------------------------------
gi|15585957|gb|BI670573.1|BI670 ------------------------------------------------
gi|21884558|gb|BQ739545.1|BQ739 ------------------------------------------------

MAL8P1.81                       TGTCCTAATTTTTAATGATAAAATATTCAAAAATAATAATATAAAAAT
MAL8|MAL8P1.81                  ------------------------------------------------
gi|21254342|gb|BQ451230.1|BQ451 ------------------------------------------------
su_gi_contig_1613               ------------------------------------------------
gi|15907474|gb|BI814774.1|BI814 ------------------------------------------------
gi|16250631|gb|BI936159.1|BI936 ------------------------------------------------
gi|21254634|gb|BQ451522.1|BQ451 ------------------------------------------------
gi|15585957|gb|BI670573.1|BI670 ------------------------------------------------
gi|21884558|gb|BQ739545.1|BQ739 ------------------------------------------------

MAL8P1.81                       AAAAAAAAATATAAATGATATAAAAAAAAAAAATATATATATATATAT
MAL8|MAL8P1.81                  ------------------------------------------------
gi|21254342|gb|BQ451230.1|BQ451 ------------------------------------------------
su_gi_contig_1613               ------------------------------------------------
gi|15907474|gb|BI814774.1|BI814 ------------------------------------------------
gi|16250631|gb|BI936159.1|BI936 ------------------------------------------------
gi|21254634|gb|BQ451522.1|BQ451 ------------------------------------------------
gi|15585957|gb|BI670573.1|BI670 ------------------------------------------------
gi|21884558|gb|BQ739545.1|BQ739 ------------------------------------------------

MAL8P1.81                       GTCCCTGATGAATGATATTTATTACAATAAATATATTATATTTTATAT
MAL8|MAL8P1.81                  ------------------------------------------------
gi|21254342|gb|BQ451230.1|BQ451 ------------------------------------------------
su_gi_contig_1613               ------------------------------------------------
gi|15907474|gb|BI814774.1|BI814 ------------------------------------------------
gi|16250631|gb|BI936159.1|BI936 ------------------------------------------------
gi|21254634|gb|BQ451522.1|BQ451 ------------------------------------------------
gi|15585957|gb|BI670573.1|BI670 ------------------------------------------------
gi|21884558|gb|BQ739545.1|BQ739 ------------------------------------------------

MAL8P1.81                       TTGGAACTAAATATTTGGTATATATTTATTATATATATATATATATAT
MAL8|MAL8P1.81                  ------------------------------------------------
gi|21254342|gb|BQ451230.1|BQ451 ------------------------------------------------
su_gi_contig_1613               ------------------------------------------------
gi|15907474|gb|BI814774.1|BI814 ------------------------------------------------
gi|16250631|gb|BI936159.1|BI936 ------------------------------------------------
gi|21254634|gb|BQ451522.1|BQ451 ------------------------------------------------
gi|15585957|gb|BI670573.1|BI670 ------------------------------------------------
gi|21884558|gb|BQ739545.1|BQ739 ------------------------------------------------

MAL8P1.81                       ATATATGTATATATATTTTTTTTATATATTATTTTCTTATAATTCACA
MAL8|MAL8P1.81                  ------------------------------------------------
gi|21254342|gb|BQ451230.1|BQ451 -----------------TTTTTTATATATTATTTTCTTATAATTCACA
su_gi_contig_1613               -----------------TTTTTTATATATTATTTTCTTATAATTCACA
gi|15907474|gb|BI814774.1|BI814 -----------------------------------------------A
gi|16250631|gb|BI936159.1|BI936 ------------------------------------------------
gi|21254634|gb|BQ451522.1|BQ451 ------------------------------------------------
gi|15585957|gb|BI670573.1|BI670 ------------------------------------------------
gi|21884558|gb|BQ739545.1|BQ739 ------------------------------------------------

MAL8P1.81                       AAATATATAATTATGAATATTTTATTTGGAATAAGTGGTAGTATAGCA
MAL8|MAL8P1.81                  ------------ATGAATATTTTATTTGGAATAAGTGGTAGTATAGCA
gi|21254342|gb|BQ451230.1|BQ451 AAATATATAATTATGAATATTTTATTTGGAATAAGTGGTAGTATAGCA
su_gi_contig_1613               AAATATATAATTATGAATATTTTATTTGGAATAAGTGGTAGTATAGCA
gi|15907474|gb|BI814774.1|BI814 AAATATATAATTATGAATATTTTATTTGGAATAAGTGGTAGTATAGCA
gi|16250631|gb|BI936159.1|BI936 -------TAATTATGAATATTTTATTTGGAATAAGTGGTAGTATAGCA
gi|21254634|gb|BQ451522.1|BQ451 ----------TTATGAATATTTTATTTGGAATAAGTGGTAGTATAGCA
gi|15585957|gb|BI670573.1|BI670 ------------------------------------------------
gi|21884558|gb|BQ739545.1|BQ739 ------------------------------------------------

MAL8P1.81                       GCAATTAAAACGAATGAAATTGTTGAGAAATTAAAAGATGAGTGTAAA
MAL8|MAL8P1.81                  GCAATTAAAACGAATGAAATTGTTGAGAAATTAAAAGATGAGTGTAAA
gi|21254342|gb|BQ451230.1|BQ451 GCAATTAAAACGAATGAAATTGTTGAGAAATTAAAAGATGAGTGTAAA
su_gi_contig_1613               GCAATTAAAACGAATGAAATTGTTGAGAAATTAAAAGATGAGTGTAAA
gi|15907474|gb|BI814774.1|BI814 GCAATTAAAACGAATGAAATTGTTGAGAAATTAAAAGATGAGTGTAAA
gi|16250631|gb|BI936159.1|BI936 GCAATTAAAACGAATGAAATTGTTGAGAAATTAAAAGATGAGTGTAAA
gi|21254634|gb|BQ451522.1|BQ451 GCAATTAAAACGAATGAAATTGTTGAGAAATTAAAAGATGAGTGTAAA
gi|15585957|gb|BI670573.1|BI670 ------------------------------------------------
gi|21884558|gb|BQ739545.1|BQ739 ------------------------------------------------

MAL8P1.81                       TTAAATAATATAGTAATCGATATTAGATTTGTTGCAACGAATATTGCT
MAL8|MAL8P1.81                  TTAAATAATATAGTAATCGATATTAGATTTGTTGCAACGAATATTGCT
gi|21254342|gb|BQ451230.1|BQ451 TTAAATAATATAGTAATCGATATTAGATTTGTTGCAACGAATATTGCT
su_gi_contig_1613               TTAAATAATATAGTAATCGATATTAGATTTGTTGCAACGAATATTGCT
gi|15907474|gb|BI814774.1|BI814 TTAAATAATATAGTAATCGATATTAGATTTGTTGCAACGAATATTGCT
gi|16250631|gb|BI936159.1|BI936 TTAAATAATATAGTAATCGATATTAGATTTGTTGCAACGAATATTGCT
gi|21254634|gb|BQ451522.1|BQ451 TTAAATAATATAGTAATCGATATTAGATTTGTTGCAACGAATATTGCT
gi|15585957|gb|BI670573.1|BI670 ------------------------------------------------
gi|21884558|gb|BQ739545.1|BQ739 ------------------------------------------------

MAL8P1.81                       TACGAAAAATTTTTAAAAGATTTTAATGACAAGGTTTATTTAGATAAA
MAL8|MAL8P1.81                  TACGAAAAATTTTTAAAAGATTTTAATGACAAGGTTTATTTAGATAAA
gi|21254342|gb|BQ451230.1|BQ451 TACGAAAAATTTTTAAAAGATTTTAATGACAAGGTTTATTTAGATAAA
su_gi_contig_1613               TACGAAAAATTTTTAAAAGATTTTAATGACAAGGTTTATTTAGATAAA
gi|15907474|gb|BI814774.1|BI814 TACGAAAAATTTTTAAAAGATTTTAATGACAAGGTTTATTTAGATAAA
gi|16250631|gb|BI936159.1|BI936 TACGAAAAATTTTTAAAAGATTTTAATGACAAGGTTTATTTAGATAAA
gi|21254634|gb|BQ451522.1|BQ451 TACGAAAAATTTTTAAAAGATTTTAATGACAAGGTTTATTTAGATAAA
gi|15585957|gb|BI670573.1|BI670 ------------------------------------------------
gi|21884558|gb|BQ739545.1|BQ739 ------------------------------------------------

MAL8P1.81                       GATGAATGGTTATGGGAAAAAAGAGGAGATGATATTTTACATATAGAA
MAL8|MAL8P1.81                  GATGAATGGTTATGGGAAAAAAGAGGAGATGATATTTTACATATAGAA
gi|21254342|gb|BQ451230.1|BQ451 GATGAATGGTTATGGGAAAAAAGAGGAGATGATATTTTACATATAGAA
su_gi_contig_1613               GATGAATGGTTATGGGAAAAAAGAGGAGATGATATTTTACATATAGAA
gi|15907474|gb|BI814774.1|BI814 GATGAATGGTTATGGGAAAAAAGAGGAGATGATATTTTACATATAGAA
gi|16250631|gb|BI936159.1|BI936 GATGAATGGTTATGGGAAAAAAGAGGAGATGATATTTTACATATAGAA
gi|21254634|gb|BQ451522.1|BQ451 GATGAATGGTTATGGGAAAAAAGAGGAGATGATATTTTACATATAGAA
gi|15585957|gb|BI670573.1|BI670 ------------------------------------------------
gi|21884558|gb|BQ739545.1|BQ739 ------------------------------------------------

MAL8P1.81                       TTAAGAAAATGGGCTGACATATTTATCTTATGTCCATTAGATGCTAAT
MAL8|MAL8P1.81                  TTAAGAAAATGGGCTGACATATTTATCTTATGTCCATTAGATGCTAAT
gi|21254342|gb|BQ451230.1|BQ451 TTAAGAAAATGGGCTGACATATTTATCTTATGTCCATTAGATGCTAAT
su_gi_contig_1613               TTAAGAAAATGGGCTGACATATTTATCTTATGTCCATTAGATGCTAAT
gi|15907474|gb|BI814774.1|BI814 TTAAGAAAATGGGCTGACATATTTATCTTATGTCCATTAGATGCTAAT
gi|16250631|gb|BI936159.1|BI936 TTAAGAAAATGGGCTGACATATTTATCTTATGTCCATTAGATGCTAAT
gi|21254634|gb|BQ451522.1|BQ451 TTAAGAAAATGGGCTGACATATTTATCTTATGTCCATTAGATGCTAAT
gi|15585957|gb|BI670573.1|BI670 ------------------------------------------------
gi|21884558|gb|BQ739545.1|BQ739 ------------------------------------------------

MAL8P1.81                       ACGTTGGCAAGTATATCAAACGGCCTCTGTCCAAACCTTTTAGTTAAC
MAL8|MAL8P1.81                  ACGTTGGCAAGTATATCAAACGGCCTCTGTCCAAACCTTTTA------
gi|21254342|gb|BQ451230.1|BQ451 ACGTTGGCAAGTATATCAAACGGCCTCTGTCCAAACCTTTTA------
su_gi_contig_1613               ACGTTGGCAAGTATATCAAACGGCCTCTGTCCAAACCTTTTA------
gi|15907474|gb|BI814774.1|BI814 ACGTTGGCAAGTATATCAAACGGCCTCTGTCCAAACCTTTTA------
gi|16250631|gb|BI936159.1|BI936 ACGTTGGCAAGTATATCAAACGGCCTCTGTCCAAACCTTTTA------
gi|21254634|gb|BQ451522.1|BQ451 ACGTTGGCAAGTATATCAAACGGCCTCTGTCCAAACCTTTTA------
gi|15585957|gb|BI670573.1|BI670 ------------------------------------------------
gi|21884558|gb|BQ739545.1|BQ739 ------------------------------------------------

MAL8P1.81                       AAATTAAAAAAAAAAAAATAAAAAAAAAATATATATATATATATTTTT
MAL8|MAL8P1.81                  ------------------------------------------------
gi|21254342|gb|BQ451230.1|BQ451 ------------------------------------------------
su_gi_contig_1613               ------------------------------------------------
gi|15907474|gb|BI814774.1|BI814 ------------------------------------------------
gi|16250631|gb|BI936159.1|BI936 ------------------------------------------------
gi|21254634|gb|BQ451522.1|BQ451 ------------------------------------------------
gi|15585957|gb|BI670573.1|BI670 ------------------------------------------------
gi|21884558|gb|BQ739545.1|BQ739 ------------------------------------------------

MAL8P1.81                       TCATATTGATCTATATAGTTAATCCAACTAATATTTATGCATATATAT
MAL8|MAL8P1.81                  ------------------------------------------------
gi|21254342|gb|BQ451230.1|BQ451 ------------------------------------------------
su_gi_contig_1613               ------------------------------------------------
gi|15907474|gb|BI814774.1|BI814 ------------------------------------------------
gi|16250631|gb|BI936159.1|BI936 ------------------------------------------------
gi|21254634|gb|BQ451522.1|BQ451 ------------------------------------------------
gi|15585957|gb|BI670573.1|BI670 ------------------------------------------------
gi|21884558|gb|BQ739545.1|BQ739 ------------------------------------------------

MAL8P1.81                       TATATATATATATATATATTTTTTTTTTTTTTTTTATTTGCATATTTT
MAL8|MAL8P1.81                  ------------------------------------------------
gi|21254342|gb|BQ451230.1|BQ451 ------------------------------------------------
su_gi_contig_1613               ------------------------------------------------
gi|15907474|gb|BI814774.1|BI814 ------------------------------------------------
gi|16250631|gb|BI936159.1|BI936 ------------------------------------------------
gi|21254634|gb|BQ451522.1|BQ451 ------------------------------------------------
gi|15585957|gb|BI670573.1|BI670 ------------------TTTTTTTTTTTTTTTTTATTTGCATATTTT
gi|21884558|gb|BQ739545.1|BQ739 ------------------------------------------------

MAL8P1.81                       TCTTAGACTTGTATATGTCGATGCTGGGATTTTAATAAAATCTGCTTA
MAL8|MAL8P1.81                  ------ACTTGTATATGTCGATGCTGGGATTTTAATAAAATCTGCTTA
gi|21254342|gb|BQ451230.1|BQ451 ------ACTTGTATATGTCGATGCTGGGATTTTAATAAAATCTGCTTA
su_gi_contig_1613               ------ACTTGTATATGTCGATGCTGGGATTTTAATAAAATCTGCTTA
gi|15907474|gb|BI814774.1|BI814 ------ACTTGTATATGTCGATGCTGGGATTTTAATAAAATCTGCTTA
gi|16250631|gb|BI936159.1|BI936 ------ACTTGTATATGTCGATGCTGGGATTTTAATAAAATCTGCTTA
gi|21254634|gb|BQ451522.1|BQ451 ------ACTTGTATATGTCGATGCTGGGATTTTAATAAAATCTGCTTA
gi|15585957|gb|BI670573.1|BI670 TCTTAGACTTGTATATGTCGATGCTGGGATTTTAATAAAATCTGCTTA
gi|21884558|gb|BQ739545.1|BQ739 -----------------------------TTTTAATAAAATCTGCTTA

MAL8P1.81                       GTATTTCCATGCATGAATACTTATATGTATAATCATCCAATAACAAAA
MAL8|MAL8P1.81                  GTATTTCCATGCATGAATACTTATATGTATAATCATCCAATAACAAAA
gi|21254342|gb|BQ451230.1|BQ451 GTATTTCCATGCATGAATACTTATATGTATAATCATCCAATAACAAAA
su_gi_contig_1613               GTATTTCCATGCATGAATACTTATATGTATAATCATCCAATAACAAAA
gi|15907474|gb|BI814774.1|BI814 GTATTTCCATGCATGAATACTTATATGTATAATCATCCAATAACAAAA
gi|16250631|gb|BI936159.1|BI936 GTATTTCCATGCATGAATACTTATATGTATAATCATCCAATAACAAAA
gi|21254634|gb|BQ451522.1|BQ451 GTATTTCCATGCATGAATACTTATATGTATAATCATCCAATAACAAAA
gi|15585957|gb|BI670573.1|BI670 GTATTTCCATGCATGAATACTTATATGTATAATCATCCAATAACAAAA
gi|21884558|gb|BQ739545.1|BQ739 GTATTTCCATGCATGAATACTTATATGTATAATCATCCAATAACAAAA

MAL8P1.81                       CAACAACTAGATATAATATCTTTATGGGGTATGAAGGTATTATATTAA
MAL8|MAL8P1.81                  CAACAACTAGATATAATATCTTTATGGGGTATGAAG------------
gi|21254342|gb|BQ451230.1|BQ451 CAACAACTAGATATAATATCTTTATGGGGTATGAAG------------
su_gi_contig_1613               CAACAACTAGATATAATATCTTTATGGGGTATGAAG------------
gi|15907474|gb|BI814774.1|BI814 CAACAACTAGATATAATATCTTTATGGGGTATGAAG------------
gi|16250631|gb|BI936159.1|BI936 CAACAACTAGATATAATATCTTTATGGGGTATGAAG------------
gi|21254634|gb|BQ451522.1|BQ451 CAACAACTAGATATAATATCTTTATGGGGTATGAAG------------
gi|15585957|gb|BI670573.1|BI670 CAACAACTAGATATAATATCTTTATGGGGTATGAAG------------
gi|21884558|gb|BQ739545.1|BQ739 CAACAACTAGATATAATATCTTTATGGGGTATGAAG------------

MAL8P1.81                       AAATATAACATGATATATAAAAAAAAAAAACGAAAAAAAGAAAAAAAG
MAL8|MAL8P1.81                  ------------------------------------------------
gi|21254342|gb|BQ451230.1|BQ451 ------------------------------------------------
su_gi_contig_1613               ------------------------------------------------
gi|15907474|gb|BI814774.1|BI814 ------------------------------------------------
gi|16250631|gb|BI936159.1|BI936 ------------------------------------------------
gi|21254634|gb|BQ451522.1|BQ451 ------------------------------------------------
gi|15585957|gb|BI670573.1|BI670 ------------------------------------------------
gi|21884558|gb|BQ739545.1|BQ739 ------------------------------------------------

MAL8P1.81                       TGATTATAACATAATGATATATTTTTTAATATTTTATTTATAATTTTT
MAL8|MAL8P1.81                  ------------------------------------------------
gi|21254342|gb|BQ451230.1|BQ451 ------------------------------------------------
su_gi_contig_1613               ------------------------------------------------
gi|15907474|gb|BI814774.1|BI814 ------------------------------------------------
gi|16250631|gb|BI936159.1|BI936 ------------------------------------------------
gi|21254634|gb|BQ451522.1|BQ451 ------------------------------------------------
gi|15585957|gb|BI670573.1|BI670 ------------------------------------------------
gi|21884558|gb|BQ739545.1|BQ739 ------------------------------------------------

MAL8P1.81                       TTATCGTTTTGATTTTATTTTGTCATTATATTTTAGGTTGTAAATCCA
MAL8|MAL8P1.81                  ------------------------------------GTTGTAAATCCA
gi|21254342|gb|BQ451230.1|BQ451 ------------------------------------GTTGTAAATCCA
su_gi_contig_1613               ------------------------------------GTTGTAAATCCA
gi|15907474|gb|BI814774.1|BI814 ------------------------------------GTTGTAAATCCA
gi|16250631|gb|BI936159.1|BI936 ------------------------------------GTTGTAAATCCA
gi|21254634|gb|BQ451522.1|BQ451 ------------------------------------GTTGTAAATCCA
gi|15585957|gb|BI670573.1|BI670 ------------------------------------GTTGTAAATCCA
gi|21884558|gb|BQ739545.1|BQ739 ------------------------------------GTTGTAAATCCA

MAL8P1.81                       ATCGAAAAGATTTTAGCTTGTGGAGAATATGGTATAAAATTTAAATAT
MAL8|MAL8P1.81                  ATCGAAAAGATTTTAGCTTGTGGAGAATATG-----------------
gi|21254342|gb|BQ451230.1|BQ451 ATCGAA------------------------------------------
su_gi_contig_1613               ATCGAAAAGATTTTAGCTTGTGGAGAATATG-----------------
gi|15907474|gb|BI814774.1|BI814 ATCGAAAAGATTTTAGCTTGTGGAGAATATG-----------------
gi|16250631|gb|BI936159.1|BI936 ATCGAAAAGATTTTAGCTTGTGGAGAATATG-----------------
gi|21254634|gb|BQ451522.1|BQ451 ATCGAAAAGATTTTAGCTTGTGGAGAATATG-----------------
gi|15585957|gb|BI670573.1|BI670 ATCGAAAAGATTTTAGCTTGTGGAGAATATG-----------------
gi|21884558|gb|BQ739545.1|BQ739 ATCGAAAAGATTTTAGCTTGTGGAGAATATG-----------------

MAL8P1.81                       AATTTTATACCTATAAAATTAATGTGATTATATATATATATATATATA
MAL8|MAL8P1.81                  ------------------------------------------------
gi|21254342|gb|BQ451230.1|BQ451 ------------------------------------------------
su_gi_contig_1613               ------------------------------------------------
gi|15907474|gb|BI814774.1|BI814 ------------------------------------------------
gi|16250631|gb|BI936159.1|BI936 ------------------------------------------------
gi|21254634|gb|BQ451522.1|BQ451 ------------------------------------------------
gi|15585957|gb|BI670573.1|BI670 ------------------------------------------------
gi|21884558|gb|BQ739545.1|BQ739 ------------------------------------------------

MAL8P1.81                       TATATATATATATATATTGTTCTTTTTTATTTTAACCTTGCTTTGTAG
MAL8|MAL8P1.81                  ------------------------------------------------
gi|21254342|gb|BQ451230.1|BQ451 ------------------------------------------------
su_gi_contig_1613               ------------------------------------------------
gi|15907474|gb|BI814774.1|BI814 ------------------------------------------------
gi|16250631|gb|BI936159.1|BI936 ------------------------------------------------
gi|21254634|gb|BQ451522.1|BQ451 ------------------------------------------------
gi|15585957|gb|BI670573.1|BI670 ------------------------------------------------
gi|21884558|gb|BQ739545.1|BQ739 ------------------------------------------------

MAL8P1.81                       GTATGGGAGCTTTGCCCCATGTAGAAAATGTCGTTTTTGAGATTATGA
MAL8|MAL8P1.81                  GTATGGGAGCTTTGCCCCATGTAGAAAATGTCGTTTTTGAGATTATGA
gi|21254342|gb|BQ451230.1|BQ451 ------------------------------------------------
su_gi_contig_1613               GTATGGGAGCTTTGCCCCATGTAGAAAATGTCGTTTTTGAGATTATGA
gi|15907474|gb|BI814774.1|BI814 GTATGGGAGCTTTGCCCCATGTAGAAAATGTCGTT-------------
gi|16250631|gb|BI936159.1|BI936 GTATGGGAGCTTTGCCCCATGTAGAAAATGTCGTT-------------
gi|21254634|gb|BQ451522.1|BQ451 GTATGGGAGCTTTGCCCCATGTAGAAAATGTCGTT-------------
gi|15585957|gb|BI670573.1|BI670 GTATGGGAGCTTTGCCCCATGTAGAAAATGTCGTTTTTGAGATTATGA
gi|21884558|gb|BQ739545.1|BQ739 GTATGGGAGCTTTGCCCCATGTAGAAAATGTCGTTTTTGAGATTATGA

MAL8P1.81                       AATATATACAAGATATGAAATAAAATGAAAAAAAAAAAAAAAAAAAAA
MAL8|MAL8P1.81                  AATATATACAAGATATGAAATAA-------------------------
gi|21254342|gb|BQ451230.1|BQ451 ------------------------------------------------
su_gi_contig_1613               AATATATACAAGATATGAAATAAAATGAAAAAAAAAAAAAAAAAAAA-
gi|15907474|gb|BI814774.1|BI814 ------------------------------------------------
gi|16250631|gb|BI936159.1|BI936 ------------------------------------------------
gi|21254634|gb|BQ451522.1|BQ451 ------------------------------------------------
gi|15585957|gb|BI670573.1|BI670 AATATATACAAGATATGAAATAAAATGAAAAAAAAAAAAAAA------
gi|21884558|gb|BQ739545.1|BQ739 AATATATACAAGATATGAAATAAAATGAAAAAAAAAAAAAAAAAAAA-

MAL8P1.81                       AAAAAATATTGTCACTTTTTTTTGTGCCTTATATTTTCAATTTGGATG
MAL8|MAL8P1.81                  ------------------------------------------------
gi|21254342|gb|BQ451230.1|BQ451 ------------------------------------------------
su_gi_contig_1613               ------------------------------------------------
gi|15907474|gb|BI814774.1|BI814 ------------------------------------------------
gi|16250631|gb|BI936159.1|BI936 ------------------------------------------------
gi|21254634|gb|BQ451522.1|BQ451 ------------------------------------------------
gi|15585957|gb|BI670573.1|BI670 ------------------------------------------------
gi|21884558|gb|BQ739545.1|BQ739 ------------------------------------------------

MAL8P1.81                       AAACATCGAAAAAAATGATAAACAAAAGAAGCAATTTTTCATTATTTT
MAL8|MAL8P1.81                  ------------------------------------------------
gi|21254342|gb|BQ451230.1|BQ451 ------------------------------------------------
su_gi_contig_1613               ------------------------------------------------
gi|15907474|gb|BI814774.1|BI814 ------------------------------------------------
gi|16250631|gb|BI936159.1|BI936 ------------------------------------------------
gi|21254634|gb|BQ451522.1|BQ451 ------------------------------------------------
gi|15585957|gb|BI670573.1|BI670 ------------------------------------------------
gi|21884558|gb|BQ739545.1|BQ739 ------------------------------------------------

MAL8P1.81                       ATTATATTGTATTGTATTATATTATATTATATTATATTATATTATATT
MAL8|MAL8P1.81                  ------------------------------------------------
gi|21254342|gb|BQ451230.1|BQ451 ------------------------------------------------
su_gi_contig_1613               ------------------------------------------------
gi|15907474|gb|BI814774.1|BI814 ------------------------------------------------
gi|16250631|gb|BI936159.1|BI936 ------------------------------------------------
gi|21254634|gb|BQ451522.1|BQ451 ------------------------------------------------
gi|15585957|gb|BI670573.1|BI670 ------------------------------------------------
gi|21884558|gb|BQ739545.1|BQ739 ------------------------------------------------

MAL8P1.81                       ATATTATATTATATTATATTATATTCTTTTTTTTTTTTGTATAAAATA
MAL8|MAL8P1.81                  ------------------------------------------------
gi|21254342|gb|BQ451230.1|BQ451 ------------------------------------------------
su_gi_contig_1613               ------------------------------------------------
gi|15907474|gb|BI814774.1|BI814 ------------------------------------------------
gi|16250631|gb|BI936159.1|BI936 ------------------------------------------------
gi|21254634|gb|BQ451522.1|BQ451 ------------------------------------------------
gi|15585957|gb|BI670573.1|BI670 ------------------------------------------------
gi|21884558|gb|BQ739545.1|BQ739 ------------------------------------------------

MAL8P1.81                       ATAAAAACGTTAGAGTCATAAGAAAATCTTAATAAAGTTGTACATAAT
MAL8|MAL8P1.81                  ------------------------------------------------
gi|21254342|gb|BQ451230.1|BQ451 ------------------------------------------------
su_gi_contig_1613               ------------------------------------------------
gi|15907474|gb|BI814774.1|BI814 ------------------------------------------------
gi|16250631|gb|BI936159.1|BI936 ------------------------------------------------
gi|21254634|gb|BQ451522.1|BQ451 ------------------------------------------------
gi|15585957|gb|BI670573.1|BI670 ------------------------------------------------
gi|21884558|gb|BQ739545.1|BQ739 ------------------------------------------------

MAL8P1.81                       TATGTTTAATATAAATATGTGTATATATGTATATTATTGAAGAATTAT
MAL8|MAL8P1.81                  ------------------------------------------------
gi|21254342|gb|BQ451230.1|BQ451 ------------------------------------------------
su_gi_contig_1613               ------------------------------------------------
gi|15907474|gb|BI814774.1|BI814 ------------------------------------------------
gi|16250631|gb|BI936159.1|BI936 ------------------------------------------------
gi|21254634|gb|BQ451522.1|BQ451 ------------------------------------------------
gi|15585957|gb|BI670573.1|BI670 ------------------------------------------------
gi|21884558|gb|BQ739545.1|BQ739 ------------------------------------------------

MAL8P1.81                       AAAATTGGATGTTATTGGATGTTAAAAAAAAAAAAAACTAAACTAAAA
MAL8|MAL8P1.81                  ------------------------------------------------
gi|21254342|gb|BQ451230.1|BQ451 ------------------------------------------------
su_gi_contig_1613               ------------------------------------------------
gi|15907474|gb|BI814774.1|BI814 ------------------------------------------------
gi|16250631|gb|BI936159.1|BI936 ------------------------------------------------
gi|21254634|gb|BQ451522.1|BQ451 ------------------------------------------------
gi|15585957|gb|BI670573.1|BI670 ------------------------------------------------
gi|21884558|gb|BQ739545.1|BQ739 ------------------------------------------------

MAL8P1.81                       CAAAATATTTAAAGGAACAAATATATTTAATATTTTATATATATATAT
MAL8|MAL8P1.81                  ------------------------------------------------
gi|21254342|gb|BQ451230.1|BQ451 ------------------------------------------------
su_gi_contig_1613               ------------------------------------------------
gi|15907474|gb|BI814774.1|BI814 ------------------------------------------------
gi|16250631|gb|BI936159.1|BI936 ------------------------------------------------
gi|21254634|gb|BQ451522.1|BQ451 ------------------------------------------------
gi|15585957|gb|BI670573.1|BI670 ------------------------------------------------
gi|21884558|gb|BQ739545.1|BQ739 ------------------------------------------------

MAL8P1.81                       ATATATATTCATCACTTTTTTGTACTTATGGATAAAATTTTAAAAGTT
MAL8|MAL8P1.81                  ------------------------------------------------
gi|21254342|gb|BQ451230.1|BQ451 ------------------------------------------------
su_gi_contig_1613               ------------------------------------------------
gi|15907474|gb|BI814774.1|BI814 ------------------------------------------------
gi|16250631|gb|BI936159.1|BI936 ------------------------------------------------
gi|21254634|gb|BQ451522.1|BQ451 ------------------------------------------------
gi|15585957|gb|BI670573.1|BI670 ------------------------------------------------
gi|21884558|gb|BQ739545.1|BQ739 ------------------------------------------------

MAL8P1.81                       ATCACATTTTTTTCAAATTGTTTATTCTATCCTCAATTTTTGATATAT
MAL8|MAL8P1.81                  ------------------------------------------------
gi|21254342|gb|BQ451230.1|BQ451 ------------------------------------------------
su_gi_contig_1613               ------------------------------------------------
gi|15907474|gb|BI814774.1|BI814 ------------------------------------------------
gi|16250631|gb|BI936159.1|BI936 ------------------------------------------------
gi|21254634|gb|BQ451522.1|BQ451 ------------------------------------------------
gi|15585957|gb|BI670573.1|BI670 ------------------------------------------------
gi|21884558|gb|BQ739545.1|BQ739 ------------------------------------------------

MAL8P1.81                       TAACATTGTCAAGTTGTTCATTTTCTGTTTGTTTGATTGTAGGGATTT
MAL8|MAL8P1.81                  ------------------------------------------------
gi|21254342|gb|BQ451230.1|BQ451 ------------------------------------------------
su_gi_contig_1613               ------------------------------------------------
gi|15907474|gb|BI814774.1|BI814 ------------------------------------------------
gi|16250631|gb|BI936159.1|BI936 ------------------------------------------------
gi|21254634|gb|BQ451522.1|BQ451 ------------------------------------------------
gi|15585957|gb|BI670573.1|BI670 ------------------------------------------------
gi|21884558|gb|BQ739545.1|BQ739 ------------------------------------------------

MAL8P1.81                       GTTCTAATTTTGAATTGAGTTGTATACCTAATTCATCTAATACCTTGG
MAL8|MAL8P1.81                  ------------------------------------------------
gi|21254342|gb|BQ451230.1|BQ451 ------------------------------------------------
su_gi_contig_1613               ------------------------------------------------
gi|15907474|gb|BI814774.1|BI814 ------------------------------------------------
gi|16250631|gb|BI936159.1|BI936 ------------------------------------------------
gi|21254634|gb|BQ451522.1|BQ451 ------------------------------------------------
gi|15585957|gb|BI670573.1|BI670 ------------------------------------------------
gi|21884558|gb|BQ739545.1|BQ739 ------------------------------------------------

MAL8P1.81                       AAACAATTTCGTCTTCTTCTTGAATCATATCTATATCATAATTCAGTG
MAL8|MAL8P1.81                  ------------------------------------------------
gi|21254342|gb|BQ451230.1|BQ451 ------------------------------------------------
su_gi_contig_1613               ------------------------------------------------
gi|15907474|gb|BI814774.1|BI814 ------------------------------------------------
gi|16250631|gb|BI936159.1|BI936 ------------------------------------------------
gi|21254634|gb|BQ451522.1|BQ451 ------------------------------------------------
gi|15585957|gb|BI670573.1|BI670 ------------------------------------------------
gi|21884558|gb|BQ739545.1|BQ739 ------------------------------------------------

MAL8P1.81                       TATCAAATAAGTCGTCTATCATATCTTCTTTTATGGAGACTTCATTAT
MAL8|MAL8P1.81                  ------------------------------------------------
gi|21254342|gb|BQ451230.1|BQ451 ------------------------------------------------
su_gi_contig_1613               ------------------------------------------------
gi|15907474|gb|BI814774.1|BI814 ------------------------------------------------
gi|16250631|gb|BI936159.1|BI936 ------------------------------------------------
gi|21254634|gb|BQ451522.1|BQ451 ------------------------------------------------
gi|15585957|gb|BI670573.1|BI670 ------------------------------------------------
gi|21884558|gb|BQ739545.1|BQ739 ------------------------------------------------

MAL8P1.81                       TTTGTTTTTGAAATTCATATATGGAGTTATTAATATTTTTAACTTGAA
MAL8|MAL8P1.81                  ------------------------------------------------
gi|21254342|gb|BQ451230.1|BQ451 ------------------------------------------------
su_gi_contig_1613               ------------------------------------------------
gi|15907474|gb|BI814774.1|BI814 ------------------------------------------------
gi|16250631|gb|BI936159.1|BI936 ------------------------------------------------
gi|21254634|gb|BQ451522.1|BQ451 ------------------------------------------------
gi|15585957|gb|BI670573.1|BI670 ------------------------------------------------
gi|21884558|gb|BQ739545.1|BQ739 ------------------------------------------------

MAL8P1.81                       TATATTTATTTACCCTTTTAATTATATTGTTTATATCACATAAACTTT
MAL8|MAL8P1.81                  ------------------------------------------------
gi|21254342|gb|BQ451230.1|BQ451 ------------------------------------------------
su_gi_contig_1613               ------------------------------------------------
gi|15907474|gb|BI814774.1|BI814 ------------------------------------------------
gi|16250631|gb|BI936159.1|BI936 ------------------------------------------------
gi|21254634|gb|BQ451522.1|BQ451 ------------------------------------------------
gi|15585957|gb|BI670573.1|BI670 ------------------------------------------------
gi|21884558|gb|BQ739545.1|BQ739 ------------------------------------------------

MAL8P1.81                       TATTTAATTGTTCTGAAGATTTAACACTTTGTAATTTTATTTTCATCG
MAL8|MAL8P1.81                  ------------------------------------------------
gi|21254342|gb|BQ451230.1|BQ451 ------------------------------------------------
su_gi_contig_1613               ------------------------------------------------
gi|15907474|gb|BI814774.1|BI814 ------------------------------------------------
gi|16250631|gb|BI936159.1|BI936 ------------------------------------------------
gi|21254634|gb|BQ451522.1|BQ451 ------------------------------------------------
gi|15585957|gb|BI670573.1|BI670 ------------------------------------------------
gi|21884558|gb|BQ739545.1|BQ739 ------------------------------------------------

MAL8P1.81                       ATAATAAATGAGATTTTATTTTATTATATTTTATAACGTTCTGTTTTA
MAL8|MAL8P1.81                  ------------------------------------------------
gi|21254342|gb|BQ451230.1|BQ451 ------------------------------------------------
su_gi_contig_1613               ------------------------------------------------
gi|15907474|gb|BI814774.1|BI814 ------------------------------------------------
gi|16250631|gb|BI936159.1|BI936 ------------------------------------------------
gi|21254634|gb|BQ451522.1|BQ451 ------------------------------------------------
gi|15585957|gb|BI670573.1|BI670 ------------------------------------------------
gi|21884558|gb|BQ739545.1|BQ739 ------------------------------------------------

MAL8P1.81                       TTTTTACTAGATCTTTTGCTAAGGTACGTACTAAGGTTATATCATTCT
MAL8|MAL8P1.81                  ------------------------------------------------
gi|21254342|gb|BQ451230.1|BQ451 ------------------------------------------------
su_gi_contig_1613               ------------------------------------------------
gi|15907474|gb|BI814774.1|BI814 ------------------------------------------------
gi|16250631|gb|BI936159.1|BI936 ------------------------------------------------
gi|21254634|gb|BQ451522.1|BQ451 ------------------------------------------------
gi|15585957|gb|BI670573.1|BI670 ------------------------------------------------
gi|21884558|gb|BQ739545.1|BQ739 ------------------------------------------------

MAL8P1.81                       TCTTTGCATGTATTCTTATGTTCTTTTCTATTTGTTTTTTTTCATTTT
MAL8|MAL8P1.81                  ------------------------------------------------
gi|21254342|gb|BQ451230.1|BQ451 ------------------------------------------------
su_gi_contig_1613               ------------------------------------------------
gi|15907474|gb|BI814774.1|BI814 ------------------------------------------------
gi|16250631|gb|BI936159.1|BI936 ------------------------------------------------
gi|21254634|gb|BQ451522.1|BQ451 ------------------------------------------------
gi|15585957|gb|BI670573.1|BI670 ------------------------------------------------
gi|21884558|gb|BQ739545.1|BQ739 ------------------------------------------------

MAL8P1.81                       CCATTTTAAATATCTCTCTCTCTAATTCTCTGATCGAACGATTCAAAT
MAL8|MAL8P1.81                  ------------------------------------------------
gi|21254342|gb|BQ451230.1|BQ451 ------------------------------------------------
su_gi_contig_1613               ------------------------------------------------
gi|15907474|gb|BI814774.1|BI814 ------------------------------------------------
gi|16250631|gb|BI936159.1|BI936 ------------------------------------------------
gi|21254634|gb|BQ451522.1|BQ451 ------------------------------------------------
gi|15585957|gb|BI670573.1|BI670 ------------------------------------------------
gi|21884558|gb|BQ739545.1|BQ739 ------------------------------------------------

MAL8P1.81                       TTCGTTTCTCCTCCCTTAGGCATTCTTGCAGATCTTTGGAAAAATAAG
MAL8|MAL8P1.81                  ------------------------------------------------
gi|21254342|gb|BQ451230.1|BQ451 ------------------------------------------------
su_gi_contig_1613               ------------------------------------------------
gi|15907474|gb|BI814774.1|BI814 ------------------------------------------------
gi|16250631|gb|BI936159.1|BI936 ------------------------------------------------
gi|21254634|gb|BQ451522.1|BQ451 ------------------------------------------------
gi|15585957|gb|BI670573.1|BI670 ------------------------------------------------
gi|21884558|gb|BQ739545.1|BQ739 ------------------------------------------------

MAL8P1.81                       TTCCCATAATAAACCAAACTAAACAATATATCAAAAAGCACAATCTCA
MAL8|MAL8P1.81                  ------------------------------------------------
gi|21254342|gb|BQ451230.1|BQ451 ------------------------------------------------
su_gi_contig_1613               ------------------------------------------------
gi|15907474|gb|BI814774.1|BI814 ------------------------------------------------
gi|16250631|gb|BI936159.1|BI936 ------------------------------------------------
gi|21254634|gb|BQ451522.1|BQ451 ------------------------------------------------
gi|15585957|gb|BI670573.1|BI670 ------------------------------------------------
gi|21884558|gb|BQ739545.1|BQ739 ------------------------------------------------

MAL8P1.81                       CAAAAAAAAAAAAAAAAAATATATATATATATATATATATATATATAT
MAL8|MAL8P1.81                  ------------------------------------------------
gi|21254342|gb|BQ451230.1|BQ451 ------------------------------------------------
su_gi_contig_1613               ------------------------------------------------
gi|15907474|gb|BI814774.1|BI814 ------------------------------------------------
gi|16250631|gb|BI936159.1|BI936 ------------------------------------------------
gi|21254634|gb|BQ451522.1|BQ451 ------------------------------------------------
gi|15585957|gb|BI670573.1|BI670 ------------------------------------------------
gi|21884558|gb|BQ739545.1|BQ739 ------------------------------------------------

MAL8P1.81                       ATATATATAATAACTATGTTTTTTATGTGGTAAGCCTTTTCATCAATA
MAL8|MAL8P1.81                  ------------------------------------------------
gi|21254342|gb|BQ451230.1|BQ451 ------------------------------------------------
su_gi_contig_1613               ------------------------------------------------
gi|15907474|gb|BI814774.1|BI814 ------------------------------------------------
gi|16250631|gb|BI936159.1|BI936 ------------------------------------------------
gi|21254634|gb|BQ451522.1|BQ451 ------------------------------------------------
gi|15585957|gb|BI670573.1|BI670 ------------------------------------------------
gi|21884558|gb|BQ739545.1|BQ739 ------------------------------------------------

MAL8P1.81                       TGTTTTAATTTATTTTATTTTTTTACACGCAATAATTCAGATATTTTA
MAL8|MAL8P1.81                  ------------------------------------------------
gi|21254342|gb|BQ451230.1|BQ451 ------------------------------------------------
su_gi_contig_1613               ------------------------------------------------
gi|15907474|gb|BI814774.1|BI814 ------------------------------------------------
gi|16250631|gb|BI936159.1|BI936 ------------------------------------------------
gi|21254634|gb|BQ451522.1|BQ451 ------------------------------------------------
gi|15585957|gb|BI670573.1|BI670 ------------------------------------------------
gi|21884558|gb|BQ739545.1|BQ739 ------------------------------------------------

MAL8P1.81                       TGATATGTTAATTTGAAAGGAAAAGGTTTTTTTTTTTTTTTTTTTTTT
MAL8|MAL8P1.81                  ------------------------------------------------
gi|21254342|gb|BQ451230.1|BQ451 ------------------------------------------------
su_gi_contig_1613               ------------------------------------------------
gi|15907474|gb|BI814774.1|BI814 ------------------------------------------------
gi|16250631|gb|BI936159.1|BI936 ------------------------------------------------
gi|21254634|gb|BQ451522.1|BQ451 ------------------------------------------------
gi|15585957|gb|BI670573.1|BI670 ------------------------------------------------
gi|21884558|gb|BQ739545.1|BQ739 ------------------------------------------------

MAL8P1.81                       TTTTTTTTTAAATCGTATCAATTTCATGTATTATTATTTTATTTTTTT
MAL8|MAL8P1.81                  ------------------------------------------------
gi|21254342|gb|BQ451230.1|BQ451 ------------------------------------------------
su_gi_contig_1613               ------------------------------------------------
gi|15907474|gb|BI814774.1|BI814 ------------------------------------------------
gi|16250631|gb|BI936159.1|BI936 ------------------------------------------------
gi|21254634|gb|BQ451522.1|BQ451 ------------------------------------------------
gi|15585957|gb|BI670573.1|BI670 ------------------------------------------------
gi|21884558|gb|BQ739545.1|BQ739 ------------------------------------------------

MAL8P1.81                       ATTTTTTATTTGGCCAATTAATATAAACACCAAGGAATAATTTACAGC
MAL8|MAL8P1.81                  ------------------------------------------------
gi|21254342|gb|BQ451230.1|BQ451 ------------------------------------------------
su_gi_contig_1613               ------------------------------------------------
gi|15907474|gb|BI814774.1|BI814 ------------------------------------------------
gi|16250631|gb|BI936159.1|BI936 ------------------------------------------------
gi|21254634|gb|BQ451522.1|BQ451 ------------------------------------------------
gi|15585957|gb|BI670573.1|BI670 ------------------------------------------------
gi|21884558|gb|BQ739545.1|BQ739 ------------------------------------------------

MAL8P1.81                       ATTTCATTCAAATGTTTTAAAATATATGTAAT
MAL8|MAL8P1.81                  --------------------------------
gi|21254342|gb|BQ451230.1|BQ451 --------------------------------
su_gi_contig_1613               --------------------------------
gi|15907474|gb|BI814774.1|BI814 --------------------------------
gi|16250631|gb|BI936159.1|BI936 --------------------------------
gi|21254634|gb|BQ451522.1|BQ451 --------------------------------
gi|15585957|gb|BI670573.1|BI670 --------------------------------
gi|21884558|gb|BQ739545.1|BQ739 --------------------------------

;

endblock;
