# Supplementary material for: cDNA sequences reveal considerable gene prediction inaccuracy in the Plasmodium falciparum genome
Source: BMC Genomics. 2007 Jul 27;8:255. doi: 10.1186/1471-2164-8-255 (PMC1978503; doi:10.1186/1471-2164-8-255)
Supplement: Additional file 2 — Genes with predicted coding regions fully covered by EST and confirmation of predicted introns. Aligned cDNA and predicted CDS sequences can be viewed by double clicking the hyper-linked gene names in the Excel file. [file 1471-2164-8-255-S2.zip › MAL8P1.9.TXT]

#NEXUS

[!This data assembled using Sequencher, from Gene Codes Corporation.]
begin data;
   dimensions ntax=4 nchar=3470;
   format datatype=dna gap=- interleave=yes;
   matrix

MAL8P1.9                        TGTAGCTATTACACATTTAAGTTATGGTAAAGAATTTGCTAAAGCTAT
MAL8|MAL8P1.9                   ------------------------------------------------
su_gi_contig_2371               ------------------------------------------------
gi|21480379|gb|BQ577062.1|BQ577 ------------------------------------------------

MAL8P1.9                        CGAAGATAAACAAGTTGCTCAGCAAGAAAGTGAAAGAGTAAAATTTAT
MAL8|MAL8P1.9                   ------------------------------------------------
su_gi_contig_2371               ------------------------------------------------
gi|21480379|gb|BQ577062.1|BQ577 ------------------------------------------------

MAL8P1.9                        AGTAGCCAAAACGGAACAAGAAAAAATTGCGGCTGTTATTAAAGCACA
MAL8|MAL8P1.9                   ------------------------------------------------
su_gi_contig_2371               ------------------------------------------------
gi|21480379|gb|BQ577062.1|BQ577 ------------------------------------------------

MAL8P1.9                        AGGTGAAGCAGAAGCAGCCAAATTAATTTCATCAGCTGTTAAAGAATA
MAL8|MAL8P1.9                   ------------------------------------------------
su_gi_contig_2371               ------------------------------------------------
gi|21480379|gb|BQ577062.1|BQ577 ------------------------------------------------

MAL8P1.9                        CGGTAAAAGTTTAATAGAAATAAGGAAATTAGAAGCTGCTAAAGAAAT
MAL8|MAL8P1.9                   ------------------------------------------------
su_gi_contig_2371               ------------------------------------------------
gi|21480379|gb|BQ577062.1|BQ577 ------------------------------------------------

MAL8P1.9                        TGCTGAAAATTTAAGTAAATCAAAAAATGTAACTTATTTTCCATCCAA
MAL8|MAL8P1.9                   ------------------------------------------------
su_gi_contig_2371               ------------------------------------------------
gi|21480379|gb|BQ577062.1|BQ577 ------------------------------------------------

MAL8P1.9                        TTCGAATATTTTGTTAAATCCTAGGGATTTTTAAAAAAAAAAAATAAA
MAL8|MAL8P1.9                   ------------------------------------------------
su_gi_contig_2371               ------------------------------------------------
gi|21480379|gb|BQ577062.1|BQ577 ------------------------------------------------

MAL8P1.9                        AAAAAAATAAAAATAAAATAAAAAAAAAATAAAAATAAAATAAAAAAA
MAL8|MAL8P1.9                   ------------------------------------------------
su_gi_contig_2371               ------------------------------------------------
gi|21480379|gb|BQ577062.1|BQ577 ------------------------------------------------

MAL8P1.9                        AAATAAGGCCTACATGATATGTATCATATATATATATATATATATATA
MAL8|MAL8P1.9                   ------------------------------------------------
su_gi_contig_2371               ------------------------------------------------
gi|21480379|gb|BQ577062.1|BQ577 ------------------------------------------------

MAL8P1.9                        TATATATATGTATTCATATTTTAAATAATTAATTTAATTTTTTTTTTT
MAL8|MAL8P1.9                   ------------------------------------------------
su_gi_contig_2371               ------------------------------------------------
gi|21480379|gb|BQ577062.1|BQ577 ------------------------------------------------

MAL8P1.9                        TTTTTTTTTTTTTTGAATTTATCCATATAATTTTGAACTAATTCATTT
MAL8|MAL8P1.9                   ------------------------------------------------
su_gi_contig_2371               ------------------------------------------------
gi|21480379|gb|BQ577062.1|BQ577 ------------------------------------------------

MAL8P1.9                        TATTATATACTTATATATGTATATGTGACAAAATTTTAAATATATCTT
MAL8|MAL8P1.9                   ------------------------------------------------
su_gi_contig_2371               ------------------------------------------------
gi|21480379|gb|BQ577062.1|BQ577 ------------------------------------------------

MAL8P1.9                        TTAATTAAAGACCAAACTTTTTTTTTTTTAATTATTATATATATATAT
MAL8|MAL8P1.9                   ------------------------------------------------
su_gi_contig_2371               ------------------------------------------------
gi|21480379|gb|BQ577062.1|BQ577 ------------------------------------------------

MAL8P1.9                        ATATATATATATATATATAATATGACAAGTAGTCAATCATTATTTGAA
MAL8|MAL8P1.9                   ------------------------------------------------
su_gi_contig_2371               ------------------------------------------------
gi|21480379|gb|BQ577062.1|BQ577 ------------------------------------------------

MAL8P1.9                        AATATTTTTGGAGCATTCGTAAAGCGTATAAAAAAATTCATATTACAT
MAL8|MAL8P1.9                   ------------------------------------------------
su_gi_contig_2371               ------------------------------------------------
gi|21480379|gb|BQ577062.1|BQ577 ------------------------------------------------

MAL8P1.9                        TTATTTTTTTTTTTTTTTTTTTCTTTTTTTTTTTGAAGCCTTGAAAAT
MAL8|MAL8P1.9                   ------------------------------------------------
su_gi_contig_2371               ------------------------------------------------
gi|21480379|gb|BQ577062.1|BQ577 ------------------------------------------------

MAL8P1.9                        ACAACATGTATGTGACATGTACCAAATGAATAAAACATATATAATATA
MAL8|MAL8P1.9                   ------------------------------------------------
su_gi_contig_2371               ------------------------------------------------
gi|21480379|gb|BQ577062.1|BQ577 ------------------------------------------------

MAL8P1.9                        TATATATATATATATATATTTATTTATTTATTTATTTAATATAACATA
MAL8|MAL8P1.9                   ------------------------------------------------
su_gi_contig_2371               ------------------------------------------------
gi|21480379|gb|BQ577062.1|BQ577 ------------------------------------------------

MAL8P1.9                        CTGATAAAAAGGGGATATTTTATTTTAAAAATATGGAACAATGAAATA
MAL8|MAL8P1.9                   ------------------------------------------------
su_gi_contig_2371               ------------------------------------------------
gi|21480379|gb|BQ577062.1|BQ577 ------------------------------------------------

MAL8P1.9                        ATAAATATAAATAAAGTCAAATATAATTCTTTTATTTTTTTTAAATAA
MAL8|MAL8P1.9                   ------------------------------------------------
su_gi_contig_2371               ------------------------------------------------
gi|21480379|gb|BQ577062.1|BQ577 ------------------------------------------------

MAL8P1.9                        TAATAAAAAGAATTGTATTAAAATCTATATTATTCTGACGTGTGCAAT
MAL8|MAL8P1.9                   ------------------------------------------------
su_gi_contig_2371               ------------------------------------------------
gi|21480379|gb|BQ577062.1|BQ577 ------------------------------------------------

MAL8P1.9                        ATATTATATGTAGTTTATATATAATAATATTTTTGAGTCATTAGAAGA
MAL8|MAL8P1.9                   ------------------------------------------------
su_gi_contig_2371               ------------------------------------------------
gi|21480379|gb|BQ577062.1|BQ577 ------------------------------------------------

MAL8P1.9                        ATATATATAATATTATATATTGAAGAAAATAAGTATATATATATATTT
MAL8|MAL8P1.9                   ------------------------------------------------
su_gi_contig_2371               ------------------------------------------------
gi|21480379|gb|BQ577062.1|BQ577 ------------------------------------------------

MAL8P1.9                        GAGAAAGATATAAATATGCGCTTTTAAGATGAGCAATCTTTTTGTCAA
MAL8|MAL8P1.9                   ------------------------------------------------
su_gi_contig_2371               ------------------------------------------------
gi|21480379|gb|BQ577062.1|BQ577 ------------------------------------------------

MAL8P1.9                        TTTGAAATTTTCAATGAAAAAAAAAAAAAAAAAGAAGAAAACAAATAA
MAL8|MAL8P1.9                   ------------------------------------------------
su_gi_contig_2371               ------------------------------------------------
gi|21480379|gb|BQ577062.1|BQ577 ------------------------------------------------

MAL8P1.9                        ATATATAAAAATTAAGATAAATATATAAATATAAATATATAAATAAAA
MAL8|MAL8P1.9                   ------------------------------------------------
su_gi_contig_2371               ------------------------------------------------
gi|21480379|gb|BQ577062.1|BQ577 ------------------------------------------------

MAL8P1.9                        ATATATAAATAAAAATAAATAAATATGAATATAAATATATATAAATAA
MAL8|MAL8P1.9                   ------------------------------------------------
su_gi_contig_2371               ------------------------------------------------
gi|21480379|gb|BQ577062.1|BQ577 ------------------------------------------------

MAL8P1.9                        ACAAATATATATACATATATTTATATATATATATATATATATATATAT
MAL8|MAL8P1.9                   ------------------------------------------------
su_gi_contig_2371               ------------------------------------------------
gi|21480379|gb|BQ577062.1|BQ577 ------------------------------------------------

MAL8P1.9                        TTGAGTTCATCATACGAATTCATTAATATTAATGATATAAATTTTTTT
MAL8|MAL8P1.9                   ------------------------------------------------
su_gi_contig_2371               ------------------------------------------------
gi|21480379|gb|BQ577062.1|BQ577 ------------------------------------------------

MAL8P1.9                        TTTTTTTTTTTTTTTGTATTAAGAAAATATATATGTAAATAAAGAGAA
MAL8|MAL8P1.9                   ------------------------------------------------
su_gi_contig_2371               ------------------------------------------------
gi|21480379|gb|BQ577062.1|BQ577 ------------------------------------------------

MAL8P1.9                        TAATAAAAAAATATATATATTTGTATATATAAAAAGGTTGAACAGATA
MAL8|MAL8P1.9                   ------------------------------------------------
su_gi_contig_2371               ------------------------------------GTTGAACAGATA
gi|21480379|gb|BQ577062.1|BQ577 ------------------------------------GTTGAACAGATA

MAL8P1.9                        AGCTTCCTAAATATGAGTTCTATAAATATTGAGTCATACTTAGAAAGT
MAL8|MAL8P1.9                   ------------ATGAGTTCTATAAATATTGAGTCATACTTAGAAA--
su_gi_contig_2371               AGCTTCCTAAATATGAGTTCTATAAATATTGAGTCATACTTAGAAA--
gi|21480379|gb|BQ577062.1|BQ577 AGCTTCCTAAATATGAGTTCTATAAATATTGAGTCATACTTAGAAA--

MAL8P1.9                        AAGAGAAATGTTCTAATATTATGTATATATATATATATATATATATAT
MAL8|MAL8P1.9                   ------------------------------------------------
su_gi_contig_2371               ------------------------------------------------
gi|21480379|gb|BQ577062.1|BQ577 ------------------------------------------------

MAL8P1.9                        ATATATTTATACATATTTTTTATATATTTTTATTCTTTCAGATGAAAT
MAL8|MAL8P1.9                   -----------------------------------------ATGAAAT
su_gi_contig_2371               -----------------------------------------ATGAAAT
gi|21480379|gb|BQ577062.1|BQ577 -----------------------------------------ATGAAAT

MAL8P1.9                        ATTAGTAATAACAAATGATAGCCGAATATTCACAGGAAAATTAAAAGG
MAL8|MAL8P1.9                   ATTAGTAATAACAAATGATAGCCGAATATTCACAGGAAAATTAAAAGG
su_gi_contig_2371               ATTAGTAATAACAAATGATAGCCGAATATTCACAGGAAAATTAAAAGG
gi|21480379|gb|BQ577062.1|BQ577 ATTAGTAATAACAAATGATAGCCGAATATTCACAGGAAAATTAAAAGG

MAL8P1.9                        CTTCGACCAGACGACAAATATAATTTTAGGAAATTGTCATGAGCGAAT
MAL8|MAL8P1.9                   CTTCGACCAGACGACAAATATAATTTTAGGAAATTGTCATGAGCGAAT
su_gi_contig_2371               CTTCGACCAGACGACAAATATAATTTTAGGAAATTGTCATGAGCGAAT
gi|21480379|gb|BQ577062.1|BQ577 CTTCGACCAGACGACAAATATAATTTTAGGAAATTGTCATGAGCGAAT

MAL8P1.9                        ATATAAAGAGTCAATGGAAAAAATAAGTTTGGGAGTGTATATAATTAG
MAL8|MAL8P1.9                   ATATAAAGAGTCAATGGAAAAAATAAGTTTGGGAGTGTATATAATTAG
su_gi_contig_2371               ATATAAAGAGTCAATGGAAAAAATAAGTTTGGGAGTGTATATAATTAG
gi|21480379|gb|BQ577062.1|BQ577 ATATAAAGAGTCAATGGAAAAAATAAGTTTGGGAGTGTATATAATTAG

MAL8P1.9                        AGGAGATACAGTGTAAAAATAATAAAAAAAATAAATACACATAAATAA
MAL8|MAL8P1.9                   AGGAGATACAGT------------------------------------
su_gi_contig_2371               AGGAGATACAGT------------------------------------
gi|21480379|gb|BQ577062.1|BQ577 AGGAGATACAGT------------------------------------

MAL8P1.9                        AAATATATATATATAAATATATTTTATATATATGTATATATTTGTATT
MAL8|MAL8P1.9                   ------------------------------------------------
su_gi_contig_2371               ------------------------------------------------
gi|21480379|gb|BQ577062.1|BQ577 ------------------------------------------------

MAL8P1.9                        TACCTTTGTAGAACCCTTATTGGAGAAATTGACGAAGATGTTGATAAA
MAL8|MAL8P1.9                   -----------AACCCTTATTGGAGAAATTGACGAAGATGTTGATAAA
su_gi_contig_2371               -----------AACCCTTATTGGAGAAATTGACGAAGATGTTGATAAA
gi|21480379|gb|BQ577062.1|BQ577 -----------AACCCTTATTGGAGAAATTGACGAAGATGTTGATAAA

MAL8P1.9                        AATATTTTGCATCAAAAAATTAAACCCCAAATGTTAAAGCCGGTAAAT
MAL8|MAL8P1.9                   AATATTTTGCATCAAAAAATTAAACCCCAAATGTTAAAGCCGGTAAAT
su_gi_contig_2371               AATATTTTGCATCAAAAAATTAAACCCCAAATGTTAAAGCCG------
gi|21480379|gb|BQ577062.1|BQ577 AATATTTTGCATCAAAAAATTAAACCCCAAATGTTAAAGCCG------

MAL8P1.9                        TAAAATATATATATATATATATATGTAAATATGTAAATATATAAATAT
MAL8|MAL8P1.9                   TAA---------------------------------------------
su_gi_contig_2371               ------------------------------------------------
gi|21480379|gb|BQ577062.1|BQ577 ------------------------------------------------

MAL8P1.9                        ATAAATATATATATACATATGTATATTTTTTTTAATATATTATAAATT
MAL8|MAL8P1.9                   ------------------------------------------------
su_gi_contig_2371               ------------------------------------------------
gi|21480379|gb|BQ577062.1|BQ577 ------------------------------------------------

MAL8P1.9                        TAGATTGTACACTAAAGATTTTTCAGACATAACCCTTTATAAACATAC
MAL8|MAL8P1.9                   ------------------------------------------------
su_gi_contig_2371               ---ATTGTACACTAAAGATTTTTCAGACATAACCCTTTATAAACATAC
gi|21480379|gb|BQ577062.1|BQ577 ---ATTGTACACTAAAGATTTTTCAGACATAACCCTTTATAAACATAC

MAL8P1.9                        AAAGGTCGTTGCACATTATTGAAAATTTTTTATTAATAAAGATATTTA
MAL8|MAL8P1.9                   ------------------------------------------------
su_gi_contig_2371               AAAGGTCGTTGCACATTATTGAAAATTTTTTATTAATAAAGATATTTA
gi|21480379|gb|BQ577062.1|BQ577 AAAGGTCGTTGCACATTATTGAAAATTTTTTATTAATAAAGATATTTA

MAL8P1.9                        AAAAAAAAATAAAAAATTATAAATAATGAATAAAATATGCTTAATTCA
MAL8|MAL8P1.9                   ------------------------------------------------
su_gi_contig_2371               AAAAAAAAATAAAAAATTATAAATAATGAATAA---------------
gi|21480379|gb|BQ577062.1|BQ577 AAAAAAAAATAAAAAATTATAAATAATGAATAA---------------

MAL8P1.9                        CATAAAAAAAGGAAAAAAAAAAAAAGGAATGAATGAATAAATAAATAA
MAL8|MAL8P1.9                   ------------------------------------------------
su_gi_contig_2371               ------------------------------------------------
gi|21480379|gb|BQ577062.1|BQ577 ------------------------------------------------

MAL8P1.9                        ATGAATAAATAAATGAATAAATAAATAAATAAATAAATGAATAAATAA
MAL8|MAL8P1.9                   ------------------------------------------------
su_gi_contig_2371               ------------------------------------------------
gi|21480379|gb|BQ577062.1|BQ577 ------------------------------------------------

MAL8P1.9                        ATAAATAAATAAATGAATAAATAAATGAATAAATAAATAAATAAATAA
MAL8|MAL8P1.9                   ------------------------------------------------
su_gi_contig_2371               ------------------------------------------------
gi|21480379|gb|BQ577062.1|BQ577 ------------------------------------------------

MAL8P1.9                        ATAAAAGGATGAAATATTTATATAATTTAATTATAAAAAAAAAGAAAA
MAL8|MAL8P1.9                   ------------------------------------------------
su_gi_contig_2371               ------------------------------------------------
gi|21480379|gb|BQ577062.1|BQ577 ------------------------------------------------

MAL8P1.9                        AAGTTTATTTAAAAATAAAGGATTATATTCCTATGCTCAACAAGTTGG
MAL8|MAL8P1.9                   ------------------------------------------------
su_gi_contig_2371               ------------------------------------------------
gi|21480379|gb|BQ577062.1|BQ577 ------------------------------------------------

MAL8P1.9                        ATACGAAGATGTACAATAATAATAATTAAGGTACCTATATATATTACA
MAL8|MAL8P1.9                   ------------------------------------------------
su_gi_contig_2371               ------------------------------------------------
gi|21480379|gb|BQ577062.1|BQ577 ------------------------------------------------

MAL8P1.9                        ACATATCAATATTTTTTCATTTTTCCAAATTATTTGTTTTGTAATATA
MAL8|MAL8P1.9                   ------------------------------------------------
su_gi_contig_2371               ------------------------------------------------
gi|21480379|gb|BQ577062.1|BQ577 ------------------------------------------------

MAL8P1.9                        TTTTTTTTTTTTTATTATATATAAAAATGTCTACATATTAATAATATA
MAL8|MAL8P1.9                   ------------------------------------------------
su_gi_contig_2371               ------------------------------------------------
gi|21480379|gb|BQ577062.1|BQ577 ------------------------------------------------

MAL8P1.9                        CATATATATATATATATATATATATATATATATATATATATATATATA
MAL8|MAL8P1.9                   ------------------------------------------------
su_gi_contig_2371               ------------------------------------------------
gi|21480379|gb|BQ577062.1|BQ577 ------------------------------------------------

MAL8P1.9                        TTTATATGTTTGTGCTTATGTTTATATATTTCTAACTATATTTACGTT
MAL8|MAL8P1.9                   ------------------------------------------------
su_gi_contig_2371               ------------------------------------------------
gi|21480379|gb|BQ577062.1|BQ577 ------------------------------------------------

MAL8P1.9                        AAAAAAACAATTAATAACATATTTGTACTGTTCAGTTACCCTATTTGC
MAL8|MAL8P1.9                   ------------------------------------------------
su_gi_contig_2371               ------------------------------------------------
gi|21480379|gb|BQ577062.1|BQ577 ------------------------------------------------

MAL8P1.9                        TTGATGTACCATTGTCATATCTGCGATGTATGTATTTCCTAGTTCGTC
MAL8|MAL8P1.9                   ------------------------------------------------
su_gi_contig_2371               ------------------------------------------------
gi|21480379|gb|BQ577062.1|BQ577 ------------------------------------------------

MAL8P1.9                        ATAAACTAGGTCAATTGAATATTTGTGTAAATTATTTTTATCATTTAG
MAL8|MAL8P1.9                   ------------------------------------------------
su_gi_contig_2371               ------------------------------------------------
gi|21480379|gb|BQ577062.1|BQ577 ------------------------------------------------

MAL8P1.9                        GAAAATGATTAGATCTTTTTTTTTTTTAAGAACATGATTTGAGTTTGT
MAL8|MAL8P1.9                   ------------------------------------------------
su_gi_contig_2371               ------------------------------------------------
gi|21480379|gb|BQ577062.1|BQ577 ------------------------------------------------

MAL8P1.9                        GTTTTGACTAGACGTTTCATTTGTATTGGTATGTGTGTTGTTTGTTGT
MAL8|MAL8P1.9                   ------------------------------------------------
su_gi_contig_2371               ------------------------------------------------
gi|21480379|gb|BQ577062.1|BQ577 ------------------------------------------------

MAL8P1.9                        TGTATTATTTTTTATGAAGGAAGCATCTTGAAAAGAATTATGAAAATA
MAL8|MAL8P1.9                   ------------------------------------------------
su_gi_contig_2371               ------------------------------------------------
gi|21480379|gb|BQ577062.1|BQ577 ------------------------------------------------

MAL8P1.9                        GGTTGTAGGTTGTTCTTGTGTATTTGAATAAGATGATGGATAATATAC
MAL8|MAL8P1.9                   ------------------------------------------------
su_gi_contig_2371               ------------------------------------------------
gi|21480379|gb|BQ577062.1|BQ577 ------------------------------------------------

MAL8P1.9                        TTTTGCACTGTCCGTACGAAATACAGAAGAATTATTATTTTCATCTAA
MAL8|MAL8P1.9                   ------------------------------------------------
su_gi_contig_2371               ------------------------------------------------
gi|21480379|gb|BQ577062.1|BQ577 ------------------------------------------------

MAL8P1.9                        GATATGATGATATTTATTATTTTGCTCTTCATATGTTATTTGATTTAT
MAL8|MAL8P1.9                   ------------------------------------------------
su_gi_contig_2371               ------------------------------------------------
gi|21480379|gb|BQ577062.1|BQ577 ------------------------------------------------

MAL8P1.9                        TTTATTAGTACAATATGTAATGGCATAATCATCATCTATAGATATATT
MAL8|MAL8P1.9                   ------------------------------------------------
su_gi_contig_2371               ------------------------------------------------
gi|21480379|gb|BQ577062.1|BQ577 ------------------------------------------------

MAL8P1.9                        ATTGTACCAGAAAACACCAGAACCTTGTATTGGTTTAATGGATAAATT
MAL8|MAL8P1.9                   ------------------------------------------------
su_gi_contig_2371               ------------------------------------------------
gi|21480379|gb|BQ577062.1|BQ577 ------------------------------------------------

MAL8P1.9                        ATGACAAGGGAATATGGTTTCTCCATCTTTATCAACATCATTTAAATA
MAL8|MAL8P1.9                   ------------------------------------------------
su_gi_contig_2371               ------------------------------------------------
gi|21480379|gb|BQ577062.1|BQ577 ------------------------------------------------

MAL8P1.9                        TATTAAAAGTGTAGCTCTTCTAAATGATCCATCATGATGTAAATTGAA
MAL8|MAL8P1.9                   ------------------------------------------------
su_gi_contig_2371               ------------------------------------------------
gi|21480379|gb|BQ577062.1|BQ577 ------------------------------------------------

MAL8P1.9                        ATAATTATTTTTTTCATATTTTACAATAGCTAAAGGTTCTAAATAACA
MAL8|MAL8P1.9                   ------------------------------------------------
su_gi_contig_2371               ------------------------------------------------
gi|21480379|gb|BQ577062.1|BQ577 ------------------------------------------------

MAL8P1.9                        TAAAGGTATTTTTACCAAATTACAAATTGTATTTTCTAATTCTATTAT
MAL8|MAL8P1.9                   ------------------------------------------------
su_gi_contig_2371               ------------------------------------------------
gi|21480379|gb|BQ577062.1|BQ577 ------------------------------------------------

MAL8P1.9                        ATTTTCATCTTTTGTATATACTATAGAACTATCTTCATCAATTTGATT
MAL8|MAL8P1.9                   ------------------------------------------------
su_gi_contig_2371               ------------------------------------------------
gi|21480379|gb|BQ577062.1|BQ577 ------------------------------------------------

MAL8P1.9                        TTCTTCAATTACCG
MAL8|MAL8P1.9                   --------------
su_gi_contig_2371               --------------
gi|21480379|gb|BQ577062.1|BQ577 --------------

;

endblock;
