# Supplementary material for: cDNA sequences reveal considerable gene prediction inaccuracy in the Plasmodium falciparum genome
Source: BMC Genomics. 2007 Jul 27;8:255. doi: 10.1186/1471-2164-8-255 (PMC1978503; doi:10.1186/1471-2164-8-255)
Supplement: Additional file 2 — Genes with predicted coding regions fully covered by EST and confirmation of predicted introns. Aligned cDNA and predicted CDS sequences can be viewed by double clicking the hyper-linked gene names in the Excel file. [file 1471-2164-8-255-S2.zip › MAL8P1.90.TXT]

#NEXUS

[!This data assembled using Sequencher, from Gene Codes Corporation.]
begin data;
   dimensions ntax=4 nchar=3125;
   format datatype=dna gap=- interleave=yes;
   matrix

MAL8P1.90                       GAAAAATATTTACGTTGACTATTATTATTATTATTATTATTGTTAATA
MAL8|MAL8P1.90                  ------------------------------------------------
su_gi_contig_5950               ------------------------------------------------
gi|12389356|gb|AU087215.1|AU087 ------------------------------------------------

MAL8P1.90                       TTATTATTATTATTGTTAATATTGTTAATATTATTATTATTATTATTA
MAL8|MAL8P1.90                  ------------------------------------------------
su_gi_contig_5950               ------------------------------------------------
gi|12389356|gb|AU087215.1|AU087 ------------------------------------------------

MAL8P1.90                       TTATTGTTAATATTATTATTATTATTGTTAATATTGTTAATATTATTA
MAL8|MAL8P1.90                  ------------------------------------------------
su_gi_contig_5950               ------------------------------------------------
gi|12389356|gb|AU087215.1|AU087 ------------------------------------------------

MAL8P1.90                       TTATTATTGTTAATATTATTATTATTATTGTTGTTGTTACTATTAGTA
MAL8|MAL8P1.90                  ------------------------------------------------
su_gi_contig_5950               ------------------------------------------------
gi|12389356|gb|AU087215.1|AU087 ------------------------------------------------

MAL8P1.90                       TTATATATGTATTCTTCATCTAATCTTTCTCCATATAAATAATTATTA
MAL8|MAL8P1.90                  ------------------------------------------------
su_gi_contig_5950               ------------------------------------------------
gi|12389356|gb|AU087215.1|AU087 ------------------------------------------------

MAL8P1.90                       AAATTGTCATTATTAAAAAAATCATTAGGATGAAATATAAAATCTTCG
MAL8|MAL8P1.90                  ------------------------------------------------
su_gi_contig_5950               ------------------------------------------------
gi|12389356|gb|AU087215.1|AU087 ------------------------------------------------

MAL8P1.90                       TTTTGTTGTTTCTCTTCATTATTCATATGTTGACTAGTATTATCATTT
MAL8|MAL8P1.90                  ------------------------------------------------
su_gi_contig_5950               ------------------------------------------------
gi|12389356|gb|AU087215.1|AU087 ------------------------------------------------

MAL8P1.90                       ATACTTGTGATACTATTAATACGGTATCTATTATATATACTATTATTT
MAL8|MAL8P1.90                  ------------------------------------------------
su_gi_contig_5950               ------------------------------------------------
gi|12389356|gb|AU087215.1|AU087 ------------------------------------------------

MAL8P1.90                       TCTGTATTTATACTTCGGATACTATCTTTTCTACTGTATCTAAAATCA
MAL8|MAL8P1.90                  ------------------------------------------------
su_gi_contig_5950               ------------------------------------------------
gi|12389356|gb|AU087215.1|AU087 ------------------------------------------------

MAL8P1.90                       CTATGAATTTCTTTTTCTCCGATGGACGATATAACACTTGTTAATGTA
MAL8|MAL8P1.90                  ------------------------------------------------
su_gi_contig_5950               ------------------------------------------------
gi|12389356|gb|AU087215.1|AU087 ------------------------------------------------

MAL8P1.90                       TCATCCTTTGGAAGTTTAACACATGTAAACATATTGGAAAGGCTAAAT
MAL8|MAL8P1.90                  ------------------------------------------------
su_gi_contig_5950               ------------------------------------------------
gi|12389356|gb|AU087215.1|AU087 ------------------------------------------------

MAL8P1.90                       AAGTTGATTATTTTCTTTCCCATATTATTTTTATTCTTTTTACTTGTA
MAL8|MAL8P1.90                  ------------------------------------------------
su_gi_contig_5950               ------------------------------------------------
gi|12389356|gb|AU087215.1|AU087 ------------------------------------------------

MAL8P1.90                       TAATTATGTTTATTTTTATTTGAACTATTATATTTAAAATAATAATTA
MAL8|MAL8P1.90                  ------------------------------------------------
su_gi_contig_5950               ------------------------------------------------
gi|12389356|gb|AU087215.1|AU087 ------------------------------------------------

MAL8P1.90                       TTATTATTGTTATATTTTATTTTATTCTTCTTTTTTTCTTTTTGTTCT
MAL8|MAL8P1.90                  ------------------------------------------------
su_gi_contig_5950               ------------------------------------------------
gi|12389356|gb|AU087215.1|AU087 ------------------------------------------------

MAL8P1.90                       CTTTTATGTTTTTCCTTATCTTTGTAATTAAATTTCGTGTCATATTTT
MAL8|MAL8P1.90                  ------------------------------------------------
su_gi_contig_5950               ------------------------------------------------
gi|12389356|gb|AU087215.1|AU087 ------------------------------------------------

MAL8P1.90                       GTTTCATCTATATTAATATTAGTACTATTTATATTAAAAGGTGAATAC
MAL8|MAL8P1.90                  ------------------------------------------------
su_gi_contig_5950               ------------------------------------------------
gi|12389356|gb|AU087215.1|AU087 ------------------------------------------------

MAL8P1.90                       TTGGAATAATTAAGAGAATTACATAAATAACAACGAATATAGATACAT
MAL8|MAL8P1.90                  ------------------------------------------------
su_gi_contig_5950               ------------------------------------------------
gi|12389356|gb|AU087215.1|AU087 ------------------------------------------------

MAL8P1.90                       TCTATATTCGTTATGTTTCTATTATTACATTGGTAGCATATAACTATA
MAL8|MAL8P1.90                  ------------------------------------------------
su_gi_contig_5950               ------------------------------------------------
gi|12389356|gb|AU087215.1|AU087 ------------------------------------------------

MAL8P1.90                       ATAACTTTTCTTCCTAATTTATCATGAGGTACTACAGAATTTATTATT
MAL8|MAL8P1.90                  ------------------------------------------------
su_gi_contig_5950               ------------------------------------------------
gi|12389356|gb|AU087215.1|AU087 ------------------------------------------------

MAL8P1.90                       TTACATTTCGGACACCTTATAAAATTATAATTATTTTCACATTCAAAA
MAL8|MAL8P1.90                  ------------------------------------------------
su_gi_contig_5950               ------------------------------------------------
gi|12389356|gb|AU087215.1|AU087 ------------------------------------------------

MAL8P1.90                       AATGATAAACATTTATAACATATAATAGGTTTATATGATATGTTCATA
MAL8|MAL8P1.90                  ------------------------------------------------
su_gi_contig_5950               ------------------------------------------------
gi|12389356|gb|AU087215.1|AU087 ------------------------------------------------

MAL8P1.90                       TAAGATATATATAAATTTTCTAACCCTGCTACTGAATCCAGAATACCA
MAL8|MAL8P1.90                  ------------------------------------------------
su_gi_contig_5950               ------------------------------------------------
gi|12389356|gb|AU087215.1|AU087 ------------------------------------------------

MAL8P1.90                       TCTGGATTTAATAAATAAAATGTTTTACAATCATTATCCAGTACATTA
MAL8|MAL8P1.90                  ------------------------------------------------
su_gi_contig_5950               ------------------------------------------------
gi|12389356|gb|AU087215.1|AU087 ------------------------------------------------

MAL8P1.90                       CTCGAGGATTCACAGCATAACATGTTAGTATCCTCCTCTTTAAAACGG
MAL8|MAL8P1.90                  ------------------------------------------------
su_gi_contig_5950               ------------------------------------------------
gi|12389356|gb|AU087215.1|AU087 ------------------------------------------------

MAL8P1.90                       ACTATATCCATATATATATATAATATAAAAAAAAATATATATAAATAA
MAL8|MAL8P1.90                  ------------------------------------------------
su_gi_contig_5950               ------------------------------------------------
gi|12389356|gb|AU087215.1|AU087 ------------------------------------------------

MAL8P1.90                       AAAATATATTATTATAAAAAACAATTAATTATAAATTTAATTATTATT
MAL8|MAL8P1.90                  ------------------------------------------------
su_gi_contig_5950               ------------------------------------------------
gi|12389356|gb|AU087215.1|AU087 ------------------------------------------------

MAL8P1.90                       TAAAAGTAGTTATATAAAATATTTCGTTATACATCATAAATTAAATAA
MAL8|MAL8P1.90                  ------------------------------------------------
su_gi_contig_5950               ------------------------------------------------
gi|12389356|gb|AU087215.1|AU087 ------------------------------------------------

MAL8P1.90                       ATAAATAAATATATAAATATATATATATATATATATATTATGGAATAC
MAL8|MAL8P1.90                  ------------------------------------------------
su_gi_contig_5950               ------------------------------------------------
gi|12389356|gb|AU087215.1|AU087 ------------------------------------------------

MAL8P1.90                       AAATATTCTTATAATTTCAAAATAAAAGGTTATTTTATTAATCTTTTA
MAL8|MAL8P1.90                  ------------------------------------------------
su_gi_contig_5950               ------------------------------------------------
gi|12389356|gb|AU087215.1|AU087 ------------------------------------------------

MAL8P1.90                       TTAAAATATATAAAATATGTATATAATTTGTATTCATATTTTCTAATA
MAL8|MAL8P1.90                  ------------------------------------------------
su_gi_contig_5950               -----------------------------------------TCTAATA
gi|12389356|gb|AU087215.1|AU087 -----------------------------------------TCTAATA

MAL8P1.90                       AATATATAACATACTACAAAAAAAGTATAAATACTTAGGATAATAAAA
MAL8|MAL8P1.90                  ------------------------------------------------
su_gi_contig_5950               AATATATAACATACTACAAAAAAAGTATAAATACTTAGGATAATAAGA
gi|12389356|gb|AU087215.1|AU087 AATATATAACATACTACAAAAAAAGTATAAATACTTAGGATAATAAGA

MAL8P1.90                       CATAATAATAAATGAAAGAAAGAAATACAAAAAATAAAAATAAAAAAA
MAL8|MAL8P1.90                  -----------ATGAAAGAAAGAAATACAAAAAATAAAAATAAAAAAA
su_gi_contig_5950               CATAATAATAAATGAAAGAAAGAAATACAAAAAATAAAAATAAAAAAA
gi|12389356|gb|AU087215.1|AU087 CATAATAATAAATGAAAGAAAGAAATACAAAAAATAAAAATAAAAAAA

MAL8P1.90                       GAAAAGAAAAGAAAAAAAAACAAAGCGATTCTGTATTTAGAAAAAGAA
MAL8|MAL8P1.90                  GAAAAGAAAAGAAAAAAAAACAAAGCGATTCTGTATTTAGAAAAAGAA
su_gi_contig_5950               GAAAAGAAAAGAAAAAAAAACAAAGCGATTCTGTATTTAGAAAAAGAA
gi|12389356|gb|AU087215.1|AU087 GAAAAGAAAAGAAAAAAAAACAAAGCGATTCTGTATTTAGAAAAAGAA

MAL8P1.90                       GATATAAATCATCAAACAATGTTAGAATATTTTCAAAATAAAAAGGCA
MAL8|MAL8P1.90                  GATATAAATCATCAAACAATGTTAGAATATTTTCAAAATAA-------
su_gi_contig_5950               GATATAAATCATCAAACAATGTTAGAATATTTTCAAAATAAAAAGGCA
gi|12389356|gb|AU087215.1|AU087 GATATAAATCATCAAACAATGTTAGAATATTTTCAAAATAAAAAGGCA

MAL8P1.90                       AAAGTATTTTTACAAAAAATATTTATTTAAAAGTTATAAATATTAAAA
MAL8|MAL8P1.90                  ------------------------------------------------
su_gi_contig_5950               AAAGTATTTTTACAAAAAATATTTATTTAAAAGTTATAAATATTAAAA
gi|12389356|gb|AU087215.1|AU087 AAAGTATTTTTACAAAAAATATTTATTTAAAAGTTATAAATATTAAAA

MAL8P1.90                       ATAATAAATATAAATATAAATATCATGCTTATATAAAAATTTTTTTCT
MAL8|MAL8P1.90                  ------------------------------------------------
su_gi_contig_5950               ATAATAAATATAAATATAAATATCATGCTTATATAAAAATTTTTTTCT
gi|12389356|gb|AU087215.1|AU087 ATAATAAATATAAATATAAATATCATGCTTATATAAAAATTTTTTTCT

MAL8P1.90                       AAATAGTATTTTTTTAAAAAACAAATTTCAACAAGAATTTTAAAAATT
MAL8|MAL8P1.90                  ------------------------------------------------
su_gi_contig_5950               AAATAGTATTTTTTTAAAAAACAAATTTCAACAAGAATTTTAAAAATT
gi|12389356|gb|AU087215.1|AU087 AAATAGTATTTTTTTAAAAAACAAATTTCAACAAGAATTTTAAAAATT

MAL8P1.90                       TTATTTATAAATAATATTATATATATATAATTATATATATATATTTAT
MAL8|MAL8P1.90                  ------------------------------------------------
su_gi_contig_5950               TTATTTATAAATAATATTATATATATATAATTATATATATATATTTAT
gi|12389356|gb|AU087215.1|AU087 TTATTTATAAATAATATTATATATATATAATTATATATATATATTTAT

MAL8P1.90                       TTATTTATTTATATTATAATATATATAATTAATATAATATATAAATAT
MAL8|MAL8P1.90                  ------------------------------------------------
su_gi_contig_5950               TTATTTATTTATATTATAATATATATAATTAATATAATATATAAATAT
gi|12389356|gb|AU087215.1|AU087 TTATTTATTTATATTATAATATATATAATTAATATAATATATAAATAT

MAL8P1.90                       TTTTTAATTAGCAAAAGAAATATTTTTAATATTTTATAAAAAAATAAT
MAL8|MAL8P1.90                  ------------------------------------------------
su_gi_contig_5950               TTTTTAATTAGCAAAAGAAATATTTTTAATATTTTATAAAAAAATAAT
gi|12389356|gb|AU087215.1|AU087 TTTTTAATTAGCAAAAGAAATATTTTTAATATTTTATAAAAAAATAAT

MAL8P1.90                       AAAAAAATAATATTTTTAAAAACAAAAAAAAAAAAAAAAAAAAAAAAA
MAL8|MAL8P1.90                  ------------------------------------------------
su_gi_contig_5950               AAAAAAAAAA--------------------------------------
gi|12389356|gb|AU087215.1|AU087 AAAAAAAAAA--------------------------------------

MAL8P1.90                       AATATTTTTTTATAAAATATATTATTCATATATAATAATATATATGTA
MAL8|MAL8P1.90                  ------------------------------------------------
su_gi_contig_5950               ------------------------------------------------
gi|12389356|gb|AU087215.1|AU087 ------------------------------------------------

MAL8P1.90                       CTAAATATAAAAAAAAAAAAAGAATTGTTCTATAAAAAACCCCGTTGT
MAL8|MAL8P1.90                  ------------------------------------------------
su_gi_contig_5950               ------------------------------------------------
gi|12389356|gb|AU087215.1|AU087 ------------------------------------------------

MAL8P1.90                       TTTTATTTTGAATATTTAAAAATATATGCATTAAAATTTTTTTTTTTT
MAL8|MAL8P1.90                  ------------------------------------------------
su_gi_contig_5950               ------------------------------------------------
gi|12389356|gb|AU087215.1|AU087 ------------------------------------------------

MAL8P1.90                       TTTTTTTAAAGTATTACAAAATAAAAATTTTAGGTAATATTTTATAGT
MAL8|MAL8P1.90                  ------------------------------------------------
su_gi_contig_5950               ------------------------------------------------
gi|12389356|gb|AU087215.1|AU087 ------------------------------------------------

MAL8P1.90                       AGTACATATTTTTATTATTTTATATATTTATTTTTATTTTGTATTTTT
MAL8|MAL8P1.90                  ------------------------------------------------
su_gi_contig_5950               ------------------------------------------------
gi|12389356|gb|AU087215.1|AU087 ------------------------------------------------

MAL8P1.90                       AAAATATTTATATAATTTTTTTTTTTTTTTTTTTTTTTTCTTTAAGTT
MAL8|MAL8P1.90                  ------------------------------------------------
su_gi_contig_5950               ------------------------------------------------
gi|12389356|gb|AU087215.1|AU087 ------------------------------------------------

MAL8P1.90                       TTTTTACAATCCTATTATTTTTTAAAAATTACTAAATATATATTTACA
MAL8|MAL8P1.90                  ------------------------------------------------
su_gi_contig_5950               ------------------------------------------------
gi|12389356|gb|AU087215.1|AU087 ------------------------------------------------

MAL8P1.90                       TATTAATATAAAAGTAATATTAAAAAATTTTGTTAAAAATATATTAGT
MAL8|MAL8P1.90                  ------------------------------------------------
su_gi_contig_5950               ------------------------------------------------
gi|12389356|gb|AU087215.1|AU087 ------------------------------------------------

MAL8P1.90                       AAAGTATTTCTTATTATGATATTCTCATTTAAATAAAAATAAATAACA
MAL8|MAL8P1.90                  ------------------------------------------------
su_gi_contig_5950               ------------------------------------------------
gi|12389356|gb|AU087215.1|AU087 ------------------------------------------------

MAL8P1.90                       AATGCCACATATATATATAATAATATATATATATATATATATATATAT
MAL8|MAL8P1.90                  ------------------------------------------------
su_gi_contig_5950               ------------------------------------------------
gi|12389356|gb|AU087215.1|AU087 ------------------------------------------------

MAL8P1.90                       ATATATATATATTTTGTATCCTTTCTTTTTTAATTACTCTAAAAATAG
MAL8|MAL8P1.90                  ------------------------------------------------
su_gi_contig_5950               ------------------------------------------------
gi|12389356|gb|AU087215.1|AU087 ------------------------------------------------

MAL8P1.90                       ATAAAATTATAATAAAACAATTAAACAATATAAAAAAAGGAACATACT
MAL8|MAL8P1.90                  ------------------------------------------------
su_gi_contig_5950               ------------------------------------------------
gi|12389356|gb|AU087215.1|AU087 ------------------------------------------------

MAL8P1.90                       GTTTTTATAAGCATTCCAATTTTTTTTTTGAACTTATCTTCCTTGAGA
MAL8|MAL8P1.90                  ------------------------------------------------
su_gi_contig_5950               ------------------------------------------------
gi|12389356|gb|AU087215.1|AU087 ------------------------------------------------

MAL8P1.90                       CAAATTTTTGAAAGGACATTAAAAAAAAATGTAAATCACGTAATAATT
MAL8|MAL8P1.90                  ------------------------------------------------
su_gi_contig_5950               ------------------------------------------------
gi|12389356|gb|AU087215.1|AU087 ------------------------------------------------

MAL8P1.90                       TATATAGAATATAATGTAATTATAAAAATATATTTAAAATATGTAAAG
MAL8|MAL8P1.90                  ------------------------------------------------
su_gi_contig_5950               ------------------------------------------------
gi|12389356|gb|AU087215.1|AU087 ------------------------------------------------

MAL8P1.90                       GAAAATGAAGGAATTATATATATATATATATATATATATAAATAAATA
MAL8|MAL8P1.90                  ------------------------------------------------
su_gi_contig_5950               ------------------------------------------------
gi|12389356|gb|AU087215.1|AU087 ------------------------------------------------

MAL8P1.90                       TAAATATATATATATATTAATTTTTATATTTTTTGTATTTTTTTTTTT
MAL8|MAL8P1.90                  ------------------------------------------------
su_gi_contig_5950               ------------------------------------------------
gi|12389356|gb|AU087215.1|AU087 ------------------------------------------------

MAL8P1.90                       TTTTTTGGTTCATACATATAATAATATATAATATTTATATTAATATTT
MAL8|MAL8P1.90                  ------------------------------------------------
su_gi_contig_5950               ------------------------------------------------
gi|12389356|gb|AU087215.1|AU087 ------------------------------------------------

MAL8P1.90                       TTCTTCTTATATATACATATATATATATATATAATATATATATGTTGA
MAL8|MAL8P1.90                  ------------------------------------------------
su_gi_contig_5950               ------------------------------------------------
gi|12389356|gb|AU087215.1|AU087 ------------------------------------------------

MAL8P1.90                       TTTACAAAATACGGATAAAGGAATAATCATGCAACATTTTTAAATTTA
MAL8|MAL8P1.90                  ------------------------------------------------
su_gi_contig_5950               ------------------------------------------------
gi|12389356|gb|AU087215.1|AU087 ------------------------------------------------

MAL8P1.90                       AATAATGATCATCATGAAAAAAAAAATTGTTTATTTAATTTATATTTT
MAL8|MAL8P1.90                  ------------------------------------------------
su_gi_contig_5950               ------------------------------------------------
gi|12389356|gb|AU087215.1|AU087 ------------------------------------------------

MAL8P1.90                       TATATTAACAATTATTTAATATTATTGAATTCTTCCATATGAAAACGA
MAL8|MAL8P1.90                  ------------------------------------------------
su_gi_contig_5950               ------------------------------------------------
gi|12389356|gb|AU087215.1|AU087 ------------------------------------------------

MAL8P1.90                       GAAAAATAAAAAATTATAATGAAATAAAAAGATGATTAAACTTTTTAA
MAL8|MAL8P1.90                  ------------------------------------------------
su_gi_contig_5950               ------------------------------------------------
gi|12389356|gb|AU087215.1|AU087 ------------------------------------------------

MAL8P1.90                       TATATTTTAAAATGTTATATTATATATGTAAAAATGTTGTATTGTTTG
MAL8|MAL8P1.90                  ------------------------------------------------
su_gi_contig_5950               ------------------------------------------------
gi|12389356|gb|AU087215.1|AU087 ------------------------------------------------

MAL8P1.90                       TAATA
MAL8|MAL8P1.90                  -----
su_gi_contig_5950               -----
gi|12389356|gb|AU087215.1|AU087 -----

;

endblock;
