# Supplementary material for: cDNA sequences reveal considerable gene prediction inaccuracy in the Plasmodium falciparum genome
Source: BMC Genomics. 2007 Jul 27;8:255. doi: 10.1186/1471-2164-8-255 (PMC1978503; doi:10.1186/1471-2164-8-255)
Supplement: Additional file 2 — Genes with predicted coding regions fully covered by EST and confirmation of predicted introns. Aligned cDNA and predicted CDS sequences can be viewed by double clicking the hyper-linked gene names in the Excel file. [file 1471-2164-8-255-S2.zip › PF07_0011.TXT]

#NEXUS

[!This data assembled using Sequencher, from Gene Codes Corporation.]
begin data;
   dimensions ntax=5 nchar=3543;
   format datatype=dna gap=- interleave=yes;
   matrix

PF07_0011                       ACGGAGAATTTAAAAAAAAATCTAGACGAATATGTGAACCTATATATA
MAL7|PF07_0011                  ------------------------------------------------
su_gi_contig_2923               ------------------------------------------------
gi|22794462|gb|BU498268.1|BU498 ------------------------------------------------
gi|22792171|gb|BU495977.1|BU495 ------------------------------------------------

PF07_0011                       AATATTTTAAATGATAGTAAAAGAAAATTAATGTTTTGTTGTGAAGGT
MAL7|PF07_0011                  ------------------------------------------------
su_gi_contig_2923               ------------------------------------------------
gi|22794462|gb|BU498268.1|BU498 ------------------------------------------------
gi|22792171|gb|BU495977.1|BU495 ------------------------------------------------

PF07_0011                       ATTTTATCCATTGTTATTCATTATCTCTTATGGAATTTAATAAATTAC
MAL7|PF07_0011                  ------------------------------------------------
su_gi_contig_2923               ------------------------------------------------
gi|22794462|gb|BU498268.1|BU498 ------------------------------------------------
gi|22792171|gb|BU495977.1|BU495 ------------------------------------------------

PF07_0011                       ATTTTTAATGTAAACAATATTGAAATAATACAAAAAATTAAATCTGAT
MAL7|PF07_0011                  ------------------------------------------------
su_gi_contig_2923               ------------------------------------------------
gi|22794462|gb|BU498268.1|BU498 ------------------------------------------------
gi|22792171|gb|BU495977.1|BU495 ------------------------------------------------

PF07_0011                       TATTTTCCAGTTACAGAAAATATTAACACAAATAATAATAATAATAAT
MAL7|PF07_0011                  ------------------------------------------------
su_gi_contig_2923               ------------------------------------------------
gi|22794462|gb|BU498268.1|BU498 ------------------------------------------------
gi|22792171|gb|BU495977.1|BU495 ------------------------------------------------

PF07_0011                       AATAATAATAATAATAAAAATAATAATAATAAAAATAATAATAATAAT
MAL7|PF07_0011                  ------------------------------------------------
su_gi_contig_2923               ------------------------------------------------
gi|22794462|gb|BU498268.1|BU498 ------------------------------------------------
gi|22792171|gb|BU495977.1|BU495 ------------------------------------------------

PF07_0011                       AATAATAATAATAATAATTATCATCATAATAATATTTTCAAGTCTTCT
MAL7|PF07_0011                  ------------------------------------------------
su_gi_contig_2923               ------------------------------------------------
gi|22794462|gb|BU498268.1|BU498 ------------------------------------------------
gi|22792171|gb|BU495977.1|BU495 ------------------------------------------------

PF07_0011                       AAAAAGGATAATTATAACAATTTGCTTAATAATAATCAAGATATGATG
MAL7|PF07_0011                  ------------------------------------------------
su_gi_contig_2923               ------------------------------------------------
gi|22794462|gb|BU498268.1|BU498 ------------------------------------------------
gi|22792171|gb|BU495977.1|BU495 ------------------------------------------------

PF07_0011                       AAATCCCAAGACAACCATTTTCATAATCATGATAATAAAAATTTAGTT
MAL7|PF07_0011                  ------------------------------------------------
su_gi_contig_2923               ------------------------------------------------
gi|22794462|gb|BU498268.1|BU498 ------------------------------------------------
gi|22792171|gb|BU495977.1|BU495 ------------------------------------------------

PF07_0011                       TCTACTTTAAGATATCATTTTGAAAAAATATCTAATTGTATTAAAAAA
MAL7|PF07_0011                  ------------------------------------------------
su_gi_contig_2923               ------------------------------------------------
gi|22794462|gb|BU498268.1|BU498 ------------------------------------------------
gi|22792171|gb|BU495977.1|BU495 ------------------------------------------------

PF07_0011                       AATATTATAAATCTCGAAAATGAAATAGACGATCAAATAAATAATAAT
MAL7|PF07_0011                  ------------------------------------------------
su_gi_contig_2923               ------------------------------------------------
gi|22794462|gb|BU498268.1|BU498 ------------------------------------------------
gi|22792171|gb|BU495977.1|BU495 ------------------------------------------------

PF07_0011                       ATAAATATACATAATTCTATATACTATAAGTTTTATAAAGATCTAAAA
MAL7|PF07_0011                  ------------------------------------------------
su_gi_contig_2923               ------------------------------------------------
gi|22794462|gb|BU498268.1|BU498 ------------------------------------------------
gi|22792171|gb|BU495977.1|BU495 ------------------------------------------------

PF07_0011                       AATCCAGAAAATCCATTGTATCAATATTATTATATCTATCTATCGAAA
MAL7|PF07_0011                  ------------------------------------------------
su_gi_contig_2923               ------------------------------------------------
gi|22794462|gb|BU498268.1|BU498 ------------------------------------------------
gi|22792171|gb|BU495977.1|BU495 ------------------------------------------------

PF07_0011                       GGAAACACATTCTTTGATCAATATATAGATTTACATTTTTATAATTTA
MAL7|PF07_0011                  ------------------------------------------------
su_gi_contig_2923               ------------------------------------------------
gi|22794462|gb|BU498268.1|BU498 ------------------------------------------------
gi|22792171|gb|BU495977.1|BU495 ------------------------------------------------

PF07_0011                       CAAAAATTAGATAACTTTGTAAAAAATTATAATTCAGATATTTATCAA
MAL7|PF07_0011                  ------------------------------------------------
su_gi_contig_2923               ------------------------------------------------
gi|22794462|gb|BU498268.1|BU498 ------------------------------------------------
gi|22792171|gb|BU495977.1|BU495 ------------------------------------------------

PF07_0011                       TATAAACATGTACAATCTATTATTTCGAAATATAATACATACAAAAAA
MAL7|PF07_0011                  ------------------------------------------------
su_gi_contig_2923               ------------------------------------------------
gi|22794462|gb|BU498268.1|BU498 ------------------------------------------------
gi|22792171|gb|BU495977.1|BU495 ------------------------------------------------

PF07_0011                       ATTACCCCAGAGTCTTTTGCGGCTCACTTTGAGGCACATACCTTAAAA
MAL7|PF07_0011                  ------------------------------------------------
su_gi_contig_2923               ------------------------------------------------
gi|22794462|gb|BU498268.1|BU498 ------------------------------------------------
gi|22792171|gb|BU495977.1|BU495 ------------------------------------------------

PF07_0011                       AAAATTCAAAACTATTTAAAGCTACAAAAATTACATAATACTTAATAA
MAL7|PF07_0011                  ------------------------------------------------
su_gi_contig_2923               ------------------------------------------------
gi|22794462|gb|BU498268.1|BU498 ------------------------------------------------
gi|22792171|gb|BU495977.1|BU495 ------------------------------------------------

PF07_0011                       AATATTATATATATATATATATATATATATATGTATATGTTGTATTTT
MAL7|PF07_0011                  ------------------------------------------------
su_gi_contig_2923               ------------------------------------------------
gi|22794462|gb|BU498268.1|BU498 ------------------------------------------------
gi|22792171|gb|BU495977.1|BU495 ------------------------------------------------

PF07_0011                       ATTTATATGTTTAATTATTTATTTATTTATTATTTATTTATTTTTAAA
MAL7|PF07_0011                  ------------------------------------------------
su_gi_contig_2923               ------------------------------------------------
gi|22794462|gb|BU498268.1|BU498 ------------------------------------------------
gi|22792171|gb|BU495977.1|BU495 ------------------------------------------------

PF07_0011                       ATATAAAACTATATATGCTGAAGGTAAACATAATTATTTTGGTAAAAA
MAL7|PF07_0011                  ------------------------------------------------
su_gi_contig_2923               ------------------------------------------------
gi|22794462|gb|BU498268.1|BU498 ------------------------------------------------
gi|22792171|gb|BU495977.1|BU495 ------------------------------------------------

PF07_0011                       TTTACATATATATAATAAATATATATATATAAAAATATATATATATAA
MAL7|PF07_0011                  ------------------------------------------------
su_gi_contig_2923               ------------------------------------------------
gi|22794462|gb|BU498268.1|BU498 ------------------------------------------------
gi|22792171|gb|BU495977.1|BU495 ------------------------------------------------

PF07_0011                       AAATATATATATATAAAAATATATATATATTATATACATTTAAATATA
MAL7|PF07_0011                  ------------------------------------------------
su_gi_contig_2923               ------------------------------------------------
gi|22794462|gb|BU498268.1|BU498 ------------------------------------------------
gi|22792171|gb|BU495977.1|BU495 ------------------------------------------------

PF07_0011                       TATATATTTTTTTTTTTTTTTTTTTTTTTTTTTTTTTTTTGGTACCTA
MAL7|PF07_0011                  ------------------------------------------------
su_gi_contig_2923               ------------------------------------------------
gi|22794462|gb|BU498268.1|BU498 ------------------------------------------------
gi|22792171|gb|BU495977.1|BU495 ------------------------------------------------

PF07_0011                       CTTGATTTTTTCTCAACTATAAATAAATAAATAAATATATACATATAT
MAL7|PF07_0011                  ------------------------------------------------
su_gi_contig_2923               ------------------------------------------------
gi|22794462|gb|BU498268.1|BU498 ------------------------------------------------
gi|22792171|gb|BU495977.1|BU495 ------------------------------------------------

PF07_0011                       ATATATAAATCATATGTCAACTTTTCAATTCATATATTATATAATATA
MAL7|PF07_0011                  ------------------------------------------------
su_gi_contig_2923               ------------------------------------------------
gi|22794462|gb|BU498268.1|BU498 ------------------------------------------------
gi|22792171|gb|BU495977.1|BU495 ------------------------------------------------

PF07_0011                       ATTCATATGTATGATGAAAAAAAGGGGAAAAGAAAAATTTCATAACTA
MAL7|PF07_0011                  ------------------------------------------------
su_gi_contig_2923               ------------------------------------------------
gi|22794462|gb|BU498268.1|BU498 ------------------------------------------------
gi|22792171|gb|BU495977.1|BU495 ------------------------------------------------

PF07_0011                       TTATTAATTAAAATATAGCGTAAAAAAAAAGAAAAAAAATAAATTAAA
MAL7|PF07_0011                  ------------------------------------------------
su_gi_contig_2923               ------------------------------------------------
gi|22794462|gb|BU498268.1|BU498 ------------------------------------------------
gi|22792171|gb|BU495977.1|BU495 ------------------------------------------------

PF07_0011                       TAAATAATAATATAATAAATATAAATAAATATATATATTTATATATAT
MAL7|PF07_0011                  ------------------------------------------------
su_gi_contig_2923               ------------------------------------------------
gi|22794462|gb|BU498268.1|BU498 ------------------------------------------------
gi|22792171|gb|BU495977.1|BU495 ------------------------------------------------

PF07_0011                       ATATATATATATCAACAATTACTTAACTCCATATATATTTATATCCAT
MAL7|PF07_0011                  ------------------------------------------------
su_gi_contig_2923               ------------------------------------------------
gi|22794462|gb|BU498268.1|BU498 ------------------------------------------------
gi|22792171|gb|BU495977.1|BU495 ------------------------------------------------

PF07_0011                       ATTATTTATAATTATTTTTTTTTATTTTTTATTATTTTATTTTTTTTT
MAL7|PF07_0011                  ------------------------------------------------
su_gi_contig_2923               ----------------------AACTAGTCTCGAGTTTTTTTTTTTTT
gi|22794462|gb|BU498268.1|BU498 ----------------------AACTAGTCTCGAGTTTTTTTTTTTTT
gi|22792171|gb|BU495977.1|BU495 ------------------------------------------------

PF07_0011                       TTATATTTTAATATGAATAATAATAATTACATATTTGAAAATGAGAAT
MAL7|PF07_0011                  ------------ATGAATAATAATAATTACATATTTGAAAATGAGAAT
su_gi_contig_2923               TTATATTTTAATATGAATAATAATAATTACATATTTGAAAATGAGAAT
gi|22794462|gb|BU498268.1|BU498 TTATATTTTAATATGAATAATAATAATTACATATTTGAAAATGAGAAT
gi|22792171|gb|BU495977.1|BU495 ------------------------AATTACATATTTGAAAATGAGAAT

PF07_0011                       CCAATATTGTATAATACAAATGAAGGAGAAGAAAATCGAAGCTCATTA
MAL7|PF07_0011                  CCAATATTGTATAATACAAATGAAGGAGAAGAAAATCGAAGCTCATTA
su_gi_contig_2923               CCAATATTGTATAATACAAATGAAGGAGAAGAAAATCGAAGCTCATTA
gi|22794462|gb|BU498268.1|BU498 CCAATATTGTATAATACAAATGAAGGAGAAGAAAATCGAAGCTCATTA
gi|22792171|gb|BU495977.1|BU495 CCAATATTGTATAATACAAATGAAGGAGAAGAAAATCGAAGCTCATTA

PF07_0011                       GATGAGTTAACAATAAAAGAACATATATATAATAAAAGTGATTTATGT
MAL7|PF07_0011                  GATGAGTTAACAATAAAAGAACATATATATAATAAAAGTGATTTATGT
su_gi_contig_2923               GATGAGTTAACAATAAAAGAACATATATATAATAAAAGTGATTTATGT
gi|22794462|gb|BU498268.1|BU498 GATGAGTTAACAATAAAAGAACATATATATAATAAAAGTGATTTATGT
gi|22792171|gb|BU495977.1|BU495 GATGAGTTAACAATAAAAGAACATATATATAATAAAAGTGATTTATGT

PF07_0011                       GATATATACTATGAAGAAGATAAAATTAATGTAGACGAAATATTTGAT
MAL7|PF07_0011                  GATATATACTATGAAGAAGATAAAATTAATGTAGACGAAATATTTGAT
su_gi_contig_2923               GATATATACTATGAAGAAGATAAAATTAATGTAGACGAAATATTTGAT
gi|22794462|gb|BU498268.1|BU498 GATATATACTATGAAGAAGATAAAATTAATGTAGACGAAATATTTGAT
gi|22792171|gb|BU495977.1|BU495 GATATATACTATGAAGAAGATAAAATTAATGTAGACGAAATATTTGAT

PF07_0011                       TTATTAAGAGATATAAAAGATCCAGAATATTCTTATACATTAGAAGCT
MAL7|PF07_0011                  TTATTAAGAGATATAAAAGATCCAGAATATTCTTATACATTAGAAGCT
su_gi_contig_2923               TTATTAAGAGATATAAAAGATCCAGAATATTCTTATACATTAGAAGCT
gi|22794462|gb|BU498268.1|BU498 TTATTAAGAGATATAAAAGATCCAGAATATTCTTATACATTAGAAGCT
gi|22792171|gb|BU495977.1|BU495 TTATTAAGAGATATAAAAGATCCAGAATATTCTTATACATTAGAAGCT

PF07_0011                       CTAAAAATTATAGAG-AAAAAAAATATTCATATAAATTATGAAGAAAA
MAL7|PF07_0011                  CTAAAAATTATAGAG-AAAAAAAATATTCATATAAATTATGAAGAAAA
su_gi_contig_2923               CTAAAAATTATAGAG-AAAAAAAATATTCATATAAATTATGAAGAAAA
gi|22794462|gb|BU498268.1|BU498 CTAAAAATTATAGAG-AAAAAAAATATTCATATAAATTATGAAGAAAA
gi|22792171|gb|BU495977.1|BU495 CTAAAAATTATAGAGAAAAAAAAATATTCATATAAATTATGAAGAAAA

PF07_0011                       ATTAATTACAGTATATTTTACACCTACTATACCAAATTGTTCTTTAGC
MAL7|PF07_0011                  ATTAATTACAGTATATTTTACACCTACTATACCAAATTGTTCTTTAGC
su_gi_contig_2923               ATTAATTACAGTATATTTTACACCTACTATACCAAATTGTTCTTTAGC
gi|22794462|gb|BU498268.1|BU498 ATTAATTACAGTATATTTTACACCTACTATACCAAATTGTTCTTTAGC
gi|22792171|gb|BU495977.1|BU495 ATTAATTACAGTATATTTTACACCTACTATACCAAATTGTTCTTTAGC

PF07_0011                       AACACTTATAGGATTAATGATAAGTATAAAATTACAATATTCATTATG
MAL7|PF07_0011                  AACACTTATAGGATTAATGATAAGTATAAAATTACAATATTCATTATG
su_gi_contig_2923               AACACTTATAGGATTAATGATAAGTATAAAATTACAATATTCATTATG
gi|22794462|gb|BU498268.1|BU498 AACACTTATAGGATTAATGATAAGTATAAAATTACAATATTCATTATG
gi|22792171|gb|BU495977.1|BU495 AACACTTATAGGATTAATGATAAGTATAAAATTACAATATTCATTATG

PF07_0011                       TAATAATTACAAAACGAACATTTATATATATCCTGGATCACATAATTC
MAL7|PF07_0011                  TAATAATTACAAAACGAACATTTATATATATCCTGGATCACATAATTC
su_gi_contig_2923               TAATAATTACAAAACGAACATTTATATATATCCTGGATCACATAATTC
gi|22794462|gb|BU498268.1|BU498 TAATAATTACAAAACGAACATTTATATATATCCTGGATCACATAATTC
gi|22792171|gb|BU495977.1|BU495 TAATAATTACAAAACGAACATTTATATATATCCTGGATCACATAATTC

PF07_0011                       TGAACATTCAATAAATAAGCAACTAAATGACAAGGAGAGAATAGCAGC
MAL7|PF07_0011                  TGAACATTCAATAAATAAGCAACTAAATGACAAGGAGAGAATAGCAGC
su_gi_contig_2923               TGAACATTCAATAAATAAGCAACTAAATGACAAGGAGAGAATAGCAGC
gi|22794462|gb|BU498268.1|BU498 TGAACATTCAATAAATAAGCAACTAAATGACAAGGAGAGAATAGCAGC
gi|22792171|gb|BU495977.1|BU495 TGAACATTCAATAAATAAGCAACTAAATGACAAGGAGAGAATAGCAGC

PF07_0011                       AGCTATTGAAAATAAACATTTATTTAATGTTATAAAAAATAGTATTAA
MAL7|PF07_0011                  AGCTATTGAAAATAAACATTTATTTAATGTTATAAAAAATAGTATTAA
su_gi_contig_2923               AGCTATTGAAAATAAACATTTATTTAATGTTATAAAAAATAGTATTAA
gi|22794462|gb|BU498268.1|BU498 AGCTATTGAAAATAAACATTTATTTAATGTTATAAAAAATAGTATTAA
gi|22792171|gb|BU495977.1|BU495 AGCTATTGAAAATAAACATTTATTTAATGTTATAAAAAATAGTATTAA

PF07_0011                       TTATCACTATCCAATTATTAAATTTTGAATATACAAAATAAATAAAAT
MAL7|PF07_0011                  TTATCACTATCCAATTATTAAATTTTGA--------------------
su_gi_contig_2923               TTATCACTATCCAATTATTAAATTTTGAATATACAAAATAAATAAA--
gi|22794462|gb|BU498268.1|BU498 TTATCAC-----------------------------------------
gi|22792171|gb|BU495977.1|BU495 TTATCACTATCCAATTATTAAATTTTGAATATACAAAATAAATA----

PF07_0011                       ATATATATATATATATATATATATATATATATAATACGAATTTGTAGT
MAL7|PF07_0011                  ------------------------------------------------
su_gi_contig_2923               ATATATATATATATATATATATATATATATATAATACGAATTTGTAGT
gi|22794462|gb|BU498268.1|BU498 ------------------------------------------------
gi|22792171|gb|BU495977.1|BU495 ------------------------------------------------

PF07_0011                       ACATTTATAATAACATGAACGACTTCTTTATCATATGTATAAATTTTA
MAL7|PF07_0011                  ------------------------------------------------
su_gi_contig_2923               ACATTTATAATAACATGAACGACTTCTTTATCATATGTATAAATTTTA
gi|22794462|gb|BU498268.1|BU498 ------------------------------------------------
gi|22792171|gb|BU495977.1|BU495 ------------------------------------------------

PF07_0011                       ACCTTTTTTTTTTTTTTTTGTAATATAATTATAATATACAATTTGAAT
MAL7|PF07_0011                  ------------------------------------------------
su_gi_contig_2923               ACC-TTTTTTTTTTTTTTTGTAATATAATTATAATATACAATTTGAAT
gi|22794462|gb|BU498268.1|BU498 ------------------------------------------------
gi|22792171|gb|BU495977.1|BU495 ------------------------------------------------

PF07_0011                       AAAATGATTTATAAGCTATTTTTTTCTTTTCTTTTTTCTTTTTTTTTT
MAL7|PF07_0011                  ------------------------------------------------
su_gi_contig_2923               AAAATGATTTATAAGCTATTTTTTTCTTTTCTTTTTTCTTTTTTTTT-
gi|22794462|gb|BU498268.1|BU498 ------------------------------------------------
gi|22792171|gb|BU495977.1|BU495 ------------------------------------------------

PF07_0011                       TTGGTGTTAATATATGAACATATATATATATATATATATTTATATATT
MAL7|PF07_0011                  ------------------------------------------------
su_gi_contig_2923               ------------------------------------------------
gi|22794462|gb|BU498268.1|BU498 ------------------------------------------------
gi|22792171|gb|BU495977.1|BU495 ------------------------------------------------

PF07_0011                       TTTTTTTTTATTTTAATATCATAAAAGGTCTTAATATGGTAACATCAT
MAL7|PF07_0011                  ------------------------------------------------
su_gi_contig_2923               ------------------------------------------------
gi|22794462|gb|BU498268.1|BU498 ------------------------------------------------
gi|22792171|gb|BU495977.1|BU495 ------------------------------------------------

PF07_0011                       AAACAGACTTTTAAATATTCATAACCTTTTGTAAAAATAAATATTTTG
MAL7|PF07_0011                  ------------------------------------------------
su_gi_contig_2923               ------------------------------------------------
gi|22794462|gb|BU498268.1|BU498 ------------------------------------------------
gi|22792171|gb|BU495977.1|BU495 ------------------------------------------------

PF07_0011                       TTGTCTATTAAAAAATAATATATATTTATCACAAAAGTTTAATATTCT
MAL7|PF07_0011                  ------------------------------------------------
su_gi_contig_2923               ------------------------------------------------
gi|22794462|gb|BU498268.1|BU498 ------------------------------------------------
gi|22792171|gb|BU495977.1|BU495 ------------------------------------------------

PF07_0011                       TATAAGAAATATTAAAAAAAAAACAAATAAAAAAAATATATACATATA
MAL7|PF07_0011                  ------------------------------------------------
su_gi_contig_2923               ------------------------------------------------
gi|22794462|gb|BU498268.1|BU498 ------------------------------------------------
gi|22792171|gb|BU495977.1|BU495 ------------------------------------------------

PF07_0011                       TATATATACATATATATATTTTTTTTTTTCAATACAAATAAAAAAAAA
MAL7|PF07_0011                  ------------------------------------------------
su_gi_contig_2923               ------------------------------------------------
gi|22794462|gb|BU498268.1|BU498 ------------------------------------------------
gi|22792171|gb|BU495977.1|BU495 ------------------------------------------------

PF07_0011                       AAATGTGTACATATTATATATATCTTCCAACAAATATATGAACAACTT
MAL7|PF07_0011                  ------------------------------------------------
su_gi_contig_2923               ------------------------------------------------
gi|22794462|gb|BU498268.1|BU498 ------------------------------------------------
gi|22792171|gb|BU495977.1|BU495 ------------------------------------------------

PF07_0011                       GTGTCCTATCATATTGAAAAGTTAATAATATTTTTGTAATACAAATAA
MAL7|PF07_0011                  ------------------------------------------------
su_gi_contig_2923               ------------------------------------------------
gi|22794462|gb|BU498268.1|BU498 ------------------------------------------------
gi|22792171|gb|BU495977.1|BU495 ------------------------------------------------

PF07_0011                       TATTTCATAGAGGTTGTTATTAATTCAATATTATTTGAATTGTCTTTA
MAL7|PF07_0011                  ------------------------------------------------
su_gi_contig_2923               ------------------------------------------------
gi|22794462|gb|BU498268.1|BU498 ------------------------------------------------
gi|22792171|gb|BU495977.1|BU495 ------------------------------------------------

PF07_0011                       ATTTGTAAATTTGCCTTTTCCATATGATTCATCTCTCCATTTATATTT
MAL7|PF07_0011                  ------------------------------------------------
su_gi_contig_2923               ------------------------------------------------
gi|22794462|gb|BU498268.1|BU498 ------------------------------------------------
gi|22792171|gb|BU495977.1|BU495 ------------------------------------------------

PF07_0011                       GTACATATTTCTTGGTCTGTATTCATATATGATTCCACATGTTCCTTT
MAL7|PF07_0011                  ------------------------------------------------
su_gi_contig_2923               ------------------------------------------------
gi|22794462|gb|BU498268.1|BU498 ------------------------------------------------
gi|22792171|gb|BU495977.1|BU495 ------------------------------------------------

PF07_0011                       ATATTAACAAATTCATTACAATTATTTCTATCCTTTACATATTTTGGT
MAL7|PF07_0011                  ------------------------------------------------
su_gi_contig_2923               ------------------------------------------------
gi|22794462|gb|BU498268.1|BU498 ------------------------------------------------
gi|22792171|gb|BU495977.1|BU495 ------------------------------------------------

PF07_0011                       TTACTACATTTATCATCATCATCTGATTGATAGGTTAAAAAGTTTTGT
MAL7|PF07_0011                  ------------------------------------------------
su_gi_contig_2923               ------------------------------------------------
gi|22794462|gb|BU498268.1|BU498 ------------------------------------------------
gi|22792171|gb|BU495977.1|BU495 ------------------------------------------------

PF07_0011                       TTTGTTAAATCATAAGATAAGTTATAAAAAAAATACTTAGGACTATTA
MAL7|PF07_0011                  ------------------------------------------------
su_gi_contig_2923               ------------------------------------------------
gi|22794462|gb|BU498268.1|BU498 ------------------------------------------------
gi|22792171|gb|BU495977.1|BU495 ------------------------------------------------

PF07_0011                       ATATAATAACCTGTATATAAAATAGGAAAAAGAGAAGATGGATGCACT
MAL7|PF07_0011                  ------------------------------------------------
su_gi_contig_2923               ------------------------------------------------
gi|22794462|gb|BU498268.1|BU498 ------------------------------------------------
gi|22792171|gb|BU495977.1|BU495 ------------------------------------------------

PF07_0011                       AAATTTTGAATAAATACATTATTTTTAATAAATAAATTTAAATATATA
MAL7|PF07_0011                  ------------------------------------------------
su_gi_contig_2923               ------------------------------------------------
gi|22794462|gb|BU498268.1|BU498 ------------------------------------------------
gi|22792171|gb|BU495977.1|BU495 ------------------------------------------------

PF07_0011                       ATTATATATTTCCATATATTATCTTCCATATTTTTATGTTTCGGTTGG
MAL7|PF07_0011                  ------------------------------------------------
su_gi_contig_2923               ------------------------------------------------
gi|22794462|gb|BU498268.1|BU498 ------------------------------------------------
gi|22792171|gb|BU495977.1|BU495 ------------------------------------------------

PF07_0011                       ATATTTTCTATTATATCAAATTCGTTATCATCTTCAATAACTTCAATA
MAL7|PF07_0011                  ------------------------------------------------
su_gi_contig_2923               ------------------------------------------------
gi|22794462|gb|BU498268.1|BU498 ------------------------------------------------
gi|22792171|gb|BU495977.1|BU495 ------------------------------------------------

PF07_0011                       TTCGAATCTATTAATTCAAAATCAGAAATAAAAAAACTCCAGTTATTT
MAL7|PF07_0011                  ------------------------------------------------
su_gi_contig_2923               ------------------------------------------------
gi|22794462|gb|BU498268.1|BU498 ------------------------------------------------
gi|22792171|gb|BU495977.1|BU495 ------------------------------------------------

PF07_0011                       AAATGTTTATTTTTTAATACTAATATGTTATTTCCTACATTTGATAAA
MAL7|PF07_0011                  ------------------------------------------------
su_gi_contig_2923               ------------------------------------------------
gi|22794462|gb|BU498268.1|BU498 ------------------------------------------------
gi|22792171|gb|BU495977.1|BU495 ------------------------------------------------

PF07_0011                       GATATTAACATGTCATAACATTTAGTCCATTTTATTTGTTTAAATCCT
MAL7|PF07_0011                  ------------------------------------------------
su_gi_contig_2923               ------------------------------------------------
gi|22794462|gb|BU498268.1|BU498 ------------------------------------------------
gi|22792171|gb|BU495977.1|BU495 ------------------------------------------------

PF07_0011                       TTATATGCAGAAATATTAACCTTAACAGCATTCTGTAAATCAATATTT
MAL7|PF07_0011                  ------------------------------------------------
su_gi_contig_2923               ------------------------------------------------
gi|22794462|gb|BU498268.1|BU498 ------------------------------------------------
gi|22792171|gb|BU495977.1|BU495 ------------------------------------------------

PF07_0011                       TTTAAATTATAAATATATAATGTATGTACTCCTGATCTTAATGTTATT
MAL7|PF07_0011                  ------------------------------------------------
su_gi_contig_2923               ------------------------------------------------
gi|22794462|gb|BU498268.1|BU498 ------------------------------------------------
gi|22792171|gb|BU495977.1|BU495 ------------------------------------------------

PF07_0011                       ACAAGTAAATACGATTGATAAATATCATCACTAAAACAACATAATTCA
MAL7|PF07_0011                  ------------------------------------------------
su_gi_contig_2923               ------------------------------------------------
gi|22794462|gb|BU498268.1|BU498 ------------------------------------------------
gi|22792171|gb|BU495977.1|BU495 ------------------------------------------------

PF07_0011                       TTTATTTCTTTTTGTATCGGATTATGAATGGTATGATATGATCGTATT
MAL7|PF07_0011                  ------------------------------------------------
su_gi_contig_2923               ------------------------------------------------
gi|22794462|gb|BU498268.1|BU498 ------------------------------------------------
gi|22792171|gb|BU495977.1|BU495 ------------------------------------------------

PF07_0011                       TCATCAATGGAACTAAACATATACCTTCTTCTTTTATCCTTATGATCA
MAL7|PF07_0011                  ------------------------------------------------
su_gi_contig_2923               ------------------------------------------------
gi|22794462|gb|BU498268.1|BU498 ------------------------------------------------
gi|22792171|gb|BU495977.1|BU495 ------------------------------------------------

PF07_0011                       CTTTTATTATTTATAATAGTATCCACATTATAATTACTA
MAL7|PF07_0011                  ---------------------------------------
su_gi_contig_2923               ---------------------------------------
gi|22794462|gb|BU498268.1|BU498 ---------------------------------------
gi|22792171|gb|BU495977.1|BU495 ---------------------------------------

;

endblock;
