# Supplementary material for: cDNA sequences reveal considerable gene prediction inaccuracy in the Plasmodium falciparum genome
Source: BMC Genomics. 2007 Jul 27;8:255. doi: 10.1186/1471-2164-8-255 (PMC1978503; doi:10.1186/1471-2164-8-255)
Supplement: Additional file 2 — Genes with predicted coding regions fully covered by EST and confirmation of predicted introns. Aligned cDNA and predicted CDS sequences can be viewed by double clicking the hyper-linked gene names in the Excel file. [file 1471-2164-8-255-S2.zip › PF07_0027.TXT]

#NEXUS

[!This data assembled using Sequencher, from Gene Codes Corporation.]
begin data;
   dimensions ntax=7 nchar=3209;
   format datatype=dna gap=- interleave=yes;
   matrix

PF07_0027                       GAAATGTATATTTATCATAAAAATAAAAAAAATAAATCTTCAGAAAAG
MAL7|PF07_0027                  ------------------------------------------------
su_gi_contig_2303               ------------------------------------------------
PfLab1_M_F3__P6a_C04_06.ab1     ------------------------------------------------
F10_1419_1.ab1                  ------------------------------------------------
gi|22792901|gb|BU496707.1|BU496 ------------------------------------------------
F11_1419_302.ab1                ------------------------------------------------

PF07_0027                       AAAATTAAAAATTCATCTATTTTATTAAATCAAAATTTTATAAATAAC
MAL7|PF07_0027                  ------------------------------------------------
su_gi_contig_2303               ------------------------------------------------
PfLab1_M_F3__P6a_C04_06.ab1     ------------------------------------------------
F10_1419_1.ab1                  ------------------------------------------------
gi|22792901|gb|BU496707.1|BU496 ------------------------------------------------
F11_1419_302.ab1                ------------------------------------------------

PF07_0027                       GAACATAATAATAATATTATAAGATTAACATCATCGTCAAAATATAAA
MAL7|PF07_0027                  ------------------------------------------------
su_gi_contig_2303               ------------------------------------------------
PfLab1_M_F3__P6a_C04_06.ab1     ------------------------------------------------
F10_1419_1.ab1                  ------------------------------------------------
gi|22792901|gb|BU496707.1|BU496 ------------------------------------------------
F11_1419_302.ab1                ------------------------------------------------

PF07_0027                       ATAAATGAAAAACCATCAACATATGCATCAACCATTTTTCAATATTCT
MAL7|PF07_0027                  ------------------------------------------------
su_gi_contig_2303               ------------------------------------------------
PfLab1_M_F3__P6a_C04_06.ab1     ------------------------------------------------
F10_1419_1.ab1                  ------------------------------------------------
gi|22792901|gb|BU496707.1|BU496 ------------------------------------------------
F11_1419_302.ab1                ------------------------------------------------

PF07_0027                       GAACAGTTCATATCAAATAATGATATCTACACTTTTGCCGATAACATT
MAL7|PF07_0027                  ------------------------------------------------
su_gi_contig_2303               ------------------------------------------------
PfLab1_M_F3__P6a_C04_06.ab1     ------------------------------------------------
F10_1419_1.ab1                  ------------------------------------------------
gi|22792901|gb|BU496707.1|BU496 ------------------------------------------------
F11_1419_302.ab1                ------------------------------------------------

PF07_0027                       AACAAAAAAAGGGAACATTTCTTAGAACATATAAAAACAAAACAACAC
MAL7|PF07_0027                  ------------------------------------------------
su_gi_contig_2303               ------------------------------------------------
PfLab1_M_F3__P6a_C04_06.ab1     ------------------------------------------------
F10_1419_1.ab1                  ------------------------------------------------
gi|22792901|gb|BU496707.1|BU496 ------------------------------------------------
F11_1419_302.ab1                ------------------------------------------------

PF07_0027                       AAATGCCGACATAACTTTTATCATATTCTTTCAAAGGTGGAAACATAC
MAL7|PF07_0027                  ------------------------------------------------
su_gi_contig_2303               ------------------------------------------------
PfLab1_M_F3__P6a_C04_06.ab1     ------------------------------------------------
F10_1419_1.ab1                  ------------------------------------------------
gi|22792901|gb|BU496707.1|BU496 ------------------------------------------------
F11_1419_302.ab1                ------------------------------------------------

PF07_0027                       ATGAACTGTGTAGCATATAACATATAAAAAAAATATAAATGAATAAAT
MAL7|PF07_0027                  ------------------------------------------------
su_gi_contig_2303               ------------------------------------------------
PfLab1_M_F3__P6a_C04_06.ab1     ------------------------------------------------
F10_1419_1.ab1                  ------------------------------------------------
gi|22792901|gb|BU496707.1|BU496 ------------------------------------------------
F11_1419_302.ab1                ------------------------------------------------

PF07_0027                       AAATAAATATATATATATATATATATATATATATATATAATATATACT
MAL7|PF07_0027                  ------------------------------------------------
su_gi_contig_2303               ------------------------------------------------
PfLab1_M_F3__P6a_C04_06.ab1     ------------------------------------------------
F10_1419_1.ab1                  ------------------------------------------------
gi|22792901|gb|BU496707.1|BU496 ------------------------------------------------
F11_1419_302.ab1                ------------------------------------------------

PF07_0027                       TATATATTTTTATGTGGGGAGTGAAAATAGTATAAAAAATGTTACAAG
MAL7|PF07_0027                  ------------------------------------------------
su_gi_contig_2303               ------------------------------------------------
PfLab1_M_F3__P6a_C04_06.ab1     ------------------------------------------------
F10_1419_1.ab1                  ------------------------------------------------
gi|22792901|gb|BU496707.1|BU496 ------------------------------------------------
F11_1419_302.ab1                ------------------------------------------------

PF07_0027                       TTTTAAATATTTTGTATTATATATATATATACAATTTTTAACATTACA
MAL7|PF07_0027                  ------------------------------------------------
su_gi_contig_2303               ------------------------------------------------
PfLab1_M_F3__P6a_C04_06.ab1     ------------------------------------------------
F10_1419_1.ab1                  ------------------------------------------------
gi|22792901|gb|BU496707.1|BU496 ------------------------------------------------
F11_1419_302.ab1                ------------------------------------------------

PF07_0027                       TGAAAGAAATAATATATTTATTTAACATAAAAAAAAATGTTTTTAATT
MAL7|PF07_0027                  ------------------------------------------------
su_gi_contig_2303               ------------------------------------------------
PfLab1_M_F3__P6a_C04_06.ab1     ------------------------------------------------
F10_1419_1.ab1                  ------------------------------------------------
gi|22792901|gb|BU496707.1|BU496 ------------------------------------------------
F11_1419_302.ab1                ------------------------------------------------

PF07_0027                       ATTTTACAATTTTTTATTTCTTTTAAATATAATTATATATATATATAT
MAL7|PF07_0027                  ------------------------------------------------
su_gi_contig_2303               ------------------------------------------------
PfLab1_M_F3__P6a_C04_06.ab1     ------------------------------------------------
F10_1419_1.ab1                  ------------------------------------------------
gi|22792901|gb|BU496707.1|BU496 ------------------------------------------------
F11_1419_302.ab1                ------------------------------------------------

PF07_0027                       ATATATATATGTATATATTTTTATTTATTTATTCATTCCTTTTTGTAT
MAL7|PF07_0027                  ------------------------------------------------
su_gi_contig_2303               ------------------------------------------------
PfLab1_M_F3__P6a_C04_06.ab1     ------------------------------------------------
F10_1419_1.ab1                  ------------------------------------------------
gi|22792901|gb|BU496707.1|BU496 ------------------------------------------------
F11_1419_302.ab1                ------------------------------------------------

PF07_0027                       ATTACCATAAAATTTATATAATTCAATATAATAATATTTATTAAAAAA
MAL7|PF07_0027                  ------------------------------------------------
su_gi_contig_2303               ------------------------------------------------
PfLab1_M_F3__P6a_C04_06.ab1     ------------------------------------------------
F10_1419_1.ab1                  ------------------------------------------------
gi|22792901|gb|BU496707.1|BU496 ------------------------------------------------
F11_1419_302.ab1                ------------------------------------------------

PF07_0027                       AACTTTATTTTTTTTTGATGGTATATATATATATATATATAAAATATG
MAL7|PF07_0027                  ------------------------------------------------
su_gi_contig_2303               ------------------------------------------------
PfLab1_M_F3__P6a_C04_06.ab1     ------------------------------------------------
F10_1419_1.ab1                  ------------------------------------------------
gi|22792901|gb|BU496707.1|BU496 ------------------------------------------------
F11_1419_302.ab1                ------------------------------------------------

PF07_0027                       CCTATTTTTTTTTAAGGGTCTACTGAGGTACATATATATAGGCGAAGA
MAL7|PF07_0027                  ------------------------------------------------
su_gi_contig_2303               ------------------------------------------------
PfLab1_M_F3__P6a_C04_06.ab1     ------------------------------------------------
F10_1419_1.ab1                  ------------------------------------------------
gi|22792901|gb|BU496707.1|BU496 ------------------------------------------------
F11_1419_302.ab1                ------------------------------------------------

PF07_0027                       ATAAATAAAAAGGAATATGCATAATATATTATATATATATTTACAATA
MAL7|PF07_0027                  ------------------------------------------------
su_gi_contig_2303               ------------------------------------------------
PfLab1_M_F3__P6a_C04_06.ab1     ------------------------------------------------
F10_1419_1.ab1                  ------------------------------------------------
gi|22792901|gb|BU496707.1|BU496 ------------------------------------------------
F11_1419_302.ab1                ------------------------------------------------

PF07_0027                       TATATTATATATATATATTTTTTTTTTTTTTTTTTTTTTTTTTTTTTT
MAL7|PF07_0027                  ------------------------------------------------
su_gi_contig_2303               ------------------------------------------------
PfLab1_M_F3__P6a_C04_06.ab1     ------------------------------------------------
F10_1419_1.ab1                  ------------------------------------------------
gi|22792901|gb|BU496707.1|BU496 ------------------------------------------------
F11_1419_302.ab1                ------------------------------------------------

PF07_0027                       TAAATATTTCTCCGTTTTAAAATCATGACAATTTTAAATATACTTATT
MAL7|PF07_0027                  ------------------------------------------------
su_gi_contig_2303               ------------------------------------------------
PfLab1_M_F3__P6a_C04_06.ab1     ------------------------------------------------
F10_1419_1.ab1                  ------------------------------------------------
gi|22792901|gb|BU496707.1|BU496 ------------------------------------------------
F11_1419_302.ab1                ------------------------------------------------

PF07_0027                       TATAAAATTGCATCATTTAAAATTTTATGTCATAAATGTTTTATTATA
MAL7|PF07_0027                  ------------------------------------------------
su_gi_contig_2303               ------------------------------------------------
PfLab1_M_F3__P6a_C04_06.ab1     ------------------------------------------------
F10_1419_1.ab1                  ------------------------------------------------
gi|22792901|gb|BU496707.1|BU496 ------------------------------------------------
F11_1419_302.ab1                ------------------------------------------------

PF07_0027                       TGGATGTTTTTTTTTTTTTTTTTTTTTTTTTTATTTCTCTATAAAAAA
MAL7|PF07_0027                  ------------------------------------------------
su_gi_contig_2303               ------------------------------------------------
PfLab1_M_F3__P6a_C04_06.ab1     ------------------------------------------------
F10_1419_1.ab1                  ------------------------------------------------
gi|22792901|gb|BU496707.1|BU496 ------------------------------------------------
F11_1419_302.ab1                ------------------------------------------------

PF07_0027                       AATAAATATGAATGGGAATCACCCAATTTATAAATAAATAAATAAATA
MAL7|PF07_0027                  ------------------------------------------------
su_gi_contig_2303               ------------------------------------------------
PfLab1_M_F3__P6a_C04_06.ab1     ------------------------------------------------
F10_1419_1.ab1                  ------------------------------------------------
gi|22792901|gb|BU496707.1|BU496 ------------------------------------------------
F11_1419_302.ab1                ------------------------------------------------

PF07_0027                       TAATATATATATATATAATATTTATATATAATATCTATATTTTCATTT
MAL7|PF07_0027                  ------------------------------------------------
su_gi_contig_2303               ------------------------------------------------
PfLab1_M_F3__P6a_C04_06.ab1     ------------------------------------------------
F10_1419_1.ab1                  ------------------------------------------------
gi|22792901|gb|BU496707.1|BU496 ------------------------------------------------
F11_1419_302.ab1                ------------------------------------------------

PF07_0027                       GTATAATTAAATATTTTACATTTTTTTTGTTATATTAATAAATATATA
MAL7|PF07_0027                  ------------------------------------------------
su_gi_contig_2303               ------------------------------------------------
PfLab1_M_F3__P6a_C04_06.ab1     ------------------------------------------------
F10_1419_1.ab1                  ------------------------------------------------
gi|22792901|gb|BU496707.1|BU496 ------------------------------------------------
F11_1419_302.ab1                ------------------------------------------------

PF07_0027                       TATATGTGAAAGAAAATTATAAGAATATGTTTTAAACAATGAATAATG
MAL7|PF07_0027                  ------------------------------------------------
su_gi_contig_2303               ------------------------------------------------
PfLab1_M_F3__P6a_C04_06.ab1     ------------------------------------------------
F10_1419_1.ab1                  ------------------------------------------------
gi|22792901|gb|BU496707.1|BU496 ------------------------------------------------
F11_1419_302.ab1                ------------------------------------------------

PF07_0027                       TTTACTAATAGATTTTTATATCCTTTGAAAGAGGGCTCAAAAAAAAAA
MAL7|PF07_0027                  ------------------------------------------------
su_gi_contig_2303               ------------------------------------------------
PfLab1_M_F3__P6a_C04_06.ab1     ------------------------------------------------
F10_1419_1.ab1                  ------------------------------------------------
gi|22792901|gb|BU496707.1|BU496 ------------------------------------------------
F11_1419_302.ab1                ------------------------------------------------

PF07_0027                       AAAAAAAAAAAATATAAACATATAAAAATATAAAAATTATATTAATAT
MAL7|PF07_0027                  ------------------------------------------------
su_gi_contig_2303               ------------------------------------------------
PfLab1_M_F3__P6a_C04_06.ab1     ------------------------------------------------
F10_1419_1.ab1                  ------------------------------------------------
gi|22792901|gb|BU496707.1|BU496 ------------------------------------------------
F11_1419_302.ab1                ------------------------------------------------

PF07_0027                       CATGATATATTATATTTAAAATTAATATAAAATTGTATATACATACAT
MAL7|PF07_0027                  ------------------------------------------------
su_gi_contig_2303               ------------------------------------------------
PfLab1_M_F3__P6a_C04_06.ab1     ------------------------------------------------
F10_1419_1.ab1                  ------------------------------------------------
gi|22792901|gb|BU496707.1|BU496 ------------------------------------------------
F11_1419_302.ab1                ------------------------------------------------

PF07_0027                       ATTTATATATATATATATATATATATATATATATATATATATATAATT
MAL7|PF07_0027                  ------------------------------------------------
su_gi_contig_2303               ------------------------------------------ATAATT
PfLab1_M_F3__P6a_C04_06.ab1     ------------------------------------------ATAATT
F10_1419_1.ab1                  ------------------------------------------------
gi|22792901|gb|BU496707.1|BU496 ------------------------------------------------
F11_1419_302.ab1                ------------------------------------------------

PF07_0027                       TTTTCTATTTACGTATTTCCTTATTTTTTTAATTTTTTTGTGGAAGAC
MAL7|PF07_0027                  ------------------------------------------------
su_gi_contig_2303               TTTTCTATTTACGTATTTCCTTATTTTTTTAATTTTTTTGTGGAAGAC
PfLab1_M_F3__P6a_C04_06.ab1     TTTTCTATTTACGTATTTCCTTATTTTTTTAATTTTTTTGTGGAAGAC
F10_1419_1.ab1                  ------------------------------------------------
gi|22792901|gb|BU496707.1|BU496 ------------------------------------------------
F11_1419_302.ab1                ------------------------------------------------

PF07_0027                       CTTACATAAAGATGATAATACCTGTACGTTGTTTTACTTGTGGTAAAT
MAL7|PF07_0027                  -----------ATGATAATACCTGTACGTTGTTTTACTTGTGGTAAAT
su_gi_contig_2303               CTTACATAAAGATGATAATACCTGTACGTTGTTTTACTTGTGGTAAAT
PfLab1_M_F3__P6a_C04_06.ab1     CTTACATAAAGATGATAATACCTGTACGTTGTTTTACTTGTGGTAAAT
F10_1419_1.ab1                  ------------------------------------------------
gi|22792901|gb|BU496707.1|BU496 ------------------------------------------------
F11_1419_302.ab1                ------------------------------------------------

PF07_0027                       TAATAGGAAACCTATGGAGTGTTTATGAGAAGAAACTAGAAGAAGGTT
MAL7|PF07_0027                  TAATAGGAAACCTATGGAGTGTTTATGAGAAGAAACTAGAAGAAGGTT
su_gi_contig_2303               TAATAGGAAACCTATGGAGTGTTTATGAGAAGAAACTAGAAGAAGGTT
PfLab1_M_F3__P6a_C04_06.ab1     TAATAGGAAACCTATGGAGTGTTTATGAGAAGAAACTAGAAGAAGGTT
F10_1419_1.ab1                  ----------------GAGTGTTTATGAGAAGAAACTAGAAGAAGGTT
gi|22792901|gb|BU496707.1|BU496 -------------------------------GAAACTAGAAGAAGGTT
F11_1419_302.ab1                ------------------------------------------------

PF07_0027                       TATCAAAATGTGATGCTTTGAATGAATTAAATTTATACAGATATTGTT
MAL7|PF07_0027                  TATCAAAATGTGATGCTTTGAATGAATTAAATTTATACAGATATTGTT
su_gi_contig_2303               TATCAAAATGTGATGCTTTGAATGAATTAAATTTATACAGATATTGTT
PfLab1_M_F3__P6a_C04_06.ab1     TATCAAAATGTGATGCTTTGAATGAATTAAATTTATACAGATATTGTT
F10_1419_1.ab1                  TATCAAAATGTGATGCTTTGAATGAATTAAATTTATACAGATATTGTT
gi|22792901|gb|BU496707.1|BU496 TATCAAAATGTGATGCTTTGAATGAATTAAATTTATACAGATATTGTT
F11_1419_302.ab1                ------------------------------------------------

PF07_0027                       GCCGACGAATGATATTAACACATGCTGATATGATGGATAAATTATTAT
MAL7|PF07_0027                  GCCGACGAATGATATTAACACATGCTGATATGATGGATAAATTATTAT
su_gi_contig_2303               GCCGACGAATGATATTAACACATGCTGATATGATGGATAAATTATTAT
PfLab1_M_F3__P6a_C04_06.ab1     GCCGACGAATGATATTAACACATGCTGATATGATGGATAAATTATTAT
F10_1419_1.ab1                  GCCGACGAATGATATTAACACATGCTGATATGATGGATAAATTATTAT
gi|22792901|gb|BU496707.1|BU496 GCCGACGAATGATATTAACACATGCTGATATGATGGATAAATTATTAT
F11_1419_302.ab1                ------------------------------------------------

PF07_0027                       GTTATAATATATACGAAAGAAAACTGTAACACCATTATTATATAAAAT
MAL7|PF07_0027                  GTTATAATATATACGAAAGAAAACTGTAA-------------------
su_gi_contig_2303               GTTATAATATATACGAAAGAAAACTGTAACACCATTATTATATAAAAT
PfLab1_M_F3__P6a_C04_06.ab1     GTTATAATATATACGAAAGAAAACTGTAACACCATTATTATATAAAAT
F10_1419_1.ab1                  GTTATAATATATACGAAAGAAAACTGTAACACCATTATTATATAAAAT
gi|22792901|gb|BU496707.1|BU496 GTTATAATATATACGAAAGAAAACTGTAACACCATTATTATATAAAAT
F11_1419_302.ab1                ------------------------------------------------

PF07_0027                       ATATTTATGTATATGTAAAATGTCCATGATAATATTATTAAAATGAAA
MAL7|PF07_0027                  ------------------------------------------------
su_gi_contig_2303               ATATTTATGTATATGTAAAATGTCCATGATAATATTATTAAAATGAAA
PfLab1_M_F3__P6a_C04_06.ab1     ATATTTATGTATATGTAAAATGTC------------------------
F10_1419_1.ab1                  ATATTTATGTATATGTAAAATGTCCATGATAATATTATTAAAATGAAA
gi|22792901|gb|BU496707.1|BU496 ATATTTATGTATATGTAAAATGTCCATGATAATATTATTAAAATGAAA
F11_1419_302.ab1                ------------------------------------------------

PF07_0027                       TTAATTAATAAATATGTCATCCCACAACAATATAAATTTTACATTTAA
MAL7|PF07_0027                  ------------------------------------------------
su_gi_contig_2303               TTAATTAATAAATATGTCATCCCACAACAATATAAATTTTACATTTAA
PfLab1_M_F3__P6a_C04_06.ab1     ------------------------------------------------
F10_1419_1.ab1                  TTAATTAATAAATATGTCATCCCACAACAATATAAATTTTACATTTAA
gi|22792901|gb|BU496707.1|BU496 TTAATTAATAAATATGTCATCCCACAACAATATAAATTTTACATTTAA
F11_1419_302.ab1                -------------------------AACAATATAAATTTTACATTTAA

PF07_0027                       CAATATAAATATTATTATATATTCAGTGGACAAAGCTTATAAATTTTA
MAL7|PF07_0027                  ------------------------------------------------
su_gi_contig_2303               CAATATAAATATTATTATATATTCAGTGGACAAAGCTTATAAATTTTA
PfLab1_M_F3__P6a_C04_06.ab1     ------------------------------------------------
F10_1419_1.ab1                  CAATATAAATATTATTATATATTCAGTGGACAAAGCTTATAAATTTTA
gi|22792901|gb|BU496707.1|BU496 CAATATAAATATTATTATATATTCAGTGGACAAAGCTTATAAATTTTA
F11_1419_302.ab1                CAATATAAATATTATTATATATTCAGTGGACAAAGCTTATAAATTTTA

PF07_0027                       TTAAACACAAAATGAAGAGGATATATCATAATATAAATATATATATAT
MAL7|PF07_0027                  ------------------------------------------------
su_gi_contig_2303               TTAAACACAAAATGAAGAGGATATATCATAATATAAATATATATATAT
PfLab1_M_F3__P6a_C04_06.ab1     ------------------------------------------------
F10_1419_1.ab1                  TTAAACACAAAATGAAGAGGATATATCATAATATAAATATATATATAT
gi|22792901|gb|BU496707.1|BU496 TTAAACACAAAATGAAGAGGATATATCATAATATAAATATATATATAT
F11_1419_302.ab1                TTAAACACAAAATGAAGAGGATATATCATAATATAAATATATATATAT

PF07_0027                       ATATATAAAGAGAATTTTTTTTTTTTTTTTGAAAATTGTCTTATACAA
MAL7|PF07_0027                  ------------------------------------------------
su_gi_contig_2303               ATATATAAAGAGAATTTTTTTTTTTTTTTTGAAAATTGTCTTATACAA
PfLab1_M_F3__P6a_C04_06.ab1     ------------------------------------------------
F10_1419_1.ab1                  ATATATAAAGAGAA-TTTTTTTTTTTTTTTGAAAATT-----------
gi|22792901|gb|BU496707.1|BU496 ATATATAAAGAGAATTTTTTTTTTTTTTTTGAAAATTGTCTTATACAA
F11_1419_302.ab1                ATATATAAAGAGAA-TTTTTTTTTTTTTTTGAAAA-------------

PF07_0027                       TATGTATATATATATATATATATATATTAATATAATTAACTTGTTTAT
MAL7|PF07_0027                  ------------------------------------------------
su_gi_contig_2303               TATGTATATATATATATATATATATATTAATATAATTAACTTGTTTAT
PfLab1_M_F3__P6a_C04_06.ab1     ------------------------------------------------
F10_1419_1.ab1                  ------------------------------------------------
gi|22792901|gb|BU496707.1|BU496 TATGTATATATATATATATATATATATTAATATAATTAACTTGTTTAT
F11_1419_302.ab1                ------------------------------------------------

PF07_0027                       GAAAAAATTTCTATATATTTTTTTATTATATCACAAACTTATAAAGGG
MAL7|PF07_0027                  ------------------------------------------------
su_gi_contig_2303               GAAAAAATTTCTATATATTTTTTTATTATATCACAAACTTATAAAGGG
PfLab1_M_F3__P6a_C04_06.ab1     ------------------------------------------------
F10_1419_1.ab1                  ------------------------------------------------
gi|22792901|gb|BU496707.1|BU496 GAAAAAATTTCTATATATTTTTTTATTATATCACAAACTTATAAAGGG
F11_1419_302.ab1                ------------------------------------------------

PF07_0027                       ATAAAGCATCCCATTATTATTGTATAATAAATTAATTTGTTTATAAAA
MAL7|PF07_0027                  ------------------------------------------------
su_gi_contig_2303               ATAAAGCATCCCATTATTATTGTATAATAAATTAATTTGTTTATAAAA
PfLab1_M_F3__P6a_C04_06.ab1     ------------------------------------------------
F10_1419_1.ab1                  ------------------------------------------------
gi|22792901|gb|BU496707.1|BU496 ATAAAGCATCCCATTATTATTGTATAATAAATTAATTTGTTTATAAAA
F11_1419_302.ab1                ------------------------------------------------

PF07_0027                       TATATATTTTTTTTTTAATTATATAAATACTGAGTTTAAAAATCGTAC
MAL7|PF07_0027                  ------------------------------------------------
su_gi_contig_2303               AAAAAAAAAAAAAA----------------------------------
PfLab1_M_F3__P6a_C04_06.ab1     ------------------------------------------------
F10_1419_1.ab1                  ------------------------------------------------
gi|22792901|gb|BU496707.1|BU496 AAAAAAAAAAAAAA----------------------------------
F11_1419_302.ab1                ------------------------------------------------

PF07_0027                       TCTCATGTTTTATATCTTATTCAATTGATTATATCTACCTTTTTTTTT
MAL7|PF07_0027                  ------------------------------------------------
su_gi_contig_2303               ------------------------------------------------
PfLab1_M_F3__P6a_C04_06.ab1     ------------------------------------------------
F10_1419_1.ab1                  ------------------------------------------------
gi|22792901|gb|BU496707.1|BU496 ------------------------------------------------
F11_1419_302.ab1                ------------------------------------------------

PF07_0027                       TTTGGACACATGAAAATAAATTTCAGCCCTTTTCTCTTCTTGAGCATT
MAL7|PF07_0027                  ------------------------------------------------
su_gi_contig_2303               ------------------------------------------------
PfLab1_M_F3__P6a_C04_06.ab1     ------------------------------------------------
F10_1419_1.ab1                  ------------------------------------------------
gi|22792901|gb|BU496707.1|BU496 ------------------------------------------------
F11_1419_302.ab1                ------------------------------------------------

PF07_0027                       TATTATGTGGATTTTATGGTAGCTATAATTAACTTAAAAAAAAAAAAA
MAL7|PF07_0027                  ------------------------------------------------
su_gi_contig_2303               ------------------------------------------------
PfLab1_M_F3__P6a_C04_06.ab1     ------------------------------------------------
F10_1419_1.ab1                  ------------------------------------------------
gi|22792901|gb|BU496707.1|BU496 ------------------------------------------------
F11_1419_302.ab1                ------------------------------------------------

PF07_0027                       AAAAAAAAAATATATATATATATATATATATATATATAATAACATTAC
MAL7|PF07_0027                  ------------------------------------------------
su_gi_contig_2303               ------------------------------------------------
PfLab1_M_F3__P6a_C04_06.ab1     ------------------------------------------------
F10_1419_1.ab1                  ------------------------------------------------
gi|22792901|gb|BU496707.1|BU496 ------------------------------------------------
F11_1419_302.ab1                ------------------------------------------------

PF07_0027                       ATATTAATAAAGACATAAATAATATCAATGTATAATATCTATACAATG
MAL7|PF07_0027                  ------------------------------------------------
su_gi_contig_2303               ------------------------------------------------
PfLab1_M_F3__P6a_C04_06.ab1     ------------------------------------------------
F10_1419_1.ab1                  ------------------------------------------------
gi|22792901|gb|BU496707.1|BU496 ------------------------------------------------
F11_1419_302.ab1                ------------------------------------------------

PF07_0027                       GCAAAAAAAAAAAAAAAAATATGTAAAAATTATATAATTAAATAAGCA
MAL7|PF07_0027                  ------------------------------------------------
su_gi_contig_2303               ------------------------------------------------
PfLab1_M_F3__P6a_C04_06.ab1     ------------------------------------------------
F10_1419_1.ab1                  ------------------------------------------------
gi|22792901|gb|BU496707.1|BU496 ------------------------------------------------
F11_1419_302.ab1                ------------------------------------------------

PF07_0027                       AGTGTGTCTTTATATATATATATAATAATATTTCATCAGCCATTTTTA
MAL7|PF07_0027                  ------------------------------------------------
su_gi_contig_2303               ------------------------------------------------
PfLab1_M_F3__P6a_C04_06.ab1     ------------------------------------------------
F10_1419_1.ab1                  ------------------------------------------------
gi|22792901|gb|BU496707.1|BU496 ------------------------------------------------
F11_1419_302.ab1                ------------------------------------------------

PF07_0027                       AATTAAAAAATAATGTTGAAGACATAATTTTCATTTGATTATTTATTA
MAL7|PF07_0027                  ------------------------------------------------
su_gi_contig_2303               ------------------------------------------------
PfLab1_M_F3__P6a_C04_06.ab1     ------------------------------------------------
F10_1419_1.ab1                  ------------------------------------------------
gi|22792901|gb|BU496707.1|BU496 ------------------------------------------------
F11_1419_302.ab1                ------------------------------------------------

PF07_0027                       TAACTAATTTATTTTTTCATATATTTTCGTTTGTTTAATTTTTATATA
MAL7|PF07_0027                  ------------------------------------------------
su_gi_contig_2303               ------------------------------------------------
PfLab1_M_F3__P6a_C04_06.ab1     ------------------------------------------------
F10_1419_1.ab1                  ------------------------------------------------
gi|22792901|gb|BU496707.1|BU496 ------------------------------------------------
F11_1419_302.ab1                ------------------------------------------------

PF07_0027                       ACGTTATATTAAAAAAAAATAGAAAAAAAAAAAGAAAAAAATTCAAAA
MAL7|PF07_0027                  ------------------------------------------------
su_gi_contig_2303               ------------------------------------------------
PfLab1_M_F3__P6a_C04_06.ab1     ------------------------------------------------
F10_1419_1.ab1                  ------------------------------------------------
gi|22792901|gb|BU496707.1|BU496 ------------------------------------------------
F11_1419_302.ab1                ------------------------------------------------

PF07_0027                       AAAAAATTAAAAAAAAGCACGAAGGTAATATAATATAAAAAATATTAA
MAL7|PF07_0027                  ------------------------------------------------
su_gi_contig_2303               ------------------------------------------------
PfLab1_M_F3__P6a_C04_06.ab1     ------------------------------------------------
F10_1419_1.ab1                  ------------------------------------------------
gi|22792901|gb|BU496707.1|BU496 ------------------------------------------------
F11_1419_302.ab1                ------------------------------------------------

PF07_0027                       AAAAGTAAAAAGATTTAATTATAATATATCACTATGTTTTACCTAAAT
MAL7|PF07_0027                  ------------------------------------------------
su_gi_contig_2303               ------------------------------------------------
PfLab1_M_F3__P6a_C04_06.ab1     ------------------------------------------------
F10_1419_1.ab1                  ------------------------------------------------
gi|22792901|gb|BU496707.1|BU496 ------------------------------------------------
F11_1419_302.ab1                ------------------------------------------------

PF07_0027                       CATACACATACCAAATAAAATAAAATAAAATGATAATTTGTATGTATA
MAL7|PF07_0027                  ------------------------------------------------
su_gi_contig_2303               ------------------------------------------------
PfLab1_M_F3__P6a_C04_06.ab1     ------------------------------------------------
F10_1419_1.ab1                  ------------------------------------------------
gi|22792901|gb|BU496707.1|BU496 ------------------------------------------------
F11_1419_302.ab1                ------------------------------------------------

PF07_0027                       TATGCATATTTCTTGTATATATAATATATATATATATATATTTTATAC
MAL7|PF07_0027                  ------------------------------------------------
su_gi_contig_2303               ------------------------------------------------
PfLab1_M_F3__P6a_C04_06.ab1     ------------------------------------------------
F10_1419_1.ab1                  ------------------------------------------------
gi|22792901|gb|BU496707.1|BU496 ------------------------------------------------
F11_1419_302.ab1                ------------------------------------------------

PF07_0027                       GAAAAGTATAACATATTTTTAAATATTAAATAAAAGAAAGAAAAAAAA
MAL7|PF07_0027                  ------------------------------------------------
su_gi_contig_2303               ------------------------------------------------
PfLab1_M_F3__P6a_C04_06.ab1     ------------------------------------------------
F10_1419_1.ab1                  ------------------------------------------------
gi|22792901|gb|BU496707.1|BU496 ------------------------------------------------
F11_1419_302.ab1                ------------------------------------------------

PF07_0027                       ATTCCCTTAGTTCTTTTTTAATTATTAATTTATATATTAGTAATTACT
MAL7|PF07_0027                  ------------------------------------------------
su_gi_contig_2303               ------------------------------------------------
PfLab1_M_F3__P6a_C04_06.ab1     ------------------------------------------------
F10_1419_1.ab1                  ------------------------------------------------
gi|22792901|gb|BU496707.1|BU496 ------------------------------------------------
F11_1419_302.ab1                ------------------------------------------------

PF07_0027                       TATTTTTATTCTTCCATTTTTATTTTTATTTTTGAATTGTTGTCAATT
MAL7|PF07_0027                  ------------------------------------------------
su_gi_contig_2303               ------------------------------------------------
PfLab1_M_F3__P6a_C04_06.ab1     ------------------------------------------------
F10_1419_1.ab1                  ------------------------------------------------
gi|22792901|gb|BU496707.1|BU496 ------------------------------------------------
F11_1419_302.ab1                ------------------------------------------------

PF07_0027                       CCGTATGTGTACAAAGTTGCATTGGTATCTAGAATTTCTAAGCAAAGA
MAL7|PF07_0027                  ------------------------------------------------
su_gi_contig_2303               ------------------------------------------------
PfLab1_M_F3__P6a_C04_06.ab1     ------------------------------------------------
F10_1419_1.ab1                  ------------------------------------------------
gi|22792901|gb|BU496707.1|BU496 ------------------------------------------------
F11_1419_302.ab1                ------------------------------------------------

PF07_0027                       GGATTATTCTATAGAAAAAAAAAAAAAAAAAAAAAAAAAAAAAATAAA
MAL7|PF07_0027                  ------------------------------------------------
su_gi_contig_2303               ------------------------------------------------
PfLab1_M_F3__P6a_C04_06.ab1     ------------------------------------------------
F10_1419_1.ab1                  ------------------------------------------------
gi|22792901|gb|BU496707.1|BU496 ------------------------------------------------
F11_1419_302.ab1                ------------------------------------------------

PF07_0027                       ATAAAATAAAAAAAAATAAAAAAAAATAAAAAAAAATAAAAAAGACAT
MAL7|PF07_0027                  ------------------------------------------------
su_gi_contig_2303               ------------------------------------------------
PfLab1_M_F3__P6a_C04_06.ab1     ------------------------------------------------
F10_1419_1.ab1                  ------------------------------------------------
gi|22792901|gb|BU496707.1|BU496 ------------------------------------------------
F11_1419_302.ab1                ------------------------------------------------

PF07_0027                       TTAAGAGAAGTGTAGATTATATAAATAGTATAGAACACATATTTATAT
MAL7|PF07_0027                  ------------------------------------------------
su_gi_contig_2303               ------------------------------------------------
PfLab1_M_F3__P6a_C04_06.ab1     ------------------------------------------------
F10_1419_1.ab1                  ------------------------------------------------
gi|22792901|gb|BU496707.1|BU496 ------------------------------------------------
F11_1419_302.ab1                ------------------------------------------------

PF07_0027                       AAAACATTAACTTATTATTTTAAGGTTTACCTCGTCGGTGT
MAL7|PF07_0027                  -----------------------------------------
su_gi_contig_2303               -----------------------------------------
PfLab1_M_F3__P6a_C04_06.ab1     -----------------------------------------
F10_1419_1.ab1                  -----------------------------------------
gi|22792901|gb|BU496707.1|BU496 -----------------------------------------
F11_1419_302.ab1                -----------------------------------------

;

endblock;
