# Supplementary material for: cDNA sequences reveal considerable gene prediction inaccuracy in the Plasmodium falciparum genome
Source: BMC Genomics. 2007 Jul 27;8:255. doi: 10.1186/1471-2164-8-255 (PMC1978503; doi:10.1186/1471-2164-8-255)
Supplement: Additional file 2 — Genes with predicted coding regions fully covered by EST and confirmation of predicted introns. Aligned cDNA and predicted CDS sequences can be viewed by double clicking the hyper-linked gene names in the Excel file. [file 1471-2164-8-255-S2.zip › PF07_0031.TXT]

#NEXUS

[!This data assembled using Sequencher, from Gene Codes Corporation.]
begin data;
   dimensions ntax=11 nchar=3892;
   format datatype=dna gap=- interleave=yes;
   matrix

PF07_0031                       TTCATTCCTTATTTTTTATTTGCCTTTGGATTATCTTTTGCATTTCAC
MAL7|PF07_0031                  ------------------------------------------------
su_gi_contig_1038               ------------------------------------------------
gi|27157926|gb|CA855811.1|CA855 ------------------------------------------------
gi|27157088|gb|CA855318.1|CA855 ------------------------------------------------
gi|17968732|gb|BM275404.1|BM275 ------------------------------------------------
gi|27155520|gb|CA854390.1|CA854 ------------------------------------------------
gi|27156509|gb|CA854976.1|CA854 ------------------------------------------------
gi|17968425|gb|BM275104.1|BM275 ------------------------------------------------
gi|27157317|gb|CA855449.1|CA855 ------------------------------------------------
gi|27157941|gb|CA855821.1|CA855 ------------------------------------------------

PF07_0031                       CACATTTCATACCTTGGTATAAAACCCAAAAGATTTACAGTAGAATGG
MAL7|PF07_0031                  ------------------------------------------------
su_gi_contig_1038               ------------------------------------------------
gi|27157926|gb|CA855811.1|CA855 ------------------------------------------------
gi|27157088|gb|CA855318.1|CA855 ------------------------------------------------
gi|17968732|gb|BM275404.1|BM275 ------------------------------------------------
gi|27155520|gb|CA854390.1|CA854 ------------------------------------------------
gi|27156509|gb|CA854976.1|CA854 ------------------------------------------------
gi|17968425|gb|BM275104.1|BM275 ------------------------------------------------
gi|27157317|gb|CA855449.1|CA855 ------------------------------------------------
gi|27157941|gb|CA855821.1|CA855 ------------------------------------------------

PF07_0031                       GTAGAAGCTAATAAGGAAAGAGAAAGAGCAGAAAATACTAACCCAATT
MAL7|PF07_0031                  ------------------------------------------------
su_gi_contig_1038               ------------------------------------------------
gi|27157926|gb|CA855811.1|CA855 ------------------------------------------------
gi|27157088|gb|CA855318.1|CA855 ------------------------------------------------
gi|17968732|gb|BM275404.1|BM275 ------------------------------------------------
gi|27155520|gb|CA854390.1|CA854 ------------------------------------------------
gi|27156509|gb|CA854976.1|CA854 ------------------------------------------------
gi|17968425|gb|BM275104.1|BM275 ------------------------------------------------
gi|27157317|gb|CA855449.1|CA855 ------------------------------------------------
gi|27157941|gb|CA855821.1|CA855 ------------------------------------------------

PF07_0031                       ACAAGATATCTTGATAGAAGACGAAAGGAAAGAGGACCCCATTGGATA
MAL7|PF07_0031                  ------------------------------------------------
su_gi_contig_1038               ------------------------------------------------
gi|27157926|gb|CA855811.1|CA855 ------------------------------------------------
gi|27157088|gb|CA855318.1|CA855 ------------------------------------------------
gi|17968732|gb|BM275404.1|BM275 ------------------------------------------------
gi|27155520|gb|CA854390.1|CA854 ------------------------------------------------
gi|27156509|gb|CA854976.1|CA854 ------------------------------------------------
gi|17968425|gb|BM275104.1|BM275 ------------------------------------------------
gi|27157317|gb|CA855449.1|CA855 ------------------------------------------------
gi|27157941|gb|CA855821.1|CA855 ------------------------------------------------

PF07_0031                       CTCGAGGACTTTCTACCAAGTCATCCATGTTATTTACATATGAGTAAA
MAL7|PF07_0031                  ------------------------------------------------
su_gi_contig_1038               ------------------------------------------------
gi|27157926|gb|CA855811.1|CA855 ------------------------------------------------
gi|27157088|gb|CA855318.1|CA855 ------------------------------------------------
gi|17968732|gb|BM275404.1|BM275 ------------------------------------------------
gi|27155520|gb|CA854390.1|CA854 ------------------------------------------------
gi|27156509|gb|CA854976.1|CA854 ------------------------------------------------
gi|17968425|gb|BM275104.1|BM275 ------------------------------------------------
gi|27157317|gb|CA855449.1|CA855 ------------------------------------------------
gi|27157941|gb|CA855821.1|CA855 ------------------------------------------------

PF07_0031                       TATCATCACGATACAGAACTTCTACGGAAAATGGATGAAGAAGCTGCT
MAL7|PF07_0031                  ------------------------------------------------
su_gi_contig_1038               ------------------------------------------------
gi|27157926|gb|CA855811.1|CA855 ------------------------------------------------
gi|27157088|gb|CA855318.1|CA855 ------------------------------------------------
gi|17968732|gb|BM275404.1|BM275 ------------------------------------------------
gi|27155520|gb|CA854390.1|CA854 ------------------------------------------------
gi|27156509|gb|CA854976.1|CA854 ------------------------------------------------
gi|17968425|gb|BM275104.1|BM275 ------------------------------------------------
gi|27157317|gb|CA855449.1|CA855 ------------------------------------------------
gi|27157941|gb|CA855821.1|CA855 ------------------------------------------------

PF07_0031                       GAAAAAGAAGCAGAAAGTGAAGAGCAAGAGGAAGAAGAAGAAGATATA
MAL7|PF07_0031                  ------------------------------------------------
su_gi_contig_1038               ------------------------------------------------
gi|27157926|gb|CA855811.1|CA855 ------------------------------------------------
gi|27157088|gb|CA855318.1|CA855 ------------------------------------------------
gi|17968732|gb|BM275404.1|BM275 ------------------------------------------------
gi|27155520|gb|CA854390.1|CA854 ------------------------------------------------
gi|27156509|gb|CA854976.1|CA854 ------------------------------------------------
gi|17968425|gb|BM275104.1|BM275 ------------------------------------------------
gi|27157317|gb|CA855449.1|CA855 ------------------------------------------------
gi|27157941|gb|CA855821.1|CA855 ------------------------------------------------

PF07_0031                       ACTGAATCGGAGGATGACGACAATTAAGAAAAATAATAAGGAAAGCTT
MAL7|PF07_0031                  ------------------------------------------------
su_gi_contig_1038               ------------------------------------------------
gi|27157926|gb|CA855811.1|CA855 ------------------------------------------------
gi|27157088|gb|CA855318.1|CA855 ------------------------------------------------
gi|17968732|gb|BM275404.1|BM275 ------------------------------------------------
gi|27155520|gb|CA854390.1|CA854 ------------------------------------------------
gi|27156509|gb|CA854976.1|CA854 ------------------------------------------------
gi|17968425|gb|BM275104.1|BM275 ------------------------------------------------
gi|27157317|gb|CA855449.1|CA855 ------------------------------------------------
gi|27157941|gb|CA855821.1|CA855 ------------------------------------------------

PF07_0031                       AAAATTCCAGTAATCAGTTTTTACACGTAAAATATATATATATATATA
MAL7|PF07_0031                  ------------------------------------------------
su_gi_contig_1038               ------------------------------------------------
gi|27157926|gb|CA855811.1|CA855 ------------------------------------------------
gi|27157088|gb|CA855318.1|CA855 ------------------------------------------------
gi|17968732|gb|BM275404.1|BM275 ------------------------------------------------
gi|27155520|gb|CA854390.1|CA854 ------------------------------------------------
gi|27156509|gb|CA854976.1|CA854 ------------------------------------------------
gi|17968425|gb|BM275104.1|BM275 ------------------------------------------------
gi|27157317|gb|CA855449.1|CA855 ------------------------------------------------
gi|27157941|gb|CA855821.1|CA855 ------------------------------------------------

PF07_0031                       TAAATATATATATATAATATGGTATATATTATAATAATATAATATTAA
MAL7|PF07_0031                  ------------------------------------------------
su_gi_contig_1038               ------------------------------------------------
gi|27157926|gb|CA855811.1|CA855 ------------------------------------------------
gi|27157088|gb|CA855318.1|CA855 ------------------------------------------------
gi|17968732|gb|BM275404.1|BM275 ------------------------------------------------
gi|27155520|gb|CA854390.1|CA854 ------------------------------------------------
gi|27156509|gb|CA854976.1|CA854 ------------------------------------------------
gi|17968425|gb|BM275104.1|BM275 ------------------------------------------------
gi|27157317|gb|CA855449.1|CA855 ------------------------------------------------
gi|27157941|gb|CA855821.1|CA855 ------------------------------------------------

PF07_0031                       GCATTAAGATGTGATATACATTGTATTTATTTTTGTATTGTTACAAAT
MAL7|PF07_0031                  ------------------------------------------------
su_gi_contig_1038               ------------------------------------------------
gi|27157926|gb|CA855811.1|CA855 ------------------------------------------------
gi|27157088|gb|CA855318.1|CA855 ------------------------------------------------
gi|17968732|gb|BM275404.1|BM275 ------------------------------------------------
gi|27155520|gb|CA854390.1|CA854 ------------------------------------------------
gi|27156509|gb|CA854976.1|CA854 ------------------------------------------------
gi|17968425|gb|BM275104.1|BM275 ------------------------------------------------
gi|27157317|gb|CA855449.1|CA855 ------------------------------------------------
gi|27157941|gb|CA855821.1|CA855 ------------------------------------------------

PF07_0031                       TTTTTTTTTAAATATATATTATTATAAAATAAAAAAAAAAAAAAAAAA
MAL7|PF07_0031                  ------------------------------------------------
su_gi_contig_1038               ------------------------------------------------
gi|27157926|gb|CA855811.1|CA855 ------------------------------------------------
gi|27157088|gb|CA855318.1|CA855 ------------------------------------------------
gi|17968732|gb|BM275404.1|BM275 ------------------------------------------------
gi|27155520|gb|CA854390.1|CA854 ------------------------------------------------
gi|27156509|gb|CA854976.1|CA854 ------------------------------------------------
gi|17968425|gb|BM275104.1|BM275 ------------------------------------------------
gi|27157317|gb|CA855449.1|CA855 ------------------------------------------------
gi|27157941|gb|CA855821.1|CA855 ------------------------------------------------

PF07_0031                       AAATGTAATAATAAACATAAGCATTTATATATATATATATATATATAT
MAL7|PF07_0031                  ------------------------------------------------
su_gi_contig_1038               ------------------------------------------------
gi|27157926|gb|CA855811.1|CA855 ------------------------------------------------
gi|27157088|gb|CA855318.1|CA855 ------------------------------------------------
gi|17968732|gb|BM275404.1|BM275 ------------------------------------------------
gi|27155520|gb|CA854390.1|CA854 ------------------------------------------------
gi|27156509|gb|CA854976.1|CA854 ------------------------------------------------
gi|17968425|gb|BM275104.1|BM275 ------------------------------------------------
gi|27157317|gb|CA855449.1|CA855 ------------------------------------------------
gi|27157941|gb|CA855821.1|CA855 ------------------------------------------------

PF07_0031                       AAATACATATATACCTTTTTTTTGTATATTTTTTGAAACTATTTTTAT
MAL7|PF07_0031                  ------------------------------------------------
su_gi_contig_1038               ------------------------------------------------
gi|27157926|gb|CA855811.1|CA855 ------------------------------------------------
gi|27157088|gb|CA855318.1|CA855 ------------------------------------------------
gi|17968732|gb|BM275404.1|BM275 ------------------------------------------------
gi|27155520|gb|CA854390.1|CA854 ------------------------------------------------
gi|27156509|gb|CA854976.1|CA854 ------------------------------------------------
gi|17968425|gb|BM275104.1|BM275 ------------------------------------------------
gi|27157317|gb|CA855449.1|CA855 ------------------------------------------------
gi|27157941|gb|CA855821.1|CA855 ------------------------------------------------

PF07_0031                       ATTGTATTATATATAGGAATATATTTGTTATTTTAATTTACATTTGTA
MAL7|PF07_0031                  ------------------------------------------------
su_gi_contig_1038               ------------------------------------------------
gi|27157926|gb|CA855811.1|CA855 ------------------------------------------------
gi|27157088|gb|CA855318.1|CA855 ------------------------------------------------
gi|17968732|gb|BM275404.1|BM275 ------------------------------------------------
gi|27155520|gb|CA854390.1|CA854 ------------------------------------------------
gi|27156509|gb|CA854976.1|CA854 ------------------------------------------------
gi|17968425|gb|BM275104.1|BM275 ------------------------------------------------
gi|27157317|gb|CA855449.1|CA855 ------------------------------------------------
gi|27157941|gb|CA855821.1|CA855 ------------------------------------------------

PF07_0031                       GATTTATTCAATTTTATTCTGTTTTAAGTGTAAATTTTTTTTATTTAA
MAL7|PF07_0031                  ------------------------------------------------
su_gi_contig_1038               ------------------------------------------------
gi|27157926|gb|CA855811.1|CA855 ------------------------------------------------
gi|27157088|gb|CA855318.1|CA855 ------------------------------------------------
gi|17968732|gb|BM275404.1|BM275 ------------------------------------------------
gi|27155520|gb|CA854390.1|CA854 ------------------------------------------------
gi|27156509|gb|CA854976.1|CA854 ------------------------------------------------
gi|17968425|gb|BM275104.1|BM275 ------------------------------------------------
gi|27157317|gb|CA855449.1|CA855 ------------------------------------------------
gi|27157941|gb|CA855821.1|CA855 ------------------------------------------------

PF07_0031                       ATATTTATAAACTTTAAAGTAGCTATAATGTTAATTCAAATAGCCAAA
MAL7|PF07_0031                  ------------------------------------------------
su_gi_contig_1038               ------------------------------------------------
gi|27157926|gb|CA855811.1|CA855 ------------------------------------------------
gi|27157088|gb|CA855318.1|CA855 ------------------------------------------------
gi|17968732|gb|BM275404.1|BM275 ------------------------------------------------
gi|27155520|gb|CA854390.1|CA854 ------------------------------------------------
gi|27156509|gb|CA854976.1|CA854 ------------------------------------------------
gi|17968425|gb|BM275104.1|BM275 ------------------------------------------------
gi|27157317|gb|CA855449.1|CA855 ------------------------------------------------
gi|27157941|gb|CA855821.1|CA855 ------------------------------------------------

PF07_0031                       AAAAAAAAAAAAAAAAAAAAAAAAAATTAAAAAGAAACAACATTGGAT
MAL7|PF07_0031                  ------------------------------------------------
su_gi_contig_1038               ------------------------------------------------
gi|27157926|gb|CA855811.1|CA855 ------------------------------------------------
gi|27157088|gb|CA855318.1|CA855 ------------------------------------------------
gi|17968732|gb|BM275404.1|BM275 ------------------------------------------------
gi|27155520|gb|CA854390.1|CA854 ------------------------------------------------
gi|27156509|gb|CA854976.1|CA854 ------------------------------------------------
gi|17968425|gb|BM275104.1|BM275 ------------------------------------------------
gi|27157317|gb|CA855449.1|CA855 ------------------------------------------------
gi|27157941|gb|CA855821.1|CA855 ------------------------------------------------

PF07_0031                       TGTTTTTCCTGAACAGTACAGGGAAAAAAAAAAAAAAAATACATACAT
MAL7|PF07_0031                  ------------------------------------------------
su_gi_contig_1038               ------------------------------------------------
gi|27157926|gb|CA855811.1|CA855 ------------------------------------------------
gi|27157088|gb|CA855318.1|CA855 ------------------------------------------------
gi|17968732|gb|BM275404.1|BM275 ------------------------------------------------
gi|27155520|gb|CA854390.1|CA854 ------------------------------------------------
gi|27156509|gb|CA854976.1|CA854 ------------------------------------------------
gi|17968425|gb|BM275104.1|BM275 ------------------------------------------------
gi|27157317|gb|CA855449.1|CA855 ------------------------------------------------
gi|27157941|gb|CA855821.1|CA855 ------------------------------------------------

PF07_0031                       ATATATATATATATATATATATATATATATATATATTATATATGTATA
MAL7|PF07_0031                  ------------------------------------------------
su_gi_contig_1038               ------------------------------------------------
gi|27157926|gb|CA855811.1|CA855 ------------------------------------------------
gi|27157088|gb|CA855318.1|CA855 ------------------------------------------------
gi|17968732|gb|BM275404.1|BM275 ------------------------------------------------
gi|27155520|gb|CA854390.1|CA854 ------------------------------------------------
gi|27156509|gb|CA854976.1|CA854 ------------------------------------------------
gi|17968425|gb|BM275104.1|BM275 ------------------------------------------------
gi|27157317|gb|CA855449.1|CA855 ------------------------------------------------
gi|27157941|gb|CA855821.1|CA855 ------------------------------------------------

PF07_0031                       TATTTTTTATTTTCTTTTATATTGTAAAAAATTAAATGTGTAAACGCT
MAL7|PF07_0031                  ------------------------------------------------
su_gi_contig_1038               ------------------------------------------------
gi|27157926|gb|CA855811.1|CA855 ------------------------------------------------
gi|27157088|gb|CA855318.1|CA855 ------------------------------------------------
gi|17968732|gb|BM275404.1|BM275 ------------------------------------------------
gi|27155520|gb|CA854390.1|CA854 ------------------------------------------------
gi|27156509|gb|CA854976.1|CA854 ------------------------------------------------
gi|17968425|gb|BM275104.1|BM275 ------------------------------------------------
gi|27157317|gb|CA855449.1|CA855 ------------------------------------------------
gi|27157941|gb|CA855821.1|CA855 ------------------------------------------------

PF07_0031                       AAAAAAAATTTTAAATAACCTTAATGAATTATTTTCATTCTATCTGTA
MAL7|PF07_0031                  ------------------------------------------------
su_gi_contig_1038               ------------------------------------------------
gi|27157926|gb|CA855811.1|CA855 ------------------------------------------------
gi|27157088|gb|CA855318.1|CA855 ------------------------------------------------
gi|17968732|gb|BM275404.1|BM275 ------------------------------------------------
gi|27155520|gb|CA854390.1|CA854 ------------------------------------------------
gi|27156509|gb|CA854976.1|CA854 ------------------------------------------------
gi|17968425|gb|BM275104.1|BM275 ------------------------------------------------
gi|27157317|gb|CA855449.1|CA855 ------------------------------------------------
gi|27157941|gb|CA855821.1|CA855 ------------------------------------------------

PF07_0031                       CTTCGATCTATATATATATATATATATATATATATATATTTATTTATT
MAL7|PF07_0031                  ------------------------------------------------
su_gi_contig_1038               ------------------------------------------TTTATT
gi|27157926|gb|CA855811.1|CA855 --------------------------------------------TATT
gi|27157088|gb|CA855318.1|CA855 ------------------------------------------TTTATT
gi|17968732|gb|BM275404.1|BM275 --------------------------------------------TATT
gi|27155520|gb|CA854390.1|CA854 ------------------------------------------------
gi|27156509|gb|CA854976.1|CA854 ------------------------------------------------
gi|17968425|gb|BM275104.1|BM275 ------------------------------------------------
gi|27157317|gb|CA855449.1|CA855 ------------------------------------------------
gi|27157941|gb|CA855821.1|CA855 ------------------------------------------------

PF07_0031                       TATTTATTTATTTATTTATGTATATATCATTGTGTCTTTAATTTGTTT
MAL7|PF07_0031                  ------------------------------------------------
su_gi_contig_1038               TATTTATTTATTTATTTATGTATATATCATTGTGTCTTTAATTTGTTT
gi|27157926|gb|CA855811.1|CA855 TATTTATTTATTTATTTATGTATATATCATTGTGTCTTTAATTTGTTT
gi|27157088|gb|CA855318.1|CA855 TATTTATTTATTTATTTATGTATATATCATTGTGTCTTTAATTTGTTT
gi|17968732|gb|BM275404.1|BM275 TATTTATTTATTTATTTATGTATATATCATTGTGTCTTTAATTTGTTT
gi|27155520|gb|CA854390.1|CA854 ------------------------------------------------
gi|27156509|gb|CA854976.1|CA854 ------------------------------------------------
gi|17968425|gb|BM275104.1|BM275 ------------------------------------------------
gi|27157317|gb|CA855449.1|CA855 ------------------------------------------------
gi|27157941|gb|CA855821.1|CA855 ------------------------------------------------

PF07_0031                       TTTTATTTTGTTAAAATGTATATTGACAATCATTGAAATTACGTCAAA
MAL7|PF07_0031                  ------------------------------------------------
su_gi_contig_1038               TTTTATTTTGTTAAAATGTATATTGACAATCATTGAAATTACGTCAAA
gi|27157926|gb|CA855811.1|CA855 TTTTATTTTGTTAAAATGTATATTGACAATCATTGAAATTACGTCAAA
gi|27157088|gb|CA855318.1|CA855 TTTTATTTTGTTAAAATGTATATTGACAATCATTGAAATTACGTCAAA
gi|17968732|gb|BM275404.1|BM275 TTTTATTTTGTTAAAATGTATATTGACAATCATTGAAATTACGTCAAA
gi|27155520|gb|CA854390.1|CA854 ------------------------------------------------
gi|27156509|gb|CA854976.1|CA854 ------------------------------------------------
gi|17968425|gb|BM275104.1|BM275 ------------------------------------------------
gi|27157317|gb|CA855449.1|CA855 ------------------------------------------------
gi|27157941|gb|CA855821.1|CA855 ------------------------------------------------

PF07_0031                       CATACATATAATATTTCCGTTTGAAGGTTTATATAGAAAAATGTTTTA
MAL7|PF07_0031                  ------------------------------------------------
su_gi_contig_1038               CATACATATAATATTTCCGTTTGAAGGTTTATATAGAAAAATGTTTTA
gi|27157926|gb|CA855811.1|CA855 CATACATATAATATTTCCGTTTGAAGGTTTATATAGAAAAATGTTTTA
gi|27157088|gb|CA855318.1|CA855 CATACATATAATATTTCCGTTTGAAGGTTTATATAGAAAAATGTTTTA
gi|17968732|gb|BM275404.1|BM275 CATACATATAATATTTCCGTTTGAAGGTTTATATAGAAAAATGTTTTA
gi|27155520|gb|CA854390.1|CA854 ------------------------------------------------
gi|27156509|gb|CA854976.1|CA854 ------------------------------------------------
gi|17968425|gb|BM275104.1|BM275 ------------------------------------------------
gi|27157317|gb|CA855449.1|CA855 ------------------------------------------------
gi|27157941|gb|CA855821.1|CA855 ------------------------------------------------

PF07_0031                       TTTATATTATAAGACATAAAAATATTTTATTTATATATATCTTTAAAT
MAL7|PF07_0031                  ------------------------------------------------
su_gi_contig_1038               TTTATATTATAAGACATAAAAATATTTTATTTATATATATCTTTAAAT
gi|27157926|gb|CA855811.1|CA855 TTTATATTATAAGACATAAAAATATTTTATTTATATATATCTTTAAAT
gi|27157088|gb|CA855318.1|CA855 TTTATATTATAAGACATAAAAATATTTTATTTATATATATCTTTAAAT
gi|17968732|gb|BM275404.1|BM275 TTTATATTATAAGACATAAAAATATTTTATTTATATATATCTTTAAAT
gi|27155520|gb|CA854390.1|CA854 ------------------------------------------------
gi|27156509|gb|CA854976.1|CA854 ------------------------------------------------
gi|17968425|gb|BM275104.1|BM275 ------------------------------------------------
gi|27157317|gb|CA855449.1|CA855 ------------------------------------------------
gi|27157941|gb|CA855821.1|CA855 ------------------------------------------------

PF07_0031                       TATAAATACAGGTACTCTTTTTGCCTTGAACTTTATGATAATAACAAT
MAL7|PF07_0031                  ------------------------------------------------
su_gi_contig_1038               TATAAATACAGGTACTCTTTTTGCCTTGAACTTTATGATAATAACAAT
gi|27157926|gb|CA855811.1|CA855 TATAAATACAGGTACTCTTTTTGCCTTGAACTTTATGATAATAACAAT
gi|27157088|gb|CA855318.1|CA855 TATAAATACATTTACTCTTTTTGCCTTGAACTTTATGATAATAACAAT
gi|17968732|gb|BM275404.1|BM275 TATAAATACAGGTACTCTTTTTGCCTTGAACTTTATGATAATAACAAT
gi|27155520|gb|CA854390.1|CA854 ------------------------------------------------
gi|27156509|gb|CA854976.1|CA854 ------------------------------------------------
gi|17968425|gb|BM275104.1|BM275 ------------------------------------------------
gi|27157317|gb|CA855449.1|CA855 ------------------------------------------------
gi|27157941|gb|CA855821.1|CA855 ------------------------------------------------

PF07_0031                       AGACAAAATTTCTCTTTTATACAAACATTAATACATACATAAAATAAA
MAL7|PF07_0031                  ------------------------------------------------
su_gi_contig_1038               AGACAAAATTTCTCTTTTATACAAACATTAATACATACATAAAATAAA
gi|27157926|gb|CA855811.1|CA855 AGACAAAATTTCTCTTTTATACAAACATTAATACATACATAAAATAAA
gi|27157088|gb|CA855318.1|CA855 AGACAAAATTTCTCTTTTATACAAACATTAATACATACATAAAATAAA
gi|17968732|gb|BM275404.1|BM275 AGACAAAATTTCTCTTTTATACAAACATTAATACATACATAAAATAAA
gi|27155520|gb|CA854390.1|CA854 ------------------------------------------------
gi|27156509|gb|CA854976.1|CA854 ------------------------------------------------
gi|17968425|gb|BM275104.1|BM275 ------------------------------------------------
gi|27157317|gb|CA855449.1|CA855 ------------------------------------------------
gi|27157941|gb|CA855821.1|CA855 ------------------------------------------------

PF07_0031                       AAAGAAATAATAATAAATAGGAATACATATTTAATTTTATTAAATCCA
MAL7|PF07_0031                  ------------------------------------------------
su_gi_contig_1038               AAAGAAATAATAATAAATAGGAATACATATTTAATTTTATTAAATCCA
gi|27157926|gb|CA855811.1|CA855 AAAGAAATAATAATAAATAGGAATACATATTTAATTTTATTAAATCCA
gi|27157088|gb|CA855318.1|CA855 AAAGAAATAATAATAAATAGGAATACATATTTAATTTTATTAAATCCA
gi|17968732|gb|BM275404.1|BM275 AAAGAAATAATAATAAATAGGAATACATATTTAATTTTATTAAATCCA
gi|27155520|gb|CA854390.1|CA854 ------------------------------------------------
gi|27156509|gb|CA854976.1|CA854 ------------------------------------------------
gi|17968425|gb|BM275104.1|BM275 ------------------------------------------------
gi|27157317|gb|CA855449.1|CA855 ------------------------------------------------
gi|27157941|gb|CA855821.1|CA855 ------------------------------------------------

PF07_0031                       AACATATCTTTTTTTTTTTTTTTTTTTTCTTTAAAATAAAAAAATACC
MAL7|PF07_0031                  ------------------------------------------------
su_gi_contig_1038               AACATATCTTTTTTTTTTTTTTTTTTTTCTTTAAAATAAAAAAATACC
gi|27157926|gb|CA855811.1|CA855 AACATATCTTTTTTTTTTTTTTTTTTTTCTTTAAAATAAAAAAATACC
gi|27157088|gb|CA855318.1|CA855 AACATATCTTTTTTTTTTTTTTTTTTTTCTTTAAAATAAAAAAATACC
gi|17968732|gb|BM275404.1|BM275 AACATATCTTTTTTTTTTTTTTTTTTTTCTTTAAAATAAAAAAATACC
gi|27155520|gb|CA854390.1|CA854 -----------------------------------------------C
gi|27156509|gb|CA854976.1|CA854 ---------TTTTTTTTTTTTTTTTTTTCTTTAAAATAAAAAAATACC
gi|17968425|gb|BM275104.1|BM275 ---------TTTTTTTTTTTTTTTTTTTCTTTAAAATAAAAAAATACC
gi|27157317|gb|CA855449.1|CA855 ---------TTTTTTTTTTTTTTTTTTTCTTTAAAATAAAAAAATACC
gi|27157941|gb|CA855821.1|CA855 ------------------------------------------------

PF07_0031                       ATTCTGTTGTAATGGAGCTTTATCAAGACAACAAAATAAATGTAAAAA
MAL7|PF07_0031                  -----------ATGGAGCTTTATCAAGACAACAAAATAAAT-------
su_gi_contig_1038               ATTCTGTTGTAATGGAGCTTTATCAAGACAACAAAATAAAT-------
gi|27157926|gb|CA855811.1|CA855 ATTCTGTTGTAATGGAGCTTTATCAAGACAACAAAATAAAT-------
gi|27157088|gb|CA855318.1|CA855 ATTCTGTTGTAATGGAGCTTTATCAAGACAACAAAATAAA--------
gi|17968732|gb|BM275404.1|BM275 ATTCTGTTGTAATGGAGCTTTATCAAGACAACAAAATAAAT-------
gi|27155520|gb|CA854390.1|CA854 ATTCTGTTGTAATGGAGCTTTATCAAGACAACAAAATAAA--------
gi|27156509|gb|CA854976.1|CA854 ATTCTGTTGTAATGGAGCTTTATCAAGACAACAAAATAAA--------
gi|17968425|gb|BM275104.1|BM275 ATTCTGTTGTAATGGAGCTTTATCAAGACAACAAAATAAAT-------
gi|27157317|gb|CA855449.1|CA855 ATTCTGTTGTAATGGAGCTTTATCAAGACAACAAAATAAA--------
gi|27157941|gb|CA855821.1|CA855 ------------------------------------------------

PF07_0031                       AAATTTATATAAATTAACATAAAAGGGTGGATATATATATATATATAT
MAL7|PF07_0031                  ------------------------------------------------
su_gi_contig_1038               ------------------------------------------------
gi|27157926|gb|CA855811.1|CA855 ------------------------------------------------
gi|27157088|gb|CA855318.1|CA855 ------------------------------------------------
gi|17968732|gb|BM275404.1|BM275 ------------------------------------------------
gi|27155520|gb|CA854390.1|CA854 ------------------------------------------------
gi|27156509|gb|CA854976.1|CA854 ------------------------------------------------
gi|17968425|gb|BM275104.1|BM275 ------------------------------------------------
gi|27157317|gb|CA855449.1|CA855 ------------------------------------------------
gi|27157941|gb|CA855821.1|CA855 ------------------------------------------------

PF07_0031                       ATATATAATATTTTCATATATAATATTTATTTATTTATTTATTTTTTT
MAL7|PF07_0031                  ------------------------------------------------
su_gi_contig_1038               ------------------------------------------------
gi|27157926|gb|CA855811.1|CA855 ------------------------------------------------
gi|27157088|gb|CA855318.1|CA855 ------------------------------------------------
gi|17968732|gb|BM275404.1|BM275 ------------------------------------------------
gi|27155520|gb|CA854390.1|CA854 ------------------------------------------------
gi|27156509|gb|CA854976.1|CA854 ------------------------------------------------
gi|17968425|gb|BM275104.1|BM275 ------------------------------------------------
gi|27157317|gb|CA855449.1|CA855 ------------------------------------------------
gi|27157941|gb|CA855821.1|CA855 ------------------------------------------------

PF07_0031                       TTTTTTTTTTTTTTTGAATTATGATTATTAGAATGTTGGGAATATTGA
MAL7|PF07_0031                  -------------------------------AATGTTGGGAATATTGA
su_gi_contig_1038               -------------------------------AATGTTGGGAATATTGA
gi|27157926|gb|CA855811.1|CA855 -------------------------------AATGTTGGGAATATTGA
gi|27157088|gb|CA855318.1|CA855 ------------------------------TAATGTTGGGAATATTGA
gi|17968732|gb|BM275404.1|BM275 -------------------------------AATGTTGGGAATATTGA
gi|27155520|gb|CA854390.1|CA854 ------------------------------TAATGTTGGGAATATTGA
gi|27156509|gb|CA854976.1|CA854 ------------------------------TAATGTTGGGAATATTGA
gi|17968425|gb|BM275104.1|BM275 -------------------------------AATGTTGGGAATATTGA
gi|27157317|gb|CA855449.1|CA855 ------------------------------TAATGTTGGGAATATTGA
gi|27157941|gb|CA855821.1|CA855 ------------------------------------------------

PF07_0031                       AATTAACCAATGTGATGGAGTCATTAAAAAAGAGAACGATTTACATGT
MAL7|PF07_0031                  AATTAACCAATGTGATGGAGTCATTAAAAAAGAGAACGATTTACATGT
su_gi_contig_1038               AATTAACCAATGTGATGGAGTCATTAAAAAAGAGAACGATTTACATGT
gi|27157926|gb|CA855811.1|CA855 AATTAACCAATGTGATGGAGTCATTAAAA-------------------
gi|27157088|gb|CA855318.1|CA855 AATTAACCAATGTGATGGAGTCATTAAAAAAGAGAACGATTTACATGT
gi|17968732|gb|BM275404.1|BM275 AAT---------------------------------------------
gi|27155520|gb|CA854390.1|CA854 AATTAACCAATGTGATGGAGTCATTAAAAAAGAGAACGATTTACATGT
gi|27156509|gb|CA854976.1|CA854 AATTAACCAATGTGATGGAGTCATTAAAAAAGAGAACGATTTACATGT
gi|17968425|gb|BM275104.1|BM275 AATTAACCAATGTGATGGAGTCATTAAAAAAGAGAACGATTTACATGT
gi|27157317|gb|CA855449.1|CA855 AATTAACCAATGTGATGGAGTCATTAAAAAAGAGAACGATTTACATGT
gi|27157941|gb|CA855821.1|CA855 ------------------------------------------------

PF07_0031                       CAGTGTGATAAAACCTATAACAAAAAAAATAATTCATTGTGATAATAT
MAL7|PF07_0031                  CAGTGTGATAAAACCTATAACAAAAAAAATAATTCATTGTGATAATAT
su_gi_contig_1038               CAGTGTGATAAAACCTATAACAAAAAAAATAATTCATTGTGATAATAT
gi|27157926|gb|CA855811.1|CA855 ------------------------------------------------
gi|27157088|gb|CA855318.1|CA855 CAGTGTGATAAAACCTATAACAAAAAAAATAATTCATTGTGATAATAT
gi|17968732|gb|BM275404.1|BM275 ------------------------------------------------
gi|27155520|gb|CA854390.1|CA854 CAGTGTGATAAAACCTATAACAAAAAAAATAATTCATTGTGATAATAT
gi|27156509|gb|CA854976.1|CA854 CAGTGTGATAAAACCTATAACAAAAAAAATAATTCATTGTGATAATAT
gi|17968425|gb|BM275104.1|BM275 CAGTGTGATAAAACCTATAACAAAAAAAATAATTCATTGTGATAATAT
gi|27157317|gb|CA855449.1|CA855 CAGTGTGATAAAACCTATAACAAAAAAAATAATTCATTGTGATAATAT
gi|27157941|gb|CA855821.1|CA855 ------------------------------------------------

PF07_0031                       GGAAAACAAAATGAAAATTAATGCCTTTTACAAACCAGTCGAATTAGT
MAL7|PF07_0031                  GGAAAACAAAATGAAAATTAATGCCTTTTACAAACCAGTCGAATTAGT
su_gi_contig_1038               GGAAAACAAAATGAAAATTAATGCCTTTTACAAACCAGTCGAATTAGT
gi|27157926|gb|CA855811.1|CA855 ------------------------------------------------
gi|27157088|gb|CA855318.1|CA855 GGAAAACAAAATGAAAATTAATGCCTTTTACAAACCAGTCGAATTAGT
gi|17968732|gb|BM275404.1|BM275 ------------------------------------------------
gi|27155520|gb|CA854390.1|CA854 GGAAAACAAAATGAAAATTAATGCCTTTTACAAACCAGTCGAATTAGT
gi|27156509|gb|CA854976.1|CA854 GGAAAACAAAATGAAAATTAATGCCTTTTACAAACCAGTCGAATTAGT
gi|17968425|gb|BM275104.1|BM275 GGAAAACAAAATGAAAATTAATGCCTTTTACAAACCAGTCGAATTAGT
gi|27157317|gb|CA855449.1|CA855 GGAAAACAAAATGAAAATTAATGCCTTTTACAAACCAGTCGAATTAGT
gi|27157941|gb|CA855821.1|CA855 ------------------------------------------------

PF07_0031                       TGAGGAAATTAAAAATTATGTTCATAAGGGTGATACCCATCTTGTGAA
MAL7|PF07_0031                  TGAGGAAATTAAAAATTATGTTCATAAGGGTGATACCCATCTTGTGAA
su_gi_contig_1038               TGAGGAAATTAAAAATTATGTTCATAAGGGTGATACCCATCTTGTGAA
gi|27157926|gb|CA855811.1|CA855 ------------------------------------------------
gi|27157088|gb|CA855318.1|CA855 TGAGGAAATTAAAAATTATGTTCATAAGGGTGATACCCATCTTGTGAA
gi|17968732|gb|BM275404.1|BM275 ------------------------------------------------
gi|27155520|gb|CA854390.1|CA854 TGAGGAAATTAAAAATTATGTTCATAAGGGTGATACCCATCTTGTGAA
gi|27156509|gb|CA854976.1|CA854 TGAGGAAATTAAAAATTATGTTCATAAGGGTGATACCCATCTTGTGAA
gi|17968425|gb|BM275104.1|BM275 TGAGGAAATTAAAAATTATGTTCATAAGGGTGATACCCATCTTGTGAA
gi|27157317|gb|CA855449.1|CA855 TGAGGAAATTAAAAATTATGTTCATAAGGGTGATACCCATCTTGTGAA
gi|27157941|gb|CA855821.1|CA855 ------------------------------------------------

PF07_0031                       ACTTTATGAAGATTTTAAGAACAAGAAAGATAAAAAAGTAAAAATGAA
MAL7|PF07_0031                  ACTTTATGAAGATTTTAAGAACAAGAAAGATAAAAAAGTAAAAATGAA
su_gi_contig_1038               ACTTTATGAAGATTTTAAGAACAAGAAAGATAAAAAAGTAAAAATGAA
gi|27157926|gb|CA855811.1|CA855 ------------------------------------------------
gi|27157088|gb|CA855318.1|CA855 ACTTTATGAAGATTTT--------------------------------
gi|17968732|gb|BM275404.1|BM275 ------------------------------------------------
gi|27155520|gb|CA854390.1|CA854 ACTTTATGAAGATTTTAAGAACAAGAAAGATAAAAAAGTAAAAATGAA
gi|27156509|gb|CA854976.1|CA854 ACTTTATGAAGATTTTAAGAACAAGAAAGATAAAAAAG----------
gi|17968425|gb|BM275104.1|BM275 ACTTTATGAAGATTTT--------------------------------
gi|27157317|gb|CA855449.1|CA855 ACTTTATGAAGATTTTAAGAACAAGAAAGATAAAAAAGTAAAAATGAA
gi|27157941|gb|CA855821.1|CA855 ------------------------------------------------

PF07_0031                       AAATGAGTATATGACAAAATTAAAAAATTTGCATATTTTAAATATGAT
MAL7|PF07_0031                  AAATGAGTATATGACAAAATTAAAAAATTTGCATATTTTAAATATGAT
su_gi_contig_1038               AAATGAGTATATGACAAAATTAAAAAATTTGCATATTTTAAATATGAT
gi|27157926|gb|CA855811.1|CA855 ------------------------------------------------
gi|27157088|gb|CA855318.1|CA855 ------------------------------------------------
gi|17968732|gb|BM275404.1|BM275 ------------------------------------------------
gi|27155520|gb|CA854390.1|CA854 AAATGAGTATATGACAAAATTAAAAAATTTGCATATTTTAAATATGAT
gi|27156509|gb|CA854976.1|CA854 ------------------------------------------------
gi|17968425|gb|BM275104.1|BM275 ------------------------------------------------
gi|27157317|gb|CA855449.1|CA855 AAATGAGTATATGACAAAATTAAAAAATTTGCATATTTTAAATATGAT
gi|27157941|gb|CA855821.1|CA855 ------------------------------------------------

PF07_0031                       TAATAATAAGAAGAAAGAAAATGAATGTGGTGTTGTAAATAAAAATAA
MAL7|PF07_0031                  TAATAATAAGAAGAAAGAAAATGAATGTGGTGTTGTAAATAAAAATAA
su_gi_contig_1038               TAATAATAAGAAGAAAGAAAATGAATGTGGTGTTGTAAATAAAAATAA
gi|27157926|gb|CA855811.1|CA855 ------------------------------------------------
gi|27157088|gb|CA855318.1|CA855 ------------------------------------------------
gi|17968732|gb|BM275404.1|BM275 ------------------------------------------------
gi|27155520|gb|CA854390.1|CA854 TAATAATAAGAAGAAAGAAAATGAATGTGGTGTTGTAAATAAAAATAA
gi|27156509|gb|CA854976.1|CA854 ------------------------------------------------
gi|17968425|gb|BM275104.1|BM275 ------------------------------------------------
gi|27157317|gb|CA855449.1|CA855 TAATAATAAGAAGAAAGAAAATGAATGTGGTGTTGTAAATAAAAATAA
gi|27157941|gb|CA855821.1|CA855 ------------------------------------------------

PF07_0031                       TATTGTTCATTTTAATTTATTTAACGAAAATGAAGATGTAACACCAAA
MAL7|PF07_0031                  TATTGTTCATTTTAATTTATTTAACGAAAATGAAGATGTAACACCAAA
su_gi_contig_1038               TATTGTTCATTTTAATTTATTTAACGAAAATGAAGATGTAACACCAAA
gi|27157926|gb|CA855811.1|CA855 ------------------------------------------------
gi|27157088|gb|CA855318.1|CA855 ------------------------------------------------
gi|17968732|gb|BM275404.1|BM275 ------------------------------------------------
gi|27155520|gb|CA854390.1|CA854 TATTGTTCATTTTAATTTATTTAACGAAAATGAAGATGTAACACCAAA
gi|27156509|gb|CA854976.1|CA854 ------------------------------------------------
gi|17968425|gb|BM275104.1|BM275 ------------------------------------------------
gi|27157317|gb|CA855449.1|CA855 TATTGTTCATTTTAATTTATTTAACGAAAATGAAGATGTAACACCAAA
gi|27157941|gb|CA855821.1|CA855 ------------------------------------------------

PF07_0031                       AATAGAAACGGTGTATATACCAAAGTTAGAAAAAAATATCGAAGTAGT
MAL7|PF07_0031                  AATAGAAACGGTGTATATACCAAAGTTAGAAAAAAATATCGAAGTAGT
su_gi_contig_1038               AATAGAAACGGTGTATATACCAAAGTTAGAAAAAAATATCGAAGTAGT
gi|27157926|gb|CA855811.1|CA855 ------------------------------------------------
gi|27157088|gb|CA855318.1|CA855 ------------------------------------------------
gi|17968732|gb|BM275404.1|BM275 ------------------------------------------------
gi|27155520|gb|CA854390.1|CA854 AATAGAAACGGTGTATATACCAAAGTTAGAAAAAAAT-----------
gi|27156509|gb|CA854976.1|CA854 ------------------------------------------------
gi|17968425|gb|BM275104.1|BM275 ------------------------------------------------
gi|27157317|gb|CA855449.1|CA855 AATAGAAACGGTGTATATACCAAAGTTAGAAAAAAATATCGAAGTAGT
gi|27157941|gb|CA855821.1|CA855 ------------------------------------------------

PF07_0031                       AAGTCATTTAAAAGAAAATGTTAATGTTGACTATACATATATGGTACC
MAL7|PF07_0031                  AAGTCATTTAAAAGAAAATGTTAATGTTGACTATACATATATGGTACC
su_gi_contig_1038               AAGTCATTTAAAAGAAAATGTTAATGTTGACTATACATATATGGTACC
gi|27157926|gb|CA855811.1|CA855 ------------------------------------------------
gi|27157088|gb|CA855318.1|CA855 ------------------------------------------------
gi|17968732|gb|BM275404.1|BM275 ------------------------------------------------
gi|27155520|gb|CA854390.1|CA854 ------------------------------------------------
gi|27156509|gb|CA854976.1|CA854 ------------------------------------------------
gi|17968425|gb|BM275104.1|BM275 ------------------------------------------------
gi|27157317|gb|CA855449.1|CA855 AAGTCATTTAAAAGAAAATGTTAATGTTGACTATACATATATGGTACC
gi|27157941|gb|CA855821.1|CA855 ------------------------------------------------

PF07_0031                       AAAACCAGTAGTTATTCCTATTGAAGTTCCTATATTAAAGTTTCGTGA
MAL7|PF07_0031                  AAAACCAGTAGTTATTCCTATTGAAGTTCCTATATTAAAGTTTCGTGA
su_gi_contig_1038               AAAACCAGTAGTTATTCCTATTGAAGTTCCTATATTAAAGTTTCGTGA
gi|27157926|gb|CA855811.1|CA855 ------------------------------------------------
gi|27157088|gb|CA855318.1|CA855 ------------------------------------------------
gi|17968732|gb|BM275404.1|BM275 ------------------------------------------------
gi|27155520|gb|CA854390.1|CA854 ------------------------------------------------
gi|27156509|gb|CA854976.1|CA854 ------------------------------------------------
gi|17968425|gb|BM275104.1|BM275 ------------------------------------------------
gi|27157317|gb|CA855449.1|CA855 AAAACCAGTAGTTATTCCTATTGAAGTTCCTATATTAAAGTTTCGTGA
gi|27157941|gb|CA855821.1|CA855 ------------TATTCCTATTGAAGTTCCTATATTAAAGTTTCGTGA

PF07_0031                       TCATTTTAAAATAATACCGATAAGAAAAAAAATAATACCAGTTATAAA
MAL7|PF07_0031                  TCATTTTAAAATAATACCGATAAGAAAAAAAATAATACCAGTTATAAA
su_gi_contig_1038               TCATTTTAAAATAATACCGATAAGAAAAAAAATAATACCAGTTATAAA
gi|27157926|gb|CA855811.1|CA855 ------------------------------------------------
gi|27157088|gb|CA855318.1|CA855 ------------------------------------------------
gi|17968732|gb|BM275404.1|BM275 ------------------------------------------------
gi|27155520|gb|CA854390.1|CA854 ------------------------------------------------
gi|27156509|gb|CA854976.1|CA854 ------------------------------------------------
gi|17968425|gb|BM275104.1|BM275 ------------------------------------------------
gi|27157317|gb|CA855449.1|CA855 TCATTTTAAAATAATACCGATAAGAAAAAAAATAATACCAGTTATAAA
gi|27157941|gb|CA855821.1|CA855 TCATTTTAAAATAATACCGATAAGAAAAAAAATAATACCAGTTATAAA

PF07_0031                       ATACACTGATAATATTATTTATGTGGATTGTTGTGTGGAAAAACCATA
MAL7|PF07_0031                  ATACACTGATAATATTATTTATGTGGATTGTTGTGTGGAAAAACCATA
su_gi_contig_1038               ATACACTGATAATATTATTTATGTGGATTGTTGTGTGGAAAAACCATA
gi|27157926|gb|CA855811.1|CA855 ------------------------------------------------
gi|27157088|gb|CA855318.1|CA855 ------------------------------------------------
gi|17968732|gb|BM275404.1|BM275 ------------------------------------------------
gi|27155520|gb|CA854390.1|CA854 ------------------------------------------------
gi|27156509|gb|CA854976.1|CA854 ------------------------------------------------
gi|17968425|gb|BM275104.1|BM275 ------------------------------------------------
gi|27157317|gb|CA855449.1|CA855 ATACACTGATAATATTATTTATGTGGATTGTTGTGTGGAAAAACCATA
gi|27157941|gb|CA855821.1|CA855 ATACACTGATAATATTATTTATGTGGATTGTTGTGTGGAAAAACCATA

PF07_0031                       CATCGTTTACGAAAACGTGATCATACCTGTTCCTTGTGATATTCCTAT
MAL7|PF07_0031                  CATCGTTTACGAAAACGTGATCATACCTGTTCCTTGTGATATTCCTAT
su_gi_contig_1038               CATCGTTTACGAAAACGTGATCATACCTGTTCCTTGTGATATTCCTAT
gi|27157926|gb|CA855811.1|CA855 ------------------------------------------------
gi|27157088|gb|CA855318.1|CA855 ------------------------------------------------
gi|17968732|gb|BM275404.1|BM275 ------------------------------------------------
gi|27155520|gb|CA854390.1|CA854 ------------------------------------------------
gi|27156509|gb|CA854976.1|CA854 ------------------------------------------------
gi|17968425|gb|BM275104.1|BM275 ------------------------------------------------
gi|27157317|gb|CA855449.1|CA855 CATCGTTTACGAAAACGTGATCATACCTGTTCCTTGTGATATT-----
gi|27157941|gb|CA855821.1|CA855 CATCGTTTACGAAAACGTGATCATACCTGTTCCTTGTGATATTCCTAT

PF07_0031                       TGAACAAAAGAAATATATTGACAAGGTACCACCTATATAAGGTTATAA
MAL7|PF07_0031                  TGAACAAAAGAAATATATTGACAAGGTACCACCTATATAA--------
su_gi_contig_1038               TGAACAAAAGAAATATATTGACAAGGTACCACCTATATAAGGTTATAA
gi|27157926|gb|CA855811.1|CA855 ------------------------------------------------
gi|27157088|gb|CA855318.1|CA855 ------------------------------------------------
gi|17968732|gb|BM275404.1|BM275 ------------------------------------------------
gi|27155520|gb|CA854390.1|CA854 ------------------------------------------------
gi|27156509|gb|CA854976.1|CA854 ------------------------------------------------
gi|17968425|gb|BM275104.1|BM275 ------------------------------------------------
gi|27157317|gb|CA855449.1|CA855 ------------------------------------------------
gi|27157941|gb|CA855821.1|CA855 TGAACAAAAGAAATATATTGACAAGGTACCACCTATATAAGGTTATAA

PF07_0031                       ATAAGTACGCTATCAAAAAAAAGGTTAAAATTTTTATGAATTGTTTTT
MAL7|PF07_0031                  ------------------------------------------------
su_gi_contig_1038               ATAAGTACGCTATCAAAAAAAAGGTTAAAATTTTTATGAATTGTTTTT
gi|27157926|gb|CA855811.1|CA855 ------------------------------------------------
gi|27157088|gb|CA855318.1|CA855 ------------------------------------------------
gi|17968732|gb|BM275404.1|BM275 ------------------------------------------------
gi|27155520|gb|CA854390.1|CA854 ------------------------------------------------
gi|27156509|gb|CA854976.1|CA854 ------------------------------------------------
gi|17968425|gb|BM275104.1|BM275 ------------------------------------------------
gi|27157317|gb|CA855449.1|CA855 ------------------------------------------------
gi|27157941|gb|CA855821.1|CA855 ATAAGTACGCTATCAAAAAAAAGGTTAAAATTTTTATGAATTGTTTTT

PF07_0031                       TTTTTTAAAAAAAGTATTAATTGTATTTGTACAGAAAATATATATTTG
MAL7|PF07_0031                  ------------------------------------------------
su_gi_contig_1038               TTTTTTAAAAAAAGTATTAATTGTATTTGTACAGAAAATATATATTTG
gi|27157926|gb|CA855811.1|CA855 ------------------------------------------------
gi|27157088|gb|CA855318.1|CA855 ------------------------------------------------
gi|17968732|gb|BM275404.1|BM275 ------------------------------------------------
gi|27155520|gb|CA854390.1|CA854 ------------------------------------------------
gi|27156509|gb|CA854976.1|CA854 ------------------------------------------------
gi|17968425|gb|BM275104.1|BM275 ------------------------------------------------
gi|27157317|gb|CA855449.1|CA855 ------------------------------------------------
gi|27157941|gb|CA855821.1|CA855 TTTTTTAAAAAAAGTATTAATTGTATTTGTACAGAAAATATATATTTG

PF07_0031                       ACAATATATAAAAGTTCACAAAATTTTGATTTTACTTGATTTTATTTG
MAL7|PF07_0031                  ------------------------------------------------
su_gi_contig_1038               ACAATATATAAAAGTTCACAAAATTTTGATTTTACTTGATTTTATTTG
gi|27157926|gb|CA855811.1|CA855 ------------------------------------------------
gi|27157088|gb|CA855318.1|CA855 ------------------------------------------------
gi|17968732|gb|BM275404.1|BM275 ------------------------------------------------
gi|27155520|gb|CA854390.1|CA854 ------------------------------------------------
gi|27156509|gb|CA854976.1|CA854 ------------------------------------------------
gi|17968425|gb|BM275104.1|BM275 ------------------------------------------------
gi|27157317|gb|CA855449.1|CA855 ------------------------------------------------
gi|27157941|gb|CA855821.1|CA855 ACAATATATAAAAGTTCACAAAATTTTGATTTTACTTGATTTTATTTG

PF07_0031                       ATATTATTTGATATTATTTGATTTTATTTGATTTTATTTGATATTATT
MAL7|PF07_0031                  ------------------------------------------------
su_gi_contig_1038               ATATTATTTGATATTATTTGATTTTATTTGATTTTATTTGATATTATT
gi|27157926|gb|CA855811.1|CA855 ------------------------------------------------
gi|27157088|gb|CA855318.1|CA855 ------------------------------------------------
gi|17968732|gb|BM275404.1|BM275 ------------------------------------------------
gi|27155520|gb|CA854390.1|CA854 ------------------------------------------------
gi|27156509|gb|CA854976.1|CA854 ------------------------------------------------
gi|17968425|gb|BM275104.1|BM275 ------------------------------------------------
gi|27157317|gb|CA855449.1|CA855 ------------------------------------------------
gi|27157941|gb|CA855821.1|CA855 ATATTATTTGATATTATTTGATTTTATTTGATTTTATTTGATATTATT

PF07_0031                       TTATTGTATTTTGTTATTTATCATAATAATAATTATTATTATTTTTTT
MAL7|PF07_0031                  ------------------------------------------------
su_gi_contig_1038               TTATTGTATTTTGTTATTTATCATAATAATAATTATTATTATTTTTTT
gi|27157926|gb|CA855811.1|CA855 ------------------------------------------------
gi|27157088|gb|CA855318.1|CA855 ------------------------------------------------
gi|17968732|gb|BM275404.1|BM275 ------------------------------------------------
gi|27155520|gb|CA854390.1|CA854 ------------------------------------------------
gi|27156509|gb|CA854976.1|CA854 ------------------------------------------------
gi|17968425|gb|BM275104.1|BM275 ------------------------------------------------
gi|27157317|gb|CA855449.1|CA855 ------------------------------------------------
gi|27157941|gb|CA855821.1|CA855 TTATTGTATTTTGTTATTTATCATAATAATAATTATTATTATTTTTTT

PF07_0031                       TTTATTTTTTTTTTTTTTACGTTGTAAAAGCATATTTATGTTTTAGTT
MAL7|PF07_0031                  ------------------------------------------------
su_gi_contig_1038               TTTATTTTTTTTTTTTTTACGTTGTAAAAGCATATTTATGTTTTAGTT
gi|27157926|gb|CA855811.1|CA855 ------------------------------------------------
gi|27157088|gb|CA855318.1|CA855 ------------------------------------------------
gi|17968732|gb|BM275404.1|BM275 ------------------------------------------------
gi|27155520|gb|CA854390.1|CA854 ------------------------------------------------
gi|27156509|gb|CA854976.1|CA854 ------------------------------------------------
gi|17968425|gb|BM275104.1|BM275 ------------------------------------------------
gi|27157317|gb|CA855449.1|CA855 ------------------------------------------------
gi|27157941|gb|CA855821.1|CA855 TTTATTTTTTTTTTTTTTACGTTGTAAAAGCATATTTATGTTTTAGTT

PF07_0031                       TCACATATTTACAACGTTGCTTATATTTTTGACGACACATTTTTTAAT
MAL7|PF07_0031                  ------------------------------------------------
su_gi_contig_1038               TCACATATTTACAACGTTGCTTATATTTTTGACGACACATTTTTTAAT
gi|27157926|gb|CA855811.1|CA855 ------------------------------------------------
gi|27157088|gb|CA855318.1|CA855 ------------------------------------------------
gi|17968732|gb|BM275404.1|BM275 ------------------------------------------------
gi|27155520|gb|CA854390.1|CA854 ------------------------------------------------
gi|27156509|gb|CA854976.1|CA854 ------------------------------------------------
gi|17968425|gb|BM275104.1|BM275 ------------------------------------------------
gi|27157317|gb|CA855449.1|CA855 ------------------------------------------------
gi|27157941|gb|CA855821.1|CA855 TCACATATTTACAACGTTGCTTATATTTTTGACGACACATTTTTTAAT

PF07_0031                       TAATTATTAAAAAAAAATAATAATAAAATTGAATAAGATAGTCATTAA
MAL7|PF07_0031                  ------------------------------------------------
su_gi_contig_1038               TAATTCTCGTG-------------------------------------
gi|27157926|gb|CA855811.1|CA855 ------------------------------------------------
gi|27157088|gb|CA855318.1|CA855 ------------------------------------------------
gi|17968732|gb|BM275404.1|BM275 ------------------------------------------------
gi|27155520|gb|CA854390.1|CA854 ------------------------------------------------
gi|27156509|gb|CA854976.1|CA854 ------------------------------------------------
gi|17968425|gb|BM275104.1|BM275 ------------------------------------------------
gi|27157317|gb|CA855449.1|CA855 ------------------------------------------------
gi|27157941|gb|CA855821.1|CA855 TAATTCTCGTG-------------------------------------

PF07_0031                       TATATTTATATTACAATTAATATAAAAAAAATAAATATATATGTATAA
MAL7|PF07_0031                  ------------------------------------------------
su_gi_contig_1038               ------------------------------------------------
gi|27157926|gb|CA855811.1|CA855 ------------------------------------------------
gi|27157088|gb|CA855318.1|CA855 ------------------------------------------------
gi|17968732|gb|BM275404.1|BM275 ------------------------------------------------
gi|27155520|gb|CA854390.1|CA854 ------------------------------------------------
gi|27156509|gb|CA854976.1|CA854 ------------------------------------------------
gi|17968425|gb|BM275104.1|BM275 ------------------------------------------------
gi|27157317|gb|CA855449.1|CA855 ------------------------------------------------
gi|27157941|gb|CA855821.1|CA855 ------------------------------------------------

PF07_0031                       TTTATTTTTATAAGAAAAAAATTTATACGTCTGGTAATATACATATAT
MAL7|PF07_0031                  ------------------------------------------------
su_gi_contig_1038               ------------------------------------------------
gi|27157926|gb|CA855811.1|CA855 ------------------------------------------------
gi|27157088|gb|CA855318.1|CA855 ------------------------------------------------
gi|17968732|gb|BM275404.1|BM275 ------------------------------------------------
gi|27155520|gb|CA854390.1|CA854 ------------------------------------------------
gi|27156509|gb|CA854976.1|CA854 ------------------------------------------------
gi|17968425|gb|BM275104.1|BM275 ------------------------------------------------
gi|27157317|gb|CA855449.1|CA855 ------------------------------------------------
gi|27157941|gb|CA855821.1|CA855 ------------------------------------------------

PF07_0031                       ATATATATATATATATATATATTATATATTTCTTTTTTGAAATATGTA
MAL7|PF07_0031                  ------------------------------------------------
su_gi_contig_1038               ------------------------------------------------
gi|27157926|gb|CA855811.1|CA855 ------------------------------------------------
gi|27157088|gb|CA855318.1|CA855 ------------------------------------------------
gi|17968732|gb|BM275404.1|BM275 ------------------------------------------------
gi|27155520|gb|CA854390.1|CA854 ------------------------------------------------
gi|27156509|gb|CA854976.1|CA854 ------------------------------------------------
gi|17968425|gb|BM275104.1|BM275 ------------------------------------------------
gi|27157317|gb|CA855449.1|CA855 ------------------------------------------------
gi|27157941|gb|CA855821.1|CA855 ------------------------------------------------

PF07_0031                       TACATTTAGAATTATAAGATATTATAAAAATAGAACAAGGTTTTTAAA
MAL7|PF07_0031                  ------------------------------------------------
su_gi_contig_1038               ------------------------------------------------
gi|27157926|gb|CA855811.1|CA855 ------------------------------------------------
gi|27157088|gb|CA855318.1|CA855 ------------------------------------------------
gi|17968732|gb|BM275404.1|BM275 ------------------------------------------------
gi|27155520|gb|CA854390.1|CA854 ------------------------------------------------
gi|27156509|gb|CA854976.1|CA854 ------------------------------------------------
gi|17968425|gb|BM275104.1|BM275 ------------------------------------------------
gi|27157317|gb|CA855449.1|CA855 ------------------------------------------------
gi|27157941|gb|CA855821.1|CA855 ------------------------------------------------

PF07_0031                       AGAATAAAAAAAAAATATATATATAATAAAAATTATATATATAATATA
MAL7|PF07_0031                  ------------------------------------------------
su_gi_contig_1038               ------------------------------------------------
gi|27157926|gb|CA855811.1|CA855 ------------------------------------------------
gi|27157088|gb|CA855318.1|CA855 ------------------------------------------------
gi|17968732|gb|BM275404.1|BM275 ------------------------------------------------
gi|27155520|gb|CA854390.1|CA854 ------------------------------------------------
gi|27156509|gb|CA854976.1|CA854 ------------------------------------------------
gi|17968425|gb|BM275104.1|BM275 ------------------------------------------------
gi|27157317|gb|CA855449.1|CA855 ------------------------------------------------
gi|27157941|gb|CA855821.1|CA855 ------------------------------------------------

PF07_0031                       TATATATATATATATCTGAAGTAGGAAAATAATGAAAAATAATAATCT
MAL7|PF07_0031                  ------------------------------------------------
su_gi_contig_1038               ------------------------------------------------
gi|27157926|gb|CA855811.1|CA855 ------------------------------------------------
gi|27157088|gb|CA855318.1|CA855 ------------------------------------------------
gi|17968732|gb|BM275404.1|BM275 ------------------------------------------------
gi|27155520|gb|CA854390.1|CA854 ------------------------------------------------
gi|27156509|gb|CA854976.1|CA854 ------------------------------------------------
gi|17968425|gb|BM275104.1|BM275 ------------------------------------------------
gi|27157317|gb|CA855449.1|CA855 ------------------------------------------------
gi|27157941|gb|CA855821.1|CA855 ------------------------------------------------

PF07_0031                       ATATTGTTTTATAAATATAAAAAATATATTATTACAAAAAAGGGAAGA
MAL7|PF07_0031                  ------------------------------------------------
su_gi_contig_1038               ------------------------------------------------
gi|27157926|gb|CA855811.1|CA855 ------------------------------------------------
gi|27157088|gb|CA855318.1|CA855 ------------------------------------------------
gi|17968732|gb|BM275404.1|BM275 ------------------------------------------------
gi|27155520|gb|CA854390.1|CA854 ------------------------------------------------
gi|27156509|gb|CA854976.1|CA854 ------------------------------------------------
gi|17968425|gb|BM275104.1|BM275 ------------------------------------------------
gi|27157317|gb|CA855449.1|CA855 ------------------------------------------------
gi|27157941|gb|CA855821.1|CA855 ------------------------------------------------

PF07_0031                       GATTAATAAAAAAATTTCTGATGTTTTAAAAGATGTATTTATCTTATG
MAL7|PF07_0031                  ------------------------------------------------
su_gi_contig_1038               ------------------------------------------------
gi|27157926|gb|CA855811.1|CA855 ------------------------------------------------
gi|27157088|gb|CA855318.1|CA855 ------------------------------------------------
gi|17968732|gb|BM275404.1|BM275 ------------------------------------------------
gi|27155520|gb|CA854390.1|CA854 ------------------------------------------------
gi|27156509|gb|CA854976.1|CA854 ------------------------------------------------
gi|17968425|gb|BM275104.1|BM275 ------------------------------------------------
gi|27157317|gb|CA855449.1|CA855 ------------------------------------------------
gi|27157941|gb|CA855821.1|CA855 ------------------------------------------------

PF07_0031                       AAGTGAAATTTTTTATTTTATAATTTTTTTTTTTTTTTTTTTTTTTTT
MAL7|PF07_0031                  ------------------------------------------------
su_gi_contig_1038               ------------------------------------------------
gi|27157926|gb|CA855811.1|CA855 ------------------------------------------------
gi|27157088|gb|CA855318.1|CA855 ------------------------------------------------
gi|17968732|gb|BM275404.1|BM275 ------------------------------------------------
gi|27155520|gb|CA854390.1|CA854 ------------------------------------------------
gi|27156509|gb|CA854976.1|CA854 ------------------------------------------------
gi|17968425|gb|BM275104.1|BM275 ------------------------------------------------
gi|27157317|gb|CA855449.1|CA855 ------------------------------------------------
gi|27157941|gb|CA855821.1|CA855 ------------------------------------------------

PF07_0031                       TTTTTTGTTTGTTATATTGTCATTTTATAAAAAATATATTGTTTAAAA
MAL7|PF07_0031                  ------------------------------------------------
su_gi_contig_1038               ------------------------------------------------
gi|27157926|gb|CA855811.1|CA855 ------------------------------------------------
gi|27157088|gb|CA855318.1|CA855 ------------------------------------------------
gi|17968732|gb|BM275404.1|BM275 ------------------------------------------------
gi|27155520|gb|CA854390.1|CA854 ------------------------------------------------
gi|27156509|gb|CA854976.1|CA854 ------------------------------------------------
gi|17968425|gb|BM275104.1|BM275 ------------------------------------------------
gi|27157317|gb|CA855449.1|CA855 ------------------------------------------------
gi|27157941|gb|CA855821.1|CA855 ------------------------------------------------

PF07_0031                       TATATATTAAAATTGTTATTTAAAATATAAAAAATAGTAATTATTATA
MAL7|PF07_0031                  ------------------------------------------------
su_gi_contig_1038               ------------------------------------------------
gi|27157926|gb|CA855811.1|CA855 ------------------------------------------------
gi|27157088|gb|CA855318.1|CA855 ------------------------------------------------
gi|17968732|gb|BM275404.1|BM275 ------------------------------------------------
gi|27155520|gb|CA854390.1|CA854 ------------------------------------------------
gi|27156509|gb|CA854976.1|CA854 ------------------------------------------------
gi|17968425|gb|BM275104.1|BM275 ------------------------------------------------
gi|27157317|gb|CA855449.1|CA855 ------------------------------------------------
gi|27157941|gb|CA855821.1|CA855 ------------------------------------------------

PF07_0031                       ATATTAATATAAATGTATATTTTTATTATATAAAATTATAATATATTA
MAL7|PF07_0031                  ------------------------------------------------
su_gi_contig_1038               ------------------------------------------------
gi|27157926|gb|CA855811.1|CA855 ------------------------------------------------
gi|27157088|gb|CA855318.1|CA855 ------------------------------------------------
gi|17968732|gb|BM275404.1|BM275 ------------------------------------------------
gi|27155520|gb|CA854390.1|CA854 ------------------------------------------------
gi|27156509|gb|CA854976.1|CA854 ------------------------------------------------
gi|17968425|gb|BM275104.1|BM275 ------------------------------------------------
gi|27157317|gb|CA855449.1|CA855 ------------------------------------------------
gi|27157941|gb|CA855821.1|CA855 ------------------------------------------------

PF07_0031                       TAAAATACAAAAAATAAAAAATATATATATATATATATATAAATAAAT
MAL7|PF07_0031                  ------------------------------------------------
su_gi_contig_1038               ------------------------------------------------
gi|27157926|gb|CA855811.1|CA855 ------------------------------------------------
gi|27157088|gb|CA855318.1|CA855 ------------------------------------------------
gi|17968732|gb|BM275404.1|BM275 ------------------------------------------------
gi|27155520|gb|CA854390.1|CA854 ------------------------------------------------
gi|27156509|gb|CA854976.1|CA854 ------------------------------------------------
gi|17968425|gb|BM275104.1|BM275 ------------------------------------------------
gi|27157317|gb|CA855449.1|CA855 ------------------------------------------------
gi|27157941|gb|CA855821.1|CA855 ------------------------------------------------

PF07_0031                       ATACATACATATACATAACATATACATATATATATATATATATAATAT
MAL7|PF07_0031                  ------------------------------------------------
su_gi_contig_1038               ------------------------------------------------
gi|27157926|gb|CA855811.1|CA855 ------------------------------------------------
gi|27157088|gb|CA855318.1|CA855 ------------------------------------------------
gi|17968732|gb|BM275404.1|BM275 ------------------------------------------------
gi|27155520|gb|CA854390.1|CA854 ------------------------------------------------
gi|27156509|gb|CA854976.1|CA854 ------------------------------------------------
gi|17968425|gb|BM275104.1|BM275 ------------------------------------------------
gi|27157317|gb|CA855449.1|CA855 ------------------------------------------------
gi|27157941|gb|CA855821.1|CA855 ------------------------------------------------

PF07_0031                       TTCATTTTTATTTATGTATGTATATTTATTTAATTTTGAGAAAAAATA
MAL7|PF07_0031                  ------------------------------------------------
su_gi_contig_1038               ------------------------------------------------
gi|27157926|gb|CA855811.1|CA855 ------------------------------------------------
gi|27157088|gb|CA855318.1|CA855 ------------------------------------------------
gi|17968732|gb|BM275404.1|BM275 ------------------------------------------------
gi|27155520|gb|CA854390.1|CA854 ------------------------------------------------
gi|27156509|gb|CA854976.1|CA854 ------------------------------------------------
gi|17968425|gb|BM275104.1|BM275 ------------------------------------------------
gi|27157317|gb|CA855449.1|CA855 ------------------------------------------------
gi|27157941|gb|CA855821.1|CA855 ------------------------------------------------

PF07_0031                       GAATAAATAATTTCATGTATAAAGTTTTTATTAACTTCAATGATTAGT
MAL7|PF07_0031                  ------------------------------------------------
su_gi_contig_1038               ------------------------------------------------
gi|27157926|gb|CA855811.1|CA855 ------------------------------------------------
gi|27157088|gb|CA855318.1|CA855 ------------------------------------------------
gi|17968732|gb|BM275404.1|BM275 ------------------------------------------------
gi|27155520|gb|CA854390.1|CA854 ------------------------------------------------
gi|27156509|gb|CA854976.1|CA854 ------------------------------------------------
gi|17968425|gb|BM275104.1|BM275 ------------------------------------------------
gi|27157317|gb|CA855449.1|CA855 ------------------------------------------------
gi|27157941|gb|CA855821.1|CA855 ------------------------------------------------

PF07_0031                       GATGTGTCGGATATAAAAGAAGAGGAATCATATTCTTCGAAAAACGAT
MAL7|PF07_0031                  ------------------------------------------------
su_gi_contig_1038               ------------------------------------------------
gi|27157926|gb|CA855811.1|CA855 ------------------------------------------------
gi|27157088|gb|CA855318.1|CA855 ------------------------------------------------
gi|17968732|gb|BM275404.1|BM275 ------------------------------------------------
gi|27155520|gb|CA854390.1|CA854 ------------------------------------------------
gi|27156509|gb|CA854976.1|CA854 ------------------------------------------------
gi|17968425|gb|BM275104.1|BM275 ------------------------------------------------
gi|27157317|gb|CA855449.1|CA855 ------------------------------------------------
gi|27157941|gb|CA855821.1|CA855 ------------------------------------------------

PF07_0031                       GAATATATTTCAGAAGAAAAAAAAGAATCCTTAGCAGCTAGCCATAAA
MAL7|PF07_0031                  ------------------------------------------------
su_gi_contig_1038               ------------------------------------------------
gi|27157926|gb|CA855811.1|CA855 ------------------------------------------------
gi|27157088|gb|CA855318.1|CA855 ------------------------------------------------
gi|17968732|gb|BM275404.1|BM275 ------------------------------------------------
gi|27155520|gb|CA854390.1|CA854 ------------------------------------------------
gi|27156509|gb|CA854976.1|CA854 ------------------------------------------------
gi|17968425|gb|BM275104.1|BM275 ------------------------------------------------
gi|27157317|gb|CA855449.1|CA855 ------------------------------------------------
gi|27157941|gb|CA855821.1|CA855 ------------------------------------------------

PF07_0031                       AATGACGAAAGGGAAGAAAATGTAGAGGAAAAAGAAGTAAAAGATGTC
MAL7|PF07_0031                  ------------------------------------------------
su_gi_contig_1038               ------------------------------------------------
gi|27157926|gb|CA855811.1|CA855 ------------------------------------------------
gi|27157088|gb|CA855318.1|CA855 ------------------------------------------------
gi|17968732|gb|BM275404.1|BM275 ------------------------------------------------
gi|27155520|gb|CA854390.1|CA854 ------------------------------------------------
gi|27156509|gb|CA854976.1|CA854 ------------------------------------------------
gi|17968425|gb|BM275104.1|BM275 ------------------------------------------------
gi|27157317|gb|CA855449.1|CA855 ------------------------------------------------
gi|27157941|gb|CA855821.1|CA855 ------------------------------------------------

PF07_0031                       GACAAAAAACACTTGGAACTTAAAGAGAAATTAAAAATGTGGAAAAGT
MAL7|PF07_0031                  ------------------------------------------------
su_gi_contig_1038               ------------------------------------------------
gi|27157926|gb|CA855811.1|CA855 ------------------------------------------------
gi|27157088|gb|CA855318.1|CA855 ------------------------------------------------
gi|17968732|gb|BM275404.1|BM275 ------------------------------------------------
gi|27155520|gb|CA854390.1|CA854 ------------------------------------------------
gi|27156509|gb|CA854976.1|CA854 ------------------------------------------------
gi|17968425|gb|BM275104.1|BM275 ------------------------------------------------
gi|27157317|gb|CA855449.1|CA855 ------------------------------------------------
gi|27157941|gb|CA855821.1|CA855 ------------------------------------------------

PF07_0031                       AGTGTTTCTAAACAAAATGACAGTATGAATAAAAATGAAATTGTCCAA
MAL7|PF07_0031                  ------------------------------------------------
su_gi_contig_1038               ------------------------------------------------
gi|27157926|gb|CA855811.1|CA855 ------------------------------------------------
gi|27157088|gb|CA855318.1|CA855 ------------------------------------------------
gi|17968732|gb|BM275404.1|BM275 ------------------------------------------------
gi|27155520|gb|CA854390.1|CA854 ------------------------------------------------
gi|27156509|gb|CA854976.1|CA854 ------------------------------------------------
gi|17968425|gb|BM275104.1|BM275 ------------------------------------------------
gi|27157317|gb|CA855449.1|CA855 ------------------------------------------------
gi|27157941|gb|CA855821.1|CA855 ------------------------------------------------

PF07_0031                       CTAGCTAAAATGAGTGATAGAGAAAAAACTAGAGAAGAAATTAAAAAA
MAL7|PF07_0031                  ------------------------------------------------
su_gi_contig_1038               ------------------------------------------------
gi|27157926|gb|CA855811.1|CA855 ------------------------------------------------
gi|27157088|gb|CA855318.1|CA855 ------------------------------------------------
gi|17968732|gb|BM275404.1|BM275 ------------------------------------------------
gi|27155520|gb|CA854390.1|CA854 ------------------------------------------------
gi|27156509|gb|CA854976.1|CA854 ------------------------------------------------
gi|17968425|gb|BM275104.1|BM275 ------------------------------------------------
gi|27157317|gb|CA855449.1|CA855 ------------------------------------------------
gi|27157941|gb|CA855821.1|CA855 ------------------------------------------------

PF07_0031                       AGATTAGAAAAATATAAAAGAGAACATAAAATTTATGATGGCGATGAG
MAL7|PF07_0031                  ------------------------------------------------
su_gi_contig_1038               ------------------------------------------------
gi|27157926|gb|CA855811.1|CA855 ------------------------------------------------
gi|27157088|gb|CA855318.1|CA855 ------------------------------------------------
gi|17968732|gb|BM275404.1|BM275 ------------------------------------------------
gi|27155520|gb|CA854390.1|CA854 ------------------------------------------------
gi|27156509|gb|CA854976.1|CA854 ------------------------------------------------
gi|17968425|gb|BM275104.1|BM275 ------------------------------------------------
gi|27157317|gb|CA855449.1|CA855 ------------------------------------------------
gi|27157941|gb|CA855821.1|CA855 ------------------------------------------------

PF07_0031                       TCGG
MAL7|PF07_0031                  ----
su_gi_contig_1038               ----
gi|27157926|gb|CA855811.1|CA855 ----
gi|27157088|gb|CA855318.1|CA855 ----
gi|17968732|gb|BM275404.1|BM275 ----
gi|27155520|gb|CA854390.1|CA854 ----
gi|27156509|gb|CA854976.1|CA854 ----
gi|17968425|gb|BM275104.1|BM275 ----
gi|27157317|gb|CA855449.1|CA855 ----
gi|27157941|gb|CA855821.1|CA855 ----

;

endblock;
