# Supplementary material for: cDNA sequences reveal considerable gene prediction inaccuracy in the Plasmodium falciparum genome
Source: BMC Genomics. 2007 Jul 27;8:255. doi: 10.1186/1471-2164-8-255 (PMC1978503; doi:10.1186/1471-2164-8-255)
Supplement: Additional file 2 — Genes with predicted coding regions fully covered by EST and confirmation of predicted introns. Aligned cDNA and predicted CDS sequences can be viewed by double clicking the hyper-linked gene names in the Excel file. [file 1471-2164-8-255-S2.zip › PF07_0054.TXT]

#NEXUS

[!This data assembled using Sequencher, from Gene Codes Corporation.]
begin data;
   dimensions ntax=31 nchar=3371;
   format datatype=dna gap=- interleave=yes;
   matrix

PF07_0054                       AACAATAAAAAAATAATATATATATATATAATATATATAGTGCATAAG
MAL7|PF07_0054                  ------------------------------------------------
su_gi_contig_443                ------------------------------------------------
gi|22793846|gb|BU497652.1|BU497 ------------------------------------------------
gi|22793514|gb|BU497320.1|BU497 ------------------------------------------------
gi|22794829|gb|BU498635.1|BU498 ------------------------------------------------
gi|21480603|gb|BQ577286.1|BQ577 ------------------------------------------------
gi|15586052|gb|BI670668.1|BI670 ------------------------------------------------
gi|21480514|gb|BQ577197.1|BQ577 ------------------------------------------------
gi|15908828|gb|BI815475.1|BI815 ------------------------------------------------
gi|462884|gb|T18098.1|T18098    ------------------------------------------------
gi|15909758|gb|BI815976.1|BI815 ------------------------------------------------
gi|15910277|gb|BI816259.1|BI816 ------------------------------------------------
gi|22791166|gb|BU494972.1|BU494 ------------------------------------------------
gi|22793439|gb|BU497245.1|BU497 ------------------------------------------------
gi|22794368|gb|BU498174.1|BU498 ------------------------------------------------
gi|22794054|gb|BU497860.1|BU497 ------------------------------------------------
gi|21254734|gb|BQ451622.1|BQ451 ------------------------------------------------
gi|22792619|gb|BU496425.1|BU496 ------------------------------------------------
gi|15909628|gb|BI815908.1|BI815 ------------------------------------------------
gi|21255109|gb|BQ451997.1|BQ451 ------------------------------------------------
gi|21480369|gb|BQ577052.1|BQ577 ------------------------------------------------
gi|22792466|gb|BU496272.1|BU496 ------------------------------------------------
gi|15910331|gb|BI816287.1|BI816 ------------------------------------------------
gi|22791449|gb|BU495255.1|BU495 ------------------------------------------------
gi|15910373|gb|BI816308.1|BI816 ------------------------------------------------
gi|21480380|gb|BQ577063.1|BQ577 ------------------------------------------------
gi|22794489|gb|BU498295.1|BU498 ------------------------------------------------
gi|21884697|gb|BQ739684.1|BQ739 ------------------------------------------------
gi|21480331|gb|BQ577014.1|BQ577 ------------------------------------------------
gi|271486|gb|T02632.1|T02632    ------------------------------------------------

PF07_0054                       TTCAAAAGAATAATTGGTGCAAATTATATAATATAATATAATATTATA
MAL7|PF07_0054                  ------------------------------------------------
su_gi_contig_443                ------------------------------------------------
gi|22793846|gb|BU497652.1|BU497 ------------------------------------------------
gi|22793514|gb|BU497320.1|BU497 ------------------------------------------------
gi|22794829|gb|BU498635.1|BU498 ------------------------------------------------
gi|21480603|gb|BQ577286.1|BQ577 ------------------------------------------------
gi|15586052|gb|BI670668.1|BI670 ------------------------------------------------
gi|21480514|gb|BQ577197.1|BQ577 ------------------------------------------------
gi|15908828|gb|BI815475.1|BI815 ------------------------------------------------
gi|462884|gb|T18098.1|T18098    ------------------------------------------------
gi|15909758|gb|BI815976.1|BI815 ------------------------------------------------
gi|15910277|gb|BI816259.1|BI816 ------------------------------------------------
gi|22791166|gb|BU494972.1|BU494 ------------------------------------------------
gi|22793439|gb|BU497245.1|BU497 ------------------------------------------------
gi|22794368|gb|BU498174.1|BU498 ------------------------------------------------
gi|22794054|gb|BU497860.1|BU497 ------------------------------------------------
gi|21254734|gb|BQ451622.1|BQ451 ------------------------------------------------
gi|22792619|gb|BU496425.1|BU496 ------------------------------------------------
gi|15909628|gb|BI815908.1|BI815 ------------------------------------------------
gi|21255109|gb|BQ451997.1|BQ451 ------------------------------------------------
gi|21480369|gb|BQ577052.1|BQ577 ------------------------------------------------
gi|22792466|gb|BU496272.1|BU496 ------------------------------------------------
gi|15910331|gb|BI816287.1|BI816 ------------------------------------------------
gi|22791449|gb|BU495255.1|BU495 ------------------------------------------------
gi|15910373|gb|BI816308.1|BI816 ------------------------------------------------
gi|21480380|gb|BQ577063.1|BQ577 ------------------------------------------------
gi|22794489|gb|BU498295.1|BU498 ------------------------------------------------
gi|21884697|gb|BQ739684.1|BQ739 ------------------------------------------------
gi|21480331|gb|BQ577014.1|BQ577 ------------------------------------------------
gi|271486|gb|T02632.1|T02632    ------------------------------------------------

PF07_0054                       TATTCATAAAATGTTATAAAAAATTTAATATATTTGTATTTTTTTATA
MAL7|PF07_0054                  ------------------------------------------------
su_gi_contig_443                ------------------------------------------------
gi|22793846|gb|BU497652.1|BU497 ------------------------------------------------
gi|22793514|gb|BU497320.1|BU497 ------------------------------------------------
gi|22794829|gb|BU498635.1|BU498 ------------------------------------------------
gi|21480603|gb|BQ577286.1|BQ577 ------------------------------------------------
gi|15586052|gb|BI670668.1|BI670 ------------------------------------------------
gi|21480514|gb|BQ577197.1|BQ577 ------------------------------------------------
gi|15908828|gb|BI815475.1|BI815 ------------------------------------------------
gi|462884|gb|T18098.1|T18098    ------------------------------------------------
gi|15909758|gb|BI815976.1|BI815 ------------------------------------------------
gi|15910277|gb|BI816259.1|BI816 ------------------------------------------------
gi|22791166|gb|BU494972.1|BU494 ------------------------------------------------
gi|22793439|gb|BU497245.1|BU497 ------------------------------------------------
gi|22794368|gb|BU498174.1|BU498 ------------------------------------------------
gi|22794054|gb|BU497860.1|BU497 ------------------------------------------------
gi|21254734|gb|BQ451622.1|BQ451 ------------------------------------------------
gi|22792619|gb|BU496425.1|BU496 ------------------------------------------------
gi|15909628|gb|BI815908.1|BI815 ------------------------------------------------
gi|21255109|gb|BQ451997.1|BQ451 ------------------------------------------------
gi|21480369|gb|BQ577052.1|BQ577 ------------------------------------------------
gi|22792466|gb|BU496272.1|BU496 ------------------------------------------------
gi|15910331|gb|BI816287.1|BI816 ------------------------------------------------
gi|22791449|gb|BU495255.1|BU495 ------------------------------------------------
gi|15910373|gb|BI816308.1|BI816 ------------------------------------------------
gi|21480380|gb|BQ577063.1|BQ577 ------------------------------------------------
gi|22794489|gb|BU498295.1|BU498 ------------------------------------------------
gi|21884697|gb|BQ739684.1|BQ739 ------------------------------------------------
gi|21480331|gb|BQ577014.1|BQ577 ------------------------------------------------
gi|271486|gb|T02632.1|T02632    ------------------------------------------------

PF07_0054                       ATTTAAAAATTATTCACATTTTCATTTCAAAACACGCATTGAATAAAT
MAL7|PF07_0054                  ------------------------------------------------
su_gi_contig_443                ------------------------------------------------
gi|22793846|gb|BU497652.1|BU497 ------------------------------------------------
gi|22793514|gb|BU497320.1|BU497 ------------------------------------------------
gi|22794829|gb|BU498635.1|BU498 ------------------------------------------------
gi|21480603|gb|BQ577286.1|BQ577 ------------------------------------------------
gi|15586052|gb|BI670668.1|BI670 ------------------------------------------------
gi|21480514|gb|BQ577197.1|BQ577 ------------------------------------------------
gi|15908828|gb|BI815475.1|BI815 ------------------------------------------------
gi|462884|gb|T18098.1|T18098    ------------------------------------------------
gi|15909758|gb|BI815976.1|BI815 ------------------------------------------------
gi|15910277|gb|BI816259.1|BI816 ------------------------------------------------
gi|22791166|gb|BU494972.1|BU494 ------------------------------------------------
gi|22793439|gb|BU497245.1|BU497 ------------------------------------------------
gi|22794368|gb|BU498174.1|BU498 ------------------------------------------------
gi|22794054|gb|BU497860.1|BU497 ------------------------------------------------
gi|21254734|gb|BQ451622.1|BQ451 ------------------------------------------------
gi|22792619|gb|BU496425.1|BU496 ------------------------------------------------
gi|15909628|gb|BI815908.1|BI815 ------------------------------------------------
gi|21255109|gb|BQ451997.1|BQ451 ------------------------------------------------
gi|21480369|gb|BQ577052.1|BQ577 ------------------------------------------------
gi|22792466|gb|BU496272.1|BU496 ------------------------------------------------
gi|15910331|gb|BI816287.1|BI816 ------------------------------------------------
gi|22791449|gb|BU495255.1|BU495 ------------------------------------------------
gi|15910373|gb|BI816308.1|BI816 ------------------------------------------------
gi|21480380|gb|BQ577063.1|BQ577 ------------------------------------------------
gi|22794489|gb|BU498295.1|BU498 ------------------------------------------------
gi|21884697|gb|BQ739684.1|BQ739 ------------------------------------------------
gi|21480331|gb|BQ577014.1|BQ577 ------------------------------------------------
gi|271486|gb|T02632.1|T02632    ------------------------------------------------

PF07_0054                       TTATTAAAAAGAAGAAAAAAAAAAAAAAGGAAAAAAAGGAAAGAAAAA
MAL7|PF07_0054                  ------------------------------------------------
su_gi_contig_443                ------------------------------------------------
gi|22793846|gb|BU497652.1|BU497 ------------------------------------------------
gi|22793514|gb|BU497320.1|BU497 ------------------------------------------------
gi|22794829|gb|BU498635.1|BU498 ------------------------------------------------
gi|21480603|gb|BQ577286.1|BQ577 ------------------------------------------------
gi|15586052|gb|BI670668.1|BI670 ------------------------------------------------
gi|21480514|gb|BQ577197.1|BQ577 ------------------------------------------------
gi|15908828|gb|BI815475.1|BI815 ------------------------------------------------
gi|462884|gb|T18098.1|T18098    ------------------------------------------------
gi|15909758|gb|BI815976.1|BI815 ------------------------------------------------
gi|15910277|gb|BI816259.1|BI816 ------------------------------------------------
gi|22791166|gb|BU494972.1|BU494 ------------------------------------------------
gi|22793439|gb|BU497245.1|BU497 ------------------------------------------------
gi|22794368|gb|BU498174.1|BU498 ------------------------------------------------
gi|22794054|gb|BU497860.1|BU497 ------------------------------------------------
gi|21254734|gb|BQ451622.1|BQ451 ------------------------------------------------
gi|22792619|gb|BU496425.1|BU496 ------------------------------------------------
gi|15909628|gb|BI815908.1|BI815 ------------------------------------------------
gi|21255109|gb|BQ451997.1|BQ451 ------------------------------------------------
gi|21480369|gb|BQ577052.1|BQ577 ------------------------------------------------
gi|22792466|gb|BU496272.1|BU496 ------------------------------------------------
gi|15910331|gb|BI816287.1|BI816 ------------------------------------------------
gi|22791449|gb|BU495255.1|BU495 ------------------------------------------------
gi|15910373|gb|BI816308.1|BI816 ------------------------------------------------
gi|21480380|gb|BQ577063.1|BQ577 ------------------------------------------------
gi|22794489|gb|BU498295.1|BU498 ------------------------------------------------
gi|21884697|gb|BQ739684.1|BQ739 ------------------------------------------------
gi|21480331|gb|BQ577014.1|BQ577 ------------------------------------------------
gi|271486|gb|T02632.1|T02632    ------------------------------------------------

PF07_0054                       AAAAAAAAAAAAAGGTATTTATTTTATTTATAAATTTGTTTTTTCTCA
MAL7|PF07_0054                  ------------------------------------------------
su_gi_contig_443                ------------------------------------------------
gi|22793846|gb|BU497652.1|BU497 ------------------------------------------------
gi|22793514|gb|BU497320.1|BU497 ------------------------------------------------
gi|22794829|gb|BU498635.1|BU498 ------------------------------------------------
gi|21480603|gb|BQ577286.1|BQ577 ------------------------------------------------
gi|15586052|gb|BI670668.1|BI670 ------------------------------------------------
gi|21480514|gb|BQ577197.1|BQ577 ------------------------------------------------
gi|15908828|gb|BI815475.1|BI815 ------------------------------------------------
gi|462884|gb|T18098.1|T18098    ------------------------------------------------
gi|15909758|gb|BI815976.1|BI815 ------------------------------------------------
gi|15910277|gb|BI816259.1|BI816 ------------------------------------------------
gi|22791166|gb|BU494972.1|BU494 ------------------------------------------------
gi|22793439|gb|BU497245.1|BU497 ------------------------------------------------
gi|22794368|gb|BU498174.1|BU498 ------------------------------------------------
gi|22794054|gb|BU497860.1|BU497 ------------------------------------------------
gi|21254734|gb|BQ451622.1|BQ451 ------------------------------------------------
gi|22792619|gb|BU496425.1|BU496 ------------------------------------------------
gi|15909628|gb|BI815908.1|BI815 ------------------------------------------------
gi|21255109|gb|BQ451997.1|BQ451 ------------------------------------------------
gi|21480369|gb|BQ577052.1|BQ577 ------------------------------------------------
gi|22792466|gb|BU496272.1|BU496 ------------------------------------------------
gi|15910331|gb|BI816287.1|BI816 ------------------------------------------------
gi|22791449|gb|BU495255.1|BU495 ------------------------------------------------
gi|15910373|gb|BI816308.1|BI816 ------------------------------------------------
gi|21480380|gb|BQ577063.1|BQ577 ------------------------------------------------
gi|22794489|gb|BU498295.1|BU498 ------------------------------------------------
gi|21884697|gb|BQ739684.1|BQ739 ------------------------------------------------
gi|21480331|gb|BQ577014.1|BQ577 ------------------------------------------------
gi|271486|gb|T02632.1|T02632    ------------------------------------------------

PF07_0054                       TTAAGTATATTCATATATAAAATATTATATATTATATATTACATATAT
MAL7|PF07_0054                  ------------------------------------------------
su_gi_contig_443                ------------------------------------------------
gi|22793846|gb|BU497652.1|BU497 ------------------------------------------------
gi|22793514|gb|BU497320.1|BU497 ------------------------------------------------
gi|22794829|gb|BU498635.1|BU498 ------------------------------------------------
gi|21480603|gb|BQ577286.1|BQ577 ------------------------------------------------
gi|15586052|gb|BI670668.1|BI670 ------------------------------------------------
gi|21480514|gb|BQ577197.1|BQ577 ------------------------------------------------
gi|15908828|gb|BI815475.1|BI815 ------------------------------------------------
gi|462884|gb|T18098.1|T18098    ------------------------------------------------
gi|15909758|gb|BI815976.1|BI815 ------------------------------------------------
gi|15910277|gb|BI816259.1|BI816 ------------------------------------------------
gi|22791166|gb|BU494972.1|BU494 ------------------------------------------------
gi|22793439|gb|BU497245.1|BU497 ------------------------------------------------
gi|22794368|gb|BU498174.1|BU498 ------------------------------------------------
gi|22794054|gb|BU497860.1|BU497 ------------------------------------------------
gi|21254734|gb|BQ451622.1|BQ451 ------------------------------------------------
gi|22792619|gb|BU496425.1|BU496 ------------------------------------------------
gi|15909628|gb|BI815908.1|BI815 ------------------------------------------------
gi|21255109|gb|BQ451997.1|BQ451 ------------------------------------------------
gi|21480369|gb|BQ577052.1|BQ577 ------------------------------------------------
gi|22792466|gb|BU496272.1|BU496 ------------------------------------------------
gi|15910331|gb|BI816287.1|BI816 ------------------------------------------------
gi|22791449|gb|BU495255.1|BU495 ------------------------------------------------
gi|15910373|gb|BI816308.1|BI816 ------------------------------------------------
gi|21480380|gb|BQ577063.1|BQ577 ------------------------------------------------
gi|22794489|gb|BU498295.1|BU498 ------------------------------------------------
gi|21884697|gb|BQ739684.1|BQ739 ------------------------------------------------
gi|21480331|gb|BQ577014.1|BQ577 ------------------------------------------------
gi|271486|gb|T02632.1|T02632    ------------------------------------------------

PF07_0054                       ATATATATATAATATATATATATATAAACATAAAATTCTATTAAATAA
MAL7|PF07_0054                  ------------------------------------------------
su_gi_contig_443                ------------------------------------------------
gi|22793846|gb|BU497652.1|BU497 ------------------------------------------------
gi|22793514|gb|BU497320.1|BU497 ------------------------------------------------
gi|22794829|gb|BU498635.1|BU498 ------------------------------------------------
gi|21480603|gb|BQ577286.1|BQ577 ------------------------------------------------
gi|15586052|gb|BI670668.1|BI670 ------------------------------------------------
gi|21480514|gb|BQ577197.1|BQ577 ------------------------------------------------
gi|15908828|gb|BI815475.1|BI815 ------------------------------------------------
gi|462884|gb|T18098.1|T18098    ------------------------------------------------
gi|15909758|gb|BI815976.1|BI815 ------------------------------------------------
gi|15910277|gb|BI816259.1|BI816 ------------------------------------------------
gi|22791166|gb|BU494972.1|BU494 ------------------------------------------------
gi|22793439|gb|BU497245.1|BU497 ------------------------------------------------
gi|22794368|gb|BU498174.1|BU498 ------------------------------------------------
gi|22794054|gb|BU497860.1|BU497 ------------------------------------------------
gi|21254734|gb|BQ451622.1|BQ451 ------------------------------------------------
gi|22792619|gb|BU496425.1|BU496 ------------------------------------------------
gi|15909628|gb|BI815908.1|BI815 ------------------------------------------------
gi|21255109|gb|BQ451997.1|BQ451 ------------------------------------------------
gi|21480369|gb|BQ577052.1|BQ577 ------------------------------------------------
gi|22792466|gb|BU496272.1|BU496 ------------------------------------------------
gi|15910331|gb|BI816287.1|BI816 ------------------------------------------------
gi|22791449|gb|BU495255.1|BU495 ------------------------------------------------
gi|15910373|gb|BI816308.1|BI816 ------------------------------------------------
gi|21480380|gb|BQ577063.1|BQ577 ------------------------------------------------
gi|22794489|gb|BU498295.1|BU498 ------------------------------------------------
gi|21884697|gb|BQ739684.1|BQ739 ------------------------------------------------
gi|21480331|gb|BQ577014.1|BQ577 ------------------------------------------------
gi|271486|gb|T02632.1|T02632    ------------------------------------------------

PF07_0054                       TAAAACGTAAAATTATACAAGTTGTCAAGTGGTAACGTATACATATAT
MAL7|PF07_0054                  ------------------------------------------------
su_gi_contig_443                ------------------------------------------------
gi|22793846|gb|BU497652.1|BU497 ------------------------------------------------
gi|22793514|gb|BU497320.1|BU497 ------------------------------------------------
gi|22794829|gb|BU498635.1|BU498 ------------------------------------------------
gi|21480603|gb|BQ577286.1|BQ577 ------------------------------------------------
gi|15586052|gb|BI670668.1|BI670 ------------------------------------------------
gi|21480514|gb|BQ577197.1|BQ577 ------------------------------------------------
gi|15908828|gb|BI815475.1|BI815 ------------------------------------------------
gi|462884|gb|T18098.1|T18098    ------------------------------------------------
gi|15909758|gb|BI815976.1|BI815 ------------------------------------------------
gi|15910277|gb|BI816259.1|BI816 ------------------------------------------------
gi|22791166|gb|BU494972.1|BU494 ------------------------------------------------
gi|22793439|gb|BU497245.1|BU497 ------------------------------------------------
gi|22794368|gb|BU498174.1|BU498 ------------------------------------------------
gi|22794054|gb|BU497860.1|BU497 ------------------------------------------------
gi|21254734|gb|BQ451622.1|BQ451 ------------------------------------------------
gi|22792619|gb|BU496425.1|BU496 ------------------------------------------------
gi|15909628|gb|BI815908.1|BI815 ------------------------------------------------
gi|21255109|gb|BQ451997.1|BQ451 ------------------------------------------------
gi|21480369|gb|BQ577052.1|BQ577 ------------------------------------------------
gi|22792466|gb|BU496272.1|BU496 ------------------------------------------------
gi|15910331|gb|BI816287.1|BI816 ------------------------------------------------
gi|22791449|gb|BU495255.1|BU495 ------------------------------------------------
gi|15910373|gb|BI816308.1|BI816 ------------------------------------------------
gi|21480380|gb|BQ577063.1|BQ577 ------------------------------------------------
gi|22794489|gb|BU498295.1|BU498 ------------------------------------------------
gi|21884697|gb|BQ739684.1|BQ739 ------------------------------------------------
gi|21480331|gb|BQ577014.1|BQ577 ------------------------------------------------
gi|271486|gb|T02632.1|T02632    ------------------------------------------------

PF07_0054                       ATTAATAACCTTTAAACGTTACAATTTTTTTTTTTTTTTTTTTTTTTT
MAL7|PF07_0054                  ------------------------------------------------
su_gi_contig_443                ------------------------------------------------
gi|22793846|gb|BU497652.1|BU497 ------------------------------------------------
gi|22793514|gb|BU497320.1|BU497 ------------------------------------------------
gi|22794829|gb|BU498635.1|BU498 ------------------------------------------------
gi|21480603|gb|BQ577286.1|BQ577 ------------------------------------------------
gi|15586052|gb|BI670668.1|BI670 ------------------------------------------------
gi|21480514|gb|BQ577197.1|BQ577 ------------------------------------------------
gi|15908828|gb|BI815475.1|BI815 ------------------------------------------------
gi|462884|gb|T18098.1|T18098    ------------------------------------------------
gi|15909758|gb|BI815976.1|BI815 ------------------------------------------------
gi|15910277|gb|BI816259.1|BI816 ------------------------------------------------
gi|22791166|gb|BU494972.1|BU494 ------------------------------------------------
gi|22793439|gb|BU497245.1|BU497 ------------------------------------------------
gi|22794368|gb|BU498174.1|BU498 ------------------------------------------------
gi|22794054|gb|BU497860.1|BU497 ------------------------------------------------
gi|21254734|gb|BQ451622.1|BQ451 ------------------------------------------------
gi|22792619|gb|BU496425.1|BU496 ------------------------------------------------
gi|15909628|gb|BI815908.1|BI815 ------------------------------------------------
gi|21255109|gb|BQ451997.1|BQ451 ------------------------------------------------
gi|21480369|gb|BQ577052.1|BQ577 ------------------------------------------------
gi|22792466|gb|BU496272.1|BU496 ------------------------------------------------
gi|15910331|gb|BI816287.1|BI816 ------------------------------------------------
gi|22791449|gb|BU495255.1|BU495 ------------------------------------------------
gi|15910373|gb|BI816308.1|BI816 ------------------------------------------------
gi|21480380|gb|BQ577063.1|BQ577 ------------------------------------------------
gi|22794489|gb|BU498295.1|BU498 ------------------------------------------------
gi|21884697|gb|BQ739684.1|BQ739 ------------------------------------------------
gi|21480331|gb|BQ577014.1|BQ577 ------------------------------------------------
gi|271486|gb|T02632.1|T02632    ------------------------------------------------

PF07_0054                       TTTAATTCGCACACTGTCTTCATACAATTATAAGAATTTAAATAAAAA
MAL7|PF07_0054                  ------------------------------------------------
su_gi_contig_443                ------------------------------------------------
gi|22793846|gb|BU497652.1|BU497 ------------------------------------------------
gi|22793514|gb|BU497320.1|BU497 ------------------------------------------------
gi|22794829|gb|BU498635.1|BU498 ------------------------------------------------
gi|21480603|gb|BQ577286.1|BQ577 ------------------------------------------------
gi|15586052|gb|BI670668.1|BI670 ------------------------------------------------
gi|21480514|gb|BQ577197.1|BQ577 ------------------------------------------------
gi|15908828|gb|BI815475.1|BI815 ------------------------------------------------
gi|462884|gb|T18098.1|T18098    ------------------------------------------------
gi|15909758|gb|BI815976.1|BI815 ------------------------------------------------
gi|15910277|gb|BI816259.1|BI816 ------------------------------------------------
gi|22791166|gb|BU494972.1|BU494 ------------------------------------------------
gi|22793439|gb|BU497245.1|BU497 ------------------------------------------------
gi|22794368|gb|BU498174.1|BU498 ------------------------------------------------
gi|22794054|gb|BU497860.1|BU497 ------------------------------------------------
gi|21254734|gb|BQ451622.1|BQ451 ------------------------------------------------
gi|22792619|gb|BU496425.1|BU496 ------------------------------------------------
gi|15909628|gb|BI815908.1|BI815 ------------------------------------------------
gi|21255109|gb|BQ451997.1|BQ451 ------------------------------------------------
gi|21480369|gb|BQ577052.1|BQ577 ------------------------------------------------
gi|22792466|gb|BU496272.1|BU496 ------------------------------------------------
gi|15910331|gb|BI816287.1|BI816 ------------------------------------------------
gi|22791449|gb|BU495255.1|BU495 ------------------------------------------------
gi|15910373|gb|BI816308.1|BI816 ------------------------------------------------
gi|21480380|gb|BQ577063.1|BQ577 ------------------------------------------------
gi|22794489|gb|BU498295.1|BU498 ------------------------------------------------
gi|21884697|gb|BQ739684.1|BQ739 ------------------------------------------------
gi|21480331|gb|BQ577014.1|BQ577 ------------------------------------------------
gi|271486|gb|T02632.1|T02632    ------------------------------------------------

PF07_0054                       GGGTATATATATGAAATATTTTTATATATATATATATTTATGTGAATA
MAL7|PF07_0054                  ------------------------------------------------
su_gi_contig_443                ------------------------------------------------
gi|22793846|gb|BU497652.1|BU497 ------------------------------------------------
gi|22793514|gb|BU497320.1|BU497 ------------------------------------------------
gi|22794829|gb|BU498635.1|BU498 ------------------------------------------------
gi|21480603|gb|BQ577286.1|BQ577 ------------------------------------------------
gi|15586052|gb|BI670668.1|BI670 ------------------------------------------------
gi|21480514|gb|BQ577197.1|BQ577 ------------------------------------------------
gi|15908828|gb|BI815475.1|BI815 ------------------------------------------------
gi|462884|gb|T18098.1|T18098    ------------------------------------------------
gi|15909758|gb|BI815976.1|BI815 ------------------------------------------------
gi|15910277|gb|BI816259.1|BI816 ------------------------------------------------
gi|22791166|gb|BU494972.1|BU494 ------------------------------------------------
gi|22793439|gb|BU497245.1|BU497 ------------------------------------------------
gi|22794368|gb|BU498174.1|BU498 ------------------------------------------------
gi|22794054|gb|BU497860.1|BU497 ------------------------------------------------
gi|21254734|gb|BQ451622.1|BQ451 ------------------------------------------------
gi|22792619|gb|BU496425.1|BU496 ------------------------------------------------
gi|15909628|gb|BI815908.1|BI815 ------------------------------------------------
gi|21255109|gb|BQ451997.1|BQ451 ------------------------------------------------
gi|21480369|gb|BQ577052.1|BQ577 ------------------------------------------------
gi|22792466|gb|BU496272.1|BU496 ------------------------------------------------
gi|15910331|gb|BI816287.1|BI816 ------------------------------------------------
gi|22791449|gb|BU495255.1|BU495 ------------------------------------------------
gi|15910373|gb|BI816308.1|BI816 ------------------------------------------------
gi|21480380|gb|BQ577063.1|BQ577 ------------------------------------------------
gi|22794489|gb|BU498295.1|BU498 ------------------------------------------------
gi|21884697|gb|BQ739684.1|BQ739 ------------------------------------------------
gi|21480331|gb|BQ577014.1|BQ577 ------------------------------------------------
gi|271486|gb|T02632.1|T02632    ------------------------------------------------

PF07_0054                       AAAATATAGTAAAATAAGTAATATTAATTATATAATACTATGATATAA
MAL7|PF07_0054                  ------------------------------------------------
su_gi_contig_443                ------------------------------------------------
gi|22793846|gb|BU497652.1|BU497 ------------------------------------------------
gi|22793514|gb|BU497320.1|BU497 ------------------------------------------------
gi|22794829|gb|BU498635.1|BU498 ------------------------------------------------
gi|21480603|gb|BQ577286.1|BQ577 ------------------------------------------------
gi|15586052|gb|BI670668.1|BI670 ------------------------------------------------
gi|21480514|gb|BQ577197.1|BQ577 ------------------------------------------------
gi|15908828|gb|BI815475.1|BI815 ------------------------------------------------
gi|462884|gb|T18098.1|T18098    ------------------------------------------------
gi|15909758|gb|BI815976.1|BI815 ------------------------------------------------
gi|15910277|gb|BI816259.1|BI816 ------------------------------------------------
gi|22791166|gb|BU494972.1|BU494 ------------------------------------------------
gi|22793439|gb|BU497245.1|BU497 ------------------------------------------------
gi|22794368|gb|BU498174.1|BU498 ------------------------------------------------
gi|22794054|gb|BU497860.1|BU497 ------------------------------------------------
gi|21254734|gb|BQ451622.1|BQ451 ------------------------------------------------
gi|22792619|gb|BU496425.1|BU496 ------------------------------------------------
gi|15909628|gb|BI815908.1|BI815 ------------------------------------------------
gi|21255109|gb|BQ451997.1|BQ451 ------------------------------------------------
gi|21480369|gb|BQ577052.1|BQ577 ------------------------------------------------
gi|22792466|gb|BU496272.1|BU496 ------------------------------------------------
gi|15910331|gb|BI816287.1|BI816 ------------------------------------------------
gi|22791449|gb|BU495255.1|BU495 ------------------------------------------------
gi|15910373|gb|BI816308.1|BI816 ------------------------------------------------
gi|21480380|gb|BQ577063.1|BQ577 ------------------------------------------------
gi|22794489|gb|BU498295.1|BU498 ------------------------------------------------
gi|21884697|gb|BQ739684.1|BQ739 ------------------------------------------------
gi|21480331|gb|BQ577014.1|BQ577 ------------------------------------------------
gi|271486|gb|T02632.1|T02632    ------------------------------------------------

PF07_0054                       TAATTATGCGCATATATATAAATTATATATATATATATATATAATATT
MAL7|PF07_0054                  ------------------------------------------------
su_gi_contig_443                ------------------------------------------------
gi|22793846|gb|BU497652.1|BU497 ------------------------------------------------
gi|22793514|gb|BU497320.1|BU497 ------------------------------------------------
gi|22794829|gb|BU498635.1|BU498 ------------------------------------------------
gi|21480603|gb|BQ577286.1|BQ577 ------------------------------------------------
gi|15586052|gb|BI670668.1|BI670 ------------------------------------------------
gi|21480514|gb|BQ577197.1|BQ577 ------------------------------------------------
gi|15908828|gb|BI815475.1|BI815 ------------------------------------------------
gi|462884|gb|T18098.1|T18098    ------------------------------------------------
gi|15909758|gb|BI815976.1|BI815 ------------------------------------------------
gi|15910277|gb|BI816259.1|BI816 ------------------------------------------------
gi|22791166|gb|BU494972.1|BU494 ------------------------------------------------
gi|22793439|gb|BU497245.1|BU497 ------------------------------------------------
gi|22794368|gb|BU498174.1|BU498 ------------------------------------------------
gi|22794054|gb|BU497860.1|BU497 ------------------------------------------------
gi|21254734|gb|BQ451622.1|BQ451 ------------------------------------------------
gi|22792619|gb|BU496425.1|BU496 ------------------------------------------------
gi|15909628|gb|BI815908.1|BI815 ------------------------------------------------
gi|21255109|gb|BQ451997.1|BQ451 ------------------------------------------------
gi|21480369|gb|BQ577052.1|BQ577 ------------------------------------------------
gi|22792466|gb|BU496272.1|BU496 ------------------------------------------------
gi|15910331|gb|BI816287.1|BI816 ------------------------------------------------
gi|22791449|gb|BU495255.1|BU495 ------------------------------------------------
gi|15910373|gb|BI816308.1|BI816 ------------------------------------------------
gi|21480380|gb|BQ577063.1|BQ577 ------------------------------------------------
gi|22794489|gb|BU498295.1|BU498 ------------------------------------------------
gi|21884697|gb|BQ739684.1|BQ739 ------------------------------------------------
gi|21480331|gb|BQ577014.1|BQ577 ------------------------------------------------
gi|271486|gb|T02632.1|T02632    ------------------------------------------------

PF07_0054                       ATATATATATATATATATATATATACATACATATATAAATATATAATA
MAL7|PF07_0054                  ------------------------------------------------
su_gi_contig_443                ------------------------------------------------
gi|22793846|gb|BU497652.1|BU497 ------------------------------------------------
gi|22793514|gb|BU497320.1|BU497 ------------------------------------------------
gi|22794829|gb|BU498635.1|BU498 ------------------------------------------------
gi|21480603|gb|BQ577286.1|BQ577 ------------------------------------------------
gi|15586052|gb|BI670668.1|BI670 ------------------------------------------------
gi|21480514|gb|BQ577197.1|BQ577 ------------------------------------------------
gi|15908828|gb|BI815475.1|BI815 ------------------------------------------------
gi|462884|gb|T18098.1|T18098    ------------------------------------------------
gi|15909758|gb|BI815976.1|BI815 ------------------------------------------------
gi|15910277|gb|BI816259.1|BI816 ------------------------------------------------
gi|22791166|gb|BU494972.1|BU494 ------------------------------------------------
gi|22793439|gb|BU497245.1|BU497 ------------------------------------------------
gi|22794368|gb|BU498174.1|BU498 ------------------------------------------------
gi|22794054|gb|BU497860.1|BU497 ------------------------------------------------
gi|21254734|gb|BQ451622.1|BQ451 ------------------------------------------------
gi|22792619|gb|BU496425.1|BU496 ------------------------------------------------
gi|15909628|gb|BI815908.1|BI815 ------------------------------------------------
gi|21255109|gb|BQ451997.1|BQ451 ------------------------------------------------
gi|21480369|gb|BQ577052.1|BQ577 ------------------------------------------------
gi|22792466|gb|BU496272.1|BU496 ------------------------------------------------
gi|15910331|gb|BI816287.1|BI816 ------------------------------------------------
gi|22791449|gb|BU495255.1|BU495 ------------------------------------------------
gi|15910373|gb|BI816308.1|BI816 ------------------------------------------------
gi|21480380|gb|BQ577063.1|BQ577 ------------------------------------------------
gi|22794489|gb|BU498295.1|BU498 ------------------------------------------------
gi|21884697|gb|BQ739684.1|BQ739 ------------------------------------------------
gi|21480331|gb|BQ577014.1|BQ577 ------------------------------------------------
gi|271486|gb|T02632.1|T02632    ------------------------------------------------

PF07_0054                       TACTTTACCATATATGTATAATATATTTATATTTATTCATATATAAAT
MAL7|PF07_0054                  ------------------------------------------------
su_gi_contig_443                ------------------------------------------------
gi|22793846|gb|BU497652.1|BU497 ------------------------------------------------
gi|22793514|gb|BU497320.1|BU497 ------------------------------------------------
gi|22794829|gb|BU498635.1|BU498 ------------------------------------------------
gi|21480603|gb|BQ577286.1|BQ577 ------------------------------------------------
gi|15586052|gb|BI670668.1|BI670 ------------------------------------------------
gi|21480514|gb|BQ577197.1|BQ577 ------------------------------------------------
gi|15908828|gb|BI815475.1|BI815 ------------------------------------------------
gi|462884|gb|T18098.1|T18098    ------------------------------------------------
gi|15909758|gb|BI815976.1|BI815 ------------------------------------------------
gi|15910277|gb|BI816259.1|BI816 ------------------------------------------------
gi|22791166|gb|BU494972.1|BU494 ------------------------------------------------
gi|22793439|gb|BU497245.1|BU497 ------------------------------------------------
gi|22794368|gb|BU498174.1|BU498 ------------------------------------------------
gi|22794054|gb|BU497860.1|BU497 ------------------------------------------------
gi|21254734|gb|BQ451622.1|BQ451 ------------------------------------------------
gi|22792619|gb|BU496425.1|BU496 ------------------------------------------------
gi|15909628|gb|BI815908.1|BI815 ------------------------------------------------
gi|21255109|gb|BQ451997.1|BQ451 ------------------------------------------------
gi|21480369|gb|BQ577052.1|BQ577 ------------------------------------------------
gi|22792466|gb|BU496272.1|BU496 ------------------------------------------------
gi|15910331|gb|BI816287.1|BI816 ------------------------------------------------
gi|22791449|gb|BU495255.1|BU495 ------------------------------------------------
gi|15910373|gb|BI816308.1|BI816 ------------------------------------------------
gi|21480380|gb|BQ577063.1|BQ577 ------------------------------------------------
gi|22794489|gb|BU498295.1|BU498 ------------------------------------------------
gi|21884697|gb|BQ739684.1|BQ739 ------------------------------------------------
gi|21480331|gb|BQ577014.1|BQ577 ------------------------------------------------
gi|271486|gb|T02632.1|T02632    ------------------------------------------------

PF07_0054                       ATATATATAATATAAATATACATATATTATATATATATATATATATAT
MAL7|PF07_0054                  ------------------------------------------------
su_gi_contig_443                ------------------------------------------------
gi|22793846|gb|BU497652.1|BU497 ------------------------------------------------
gi|22793514|gb|BU497320.1|BU497 ------------------------------------------------
gi|22794829|gb|BU498635.1|BU498 ------------------------------------------------
gi|21480603|gb|BQ577286.1|BQ577 ------------------------------------------------
gi|15586052|gb|BI670668.1|BI670 ------------------------------------------------
gi|21480514|gb|BQ577197.1|BQ577 ------------------------------------------------
gi|15908828|gb|BI815475.1|BI815 ------------------------------------------------
gi|462884|gb|T18098.1|T18098    ------------------------------------------------
gi|15909758|gb|BI815976.1|BI815 ------------------------------------------------
gi|15910277|gb|BI816259.1|BI816 ------------------------------------------------
gi|22791166|gb|BU494972.1|BU494 ------------------------------------------------
gi|22793439|gb|BU497245.1|BU497 ------------------------------------------------
gi|22794368|gb|BU498174.1|BU498 ------------------------------------------------
gi|22794054|gb|BU497860.1|BU497 ------------------------------------------------
gi|21254734|gb|BQ451622.1|BQ451 ------------------------------------------------
gi|22792619|gb|BU496425.1|BU496 ------------------------------------------------
gi|15909628|gb|BI815908.1|BI815 ------------------------------------------------
gi|21255109|gb|BQ451997.1|BQ451 ------------------------------------------------
gi|21480369|gb|BQ577052.1|BQ577 ------------------------------------------------
gi|22792466|gb|BU496272.1|BU496 ------------------------------------------------
gi|15910331|gb|BI816287.1|BI816 ------------------------------------------------
gi|22791449|gb|BU495255.1|BU495 ------------------------------------------------
gi|15910373|gb|BI816308.1|BI816 ------------------------------------------------
gi|21480380|gb|BQ577063.1|BQ577 ------------------------------------------------
gi|22794489|gb|BU498295.1|BU498 ------------------------------------------------
gi|21884697|gb|BQ739684.1|BQ739 ------------------------------------------------
gi|21480331|gb|BQ577014.1|BQ577 ------------------------------------------------
gi|271486|gb|T02632.1|T02632    ------------------------------------------------

PF07_0054                       ATATATATATAATATATATATATATGTAATATATATATATAATTACAT
MAL7|PF07_0054                  ------------------------------------------------
su_gi_contig_443                ------------------------------------------------
gi|22793846|gb|BU497652.1|BU497 ------------------------------------------------
gi|22793514|gb|BU497320.1|BU497 ------------------------------------------------
gi|22794829|gb|BU498635.1|BU498 ------------------------------------------------
gi|21480603|gb|BQ577286.1|BQ577 ------------------------------------------------
gi|15586052|gb|BI670668.1|BI670 ------------------------------------------------
gi|21480514|gb|BQ577197.1|BQ577 ------------------------------------------------
gi|15908828|gb|BI815475.1|BI815 ------------------------------------------------
gi|462884|gb|T18098.1|T18098    ------------------------------------------------
gi|15909758|gb|BI815976.1|BI815 ------------------------------------------------
gi|15910277|gb|BI816259.1|BI816 ------------------------------------------------
gi|22791166|gb|BU494972.1|BU494 ------------------------------------------------
gi|22793439|gb|BU497245.1|BU497 ------------------------------------------------
gi|22794368|gb|BU498174.1|BU498 ------------------------------------------------
gi|22794054|gb|BU497860.1|BU497 ------------------------------------------------
gi|21254734|gb|BQ451622.1|BQ451 ------------------------------------------------
gi|22792619|gb|BU496425.1|BU496 ------------------------------------------------
gi|15909628|gb|BI815908.1|BI815 ------------------------------------------------
gi|21255109|gb|BQ451997.1|BQ451 ------------------------------------------------
gi|21480369|gb|BQ577052.1|BQ577 ------------------------------------------------
gi|22792466|gb|BU496272.1|BU496 ------------------------------------------------
gi|15910331|gb|BI816287.1|BI816 ------------------------------------------------
gi|22791449|gb|BU495255.1|BU495 ------------------------------------------------
gi|15910373|gb|BI816308.1|BI816 ------------------------------------------------
gi|21480380|gb|BQ577063.1|BQ577 ------------------------------------------------
gi|22794489|gb|BU498295.1|BU498 ------------------------------------------------
gi|21884697|gb|BQ739684.1|BQ739 ------------------------------------------------
gi|21480331|gb|BQ577014.1|BQ577 ------------------------------------------------
gi|271486|gb|T02632.1|T02632    ------------------------------------------------

PF07_0054                       ATACATAAAAATTTTTATTTATTTTATTTTTTTCTTTTTCTTTATATT
MAL7|PF07_0054                  ------------------------------------------------
su_gi_contig_443                ------------------------------------------------
gi|22793846|gb|BU497652.1|BU497 ------------------------------------------------
gi|22793514|gb|BU497320.1|BU497 ------------------------------------------------
gi|22794829|gb|BU498635.1|BU498 ------------------------------------------------
gi|21480603|gb|BQ577286.1|BQ577 ------------------------------------------------
gi|15586052|gb|BI670668.1|BI670 ------------------------------------------------
gi|21480514|gb|BQ577197.1|BQ577 ------------------------------------------------
gi|15908828|gb|BI815475.1|BI815 ------------------------------------------------
gi|462884|gb|T18098.1|T18098    ------------------------------------------------
gi|15909758|gb|BI815976.1|BI815 ------------------------------------------------
gi|15910277|gb|BI816259.1|BI816 ------------------------------------------------
gi|22791166|gb|BU494972.1|BU494 ------------------------------------------------
gi|22793439|gb|BU497245.1|BU497 ------------------------------------------------
gi|22794368|gb|BU498174.1|BU498 ------------------------------------------------
gi|22794054|gb|BU497860.1|BU497 ------------------------------------------------
gi|21254734|gb|BQ451622.1|BQ451 ------------------------------------------------
gi|22792619|gb|BU496425.1|BU496 ------------------------------------------------
gi|15909628|gb|BI815908.1|BI815 ------------------------------------------------
gi|21255109|gb|BQ451997.1|BQ451 ------------------------------------------------
gi|21480369|gb|BQ577052.1|BQ577 ------------------------------------------------
gi|22792466|gb|BU496272.1|BU496 ------------------------------------------------
gi|15910331|gb|BI816287.1|BI816 ------------------------------------------------
gi|22791449|gb|BU495255.1|BU495 ------------------------------------------------
gi|15910373|gb|BI816308.1|BI816 ------------------------------------------------
gi|21480380|gb|BQ577063.1|BQ577 ------------------------------------------------
gi|22794489|gb|BU498295.1|BU498 ------------------------------------------------
gi|21884697|gb|BQ739684.1|BQ739 ------------------------------------------------
gi|21480331|gb|BQ577014.1|BQ577 ------------------------------------------------
gi|271486|gb|T02632.1|T02632    ------------------------------------------------

PF07_0054                       TAACCTTTTTTACTTATATTATTTTTTATATTATATATAAATTTTTTT
MAL7|PF07_0054                  ------------------------------------------------
su_gi_contig_443                ------------------------------------------------
gi|22793846|gb|BU497652.1|BU497 ------------------------------------------------
gi|22793514|gb|BU497320.1|BU497 ------------------------------------------------
gi|22794829|gb|BU498635.1|BU498 ------------------------------------------------
gi|21480603|gb|BQ577286.1|BQ577 ------------------------------------------------
gi|15586052|gb|BI670668.1|BI670 ------------------------------------------------
gi|21480514|gb|BQ577197.1|BQ577 ------------------------------------------------
gi|15908828|gb|BI815475.1|BI815 ------------------------------------------------
gi|462884|gb|T18098.1|T18098    ------------------------------------------------
gi|15909758|gb|BI815976.1|BI815 ------------------------------------------------
gi|15910277|gb|BI816259.1|BI816 ------------------------------------------------
gi|22791166|gb|BU494972.1|BU494 ------------------------------------------------
gi|22793439|gb|BU497245.1|BU497 ------------------------------------------------
gi|22794368|gb|BU498174.1|BU498 ------------------------------------------------
gi|22794054|gb|BU497860.1|BU497 ------------------------------------------------
gi|21254734|gb|BQ451622.1|BQ451 ------------------------------------------------
gi|22792619|gb|BU496425.1|BU496 ------------------------------------------------
gi|15909628|gb|BI815908.1|BI815 ------------------------------------------------
gi|21255109|gb|BQ451997.1|BQ451 ------------------------------------------------
gi|21480369|gb|BQ577052.1|BQ577 ------------------------------------------------
gi|22792466|gb|BU496272.1|BU496 ------------------------------------------------
gi|15910331|gb|BI816287.1|BI816 ------------------------------------------------
gi|22791449|gb|BU495255.1|BU495 ------------------------------------------------
gi|15910373|gb|BI816308.1|BI816 ------------------------------------------------
gi|21480380|gb|BQ577063.1|BQ577 ------------------------------------------------
gi|22794489|gb|BU498295.1|BU498 ------------------------------------------------
gi|21884697|gb|BQ739684.1|BQ739 ------------------------------------------------
gi|21480331|gb|BQ577014.1|BQ577 ------------------------------------------------
gi|271486|gb|T02632.1|T02632    ------------------------------------------------

PF07_0054                       TTTTTTTTTTTTTTTTTTTTTTTTATTATTATATTTAACCTTTTATTT
MAL7|PF07_0054                  ------------------------------------------------
su_gi_contig_443                ------------------------------------------------
gi|22793846|gb|BU497652.1|BU497 ------------------------------------------------
gi|22793514|gb|BU497320.1|BU497 ------------------------------------------------
gi|22794829|gb|BU498635.1|BU498 ------------------------------------------------
gi|21480603|gb|BQ577286.1|BQ577 ------------------------------------------------
gi|15586052|gb|BI670668.1|BI670 ------------------------------------------------
gi|21480514|gb|BQ577197.1|BQ577 ------------------------------------------------
gi|15908828|gb|BI815475.1|BI815 ------------------------------------------------
gi|462884|gb|T18098.1|T18098    ------------------------------------------------
gi|15909758|gb|BI815976.1|BI815 ------------------------------------------------
gi|15910277|gb|BI816259.1|BI816 ------------------------------------------------
gi|22791166|gb|BU494972.1|BU494 ------------------------------------------------
gi|22793439|gb|BU497245.1|BU497 ------------------------------------------------
gi|22794368|gb|BU498174.1|BU498 ------------------------------------------------
gi|22794054|gb|BU497860.1|BU497 ------------------------------------------------
gi|21254734|gb|BQ451622.1|BQ451 ------------------------------------------------
gi|22792619|gb|BU496425.1|BU496 ------------------------------------------------
gi|15909628|gb|BI815908.1|BI815 ------------------------------------------------
gi|21255109|gb|BQ451997.1|BQ451 ------------------------------------------------
gi|21480369|gb|BQ577052.1|BQ577 ------------------------------------------------
gi|22792466|gb|BU496272.1|BU496 ------------------------------------------------
gi|15910331|gb|BI816287.1|BI816 ------------------------------------------------
gi|22791449|gb|BU495255.1|BU495 ------------------------------------------------
gi|15910373|gb|BI816308.1|BI816 ------------------------------------------------
gi|21480380|gb|BQ577063.1|BQ577 ------------------------------------------------
gi|22794489|gb|BU498295.1|BU498 ------------------------------------------------
gi|21884697|gb|BQ739684.1|BQ739 ------------------------------------------------
gi|21480331|gb|BQ577014.1|BQ577 ------------------------------------------------
gi|271486|gb|T02632.1|T02632    ------------------------------------------------

PF07_0054                       TTTTTATTTTATTTTTATTTATTCATTTTTTTTTCTTTTTTTCTTTCT
MAL7|PF07_0054                  ------------------------------------------------
su_gi_contig_443                ------------------------------------------------
gi|22793846|gb|BU497652.1|BU497 ------------------------------------------------
gi|22793514|gb|BU497320.1|BU497 ------------------------------------------------
gi|22794829|gb|BU498635.1|BU498 ------------------------------------------------
gi|21480603|gb|BQ577286.1|BQ577 ------------------------------------------------
gi|15586052|gb|BI670668.1|BI670 ------------------------------------------------
gi|21480514|gb|BQ577197.1|BQ577 ------------------------------------------------
gi|15908828|gb|BI815475.1|BI815 ------------------------------------------------
gi|462884|gb|T18098.1|T18098    ------------------------------------------------
gi|15909758|gb|BI815976.1|BI815 ------------------------------------------------
gi|15910277|gb|BI816259.1|BI816 ------------------------------------------------
gi|22791166|gb|BU494972.1|BU494 ------------------------------------------------
gi|22793439|gb|BU497245.1|BU497 ------------------------------------------------
gi|22794368|gb|BU498174.1|BU498 ------------------------------------------------
gi|22794054|gb|BU497860.1|BU497 ------------------------------------------------
gi|21254734|gb|BQ451622.1|BQ451 ------------------------------------------------
gi|22792619|gb|BU496425.1|BU496 ------------------------------------------------
gi|15909628|gb|BI815908.1|BI815 ------------------------------------------------
gi|21255109|gb|BQ451997.1|BQ451 ------------------------------------------------
gi|21480369|gb|BQ577052.1|BQ577 ------------------------------------------------
gi|22792466|gb|BU496272.1|BU496 ------------------------------------------------
gi|15910331|gb|BI816287.1|BI816 ------------------------------------------------
gi|22791449|gb|BU495255.1|BU495 ------------------------------------------------
gi|15910373|gb|BI816308.1|BI816 ------------------------------------------------
gi|21480380|gb|BQ577063.1|BQ577 ------------------------------------------------
gi|22794489|gb|BU498295.1|BU498 ------------------------------------------------
gi|21884697|gb|BQ739684.1|BQ739 ------------------------------------------------
gi|21480331|gb|BQ577014.1|BQ577 ------------------------------------------------
gi|271486|gb|T02632.1|T02632    ------------------------------------------------

PF07_0054                       TTCTTTCCTTCTTTATTTCTTTTTTTCTTTATTTATTTCCTTCTTTCC
MAL7|PF07_0054                  ------------------------------------------------
su_gi_contig_443                ------------------------------------------------
gi|22793846|gb|BU497652.1|BU497 ------------------------------------------------
gi|22793514|gb|BU497320.1|BU497 ------------------------------------------------
gi|22794829|gb|BU498635.1|BU498 ------------------------------------------------
gi|21480603|gb|BQ577286.1|BQ577 ------------------------------------------------
gi|15586052|gb|BI670668.1|BI670 ------------------------------------------------
gi|21480514|gb|BQ577197.1|BQ577 ------------------------------------------------
gi|15908828|gb|BI815475.1|BI815 ------------------------------------------------
gi|462884|gb|T18098.1|T18098    ------------------------------------------------
gi|15909758|gb|BI815976.1|BI815 ------------------------------------------------
gi|15910277|gb|BI816259.1|BI816 ------------------------------------------------
gi|22791166|gb|BU494972.1|BU494 ------------------------------------------------
gi|22793439|gb|BU497245.1|BU497 ------------------------------------------------
gi|22794368|gb|BU498174.1|BU498 ------------------------------------------------
gi|22794054|gb|BU497860.1|BU497 ------------------------------------------------
gi|21254734|gb|BQ451622.1|BQ451 ------------------------------------------------
gi|22792619|gb|BU496425.1|BU496 ------------------------------------------------
gi|15909628|gb|BI815908.1|BI815 ------------------------------------------------
gi|21255109|gb|BQ451997.1|BQ451 ------------------------------------------------
gi|21480369|gb|BQ577052.1|BQ577 ------------------------------------------------
gi|22792466|gb|BU496272.1|BU496 ------------------------------------------------
gi|15910331|gb|BI816287.1|BI816 ------------------------------------------------
gi|22791449|gb|BU495255.1|BU495 ------------------------------------------------
gi|15910373|gb|BI816308.1|BI816 ------------------------------------------------
gi|21480380|gb|BQ577063.1|BQ577 ------------------------------------------------
gi|22794489|gb|BU498295.1|BU498 ------------------------------------------------
gi|21884697|gb|BQ739684.1|BQ739 ------------------------------------------------
gi|21480331|gb|BQ577014.1|BQ577 ------------------------------------------------
gi|271486|gb|T02632.1|T02632    ------------------------------------------------

PF07_0054                       TTTTTTTTTTATGTAAAAAAAACAAAATAAAATAAATAAATAATTTTT
MAL7|PF07_0054                  ------------------------------------------------
su_gi_contig_443                ------------------------------------------------
gi|22793846|gb|BU497652.1|BU497 ------------------------------------------------
gi|22793514|gb|BU497320.1|BU497 ------------------------------------------------
gi|22794829|gb|BU498635.1|BU498 ------------------------------------------------
gi|21480603|gb|BQ577286.1|BQ577 ------------------------------------------------
gi|15586052|gb|BI670668.1|BI670 ------------------------------------------------
gi|21480514|gb|BQ577197.1|BQ577 ------------------------------------------------
gi|15908828|gb|BI815475.1|BI815 ------------------------------------------------
gi|462884|gb|T18098.1|T18098    ------------------------------------------------
gi|15909758|gb|BI815976.1|BI815 ------------------------------------------------
gi|15910277|gb|BI816259.1|BI816 ------------------------------------------------
gi|22791166|gb|BU494972.1|BU494 ------------------------------------------------
gi|22793439|gb|BU497245.1|BU497 ------------------------------------------------
gi|22794368|gb|BU498174.1|BU498 ------------------------------------------------
gi|22794054|gb|BU497860.1|BU497 ------------------------------------------------
gi|21254734|gb|BQ451622.1|BQ451 ------------------------------------------------
gi|22792619|gb|BU496425.1|BU496 ------------------------------------------------
gi|15909628|gb|BI815908.1|BI815 ------------------------------------------------
gi|21255109|gb|BQ451997.1|BQ451 ------------------------------------------------
gi|21480369|gb|BQ577052.1|BQ577 ------------------------------------------------
gi|22792466|gb|BU496272.1|BU496 ------------------------------------------------
gi|15910331|gb|BI816287.1|BI816 ------------------------------------------------
gi|22791449|gb|BU495255.1|BU495 ------------------------------------------------
gi|15910373|gb|BI816308.1|BI816 ------------------------------------------------
gi|21480380|gb|BQ577063.1|BQ577 ------------------------------------------------
gi|22794489|gb|BU498295.1|BU498 ------------------------------------------------
gi|21884697|gb|BQ739684.1|BQ739 ------------------------------------------------
gi|21480331|gb|BQ577014.1|BQ577 ------------------------------------------------
gi|271486|gb|T02632.1|T02632    ------------------------------------------------

PF07_0054                       TGTTTTAGAAAAATTATATATAAAGAATTTTTTTCAAATTTTTATTTT
MAL7|PF07_0054                  ------------------------------------------------
su_gi_contig_443                ------------------------------------------------
gi|22793846|gb|BU497652.1|BU497 ------------------------------------------------
gi|22793514|gb|BU497320.1|BU497 ------------------------------------------------
gi|22794829|gb|BU498635.1|BU498 ------------------------------------------------
gi|21480603|gb|BQ577286.1|BQ577 ------------------------------------------------
gi|15586052|gb|BI670668.1|BI670 ------------------------------------------------
gi|21480514|gb|BQ577197.1|BQ577 ------------------------------------------------
gi|15908828|gb|BI815475.1|BI815 ------------------------------------------------
gi|462884|gb|T18098.1|T18098    ------------------------------------------------
gi|15909758|gb|BI815976.1|BI815 ------------------------------------------------
gi|15910277|gb|BI816259.1|BI816 ------------------------------------------------
gi|22791166|gb|BU494972.1|BU494 ------------------------------------------------
gi|22793439|gb|BU497245.1|BU497 ------------------------------------------------
gi|22794368|gb|BU498174.1|BU498 ------------------------------------------------
gi|22794054|gb|BU497860.1|BU497 ------------------------------------------------
gi|21254734|gb|BQ451622.1|BQ451 ------------------------------------------------
gi|22792619|gb|BU496425.1|BU496 ------------------------------------------------
gi|15909628|gb|BI815908.1|BI815 ------------------------------------------------
gi|21255109|gb|BQ451997.1|BQ451 ------------------------------------------------
gi|21480369|gb|BQ577052.1|BQ577 ------------------------------------------------
gi|22792466|gb|BU496272.1|BU496 ------------------------------------------------
gi|15910331|gb|BI816287.1|BI816 ------------------------------------------------
gi|22791449|gb|BU495255.1|BU495 ------------------------------------------------
gi|15910373|gb|BI816308.1|BI816 ------------------------------------------------
gi|21480380|gb|BQ577063.1|BQ577 ------------------------------------------------
gi|22794489|gb|BU498295.1|BU498 ------------------------------------------------
gi|21884697|gb|BQ739684.1|BQ739 ------------------------------------------------
gi|21480331|gb|BQ577014.1|BQ577 ------------------------------------------------
gi|271486|gb|T02632.1|T02632    ------------------------------------------------

PF07_0054                       ATTTTATTTTATTTTTTTTTTTATTTCATTAAAATATTTATTATAATA
MAL7|PF07_0054                  ------------------------------------------------
su_gi_contig_443                ------------------------------------------------
gi|22793846|gb|BU497652.1|BU497 ------------------------------------------------
gi|22793514|gb|BU497320.1|BU497 ------------------------------------------------
gi|22794829|gb|BU498635.1|BU498 ------------------------------------------------
gi|21480603|gb|BQ577286.1|BQ577 ------------------------------------------------
gi|15586052|gb|BI670668.1|BI670 ------------------------------------------------
gi|21480514|gb|BQ577197.1|BQ577 ------------------------------------------------
gi|15908828|gb|BI815475.1|BI815 ------------------------------------------------
gi|462884|gb|T18098.1|T18098    ------------------------------------------------
gi|15909758|gb|BI815976.1|BI815 ------------------------------------------------
gi|15910277|gb|BI816259.1|BI816 ------------------------------------------------
gi|22791166|gb|BU494972.1|BU494 ------------------------------------------------
gi|22793439|gb|BU497245.1|BU497 ------------------------------------------------
gi|22794368|gb|BU498174.1|BU498 ------------------------------------------------
gi|22794054|gb|BU497860.1|BU497 ------------------------------------------------
gi|21254734|gb|BQ451622.1|BQ451 ------------------------------------------------
gi|22792619|gb|BU496425.1|BU496 ------------------------------------------------
gi|15909628|gb|BI815908.1|BI815 ------------------------------------------------
gi|21255109|gb|BQ451997.1|BQ451 ------------------------------------------------
gi|21480369|gb|BQ577052.1|BQ577 ------------------------------------------------
gi|22792466|gb|BU496272.1|BU496 ------------------------------------------------
gi|15910331|gb|BI816287.1|BI816 ------------------------------------------------
gi|22791449|gb|BU495255.1|BU495 ------------------------------------------------
gi|15910373|gb|BI816308.1|BI816 ------------------------------------------------
gi|21480380|gb|BQ577063.1|BQ577 ------------------------------------------------
gi|22794489|gb|BU498295.1|BU498 ------------------------------------------------
gi|21884697|gb|BQ739684.1|BQ739 ------------------------------------------------
gi|21480331|gb|BQ577014.1|BQ577 ------------------------------------------------
gi|271486|gb|T02632.1|T02632    ------------------------------------------------

PF07_0054                       TATCATTAATAAATACAATTATATATATATATATATATTATATATATA
MAL7|PF07_0054                  ------------------------------------------------
su_gi_contig_443                ------------------------------------------------
gi|22793846|gb|BU497652.1|BU497 ------------------------------------------------
gi|22793514|gb|BU497320.1|BU497 ------------------------------------------------
gi|22794829|gb|BU498635.1|BU498 ------------------------------------------------
gi|21480603|gb|BQ577286.1|BQ577 ------------------------------------------------
gi|15586052|gb|BI670668.1|BI670 ------------------------------------------------
gi|21480514|gb|BQ577197.1|BQ577 ------------------------------------------------
gi|15908828|gb|BI815475.1|BI815 ------------------------------------------------
gi|462884|gb|T18098.1|T18098    ------------------------------------------------
gi|15909758|gb|BI815976.1|BI815 ------------------------------------------------
gi|15910277|gb|BI816259.1|BI816 ------------------------------------------------
gi|22791166|gb|BU494972.1|BU494 ------------------------------------------------
gi|22793439|gb|BU497245.1|BU497 ------------------------------------------------
gi|22794368|gb|BU498174.1|BU498 ------------------------------------------------
gi|22794054|gb|BU497860.1|BU497 ------------------------------------------------
gi|21254734|gb|BQ451622.1|BQ451 ------------------------------------------------
gi|22792619|gb|BU496425.1|BU496 ------------------------------------------------
gi|15909628|gb|BI815908.1|BI815 ------------------------------------------------
gi|21255109|gb|BQ451997.1|BQ451 ------------------------------------------------
gi|21480369|gb|BQ577052.1|BQ577 ------------------------------------------------
gi|22792466|gb|BU496272.1|BU496 ------------------------------------------------
gi|15910331|gb|BI816287.1|BI816 ------------------------------------------------
gi|22791449|gb|BU495255.1|BU495 ------------------------------------------------
gi|15910373|gb|BI816308.1|BI816 ------------------------------------------------
gi|21480380|gb|BQ577063.1|BQ577 ------------------------------------------------
gi|22794489|gb|BU498295.1|BU498 ------------------------------------------------
gi|21884697|gb|BQ739684.1|BQ739 ------------------------------------------------
gi|21480331|gb|BQ577014.1|BQ577 ------------------------------------------------
gi|271486|gb|T02632.1|T02632    ------------------------------------------------

PF07_0054                       TTAATCAAAATATTAATTTTTTTTTTCTTTCTTTTTTTAATATTTAAA
MAL7|PF07_0054                  ------------------------------------------------
su_gi_contig_443                ------------------------------------------------
gi|22793846|gb|BU497652.1|BU497 ------------------------------------------------
gi|22793514|gb|BU497320.1|BU497 ------------------------------------------------
gi|22794829|gb|BU498635.1|BU498 ------------------------------------------------
gi|21480603|gb|BQ577286.1|BQ577 ------------------------------------------------
gi|15586052|gb|BI670668.1|BI670 ------------------------------------------------
gi|21480514|gb|BQ577197.1|BQ577 ------------------------------------------------
gi|15908828|gb|BI815475.1|BI815 ------------------------------------------------
gi|462884|gb|T18098.1|T18098    ------------------------------------------------
gi|15909758|gb|BI815976.1|BI815 ------------------------------------------------
gi|15910277|gb|BI816259.1|BI816 ------------------------------------------------
gi|22791166|gb|BU494972.1|BU494 ------------------------------------------------
gi|22793439|gb|BU497245.1|BU497 ------------------------------------------------
gi|22794368|gb|BU498174.1|BU498 ------------------------------------------------
gi|22794054|gb|BU497860.1|BU497 ------------------------------------------------
gi|21254734|gb|BQ451622.1|BQ451 ------------------------------------------------
gi|22792619|gb|BU496425.1|BU496 ------------------------------------------------
gi|15909628|gb|BI815908.1|BI815 ------------------------------------------------
gi|21255109|gb|BQ451997.1|BQ451 ------------------------------------------------
gi|21480369|gb|BQ577052.1|BQ577 ------------------------------------------------
gi|22792466|gb|BU496272.1|BU496 ------------------------------------------------
gi|15910331|gb|BI816287.1|BI816 ------------------------------------------------
gi|22791449|gb|BU495255.1|BU495 ------------------------------------------------
gi|15910373|gb|BI816308.1|BI816 ------------------------------------------------
gi|21480380|gb|BQ577063.1|BQ577 ------------------------------------------------
gi|22794489|gb|BU498295.1|BU498 ------------------------------------------------
gi|21884697|gb|BQ739684.1|BQ739 ------------------------------------------------
gi|21480331|gb|BQ577014.1|BQ577 ------------------------------------------------
gi|271486|gb|T02632.1|T02632    ------------------------------------------------

PF07_0054                       TTGATTAAAAAAAATAAAATAAAATAAAAACTATATTTATTTTATTTA
MAL7|PF07_0054                  ------------------------------------------------
su_gi_contig_443                ------------------------------------------------
gi|22793846|gb|BU497652.1|BU497 ------------------------------------------------
gi|22793514|gb|BU497320.1|BU497 ------------------------------------------------
gi|22794829|gb|BU498635.1|BU498 ------------------------------------------------
gi|21480603|gb|BQ577286.1|BQ577 ------------------------------------------------
gi|15586052|gb|BI670668.1|BI670 ------------------------------------------------
gi|21480514|gb|BQ577197.1|BQ577 ------------------------------------------------
gi|15908828|gb|BI815475.1|BI815 ------------------------------------------------
gi|462884|gb|T18098.1|T18098    ------------------------------------------------
gi|15909758|gb|BI815976.1|BI815 ------------------------------------------------
gi|15910277|gb|BI816259.1|BI816 ------------------------------------------------
gi|22791166|gb|BU494972.1|BU494 ------------------------------------------------
gi|22793439|gb|BU497245.1|BU497 ------------------------------------------------
gi|22794368|gb|BU498174.1|BU498 ------------------------------------------------
gi|22794054|gb|BU497860.1|BU497 ------------------------------------------------
gi|21254734|gb|BQ451622.1|BQ451 ------------------------------------------------
gi|22792619|gb|BU496425.1|BU496 ------------------------------------------------
gi|15909628|gb|BI815908.1|BI815 ------------------------------------------------
gi|21255109|gb|BQ451997.1|BQ451 ------------------------------------------------
gi|21480369|gb|BQ577052.1|BQ577 ------------------------------------------------
gi|22792466|gb|BU496272.1|BU496 ------------------------------------------------
gi|15910331|gb|BI816287.1|BI816 ------------------------------------------------
gi|22791449|gb|BU495255.1|BU495 ------------------------------------------------
gi|15910373|gb|BI816308.1|BI816 ------------------------------------------------
gi|21480380|gb|BQ577063.1|BQ577 ------------------------------------------------
gi|22794489|gb|BU498295.1|BU498 ------------------------------------------------
gi|21884697|gb|BQ739684.1|BQ739 ------------------------------------------------
gi|21480331|gb|BQ577014.1|BQ577 ------------------------------------------------
gi|271486|gb|T02632.1|T02632    ------------------------------------------------

PF07_0054                       TTTATTTTAAAAAAGAAAAATAAAAAATATATATTTATATTTATATAT
MAL7|PF07_0054                  ------------------------------------------------
su_gi_contig_443                ------------------------------------------------
gi|22793846|gb|BU497652.1|BU497 ------------------------------------------------
gi|22793514|gb|BU497320.1|BU497 ------------------------------------------------
gi|22794829|gb|BU498635.1|BU498 ------------------------------------------------
gi|21480603|gb|BQ577286.1|BQ577 ------------------------------------------------
gi|15586052|gb|BI670668.1|BI670 ------------------------------------------------
gi|21480514|gb|BQ577197.1|BQ577 ------------------------------------------------
gi|15908828|gb|BI815475.1|BI815 ------------------------------------------------
gi|462884|gb|T18098.1|T18098    ------------------------------------------------
gi|15909758|gb|BI815976.1|BI815 ------------------------------------------------
gi|15910277|gb|BI816259.1|BI816 ------------------------------------------------
gi|22791166|gb|BU494972.1|BU494 ------------------------------------------------
gi|22793439|gb|BU497245.1|BU497 ------------------------------------------------
gi|22794368|gb|BU498174.1|BU498 ------------------------------------------------
gi|22794054|gb|BU497860.1|BU497 ------------------------------------------------
gi|21254734|gb|BQ451622.1|BQ451 ------------------------------------------------
gi|22792619|gb|BU496425.1|BU496 ------------------------------------------------
gi|15909628|gb|BI815908.1|BI815 ------------------------------------------------
gi|21255109|gb|BQ451997.1|BQ451 ------------------------------------------------
gi|21480369|gb|BQ577052.1|BQ577 ------------------------------------------------
gi|22792466|gb|BU496272.1|BU496 ------------------------------------------------
gi|15910331|gb|BI816287.1|BI816 ------------------------------------------------
gi|22791449|gb|BU495255.1|BU495 ------------------------------------------------
gi|15910373|gb|BI816308.1|BI816 ------------------------------------------------
gi|21480380|gb|BQ577063.1|BQ577 ------------------------------------------------
gi|22794489|gb|BU498295.1|BU498 ------------------------------------------------
gi|21884697|gb|BQ739684.1|BQ739 ------------------------------------------------
gi|21480331|gb|BQ577014.1|BQ577 ------------------------------------------------
gi|271486|gb|T02632.1|T02632    ------------------------------------------------

PF07_0054                       ATATATATATATTTTTTTTTATATATAAATCAAATAAAATCAAATAAA
MAL7|PF07_0054                  ------------------------------------------------
su_gi_contig_443                ------------TTTTTTTTATATATAAATCAAATAAAATCAAATAAA
gi|22793846|gb|BU497652.1|BU497 -------------TTTTTTTATATATAAATCAAATAAAATCAAATAAA
gi|22793514|gb|BU497320.1|BU497 ---------------TTTTTATATATAAATCAAATAAAATCAAATAAA
gi|22794829|gb|BU498635.1|BU498 ---------------TTTTTATATATAAATCAAATAAAATCAAATAAA
gi|21480603|gb|BQ577286.1|BQ577 ---------------TTTTTATATATAAATCAAATAAAATCAAATAAA
gi|15586052|gb|BI670668.1|BI670 ----------------------------ATCAAATAAAATCAAATAAA
gi|21480514|gb|BQ577197.1|BQ577 ---------------------------------------------AGG
gi|15908828|gb|BI815475.1|BI815 ------------------------------------------------
gi|462884|gb|T18098.1|T18098    ------------------------------------------------
gi|15909758|gb|BI815976.1|BI815 ------------------------------------------------
gi|15910277|gb|BI816259.1|BI816 ------------------------------------------------
gi|22791166|gb|BU494972.1|BU494 ------------------------------------------------
gi|22793439|gb|BU497245.1|BU497 ------------------------------------------------
gi|22794368|gb|BU498174.1|BU498 ------------------------------------------------
gi|22794054|gb|BU497860.1|BU497 ------------------------------------------------
gi|21254734|gb|BQ451622.1|BQ451 ------------------------------------------------
gi|22792619|gb|BU496425.1|BU496 ------------------------------------------------
gi|15909628|gb|BI815908.1|BI815 ------------------------------------------------
gi|21255109|gb|BQ451997.1|BQ451 ------------------------------------------------
gi|21480369|gb|BQ577052.1|BQ577 ------------------------------------------------
gi|22792466|gb|BU496272.1|BU496 ------------------------------------------------
gi|15910331|gb|BI816287.1|BI816 ------------------------------------------------
gi|22791449|gb|BU495255.1|BU495 ------------------------------------------------
gi|15910373|gb|BI816308.1|BI816 ------------------------------------------------
gi|21480380|gb|BQ577063.1|BQ577 ------------------------------------------------
gi|22794489|gb|BU498295.1|BU498 ------------------------------------------------
gi|21884697|gb|BQ739684.1|BQ739 ------------------------------------------------
gi|21480331|gb|BQ577014.1|BQ577 ------------------------------------------------
gi|271486|gb|T02632.1|T02632    ------------------------------------------------

PF07_0054                       ATTAAAACAAAATGTCAGGAAAAGGACCAGCTCAAAAATCCCAAGCAG
MAL7|PF07_0054                  -----------ATGTCAGGAAAAGGACCAGCTCAAAAATCCCAAGCAG
su_gi_contig_443                ATTAAAACAAAATGTCAGGAAAAGGACCAGCTCAAAAATCCCAAGCAG
gi|22793846|gb|BU497652.1|BU497 ATTAAAACAAAATGTCAGGAAAAGGACCAGCTCAAAAATCCCAAGCAG
gi|22793514|gb|BU497320.1|BU497 ATTAAAACAAAATGTCAGGAAAAGGACCAGCTCAAAAATCCCAAGCAG
gi|22794829|gb|BU498635.1|BU498 ATTAAAACAAAATGTCAGGAAAAGGACCAGCTCAAAAATCCCAAGCAG
gi|21480603|gb|BQ577286.1|BQ577 ATTAAAACAAAATGTCAGGAAAAGGACCAGCTCAAAAATCCCAAGCAG
gi|15586052|gb|BI670668.1|BI670 ATTAAAACAAAATGTCAGGAAAAGGACCAGCTCAAAAATCCCAAGCAG
gi|21480514|gb|BQ577197.1|BQ577 ATTAAAACAAAATGTCAGGAAAAGGACCAGCTCAAAAATCCCAAGCAG
gi|15908828|gb|BI815475.1|BI815 ATTAAAACAAAATGTCAGGAAAAGGACCAGCTCAAAAATCCCAAGCAG
gi|462884|gb|T18098.1|T18098    -TTAAAACAAAATGTCAGGAAAAGGACCAGCTCAAAAATCCCAAGCAG
gi|15909758|gb|BI815976.1|BI815 --------AAAATGTCAGGAAAAGGACCAGCTCAAAAATCCCAAGCAG
gi|15910277|gb|BI816259.1|BI816 --------------------AAAGGACCAGCTCAAAAATCCCAAGCAG
gi|22791166|gb|BU494972.1|BU494 ---------------------AAGGACCAGCTCAAAAATCCCAAGCAG
gi|22793439|gb|BU497245.1|BU497 ---------------------AAGGACCAGCTCAAAAATCCCAAGCAG
gi|22794368|gb|BU498174.1|BU498 -------------------------------TCAAAAATCCCAAGCAG
gi|22794054|gb|BU497860.1|BU497 -------------------------------TCAAAAATCCCAAGCAG
gi|21254734|gb|BQ451622.1|BQ451 -------------------------------TCAAAAATCCCAAGCAG
gi|22792619|gb|BU496425.1|BU496 ------------------------------------------------
gi|15909628|gb|BI815908.1|BI815 ------------------------------------------------
gi|21255109|gb|BQ451997.1|BQ451 ------------------------------------------------
gi|21480369|gb|BQ577052.1|BQ577 ------------------------------------------------
gi|22792466|gb|BU496272.1|BU496 ------------------------------------------------
gi|15910331|gb|BI816287.1|BI816 ------------------------------------------------
gi|22791449|gb|BU495255.1|BU495 ------------------------------------------------
gi|15910373|gb|BI816308.1|BI816 ------------------------------------------------
gi|21480380|gb|BQ577063.1|BQ577 ------------------------------------------------
gi|22794489|gb|BU498295.1|BU498 ------------------------------------------------
gi|21884697|gb|BQ739684.1|BQ739 ------------------------------------------------
gi|21480331|gb|BQ577014.1|BQ577 ------------------------------------------------
gi|271486|gb|T02632.1|T02632    ------------------------------------------------

PF07_0054                       CCAAAAAAACTGCTGGAAAAACCTTAGGACCAAGACATAAAAGAAAAA
MAL7|PF07_0054                  CCAAAAAAACTGCTGGAAAAACCTTAGGACCAAGACATAAAAGAAAAA
su_gi_contig_443                CCAAAAAAACTGCTGGAAAAACCTTAGGACCAAGACATAAAAGAAAAA
gi|22793846|gb|BU497652.1|BU497 CCAAAAAAACTGCTGGAAAAACCTTAGGACCAAGACATAAAAGAAAAA
gi|22793514|gb|BU497320.1|BU497 CCAAAAAAACTGCTGGAAAAACCTTAGGACCAAGACATAAAAGAAAAA
gi|22794829|gb|BU498635.1|BU498 CCAAAAAAACTGCTGGAAAAACCTTAGGACCAAGACATAAAAGAAAAA
gi|21480603|gb|BQ577286.1|BQ577 CCAAAAAAACTGCTGGAAAAACCTTAGGACCAAGACATAAAAGAAAAA
gi|15586052|gb|BI670668.1|BI670 CCAAAAAAACTGCTGGAAAAACCTTAGGACCAAGACATAAAAGAAAAA
gi|21480514|gb|BQ577197.1|BQ577 CCAAAAAAACTGCTGGAAAAACCTTAGGACCAAGACATAAAAGAAAAA
gi|15908828|gb|BI815475.1|BI815 CCAAAAAAACTGCTGGAAAAACCTTAGGACCAAGACATAAAAGAAAAA
gi|462884|gb|T18098.1|T18098    CCAAAAAAACTGCTGGAAAAACCTTAGGACCAAGACATAAAAGAAAAA
gi|15909758|gb|BI815976.1|BI815 CCAAAAAAACTGCTGGAAAAACCTTAGGACCAAGACATAAAAGAAAAA
gi|15910277|gb|BI816259.1|BI816 CCAAAAAAACTGCTGGAAAAACCTTAGGACCAAGACATAAAAGAAAAA
gi|22791166|gb|BU494972.1|BU494 CCAAAAAAACTGCTGGAAAAACCTTAGGACCAAGACATAAAAGAAAAA
gi|22793439|gb|BU497245.1|BU497 CCAAAAAAACTGCTGGAAAAACCTTAGGACCAAGACATAAAAGAAAAA
gi|22794368|gb|BU498174.1|BU498 CCAAAAAAACTGCTGGAAAAACCTTAGGACCAAGACATAAAAGAAAAA
gi|22794054|gb|BU497860.1|BU497 CCAAAAAAACTGCTGGAAAAACCTTAGGACCAAGACATAAAAGAAAAA
gi|21254734|gb|BQ451622.1|BQ451 CCAAAAAAACTGCTGGAAAAACCTTAGGACCAAGACATAAAAGAAAAA
gi|22792619|gb|BU496425.1|BU496 CCAAAAAAACTGCTGGAAAAACCTTAGGACCAAGACATAAAAGAAAAA
gi|15909628|gb|BI815908.1|BI815 CCAAAAAAACTGCTGGAAAAACCTTAGGACCAAGACATAAAAGAAAAA
gi|21255109|gb|BQ451997.1|BQ451 ------------------AAACCTTAGGACCAAGACATAAAAGAAAAA
gi|21480369|gb|BQ577052.1|BQ577 ------------------------------CAAGACATAAAAGAAAAA
gi|22792466|gb|BU496272.1|BU496 ------------------------------CAAGACATAAAAGAAAAA
gi|15910331|gb|BI816287.1|BI816 ------------------------------------ATAAAAGAAAAA
gi|22791449|gb|BU495255.1|BU495 ------------------------------------------GAAAAA
gi|15910373|gb|BI816308.1|BI816 ------------------------------------------------
gi|21480380|gb|BQ577063.1|BQ577 ------------------------------------------------
gi|22794489|gb|BU498295.1|BU498 ------------------------------------------------
gi|21884697|gb|BQ739684.1|BQ739 ------------------------------------------------
gi|21480331|gb|BQ577014.1|BQ577 ------------------------------------------------
gi|271486|gb|T02632.1|T02632    ------------------------------------------------

PF07_0054                       GAAGAACTGAATCTTTTTCACTTTACATTTTCAAAGTCTTAAAACAAG
MAL7|PF07_0054                  GAAGAACTGAATCTTTTTCACTTTACATTTTCAAAGTCTTAAAACAAG
su_gi_contig_443                GAAGAACTGAATCTTTTTCACTTTACATTTTCAAAGTCTTAAAACAAG
gi|22793846|gb|BU497652.1|BU497 GAAGAACTGAATCTTTTTCACTTTACATTTTCAAAGTCTTAAAACAAG
gi|22793514|gb|BU497320.1|BU497 GAAGAACTGAATCTTTTTCACTTTACATTTTCAAAGTCTTAAAACAAG
gi|22794829|gb|BU498635.1|BU498 GAAGAACTGAATCTTTTTCACTTTACATTTTCAAAGTCTTAAAACAAG
gi|21480603|gb|BQ577286.1|BQ577 GAAGAACTGTTTCTTTTTCACTTTACATTTTCAAAGTCTTAAAACAAG
gi|15586052|gb|BI670668.1|BI670 GAAGAACTGAATCTTTTTCACTTTACATTTTCAAAGTCTTAAAACAAG
gi|21480514|gb|BQ577197.1|BQ577 GAAGAACTGAATCTTTTTCACTTTACATTTTCAAAGTCTTAAAACAAG
gi|15908828|gb|BI815475.1|BI815 GAAGAACTGAATCTTTTTCACTTTACATTTTCAAAGTCTTAAAACAAG
gi|462884|gb|T18098.1|T18098    GAAGAACTGAATCTTTTTCACTTTACATTTTCAAAGTCTTAAAACAAG
gi|15909758|gb|BI815976.1|BI815 GAAGAACTGAATCTTTTTCACTTTACATTTTCAAAGTCTTAAAACAAG
gi|15910277|gb|BI816259.1|BI816 GAAGAACTGAATCTTTTTCACTTTACATTTTCAAAGTCTTAAAACAAG
gi|22791166|gb|BU494972.1|BU494 GAAGAACTGAATCTTTTTCACTTTACATTTTCAAAGTCTTAAAACAAG
gi|22793439|gb|BU497245.1|BU497 GAAGAACTGAATCTTTTTCACTTTACATTTTCAAAGTCTTAAAACAAG
gi|22794368|gb|BU498174.1|BU498 GAAGAACTGAATCTTTTTCACTTTACATTTTCAAAGTCTTAAAACAAG
gi|22794054|gb|BU497860.1|BU497 GAAGAACTGAATCTTTTTCACTTTACATTTTCAAAGTCTTAAAACAAG
gi|21254734|gb|BQ451622.1|BQ451 GAAGAACTGAATCTTTTTCACTTTACATTTTCAAAGTCTTAAAACAAG
gi|22792619|gb|BU496425.1|BU496 GAAGAACTGAATCTTTTTCACTTTACATTTTCAAAGTCTTAAAACAAG
gi|15909628|gb|BI815908.1|BI815 GAAGAACTGAATCTTTTTCACTTTACATTTTCAAAGTCTTAAAACAAG
gi|21255109|gb|BQ451997.1|BQ451 GAAGAACTGAATCTTTTTCACTTTACATTTTCAAAGTCTTAAAACAAG
gi|21480369|gb|BQ577052.1|BQ577 GAAGAACTGAATCTTTTTCACTTTACATTTTCAAAGTCTTAAAACAAG
gi|22792466|gb|BU496272.1|BU496 GAAGAACTGAATCTTTTTCACTTTACATTTTCAAAGTCTTAAAACAAG
gi|15910331|gb|BI816287.1|BI816 GAAGAACTGAATCTTTTTCACTTTACATTTTCAAAGTCTTAAAACAAG
gi|22791449|gb|BU495255.1|BU495 GAAGAACTGAATCTTTTTCACTTTACATTTTCAAAGTCTTAAAACAAG
gi|15910373|gb|BI816308.1|BI816 ----------ATCTTTTTCACTTTACATTTTCAAAGTCTTAAAACAAG
gi|21480380|gb|BQ577063.1|BQ577 ----------------------TTACATTTTCAAAGTCTTAAAACAAG
gi|22794489|gb|BU498295.1|BU498 ------------------------------------------------
gi|21884697|gb|BQ739684.1|BQ739 ------------------------------------------------
gi|21480331|gb|BQ577014.1|BQ577 ------------------------------------------------
gi|271486|gb|T02632.1|T02632    ------------------------------------------------

PF07_0054                       TACATCCAGAAACAGGAGTAACCAAAAAAAGTATGAATATTATGAACT
MAL7|PF07_0054                  TACATCCAGAAACAGGAGTAACCAAAAAAAGTATGAATATTATGAACT
su_gi_contig_443                TACATCCAGAAACAGGAGTAACCAAAAAAAGTATGAATATTATGAACT
gi|22793846|gb|BU497652.1|BU497 TACATCCAGAAACAGGAGTAACCAAAAAAAGTATGAATATTATGAACT
gi|22793514|gb|BU497320.1|BU497 TACATCCAGAAACAGGAGTAACCAAAAAAAGTATGAATATTATGAACT
gi|22794829|gb|BU498635.1|BU498 TACATCCAGAAACAGGAGTAACCAAAAAAAGTATGAATATTATGAACT
gi|21480603|gb|BQ577286.1|BQ577 TACATCCAGAAACAGGAGTAACCAAAAAAAGTATGAATATTATGAACT
gi|15586052|gb|BI670668.1|BI670 TACATCCAGAAACAGGAGTAACCAAAAAAAGTATGAATATTATGAACT
gi|21480514|gb|BQ577197.1|BQ577 TACATCCAGAAACAGGAGTAACCAAAAAAAGTATGAATATTATGAACT
gi|15908828|gb|BI815475.1|BI815 TACATCCAGAAACAGGAGTAACCAAAAAAAGTATGAATATTATGAACT
gi|462884|gb|T18098.1|T18098    TACATCCAGAAACAGGAGTAACCAAAAAAAGTATGANTATTATGAACT
gi|15909758|gb|BI815976.1|BI815 TACATCCAGAAACAGGAGTAACCAAAAAAAGTATGAATATTATGAACT
gi|15910277|gb|BI816259.1|BI816 TACATCCAGAAACAGGAGTAACCAAAAAAAGTATGAATATTATGAACT
gi|22791166|gb|BU494972.1|BU494 TACATCCAGAAACAGGAGTAACCAAAAAAAGTATGAATATTATGAACT
gi|22793439|gb|BU497245.1|BU497 TACATCCAGAAACAGGAGTAACCAAAAAAAGTATGAATATTATGAACT
gi|22794368|gb|BU498174.1|BU498 TACATCCAGAAACAGGAGTAACCAAAAAAAGTATGAATATTATGAACT
gi|22794054|gb|BU497860.1|BU497 TACATCCAGAAACAGGAGTAACCAAAAAAAGTATGAATATTATGAACT
gi|21254734|gb|BQ451622.1|BQ451 TACATCCAGAAACAGGAGTAACCAAAAAAAGTATGAATATTATGAACT
gi|22792619|gb|BU496425.1|BU496 TACATCCAGAAACAGGAGTAACCAAAAAAAGTATGAATATTATGAACT
gi|15909628|gb|BI815908.1|BI815 TACATCCAGAAACAGGAGTAACCAAAAAAAGTATGAATATTATGAACT
gi|21255109|gb|BQ451997.1|BQ451 TACATCCAGAAACAGGAGTAACCAAAAAAAGTATGAATATTATGAACT
gi|21480369|gb|BQ577052.1|BQ577 TACATCCAGAAACAGGAGTAACCAAAAAAAGTATGAATATTATGAACT
gi|22792466|gb|BU496272.1|BU496 TACATCCAGAAACAGGAGTAACCAAAAAAAGTATGAATATTATGAACT
gi|15910331|gb|BI816287.1|BI816 TACATCCAGAAACAGGAGTAACCAAAAAAAGTATGAATATTATGAACT
gi|22791449|gb|BU495255.1|BU495 TACATCCAGAAACAGGAGTAACCAAAAAAAGTATGAATATTATGAACT
gi|15910373|gb|BI816308.1|BI816 TACATCCAGAAACAGGAGTAACCAAAAAAAGTATGAATATTATGAACT
gi|21480380|gb|BQ577063.1|BQ577 TACATCCAGAAACAGGAGTAACCAAAAAAAGTATGAATATTATGAACT
gi|22794489|gb|BU498295.1|BU498 ---------AAACAGGAGTAACCAAAAAAAGTATGAATATTATGAACT
gi|21884697|gb|BQ739684.1|BQ739 ------------------------------------------------
gi|21480331|gb|BQ577014.1|BQ577 ------------------------------------------------
gi|271486|gb|T02632.1|T02632    ------------------------------------------------

PF07_0054                       CCTTTATTAATGATATATTTGACAGATTAGTTACTGAAGCCACAAGAC
MAL7|PF07_0054                  CCTTTATTAATGATATATTTGACAGATTAGTTACTGAAGCCACAAGAC
su_gi_contig_443                CCTTTATTAATGATATATTTGACAGATTAGTTACTGAAGCCACAAGAC
gi|22793846|gb|BU497652.1|BU497 CCTTTATTAATGATATATTTGACAGATTAGTTACTGAAGCCACAAGAC
gi|22793514|gb|BU497320.1|BU497 CCTTTATTAATGATATATTTGACAGATTAGTTACTGAAGCCACAAGAC
gi|22794829|gb|BU498635.1|BU498 CCTTTATTAATGATATATTTGACAGATTAGTTACTGAAGCCACAAGAC
gi|21480603|gb|BQ577286.1|BQ577 CCTTTATTAATGATATATTTGACAGATTAGTTACTGAAGCCACAAGAC
gi|15586052|gb|BI670668.1|BI670 CCTTTATTAATGATATATTTGACAGATTAGTTACTGAAGCCACAAGAC
gi|21480514|gb|BQ577197.1|BQ577 TTTTTANTAATGATATATTTGACAGATTAGTTACTGAAGCCACAAGAC
gi|15908828|gb|BI815475.1|BI815 CCTTTATTAATGATATATTTGACAGATTAGTTACTGAAGCCACAAGAC
gi|462884|gb|T18098.1|T18098    CCTTTATTAATGATATATTTGACAGATTAGTTACTGAAGCCACAAGAC
gi|15909758|gb|BI815976.1|BI815 CCTTTATTAATGATATATTTGACAGATTAGTTACTGAAGCCACAAGAC
gi|15910277|gb|BI816259.1|BI816 CCTTTATTAATGATATATTTGACAGATTAGTTACTGAAGCCACAAGAC
gi|22791166|gb|BU494972.1|BU494 CCTTTATTAATGATATATTTGACAGATTAGTTACTGAAGCCACAAGAC
gi|22793439|gb|BU497245.1|BU497 CCTTTATTAATGATATATTTGACAGATTAGTTACTGAAGCCACAAGAC
gi|22794368|gb|BU498174.1|BU498 CCTTTATTAATGATATATTTGACAGATTAGTTACTGAAGCCACAAGAC
gi|22794054|gb|BU497860.1|BU497 CCTTTATTAATGATATATTTGACAGATTAGTTACTGAAGCCACAAGAC
gi|21254734|gb|BQ451622.1|BQ451 CCTTTATTAATGATATATTTGACAGATTAGTTACTGAAGCCACAAGAC
gi|22792619|gb|BU496425.1|BU496 CCTTTATTAATGATATATTTGACAGATTAGTTACTGAAGCCACAAGAC
gi|15909628|gb|BI815908.1|BI815 CCTTTATTAATGATATATTTGACAGATTAGTTACTGAAGCCACAAGAC
gi|21255109|gb|BQ451997.1|BQ451 CCTTTATTAATGATATATTTGACAGATTAGTTACTGAAGCCACAAGAC
gi|21480369|gb|BQ577052.1|BQ577 CCTTTATTAATGATATATTTGACAGATTAGTTACTGAAGCCACAAGAC
gi|22792466|gb|BU496272.1|BU496 CCTTTATTAATGATATATTTGACAGATTAGTTACTGAAGCCACAAGAC
gi|15910331|gb|BI816287.1|BI816 CCTTTATTAATGATATATTTGACAGATTAGTTACTGAAGCCACAAGAC
gi|22791449|gb|BU495255.1|BU495 CCTTTATTAATGATATATTTGACAGATTAGTTACTGAAGCCACAAGAC
gi|15910373|gb|BI816308.1|BI816 CCTTTATTAATGATATATTTGACAGATTAGTTACTGAAGCCACAAGAC
gi|21480380|gb|BQ577063.1|BQ577 CCTTTATTAATGATATATTTGACAGATTAGTTACTGAAGCCACAAGAC
gi|22794489|gb|BU498295.1|BU498 CCTTTATTAATGATATATTTGACAGATTAGTTACTGAAGCCACAAGAC
gi|21884697|gb|BQ739684.1|BQ739 ------------ATATATTTGACAGATTAGTTACTGAAGCCACAAGAC
gi|21480331|gb|BQ577014.1|BQ577 ------------------------------------------------
gi|271486|gb|T02632.1|T02632    ------------------------------------------------

PF07_0054                       TTATTCGTTATAATAAAAAAAGAACTTTATCATCACGTGAAATTCAAA
MAL7|PF07_0054                  TTATTCGTTATAATAAAAAAAGAACTTTATCATCACGTGAAATTCAAA
su_gi_contig_443                TTATTCGTTATAATAAAAAAAGAACTTTATCATCACGTGAAATTCAAA
gi|22793846|gb|BU497652.1|BU497 TTATTCGTTATAATAAAAAAAGAACTTTATCATCACGTGAAATTCAAA
gi|22793514|gb|BU497320.1|BU497 TTATTCGTTATAATAAAAAAAGAACTTTATCATCACGTGAAATTCAAA
gi|22794829|gb|BU498635.1|BU498 TTATTCGTTATAATAAAAAAAGAACTTTATCATCACGTGAAATTCAAA
gi|21480603|gb|BQ577286.1|BQ577 TTATTCGTTATAATAAAAAAAGAACTTTATCATCACGTGAAATTCAAA
gi|15586052|gb|BI670668.1|BI670 TTATTCGTTATAATAAAAAAAGAACTTTATCATCACGTGAAATTCAAA
gi|21480514|gb|BQ577197.1|BQ577 TTATTCGTTATAATAAAAAAAGAACTTTATCATCACGTGAAATTCAAA
gi|15908828|gb|BI815475.1|BI815 TTATTCGTTATAATAAAAAAAGAACTTTATCATCACGTGAAATTCAAA
gi|462884|gb|T18098.1|T18098    TTATTCGTTATAATAAAANNNGNACTTTATCATCACGTGNAATTCAAA
gi|15909758|gb|BI815976.1|BI815 TTATTCGTTATAATAAAAAAAGAACTTTATCATCACGTGAAATTCAAA
gi|15910277|gb|BI816259.1|BI816 TTATTCGTTATAATAAAAAAAGAACTTTATCATCACGTGAAATTCAAA
gi|22791166|gb|BU494972.1|BU494 TTATTCGTTATAATAAAAAAAGAACTTTATCATCACGTGAAATTCAAA
gi|22793439|gb|BU497245.1|BU497 TTATTCGTTATAATAAAAAAAGAACTTTATCATCACGTGAAATTCAAA
gi|22794368|gb|BU498174.1|BU498 TTATTCGTTATAATAAAAAAAGAACTTTATCATCACGTGAAATTCAAA
gi|22794054|gb|BU497860.1|BU497 TTATTCGTTATAATAAAAAAAGAACTTTATCATCACGTGAAATTCAAA
gi|21254734|gb|BQ451622.1|BQ451 TTATTCGTTATAATAAAAAAAGAACTTTATCATCACGTGAAATTCAAA
gi|22792619|gb|BU496425.1|BU496 TTATTCGTTATAATAAAAAAAGAACTTTATCATCACGTGAAATTCAAA
gi|15909628|gb|BI815908.1|BI815 TTATTCGTTATAATAAAAAAAGAACTTTATCATCACGTGAAATTCAAA
gi|21255109|gb|BQ451997.1|BQ451 TTATTCGTTATAATAAAAAAAGAACTTTATCATCACGTGAAATTCAAA
gi|21480369|gb|BQ577052.1|BQ577 TTATTCGTTATAATAAAAAAAGAACTTTATCATCACGTGAAATTCAAA
gi|22792466|gb|BU496272.1|BU496 TTATTCGTTATAATAAAAAAAGAACTTTATCATCACGTGAAATTCAAA
gi|15910331|gb|BI816287.1|BI816 TTATTCGTTATAATAAAAAAAGAACTTTATCATCACGTGAAATTCAAA
gi|22791449|gb|BU495255.1|BU495 TTATTCGTTATAATAAAAAAAGAACTTTATCATCACGTGAAATTCAAA
gi|15910373|gb|BI816308.1|BI816 TTATTCGTTATAATAAAAAAAGAACTTTATCATCACGTGAAATTCAAA
gi|21480380|gb|BQ577063.1|BQ577 TTATTCGTTATAATAAAAAAAGAACTTTATCATCACGTGAAATTCAAA
gi|22794489|gb|BU498295.1|BU498 TTATTCGTTATAATAAAAAAAGAACTTTATCATCACGTGAAATTCAAA
gi|21884697|gb|BQ739684.1|BQ739 TTATTCGTTATAATAAAAAAAGAACTTTATCATCACGTGAAATTCAAA
gi|21480331|gb|BQ577014.1|BQ577 TTATTCGTTATAATAAAAAAAGAACTTTATCATCACGTGAAATTCAAA
gi|271486|gb|T02632.1|T02632    ------------------------------------------------

PF07_0054                       CAGCTGTAAGATTATTATTACCAGGAGAATTATCAAAACACGCCGTTT
MAL7|PF07_0054                  CAGCTGTAAGATTATTATTACCAGGAGAATTATCAAAACACGCCGTTT
su_gi_contig_443                CAGCTGTAAGATTATTATTACCAGGAGAATTATCAAAACACGCCGTTT
gi|22793846|gb|BU497652.1|BU497 CAGCTGTAAGATTATTATTACCAGGAGAATTATCAAAACACGCCGTTT
gi|22793514|gb|BU497320.1|BU497 CAGCTGTAAGATTATTATTACCAGGAGAATTATCAAAACACGCCGTTT
gi|22794829|gb|BU498635.1|BU498 CAGCTGTAAGATTATTATTACCAGGAGAATTATCAAAACACGCCGTTT
gi|21480603|gb|BQ577286.1|BQ577 CAGCTGTAAGATTATTATTACCAGGAGAATTATCAAAACACGCCGTTT
gi|15586052|gb|BI670668.1|BI670 CAGCTGTAAGATTATTATTACCAGGAGAATTATCAAAACACGCCGTTT
gi|21480514|gb|BQ577197.1|BQ577 CAGCTGTAAGATTATTATTACCAGGAGAATTATCAAAACACGCCGTTT
gi|15908828|gb|BI815475.1|BI815 CAGCTGTAAGATTATTATTACCAGGAGAATTATCAAAACACGCCGTTT
gi|462884|gb|T18098.1|T18098    CAGCTGTAAGGTTATTATT-----------------------------
gi|15909758|gb|BI815976.1|BI815 CAGCTGTAAGATTATTATTACCAGGAGAATTATCAAAACACGCCGTTT
gi|15910277|gb|BI816259.1|BI816 CAGCTGTAAGATTATTATTACCAGGAGAATTATCAAAACACGCCGTTT
gi|22791166|gb|BU494972.1|BU494 CAGCTGTAAGATTATTATTACCAGGAGAATTATCAAAACACGCCGTTT
gi|22793439|gb|BU497245.1|BU497 CAGCTGTAAGATTATTATTACCAGGAGAATTATCAAAACACGCCGTTT
gi|22794368|gb|BU498174.1|BU498 CAGCTGTAAGATTATTATTACCAGGAGAATTATCAAAACACGCCGTTT
gi|22794054|gb|BU497860.1|BU497 CAGCTGTAAGATTATTATTACCAGGAGAATTATCAAAACACGCCGTTT
gi|21254734|gb|BQ451622.1|BQ451 CAGCTGTAAGATTATTATTACCAGGAGAATTATCAAAACACGCCGTTT
gi|22792619|gb|BU496425.1|BU496 CAGCTGTAAGATTATTATTACCAGGAGAATTATCAAAACACGCCGTTT
gi|15909628|gb|BI815908.1|BI815 CAGCTGTAAGATTATTATTACCAGGAGAATTATCAAAACACGCCGTTT
gi|21255109|gb|BQ451997.1|BQ451 CAGCTGTAAGATTATTATTACCAGGAGAATTATCAAAACACGCCGTTT
gi|21480369|gb|BQ577052.1|BQ577 CAGCTGTAAGATTATTATTACCAGGAGAATTATCAAAACACGCCGTTT
gi|22792466|gb|BU496272.1|BU496 CAGCTGTAAGATTATTATTACCAGGAGAATTATCAAAACACGCCGTTT
gi|15910331|gb|BI816287.1|BI816 CAGCTGTAAGATTATTATTACCAGGAGAATTATCAAAACACGCCGTTT
gi|22791449|gb|BU495255.1|BU495 CAGCTGTAAGATTATTATTACCAGGAGAATTATCAAAACACGCCGTTT
gi|15910373|gb|BI816308.1|BI816 CAGCTGTAAGATTATTATTACCAGGAGAATTATCAAAACACGCCGTTT
gi|21480380|gb|BQ577063.1|BQ577 CAGCTGTAAGATTATTATTACCAGGAGAATTATCAAAACACGCCGTTT
gi|22794489|gb|BU498295.1|BU498 CAGCTGTAAGATTATTATTACCAGGAGAATTATCAAAACACGCCGTTT
gi|21884697|gb|BQ739684.1|BQ739 CAGCTGTAAGATTATTATTACCAGGAGAATTATCAAAACACGCCGTTT
gi|21480331|gb|BQ577014.1|BQ577 CAGCTGTAAGATTATTATTACCAGGAGAATTATCAAAACACGCCGTTT
gi|271486|gb|T02632.1|T02632    ------------------------------------------------

PF07_0054                       CAGAAGGAACAAAAGCTGTAACCAAATATACAACAAGTGCTGCTTAAA
MAL7|PF07_0054                  CAGAAGGAACAAAAGCTGTAACCAAATATACAACAAGTGCTGCTTAA-
su_gi_contig_443                CAGAAGGAACAAAAGCTGTAACCAAATATACAACAAGTGCTGCTTAAA
gi|22793846|gb|BU497652.1|BU497 CAGAAGGAACAAAAGCTGTAACCAAATATACAACAAGTGCTGCTTAAA
gi|22793514|gb|BU497320.1|BU497 CAGAA-------------------------------------------
gi|22794829|gb|BU498635.1|BU498 CAGAA-------------------------------------------
gi|21480603|gb|BQ577286.1|BQ577 CAGAA-------------------------------------------
gi|15586052|gb|BI670668.1|BI670 CAGAAGGAACAAAAGCTGTAACCAAATATACAACAAGTGCTGCTTAAA
gi|21480514|gb|BQ577197.1|BQ577 CAGAAGGAACAAAAGCTGTAACCAAATATACAACAAGTGCTGCTTAAA
gi|15908828|gb|BI815475.1|BI815 CAGAAGGAACAAAAGCTGTAACCAAATATACAACAAGTGCTGCTTAAA
gi|462884|gb|T18098.1|T18098    ------------------------------------------------
gi|15909758|gb|BI815976.1|BI815 CAGAAGGAACAAAAGCTGTAACCAAATATACAACAAGTGCTGCTTAAA
gi|15910277|gb|BI816259.1|BI816 CAGAAGGAACAAAAGCTGTAACCAAATATACAACAAGTGCTGCTTAAA
gi|22791166|gb|BU494972.1|BU494 CAGAAGGAACAAAAGCTGTAACCAAATATACAACAAGTGCTGCTTAAA
gi|22793439|gb|BU497245.1|BU497 CAGAAGGAACAAAAGCTGTAACCAAATATACAACAAGTGCTGCTTAAA
gi|22794368|gb|BU498174.1|BU498 CAGAAGGAACAAAAGCTGTAACCAAATATACAACAAGTGCTGCTTAAA
gi|22794054|gb|BU497860.1|BU497 CAGAAGGAACAAAAGCTGTAACCAAATATACAACAAGTGCTGCTTAAA
gi|21254734|gb|BQ451622.1|BQ451 CAGAAGGAACAAAAGCTGTAACCAAATATACAACAAGTGCTGCTTAAA
gi|22792619|gb|BU496425.1|BU496 CAGAAGGAACAAAAGCTGTAACCAAATATACAACAAGTGCTGCTTAAA
gi|15909628|gb|BI815908.1|BI815 CAGAAGGAACAAAAGCTGTAACCAAATATACAACAAGTGCTGCTTAAA
gi|21255109|gb|BQ451997.1|BQ451 CAGAA-------------------------------------------
gi|21480369|gb|BQ577052.1|BQ577 CAGAA-------------------------------------------
gi|22792466|gb|BU496272.1|BU496 CAGAA-------------------------------------------
gi|15910331|gb|BI816287.1|BI816 CAGAAGGAACAAAAGCTGTAACCAAATATACAACAAGTGCTGCTTAAA
gi|22791449|gb|BU495255.1|BU495 CAGAA-------------------------------------------
gi|15910373|gb|BI816308.1|BI816 CAGAAGGAACAAAAGCTGTAACCAAATATACAACAAGTGCTGCTTAAA
gi|21480380|gb|BQ577063.1|BQ577 CAGAA-------------------------------------------
gi|22794489|gb|BU498295.1|BU498 CAGAA-------------------------------------------
gi|21884697|gb|BQ739684.1|BQ739 CAGAAGGAACAAAAGCTGTAACCAAATATACAACAAGTGCTGCTTAAA
gi|21480331|gb|BQ577014.1|BQ577 CAGAA-------------------------------------------
gi|271486|gb|T02632.1|T02632    ------------------------------------------------

PF07_0054                       TGGAAATTGTTATTTCTAAGGATAGTTAGGATAATAAACCAACAATTT
MAL7|PF07_0054                  ------------------------------------------------
su_gi_contig_443                TGGAAATTGTTATTTCTAAGGATAGTTAGGATAATAAACCAACAATTT
gi|22793846|gb|BU497652.1|BU497 TGGAAATTGTTATTTCTAAGGATAGTTAGGATAATAAACCAACAATTT
gi|22793514|gb|BU497320.1|BU497 ------------------------------------------------
gi|22794829|gb|BU498635.1|BU498 ------------------------------------------------
gi|21480603|gb|BQ577286.1|BQ577 ------------------------------------------------
gi|15586052|gb|BI670668.1|BI670 TGGAAATTGTTATTTCTAAGGATAGTTAGGATAATAAACCAACAATTT
gi|21480514|gb|BQ577197.1|BQ577 TGGAAATTGTTATTTCTAAGGATAGTTAGGATAATAAACCAACAATT-
gi|15908828|gb|BI815475.1|BI815 TGGAAATTGTTATTTCTAAGGATAGTTAGGATAATAAACCAACAATTT
gi|462884|gb|T18098.1|T18098    ------------------------------------------------
gi|15909758|gb|BI815976.1|BI815 TGGAAATTGTTATTTCTAAGGATAGTTAGGATAATAAACCAACAATTT
gi|15910277|gb|BI816259.1|BI816 TGGAAATTGTTATTTCTAAGGATAGTTAGGATAATAAACCAACAATTT
gi|22791166|gb|BU494972.1|BU494 TGGAAATTGTTATTTCTAAGGATAGTTAGGATAATAAACCAACAATTT
gi|22793439|gb|BU497245.1|BU497 TGGAAATTGTTATTTCTAAGGATAGTTAGGATAATAAACCAACAATTT
gi|22794368|gb|BU498174.1|BU498 TGGAAATTGTTATTTCTAAGGATAGTTAGGATAATAAACCAACAATTT
gi|22794054|gb|BU497860.1|BU497 TGGAAATTGTTATTTCTAAGGATAGTTAGGATAATAAACCAACAATTT
gi|21254734|gb|BQ451622.1|BQ451 TGGAAATTGTTATTTCTAAGGATAGTTAGGATAATAAACCAACAATTT
gi|22792619|gb|BU496425.1|BU496 TGGAAATTGTTATTTCTAAGGATAGTTAGGATAATAAACCAACAATTT
gi|15909628|gb|BI815908.1|BI815 TGGAAATTGTTATTTCTAAGGATAGTTAGGATAATAAACCAACAATTT
gi|21255109|gb|BQ451997.1|BQ451 ------------------------------------------------
gi|21480369|gb|BQ577052.1|BQ577 ------------------------------------------------
gi|22792466|gb|BU496272.1|BU496 ------------------------------------------------
gi|15910331|gb|BI816287.1|BI816 TGGAAATTGTTATTTCTAAGGATAGTTAGGATAATAAACCAACAATTT
gi|22791449|gb|BU495255.1|BU495 ------------------------------------------------
gi|15910373|gb|BI816308.1|BI816 TGGAAATTGTTATTTCTAAGGATAGTTAGGATAATAAACCAACAATTT
gi|21480380|gb|BQ577063.1|BQ577 ------------------------------------------------
gi|22794489|gb|BU498295.1|BU498 ------------------------------------------------
gi|21884697|gb|BQ739684.1|BQ739 TGGAAATTGTTATTTCTAAGGATAGTTAGGATAATAAACCAACAATTT
gi|21480331|gb|BQ577014.1|BQ577 ------------------------------------------------
gi|271486|gb|T02632.1|T02632    ------------------------------------------------

PF07_0054                       ATGGAATGTATATAATATATATATATATATATATATATATATTTATAT
MAL7|PF07_0054                  ------------------------------------------------
su_gi_contig_443                ATGGAATGTATATAATATATATATATATATATATATATATATTTATAT
gi|22793846|gb|BU497652.1|BU497 ATGGAAT-----------------------------------------
gi|22793514|gb|BU497320.1|BU497 ------------------------------------------------
gi|22794829|gb|BU498635.1|BU498 ------------------------------------------------
gi|21480603|gb|BQ577286.1|BQ577 ------------------------------------------------
gi|15586052|gb|BI670668.1|BI670 ATGGAATGTATATAATATATATATATATATATATATATATATTTATAT
gi|21480514|gb|BQ577197.1|BQ577 ------------------------------------------------
gi|15908828|gb|BI815475.1|BI815 ATGGAATGTATATAATATATATATATATATATATATATATATTTATAT
gi|462884|gb|T18098.1|T18098    ------------------------------------------------
gi|15909758|gb|BI815976.1|BI815 ATGGAATGTATATAATATATATATATATATATATATATATATTTATAT
gi|15910277|gb|BI816259.1|BI816 ATGGAATGTATATAATATATATATATATATATATATATATATTTATAT
gi|22791166|gb|BU494972.1|BU494 ATGGAATG----------------------------------------
gi|22793439|gb|BU497245.1|BU497 ATGGAATGT---------------------------------------
gi|22794368|gb|BU498174.1|BU498 ATGGAATGTATAT-----------------------------------
gi|22794054|gb|BU497860.1|BU497 ATGGAATGTATAT-----------------------------------
gi|21254734|gb|BQ451622.1|BQ451 ATGGAATGTATAT-----------------------------------
gi|22792619|gb|BU496425.1|BU496 ATGGAATGTATAT-----------------------------------
gi|15909628|gb|BI815908.1|BI815 ATGGAATGTATATAATATATATATATATATATATATATATATTTATAT
gi|21255109|gb|BQ451997.1|BQ451 ------------------------------------------------
gi|21480369|gb|BQ577052.1|BQ577 ------------------------------------------------
gi|22792466|gb|BU496272.1|BU496 ------------------------------------------------
gi|15910331|gb|BI816287.1|BI816 ATGGAATGTATATAATATATATATATATATATATATATATATTTATAT
gi|22791449|gb|BU495255.1|BU495 ------------------------------------------------
gi|15910373|gb|BI816308.1|BI816 ATGGAATGTATATAATATATATATATATATATATATATATATTTATAT
gi|21480380|gb|BQ577063.1|BQ577 ------------------------------------------------
gi|22794489|gb|BU498295.1|BU498 ------------------------------------------------
gi|21884697|gb|BQ739684.1|BQ739 ATGGAATGTATATAATATATATATATATATATATATATATATTTATAT
gi|21480331|gb|BQ577014.1|BQ577 ------------------------------------------------
gi|271486|gb|T02632.1|T02632    --------------------ATATATATATATATATATATATTTATAT

PF07_0054                       ACATACATATATATATATTTTTTATTTATTCATTATAATAGTTATGAA
MAL7|PF07_0054                  ------------------------------------------------
su_gi_contig_443                ACATACATATATATATATTTTTTATTTATTCATTATAATAGTTATGAA
gi|22793846|gb|BU497652.1|BU497 ------------------------------------------------
gi|22793514|gb|BU497320.1|BU497 ------------------------------------------------
gi|22794829|gb|BU498635.1|BU498 ------------------------------------------------
gi|21480603|gb|BQ577286.1|BQ577 ------------------------------------------------
gi|15586052|gb|BI670668.1|BI670 ------------------------------------------------
gi|21480514|gb|BQ577197.1|BQ577 ------------------------------------------------
gi|15908828|gb|BI815475.1|BI815 ACATACATATATATATATTTTTTATTTATTCATTATAATAGTTATGAA
gi|462884|gb|T18098.1|T18098    ------------------------------------------------
gi|15909758|gb|BI815976.1|BI815 ACATACATATATATATATTTTTTATTTATTCATTATAATAGTTATGAA
gi|15910277|gb|BI816259.1|BI816 ACATACATATATATATATTTTTTATTTATTCATTATAATAGTTATGAA
gi|22791166|gb|BU494972.1|BU494 ------------------------------------------------
gi|22793439|gb|BU497245.1|BU497 ------------------------------------------------
gi|22794368|gb|BU498174.1|BU498 ------------------------------------------------
gi|22794054|gb|BU497860.1|BU497 ------------------------------------------------
gi|21254734|gb|BQ451622.1|BQ451 ------------------------------------------------
gi|22792619|gb|BU496425.1|BU496 ------------------------------------------------
gi|15909628|gb|BI815908.1|BI815 ACATACATATATATATATTTTTTATTTATTCATTATAATAGTTATGAA
gi|21255109|gb|BQ451997.1|BQ451 ------------------------------------------------
gi|21480369|gb|BQ577052.1|BQ577 ------------------------------------------------
gi|22792466|gb|BU496272.1|BU496 ------------------------------------------------
gi|15910331|gb|BI816287.1|BI816 ACATACATATATATATATTTTTTATTTATTCATTATAATAGTTATGAA
gi|22791449|gb|BU495255.1|BU495 ------------------------------------------------
gi|15910373|gb|BI816308.1|BI816 ACATACATATATATATATTTTTTATTTATTCATTATAATAGTTATGAA
gi|21480380|gb|BQ577063.1|BQ577 ------------------------------------------------
gi|22794489|gb|BU498295.1|BU498 ------------------------------------------------
gi|21884697|gb|BQ739684.1|BQ739 ACATACATATATATATATTTTTTATTTATTCATTATAATAGTTATGAA
gi|21480331|gb|BQ577014.1|BQ577 ------------------------------------------------
gi|271486|gb|T02632.1|T02632    ACATACATATATATATATTTTTTATTTATTCATTATAATAGTTATGAA

PF07_0054                       TAAATTATAATATTATTAAAAAAAAAAAGAAAAAAAATAAAATAAAAT
MAL7|PF07_0054                  ------------------------------------------------
su_gi_contig_443                TAAATTATAATATTATTAAAAAAAAAAAAAAAAAA-------------
gi|22793846|gb|BU497652.1|BU497 ------------------------------------------------
gi|22793514|gb|BU497320.1|BU497 ------------------------------------------------
gi|22794829|gb|BU498635.1|BU498 ------------------------------------------------
gi|21480603|gb|BQ577286.1|BQ577 ------------------------------------------------
gi|15586052|gb|BI670668.1|BI670 ------------------------------------------------
gi|21480514|gb|BQ577197.1|BQ577 ------------------------------------------------
gi|15908828|gb|BI815475.1|BI815 TAAATTATAATATTATTAAAA---------------------------
gi|462884|gb|T18098.1|T18098    ------------------------------------------------
gi|15909758|gb|BI815976.1|BI815 TAAATTATAATATT----------------------------------
gi|15910277|gb|BI816259.1|BI816 TAAATTATAATATTAT--------------------------------
gi|22791166|gb|BU494972.1|BU494 ------------------------------------------------
gi|22793439|gb|BU497245.1|BU497 ------------------------------------------------
gi|22794368|gb|BU498174.1|BU498 ------------------------------------------------
gi|22794054|gb|BU497860.1|BU497 ------------------------------------------------
gi|21254734|gb|BQ451622.1|BQ451 ------------------------------------------------
gi|22792619|gb|BU496425.1|BU496 ------------------------------------------------
gi|15909628|gb|BI815908.1|BI815 TAAATTATAATATTATT-------------------------------
gi|21255109|gb|BQ451997.1|BQ451 ------------------------------------------------
gi|21480369|gb|BQ577052.1|BQ577 ------------------------------------------------
gi|22792466|gb|BU496272.1|BU496 ------------------------------------------------
gi|15910331|gb|BI816287.1|BI816 TAAATTATAATATTATTAAAAAAAAAAAA-------------------
gi|22791449|gb|BU495255.1|BU495 ------------------------------------------------
gi|15910373|gb|BI816308.1|BI816 TAAATTATAATATTATT-------------------------------
gi|21480380|gb|BQ577063.1|BQ577 ------------------------------------------------
gi|22794489|gb|BU498295.1|BU498 ------------------------------------------------
gi|21884697|gb|BQ739684.1|BQ739 TAAATTATAATATTATTAAAAAAAAAAAAAAAAAAAA-----------
gi|21480331|gb|BQ577014.1|BQ577 ------------------------------------------------
gi|271486|gb|T02632.1|T02632    TAAATTATAATATTATTAAAAAAAAAAAAAAAAA--------------

PF07_0054                       AAAAAAATAAAAAAAAATTATTAAAAACATGATATATTCTGAATATAC
MAL7|PF07_0054                  ------------------------------------------------
su_gi_contig_443                ------------------------------------------------
gi|22793846|gb|BU497652.1|BU497 ------------------------------------------------
gi|22793514|gb|BU497320.1|BU497 ------------------------------------------------
gi|22794829|gb|BU498635.1|BU498 ------------------------------------------------
gi|21480603|gb|BQ577286.1|BQ577 ------------------------------------------------
gi|15586052|gb|BI670668.1|BI670 ------------------------------------------------
gi|21480514|gb|BQ577197.1|BQ577 ------------------------------------------------
gi|15908828|gb|BI815475.1|BI815 ------------------------------------------------
gi|462884|gb|T18098.1|T18098    ------------------------------------------------
gi|15909758|gb|BI815976.1|BI815 ------------------------------------------------
gi|15910277|gb|BI816259.1|BI816 ------------------------------------------------
gi|22791166|gb|BU494972.1|BU494 ------------------------------------------------
gi|22793439|gb|BU497245.1|BU497 ------------------------------------------------
gi|22794368|gb|BU498174.1|BU498 ------------------------------------------------
gi|22794054|gb|BU497860.1|BU497 ------------------------------------------------
gi|21254734|gb|BQ451622.1|BQ451 ------------------------------------------------
gi|22792619|gb|BU496425.1|BU496 ------------------------------------------------
gi|15909628|gb|BI815908.1|BI815 ------------------------------------------------
gi|21255109|gb|BQ451997.1|BQ451 ------------------------------------------------
gi|21480369|gb|BQ577052.1|BQ577 ------------------------------------------------
gi|22792466|gb|BU496272.1|BU496 ------------------------------------------------
gi|15910331|gb|BI816287.1|BI816 ------------------------------------------------
gi|22791449|gb|BU495255.1|BU495 ------------------------------------------------
gi|15910373|gb|BI816308.1|BI816 ------------------------------------------------
gi|21480380|gb|BQ577063.1|BQ577 ------------------------------------------------
gi|22794489|gb|BU498295.1|BU498 ------------------------------------------------
gi|21884697|gb|BQ739684.1|BQ739 ------------------------------------------------
gi|21480331|gb|BQ577014.1|BQ577 ------------------------------------------------
gi|271486|gb|T02632.1|T02632    ------------------------------------------------

PF07_0054                       ATCATGCCAATGTAAAATGTTTTTATAGATTGTGAAATTAAGTTAAAA
MAL7|PF07_0054                  ------------------------------------------------
su_gi_contig_443                ------------------------------------------------
gi|22793846|gb|BU497652.1|BU497 ------------------------------------------------
gi|22793514|gb|BU497320.1|BU497 ------------------------------------------------
gi|22794829|gb|BU498635.1|BU498 ------------------------------------------------
gi|21480603|gb|BQ577286.1|BQ577 ------------------------------------------------
gi|15586052|gb|BI670668.1|BI670 ------------------------------------------------
gi|21480514|gb|BQ577197.1|BQ577 ------------------------------------------------
gi|15908828|gb|BI815475.1|BI815 ------------------------------------------------
gi|462884|gb|T18098.1|T18098    ------------------------------------------------
gi|15909758|gb|BI815976.1|BI815 ------------------------------------------------
gi|15910277|gb|BI816259.1|BI816 ------------------------------------------------
gi|22791166|gb|BU494972.1|BU494 ------------------------------------------------
gi|22793439|gb|BU497245.1|BU497 ------------------------------------------------
gi|22794368|gb|BU498174.1|BU498 ------------------------------------------------
gi|22794054|gb|BU497860.1|BU497 ------------------------------------------------
gi|21254734|gb|BQ451622.1|BQ451 ------------------------------------------------
gi|22792619|gb|BU496425.1|BU496 ------------------------------------------------
gi|15909628|gb|BI815908.1|BI815 ------------------------------------------------
gi|21255109|gb|BQ451997.1|BQ451 ------------------------------------------------
gi|21480369|gb|BQ577052.1|BQ577 ------------------------------------------------
gi|22792466|gb|BU496272.1|BU496 ------------------------------------------------
gi|15910331|gb|BI816287.1|BI816 ------------------------------------------------
gi|22791449|gb|BU495255.1|BU495 ------------------------------------------------
gi|15910373|gb|BI816308.1|BI816 ------------------------------------------------
gi|21480380|gb|BQ577063.1|BQ577 ------------------------------------------------
gi|22794489|gb|BU498295.1|BU498 ------------------------------------------------
gi|21884697|gb|BQ739684.1|BQ739 ------------------------------------------------
gi|21480331|gb|BQ577014.1|BQ577 ------------------------------------------------
gi|271486|gb|T02632.1|T02632    ------------------------------------------------

PF07_0054                       ACAATTGTTTTGAAAATAGAACAATATATATAATATCATATCAAAATG
MAL7|PF07_0054                  ------------------------------------------------
su_gi_contig_443                ------------------------------------------------
gi|22793846|gb|BU497652.1|BU497 ------------------------------------------------
gi|22793514|gb|BU497320.1|BU497 ------------------------------------------------
gi|22794829|gb|BU498635.1|BU498 ------------------------------------------------
gi|21480603|gb|BQ577286.1|BQ577 ------------------------------------------------
gi|15586052|gb|BI670668.1|BI670 ------------------------------------------------
gi|21480514|gb|BQ577197.1|BQ577 ------------------------------------------------
gi|15908828|gb|BI815475.1|BI815 ------------------------------------------------
gi|462884|gb|T18098.1|T18098    ------------------------------------------------
gi|15909758|gb|BI815976.1|BI815 ------------------------------------------------
gi|15910277|gb|BI816259.1|BI816 ------------------------------------------------
gi|22791166|gb|BU494972.1|BU494 ------------------------------------------------
gi|22793439|gb|BU497245.1|BU497 ------------------------------------------------
gi|22794368|gb|BU498174.1|BU498 ------------------------------------------------
gi|22794054|gb|BU497860.1|BU497 ------------------------------------------------
gi|21254734|gb|BQ451622.1|BQ451 ------------------------------------------------
gi|22792619|gb|BU496425.1|BU496 ------------------------------------------------
gi|15909628|gb|BI815908.1|BI815 ------------------------------------------------
gi|21255109|gb|BQ451997.1|BQ451 ------------------------------------------------
gi|21480369|gb|BQ577052.1|BQ577 ------------------------------------------------
gi|22792466|gb|BU496272.1|BU496 ------------------------------------------------
gi|15910331|gb|BI816287.1|BI816 ------------------------------------------------
gi|22791449|gb|BU495255.1|BU495 ------------------------------------------------
gi|15910373|gb|BI816308.1|BI816 ------------------------------------------------
gi|21480380|gb|BQ577063.1|BQ577 ------------------------------------------------
gi|22794489|gb|BU498295.1|BU498 ------------------------------------------------
gi|21884697|gb|BQ739684.1|BQ739 ------------------------------------------------
gi|21480331|gb|BQ577014.1|BQ577 ------------------------------------------------
gi|271486|gb|T02632.1|T02632    ------------------------------------------------

PF07_0054                       ATGTTACAATTTAACTATGTTTTTAAACACATGATGATGAACATACAT
MAL7|PF07_0054                  ------------------------------------------------
su_gi_contig_443                ------------------------------------------------
gi|22793846|gb|BU497652.1|BU497 ------------------------------------------------
gi|22793514|gb|BU497320.1|BU497 ------------------------------------------------
gi|22794829|gb|BU498635.1|BU498 ------------------------------------------------
gi|21480603|gb|BQ577286.1|BQ577 ------------------------------------------------
gi|15586052|gb|BI670668.1|BI670 ------------------------------------------------
gi|21480514|gb|BQ577197.1|BQ577 ------------------------------------------------
gi|15908828|gb|BI815475.1|BI815 ------------------------------------------------
gi|462884|gb|T18098.1|T18098    ------------------------------------------------
gi|15909758|gb|BI815976.1|BI815 ------------------------------------------------
gi|15910277|gb|BI816259.1|BI816 ------------------------------------------------
gi|22791166|gb|BU494972.1|BU494 ------------------------------------------------
gi|22793439|gb|BU497245.1|BU497 ------------------------------------------------
gi|22794368|gb|BU498174.1|BU498 ------------------------------------------------
gi|22794054|gb|BU497860.1|BU497 ------------------------------------------------
gi|21254734|gb|BQ451622.1|BQ451 ------------------------------------------------
gi|22792619|gb|BU496425.1|BU496 ------------------------------------------------
gi|15909628|gb|BI815908.1|BI815 ------------------------------------------------
gi|21255109|gb|BQ451997.1|BQ451 ------------------------------------------------
gi|21480369|gb|BQ577052.1|BQ577 ------------------------------------------------
gi|22792466|gb|BU496272.1|BU496 ------------------------------------------------
gi|15910331|gb|BI816287.1|BI816 ------------------------------------------------
gi|22791449|gb|BU495255.1|BU495 ------------------------------------------------
gi|15910373|gb|BI816308.1|BI816 ------------------------------------------------
gi|21480380|gb|BQ577063.1|BQ577 ------------------------------------------------
gi|22794489|gb|BU498295.1|BU498 ------------------------------------------------
gi|21884697|gb|BQ739684.1|BQ739 ------------------------------------------------
gi|21480331|gb|BQ577014.1|BQ577 ------------------------------------------------
gi|271486|gb|T02632.1|T02632    ------------------------------------------------

PF07_0054                       ATATATATATATGCATTTATGTTTTAGTATATAATACGTGATAACAAC
MAL7|PF07_0054                  ------------------------------------------------
su_gi_contig_443                ------------------------------------------------
gi|22793846|gb|BU497652.1|BU497 ------------------------------------------------
gi|22793514|gb|BU497320.1|BU497 ------------------------------------------------
gi|22794829|gb|BU498635.1|BU498 ------------------------------------------------
gi|21480603|gb|BQ577286.1|BQ577 ------------------------------------------------
gi|15586052|gb|BI670668.1|BI670 ------------------------------------------------
gi|21480514|gb|BQ577197.1|BQ577 ------------------------------------------------
gi|15908828|gb|BI815475.1|BI815 ------------------------------------------------
gi|462884|gb|T18098.1|T18098    ------------------------------------------------
gi|15909758|gb|BI815976.1|BI815 ------------------------------------------------
gi|15910277|gb|BI816259.1|BI816 ------------------------------------------------
gi|22791166|gb|BU494972.1|BU494 ------------------------------------------------
gi|22793439|gb|BU497245.1|BU497 ------------------------------------------------
gi|22794368|gb|BU498174.1|BU498 ------------------------------------------------
gi|22794054|gb|BU497860.1|BU497 ------------------------------------------------
gi|21254734|gb|BQ451622.1|BQ451 ------------------------------------------------
gi|22792619|gb|BU496425.1|BU496 ------------------------------------------------
gi|15909628|gb|BI815908.1|BI815 ------------------------------------------------
gi|21255109|gb|BQ451997.1|BQ451 ------------------------------------------------
gi|21480369|gb|BQ577052.1|BQ577 ------------------------------------------------
gi|22792466|gb|BU496272.1|BU496 ------------------------------------------------
gi|15910331|gb|BI816287.1|BI816 ------------------------------------------------
gi|22791449|gb|BU495255.1|BU495 ------------------------------------------------
gi|15910373|gb|BI816308.1|BI816 ------------------------------------------------
gi|21480380|gb|BQ577063.1|BQ577 ------------------------------------------------
gi|22794489|gb|BU498295.1|BU498 ------------------------------------------------
gi|21884697|gb|BQ739684.1|BQ739 ------------------------------------------------
gi|21480331|gb|BQ577014.1|BQ577 ------------------------------------------------
gi|271486|gb|T02632.1|T02632    ------------------------------------------------

PF07_0054                       ATATACATTTATAAAAGGTTCAGATTGTTAAAAAATAAAATAATGATA
MAL7|PF07_0054                  ------------------------------------------------
su_gi_contig_443                ------------------------------------------------
gi|22793846|gb|BU497652.1|BU497 ------------------------------------------------
gi|22793514|gb|BU497320.1|BU497 ------------------------------------------------
gi|22794829|gb|BU498635.1|BU498 ------------------------------------------------
gi|21480603|gb|BQ577286.1|BQ577 ------------------------------------------------
gi|15586052|gb|BI670668.1|BI670 ------------------------------------------------
gi|21480514|gb|BQ577197.1|BQ577 ------------------------------------------------
gi|15908828|gb|BI815475.1|BI815 ------------------------------------------------
gi|462884|gb|T18098.1|T18098    ------------------------------------------------
gi|15909758|gb|BI815976.1|BI815 ------------------------------------------------
gi|15910277|gb|BI816259.1|BI816 ------------------------------------------------
gi|22791166|gb|BU494972.1|BU494 ------------------------------------------------
gi|22793439|gb|BU497245.1|BU497 ------------------------------------------------
gi|22794368|gb|BU498174.1|BU498 ------------------------------------------------
gi|22794054|gb|BU497860.1|BU497 ------------------------------------------------
gi|21254734|gb|BQ451622.1|BQ451 ------------------------------------------------
gi|22792619|gb|BU496425.1|BU496 ------------------------------------------------
gi|15909628|gb|BI815908.1|BI815 ------------------------------------------------
gi|21255109|gb|BQ451997.1|BQ451 ------------------------------------------------
gi|21480369|gb|BQ577052.1|BQ577 ------------------------------------------------
gi|22792466|gb|BU496272.1|BU496 ------------------------------------------------
gi|15910331|gb|BI816287.1|BI816 ------------------------------------------------
gi|22791449|gb|BU495255.1|BU495 ------------------------------------------------
gi|15910373|gb|BI816308.1|BI816 ------------------------------------------------
gi|21480380|gb|BQ577063.1|BQ577 ------------------------------------------------
gi|22794489|gb|BU498295.1|BU498 ------------------------------------------------
gi|21884697|gb|BQ739684.1|BQ739 ------------------------------------------------
gi|21480331|gb|BQ577014.1|BQ577 ------------------------------------------------
gi|271486|gb|T02632.1|T02632    ------------------------------------------------

PF07_0054                       CACGTAACAAATATATATGTATATAATATGTATCCATAAAAGTTATAG
MAL7|PF07_0054                  ------------------------------------------------
su_gi_contig_443                ------------------------------------------------
gi|22793846|gb|BU497652.1|BU497 ------------------------------------------------
gi|22793514|gb|BU497320.1|BU497 ------------------------------------------------
gi|22794829|gb|BU498635.1|BU498 ------------------------------------------------
gi|21480603|gb|BQ577286.1|BQ577 ------------------------------------------------
gi|15586052|gb|BI670668.1|BI670 ------------------------------------------------
gi|21480514|gb|BQ577197.1|BQ577 ------------------------------------------------
gi|15908828|gb|BI815475.1|BI815 ------------------------------------------------
gi|462884|gb|T18098.1|T18098    ------------------------------------------------
gi|15909758|gb|BI815976.1|BI815 ------------------------------------------------
gi|15910277|gb|BI816259.1|BI816 ------------------------------------------------
gi|22791166|gb|BU494972.1|BU494 ------------------------------------------------
gi|22793439|gb|BU497245.1|BU497 ------------------------------------------------
gi|22794368|gb|BU498174.1|BU498 ------------------------------------------------
gi|22794054|gb|BU497860.1|BU497 ------------------------------------------------
gi|21254734|gb|BQ451622.1|BQ451 ------------------------------------------------
gi|22792619|gb|BU496425.1|BU496 ------------------------------------------------
gi|15909628|gb|BI815908.1|BI815 ------------------------------------------------
gi|21255109|gb|BQ451997.1|BQ451 ------------------------------------------------
gi|21480369|gb|BQ577052.1|BQ577 ------------------------------------------------
gi|22792466|gb|BU496272.1|BU496 ------------------------------------------------
gi|15910331|gb|BI816287.1|BI816 ------------------------------------------------
gi|22791449|gb|BU495255.1|BU495 ------------------------------------------------
gi|15910373|gb|BI816308.1|BI816 ------------------------------------------------
gi|21480380|gb|BQ577063.1|BQ577 ------------------------------------------------
gi|22794489|gb|BU498295.1|BU498 ------------------------------------------------
gi|21884697|gb|BQ739684.1|BQ739 ------------------------------------------------
gi|21480331|gb|BQ577014.1|BQ577 ------------------------------------------------
gi|271486|gb|T02632.1|T02632    ------------------------------------------------

PF07_0054                       AGAAAGCATTCATAAGTCTATTATGATATAATATATGTATATATATAT
MAL7|PF07_0054                  ------------------------------------------------
su_gi_contig_443                ------------------------------------------------
gi|22793846|gb|BU497652.1|BU497 ------------------------------------------------
gi|22793514|gb|BU497320.1|BU497 ------------------------------------------------
gi|22794829|gb|BU498635.1|BU498 ------------------------------------------------
gi|21480603|gb|BQ577286.1|BQ577 ------------------------------------------------
gi|15586052|gb|BI670668.1|BI670 ------------------------------------------------
gi|21480514|gb|BQ577197.1|BQ577 ------------------------------------------------
gi|15908828|gb|BI815475.1|BI815 ------------------------------------------------
gi|462884|gb|T18098.1|T18098    ------------------------------------------------
gi|15909758|gb|BI815976.1|BI815 ------------------------------------------------
gi|15910277|gb|BI816259.1|BI816 ------------------------------------------------
gi|22791166|gb|BU494972.1|BU494 ------------------------------------------------
gi|22793439|gb|BU497245.1|BU497 ------------------------------------------------
gi|22794368|gb|BU498174.1|BU498 ------------------------------------------------
gi|22794054|gb|BU497860.1|BU497 ------------------------------------------------
gi|21254734|gb|BQ451622.1|BQ451 ------------------------------------------------
gi|22792619|gb|BU496425.1|BU496 ------------------------------------------------
gi|15909628|gb|BI815908.1|BI815 ------------------------------------------------
gi|21255109|gb|BQ451997.1|BQ451 ------------------------------------------------
gi|21480369|gb|BQ577052.1|BQ577 ------------------------------------------------
gi|22792466|gb|BU496272.1|BU496 ------------------------------------------------
gi|15910331|gb|BI816287.1|BI816 ------------------------------------------------
gi|22791449|gb|BU495255.1|BU495 ------------------------------------------------
gi|15910373|gb|BI816308.1|BI816 ------------------------------------------------
gi|21480380|gb|BQ577063.1|BQ577 ------------------------------------------------
gi|22794489|gb|BU498295.1|BU498 ------------------------------------------------
gi|21884697|gb|BQ739684.1|BQ739 ------------------------------------------------
gi|21480331|gb|BQ577014.1|BQ577 ------------------------------------------------
gi|271486|gb|T02632.1|T02632    ------------------------------------------------

PF07_0054                       ATATATATTATATATATGTATGTATGTATATATTTTTTTTTTTTTTTT
MAL7|PF07_0054                  ------------------------------------------------
su_gi_contig_443                ------------------------------------------------
gi|22793846|gb|BU497652.1|BU497 ------------------------------------------------
gi|22793514|gb|BU497320.1|BU497 ------------------------------------------------
gi|22794829|gb|BU498635.1|BU498 ------------------------------------------------
gi|21480603|gb|BQ577286.1|BQ577 ------------------------------------------------
gi|15586052|gb|BI670668.1|BI670 ------------------------------------------------
gi|21480514|gb|BQ577197.1|BQ577 ------------------------------------------------
gi|15908828|gb|BI815475.1|BI815 ------------------------------------------------
gi|462884|gb|T18098.1|T18098    ------------------------------------------------
gi|15909758|gb|BI815976.1|BI815 ------------------------------------------------
gi|15910277|gb|BI816259.1|BI816 ------------------------------------------------
gi|22791166|gb|BU494972.1|BU494 ------------------------------------------------
gi|22793439|gb|BU497245.1|BU497 ------------------------------------------------
gi|22794368|gb|BU498174.1|BU498 ------------------------------------------------
gi|22794054|gb|BU497860.1|BU497 ------------------------------------------------
gi|21254734|gb|BQ451622.1|BQ451 ------------------------------------------------
gi|22792619|gb|BU496425.1|BU496 ------------------------------------------------
gi|15909628|gb|BI815908.1|BI815 ------------------------------------------------
gi|21255109|gb|BQ451997.1|BQ451 ------------------------------------------------
gi|21480369|gb|BQ577052.1|BQ577 ------------------------------------------------
gi|22792466|gb|BU496272.1|BU496 ------------------------------------------------
gi|15910331|gb|BI816287.1|BI816 ------------------------------------------------
gi|22791449|gb|BU495255.1|BU495 ------------------------------------------------
gi|15910373|gb|BI816308.1|BI816 ------------------------------------------------
gi|21480380|gb|BQ577063.1|BQ577 ------------------------------------------------
gi|22794489|gb|BU498295.1|BU498 ------------------------------------------------
gi|21884697|gb|BQ739684.1|BQ739 ------------------------------------------------
gi|21480331|gb|BQ577014.1|BQ577 ------------------------------------------------
gi|271486|gb|T02632.1|T02632    ------------------------------------------------

PF07_0054                       TTTTTTTAATTATCTAATATATGTATATATATATTTATATGTGCATAT
MAL7|PF07_0054                  ------------------------------------------------
su_gi_contig_443                ------------------------------------------------
gi|22793846|gb|BU497652.1|BU497 ------------------------------------------------
gi|22793514|gb|BU497320.1|BU497 ------------------------------------------------
gi|22794829|gb|BU498635.1|BU498 ------------------------------------------------
gi|21480603|gb|BQ577286.1|BQ577 ------------------------------------------------
gi|15586052|gb|BI670668.1|BI670 ------------------------------------------------
gi|21480514|gb|BQ577197.1|BQ577 ------------------------------------------------
gi|15908828|gb|BI815475.1|BI815 ------------------------------------------------
gi|462884|gb|T18098.1|T18098    ------------------------------------------------
gi|15909758|gb|BI815976.1|BI815 ------------------------------------------------
gi|15910277|gb|BI816259.1|BI816 ------------------------------------------------
gi|22791166|gb|BU494972.1|BU494 ------------------------------------------------
gi|22793439|gb|BU497245.1|BU497 ------------------------------------------------
gi|22794368|gb|BU498174.1|BU498 ------------------------------------------------
gi|22794054|gb|BU497860.1|BU497 ------------------------------------------------
gi|21254734|gb|BQ451622.1|BQ451 ------------------------------------------------
gi|22792619|gb|BU496425.1|BU496 ------------------------------------------------
gi|15909628|gb|BI815908.1|BI815 ------------------------------------------------
gi|21255109|gb|BQ451997.1|BQ451 ------------------------------------------------
gi|21480369|gb|BQ577052.1|BQ577 ------------------------------------------------
gi|22792466|gb|BU496272.1|BU496 ------------------------------------------------
gi|15910331|gb|BI816287.1|BI816 ------------------------------------------------
gi|22791449|gb|BU495255.1|BU495 ------------------------------------------------
gi|15910373|gb|BI816308.1|BI816 ------------------------------------------------
gi|21480380|gb|BQ577063.1|BQ577 ------------------------------------------------
gi|22794489|gb|BU498295.1|BU498 ------------------------------------------------
gi|21884697|gb|BQ739684.1|BQ739 ------------------------------------------------
gi|21480331|gb|BQ577014.1|BQ577 ------------------------------------------------
gi|271486|gb|T02632.1|T02632    ------------------------------------------------

PF07_0054                       AAATATTATATATATATATATATAAGATAAATCAAAAAGCAACTAAGC
MAL7|PF07_0054                  ------------------------------------------------
su_gi_contig_443                ------------------------------------------------
gi|22793846|gb|BU497652.1|BU497 ------------------------------------------------
gi|22793514|gb|BU497320.1|BU497 ------------------------------------------------
gi|22794829|gb|BU498635.1|BU498 ------------------------------------------------
gi|21480603|gb|BQ577286.1|BQ577 ------------------------------------------------
gi|15586052|gb|BI670668.1|BI670 ------------------------------------------------
gi|21480514|gb|BQ577197.1|BQ577 ------------------------------------------------
gi|15908828|gb|BI815475.1|BI815 ------------------------------------------------
gi|462884|gb|T18098.1|T18098    ------------------------------------------------
gi|15909758|gb|BI815976.1|BI815 ------------------------------------------------
gi|15910277|gb|BI816259.1|BI816 ------------------------------------------------
gi|22791166|gb|BU494972.1|BU494 ------------------------------------------------
gi|22793439|gb|BU497245.1|BU497 ------------------------------------------------
gi|22794368|gb|BU498174.1|BU498 ------------------------------------------------
gi|22794054|gb|BU497860.1|BU497 ------------------------------------------------
gi|21254734|gb|BQ451622.1|BQ451 ------------------------------------------------
gi|22792619|gb|BU496425.1|BU496 ------------------------------------------------
gi|15909628|gb|BI815908.1|BI815 ------------------------------------------------
gi|21255109|gb|BQ451997.1|BQ451 ------------------------------------------------
gi|21480369|gb|BQ577052.1|BQ577 ------------------------------------------------
gi|22792466|gb|BU496272.1|BU496 ------------------------------------------------
gi|15910331|gb|BI816287.1|BI816 ------------------------------------------------
gi|22791449|gb|BU495255.1|BU495 ------------------------------------------------
gi|15910373|gb|BI816308.1|BI816 ------------------------------------------------
gi|21480380|gb|BQ577063.1|BQ577 ------------------------------------------------
gi|22794489|gb|BU498295.1|BU498 ------------------------------------------------
gi|21884697|gb|BQ739684.1|BQ739 ------------------------------------------------
gi|21480331|gb|BQ577014.1|BQ577 ------------------------------------------------
gi|271486|gb|T02632.1|T02632    ------------------------------------------------

PF07_0054                       ATTTAAAGATCATTCTTAAACCGTGTACTTATTATTTTTTTTTTTTAA
MAL7|PF07_0054                  ------------------------------------------------
su_gi_contig_443                ------------------------------------------------
gi|22793846|gb|BU497652.1|BU497 ------------------------------------------------
gi|22793514|gb|BU497320.1|BU497 ------------------------------------------------
gi|22794829|gb|BU498635.1|BU498 ------------------------------------------------
gi|21480603|gb|BQ577286.1|BQ577 ------------------------------------------------
gi|15586052|gb|BI670668.1|BI670 ------------------------------------------------
gi|21480514|gb|BQ577197.1|BQ577 ------------------------------------------------
gi|15908828|gb|BI815475.1|BI815 ------------------------------------------------
gi|462884|gb|T18098.1|T18098    ------------------------------------------------
gi|15909758|gb|BI815976.1|BI815 ------------------------------------------------
gi|15910277|gb|BI816259.1|BI816 ------------------------------------------------
gi|22791166|gb|BU494972.1|BU494 ------------------------------------------------
gi|22793439|gb|BU497245.1|BU497 ------------------------------------------------
gi|22794368|gb|BU498174.1|BU498 ------------------------------------------------
gi|22794054|gb|BU497860.1|BU497 ------------------------------------------------
gi|21254734|gb|BQ451622.1|BQ451 ------------------------------------------------
gi|22792619|gb|BU496425.1|BU496 ------------------------------------------------
gi|15909628|gb|BI815908.1|BI815 ------------------------------------------------
gi|21255109|gb|BQ451997.1|BQ451 ------------------------------------------------
gi|21480369|gb|BQ577052.1|BQ577 ------------------------------------------------
gi|22792466|gb|BU496272.1|BU496 ------------------------------------------------
gi|15910331|gb|BI816287.1|BI816 ------------------------------------------------
gi|22791449|gb|BU495255.1|BU495 ------------------------------------------------
gi|15910373|gb|BI816308.1|BI816 ------------------------------------------------
gi|21480380|gb|BQ577063.1|BQ577 ------------------------------------------------
gi|22794489|gb|BU498295.1|BU498 ------------------------------------------------
gi|21884697|gb|BQ739684.1|BQ739 ------------------------------------------------
gi|21480331|gb|BQ577014.1|BQ577 ------------------------------------------------
gi|271486|gb|T02632.1|T02632    ------------------------------------------------

PF07_0054                       CAAAAAGAAAAAAAAAAAAAAGACAAATTTATTTAAGAAATTAAGTAA
MAL7|PF07_0054                  ------------------------------------------------
su_gi_contig_443                ------------------------------------------------
gi|22793846|gb|BU497652.1|BU497 ------------------------------------------------
gi|22793514|gb|BU497320.1|BU497 ------------------------------------------------
gi|22794829|gb|BU498635.1|BU498 ------------------------------------------------
gi|21480603|gb|BQ577286.1|BQ577 ------------------------------------------------
gi|15586052|gb|BI670668.1|BI670 ------------------------------------------------
gi|21480514|gb|BQ577197.1|BQ577 ------------------------------------------------
gi|15908828|gb|BI815475.1|BI815 ------------------------------------------------
gi|462884|gb|T18098.1|T18098    ------------------------------------------------
gi|15909758|gb|BI815976.1|BI815 ------------------------------------------------
gi|15910277|gb|BI816259.1|BI816 ------------------------------------------------
gi|22791166|gb|BU494972.1|BU494 ------------------------------------------------
gi|22793439|gb|BU497245.1|BU497 ------------------------------------------------
gi|22794368|gb|BU498174.1|BU498 ------------------------------------------------
gi|22794054|gb|BU497860.1|BU497 ------------------------------------------------
gi|21254734|gb|BQ451622.1|BQ451 ------------------------------------------------
gi|22792619|gb|BU496425.1|BU496 ------------------------------------------------
gi|15909628|gb|BI815908.1|BI815 ------------------------------------------------
gi|21255109|gb|BQ451997.1|BQ451 ------------------------------------------------
gi|21480369|gb|BQ577052.1|BQ577 ------------------------------------------------
gi|22792466|gb|BU496272.1|BU496 ------------------------------------------------
gi|15910331|gb|BI816287.1|BI816 ------------------------------------------------
gi|22791449|gb|BU495255.1|BU495 ------------------------------------------------
gi|15910373|gb|BI816308.1|BI816 ------------------------------------------------
gi|21480380|gb|BQ577063.1|BQ577 ------------------------------------------------
gi|22794489|gb|BU498295.1|BU498 ------------------------------------------------
gi|21884697|gb|BQ739684.1|BQ739 ------------------------------------------------
gi|21480331|gb|BQ577014.1|BQ577 ------------------------------------------------
gi|271486|gb|T02632.1|T02632    ------------------------------------------------

PF07_0054                       AGAAAAAAAAGAAAAAATTAATGAATCATTATAGGAGAACATAAAATA
MAL7|PF07_0054                  ------------------------------------------------
su_gi_contig_443                ------------------------------------------------
gi|22793846|gb|BU497652.1|BU497 ------------------------------------------------
gi|22793514|gb|BU497320.1|BU497 ------------------------------------------------
gi|22794829|gb|BU498635.1|BU498 ------------------------------------------------
gi|21480603|gb|BQ577286.1|BQ577 ------------------------------------------------
gi|15586052|gb|BI670668.1|BI670 ------------------------------------------------
gi|21480514|gb|BQ577197.1|BQ577 ------------------------------------------------
gi|15908828|gb|BI815475.1|BI815 ------------------------------------------------
gi|462884|gb|T18098.1|T18098    ------------------------------------------------
gi|15909758|gb|BI815976.1|BI815 ------------------------------------------------
gi|15910277|gb|BI816259.1|BI816 ------------------------------------------------
gi|22791166|gb|BU494972.1|BU494 ------------------------------------------------
gi|22793439|gb|BU497245.1|BU497 ------------------------------------------------
gi|22794368|gb|BU498174.1|BU498 ------------------------------------------------
gi|22794054|gb|BU497860.1|BU497 ------------------------------------------------
gi|21254734|gb|BQ451622.1|BQ451 ------------------------------------------------
gi|22792619|gb|BU496425.1|BU496 ------------------------------------------------
gi|15909628|gb|BI815908.1|BI815 ------------------------------------------------
gi|21255109|gb|BQ451997.1|BQ451 ------------------------------------------------
gi|21480369|gb|BQ577052.1|BQ577 ------------------------------------------------
gi|22792466|gb|BU496272.1|BU496 ------------------------------------------------
gi|15910331|gb|BI816287.1|BI816 ------------------------------------------------
gi|22791449|gb|BU495255.1|BU495 ------------------------------------------------
gi|15910373|gb|BI816308.1|BI816 ------------------------------------------------
gi|21480380|gb|BQ577063.1|BQ577 ------------------------------------------------
gi|22794489|gb|BU498295.1|BU498 ------------------------------------------------
gi|21884697|gb|BQ739684.1|BQ739 ------------------------------------------------
gi|21480331|gb|BQ577014.1|BQ577 ------------------------------------------------
gi|271486|gb|T02632.1|T02632    ------------------------------------------------

PF07_0054                       AAAGTTTTTAATATAAGTAATTATATTCATTTAAAATGGACAAAATAT
MAL7|PF07_0054                  ------------------------------------------------
su_gi_contig_443                ------------------------------------------------
gi|22793846|gb|BU497652.1|BU497 ------------------------------------------------
gi|22793514|gb|BU497320.1|BU497 ------------------------------------------------
gi|22794829|gb|BU498635.1|BU498 ------------------------------------------------
gi|21480603|gb|BQ577286.1|BQ577 ------------------------------------------------
gi|15586052|gb|BI670668.1|BI670 ------------------------------------------------
gi|21480514|gb|BQ577197.1|BQ577 ------------------------------------------------
gi|15908828|gb|BI815475.1|BI815 ------------------------------------------------
gi|462884|gb|T18098.1|T18098    ------------------------------------------------
gi|15909758|gb|BI815976.1|BI815 ------------------------------------------------
gi|15910277|gb|BI816259.1|BI816 ------------------------------------------------
gi|22791166|gb|BU494972.1|BU494 ------------------------------------------------
gi|22793439|gb|BU497245.1|BU497 ------------------------------------------------
gi|22794368|gb|BU498174.1|BU498 ------------------------------------------------
gi|22794054|gb|BU497860.1|BU497 ------------------------------------------------
gi|21254734|gb|BQ451622.1|BQ451 ------------------------------------------------
gi|22792619|gb|BU496425.1|BU496 ------------------------------------------------
gi|15909628|gb|BI815908.1|BI815 ------------------------------------------------
gi|21255109|gb|BQ451997.1|BQ451 ------------------------------------------------
gi|21480369|gb|BQ577052.1|BQ577 ------------------------------------------------
gi|22792466|gb|BU496272.1|BU496 ------------------------------------------------
gi|15910331|gb|BI816287.1|BI816 ------------------------------------------------
gi|22791449|gb|BU495255.1|BU495 ------------------------------------------------
gi|15910373|gb|BI816308.1|BI816 ------------------------------------------------
gi|21480380|gb|BQ577063.1|BQ577 ------------------------------------------------
gi|22794489|gb|BU498295.1|BU498 ------------------------------------------------
gi|21884697|gb|BQ739684.1|BQ739 ------------------------------------------------
gi|21480331|gb|BQ577014.1|BQ577 ------------------------------------------------
gi|271486|gb|T02632.1|T02632    ------------------------------------------------

PF07_0054                       ATATATATATATATATATATATATATATATATATATATATCCTTTTAT
MAL7|PF07_0054                  ------------------------------------------------
su_gi_contig_443                ------------------------------------------------
gi|22793846|gb|BU497652.1|BU497 ------------------------------------------------
gi|22793514|gb|BU497320.1|BU497 ------------------------------------------------
gi|22794829|gb|BU498635.1|BU498 ------------------------------------------------
gi|21480603|gb|BQ577286.1|BQ577 ------------------------------------------------
gi|15586052|gb|BI670668.1|BI670 ------------------------------------------------
gi|21480514|gb|BQ577197.1|BQ577 ------------------------------------------------
gi|15908828|gb|BI815475.1|BI815 ------------------------------------------------
gi|462884|gb|T18098.1|T18098    ------------------------------------------------
gi|15909758|gb|BI815976.1|BI815 ------------------------------------------------
gi|15910277|gb|BI816259.1|BI816 ------------------------------------------------
gi|22791166|gb|BU494972.1|BU494 ------------------------------------------------
gi|22793439|gb|BU497245.1|BU497 ------------------------------------------------
gi|22794368|gb|BU498174.1|BU498 ------------------------------------------------
gi|22794054|gb|BU497860.1|BU497 ------------------------------------------------
gi|21254734|gb|BQ451622.1|BQ451 ------------------------------------------------
gi|22792619|gb|BU496425.1|BU496 ------------------------------------------------
gi|15909628|gb|BI815908.1|BI815 ------------------------------------------------
gi|21255109|gb|BQ451997.1|BQ451 ------------------------------------------------
gi|21480369|gb|BQ577052.1|BQ577 ------------------------------------------------
gi|22792466|gb|BU496272.1|BU496 ------------------------------------------------
gi|15910331|gb|BI816287.1|BI816 ------------------------------------------------
gi|22791449|gb|BU495255.1|BU495 ------------------------------------------------
gi|15910373|gb|BI816308.1|BI816 ------------------------------------------------
gi|21480380|gb|BQ577063.1|BQ577 ------------------------------------------------
gi|22794489|gb|BU498295.1|BU498 ------------------------------------------------
gi|21884697|gb|BQ739684.1|BQ739 ------------------------------------------------
gi|21480331|gb|BQ577014.1|BQ577 ------------------------------------------------
gi|271486|gb|T02632.1|T02632    ------------------------------------------------

PF07_0054                       TACTCACTATTTATAAGGTTATTATTATTTCATTATGAAATTTTTTTT
MAL7|PF07_0054                  ------------------------------------------------
su_gi_contig_443                ------------------------------------------------
gi|22793846|gb|BU497652.1|BU497 ------------------------------------------------
gi|22793514|gb|BU497320.1|BU497 ------------------------------------------------
gi|22794829|gb|BU498635.1|BU498 ------------------------------------------------
gi|21480603|gb|BQ577286.1|BQ577 ------------------------------------------------
gi|15586052|gb|BI670668.1|BI670 ------------------------------------------------
gi|21480514|gb|BQ577197.1|BQ577 ------------------------------------------------
gi|15908828|gb|BI815475.1|BI815 ------------------------------------------------
gi|462884|gb|T18098.1|T18098    ------------------------------------------------
gi|15909758|gb|BI815976.1|BI815 ------------------------------------------------
gi|15910277|gb|BI816259.1|BI816 ------------------------------------------------
gi|22791166|gb|BU494972.1|BU494 ------------------------------------------------
gi|22793439|gb|BU497245.1|BU497 ------------------------------------------------
gi|22794368|gb|BU498174.1|BU498 ------------------------------------------------
gi|22794054|gb|BU497860.1|BU497 ------------------------------------------------
gi|21254734|gb|BQ451622.1|BQ451 ------------------------------------------------
gi|22792619|gb|BU496425.1|BU496 ------------------------------------------------
gi|15909628|gb|BI815908.1|BI815 ------------------------------------------------
gi|21255109|gb|BQ451997.1|BQ451 ------------------------------------------------
gi|21480369|gb|BQ577052.1|BQ577 ------------------------------------------------
gi|22792466|gb|BU496272.1|BU496 ------------------------------------------------
gi|15910331|gb|BI816287.1|BI816 ------------------------------------------------
gi|22791449|gb|BU495255.1|BU495 ------------------------------------------------
gi|15910373|gb|BI816308.1|BI816 ------------------------------------------------
gi|21480380|gb|BQ577063.1|BQ577 ------------------------------------------------
gi|22794489|gb|BU498295.1|BU498 ------------------------------------------------
gi|21884697|gb|BQ739684.1|BQ739 ------------------------------------------------
gi|21480331|gb|BQ577014.1|BQ577 ------------------------------------------------
gi|271486|gb|T02632.1|T02632    ------------------------------------------------

PF07_0054                       TTTTTTTTCAATTTTTTTTTTTATATATAATGCACTAGATTTATTACT
MAL7|PF07_0054                  ------------------------------------------------
su_gi_contig_443                ------------------------------------------------
gi|22793846|gb|BU497652.1|BU497 ------------------------------------------------
gi|22793514|gb|BU497320.1|BU497 ------------------------------------------------
gi|22794829|gb|BU498635.1|BU498 ------------------------------------------------
gi|21480603|gb|BQ577286.1|BQ577 ------------------------------------------------
gi|15586052|gb|BI670668.1|BI670 ------------------------------------------------
gi|21480514|gb|BQ577197.1|BQ577 ------------------------------------------------
gi|15908828|gb|BI815475.1|BI815 ------------------------------------------------
gi|462884|gb|T18098.1|T18098    ------------------------------------------------
gi|15909758|gb|BI815976.1|BI815 ------------------------------------------------
gi|15910277|gb|BI816259.1|BI816 ------------------------------------------------
gi|22791166|gb|BU494972.1|BU494 ------------------------------------------------
gi|22793439|gb|BU497245.1|BU497 ------------------------------------------------
gi|22794368|gb|BU498174.1|BU498 ------------------------------------------------
gi|22794054|gb|BU497860.1|BU497 ------------------------------------------------
gi|21254734|gb|BQ451622.1|BQ451 ------------------------------------------------
gi|22792619|gb|BU496425.1|BU496 ------------------------------------------------
gi|15909628|gb|BI815908.1|BI815 ------------------------------------------------
gi|21255109|gb|BQ451997.1|BQ451 ------------------------------------------------
gi|21480369|gb|BQ577052.1|BQ577 ------------------------------------------------
gi|22792466|gb|BU496272.1|BU496 ------------------------------------------------
gi|15910331|gb|BI816287.1|BI816 ------------------------------------------------
gi|22791449|gb|BU495255.1|BU495 ------------------------------------------------
gi|15910373|gb|BI816308.1|BI816 ------------------------------------------------
gi|21480380|gb|BQ577063.1|BQ577 ------------------------------------------------
gi|22794489|gb|BU498295.1|BU498 ------------------------------------------------
gi|21884697|gb|BQ739684.1|BQ739 ------------------------------------------------
gi|21480331|gb|BQ577014.1|BQ577 ------------------------------------------------
gi|271486|gb|T02632.1|T02632    ------------------------------------------------

PF07_0054                       ACAAGGTGTAATTATTGTGTGAGCAAGTAGTGCATAATATAAATAAAA
MAL7|PF07_0054                  ------------------------------------------------
su_gi_contig_443                ------------------------------------------------
gi|22793846|gb|BU497652.1|BU497 ------------------------------------------------
gi|22793514|gb|BU497320.1|BU497 ------------------------------------------------
gi|22794829|gb|BU498635.1|BU498 ------------------------------------------------
gi|21480603|gb|BQ577286.1|BQ577 ------------------------------------------------
gi|15586052|gb|BI670668.1|BI670 ------------------------------------------------
gi|21480514|gb|BQ577197.1|BQ577 ------------------------------------------------
gi|15908828|gb|BI815475.1|BI815 ------------------------------------------------
gi|462884|gb|T18098.1|T18098    ------------------------------------------------
gi|15909758|gb|BI815976.1|BI815 ------------------------------------------------
gi|15910277|gb|BI816259.1|BI816 ------------------------------------------------
gi|22791166|gb|BU494972.1|BU494 ------------------------------------------------
gi|22793439|gb|BU497245.1|BU497 ------------------------------------------------
gi|22794368|gb|BU498174.1|BU498 ------------------------------------------------
gi|22794054|gb|BU497860.1|BU497 ------------------------------------------------
gi|21254734|gb|BQ451622.1|BQ451 ------------------------------------------------
gi|22792619|gb|BU496425.1|BU496 ------------------------------------------------
gi|15909628|gb|BI815908.1|BI815 ------------------------------------------------
gi|21255109|gb|BQ451997.1|BQ451 ------------------------------------------------
gi|21480369|gb|BQ577052.1|BQ577 ------------------------------------------------
gi|22792466|gb|BU496272.1|BU496 ------------------------------------------------
gi|15910331|gb|BI816287.1|BI816 ------------------------------------------------
gi|22791449|gb|BU495255.1|BU495 ------------------------------------------------
gi|15910373|gb|BI816308.1|BI816 ------------------------------------------------
gi|21480380|gb|BQ577063.1|BQ577 ------------------------------------------------
gi|22794489|gb|BU498295.1|BU498 ------------------------------------------------
gi|21884697|gb|BQ739684.1|BQ739 ------------------------------------------------
gi|21480331|gb|BQ577014.1|BQ577 ------------------------------------------------
gi|271486|gb|T02632.1|T02632    ------------------------------------------------

PF07_0054                       AATTATATATTTTTTAATAAAAATGAATAATAAATAAATAAATAAATA
MAL7|PF07_0054                  ------------------------------------------------
su_gi_contig_443                ------------------------------------------------
gi|22793846|gb|BU497652.1|BU497 ------------------------------------------------
gi|22793514|gb|BU497320.1|BU497 ------------------------------------------------
gi|22794829|gb|BU498635.1|BU498 ------------------------------------------------
gi|21480603|gb|BQ577286.1|BQ577 ------------------------------------------------
gi|15586052|gb|BI670668.1|BI670 ------------------------------------------------
gi|21480514|gb|BQ577197.1|BQ577 ------------------------------------------------
gi|15908828|gb|BI815475.1|BI815 ------------------------------------------------
gi|462884|gb|T18098.1|T18098    ------------------------------------------------
gi|15909758|gb|BI815976.1|BI815 ------------------------------------------------
gi|15910277|gb|BI816259.1|BI816 ------------------------------------------------
gi|22791166|gb|BU494972.1|BU494 ------------------------------------------------
gi|22793439|gb|BU497245.1|BU497 ------------------------------------------------
gi|22794368|gb|BU498174.1|BU498 ------------------------------------------------
gi|22794054|gb|BU497860.1|BU497 ------------------------------------------------
gi|21254734|gb|BQ451622.1|BQ451 ------------------------------------------------
gi|22792619|gb|BU496425.1|BU496 ------------------------------------------------
gi|15909628|gb|BI815908.1|BI815 ------------------------------------------------
gi|21255109|gb|BQ451997.1|BQ451 ------------------------------------------------
gi|21480369|gb|BQ577052.1|BQ577 ------------------------------------------------
gi|22792466|gb|BU496272.1|BU496 ------------------------------------------------
gi|15910331|gb|BI816287.1|BI816 ------------------------------------------------
gi|22791449|gb|BU495255.1|BU495 ------------------------------------------------
gi|15910373|gb|BI816308.1|BI816 ------------------------------------------------
gi|21480380|gb|BQ577063.1|BQ577 ------------------------------------------------
gi|22794489|gb|BU498295.1|BU498 ------------------------------------------------
gi|21884697|gb|BQ739684.1|BQ739 ------------------------------------------------
gi|21480331|gb|BQ577014.1|BQ577 ------------------------------------------------
gi|271486|gb|T02632.1|T02632    ------------------------------------------------

PF07_0054                       CATATATATATATATATATATATATAATATTTATTTTTAAGATAATTC
MAL7|PF07_0054                  ------------------------------------------------
su_gi_contig_443                ------------------------------------------------
gi|22793846|gb|BU497652.1|BU497 ------------------------------------------------
gi|22793514|gb|BU497320.1|BU497 ------------------------------------------------
gi|22794829|gb|BU498635.1|BU498 ------------------------------------------------
gi|21480603|gb|BQ577286.1|BQ577 ------------------------------------------------
gi|15586052|gb|BI670668.1|BI670 ------------------------------------------------
gi|21480514|gb|BQ577197.1|BQ577 ------------------------------------------------
gi|15908828|gb|BI815475.1|BI815 ------------------------------------------------
gi|462884|gb|T18098.1|T18098    ------------------------------------------------
gi|15909758|gb|BI815976.1|BI815 ------------------------------------------------
gi|15910277|gb|BI816259.1|BI816 ------------------------------------------------
gi|22791166|gb|BU494972.1|BU494 ------------------------------------------------
gi|22793439|gb|BU497245.1|BU497 ------------------------------------------------
gi|22794368|gb|BU498174.1|BU498 ------------------------------------------------
gi|22794054|gb|BU497860.1|BU497 ------------------------------------------------
gi|21254734|gb|BQ451622.1|BQ451 ------------------------------------------------
gi|22792619|gb|BU496425.1|BU496 ------------------------------------------------
gi|15909628|gb|BI815908.1|BI815 ------------------------------------------------
gi|21255109|gb|BQ451997.1|BQ451 ------------------------------------------------
gi|21480369|gb|BQ577052.1|BQ577 ------------------------------------------------
gi|22792466|gb|BU496272.1|BU496 ------------------------------------------------
gi|15910331|gb|BI816287.1|BI816 ------------------------------------------------
gi|22791449|gb|BU495255.1|BU495 ------------------------------------------------
gi|15910373|gb|BI816308.1|BI816 ------------------------------------------------
gi|21480380|gb|BQ577063.1|BQ577 ------------------------------------------------
gi|22794489|gb|BU498295.1|BU498 ------------------------------------------------
gi|21884697|gb|BQ739684.1|BQ739 ------------------------------------------------
gi|21480331|gb|BQ577014.1|BQ577 ------------------------------------------------
gi|271486|gb|T02632.1|T02632    ------------------------------------------------

PF07_0054                       AATATATTTGACAGTTATCAATTTGTATTTTATAAAAAAATTTTATAA
MAL7|PF07_0054                  ------------------------------------------------
su_gi_contig_443                ------------------------------------------------
gi|22793846|gb|BU497652.1|BU497 ------------------------------------------------
gi|22793514|gb|BU497320.1|BU497 ------------------------------------------------
gi|22794829|gb|BU498635.1|BU498 ------------------------------------------------
gi|21480603|gb|BQ577286.1|BQ577 ------------------------------------------------
gi|15586052|gb|BI670668.1|BI670 ------------------------------------------------
gi|21480514|gb|BQ577197.1|BQ577 ------------------------------------------------
gi|15908828|gb|BI815475.1|BI815 ------------------------------------------------
gi|462884|gb|T18098.1|T18098    ------------------------------------------------
gi|15909758|gb|BI815976.1|BI815 ------------------------------------------------
gi|15910277|gb|BI816259.1|BI816 ------------------------------------------------
gi|22791166|gb|BU494972.1|BU494 ------------------------------------------------
gi|22793439|gb|BU497245.1|BU497 ------------------------------------------------
gi|22794368|gb|BU498174.1|BU498 ------------------------------------------------
gi|22794054|gb|BU497860.1|BU497 ------------------------------------------------
gi|21254734|gb|BQ451622.1|BQ451 ------------------------------------------------
gi|22792619|gb|BU496425.1|BU496 ------------------------------------------------
gi|15909628|gb|BI815908.1|BI815 ------------------------------------------------
gi|21255109|gb|BQ451997.1|BQ451 ------------------------------------------------
gi|21480369|gb|BQ577052.1|BQ577 ------------------------------------------------
gi|22792466|gb|BU496272.1|BU496 ------------------------------------------------
gi|15910331|gb|BI816287.1|BI816 ------------------------------------------------
gi|22791449|gb|BU495255.1|BU495 ------------------------------------------------
gi|15910373|gb|BI816308.1|BI816 ------------------------------------------------
gi|21480380|gb|BQ577063.1|BQ577 ------------------------------------------------
gi|22794489|gb|BU498295.1|BU498 ------------------------------------------------
gi|21884697|gb|BQ739684.1|BQ739 ------------------------------------------------
gi|21480331|gb|BQ577014.1|BQ577 ------------------------------------------------
gi|271486|gb|T02632.1|T02632    ------------------------------------------------

PF07_0054                       ATTCATATTAATTTATGTCCTTTTTGAGAAAAATTAAGAAAGAATAAA
MAL7|PF07_0054                  ------------------------------------------------
su_gi_contig_443                ------------------------------------------------
gi|22793846|gb|BU497652.1|BU497 ------------------------------------------------
gi|22793514|gb|BU497320.1|BU497 ------------------------------------------------
gi|22794829|gb|BU498635.1|BU498 ------------------------------------------------
gi|21480603|gb|BQ577286.1|BQ577 ------------------------------------------------
gi|15586052|gb|BI670668.1|BI670 ------------------------------------------------
gi|21480514|gb|BQ577197.1|BQ577 ------------------------------------------------
gi|15908828|gb|BI815475.1|BI815 ------------------------------------------------
gi|462884|gb|T18098.1|T18098    ------------------------------------------------
gi|15909758|gb|BI815976.1|BI815 ------------------------------------------------
gi|15910277|gb|BI816259.1|BI816 ------------------------------------------------
gi|22791166|gb|BU494972.1|BU494 ------------------------------------------------
gi|22793439|gb|BU497245.1|BU497 ------------------------------------------------
gi|22794368|gb|BU498174.1|BU498 ------------------------------------------------
gi|22794054|gb|BU497860.1|BU497 ------------------------------------------------
gi|21254734|gb|BQ451622.1|BQ451 ------------------------------------------------
gi|22792619|gb|BU496425.1|BU496 ------------------------------------------------
gi|15909628|gb|BI815908.1|BI815 ------------------------------------------------
gi|21255109|gb|BQ451997.1|BQ451 ------------------------------------------------
gi|21480369|gb|BQ577052.1|BQ577 ------------------------------------------------
gi|22792466|gb|BU496272.1|BU496 ------------------------------------------------
gi|15910331|gb|BI816287.1|BI816 ------------------------------------------------
gi|22791449|gb|BU495255.1|BU495 ------------------------------------------------
gi|15910373|gb|BI816308.1|BI816 ------------------------------------------------
gi|21480380|gb|BQ577063.1|BQ577 ------------------------------------------------
gi|22794489|gb|BU498295.1|BU498 ------------------------------------------------
gi|21884697|gb|BQ739684.1|BQ739 ------------------------------------------------
gi|21480331|gb|BQ577014.1|BQ577 ------------------------------------------------
gi|271486|gb|T02632.1|T02632    ------------------------------------------------

PF07_0054                       AACTAATATTATATATTAATATAAATTTGTATTACATGAAAAAAATGT
MAL7|PF07_0054                  ------------------------------------------------
su_gi_contig_443                ------------------------------------------------
gi|22793846|gb|BU497652.1|BU497 ------------------------------------------------
gi|22793514|gb|BU497320.1|BU497 ------------------------------------------------
gi|22794829|gb|BU498635.1|BU498 ------------------------------------------------
gi|21480603|gb|BQ577286.1|BQ577 ------------------------------------------------
gi|15586052|gb|BI670668.1|BI670 ------------------------------------------------
gi|21480514|gb|BQ577197.1|BQ577 ------------------------------------------------
gi|15908828|gb|BI815475.1|BI815 ------------------------------------------------
gi|462884|gb|T18098.1|T18098    ------------------------------------------------
gi|15909758|gb|BI815976.1|BI815 ------------------------------------------------
gi|15910277|gb|BI816259.1|BI816 ------------------------------------------------
gi|22791166|gb|BU494972.1|BU494 ------------------------------------------------
gi|22793439|gb|BU497245.1|BU497 ------------------------------------------------
gi|22794368|gb|BU498174.1|BU498 ------------------------------------------------
gi|22794054|gb|BU497860.1|BU497 ------------------------------------------------
gi|21254734|gb|BQ451622.1|BQ451 ------------------------------------------------
gi|22792619|gb|BU496425.1|BU496 ------------------------------------------------
gi|15909628|gb|BI815908.1|BI815 ------------------------------------------------
gi|21255109|gb|BQ451997.1|BQ451 ------------------------------------------------
gi|21480369|gb|BQ577052.1|BQ577 ------------------------------------------------
gi|22792466|gb|BU496272.1|BU496 ------------------------------------------------
gi|15910331|gb|BI816287.1|BI816 ------------------------------------------------
gi|22791449|gb|BU495255.1|BU495 ------------------------------------------------
gi|15910373|gb|BI816308.1|BI816 ------------------------------------------------
gi|21480380|gb|BQ577063.1|BQ577 ------------------------------------------------
gi|22794489|gb|BU498295.1|BU498 ------------------------------------------------
gi|21884697|gb|BQ739684.1|BQ739 ------------------------------------------------
gi|21480331|gb|BQ577014.1|BQ577 ------------------------------------------------
gi|271486|gb|T02632.1|T02632    ------------------------------------------------

PF07_0054                       TTTTAACGTCACTGGCCAATAAAGCATGTGTTATGTAATTTCATGGAA
MAL7|PF07_0054                  ------------------------------------------------
su_gi_contig_443                ------------------------------------------------
gi|22793846|gb|BU497652.1|BU497 ------------------------------------------------
gi|22793514|gb|BU497320.1|BU497 ------------------------------------------------
gi|22794829|gb|BU498635.1|BU498 ------------------------------------------------
gi|21480603|gb|BQ577286.1|BQ577 ------------------------------------------------
gi|15586052|gb|BI670668.1|BI670 ------------------------------------------------
gi|21480514|gb|BQ577197.1|BQ577 ------------------------------------------------
gi|15908828|gb|BI815475.1|BI815 ------------------------------------------------
gi|462884|gb|T18098.1|T18098    ------------------------------------------------
gi|15909758|gb|BI815976.1|BI815 ------------------------------------------------
gi|15910277|gb|BI816259.1|BI816 ------------------------------------------------
gi|22791166|gb|BU494972.1|BU494 ------------------------------------------------
gi|22793439|gb|BU497245.1|BU497 ------------------------------------------------
gi|22794368|gb|BU498174.1|BU498 ------------------------------------------------
gi|22794054|gb|BU497860.1|BU497 ------------------------------------------------
gi|21254734|gb|BQ451622.1|BQ451 ------------------------------------------------
gi|22792619|gb|BU496425.1|BU496 ------------------------------------------------
gi|15909628|gb|BI815908.1|BI815 ------------------------------------------------
gi|21255109|gb|BQ451997.1|BQ451 ------------------------------------------------
gi|21480369|gb|BQ577052.1|BQ577 ------------------------------------------------
gi|22792466|gb|BU496272.1|BU496 ------------------------------------------------
gi|15910331|gb|BI816287.1|BI816 ------------------------------------------------
gi|22791449|gb|BU495255.1|BU495 ------------------------------------------------
gi|15910373|gb|BI816308.1|BI816 ------------------------------------------------
gi|21480380|gb|BQ577063.1|BQ577 ------------------------------------------------
gi|22794489|gb|BU498295.1|BU498 ------------------------------------------------
gi|21884697|gb|BQ739684.1|BQ739 ------------------------------------------------
gi|21480331|gb|BQ577014.1|BQ577 ------------------------------------------------
gi|271486|gb|T02632.1|T02632    ------------------------------------------------

PF07_0054                       TGGTGATATGCATTTGAATATTTATTTGTGAATATATTTAATTTTTTA
MAL7|PF07_0054                  ------------------------------------------------
su_gi_contig_443                ------------------------------------------------
gi|22793846|gb|BU497652.1|BU497 ------------------------------------------------
gi|22793514|gb|BU497320.1|BU497 ------------------------------------------------
gi|22794829|gb|BU498635.1|BU498 ------------------------------------------------
gi|21480603|gb|BQ577286.1|BQ577 ------------------------------------------------
gi|15586052|gb|BI670668.1|BI670 ------------------------------------------------
gi|21480514|gb|BQ577197.1|BQ577 ------------------------------------------------
gi|15908828|gb|BI815475.1|BI815 ------------------------------------------------
gi|462884|gb|T18098.1|T18098    ------------------------------------------------
gi|15909758|gb|BI815976.1|BI815 ------------------------------------------------
gi|15910277|gb|BI816259.1|BI816 ------------------------------------------------
gi|22791166|gb|BU494972.1|BU494 ------------------------------------------------
gi|22793439|gb|BU497245.1|BU497 ------------------------------------------------
gi|22794368|gb|BU498174.1|BU498 ------------------------------------------------
gi|22794054|gb|BU497860.1|BU497 ------------------------------------------------
gi|21254734|gb|BQ451622.1|BQ451 ------------------------------------------------
gi|22792619|gb|BU496425.1|BU496 ------------------------------------------------
gi|15909628|gb|BI815908.1|BI815 ------------------------------------------------
gi|21255109|gb|BQ451997.1|BQ451 ------------------------------------------------
gi|21480369|gb|BQ577052.1|BQ577 ------------------------------------------------
gi|22792466|gb|BU496272.1|BU496 ------------------------------------------------
gi|15910331|gb|BI816287.1|BI816 ------------------------------------------------
gi|22791449|gb|BU495255.1|BU495 ------------------------------------------------
gi|15910373|gb|BI816308.1|BI816 ------------------------------------------------
gi|21480380|gb|BQ577063.1|BQ577 ------------------------------------------------
gi|22794489|gb|BU498295.1|BU498 ------------------------------------------------
gi|21884697|gb|BQ739684.1|BQ739 ------------------------------------------------
gi|21480331|gb|BQ577014.1|BQ577 ------------------------------------------------
gi|271486|gb|T02632.1|T02632    ------------------------------------------------

PF07_0054                       CCAAGTATGGGTAATATTATATTATATATATATATATATATATTAACA
MAL7|PF07_0054                  ------------------------------------------------
su_gi_contig_443                ------------------------------------------------
gi|22793846|gb|BU497652.1|BU497 ------------------------------------------------
gi|22793514|gb|BU497320.1|BU497 ------------------------------------------------
gi|22794829|gb|BU498635.1|BU498 ------------------------------------------------
gi|21480603|gb|BQ577286.1|BQ577 ------------------------------------------------
gi|15586052|gb|BI670668.1|BI670 ------------------------------------------------
gi|21480514|gb|BQ577197.1|BQ577 ------------------------------------------------
gi|15908828|gb|BI815475.1|BI815 ------------------------------------------------
gi|462884|gb|T18098.1|T18098    ------------------------------------------------
gi|15909758|gb|BI815976.1|BI815 ------------------------------------------------
gi|15910277|gb|BI816259.1|BI816 ------------------------------------------------
gi|22791166|gb|BU494972.1|BU494 ------------------------------------------------
gi|22793439|gb|BU497245.1|BU497 ------------------------------------------------
gi|22794368|gb|BU498174.1|BU498 ------------------------------------------------
gi|22794054|gb|BU497860.1|BU497 ------------------------------------------------
gi|21254734|gb|BQ451622.1|BQ451 ------------------------------------------------
gi|22792619|gb|BU496425.1|BU496 ------------------------------------------------
gi|15909628|gb|BI815908.1|BI815 ------------------------------------------------
gi|21255109|gb|BQ451997.1|BQ451 ------------------------------------------------
gi|21480369|gb|BQ577052.1|BQ577 ------------------------------------------------
gi|22792466|gb|BU496272.1|BU496 ------------------------------------------------
gi|15910331|gb|BI816287.1|BI816 ------------------------------------------------
gi|22791449|gb|BU495255.1|BU495 ------------------------------------------------
gi|15910373|gb|BI816308.1|BI816 ------------------------------------------------
gi|21480380|gb|BQ577063.1|BQ577 ------------------------------------------------
gi|22794489|gb|BU498295.1|BU498 ------------------------------------------------
gi|21884697|gb|BQ739684.1|BQ739 ------------------------------------------------
gi|21480331|gb|BQ577014.1|BQ577 ------------------------------------------------
gi|271486|gb|T02632.1|T02632    ------------------------------------------------

PF07_0054                       GATGTGTTATT
MAL7|PF07_0054                  -----------
su_gi_contig_443                -----------
gi|22793846|gb|BU497652.1|BU497 -----------
gi|22793514|gb|BU497320.1|BU497 -----------
gi|22794829|gb|BU498635.1|BU498 -----------
gi|21480603|gb|BQ577286.1|BQ577 -----------
gi|15586052|gb|BI670668.1|BI670 -----------
gi|21480514|gb|BQ577197.1|BQ577 -----------
gi|15908828|gb|BI815475.1|BI815 -----------
gi|462884|gb|T18098.1|T18098    -----------
gi|15909758|gb|BI815976.1|BI815 -----------
gi|15910277|gb|BI816259.1|BI816 -----------
gi|22791166|gb|BU494972.1|BU494 -----------
gi|22793439|gb|BU497245.1|BU497 -----------
gi|22794368|gb|BU498174.1|BU498 -----------
gi|22794054|gb|BU497860.1|BU497 -----------
gi|21254734|gb|BQ451622.1|BQ451 -----------
gi|22792619|gb|BU496425.1|BU496 -----------
gi|15909628|gb|BI815908.1|BI815 -----------
gi|21255109|gb|BQ451997.1|BQ451 -----------
gi|21480369|gb|BQ577052.1|BQ577 -----------
gi|22792466|gb|BU496272.1|BU496 -----------
gi|15910331|gb|BI816287.1|BI816 -----------
gi|22791449|gb|BU495255.1|BU495 -----------
gi|15910373|gb|BI816308.1|BI816 -----------
gi|21480380|gb|BQ577063.1|BQ577 -----------
gi|22794489|gb|BU498295.1|BU498 -----------
gi|21884697|gb|BQ739684.1|BQ739 -----------
gi|21480331|gb|BQ577014.1|BQ577 -----------
gi|271486|gb|T02632.1|T02632    -----------

;

endblock;
