# Supplementary material for: cDNA sequences reveal considerable gene prediction inaccuracy in the Plasmodium falciparum genome
Source: BMC Genomics. 2007 Jul 27;8:255. doi: 10.1186/1471-2164-8-255 (PMC1978503; doi:10.1186/1471-2164-8-255)
Supplement: Additional file 2 — Genes with predicted coding regions fully covered by EST and confirmation of predicted introns. Aligned cDNA and predicted CDS sequences can be viewed by double clicking the hyper-linked gene names in the Excel file. [file 1471-2164-8-255-S2.zip › PF07_0060.TXT]

#NEXUS

[!This data assembled using Sequencher, from Gene Codes Corporation.]
begin data;
   dimensions ntax=5 nchar=3521;
   format datatype=dna gap=- interleave=yes;
   matrix

PF07_0060             GTCTTTTAAAAAAGAGAGAGAACTTAGAAATGCTACATCAGAAATGTA
MAL7|PF07_0060        ------------------------------------------------
su_gi_contig_5046     ------------------------------------------------
071_PfLab1_M_P28b.ab1 ------------------------------------------------
C04_2032_302.ab1      ------------------------------------------------

PF07_0060             ATGAAATTGATGAAAATAAATGTGCATCAGGATTTGTAAATTATATAT
MAL7|PF07_0060        ------------------------------------------------
su_gi_contig_5046     ------------------------------------------------
071_PfLab1_M_P28b.ab1 ------------------------------------------------
C04_2032_302.ab1      ------------------------------------------------

PF07_0060             TACAAAATATTCAGAAAAGAGATGGTAAAGAAACATTTGATGATTTAT
MAL7|PF07_0060        ------------------------------------------------
su_gi_contig_5046     ------------------------------------------------
071_PfLab1_M_P28b.ab1 ------------------------------------------------
C04_2032_302.ab1      ------------------------------------------------

PF07_0060             TAAATTATATATTAAAATTAAAAGAAATATATAATATGTCAACAATGG
MAL7|PF07_0060        ------------------------------------------------
su_gi_contig_5046     ------------------------------------------------
071_PfLab1_M_P28b.ab1 ------------------------------------------------
C04_2032_302.ab1      ------------------------------------------------

PF07_0060             ATTTTATAGGCGCCTTCTTGATATTAGAGTCATTCAATTTAAATATTA
MAL7|PF07_0060        ------------------------------------------------
su_gi_contig_5046     ------------------------------------------------
071_PfLab1_M_P28b.ab1 ------------------------------------------------
C04_2032_302.ab1      ------------------------------------------------

PF07_0060             TAAATGAATATCCATTACGTGAATGGATACTAGTTACATTTCATTATA
MAL7|PF07_0060        ------------------------------------------------
su_gi_contig_5046     ------------------------------------------------
071_PfLab1_M_P28b.ab1 ------------------------------------------------
C04_2032_302.ab1      ------------------------------------------------

PF07_0060             TAAAAGGAATGATCACCTTACAGAATATTAAATTTATAATTAAATCAT
MAL7|PF07_0060        ------------------------------------------------
su_gi_contig_5046     ------------------------------------------------
071_PfLab1_M_P28b.ab1 ------------------------------------------------
C04_2032_302.ab1      ------------------------------------------------

PF07_0060             TAGATTTAAATCATTTAATTATTAGTAATATAACAGCTGCATTCTATA
MAL7|PF07_0060        ------------------------------------------------
su_gi_contig_5046     ------------------------------------------------
071_PfLab1_M_P28b.ab1 ------------------------------------------------
C04_2032_302.ab1      ------------------------------------------------

PF07_0060             TGAATATTAAACCTATTAAAGTAGATGAAGAAAATATAGAACGTGTAC
MAL7|PF07_0060        ------------------------------------------------
su_gi_contig_5046     ------------------------------------------------
071_PfLab1_M_P28b.ab1 ------------------------------------------------
C04_2032_302.ab1      ------------------------------------------------

PF07_0060             TTAATCTCTTATCAGAAGTTGTCATAAGAAGATCTTCTCGATTTAAAC
MAL7|PF07_0060        ------------------------------------------------
su_gi_contig_5046     ------------------------------------------------
071_PfLab1_M_P28b.ab1 ------------------------------------------------
C04_2032_302.ab1      ------------------------------------------------

PF07_0060             TTCTTAAAACAGATACTGAAAAGCAAAATCAGCAGGATGAAAAATTAG
MAL7|PF07_0060        ------------------------------------------------
su_gi_contig_5046     ------------------------------------------------
071_PfLab1_M_P28b.ab1 ------------------------------------------------
C04_2032_302.ab1      ------------------------------------------------

PF07_0060             GATCCTGCTGGCAACCAGTTCACACAATAAAAGATTCATAAAGGAACA
MAL7|PF07_0060        ------------------------------------------------
su_gi_contig_5046     ------------------------------------------------
071_PfLab1_M_P28b.ab1 ------------------------------------------------
C04_2032_302.ab1      ------------------------------------------------

PF07_0060             AAAAAAAAAAAAAAAAAAAAAATAGATAATTAATAAATATATATATAT
MAL7|PF07_0060        ------------------------------------------------
su_gi_contig_5046     ------------------------------------------------
071_PfLab1_M_P28b.ab1 ------------------------------------------------
C04_2032_302.ab1      ------------------------------------------------

PF07_0060             ATATATATATATATAT-TAAAATAATTGTTAACATATGAGACATTATA
MAL7|PF07_0060        ------------------------------------------------
su_gi_contig_5046     ------------------------------------------------
071_PfLab1_M_P28b.ab1 ------------------------------------------------
C04_2032_302.ab1      ------------------------------------------------

PF07_0060             AAGGGTCAATATATATTTCATTTCATTTTCTTTTCTTTTTTTTTTTTT
MAL7|PF07_0060        ------------------------------------------------
su_gi_contig_5046     ------------------------------------------------
071_PfLab1_M_P28b.ab1 ------------------------------------------------
C04_2032_302.ab1      ------------------------------------------------

PF07_0060             TTTCTACATATAAATTATATACACACAATAATATATATATATATTAAG
MAL7|PF07_0060        ------------------------------------------------
su_gi_contig_5046     ------------------------------------------------
071_PfLab1_M_P28b.ab1 ------------------------------------------------
C04_2032_302.ab1      ------------------------------------------------

PF07_0060             AAATAAAACAGAGAAGTTTGAAAAGGGTACAATATATATATATATATA
MAL7|PF07_0060        ------------------------------------------------
su_gi_contig_5046     ------------------------------------------------
071_PfLab1_M_P28b.ab1 ------------------------------------------------
C04_2032_302.ab1      ------------------------------------------------

PF07_0060             TATATATATAGCAATTTTGTATCCACAGTATATATATATATATACACA
MAL7|PF07_0060        ------------------------------------------------
su_gi_contig_5046     ------------------------------------------------
071_PfLab1_M_P28b.ab1 ------------------------------------------------
C04_2032_302.ab1      ------------------------------------------------

PF07_0060             TTTCATATTTTTTATTTGTTATATATTTCAAATGTTAATACTCTAAAA
MAL7|PF07_0060        ------------------------------------------------
su_gi_contig_5046     ------------------------------------------------
071_PfLab1_M_P28b.ab1 ------------------------------------------------
C04_2032_302.ab1      ------------------------------------------------

PF07_0060             TATTTTTATGCTCTTCAAAATTATTTTCCAACTTTCTTATTTTATTAT
MAL7|PF07_0060        ------------------------------------------------
su_gi_contig_5046     ------------------------------------------------
071_PfLab1_M_P28b.ab1 ------------------------------------------------
C04_2032_302.ab1      ------------------------------------------------

PF07_0060             ATATATATATATATATTTTTTTTTTTATTGTGCAAAAATTAAAGACTT
MAL7|PF07_0060        ------------------------------------------------
su_gi_contig_5046     ------------------------------------------------
071_PfLab1_M_P28b.ab1 ------------------------------------------------
C04_2032_302.ab1      ------------------------------------------------

PF07_0060             GCTGAATTTTTTTTTTTTTTTTGTTTTTATTTTTTGTGCAAAAGAAAA
MAL7|PF07_0060        ------------------------------------------------
su_gi_contig_5046     ------------------------------------------------
071_PfLab1_M_P28b.ab1 ------------------------------------------------
C04_2032_302.ab1      ------------------------------------------------

PF07_0060             AAACAAAAAAAACTGAAAAAGAAAAAAAAAATTGTCTAAATTATTTAT
MAL7|PF07_0060        ------------------------------------------------
su_gi_contig_5046     ------------------------------------------------
071_PfLab1_M_P28b.ab1 ------------------------------------------------
C04_2032_302.ab1      ------------------------------------------------

PF07_0060             TTTCTTATACCTAATTGTATTTATATGCTATAAATAAAAAGCGAGTAT
MAL7|PF07_0060        ------------------------------------------------
su_gi_contig_5046     ------------------------------------------------
071_PfLab1_M_P28b.ab1 ------------------------------------------------
C04_2032_302.ab1      ------------------------------------------------

PF07_0060             TTTCAAATATTACATATCATCATAAAAAATAATATATATATATATATA
MAL7|PF07_0060        ------------------------------------------------
su_gi_contig_5046     ------------------------------------------------
071_PfLab1_M_P28b.ab1 ------------------------------------------------
C04_2032_302.ab1      ------------------------------------------------

PF07_0060             TATATATATATTGTGTAATATTATAAGAAATAAAAATTAATATGTATA
MAL7|PF07_0060        ------------------------------------------------
su_gi_contig_5046     -----------------ATATTATAAGAAATAAAAATTAATATGTATA
071_PfLab1_M_P28b.ab1 -----------------ATATTATAAGAAATAAAAATTAATATGTATA
C04_2032_302.ab1      ------------------------------------------------

PF07_0060             TATAAAAAAATATTTTATATTATGTATACATTAAGTTTTTTCATCCTT
MAL7|PF07_0060        ------------------------------------------------
su_gi_contig_5046     TATAAAAAAATATTTTATATTATGTATACATTAAGTTTTTTCATCCTT
071_PfLab1_M_P28b.ab1 TATAAAAAAATATTTTATATTATGTATACATTAAGTTTTTTCATCCTT
C04_2032_302.ab1      ------------------------------------------------

PF07_0060             CCATGAGCGAGCTCAATTAATAACAATAAGCACAAAGGTACAAATATT
MAL7|PF07_0060        ------------------------------------------------
su_gi_contig_5046     CCATGAGCGAGCTCAATTAATAACAATAAGCACAAAGGTACAAATATT
071_PfLab1_M_P28b.ab1 CCATGAGCGAGCTCAATTAATAACAATAAGCACAAAGGTACAAATATT
C04_2032_302.ab1      ------------------------------------------------

PF07_0060             ATATTATATATATATATATATATATATGTATATGTGTGCGTATTTATT
MAL7|PF07_0060        ------------------------------------------------
su_gi_contig_5046     ATATTATATATATATATATATATATATGTATATGTGTGCGTATTTATT
071_PfLab1_M_P28b.ab1 ATATTATATATATATATATATATATATGTATATGTGTGCGTATTTATT
C04_2032_302.ab1      ------------------------------------------------

PF07_0060             AGTGAATAGACTATATATTTATACATATATATTCCTTTAAGCTTTGTC
MAL7|PF07_0060        ------------------------------------------------
su_gi_contig_5046     AGTGAATAGACTATATATTTATACATATATATTCCTTTAAGCTTTGTC
071_PfLab1_M_P28b.ab1 AGTGAATAGACTATATATTTATACATATATATTCCTTTAAGCTTTGTC
C04_2032_302.ab1      ------------------------------------------------

PF07_0060             CATTTTTAACGCATAACATTTTTTTCACATTAAAATTTATTTATACCG
MAL7|PF07_0060        ------------------------------------------------
su_gi_contig_5046     CATTTTTAACGCATAACATTTTTTTCACATTAAAATTTATTTATACCG
071_PfLab1_M_P28b.ab1 CATTTTTAACGCATAACATTTTTTTCACATTAAAATTTATTTATACCG
C04_2032_302.ab1      ------------------------------------------------

PF07_0060             AGTATCTTTAATATGAACTCGCAAGATACAAAGAATAACGAAAAAGAC
MAL7|PF07_0060        ------------ATGAACTCGCAAGATACAAAGAATAACGAAAAAGAC
su_gi_contig_5046     AGTATCTTTAATATGAACTCGCAAGATACAAAGAATAACGAAAAAGAC
071_PfLab1_M_P28b.ab1 AGTATCTTTAATATGAACTCGCAAGATACAAAGAATAACGAAAAAGAC
C04_2032_302.ab1      ------------------------------------------------

PF07_0060             GATTTTATCATATACTTGGAAGAACATAATGTCATAAATACAATAAGC
MAL7|PF07_0060        GATTTTATCATATACTTGGAAGAACATAATGTCATAAATACAATAAGC
su_gi_contig_5046     GATTTTATCATATACTTGGAAGAACATAATGTCATAAATACAATAAGC
071_PfLab1_M_P28b.ab1 GATTTTATCATATACTTGGAAGAACATAATGTCATAAATACAATAAGC
C04_2032_302.ab1      -----------------------------------AAATACAATAAGC

PF07_0060             AATATTCTTTTAAAATTATATAACCAAAAGGAAAGGCCTCCCGATGCA
MAL7|PF07_0060        AATATTCTTTTAAAATTATATAACCAAAAGGAAAGGCCTCCCGATGCA
su_gi_contig_5046     AATATTCTTTTAAAATTATATAACCAAAAGGAAAGGCCTCCCGATGCA
071_PfLab1_M_P28b.ab1 AATATTCTTTTAAAATTATATAACCAAAAGGAAAGGCCTCCCGATGCA
C04_2032_302.ab1      AATATTCTTTTAAAATTATATAACCAAAAGGAAAGGCCTCCCGATGCA

PF07_0060             ATCAAGTTCATTCGTGATAATATGTGCAGCGACGAAGGTAAGAACAAA
MAL7|PF07_0060        ATCAAGTTCATTCGTGATAATATGTGCAGCGACGAAG-----------
su_gi_contig_5046     ATCAAGTTCATTCGTGATAATATGTGCAGCGACGAAG-----------
071_PfLab1_M_P28b.ab1 ATCAAGTTCATTCGTGATAATATGTGCAGCGACGAAG-----------
C04_2032_302.ab1      ATCAAGTTCATTCGTGATAATATGTGCAGCGACGAAG-----------

PF07_0060             TATGTAGACAAATAATAAAAAAAAAAAAAAAAAAAAAAAAAAAAAAAA
MAL7|PF07_0060        ------------------------------------------------
su_gi_contig_5046     ------------------------------------------------
071_PfLab1_M_P28b.ab1 ------------------------------------------------
C04_2032_302.ab1      ------------------------------------------------

PF07_0060             ATACATATATATATATATATATATATATATATATATATATATATATGT
MAL7|PF07_0060        ------------------------------------------------
su_gi_contig_5046     ------------------------------------------------
071_PfLab1_M_P28b.ab1 ------------------------------------------------
C04_2032_302.ab1      ------------------------------------------------

PF07_0060             ACATATGTATAATTATTTCATTTAATTTTTTATTTTTTATGTTTTATG
MAL7|PF07_0060        ------------------------------------------------
su_gi_contig_5046     ------------------------------------------------
071_PfLab1_M_P28b.ab1 ------------------------------------------------
C04_2032_302.ab1      ------------------------------------------------

PF07_0060             TTTTATTTTGTTTATTTTTTTTTTTTTTTTCCTTCTTAGATTTGCCCA
MAL7|PF07_0060        ---------------------------------------ATTTGCCCA
su_gi_contig_5046     ---------------------------------------ATTTGCCCA
071_PfLab1_M_P28b.ab1 ---------------------------------------ATTTGCCCA
C04_2032_302.ab1      ---------------------------------------ATTTGCCCA

PF07_0060             TGAACGAATTAAAAGAAGAAAATGAATTTTTGAGAAATGAAAATATGA
MAL7|PF07_0060        TGAACGAATTAAAAGAAGAAAATGAATTTTTGAGAAATGAAAATATGA
su_gi_contig_5046     TGAACGAATTAAAAGAAGAAAATGAATTTTTGAGAAATGAAAATATGA
071_PfLab1_M_P28b.ab1 TGAACGAATTAAAAGAAGAAAATGAATTTTTGAGAAATGAAAATATGA
C04_2032_302.ab1      TGAACGAATTAAAAGAAGAAAATGAATTTTTGAGAAATGAAAATATGA

PF07_0060             GGCTAACGAAATCTCTTAACGAATTAAATGATACCTTAAAAAAATTAA
MAL7|PF07_0060        GGCTAACGAAATCTCTTAACGAATTAAATGATACCTTAAAAAAATTAA
su_gi_contig_5046     GGCTAACGAAATCTCTTAACGAATTAAATGATACCCTAAAAAAATTAA
071_PfLab1_M_P28b.ab1 GGCTAACGAAATCTCTTAACGAATTAAATGATACCCTAAAAAAATTAA
C04_2032_302.ab1      GGCTAACGAAATCTCTTAACGAATTAAATGATACCCTAAAAAAATTAA

PF07_0060             TTGAAGAAGAAAAAATGATAGCATCTACAAATGTTGAGAGTACACAAA
MAL7|PF07_0060        TTGAAGAAGAAAAAATGATAGCATCTACAAATGTTGAGAGTACACAAA
su_gi_contig_5046     TTGAAGAAGAAAAAATGATAGCATCTACAAATGTTGAGAGTACACAAA
071_PfLab1_M_P28b.ab1 TTGAAGAAGAAAAAATGATAGCATCTACAAATGTTGAGAGTACACAAA
C04_2032_302.ab1      TTGAAGAAGAAAAAATGATAGCATCTACAAATGTTGAGAGTACACAAA

PF07_0060             TATAATAACAAATACGTATTGTTTTTATAATAGTTCATTTATTTATTT
MAL7|PF07_0060        TATAA-------------------------------------------
su_gi_contig_5046     TATAATAACAAATACGTATTGTTTTTATAATAGTTCATTTATTTATTT
071_PfLab1_M_P28b.ab1 TATAATAACAAATACGTATTGTTTTTATAATAGTTCATTTATTTATTT
C04_2032_302.ab1      TATAATAACAAATACGTATTGTTTTTATAATAGTTCATTTATTTATTT

PF07_0060             TATAATACATAAACATAAAAATCCAAGTTACAAAAGGAATAATATGAT
MAL7|PF07_0060        ------------------------------------------------
su_gi_contig_5046     TATAATACATAAACATAAAAATCCAAGTTACAAAAGGAATAATATGAT
071_PfLab1_M_P28b.ab1 TATAATACATAAACATAAAAATCCAAGTTACAAAAGGAATAATATGAT
C04_2032_302.ab1      TATAATACATAAACATAAAAATCCAAGTTACAAAAGGAATAATATGAT

PF07_0060             ATGAAAAAAAAAAAAAAAAAAAAAAAAATTAAGCATTAACAATATGTG
MAL7|PF07_0060        ------------------------------------------------
su_gi_contig_5046     ATGAAAAAAAAA------------------------------------
071_PfLab1_M_P28b.ab1 ATGAAAAAAAAA------------------------------------
C04_2032_302.ab1      ATG---------------------------------------------

PF07_0060             AACTTTATAATATATATATATATATATATATATATATATATTTTTTTT
MAL7|PF07_0060        ------------------------------------------------
su_gi_contig_5046     ------------------------------------------------
071_PfLab1_M_P28b.ab1 ------------------------------------------------
C04_2032_302.ab1      ------------------------------------------------

PF07_0060             TTTTTATAATAATTCCGATATGGATTTCATAAAATAATCAGGGTGAAT
MAL7|PF07_0060        ------------------------------------------------
su_gi_contig_5046     ------------------------------------------------
071_PfLab1_M_P28b.ab1 ------------------------------------------------
C04_2032_302.ab1      ------------------------------------------------

PF07_0060             GTTAAGACTATTATGGTTCAAGTAAATATTTGCATTTGTTACTCCTGT
MAL7|PF07_0060        ------------------------------------------------
su_gi_contig_5046     ------------------------------------------------
071_PfLab1_M_P28b.ab1 ------------------------------------------------
C04_2032_302.ab1      ------------------------------------------------

PF07_0060             TGAAACTAATATTGATTTAATATTACAATTTTTTGCAAAATGTATATC
MAL7|PF07_0060        ------------------------------------------------
su_gi_contig_5046     ------------------------------------------------
071_PfLab1_M_P28b.ab1 ------------------------------------------------
C04_2032_302.ab1      ------------------------------------------------

PF07_0060             TGTTTCTAATCTATCTCCAATCATAACAACTTTGGAATGATGAATATT
MAL7|PF07_0060        ------------------------------------------------
su_gi_contig_5046     ------------------------------------------------
071_PfLab1_M_P28b.ab1 ------------------------------------------------
C04_2032_302.ab1      ------------------------------------------------

PF07_0060             CAAATCTTTTAAAACATTTTCTATCATATATACGTTAGGTTTACCTAC
MAL7|PF07_0060        ------------------------------------------------
su_gi_contig_5046     ------------------------------------------------
071_PfLab1_M_P28b.ab1 ------------------------------------------------
C04_2032_302.ab1      ------------------------------------------------

PF07_0060             AACTATTGGTTTTTTTAAAGACACAGCTTCAATACTTGATACAATGGC
MAL7|PF07_0060        ------------------------------------------------
su_gi_contig_5046     ------------------------------------------------
071_PfLab1_M_P28b.ab1 ------------------------------------------------
C04_2032_302.ab1      ------------------------------------------------

PF07_0060             ACCGGTACCTGCCCATTTTTGTTTAGATGTAAAATTACCTGTAGCATC
MAL7|PF07_0060        ------------------------------------------------
su_gi_contig_5046     ------------------------------------------------
071_PfLab1_M_P28b.ab1 ------------------------------------------------
C04_2032_302.ab1      ------------------------------------------------

PF07_0060             TTTATTAGTAGCTATAAATTCAGCATTTAATTCGTTAATACATAATTG
MAL7|PF07_0060        ------------------------------------------------
su_gi_contig_5046     ------------------------------------------------
071_PfLab1_M_P28b.ab1 ------------------------------------------------
C04_2032_302.ab1      ------------------------------------------------

PF07_0060             AGCATATTGAATTTTATAATAATTAATATTAAAGTCTATACCTACAAC
MAL7|PF07_0060        ------------------------------------------------
su_gi_contig_5046     ------------------------------------------------
071_PfLab1_M_P28b.ab1 ------------------------------------------------
C04_2032_302.ab1      ------------------------------------------------

PF07_0060             TACTGCTCCTATATTTTTATCTACAATAATTTCTAAATCATCTTTTAA
MAL7|PF07_0060        ------------------------------------------------
su_gi_contig_5046     ------------------------------------------------
071_PfLab1_M_P28b.ab1 ------------------------------------------------
C04_2032_302.ab1      ------------------------------------------------

PF07_0060             AATAATTTTTTTATCATTATCATTAGAACCTCCTAACCAATCAAGATT
MAL7|PF07_0060        ------------------------------------------------
su_gi_contig_5046     ------------------------------------------------
071_PfLab1_M_P28b.ab1 ------------------------------------------------
C04_2032_302.ab1      ------------------------------------------------

PF07_0060             AGATGCATCTAATTCATCACATATTCCTTTTTCTCCAATAACATAAAT
MAL7|PF07_0060        ------------------------------------------------
su_gi_contig_5046     ------------------------------------------------
071_PfLab1_M_P28b.ab1 ------------------------------------------------
C04_2032_302.ab1      ------------------------------------------------

PF07_0060             TTTTTTTTTTCTTAATCTATATTCTTCTTTATCGTATAAATATTTTGT
MAL7|PF07_0060        ------------------------------------------------
su_gi_contig_5046     ------------------------------------------------
071_PfLab1_M_P28b.ab1 ------------------------------------------------
C04_2032_302.ab1      ------------------------------------------------

PF07_0060             AACAGCATATGCTGTACATATAATATGTTCTCTTTTTACATTTGTAAA
MAL7|PF07_0060        ------------------------------------------------
su_gi_contig_5046     ------------------------------------------------
071_PfLab1_M_P28b.ab1 ------------------------------------------------
C04_2032_302.ab1      ------------------------------------------------

PF07_0060             ACCTAACTTATGAAATTTTTCTAAAAAGCTAGCTCGTGATTTTGTAGA
MAL7|PF07_0060        ------------------------------------------------
su_gi_contig_5046     ------------------------------------------------
071_PfLab1_M_P28b.ab1 ------------------------------------------------
C04_2032_302.ab1      ------------------------------------------------

PF07_0060             ATTATTCGTAATAAAATATACTTTTTTCCCTTCTCTCAATAAATAATT
MAL7|PF07_0060        ------------------------------------------------
su_gi_contig_5046     ------------------------------------------------
071_PfLab1_M_P28b.ab1 ------------------------------------------------
C04_2032_302.ab1      ------------------------------------------------

PF07_0060             TATTACTTCAATAGAACCTTCTATTAATTCATTTCCATGCCATAAAAC
MAL7|PF07_0060        ------------------------------------------------
su_gi_contig_5046     ------------------------------------------------
071_PfLab1_M_P28b.ab1 ------------------------------------------------
C04_2032_302.ab1      ------------------------------------------------

PF07_0060             TCCATCACAATCAAAAAAAAAAACATCAAATTCTAAACATAAGTCTTT
MAL7|PF07_0060        ------------------------------------------------
su_gi_contig_5046     ------------------------------------------------
071_PfLab1_M_P28b.ab1 ------------------------------------------------
C04_2032_302.ab1      ------------------------------------------------

PF07_0060             ACTATTTATCATCTTATTTAAATTCCATTCCTTCAAGAAACTCTCATA
MAL7|PF07_0060        ------------------------------------------------
su_gi_contig_5046     ------------------------------------------------
071_PfLab1_M_P28b.ab1 ------------------------------------------------
C04_2032_302.ab1      ------------------------------------------------

PF07_0060             TTTCTTTTCTACGTTAATAATATCATCATCTTTTTTATCACTCGAATA
MAL7|PF07_0060        ------------------------------------------------
su_gi_contig_5046     ------------------------------------------------
071_PfLab1_M_P28b.ab1 ------------------------------------------------
C04_2032_302.ab1      ------------------------------------------------

PF07_0060             AATTAAAGCCATACTTACTCATTAAAAATATTGTATACAAATGTTTAT
MAL7|PF07_0060        ------------------------------------------------
su_gi_contig_5046     ------------------------------------------------
071_PfLab1_M_P28b.ab1 ------------------------------------------------
C04_2032_302.ab1      ------------------------------------------------

PF07_0060             GTATTCTTACTAATAATTCTAAATATTTATCAAAGCCTTATTTAAATA
MAL7|PF07_0060        ------------------------------------------------
su_gi_contig_5046     ------------------------------------------------
071_PfLab1_M_P28b.ab1 ------------------------------------------------
C04_2032_302.ab1      ------------------------------------------------

PF07_0060             GTAACAAATTGGTTACAAATATATATATATAATATATATATTTATTTA
MAL7|PF07_0060        ------------------------------------------------
su_gi_contig_5046     ------------------------------------------------
071_PfLab1_M_P28b.ab1 ------------------------------------------------
C04_2032_302.ab1      ------------------------------------------------

PF07_0060             TATTTATATTTATATATATTCAAAATGAATAATAATAAATATATATAT
MAL7|PF07_0060        ------------------------------------------------
su_gi_contig_5046     ------------------------------------------------
071_PfLab1_M_P28b.ab1 ------------------------------------------------
C04_2032_302.ab1      ------------------------------------------------

PF07_0060             CGTATTAATATAACAATATATTGAATAGTACATATATATAAACATATA
MAL7|PF07_0060        ------------------------------------------------
su_gi_contig_5046     ------------------------------------------------
071_PfLab1_M_P28b.ab1 ------------------------------------------------
C04_2032_302.ab1      ------------------------------------------------

PF07_0060             TATGTATGTACCTATGTATTTATTTTTATTTCCTAAATTCATTCATTT
MAL7|PF07_0060        ------------------------------------------------
su_gi_contig_5046     ------------------------------------------------
071_PfLab1_M_P28b.ab1 ------------------------------------------------
C04_2032_302.ab1      ------------------------------------------------

PF07_0060             TATAGATTATATATATATATATATATATATATATATATATATTACATT
MAL7|PF07_0060        ------------------------------------------------
su_gi_contig_5046     ------------------------------------------------
071_PfLab1_M_P28b.ab1 ------------------------------------------------
C04_2032_302.ab1      ------------------------------------------------

PF07_0060             ATATATATTTTTACACA
MAL7|PF07_0060        -----------------
su_gi_contig_5046     -----------------
071_PfLab1_M_P28b.ab1 -----------------
C04_2032_302.ab1      -----------------

;

endblock;
