# Supplementary material for: cDNA sequences reveal considerable gene prediction inaccuracy in the Plasmodium falciparum genome
Source: BMC Genomics. 2007 Jul 27;8:255. doi: 10.1186/1471-2164-8-255 (PMC1978503; doi:10.1186/1471-2164-8-255)
Supplement: Additional file 2 — Genes with predicted coding regions fully covered by EST and confirmation of predicted introns. Aligned cDNA and predicted CDS sequences can be viewed by double clicking the hyper-linked gene names in the Excel file. [file 1471-2164-8-255-S2.zip › PF07_0079.TXT]

#NEXUS

[!This data assembled using Sequencher, from Gene Codes Corporation.]
begin data;
   dimensions ntax=23 nchar=3750;
   format datatype=dna gap=- interleave=yes;
   matrix

PF07_0079                       GTATTATAGGGTTATTACATAATTATATTATTATTATATATAATATAT
MAL7|PF07_0079                  ------------------------------------------------
su_gi_contig_550                ------------------------------------------------
gi|15585919|gb|BI670535.1|BI670 ------------------------------------------------
gi|1674894|gb|N97876.1|N97876   ------------------------------------------------
gi|15909375|gb|BI815768.1|BI815 ------------------------------------------------
gi|21255401|gb|BQ452289.1|BQ452 ------------------------------------------------
gi|22791364|gb|BU495179.1|BU495 ------------------------------------------------
gi|22793125|gb|BU496931.1|BU496 ------------------------------------------------
gi|21480180|gb|BQ576863.1|BQ576 ------------------------------------------------
gi|21254226|gb|BQ451114.1|BQ451 ------------------------------------------------
gi|21884506|gb|BQ739493.1|BQ739 ------------------------------------------------
gi|15909301|gb|BI815739.1|BI815 ------------------------------------------------
gi|22791120|gb|BU494926.1|BU494 ------------------------------------------------
gi|22791282|gb|BU495088.1|BU495 ------------------------------------------------
gi|22794055|gb|BU497861.1|BU497 ------------------------------------------------
gi|21254681|gb|BQ451569.1|BQ451 ------------------------------------------------
H01_Pf_Sau3A_T3_M_P25_d.ab1     ------------------------------------------------
F03_Pf_Sau3A_T3_M_P33.ab1       ------------------------------------------------
F03_Pf_Sau3A_T3_M_P33_d.ab1     ------------------------------------------------
H01_Pf_Sau3A_T3_M_P25.ab1       ------------------------------------------------
H04_Pf_Sau3A_T3_S_P27.ab1       ------------------------------------------------
F01_Pf_Sau3A_T3_S_P26.ab1       ------------------------------------------------

PF07_0079                       AATATACATTTTATATATATATATATATATATATATAATTCTATTTTT
MAL7|PF07_0079                  ------------------------------------------------
su_gi_contig_550                ------------------------------------------------
gi|15585919|gb|BI670535.1|BI670 ------------------------------------------------
gi|1674894|gb|N97876.1|N97876   ------------------------------------------------
gi|15909375|gb|BI815768.1|BI815 ------------------------------------------------
gi|21255401|gb|BQ452289.1|BQ452 ------------------------------------------------
gi|22791364|gb|BU495179.1|BU495 ------------------------------------------------
gi|22793125|gb|BU496931.1|BU496 ------------------------------------------------
gi|21480180|gb|BQ576863.1|BQ576 ------------------------------------------------
gi|21254226|gb|BQ451114.1|BQ451 ------------------------------------------------
gi|21884506|gb|BQ739493.1|BQ739 ------------------------------------------------
gi|15909301|gb|BI815739.1|BI815 ------------------------------------------------
gi|22791120|gb|BU494926.1|BU494 ------------------------------------------------
gi|22791282|gb|BU495088.1|BU495 ------------------------------------------------
gi|22794055|gb|BU497861.1|BU497 ------------------------------------------------
gi|21254681|gb|BQ451569.1|BQ451 ------------------------------------------------
H01_Pf_Sau3A_T3_M_P25_d.ab1     ------------------------------------------------
F03_Pf_Sau3A_T3_M_P33.ab1       ------------------------------------------------
F03_Pf_Sau3A_T3_M_P33_d.ab1     ------------------------------------------------
H01_Pf_Sau3A_T3_M_P25.ab1       ------------------------------------------------
H04_Pf_Sau3A_T3_S_P27.ab1       ------------------------------------------------
F01_Pf_Sau3A_T3_S_P26.ab1       ------------------------------------------------

PF07_0079                       ATATATTAAAATCTCAACGTTATAAAAAGGATTATATTTAATATATTA
MAL7|PF07_0079                  ------------------------------------------------
su_gi_contig_550                ------------------------------------------------
gi|15585919|gb|BI670535.1|BI670 ------------------------------------------------
gi|1674894|gb|N97876.1|N97876   ------------------------------------------------
gi|15909375|gb|BI815768.1|BI815 ------------------------------------------------
gi|21255401|gb|BQ452289.1|BQ452 ------------------------------------------------
gi|22791364|gb|BU495179.1|BU495 ------------------------------------------------
gi|22793125|gb|BU496931.1|BU496 ------------------------------------------------
gi|21480180|gb|BQ576863.1|BQ576 ------------------------------------------------
gi|21254226|gb|BQ451114.1|BQ451 ------------------------------------------------
gi|21884506|gb|BQ739493.1|BQ739 ------------------------------------------------
gi|15909301|gb|BI815739.1|BI815 ------------------------------------------------
gi|22791120|gb|BU494926.1|BU494 ------------------------------------------------
gi|22791282|gb|BU495088.1|BU495 ------------------------------------------------
gi|22794055|gb|BU497861.1|BU497 ------------------------------------------------
gi|21254681|gb|BQ451569.1|BQ451 ------------------------------------------------
H01_Pf_Sau3A_T3_M_P25_d.ab1     ------------------------------------------------
F03_Pf_Sau3A_T3_M_P33.ab1       ------------------------------------------------
F03_Pf_Sau3A_T3_M_P33_d.ab1     ------------------------------------------------
H01_Pf_Sau3A_T3_M_P25.ab1       ------------------------------------------------
H04_Pf_Sau3A_T3_S_P27.ab1       ------------------------------------------------
F01_Pf_Sau3A_T3_S_P26.ab1       ------------------------------------------------

PF07_0079                       TATTTTTATAATATTATACATATTTTTTTATATAATAATATAATATAA
MAL7|PF07_0079                  ------------------------------------------------
su_gi_contig_550                ------------------------------------------------
gi|15585919|gb|BI670535.1|BI670 ------------------------------------------------
gi|1674894|gb|N97876.1|N97876   ------------------------------------------------
gi|15909375|gb|BI815768.1|BI815 ------------------------------------------------
gi|21255401|gb|BQ452289.1|BQ452 ------------------------------------------------
gi|22791364|gb|BU495179.1|BU495 ------------------------------------------------
gi|22793125|gb|BU496931.1|BU496 ------------------------------------------------
gi|21480180|gb|BQ576863.1|BQ576 ------------------------------------------------
gi|21254226|gb|BQ451114.1|BQ451 ------------------------------------------------
gi|21884506|gb|BQ739493.1|BQ739 ------------------------------------------------
gi|15909301|gb|BI815739.1|BI815 ------------------------------------------------
gi|22791120|gb|BU494926.1|BU494 ------------------------------------------------
gi|22791282|gb|BU495088.1|BU495 ------------------------------------------------
gi|22794055|gb|BU497861.1|BU497 ------------------------------------------------
gi|21254681|gb|BQ451569.1|BQ451 ------------------------------------------------
H01_Pf_Sau3A_T3_M_P25_d.ab1     ------------------------------------------------
F03_Pf_Sau3A_T3_M_P33.ab1       ------------------------------------------------
F03_Pf_Sau3A_T3_M_P33_d.ab1     ------------------------------------------------
H01_Pf_Sau3A_T3_M_P25.ab1       ------------------------------------------------
H04_Pf_Sau3A_T3_S_P27.ab1       ------------------------------------------------
F01_Pf_Sau3A_T3_S_P26.ab1       ------------------------------------------------

PF07_0079                       TATAATATATATATGTAAAATAATATGTTTAATATTTGCCTCTTAATA
MAL7|PF07_0079                  ------------------------------------------------
su_gi_contig_550                ------------------------------------------------
gi|15585919|gb|BI670535.1|BI670 ------------------------------------------------
gi|1674894|gb|N97876.1|N97876   ------------------------------------------------
gi|15909375|gb|BI815768.1|BI815 ------------------------------------------------
gi|21255401|gb|BQ452289.1|BQ452 ------------------------------------------------
gi|22791364|gb|BU495179.1|BU495 ------------------------------------------------
gi|22793125|gb|BU496931.1|BU496 ------------------------------------------------
gi|21480180|gb|BQ576863.1|BQ576 ------------------------------------------------
gi|21254226|gb|BQ451114.1|BQ451 ------------------------------------------------
gi|21884506|gb|BQ739493.1|BQ739 ------------------------------------------------
gi|15909301|gb|BI815739.1|BI815 ------------------------------------------------
gi|22791120|gb|BU494926.1|BU494 ------------------------------------------------
gi|22791282|gb|BU495088.1|BU495 ------------------------------------------------
gi|22794055|gb|BU497861.1|BU497 ------------------------------------------------
gi|21254681|gb|BQ451569.1|BQ451 ------------------------------------------------
H01_Pf_Sau3A_T3_M_P25_d.ab1     ------------------------------------------------
F03_Pf_Sau3A_T3_M_P33.ab1       ------------------------------------------------
F03_Pf_Sau3A_T3_M_P33_d.ab1     ------------------------------------------------
H01_Pf_Sau3A_T3_M_P25.ab1       ------------------------------------------------
H04_Pf_Sau3A_T3_S_P27.ab1       ------------------------------------------------
F01_Pf_Sau3A_T3_S_P26.ab1       ------------------------------------------------

PF07_0079                       TAAATATTATATAATATATATATAATTATATATATATAAAATATATTA
MAL7|PF07_0079                  ------------------------------------------------
su_gi_contig_550                ------------------------------------------------
gi|15585919|gb|BI670535.1|BI670 ------------------------------------------------
gi|1674894|gb|N97876.1|N97876   ------------------------------------------------
gi|15909375|gb|BI815768.1|BI815 ------------------------------------------------
gi|21255401|gb|BQ452289.1|BQ452 ------------------------------------------------
gi|22791364|gb|BU495179.1|BU495 ------------------------------------------------
gi|22793125|gb|BU496931.1|BU496 ------------------------------------------------
gi|21480180|gb|BQ576863.1|BQ576 ------------------------------------------------
gi|21254226|gb|BQ451114.1|BQ451 ------------------------------------------------
gi|21884506|gb|BQ739493.1|BQ739 ------------------------------------------------
gi|15909301|gb|BI815739.1|BI815 ------------------------------------------------
gi|22791120|gb|BU494926.1|BU494 ------------------------------------------------
gi|22791282|gb|BU495088.1|BU495 ------------------------------------------------
gi|22794055|gb|BU497861.1|BU497 ------------------------------------------------
gi|21254681|gb|BQ451569.1|BQ451 ------------------------------------------------
H01_Pf_Sau3A_T3_M_P25_d.ab1     ------------------------------------------------
F03_Pf_Sau3A_T3_M_P33.ab1       ------------------------------------------------
F03_Pf_Sau3A_T3_M_P33_d.ab1     ------------------------------------------------
H01_Pf_Sau3A_T3_M_P25.ab1       ------------------------------------------------
H04_Pf_Sau3A_T3_S_P27.ab1       ------------------------------------------------
F01_Pf_Sau3A_T3_S_P26.ab1       ------------------------------------------------

PF07_0079                       TATATTATAATATTATTAAGTTAAGATTATTTTTTTATTGGGTCTTTA
MAL7|PF07_0079                  ------------------------------------------------
su_gi_contig_550                ------------------------------------------------
gi|15585919|gb|BI670535.1|BI670 ------------------------------------------------
gi|1674894|gb|N97876.1|N97876   ------------------------------------------------
gi|15909375|gb|BI815768.1|BI815 ------------------------------------------------
gi|21255401|gb|BQ452289.1|BQ452 ------------------------------------------------
gi|22791364|gb|BU495179.1|BU495 ------------------------------------------------
gi|22793125|gb|BU496931.1|BU496 ------------------------------------------------
gi|21480180|gb|BQ576863.1|BQ576 ------------------------------------------------
gi|21254226|gb|BQ451114.1|BQ451 ------------------------------------------------
gi|21884506|gb|BQ739493.1|BQ739 ------------------------------------------------
gi|15909301|gb|BI815739.1|BI815 ------------------------------------------------
gi|22791120|gb|BU494926.1|BU494 ------------------------------------------------
gi|22791282|gb|BU495088.1|BU495 ------------------------------------------------
gi|22794055|gb|BU497861.1|BU497 ------------------------------------------------
gi|21254681|gb|BQ451569.1|BQ451 ------------------------------------------------
H01_Pf_Sau3A_T3_M_P25_d.ab1     ------------------------------------------------
F03_Pf_Sau3A_T3_M_P33.ab1       ------------------------------------------------
F03_Pf_Sau3A_T3_M_P33_d.ab1     ------------------------------------------------
H01_Pf_Sau3A_T3_M_P25.ab1       ------------------------------------------------
H04_Pf_Sau3A_T3_S_P27.ab1       ------------------------------------------------
F01_Pf_Sau3A_T3_S_P26.ab1       ------------------------------------------------

PF07_0079                       TATATTAATAGTAGTACTATATTGAATCACCCCTCTTTCCACTAAAAT
MAL7|PF07_0079                  ------------------------------------------------
su_gi_contig_550                ------------------------------------------------
gi|15585919|gb|BI670535.1|BI670 ------------------------------------------------
gi|1674894|gb|N97876.1|N97876   ------------------------------------------------
gi|15909375|gb|BI815768.1|BI815 ------------------------------------------------
gi|21255401|gb|BQ452289.1|BQ452 ------------------------------------------------
gi|22791364|gb|BU495179.1|BU495 ------------------------------------------------
gi|22793125|gb|BU496931.1|BU496 ------------------------------------------------
gi|21480180|gb|BQ576863.1|BQ576 ------------------------------------------------
gi|21254226|gb|BQ451114.1|BQ451 ------------------------------------------------
gi|21884506|gb|BQ739493.1|BQ739 ------------------------------------------------
gi|15909301|gb|BI815739.1|BI815 ------------------------------------------------
gi|22791120|gb|BU494926.1|BU494 ------------------------------------------------
gi|22791282|gb|BU495088.1|BU495 ------------------------------------------------
gi|22794055|gb|BU497861.1|BU497 ------------------------------------------------
gi|21254681|gb|BQ451569.1|BQ451 ------------------------------------------------
H01_Pf_Sau3A_T3_M_P25_d.ab1     ------------------------------------------------
F03_Pf_Sau3A_T3_M_P33.ab1       ------------------------------------------------
F03_Pf_Sau3A_T3_M_P33_d.ab1     ------------------------------------------------
H01_Pf_Sau3A_T3_M_P25.ab1       ------------------------------------------------
H04_Pf_Sau3A_T3_S_P27.ab1       ------------------------------------------------
F01_Pf_Sau3A_T3_S_P26.ab1       ------------------------------------------------

PF07_0079                       TTTACCCTTTATATATAAATAATATGCACTATAATATTATTATATAAG
MAL7|PF07_0079                  ------------------------------------------------
su_gi_contig_550                ------------------------------------------------
gi|15585919|gb|BI670535.1|BI670 ------------------------------------------------
gi|1674894|gb|N97876.1|N97876   ------------------------------------------------
gi|15909375|gb|BI815768.1|BI815 ------------------------------------------------
gi|21255401|gb|BQ452289.1|BQ452 ------------------------------------------------
gi|22791364|gb|BU495179.1|BU495 ------------------------------------------------
gi|22793125|gb|BU496931.1|BU496 ------------------------------------------------
gi|21480180|gb|BQ576863.1|BQ576 ------------------------------------------------
gi|21254226|gb|BQ451114.1|BQ451 ------------------------------------------------
gi|21884506|gb|BQ739493.1|BQ739 ------------------------------------------------
gi|15909301|gb|BI815739.1|BI815 ------------------------------------------------
gi|22791120|gb|BU494926.1|BU494 ------------------------------------------------
gi|22791282|gb|BU495088.1|BU495 ------------------------------------------------
gi|22794055|gb|BU497861.1|BU497 ------------------------------------------------
gi|21254681|gb|BQ451569.1|BQ451 ------------------------------------------------
H01_Pf_Sau3A_T3_M_P25_d.ab1     ------------------------------------------------
F03_Pf_Sau3A_T3_M_P33.ab1       ------------------------------------------------
F03_Pf_Sau3A_T3_M_P33_d.ab1     ------------------------------------------------
H01_Pf_Sau3A_T3_M_P25.ab1       ------------------------------------------------
H04_Pf_Sau3A_T3_S_P27.ab1       ------------------------------------------------
F01_Pf_Sau3A_T3_S_P26.ab1       ------------------------------------------------

PF07_0079                       TAAATATATATATATATATATATATATATATATAATAATATATATTAT
MAL7|PF07_0079                  ------------------------------------------------
su_gi_contig_550                ------------------------------------------------
gi|15585919|gb|BI670535.1|BI670 ------------------------------------------------
gi|1674894|gb|N97876.1|N97876   ------------------------------------------------
gi|15909375|gb|BI815768.1|BI815 ------------------------------------------------
gi|21255401|gb|BQ452289.1|BQ452 ------------------------------------------------
gi|22791364|gb|BU495179.1|BU495 ------------------------------------------------
gi|22793125|gb|BU496931.1|BU496 ------------------------------------------------
gi|21480180|gb|BQ576863.1|BQ576 ------------------------------------------------
gi|21254226|gb|BQ451114.1|BQ451 ------------------------------------------------
gi|21884506|gb|BQ739493.1|BQ739 ------------------------------------------------
gi|15909301|gb|BI815739.1|BI815 ------------------------------------------------
gi|22791120|gb|BU494926.1|BU494 ------------------------------------------------
gi|22791282|gb|BU495088.1|BU495 ------------------------------------------------
gi|22794055|gb|BU497861.1|BU497 ------------------------------------------------
gi|21254681|gb|BQ451569.1|BQ451 ------------------------------------------------
H01_Pf_Sau3A_T3_M_P25_d.ab1     ------------------------------------------------
F03_Pf_Sau3A_T3_M_P33.ab1       ------------------------------------------------
F03_Pf_Sau3A_T3_M_P33_d.ab1     ------------------------------------------------
H01_Pf_Sau3A_T3_M_P25.ab1       ------------------------------------------------
H04_Pf_Sau3A_T3_S_P27.ab1       ------------------------------------------------
F01_Pf_Sau3A_T3_S_P26.ab1       ------------------------------------------------

PF07_0079                       ACAAAAAACCCTACTTTTTAAAATGCTTTCCCTCCCCCTAAATTAGTT
MAL7|PF07_0079                  ------------------------------------------------
su_gi_contig_550                ------------------------------------------------
gi|15585919|gb|BI670535.1|BI670 ------------------------------------------------
gi|1674894|gb|N97876.1|N97876   ------------------------------------------------
gi|15909375|gb|BI815768.1|BI815 ------------------------------------------------
gi|21255401|gb|BQ452289.1|BQ452 ------------------------------------------------
gi|22791364|gb|BU495179.1|BU495 ------------------------------------------------
gi|22793125|gb|BU496931.1|BU496 ------------------------------------------------
gi|21480180|gb|BQ576863.1|BQ576 ------------------------------------------------
gi|21254226|gb|BQ451114.1|BQ451 ------------------------------------------------
gi|21884506|gb|BQ739493.1|BQ739 ------------------------------------------------
gi|15909301|gb|BI815739.1|BI815 ------------------------------------------------
gi|22791120|gb|BU494926.1|BU494 ------------------------------------------------
gi|22791282|gb|BU495088.1|BU495 ------------------------------------------------
gi|22794055|gb|BU497861.1|BU497 ------------------------------------------------
gi|21254681|gb|BQ451569.1|BQ451 ------------------------------------------------
H01_Pf_Sau3A_T3_M_P25_d.ab1     ------------------------------------------------
F03_Pf_Sau3A_T3_M_P33.ab1       ------------------------------------------------
F03_Pf_Sau3A_T3_M_P33_d.ab1     ------------------------------------------------
H01_Pf_Sau3A_T3_M_P25.ab1       ------------------------------------------------
H04_Pf_Sau3A_T3_S_P27.ab1       ------------------------------------------------
F01_Pf_Sau3A_T3_S_P26.ab1       ------------------------------------------------

PF07_0079                       CTTACATATATATAAATATATATTTATATATATTATATATATATATAC
MAL7|PF07_0079                  ------------------------------------------------
su_gi_contig_550                ------------------------------------------------
gi|15585919|gb|BI670535.1|BI670 ------------------------------------------------
gi|1674894|gb|N97876.1|N97876   ------------------------------------------------
gi|15909375|gb|BI815768.1|BI815 ------------------------------------------------
gi|21255401|gb|BQ452289.1|BQ452 ------------------------------------------------
gi|22791364|gb|BU495179.1|BU495 ------------------------------------------------
gi|22793125|gb|BU496931.1|BU496 ------------------------------------------------
gi|21480180|gb|BQ576863.1|BQ576 ------------------------------------------------
gi|21254226|gb|BQ451114.1|BQ451 ------------------------------------------------
gi|21884506|gb|BQ739493.1|BQ739 ------------------------------------------------
gi|15909301|gb|BI815739.1|BI815 ------------------------------------------------
gi|22791120|gb|BU494926.1|BU494 ------------------------------------------------
gi|22791282|gb|BU495088.1|BU495 ------------------------------------------------
gi|22794055|gb|BU497861.1|BU497 ------------------------------------------------
gi|21254681|gb|BQ451569.1|BQ451 ------------------------------------------------
H01_Pf_Sau3A_T3_M_P25_d.ab1     ------------------------------------------------
F03_Pf_Sau3A_T3_M_P33.ab1       ------------------------------------------------
F03_Pf_Sau3A_T3_M_P33_d.ab1     ------------------------------------------------
H01_Pf_Sau3A_T3_M_P25.ab1       ------------------------------------------------
H04_Pf_Sau3A_T3_S_P27.ab1       ------------------------------------------------
F01_Pf_Sau3A_T3_S_P26.ab1       ------------------------------------------------

PF07_0079                       TTATATATATAAATAAATAATACTCATAGAAGAAAGAAGAGTGTAAAG
MAL7|PF07_0079                  ------------------------------------------------
su_gi_contig_550                ------------------------------------------------
gi|15585919|gb|BI670535.1|BI670 ------------------------------------------------
gi|1674894|gb|N97876.1|N97876   ------------------------------------------------
gi|15909375|gb|BI815768.1|BI815 ------------------------------------------------
gi|21255401|gb|BQ452289.1|BQ452 ------------------------------------------------
gi|22791364|gb|BU495179.1|BU495 ------------------------------------------------
gi|22793125|gb|BU496931.1|BU496 ------------------------------------------------
gi|21480180|gb|BQ576863.1|BQ576 ------------------------------------------------
gi|21254226|gb|BQ451114.1|BQ451 ------------------------------------------------
gi|21884506|gb|BQ739493.1|BQ739 ------------------------------------------------
gi|15909301|gb|BI815739.1|BI815 ------------------------------------------------
gi|22791120|gb|BU494926.1|BU494 ------------------------------------------------
gi|22791282|gb|BU495088.1|BU495 ------------------------------------------------
gi|22794055|gb|BU497861.1|BU497 ------------------------------------------------
gi|21254681|gb|BQ451569.1|BQ451 ------------------------------------------------
H01_Pf_Sau3A_T3_M_P25_d.ab1     ------------------------------------------------
F03_Pf_Sau3A_T3_M_P33.ab1       ------------------------------------------------
F03_Pf_Sau3A_T3_M_P33_d.ab1     ------------------------------------------------
H01_Pf_Sau3A_T3_M_P25.ab1       ------------------------------------------------
H04_Pf_Sau3A_T3_S_P27.ab1       ------------------------------------------------
F01_Pf_Sau3A_T3_S_P26.ab1       ------------------------------------------------

PF07_0079                       AAAATAAATAATAAAATGAATATAAATAAAATAGATTTTATTTATTTA
MAL7|PF07_0079                  ------------------------------------------------
su_gi_contig_550                ------------------------------------------------
gi|15585919|gb|BI670535.1|BI670 ------------------------------------------------
gi|1674894|gb|N97876.1|N97876   ------------------------------------------------
gi|15909375|gb|BI815768.1|BI815 ------------------------------------------------
gi|21255401|gb|BQ452289.1|BQ452 ------------------------------------------------
gi|22791364|gb|BU495179.1|BU495 ------------------------------------------------
gi|22793125|gb|BU496931.1|BU496 ------------------------------------------------
gi|21480180|gb|BQ576863.1|BQ576 ------------------------------------------------
gi|21254226|gb|BQ451114.1|BQ451 ------------------------------------------------
gi|21884506|gb|BQ739493.1|BQ739 ------------------------------------------------
gi|15909301|gb|BI815739.1|BI815 ------------------------------------------------
gi|22791120|gb|BU494926.1|BU494 ------------------------------------------------
gi|22791282|gb|BU495088.1|BU495 ------------------------------------------------
gi|22794055|gb|BU497861.1|BU497 ------------------------------------------------
gi|21254681|gb|BQ451569.1|BQ451 ------------------------------------------------
H01_Pf_Sau3A_T3_M_P25_d.ab1     ------------------------------------------------
F03_Pf_Sau3A_T3_M_P33.ab1       ------------------------------------------------
F03_Pf_Sau3A_T3_M_P33_d.ab1     ------------------------------------------------
H01_Pf_Sau3A_T3_M_P25.ab1       ------------------------------------------------
H04_Pf_Sau3A_T3_S_P27.ab1       ------------------------------------------------
F01_Pf_Sau3A_T3_S_P26.ab1       ------------------------------------------------

PF07_0079                       TATATAATAAAAAGGGTTGTAATACCATTATAATAATATTATATATAA
MAL7|PF07_0079                  ------------------------------------------------
su_gi_contig_550                ------------------------------------------------
gi|15585919|gb|BI670535.1|BI670 ------------------------------------------------
gi|1674894|gb|N97876.1|N97876   ------------------------------------------------
gi|15909375|gb|BI815768.1|BI815 ------------------------------------------------
gi|21255401|gb|BQ452289.1|BQ452 ------------------------------------------------
gi|22791364|gb|BU495179.1|BU495 ------------------------------------------------
gi|22793125|gb|BU496931.1|BU496 ------------------------------------------------
gi|21480180|gb|BQ576863.1|BQ576 ------------------------------------------------
gi|21254226|gb|BQ451114.1|BQ451 ------------------------------------------------
gi|21884506|gb|BQ739493.1|BQ739 ------------------------------------------------
gi|15909301|gb|BI815739.1|BI815 ------------------------------------------------
gi|22791120|gb|BU494926.1|BU494 ------------------------------------------------
gi|22791282|gb|BU495088.1|BU495 ------------------------------------------------
gi|22794055|gb|BU497861.1|BU497 ------------------------------------------------
gi|21254681|gb|BQ451569.1|BQ451 ------------------------------------------------
H01_Pf_Sau3A_T3_M_P25_d.ab1     ------------------------------------------------
F03_Pf_Sau3A_T3_M_P33.ab1       ------------------------------------------------
F03_Pf_Sau3A_T3_M_P33_d.ab1     ------------------------------------------------
H01_Pf_Sau3A_T3_M_P25.ab1       ------------------------------------------------
H04_Pf_Sau3A_T3_S_P27.ab1       ------------------------------------------------
F01_Pf_Sau3A_T3_S_P26.ab1       ------------------------------------------------

PF07_0079                       TATATATTATTACATATTTATGTATATAATTTTAATATGCATATATTA
MAL7|PF07_0079                  ------------------------------------------------
su_gi_contig_550                ------------------------------------------------
gi|15585919|gb|BI670535.1|BI670 ------------------------------------------------
gi|1674894|gb|N97876.1|N97876   ------------------------------------------------
gi|15909375|gb|BI815768.1|BI815 ------------------------------------------------
gi|21255401|gb|BQ452289.1|BQ452 ------------------------------------------------
gi|22791364|gb|BU495179.1|BU495 ------------------------------------------------
gi|22793125|gb|BU496931.1|BU496 ------------------------------------------------
gi|21480180|gb|BQ576863.1|BQ576 ------------------------------------------------
gi|21254226|gb|BQ451114.1|BQ451 ------------------------------------------------
gi|21884506|gb|BQ739493.1|BQ739 ------------------------------------------------
gi|15909301|gb|BI815739.1|BI815 ------------------------------------------------
gi|22791120|gb|BU494926.1|BU494 ------------------------------------------------
gi|22791282|gb|BU495088.1|BU495 ------------------------------------------------
gi|22794055|gb|BU497861.1|BU497 ------------------------------------------------
gi|21254681|gb|BQ451569.1|BQ451 ------------------------------------------------
H01_Pf_Sau3A_T3_M_P25_d.ab1     ------------------------------------------------
F03_Pf_Sau3A_T3_M_P33.ab1       ------------------------------------------------
F03_Pf_Sau3A_T3_M_P33_d.ab1     ------------------------------------------------
H01_Pf_Sau3A_T3_M_P25.ab1       ------------------------------------------------
H04_Pf_Sau3A_T3_S_P27.ab1       ------------------------------------------------
F01_Pf_Sau3A_T3_S_P26.ab1       ------------------------------------------------

PF07_0079                       TTATATTAATATTTCATTTTTGCAACAATAATAAAAAAAAATATAAAG
MAL7|PF07_0079                  ------------------------------------------------
su_gi_contig_550                ------------------------------------------------
gi|15585919|gb|BI670535.1|BI670 ------------------------------------------------
gi|1674894|gb|N97876.1|N97876   ------------------------------------------------
gi|15909375|gb|BI815768.1|BI815 ------------------------------------------------
gi|21255401|gb|BQ452289.1|BQ452 ------------------------------------------------
gi|22791364|gb|BU495179.1|BU495 ------------------------------------------------
gi|22793125|gb|BU496931.1|BU496 ------------------------------------------------
gi|21480180|gb|BQ576863.1|BQ576 ------------------------------------------------
gi|21254226|gb|BQ451114.1|BQ451 ------------------------------------------------
gi|21884506|gb|BQ739493.1|BQ739 ------------------------------------------------
gi|15909301|gb|BI815739.1|BI815 ------------------------------------------------
gi|22791120|gb|BU494926.1|BU494 ------------------------------------------------
gi|22791282|gb|BU495088.1|BU495 ------------------------------------------------
gi|22794055|gb|BU497861.1|BU497 ------------------------------------------------
gi|21254681|gb|BQ451569.1|BQ451 ------------------------------------------------
H01_Pf_Sau3A_T3_M_P25_d.ab1     ------------------------------------------------
F03_Pf_Sau3A_T3_M_P33.ab1       ------------------------------------------------
F03_Pf_Sau3A_T3_M_P33_d.ab1     ------------------------------------------------
H01_Pf_Sau3A_T3_M_P25.ab1       ------------------------------------------------
H04_Pf_Sau3A_T3_S_P27.ab1       ------------------------------------------------
F01_Pf_Sau3A_T3_S_P26.ab1       ------------------------------------------------

PF07_0079                       AAAAAAAGTATATATATATACAATATACAAGTGTTATGATGATGAATT
MAL7|PF07_0079                  ------------------------------------------------
su_gi_contig_550                ------------------------------------------------
gi|15585919|gb|BI670535.1|BI670 ------------------------------------------------
gi|1674894|gb|N97876.1|N97876   ------------------------------------------------
gi|15909375|gb|BI815768.1|BI815 ------------------------------------------------
gi|21255401|gb|BQ452289.1|BQ452 ------------------------------------------------
gi|22791364|gb|BU495179.1|BU495 ------------------------------------------------
gi|22793125|gb|BU496931.1|BU496 ------------------------------------------------
gi|21480180|gb|BQ576863.1|BQ576 ------------------------------------------------
gi|21254226|gb|BQ451114.1|BQ451 ------------------------------------------------
gi|21884506|gb|BQ739493.1|BQ739 ------------------------------------------------
gi|15909301|gb|BI815739.1|BI815 ------------------------------------------------
gi|22791120|gb|BU494926.1|BU494 ------------------------------------------------
gi|22791282|gb|BU495088.1|BU495 ------------------------------------------------
gi|22794055|gb|BU497861.1|BU497 ------------------------------------------------
gi|21254681|gb|BQ451569.1|BQ451 ------------------------------------------------
H01_Pf_Sau3A_T3_M_P25_d.ab1     ------------------------------------------------
F03_Pf_Sau3A_T3_M_P33.ab1       ------------------------------------------------
F03_Pf_Sau3A_T3_M_P33_d.ab1     ------------------------------------------------
H01_Pf_Sau3A_T3_M_P25.ab1       ------------------------------------------------
H04_Pf_Sau3A_T3_S_P27.ab1       ------------------------------------------------
F01_Pf_Sau3A_T3_S_P26.ab1       ------------------------------------------------

PF07_0079                       CAATTTTTATTCTTTTTTCTTTTTTTTAAATAGTTTGATATAATATAA
MAL7|PF07_0079                  ------------------------------------------------
su_gi_contig_550                ------------------------------------------------
gi|15585919|gb|BI670535.1|BI670 ------------------------------------------------
gi|1674894|gb|N97876.1|N97876   ------------------------------------------------
gi|15909375|gb|BI815768.1|BI815 ------------------------------------------------
gi|21255401|gb|BQ452289.1|BQ452 ------------------------------------------------
gi|22791364|gb|BU495179.1|BU495 ------------------------------------------------
gi|22793125|gb|BU496931.1|BU496 ------------------------------------------------
gi|21480180|gb|BQ576863.1|BQ576 ------------------------------------------------
gi|21254226|gb|BQ451114.1|BQ451 ------------------------------------------------
gi|21884506|gb|BQ739493.1|BQ739 ------------------------------------------------
gi|15909301|gb|BI815739.1|BI815 ------------------------------------------------
gi|22791120|gb|BU494926.1|BU494 ------------------------------------------------
gi|22791282|gb|BU495088.1|BU495 ------------------------------------------------
gi|22794055|gb|BU497861.1|BU497 ------------------------------------------------
gi|21254681|gb|BQ451569.1|BQ451 ------------------------------------------------
H01_Pf_Sau3A_T3_M_P25_d.ab1     ------------------------------------------------
F03_Pf_Sau3A_T3_M_P33.ab1       ------------------------------------------------
F03_Pf_Sau3A_T3_M_P33_d.ab1     ------------------------------------------------
H01_Pf_Sau3A_T3_M_P25.ab1       ------------------------------------------------
H04_Pf_Sau3A_T3_S_P27.ab1       ------------------------------------------------
F01_Pf_Sau3A_T3_S_P26.ab1       ------------------------------------------------

PF07_0079                       TATATATATATATATAATATATATATATATTATACGAACATATGAACA
MAL7|PF07_0079                  ------------------------------------------------
su_gi_contig_550                ------------------------------------------------
gi|15585919|gb|BI670535.1|BI670 ------------------------------------------------
gi|1674894|gb|N97876.1|N97876   ------------------------------------------------
gi|15909375|gb|BI815768.1|BI815 ------------------------------------------------
gi|21255401|gb|BQ452289.1|BQ452 ------------------------------------------------
gi|22791364|gb|BU495179.1|BU495 ------------------------------------------------
gi|22793125|gb|BU496931.1|BU496 ------------------------------------------------
gi|21480180|gb|BQ576863.1|BQ576 ------------------------------------------------
gi|21254226|gb|BQ451114.1|BQ451 ------------------------------------------------
gi|21884506|gb|BQ739493.1|BQ739 ------------------------------------------------
gi|15909301|gb|BI815739.1|BI815 ------------------------------------------------
gi|22791120|gb|BU494926.1|BU494 ------------------------------------------------
gi|22791282|gb|BU495088.1|BU495 ------------------------------------------------
gi|22794055|gb|BU497861.1|BU497 ------------------------------------------------
gi|21254681|gb|BQ451569.1|BQ451 ------------------------------------------------
H01_Pf_Sau3A_T3_M_P25_d.ab1     ------------------------------------------------
F03_Pf_Sau3A_T3_M_P33.ab1       ------------------------------------------------
F03_Pf_Sau3A_T3_M_P33_d.ab1     ------------------------------------------------
H01_Pf_Sau3A_T3_M_P25.ab1       ------------------------------------------------
H04_Pf_Sau3A_T3_S_P27.ab1       ------------------------------------------------
F01_Pf_Sau3A_T3_S_P26.ab1       ------------------------------------------------

PF07_0079                       TATAAATAAATAAAATAATATTTTATATAAATAAATAATAATATATTT
MAL7|PF07_0079                  ------------------------------------------------
su_gi_contig_550                ------------------------------------------------
gi|15585919|gb|BI670535.1|BI670 ------------------------------------------------
gi|1674894|gb|N97876.1|N97876   ------------------------------------------------
gi|15909375|gb|BI815768.1|BI815 ------------------------------------------------
gi|21255401|gb|BQ452289.1|BQ452 ------------------------------------------------
gi|22791364|gb|BU495179.1|BU495 ------------------------------------------------
gi|22793125|gb|BU496931.1|BU496 ------------------------------------------------
gi|21480180|gb|BQ576863.1|BQ576 ------------------------------------------------
gi|21254226|gb|BQ451114.1|BQ451 ------------------------------------------------
gi|21884506|gb|BQ739493.1|BQ739 ------------------------------------------------
gi|15909301|gb|BI815739.1|BI815 ------------------------------------------------
gi|22791120|gb|BU494926.1|BU494 ------------------------------------------------
gi|22791282|gb|BU495088.1|BU495 ------------------------------------------------
gi|22794055|gb|BU497861.1|BU497 ------------------------------------------------
gi|21254681|gb|BQ451569.1|BQ451 ------------------------------------------------
H01_Pf_Sau3A_T3_M_P25_d.ab1     ------------------------------------------------
F03_Pf_Sau3A_T3_M_P33.ab1       ------------------------------------------------
F03_Pf_Sau3A_T3_M_P33_d.ab1     ------------------------------------------------
H01_Pf_Sau3A_T3_M_P25.ab1       ------------------------------------------------
H04_Pf_Sau3A_T3_S_P27.ab1       ------------------------------------------------
F01_Pf_Sau3A_T3_S_P26.ab1       ------------------------------------------------

PF07_0079                       ATTATATTAATATATATATATTTTTTATATATGTAAAGAAAATTTTCG
MAL7|PF07_0079                  ------------------------------------------------
su_gi_contig_550                ------------------------------------------------
gi|15585919|gb|BI670535.1|BI670 ------------------------------------------------
gi|1674894|gb|N97876.1|N97876   ------------------------------------------------
gi|15909375|gb|BI815768.1|BI815 ------------------------------------------------
gi|21255401|gb|BQ452289.1|BQ452 ------------------------------------------------
gi|22791364|gb|BU495179.1|BU495 ------------------------------------------------
gi|22793125|gb|BU496931.1|BU496 ------------------------------------------------
gi|21480180|gb|BQ576863.1|BQ576 ------------------------------------------------
gi|21254226|gb|BQ451114.1|BQ451 ------------------------------------------------
gi|21884506|gb|BQ739493.1|BQ739 ------------------------------------------------
gi|15909301|gb|BI815739.1|BI815 ------------------------------------------------
gi|22791120|gb|BU494926.1|BU494 ------------------------------------------------
gi|22791282|gb|BU495088.1|BU495 ------------------------------------------------
gi|22794055|gb|BU497861.1|BU497 ------------------------------------------------
gi|21254681|gb|BQ451569.1|BQ451 ------------------------------------------------
H01_Pf_Sau3A_T3_M_P25_d.ab1     ------------------------------------------------
F03_Pf_Sau3A_T3_M_P33.ab1       ------------------------------------------------
F03_Pf_Sau3A_T3_M_P33_d.ab1     ------------------------------------------------
H01_Pf_Sau3A_T3_M_P25.ab1       ------------------------------------------------
H04_Pf_Sau3A_T3_S_P27.ab1       ------------------------------------------------
F01_Pf_Sau3A_T3_S_P26.ab1       ------------------------------------------------

PF07_0079                       ATTTTTTTTATATACATTCTTAAATCCAAAAAAATAAGCCCATATATA
MAL7|PF07_0079                  ------------------------------------------------
su_gi_contig_550                ------------------------------------------------
gi|15585919|gb|BI670535.1|BI670 ------------------------------------------------
gi|1674894|gb|N97876.1|N97876   ------------------------------------------------
gi|15909375|gb|BI815768.1|BI815 ------------------------------------------------
gi|21255401|gb|BQ452289.1|BQ452 ------------------------------------------------
gi|22791364|gb|BU495179.1|BU495 ------------------------------------------------
gi|22793125|gb|BU496931.1|BU496 ------------------------------------------------
gi|21480180|gb|BQ576863.1|BQ576 ------------------------------------------------
gi|21254226|gb|BQ451114.1|BQ451 ------------------------------------------------
gi|21884506|gb|BQ739493.1|BQ739 ------------------------------------------------
gi|15909301|gb|BI815739.1|BI815 ------------------------------------------------
gi|22791120|gb|BU494926.1|BU494 ------------------------------------------------
gi|22791282|gb|BU495088.1|BU495 ------------------------------------------------
gi|22794055|gb|BU497861.1|BU497 ------------------------------------------------
gi|21254681|gb|BQ451569.1|BQ451 ------------------------------------------------
H01_Pf_Sau3A_T3_M_P25_d.ab1     ------------------------------------------------
F03_Pf_Sau3A_T3_M_P33.ab1       ------------------------------------------------
F03_Pf_Sau3A_T3_M_P33_d.ab1     ------------------------------------------------
H01_Pf_Sau3A_T3_M_P25.ab1       ------------------------------------------------
H04_Pf_Sau3A_T3_S_P27.ab1       ------------------------------------------------
F01_Pf_Sau3A_T3_S_P26.ab1       ------------------------------------------------

PF07_0079                       ATATATTAATATCATTTTTTTTTTATAAGATCATTTTTTCATAAAAAT
MAL7|PF07_0079                  ------------------------------------------------
su_gi_contig_550                ------------------------------------------------
gi|15585919|gb|BI670535.1|BI670 ------------------------------------------------
gi|1674894|gb|N97876.1|N97876   ------------------------------------------------
gi|15909375|gb|BI815768.1|BI815 ------------------------------------------------
gi|21255401|gb|BQ452289.1|BQ452 ------------------------------------------------
gi|22791364|gb|BU495179.1|BU495 ------------------------------------------------
gi|22793125|gb|BU496931.1|BU496 ------------------------------------------------
gi|21480180|gb|BQ576863.1|BQ576 ------------------------------------------------
gi|21254226|gb|BQ451114.1|BQ451 ------------------------------------------------
gi|21884506|gb|BQ739493.1|BQ739 ------------------------------------------------
gi|15909301|gb|BI815739.1|BI815 ------------------------------------------------
gi|22791120|gb|BU494926.1|BU494 ------------------------------------------------
gi|22791282|gb|BU495088.1|BU495 ------------------------------------------------
gi|22794055|gb|BU497861.1|BU497 ------------------------------------------------
gi|21254681|gb|BQ451569.1|BQ451 ------------------------------------------------
H01_Pf_Sau3A_T3_M_P25_d.ab1     ------------------------------------------------
F03_Pf_Sau3A_T3_M_P33.ab1       ------------------------------------------------
F03_Pf_Sau3A_T3_M_P33_d.ab1     ------------------------------------------------
H01_Pf_Sau3A_T3_M_P25.ab1       ------------------------------------------------
H04_Pf_Sau3A_T3_S_P27.ab1       ------------------------------------------------
F01_Pf_Sau3A_T3_S_P26.ab1       ------------------------------------------------

PF07_0079                       TATATATATATATATATATATATATATATATATATATGTATGTATTAT
MAL7|PF07_0079                  ------------------------------------------------
su_gi_contig_550                ------------------------------------------------
gi|15585919|gb|BI670535.1|BI670 ------------------------------------------------
gi|1674894|gb|N97876.1|N97876   ------------------------------------------------
gi|15909375|gb|BI815768.1|BI815 ------------------------------------------------
gi|21255401|gb|BQ452289.1|BQ452 ------------------------------------------------
gi|22791364|gb|BU495179.1|BU495 ------------------------------------------------
gi|22793125|gb|BU496931.1|BU496 ------------------------------------------------
gi|21480180|gb|BQ576863.1|BQ576 ------------------------------------------------
gi|21254226|gb|BQ451114.1|BQ451 ------------------------------------------------
gi|21884506|gb|BQ739493.1|BQ739 ------------------------------------------------
gi|15909301|gb|BI815739.1|BI815 ------------------------------------------------
gi|22791120|gb|BU494926.1|BU494 ------------------------------------------------
gi|22791282|gb|BU495088.1|BU495 ------------------------------------------------
gi|22794055|gb|BU497861.1|BU497 ------------------------------------------------
gi|21254681|gb|BQ451569.1|BQ451 ------------------------------------------------
H01_Pf_Sau3A_T3_M_P25_d.ab1     ------------------------------------------------
F03_Pf_Sau3A_T3_M_P33.ab1       ------------------------------------------------
F03_Pf_Sau3A_T3_M_P33_d.ab1     ------------------------------------------------
H01_Pf_Sau3A_T3_M_P25.ab1       ------------------------------------------------
H04_Pf_Sau3A_T3_S_P27.ab1       ------------------------------------------------
F01_Pf_Sau3A_T3_S_P26.ab1       ------------------------------------------------

PF07_0079                       ATATATATTATATTTTTTTTTATTATTCCAATTTGAATATCGAAAAAT
MAL7|PF07_0079                  ------------------------------------------------
su_gi_contig_550                ------------------------------------------------
gi|15585919|gb|BI670535.1|BI670 ------------------------------------------------
gi|1674894|gb|N97876.1|N97876   ------------------------------------------------
gi|15909375|gb|BI815768.1|BI815 ------------------------------------------------
gi|21255401|gb|BQ452289.1|BQ452 ------------------------------------------------
gi|22791364|gb|BU495179.1|BU495 ------------------------------------------------
gi|22793125|gb|BU496931.1|BU496 ------------------------------------------------
gi|21480180|gb|BQ576863.1|BQ576 ------------------------------------------------
gi|21254226|gb|BQ451114.1|BQ451 ------------------------------------------------
gi|21884506|gb|BQ739493.1|BQ739 ------------------------------------------------
gi|15909301|gb|BI815739.1|BI815 ------------------------------------------------
gi|22791120|gb|BU494926.1|BU494 ------------------------------------------------
gi|22791282|gb|BU495088.1|BU495 ------------------------------------------------
gi|22794055|gb|BU497861.1|BU497 ------------------------------------------------
gi|21254681|gb|BQ451569.1|BQ451 ------------------------------------------------
H01_Pf_Sau3A_T3_M_P25_d.ab1     ------------------------------------------------
F03_Pf_Sau3A_T3_M_P33.ab1       ------------------------------------------------
F03_Pf_Sau3A_T3_M_P33_d.ab1     ------------------------------------------------
H01_Pf_Sau3A_T3_M_P25.ab1       ------------------------------------------------
H04_Pf_Sau3A_T3_S_P27.ab1       ------------------------------------------------
F01_Pf_Sau3A_T3_S_P26.ab1       ------------------------------------------------

PF07_0079                       TTCTATTTTTCATTTTAAAGAAAAAAAAAAAAAAAAATTATAGTGTAA
MAL7|PF07_0079                  ------------------------------------------------
su_gi_contig_550                ------------------------------------------------
gi|15585919|gb|BI670535.1|BI670 ------------------------------------------------
gi|1674894|gb|N97876.1|N97876   ------------------------------------------------
gi|15909375|gb|BI815768.1|BI815 ------------------------------------------------
gi|21255401|gb|BQ452289.1|BQ452 ---------------------------------------------ÊÊÊ
gi|22791364|gb|BU495179.1|BU495 ---------------------------------------------TAA
gi|22793125|gb|BU496931.1|BU496 ------------------------------------------------
gi|21480180|gb|BQ576863.1|BQ576 ------------------------------------------------
gi|21254226|gb|BQ451114.1|BQ451 ------------------------------------------------
gi|21884506|gb|BQ739493.1|BQ739 ------------------------------------------------
gi|15909301|gb|BI815739.1|BI815 ------------------------------------------------
gi|22791120|gb|BU494926.1|BU494 ------------------------------------------------
gi|22791282|gb|BU495088.1|BU495 ------------------------------------------------
gi|22794055|gb|BU497861.1|BU497 ------------------------------------------------
gi|21254681|gb|BQ451569.1|BQ451 ------------------------------------------------
H01_Pf_Sau3A_T3_M_P25_d.ab1     ------------------------------------------------
F03_Pf_Sau3A_T3_M_P33.ab1       ------------------------------------------------
F03_Pf_Sau3A_T3_M_P33_d.ab1     ------------------------------------------------
H01_Pf_Sau3A_T3_M_P25.ab1       ------------------------------------------------
H04_Pf_Sau3A_T3_S_P27.ab1       ------------------------------------------------
F01_Pf_Sau3A_T3_S_P26.ab1       ------------------------------------------------

PF07_0079                       TATAATGTAATTTTTTTTTTCATTTGAGTAATGTTGATTTTTATATAA
MAL7|PF07_0079                  ------------------------------------------------
su_gi_contig_550                ----------TTTTTTTTTTCATTTGAGTAATGTTGATTTTTATATAA
gi|15585919|gb|BI670535.1|BI670 ------------------------------------------------
gi|1674894|gb|N97876.1|N97876   ------------------------------------------------
gi|15909375|gb|BI815768.1|BI815 ----------TTTTTTTTTTCATTTGAGTAATGTTGATTTTTATATAA
gi|21255401|gb|BQ452289.1|BQ452 ÊÊÊÊÊÊÊÊÊÊÊÊÊÊÊÊÊÊÊÊÊÊÊÊÊÊÊÊÊÊÊÊÊÊÊÊÊÊÊÊÊÊÊÊÊÊÊÊ
gi|22791364|gb|BU495179.1|BU495 TATAATGTAATTTTTTTTTTCATTTGAGTAATGTTGATTTTTATATAA
gi|22793125|gb|BU496931.1|BU496 TATAATGTAATTTTTTTTTTCATTTGAGTAATGTTGATTTTTATATAA
gi|21480180|gb|BQ576863.1|BQ576 -ATAATGTAATTTTTTTTTTCATTTGAGTAATGTTGATTTTTATATAA
gi|21254226|gb|BQ451114.1|BQ451 -------TAATTTTTTTTTTCATTTGAGTAATGTTGATTTTTATATAA
gi|21884506|gb|BQ739493.1|BQ739 ----------TTTTTTTTTTCATTTGAGTAATGTTGATTTTTATATAA
gi|15909301|gb|BI815739.1|BI815 ----------------------------TAATGTTGATTTTTATATAA
gi|22791120|gb|BU494926.1|BU494 ---------------------------------ÊÊÊÊÊÊÊÊÊÊÊÊÊÊÊ
gi|22791282|gb|BU495088.1|BU495 ------------------------------------------------
gi|22794055|gb|BU497861.1|BU497 ------------------------------------------------
gi|21254681|gb|BQ451569.1|BQ451 ------------------------------------------------
H01_Pf_Sau3A_T3_M_P25_d.ab1     ------------------------------------------------
F03_Pf_Sau3A_T3_M_P33.ab1       ------------------------------------------------
F03_Pf_Sau3A_T3_M_P33_d.ab1     ------------------------------------------------
H01_Pf_Sau3A_T3_M_P25.ab1       ------------------------------------------------
H04_Pf_Sau3A_T3_S_P27.ab1       ------------------------------------------------
F01_Pf_Sau3A_T3_S_P26.ab1       ------------------------------------------------

PF07_0079                       AGATATAATTTTATTTATATAGATAAAAAAATTAAAAGAAAAAAAAAA
MAL7|PF07_0079                  ------------------------------------------------
su_gi_contig_550                AGATATAATTTTATTTATATAGATAAAAAAATTAAAAGAAAAAAAAAA
gi|15585919|gb|BI670535.1|BI670 ------------------------------------------------
gi|1674894|gb|N97876.1|N97876   ------------------------------------------------
gi|15909375|gb|BI815768.1|BI815 AGATATAATTTTATTTATATAGATAAAAAAATTAAAAGAAAAAAAAAA
gi|21255401|gb|BQ452289.1|BQ452 ÊÊÊÊÊÊÊÊÊÊÊÊÊÊÊÊÊÊÊÊÊÊÊÊÊÊÊÊÊÊÊÊÊÊÊÊÊÊÊÊÊÊÊÊÊÊÊÊ
gi|22791364|gb|BU495179.1|BU495 AGATATAATTTTATTTATATAGATAAAAAAATTAAAAGAAAAAAAAAA
gi|22793125|gb|BU496931.1|BU496 AGATATAATTTTATTTATATAGATAAAAAAATTAAAAGAAAAAAAAAA
gi|21480180|gb|BQ576863.1|BQ576 AGATATAATTTTATTTATATAGATAAAAAAATTAAAAGAAAAAAAAAA
gi|21254226|gb|BQ451114.1|BQ451 AGATATAATTTTATTTATATAGATAAAAAAATTAAAAGAAAAAAAAAA
gi|21884506|gb|BQ739493.1|BQ739 AGATATAATTTTATTTATATAGATAAAAAAATTAAAAGAAAAAAAAAA
gi|15909301|gb|BI815739.1|BI815 AGATATAATTTTATTTATATAGATAAAAAAATTAAAAGAAAAAAAAAA
gi|22791120|gb|BU494926.1|BU494 ÊÊÊÊÊÊÊÊÊÊÊÊÊÊÊÊÊÊÊÊÊÊÊÊÊÊÊÊÊÊÊÊÊÊÊÊÊÊÊÊÊÊÊÊÊÊÊÊ
gi|22791282|gb|BU495088.1|BU495 ------------------------------------------------
gi|22794055|gb|BU497861.1|BU497 ------------------------------------------------
gi|21254681|gb|BQ451569.1|BQ451 ------------------------------------------------
H01_Pf_Sau3A_T3_M_P25_d.ab1     ------------------------------------------------
F03_Pf_Sau3A_T3_M_P33.ab1       ------------------------------------------------
F03_Pf_Sau3A_T3_M_P33_d.ab1     ------------------------------------------------
H01_Pf_Sau3A_T3_M_P25.ab1       ------------------------------------------------
H04_Pf_Sau3A_T3_S_P27.ab1       ------------------------------------------------
F01_Pf_Sau3A_T3_S_P26.ab1       ------------------------------------------------

PF07_0079                       TATATTATATTATATATATATATTTATTTGTATATAGAAATAATTAAC
MAL7|PF07_0079                  ------------------------------------------------
su_gi_contig_550                TATATTATATTATATATATATATTTATTTGTATATAGAAATAATTAAC
gi|15585919|gb|BI670535.1|BI670 ------------------------------------------------
gi|1674894|gb|N97876.1|N97876   ------------------------------------------------
gi|15909375|gb|BI815768.1|BI815 TATATTATATTATATATATATATTTATTTGTATATAGAAATAATTAAC
gi|21255401|gb|BQ452289.1|BQ452 ÊÊÊÊÊÊÊÊÊÊÊÊÊÊÊÊÊÊÊÊÊÊÊÊÊÊÊÊÊÊÊÊÊÊÊÊÊÊÊÊÊÊÊÊÊÊÊÊ
gi|22791364|gb|BU495179.1|BU495 TATATTATATTATATATATATATTTATTTGTATATAGAAATAATTAAC
gi|22793125|gb|BU496931.1|BU496 TATATTATATTATATATATATATTTATTTGTATATAGAAATAATTAAC
gi|21480180|gb|BQ576863.1|BQ576 TATATTATATTATATATATATATTTATTTGTATATAGAAATAATTAAC
gi|21254226|gb|BQ451114.1|BQ451 TATATTATATTATATATATATATTTATTTGTATATAGAAATAATTAAC
gi|21884506|gb|BQ739493.1|BQ739 TATATTATATTATATATATATATTTATTTGTATATAGAAATAATTAAC
gi|15909301|gb|BI815739.1|BI815 TATATTATATTATATATATATATTTATTTGTATATAGAAATAATTAAC
gi|22791120|gb|BU494926.1|BU494 ÊÊÊÊÊÊÊÊÊÊÊÊÊÊÊÊÊÊÊÊÊÊÊÊÊÊÊÊÊÊÊÊÊÊÊÊÊÊÊÊÊÊÊÊÊÊÊÊ
gi|22791282|gb|BU495088.1|BU495 --------------------------------------ÊÊÊÊÊÊÊÊÊÊ
gi|22794055|gb|BU497861.1|BU497 ------------------------------------------------
gi|21254681|gb|BQ451569.1|BQ451 ------------------------------------------------
H01_Pf_Sau3A_T3_M_P25_d.ab1     ------------------------------------------------
F03_Pf_Sau3A_T3_M_P33.ab1       ------------------------------------------------
F03_Pf_Sau3A_T3_M_P33_d.ab1     ------------------------------------------------
H01_Pf_Sau3A_T3_M_P25.ab1       ------------------------------------------------
H04_Pf_Sau3A_T3_S_P27.ab1       ------------------------------------------------
F01_Pf_Sau3A_T3_S_P26.ab1       ------------------------------------------------

PF07_0079                       TTTTTGTTTTATTCATTCATTTTAAGTTTTAATATTTTAAAAAAAAAA
MAL7|PF07_0079                  ------------------------------------------------
su_gi_contig_550                TTTTTGTTTTATTCATTCATTTTAAGTTTTAATATTTTAAAAAAAAAA
gi|15585919|gb|BI670535.1|BI670 ------------------------------------------------
gi|1674894|gb|N97876.1|N97876   ------------------------------------------------
gi|15909375|gb|BI815768.1|BI815 TTTTTGTTTTATTCATTCATTTTAAGTTTTAATATTTTAAAAAAAAAA
gi|21255401|gb|BQ452289.1|BQ452 ÊÊÊÊÊÊÊÊÊÊÊÊÊÊÊÊÊÊÊÊÊÊÊÊÊÊÊÊÊÊÊÊÊÊÊÊÊÊÊÊÊÊÊÊÊÊÊÊ
gi|22791364|gb|BU495179.1|BU495 TTTTTGTTTTATTCATTCATTTTAAGTTTTAATATTTTAAAAAAAAAA
gi|22793125|gb|BU496931.1|BU496 TTTTTGTTTTATTCATTCATTTTAAGTTTTAATATTTTAAAAAAAAAA
gi|21480180|gb|BQ576863.1|BQ576 TTTTTGTTTTATTCATTCATTTTAAGTTTTAATATTTTAAAAAAAAAA
gi|21254226|gb|BQ451114.1|BQ451 TTTTTGTTTTATTCATTCATTTTAAGTTTTAATATTTTAAAAAAAAAA
gi|21884506|gb|BQ739493.1|BQ739 TTTTTGTTTTATTCATTCATTTTAAGTTTTAATATTTTAAAAAAAAAA
gi|15909301|gb|BI815739.1|BI815 TTTTTGTTTTATTCATTCATTTTAAGTTTTAATATTTTAAAAAAAAAA
gi|22791120|gb|BU494926.1|BU494 ÊÊÊÊÊÊÊÊÊÊÊÊÊÊÊÊÊÊÊÊÊÊÊÊÊÊÊÊÊÊÊÊÊÊÊÊÊÊÊÊÊÊÊÊÊÊÊÊ
gi|22791282|gb|BU495088.1|BU495 ÊÊÊÊÊÊÊÊÊÊÊÊÊÊÊÊÊÊÊÊÊÊÊÊÊÊÊÊÊÊÊÊÊÊÊÊÊÊÊÊÊÊÊÊÊÊÊÊ
gi|22794055|gb|BU497861.1|BU497 ------------------------------------------------
gi|21254681|gb|BQ451569.1|BQ451 ------------------------------------------------
H01_Pf_Sau3A_T3_M_P25_d.ab1     ------------------------------------------------
F03_Pf_Sau3A_T3_M_P33.ab1       ------------------------------------------------
F03_Pf_Sau3A_T3_M_P33_d.ab1     ------------------------------------------------
H01_Pf_Sau3A_T3_M_P25.ab1       ------------------------------------------------
H04_Pf_Sau3A_T3_S_P27.ab1       ------------------------------------------------
F01_Pf_Sau3A_T3_S_P26.ab1       ------------------------------------------------

PF07_0079                       TTTTATAAAAAATGGAAAACAAAGAACAAAATGTTATGAGAGAAATTA
MAL7|PF07_0079                  -----------ATGGAAAACAAAGAACAAAATGTTATGAGAGAAATTA
su_gi_contig_550                TTTTATAAAAAATGGAAAACAAAGAACAAAATGTTATGAGAGAAATTA
gi|15585919|gb|BI670535.1|BI670 ----------------------------------------AGAAATTA
gi|1674894|gb|N97876.1|N97876   ------------------------------------------------
gi|15909375|gb|BI815768.1|BI815 TTTTATAAAAAATGGAAAACAAAGAACAAAATGTTATGAGAGAAATTA
gi|21255401|gb|BQ452289.1|BQ452 ÊÊÊÊÊÊÊÊÊÊÊÊÊÊÊÊÊÊÊÊÊÊÊÊÊÊÊÊÊÊÊÊÊÊÊÊÊÊÊÊÊÊÊÊÊÊÊÊ
gi|22791364|gb|BU495179.1|BU495 TTTTATAAAAAATGGAAAACAAAGAACAAAATGTTATGAGAGAAATTA
gi|22793125|gb|BU496931.1|BU496 TTTTATAAAAAATGGAAAACAAAGAACAAAATGTTATGAGAGAAATTA
gi|21480180|gb|BQ576863.1|BQ576 TTTTATAAAAAATGGAAAACAAAGAACAAAATGTTATGAGAGAAATTA
gi|21254226|gb|BQ451114.1|BQ451 TTTTATAAAAAATGGAAAACAAAGAACAAAATGTTATGAGAGAAATTA
gi|21884506|gb|BQ739493.1|BQ739 TTTTATAAAAAATGGAAAACAAAGAACAAAATGTTATGAGAGAAATTA
gi|15909301|gb|BI815739.1|BI815 TTTTATAAAAAATGGAAAACAAAGAACAAAATGTTATGAGAGAAATTA
gi|22791120|gb|BU494926.1|BU494 ÊÊÊÊÊÊÊÊÊÊÊÊÊÊÊÊÊÊÊÊÊÊÊÊÊÊÊÊÊÊÊÊÊÊÊÊÊÊÊÊÊÊÊÊÊÊÊÊ
gi|22791282|gb|BU495088.1|BU495 ÊÊÊÊÊÊÊÊÊÊÊÊÊÊÊÊÊÊÊÊÊÊÊÊÊÊÊÊÊÊÊÊÊÊÊÊÊÊÊÊÊÊÊÊÊÊÊÊ
gi|22794055|gb|BU497861.1|BU497 --------------------ÊÊÊÊÊÊÊÊÊÊÊÊÊÊÊÊÊÊÊÊÊÊÊÊÊÊÊÊ
gi|21254681|gb|BQ451569.1|BQ451 ----------------------------------------ÊÊÊÊÊÊÊÊ
H01_Pf_Sau3A_T3_M_P25_d.ab1     ------------------------------------------------
F03_Pf_Sau3A_T3_M_P33.ab1       ------------------------------------------------
F03_Pf_Sau3A_T3_M_P33_d.ab1     ------------------------------------------------
H01_Pf_Sau3A_T3_M_P25.ab1       ------------------------------------------------
H04_Pf_Sau3A_T3_S_P27.ab1       ------------------------------------------------
F01_Pf_Sau3A_T3_S_P26.ab1       ------------------------------------------------

PF07_0079                       AAGTGAACAAATTGGTGCTCAATATCTGTGTTGGAGAAGTAAGAAAAA
MAL7|PF07_0079                  AAGTGAACAAATTGGTGCTCAATATCTGTGTTGGAGAA----------
su_gi_contig_550                AAGTGAACAAATTGGTGCTCAATATCTGTGTTGGAGAA----------
gi|15585919|gb|BI670535.1|BI670 AAGTGAACAAATTGGTGCTCAATATCTGTGTTGGAGAA----------
gi|1674894|gb|N97876.1|N97876   ------------------------------------------------
gi|15909375|gb|BI815768.1|BI815 AAGTGAACAAATTGGTGCTCAATATCTGTGTTGGAGAA----------
gi|21255401|gb|BQ452289.1|BQ452 ÊÊÊÊÊÊÊÊÊÊÊÊÊÊÊÊÊÊÊÊÊÊÊÊÊÊÊÊÊÊÊÊÊÊÊÊÊÊÊÊÊÊÊÊÊÊÊÊ
gi|22791364|gb|BU495179.1|BU495 AAGTGAACAAATTGGTGCTCAATATCTGTGTTGGAGAA----------
gi|22793125|gb|BU496931.1|BU496 AAGTGAACAAATTGGTGCTCAATATCTGTGTTGGAGAA----------
gi|21480180|gb|BQ576863.1|BQ576 AAGTGAACAAATTGGTGCTCAATATCTGTGTTGGAGAA----------
gi|21254226|gb|BQ451114.1|BQ451 AAGTGAACAAATTGGTGCTCAATATCTGTGTTGGAGAA----------
gi|21884506|gb|BQ739493.1|BQ739 AAGTGAACAAATTGGTGCTCAATATCTGTGTTGGAGAA----------
gi|15909301|gb|BI815739.1|BI815 AAGTGAACAAATTGGTGCTCAATATCTGTGTTGGAGAA----------
gi|22791120|gb|BU494926.1|BU494 ÊÊÊÊÊÊÊÊÊÊÊÊÊÊÊÊÊÊÊÊÊÊÊÊÊÊÊÊÊÊÊÊÊÊÊÊÊÊÊÊÊÊÊÊÊÊÊÊ
gi|22791282|gb|BU495088.1|BU495 ÊÊÊÊÊÊÊÊÊÊÊÊÊÊÊÊÊÊÊÊÊÊÊÊÊÊÊÊÊÊÊÊÊÊÊÊÊÊÊÊÊÊÊÊÊÊÊÊ
gi|22794055|gb|BU497861.1|BU497 ÊÊÊÊÊÊÊÊÊÊÊÊÊÊÊÊÊÊÊÊÊÊÊÊÊÊÊÊÊÊÊÊÊÊÊÊÊÊÊÊÊÊÊÊÊÊÊÊ
gi|21254681|gb|BQ451569.1|BQ451 ÊÊÊÊÊÊÊÊÊÊÊÊÊÊÊÊÊÊÊÊÊÊÊÊÊÊÊÊÊÊÊÊÊÊÊÊÊÊÊÊÊÊÊÊÊÊÊÊ
H01_Pf_Sau3A_T3_M_P25_d.ab1     ------------------------------------------------
F03_Pf_Sau3A_T3_M_P33.ab1       ------------------------------------------------
F03_Pf_Sau3A_T3_M_P33_d.ab1     ------------------------------------------------
H01_Pf_Sau3A_T3_M_P25.ab1       ------------------------------------------------
H04_Pf_Sau3A_T3_S_P27.ab1       ------------------------------------------------
F01_Pf_Sau3A_T3_S_P26.ab1       ------------------------------------------------

PF07_0079                       AAATAAATATATGAACATATGTAAATATATATTATGAACATATGTAAA
MAL7|PF07_0079                  ------------------------------------------------
su_gi_contig_550                ------------------------------------------------
gi|15585919|gb|BI670535.1|BI670 ------------------------------------------------
gi|1674894|gb|N97876.1|N97876   ------------------------------------------------
gi|15909375|gb|BI815768.1|BI815 ------------------------------------------------
gi|21255401|gb|BQ452289.1|BQ452 ÊÊÊÊÊÊÊÊÊÊÊÊÊÊÊÊÊÊÊÊÊÊÊÊÊÊÊÊÊÊÊÊÊÊÊÊÊÊÊÊÊÊÊÊÊÊÊÊ
gi|22791364|gb|BU495179.1|BU495 ------------------------------------------------
gi|22793125|gb|BU496931.1|BU496 ------------------------------------------------
gi|21480180|gb|BQ576863.1|BQ576 ------------------------------------------------
gi|21254226|gb|BQ451114.1|BQ451 ------------------------------------------------
gi|21884506|gb|BQ739493.1|BQ739 ------------------------------------------------
gi|15909301|gb|BI815739.1|BI815 ------------------------------------------------
gi|22791120|gb|BU494926.1|BU494 ÊÊÊÊÊÊÊÊÊÊÊÊÊÊÊÊÊÊÊÊÊÊÊÊÊÊÊÊÊÊÊÊÊÊÊÊÊÊÊÊÊÊÊÊÊÊÊÊ
gi|22791282|gb|BU495088.1|BU495 ÊÊÊÊÊÊÊÊÊÊÊÊÊÊÊÊÊÊÊÊÊÊÊÊÊÊÊÊÊÊÊÊÊÊÊÊÊÊÊÊÊÊÊÊÊÊÊÊ
gi|22794055|gb|BU497861.1|BU497 ÊÊÊÊÊÊÊÊÊÊÊÊÊÊÊÊÊÊÊÊÊÊÊÊÊÊÊÊÊÊÊÊÊÊÊÊÊÊÊÊÊÊÊÊÊÊÊÊ
gi|21254681|gb|BQ451569.1|BQ451 ÊÊÊÊÊÊÊÊÊÊÊÊÊÊÊÊÊÊÊÊÊÊÊÊÊÊÊÊÊÊÊÊÊÊÊÊÊÊÊÊÊÊÊÊÊÊÊÊ
H01_Pf_Sau3A_T3_M_P25_d.ab1     ------------------------------------------------
F03_Pf_Sau3A_T3_M_P33.ab1       ------------------------------------------------
F03_Pf_Sau3A_T3_M_P33_d.ab1     ------------------------------------------------
H01_Pf_Sau3A_T3_M_P25.ab1       ------------------------------------------------
H04_Pf_Sau3A_T3_S_P27.ab1       ------------------------------------------------
F01_Pf_Sau3A_T3_S_P26.ab1       ------------------------------------------------

PF07_0079                       TATATATTATGAACAAATATGTACATAAACCATACATTCTTAATTTGC
MAL7|PF07_0079                  ------------------------------------------------
su_gi_contig_550                ------------------------------------------------
gi|15585919|gb|BI670535.1|BI670 ------------------------------------------------
gi|1674894|gb|N97876.1|N97876   ------------------------------------------------
gi|15909375|gb|BI815768.1|BI815 ------------------------------------------------
gi|21255401|gb|BQ452289.1|BQ452 ÊÊÊÊÊÊÊÊÊÊÊÊÊÊÊÊÊÊÊÊÊÊÊÊÊÊÊÊÊÊÊÊÊÊÊÊÊÊÊÊÊÊÊÊÊÊÊÊ
gi|22791364|gb|BU495179.1|BU495 ------------------------------------------------
gi|22793125|gb|BU496931.1|BU496 ------------------------------------------------
gi|21480180|gb|BQ576863.1|BQ576 ------------------------------------------------
gi|21254226|gb|BQ451114.1|BQ451 ------------------------------------------------
gi|21884506|gb|BQ739493.1|BQ739 ------------------------------------------------
gi|15909301|gb|BI815739.1|BI815 ------------------------------------------------
gi|22791120|gb|BU494926.1|BU494 ÊÊÊÊÊÊÊÊÊÊÊÊÊÊÊÊÊÊÊÊÊÊÊÊÊÊÊÊÊÊÊÊÊÊÊÊÊÊÊÊÊÊÊÊÊÊÊÊ
gi|22791282|gb|BU495088.1|BU495 ÊÊÊÊÊÊÊÊÊÊÊÊÊÊÊÊÊÊÊÊÊÊÊÊÊÊÊÊÊÊÊÊÊÊÊÊÊÊÊÊÊÊÊÊÊÊÊÊ
gi|22794055|gb|BU497861.1|BU497 ÊÊÊÊÊÊÊÊÊÊÊÊÊÊÊÊÊÊÊÊÊÊÊÊÊÊÊÊÊÊÊÊÊÊÊÊÊÊÊÊÊÊÊÊÊÊÊÊ
gi|21254681|gb|BQ451569.1|BQ451 ÊÊÊÊÊÊÊÊÊÊÊÊÊÊÊÊÊÊÊÊÊÊÊÊÊÊÊÊÊÊÊÊÊÊÊÊÊÊÊÊÊÊÊÊÊÊÊÊ
H01_Pf_Sau3A_T3_M_P25_d.ab1     ------------------------------------------------
F03_Pf_Sau3A_T3_M_P33.ab1       ------------------------------------------------
F03_Pf_Sau3A_T3_M_P33_d.ab1     ------------------------------------------------
H01_Pf_Sau3A_T3_M_P25.ab1       ------------------------------------------------
H04_Pf_Sau3A_T3_S_P27.ab1       ------------------------------------------------
F01_Pf_Sau3A_T3_S_P26.ab1       ------------------------------------------------

PF07_0079                       ACATATATATATATATATATATGTATGTATACATACATGTATGTATTA
MAL7|PF07_0079                  ------------------------------------------------
su_gi_contig_550                ------------------------------------------------
gi|15585919|gb|BI670535.1|BI670 ------------------------------------------------
gi|1674894|gb|N97876.1|N97876   ------------------------------------------------
gi|15909375|gb|BI815768.1|BI815 ------------------------------------------------
gi|21255401|gb|BQ452289.1|BQ452 ÊÊÊÊÊÊÊÊÊÊÊÊÊÊÊÊÊÊÊÊÊÊÊÊÊÊÊÊÊÊÊÊÊÊÊÊÊÊÊÊÊÊÊÊÊÊÊÊ
gi|22791364|gb|BU495179.1|BU495 ------------------------------------------------
gi|22793125|gb|BU496931.1|BU496 ------------------------------------------------
gi|21480180|gb|BQ576863.1|BQ576 ------------------------------------------------
gi|21254226|gb|BQ451114.1|BQ451 ------------------------------------------------
gi|21884506|gb|BQ739493.1|BQ739 ------------------------------------------------
gi|15909301|gb|BI815739.1|BI815 ------------------------------------------------
gi|22791120|gb|BU494926.1|BU494 ÊÊÊÊÊÊÊÊÊÊÊÊÊÊÊÊÊÊÊÊÊÊÊÊÊÊÊÊÊÊÊÊÊÊÊÊÊÊÊÊÊÊÊÊÊÊÊÊ
gi|22791282|gb|BU495088.1|BU495 ÊÊÊÊÊÊÊÊÊÊÊÊÊÊÊÊÊÊÊÊÊÊÊÊÊÊÊÊÊÊÊÊÊÊÊÊÊÊÊÊÊÊÊÊÊÊÊÊ
gi|22794055|gb|BU497861.1|BU497 ÊÊÊÊÊÊÊÊÊÊÊÊÊÊÊÊÊÊÊÊÊÊÊÊÊÊÊÊÊÊÊÊÊÊÊÊÊÊÊÊÊÊÊÊÊÊÊÊ
gi|21254681|gb|BQ451569.1|BQ451 ÊÊÊÊÊÊÊÊÊÊÊÊÊÊÊÊÊÊÊÊÊÊÊÊÊÊÊÊÊÊÊÊÊÊÊÊÊÊÊÊÊÊÊÊÊÊÊÊ
H01_Pf_Sau3A_T3_M_P25_d.ab1     ------------------------------------------------
F03_Pf_Sau3A_T3_M_P33.ab1       ------------------------------------------------
F03_Pf_Sau3A_T3_M_P33_d.ab1     ------------------------------------------------
H01_Pf_Sau3A_T3_M_P25.ab1       ------------------------------------------------
H04_Pf_Sau3A_T3_S_P27.ab1       ------------------------------------------------
F01_Pf_Sau3A_T3_S_P26.ab1       ------------------------------------------------

PF07_0079                       TTTTATTTTTTATTTTATATTTTTTATTTTATATTTTTTATTTTATAT
MAL7|PF07_0079                  ------------------------------------------------
su_gi_contig_550                ------------------------------------------------
gi|15585919|gb|BI670535.1|BI670 ------------------------------------------------
gi|1674894|gb|N97876.1|N97876   ------------------------------------------------
gi|15909375|gb|BI815768.1|BI815 ------------------------------------------------
gi|21255401|gb|BQ452289.1|BQ452 ÊÊÊÊÊÊÊÊÊÊÊÊÊÊÊÊÊÊÊÊÊÊÊÊÊÊÊÊÊÊÊÊÊÊÊÊÊÊÊÊÊÊÊÊÊÊÊÊ
gi|22791364|gb|BU495179.1|BU495 ------------------------------------------------
gi|22793125|gb|BU496931.1|BU496 ------------------------------------------------
gi|21480180|gb|BQ576863.1|BQ576 ------------------------------------------------
gi|21254226|gb|BQ451114.1|BQ451 ------------------------------------------------
gi|21884506|gb|BQ739493.1|BQ739 ------------------------------------------------
gi|15909301|gb|BI815739.1|BI815 ------------------------------------------------
gi|22791120|gb|BU494926.1|BU494 ÊÊÊÊÊÊÊÊÊÊÊÊÊÊÊÊÊÊÊÊÊÊÊÊÊÊÊÊÊÊÊÊÊÊÊÊÊÊÊÊÊÊÊÊÊÊÊÊ
gi|22791282|gb|BU495088.1|BU495 ÊÊÊÊÊÊÊÊÊÊÊÊÊÊÊÊÊÊÊÊÊÊÊÊÊÊÊÊÊÊÊÊÊÊÊÊÊÊÊÊÊÊÊÊÊÊÊÊ
gi|22794055|gb|BU497861.1|BU497 ÊÊÊÊÊÊÊÊÊÊÊÊÊÊÊÊÊÊÊÊÊÊÊÊÊÊÊÊÊÊÊÊÊÊÊÊÊÊÊÊÊÊÊÊÊÊÊÊ
gi|21254681|gb|BQ451569.1|BQ451 ÊÊÊÊÊÊÊÊÊÊÊÊÊÊÊÊÊÊÊÊÊÊÊÊÊÊÊÊÊÊÊÊÊÊÊÊÊÊÊÊÊÊÊÊÊÊÊÊ
H01_Pf_Sau3A_T3_M_P25_d.ab1     ------------------------------------------------
F03_Pf_Sau3A_T3_M_P33.ab1       ------------------------------------------------
F03_Pf_Sau3A_T3_M_P33_d.ab1     ------------------------------------------------
H01_Pf_Sau3A_T3_M_P25.ab1       ------------------------------------------------
H04_Pf_Sau3A_T3_S_P27.ab1       ------------------------------------------------
F01_Pf_Sau3A_T3_S_P26.ab1       ------------------------------------------------

PF07_0079                       TTTTTATTTTATTTCCCTTTTTATTAGTCGGGTGATAGGCTAACAAGA
MAL7|PF07_0079                  ---------------------------TCGGGTGATAGGCTAACAAGA
su_gi_contig_550                ---------------------------TCGGGTGATAGGCTAACAAGA
gi|15585919|gb|BI670535.1|BI670 ---------------------------TCGGGTGATAGGCTAACAAGA
gi|1674894|gb|N97876.1|N97876   ------------------------------------------------
gi|15909375|gb|BI815768.1|BI815 ---------------------------TCGGGTGATAGGCTAACAAGA
gi|21255401|gb|BQ452289.1|BQ452 ÊÊÊÊÊÊÊÊÊÊÊÊÊÊÊÊÊÊÊÊÊÊÊÊÊÊÊÊÊÊÊÊÊÊÊÊÊÊÊÊÊÊÊÊÊÊÊÊ
gi|22791364|gb|BU495179.1|BU495 ---------------------------TCGGGTGATAGGCTAACAAGA
gi|22793125|gb|BU496931.1|BU496 ---------------------------TCGGGTGATAGGCTAACAAGA
gi|21480180|gb|BQ576863.1|BQ576 ---------------------------TCGGGTGATAGGCTAACAAGA
gi|21254226|gb|BQ451114.1|BQ451 ---------------------------TCGGGTGATAGGCTAACAAGA
gi|21884506|gb|BQ739493.1|BQ739 ---------------------------TCGGGTGATAGGCTAACAAGA
gi|15909301|gb|BI815739.1|BI815 ---------------------------TCGGGTGATAGGCTAACAAGA
gi|22791120|gb|BU494926.1|BU494 ÊÊÊÊÊÊÊÊÊÊÊÊÊÊÊÊÊÊÊÊÊÊÊÊÊÊÊÊÊÊÊÊÊÊÊÊÊÊÊÊÊÊÊÊÊÊÊÊ
gi|22791282|gb|BU495088.1|BU495 ÊÊÊÊÊÊÊÊÊÊÊÊÊÊÊÊÊÊÊÊÊÊÊÊÊÊÊÊÊÊÊÊÊÊÊÊÊÊÊÊÊÊÊÊÊÊÊÊ
gi|22794055|gb|BU497861.1|BU497 ÊÊÊÊÊÊÊÊÊÊÊÊÊÊÊÊÊÊÊÊÊÊÊÊÊÊÊÊÊÊÊÊÊÊÊÊÊÊÊÊÊÊÊÊÊÊÊÊ
gi|21254681|gb|BQ451569.1|BQ451 ÊÊÊÊÊÊÊÊÊÊÊÊÊÊÊÊÊÊÊÊÊÊÊÊÊÊÊÊÊÊÊÊÊÊÊÊÊÊÊÊÊÊÊÊÊÊÊÊ
H01_Pf_Sau3A_T3_M_P25_d.ab1     ------------------------------------------------
F03_Pf_Sau3A_T3_M_P33.ab1       ------------------------------------------------
F03_Pf_Sau3A_T3_M_P33_d.ab1     ------------------------------------------------
H01_Pf_Sau3A_T3_M_P25.ab1       ------------------------------------------------
H04_Pf_Sau3A_T3_S_P27.ab1       ------------------------------------------------
F01_Pf_Sau3A_T3_S_P26.ab1       ------------------------------------------------

PF07_0079                       GCAGCAAGAGTGTTGGAACAACTAACTGAACAGAAGCCAATATTTGGA
MAL7|PF07_0079                  GCAGCAAGAGTGTTGGAACAACTAACTGAACAGAAGCCAATATTTGGA
su_gi_contig_550                GCAGCAAGAGTGTTGGAACAACTAACTGAACAGAAGCCAATATTTGGA
gi|15585919|gb|BI670535.1|BI670 GCAGCAAGAGTGTTGGAACAACTAACTGAACAGAAGCCAATATTTGGA
gi|1674894|gb|N97876.1|N97876   ------------------------------------------------
gi|15909375|gb|BI815768.1|BI815 GCAGCAAGAGTGTTGGAACAACTAACTGAACAGAAGCCAATATTTGGA
gi|21255401|gb|BQ452289.1|BQ452 ÊÊÊÊÊÊÊÊÊÊÊÊÊÊÊÊÊÊÊÊÊÊÊÊÊÊÊÊÊÊÊÊÊÊÊÊÊÊÊÊÊÊÊÊÊÊÊÊ
gi|22791364|gb|BU495179.1|BU495 GCAGCAAGAGTGTTGGAACAACTAACTGAACAGAAGCCAATATTTGGA
gi|22793125|gb|BU496931.1|BU496 GCAGCAAGAGTGTTGGAACAACTAACTGAACAGAAGCCAATATTTGGA
gi|21480180|gb|BQ576863.1|BQ576 GCAGCAAGAGTGTTGGAACAACTAACTGAACAGAAGCCAATATTTGGA
gi|21254226|gb|BQ451114.1|BQ451 GCAGCAAGAGTGTTGGAACAACTAACTGAACAGAAGCCAATATTTGGA
gi|21884506|gb|BQ739493.1|BQ739 GCAGCAAGAGTGTTGGAACAACTAACTGAACAGAAGCCAATATTTGGA
gi|15909301|gb|BI815739.1|BI815 GCAGCAAGAGTGTTGGAACAACTAACTGAACAGAAGCCAATATTTGGA
gi|22791120|gb|BU494926.1|BU494 ÊÊÊÊÊÊÊÊÊÊÊÊÊÊÊÊÊÊÊÊÊÊÊÊÊÊÊÊÊÊÊÊÊÊÊÊÊÊÊÊÊÊÊÊÊÊÊÊ
gi|22791282|gb|BU495088.1|BU495 ÊÊÊÊÊÊÊÊÊÊÊÊÊÊÊÊÊÊÊÊÊÊÊÊÊÊÊÊÊÊÊÊÊÊÊÊÊÊÊÊÊÊÊÊÊÊÊÊ
gi|22794055|gb|BU497861.1|BU497 ÊÊÊÊÊÊÊÊÊÊÊÊÊÊÊÊÊÊÊÊÊÊÊÊÊÊÊÊÊÊÊÊÊÊÊÊÊÊÊÊÊÊÊÊÊÊÊÊ
gi|21254681|gb|BQ451569.1|BQ451 ÊÊÊÊÊÊÊÊÊÊÊÊÊÊÊÊÊÊÊÊÊÊÊÊÊÊÊÊÊÊÊÊÊÊÊÊÊÊÊÊÊÊÊÊÊÊÊÊ
H01_Pf_Sau3A_T3_M_P25_d.ab1     ------------------------------------------------
F03_Pf_Sau3A_T3_M_P33.ab1       ------------------------------------------------
F03_Pf_Sau3A_T3_M_P33_d.ab1     ------------------------------------------------
H01_Pf_Sau3A_T3_M_P25.ab1       ------------------------------------------------
H04_Pf_Sau3A_T3_S_P27.ab1       ------------------------------------------------
F01_Pf_Sau3A_T3_S_P26.ab1       ------------------------------------------------

PF07_0079                       AAATGTCGATTTACCATAAGATCCTTTGGTGTTAGAAGAAATGAAAAG
MAL7|PF07_0079                  AAATGTCGATTTACCATAAGATCCTTTGGTGTTAGAAGAAATGAAAAG
su_gi_contig_550                AAATGTCGATTTACCATAAGATCCTTTGGTGTTAGAAGAAATGAAAAG
gi|15585919|gb|BI670535.1|BI670 AAATGTCGATTTACCATAAGATCCTTTGGTGTTAGAAGAAATGAAAAG
gi|1674894|gb|N97876.1|N97876   ------------------------------------------------
gi|15909375|gb|BI815768.1|BI815 AAATGTCGATTTACCATAAGATCCTTTGGTGTTAGAAGAAATGAAAAG
gi|21255401|gb|BQ452289.1|BQ452 ÊÊÊÊÊÊÊÊÊÊÊÊÊÊÊÊÊÊÊÊÊÊÊÊÊÊÊÊÊÊÊÊÊÊÊÊÊÊÊÊÊÊÊÊÊÊÊÊ
gi|22791364|gb|BU495179.1|BU495 AAATGTCGATTTACCATAAGATCCTTTGGTGTTAGAAGAAATGAAAAG
gi|22793125|gb|BU496931.1|BU496 AAATGTCGATTTACCATAAGATCCTTTGGTGTTAGAAGAAATGAAAAG
gi|21480180|gb|BQ576863.1|BQ576 AAATGTCGATTTACCATAAGATCCTTTGGTGTTAGAAGAAATGAAAAG
gi|21254226|gb|BQ451114.1|BQ451 AAATGTCGATTTACCATAAGATCCTTTGGTGTTAGAAGAAATGAAAAG
gi|21884506|gb|BQ739493.1|BQ739 AAATGTCGATTTACCATAAGATCCTTTGGTGTTAGAAGAAATGAAAAG
gi|15909301|gb|BI815739.1|BI815 AAATGTCGATTTACCATAAGATCCTTTGGTGTTAGAAGAAATGAAAAG
gi|22791120|gb|BU494926.1|BU494 ÊÊÊÊÊÊÊÊÊÊÊÊÊÊÊÊÊÊÊÊÊÊÊÊÊÊÊÊÊÊÊÊÊÊÊÊÊÊÊÊÊÊÊÊÊÊÊÊ
gi|22791282|gb|BU495088.1|BU495 ÊÊÊÊÊÊÊÊÊÊÊÊÊÊÊÊÊÊÊÊÊÊÊÊÊÊÊÊÊÊÊÊÊÊÊÊÊÊÊÊÊÊÊÊÊÊÊÊ
gi|22794055|gb|BU497861.1|BU497 ÊÊÊÊÊÊÊÊÊÊÊÊÊÊÊÊÊÊÊÊÊÊÊÊÊÊÊÊÊÊÊÊÊÊÊÊÊÊÊÊÊÊÊÊÊÊÊÊ
gi|21254681|gb|BQ451569.1|BQ451 ÊÊÊÊÊÊÊÊÊÊÊÊÊÊÊÊÊÊÊÊÊÊÊÊÊÊÊÊÊÊÊÊÊÊÊÊÊÊÊÊÊÊÊÊÊÊÊÊ
H01_Pf_Sau3A_T3_M_P25_d.ab1     ------------------------TTTGGTGTTAGAAGAAATGAAAAG
F03_Pf_Sau3A_T3_M_P33.ab1       ------------------------TTTGGTGTTAGAAGAAATGAAAAG
F03_Pf_Sau3A_T3_M_P33_d.ab1     ------------------------TTTGGTGTTAGAAGAAATGAAAAG
H01_Pf_Sau3A_T3_M_P25.ab1       ------------------------TTTGGTGTTAGAAGAAATGAAAAG
H04_Pf_Sau3A_T3_S_P27.ab1       -------------------------TTGGTGTTAGAAGAAATGAAAAG
F01_Pf_Sau3A_T3_S_P26.ab1       ------------------------------------------------

PF07_0079                       ATATCATGTTTTGTAACAGTACGAGGAAAGAAAGCTTTAGAAATATTA
MAL7|PF07_0079                  ATATCATGTTTTGTAACAGTACGAGGAAAGAAAGCTTTAGAAATATTA
su_gi_contig_550                ATATCATGTTTTGTAACAGTACGAGGAAAGAAAGCTTTAGAAATATTA
gi|15585919|gb|BI670535.1|BI670 ATATCATGTTTTGTAACAGTACGAGGAAAGAAAGCTTTAGAAATATTA
gi|1674894|gb|N97876.1|N97876   ------------------------------------------------
gi|15909375|gb|BI815768.1|BI815 ATATCATGTTTTGTAACAGTACGAGGAAAGAAAGCTTTAGAAATATTA
gi|21255401|gb|BQ452289.1|BQ452 ÊÊÊÊÊÊÊÊÊÊÊÊÊÊÊÊÊÊÊÊÊÊÊÊÊÊ----------------------
gi|22791364|gb|BU495179.1|BU495 ATATCATGTTTTGTAACAGTACGAGGAAAGAAAGCTTTAGAAATATTA
gi|22793125|gb|BU496931.1|BU496 ATATCATGTTTTGTAACAGTACGAGGAAAGAAAGCTTTAGAAATATTA
gi|21480180|gb|BQ576863.1|BQ576 ATATCATGTTTTGTAACAGTACGAGGAAAGAAAGCTTTAGAAATATTA
gi|21254226|gb|BQ451114.1|BQ451 ATATCATGTTTTGTAACAGTACGAGGAAAGAAAGCTTTAGAAATATTA
gi|21884506|gb|BQ739493.1|BQ739 ATATCATGTTTTGTAACAGTACGAGGAAAGAAAGCTT-----------
gi|15909301|gb|BI815739.1|BI815 ATATCATGTTTTGTAACAGTACGAGGAAAGAAAGCTTTAGAAATATTA
gi|22791120|gb|BU494926.1|BU494 ÊÊÊÊÊÊÊÊÊÊÊÊÊÊÊÊÊÊÊÊÊÊÊÊÊÊÊÊÊÊÊÊÊÊÊÊÊÊÊÊÊÊÊÊÊÊÊÊ
gi|22791282|gb|BU495088.1|BU495 ÊÊÊÊÊÊÊÊÊÊÊÊÊÊÊÊÊÊÊÊÊÊÊÊÊÊÊÊÊÊÊÊÊÊÊÊÊÊÊÊÊÊÊÊÊÊÊÊ
gi|22794055|gb|BU497861.1|BU497 ÊÊÊÊÊÊÊÊÊÊÊÊÊÊÊÊÊÊÊÊÊÊÊÊÊÊÊÊÊÊÊÊÊÊÊÊÊÊÊÊÊÊÊÊÊÊÊÊ
gi|21254681|gb|BQ451569.1|BQ451 ÊÊÊÊÊÊÊÊÊÊÊÊÊÊÊÊÊÊÊÊÊÊÊÊÊÊÊÊÊÊÊÊÊÊÊÊÊÊÊÊÊÊÊÊÊÊÊÊ
H01_Pf_Sau3A_T3_M_P25_d.ab1     ATATCATGTTTTGTAACAGTACGAGGAAAGAAAGCTTTAGAAATATTA
F03_Pf_Sau3A_T3_M_P33.ab1       ATATCATGTTTTGTAACAGTACGAGGAAAGAAAGCTTTAGAAATATTA
F03_Pf_Sau3A_T3_M_P33_d.ab1     ATATCATGTTTTGTAACAGTACGAGGAAAGAAAGCTTTAGAAATATTA
H01_Pf_Sau3A_T3_M_P25.ab1       ATATCATGTTTTGTAACAGTACGAGGAAAGAAAGCTTTAGAAATATTA
H04_Pf_Sau3A_T3_S_P27.ab1       ATATCATGTTTTGTAACAGTACGAGGAAAGAAAGCTTTAGAAATATTA
F01_Pf_Sau3A_T3_S_P26.ab1       ---------------------------------GCTTTAGAAATATTA

PF07_0079                       GAGAAAGGGTTAAAAGTAAAAGAATATGAATTAAGAAGAAAGAATTTT
MAL7|PF07_0079                  GAGAAAGGGTTAAAAGTAAAAGAATATGAATTAAGAAGAAAGAATTTT
su_gi_contig_550                GAGAAAGGGTTAAAAGTAAAAGAATATGAATTAAGAAGAAAGAATTTT
gi|15585919|gb|BI670535.1|BI670 GAGAAAGGGTTAAAAGTAAAAGAATATGAATTAAGAAGAAAGAATTTT
gi|1674894|gb|N97876.1|N97876   ----------------TAAAAGAATATGAATTAAGAAGAAAGAATTTT
gi|15909375|gb|BI815768.1|BI815 GAGAAAGGGTTAAAAGTAAAAGAATATGAATTAAGAAGAAAGAATTTT
gi|21255401|gb|BQ452289.1|BQ452 ------------------------------------------------
gi|22791364|gb|BU495179.1|BU495 GAGAAAGGGTTAAAAGTAAAAGAATATGAATTAAGAAGAAAGAATTTT
gi|22793125|gb|BU496931.1|BU496 GAGAAAGGGTTAAAAGTAAAAGAATATGAATTAAGAAGAAAGAATTTT
gi|21480180|gb|BQ576863.1|BQ576 GAGAAAG-----------------------------------------
gi|21254226|gb|BQ451114.1|BQ451 GAGAAAGGGTTAAAAGTAAAAGAATATGAATTAAGAAGAAAGAATTTT
gi|21884506|gb|BQ739493.1|BQ739 ------------------------------------------------
gi|15909301|gb|BI815739.1|BI815 GAGAAAGGGTTAAAAGTAAAAGAATATGAATTAAGAAGAAAGAATTTT
gi|22791120|gb|BU494926.1|BU494 ÊÊÊÊÊÊÊÊÊÊÊÊÊÊÊÊÊÊÊÊÊÊÊÊÊÊÊÊÊÊÊÊÊÊÊÊÊÊÊÊÊÊÊÊÊÊÊÊ
gi|22791282|gb|BU495088.1|BU495 ÊÊÊÊÊÊÊÊÊÊÊÊÊÊÊÊÊÊÊÊÊÊÊÊÊÊÊÊÊÊÊÊÊÊÊÊÊÊÊÊÊÊÊÊÊÊÊÊ
gi|22794055|gb|BU497861.1|BU497 ÊÊÊÊÊÊÊÊÊÊÊÊÊÊÊÊÊÊÊÊÊÊÊÊÊÊÊÊÊÊÊÊÊÊÊÊÊÊÊÊÊÊÊÊÊÊÊÊ
gi|21254681|gb|BQ451569.1|BQ451 ÊÊÊÊÊÊÊÊÊÊÊÊÊÊÊÊÊÊÊÊÊÊÊÊÊÊÊÊÊÊÊÊÊÊÊÊÊÊÊÊÊÊÊÊÊÊÊÊ
H01_Pf_Sau3A_T3_M_P25_d.ab1     GAGAAAGGGTTAAAAGTAAAAGAATATGAATTAAGAAGAAAGAATTTT
F03_Pf_Sau3A_T3_M_P33.ab1       GAGAAAGGGTTAAAAGTAAAAGAATATGAATTAAGAAGAAAGAATTTT
F03_Pf_Sau3A_T3_M_P33_d.ab1     GAGAAAGGGTTAAAAGTAAAAGAATATGAATTAAGAAGAAAGAATTTT
H01_Pf_Sau3A_T3_M_P25.ab1       GAGAAAGGGTTAAAAGTAAAAGAATATGAATTAAGAAGAAAGAATTTT
H04_Pf_Sau3A_T3_S_P27.ab1       GAGAAAGGGTTAAAAGTAAAAGAATATGAATTAAGAAGAAAGAATTTT
F01_Pf_Sau3A_T3_S_P26.ab1       GAGAAAGGGTTAAAAGTAAAAGAATATGAATTAAGAAGAAAGAATTTT

PF07_0079                       TCGGATACAGGAAATTTCGGATTCGGTATTCAAGAACATATTGATTTA
MAL7|PF07_0079                  TCGGATACAGGAAATTTCGGATTCGGTATTCAAGAACATATTGATTTA
su_gi_contig_550                TCGGATACAGGAAATTTCGGATTCGGTATTCAAGAACATATTGATTTA
gi|15585919|gb|BI670535.1|BI670 TCGGATACAGGAAATTTCGGATTCGGTATTCAAGAACATATTGATTTA
gi|1674894|gb|N97876.1|N97876   TCGGATACAGGAAATTTCGGATTCGGTATTCAAGAACATATTGATTTA
gi|15909375|gb|BI815768.1|BI815 TCGGATACAGGAAATTTCGGATTCGGTATTCAAGAACATATTGATTTA
gi|21255401|gb|BQ452289.1|BQ452 ------------------------------------------------
gi|22791364|gb|BU495179.1|BU495 TCGGATACAGGAAATTTCGGATTCGGTATTCAAGAACATATTGATTTA
gi|22793125|gb|BU496931.1|BU496 TCGGATACAGGAAATTTCGGATTCGGTATTCAAGAACATATTGATTTA
gi|21480180|gb|BQ576863.1|BQ576 ------------------------------------------------
gi|21254226|gb|BQ451114.1|BQ451 TCGGATACAGGAAATTTCGGATTCGGTATTCAAGAACATATTGATTTA
gi|21884506|gb|BQ739493.1|BQ739 ------------------------------------------------
gi|15909301|gb|BI815739.1|BI815 TCGGATACAGGAAATTTCGGATTCGGTATTCAAGAACATATTGAÊÊÊÊ
gi|22791120|gb|BU494926.1|BU494 ÊÊÊÊÊÊÊÊÊÊÊÊÊÊÊÊÊÊÊÊÊÊÊÊÊÊÊÊÊÊÊÊÊÊÊÊÊÊÊÊÊÊÊÊÊÊÊÊ
gi|22791282|gb|BU495088.1|BU495 ÊÊÊÊÊÊÊÊÊÊÊÊÊÊÊÊÊÊÊÊÊÊÊÊÊÊÊÊÊÊÊÊÊÊÊÊÊÊÊÊÊÊÊÊÊÊÊÊ
gi|22794055|gb|BU497861.1|BU497 ÊÊÊÊÊÊÊÊÊÊÊÊÊÊÊÊÊÊÊÊÊÊÊÊÊÊÊÊÊÊÊÊÊÊÊÊÊÊÊÊÊÊÊÊÊÊÊÊ
gi|21254681|gb|BQ451569.1|BQ451 ÊÊÊÊÊÊÊÊÊÊÊÊÊÊÊÊÊÊÊÊÊÊÊÊÊÊÊÊÊÊÊÊÊÊÊÊÊÊÊÊÊÊÊÊÊÊÊÊ
H01_Pf_Sau3A_T3_M_P25_d.ab1     TCGGATACAGGAAATTTCGGATTCGGTATTCAAGAACATA--------
F03_Pf_Sau3A_T3_M_P33.ab1       TCGGATACAGGAAATTTCGGATTCGGTATTCAAGAACATA--------
F03_Pf_Sau3A_T3_M_P33_d.ab1     TCGGATACAGGAAATTTCGGATTCGGTATTCAAGAACATA--------
H01_Pf_Sau3A_T3_M_P25.ab1       TCGGATACAGGAAATTTCGGATTCGGTATTCAAGAACATA--------
H04_Pf_Sau3A_T3_S_P27.ab1       TCGGATACAGGAAATTTCGGATTCGGTATTCAAGAACATA--------
F01_Pf_Sau3A_T3_S_P26.ab1       TCGGATACAGGAAATTTCGGATTCGGTATTCAAGAACATATTGATTTA

PF07_0079                       GGTATAAAATATGATCCTTCCACAGGTATATATGGTATGGATTTTTAT
MAL7|PF07_0079                  GGTATAAAATATGATCCTTCCACAGGTATATATGGTATGGATTTTTAT
su_gi_contig_550                GGTATAAAATATGATCCTTCCACAGGTATATATGGTATGGATTTTTAT
gi|15585919|gb|BI670535.1|BI670 GGTATAAAATATGATCCTTCCACAGGTATATATGGTATGGATTTTTAT
gi|1674894|gb|N97876.1|N97876   GGTATAAAATATGATCCTTCCACAGGTATATATGGTATGGATTTTTAT
gi|15909375|gb|BI815768.1|BI815 GGTATAAAATATGATC--------------------------------
gi|21255401|gb|BQ452289.1|BQ452 ------------------------------------------------
gi|22791364|gb|BU495179.1|BU495 GGTATAAAATATGATCCTTCCACAGGTATATATGGTATGGATTTTTAT
gi|22793125|gb|BU496931.1|BU496 GGTATAAAATATGATCCTTCCACAGGTATATATGGTATGGATTTTTAT
gi|21480180|gb|BQ576863.1|BQ576 ------------------------------------------------
gi|21254226|gb|BQ451114.1|BQ451 GGTATAAAATATGATCCTTCCACAGGTATATA----------------
gi|21884506|gb|BQ739493.1|BQ739 ------------------------------------------------
gi|15909301|gb|BI815739.1|BI815 ÊÊÊÊÊÊÊÊÊÊÊÊÊÊÊÊÊÊÊÊÊÊÊÊÊÊÊÊÊ-------------------
gi|22791120|gb|BU494926.1|BU494 ÊÊÊÊÊÊÊÊÊÊÊÊÊÊÊÊÊÊÊÊÊÊÊÊÊÊÊÊÊÊÊÊÊÊÊÊÊÊÊÊÊÊÊÊÊÊÊÊ
gi|22791282|gb|BU495088.1|BU495 ÊÊÊÊÊÊÊÊÊÊÊÊÊÊÊÊÊÊÊÊÊÊÊÊÊÊÊÊÊÊÊÊÊÊÊÊÊÊÊÊÊÊÊÊÊÊÊÊ
gi|22794055|gb|BU497861.1|BU497 ÊÊÊÊÊÊÊÊÊÊÊÊÊÊÊÊÊÊÊÊÊÊÊÊÊÊÊÊÊÊÊÊÊÊÊÊÊÊÊÊÊÊÊÊÊÊÊÊ
gi|21254681|gb|BQ451569.1|BQ451 ÊÊÊÊÊÊÊÊÊÊÊÊÊÊÊÊÊÊÊÊÊÊÊÊÊÊÊÊÊÊÊÊÊÊÊÊÊÊÊÊÊÊÊÊÊÊÊÊ
H01_Pf_Sau3A_T3_M_P25_d.ab1     ------------------------------------------------
F03_Pf_Sau3A_T3_M_P33.ab1       ------------------------------------------------
F03_Pf_Sau3A_T3_M_P33_d.ab1     ------------------------------------------------
H01_Pf_Sau3A_T3_M_P25.ab1       ------------------------------------------------
H04_Pf_Sau3A_T3_S_P27.ab1       ------------------------------------------------
F01_Pf_Sau3A_T3_S_P26.ab1       GGTATAAAATAT------------------------------------

PF07_0079                       GTTCATTTATCAAGGTCAGGTTATAGAGTTACTAGAAGAACAAGAAGA
MAL7|PF07_0079                  GTTCATTTATCAAGGTCAGGTTATAGAGTTACTAGAAGAACAAGAAGA
su_gi_contig_550                GTTCATTTATCAAGGTCAGGTTATAGAGTTACTAGAAGAACAAGAAGA
gi|15585919|gb|BI670535.1|BI670 GTTCATTTATCAAGGTCAGGTTATAGAGTTACTAGAAGAACAAGAAGA
gi|1674894|gb|N97876.1|N97876   GTTCATTTATCAAGGTCAGGTTATAGAGTTACTAGAAGAACAAGAAGA
gi|15909375|gb|BI815768.1|BI815 ------------------------------------------------
gi|21255401|gb|BQ452289.1|BQ452 ------------------------------------------------
gi|22791364|gb|BU495179.1|BU495 GTTCATTTATCAAGGTCA------------------------------
gi|22793125|gb|BU496931.1|BU496 GTTCATTTATCAAGGTCAGGT---------------------------
gi|21480180|gb|BQ576863.1|BQ576 ------------------------------------------------
gi|21254226|gb|BQ451114.1|BQ451 ------------------------------------------------
gi|21884506|gb|BQ739493.1|BQ739 ------------------------------------------------
gi|15909301|gb|BI815739.1|BI815 ------------------------------------------------
gi|22791120|gb|BU494926.1|BU494 ÊÊÊÊÊÊÊ-----------------------------------------
gi|22791282|gb|BU495088.1|BU495 ÊÊÊÊÊÊÊÊÊÊÊÊÊÊÊÊÊÊÊÊÊÊÊÊÊÊÊÊÊÊÊÊÊÊÊÊÊÊÊÊÊÊÊÊÊÊÊÊ
gi|22794055|gb|BU497861.1|BU497 ÊÊÊÊÊÊÊÊÊÊÊÊÊÊÊÊÊÊÊÊÊÊÊÊÊÊÊÊÊÊÊÊÊÊÊÊÊÊÊÊÊÊÊÊÊÊÊÊ
gi|21254681|gb|BQ451569.1|BQ451 ÊÊÊÊÊÊÊÊÊÊÊÊÊÊÊÊÊÊÊÊÊÊÊÊÊÊÊÊÊÊÊÊÊÊÊÊÊÊÊÊÊÊÊÊÊÊÊÊ
H01_Pf_Sau3A_T3_M_P25_d.ab1     ------------------------------------------------
F03_Pf_Sau3A_T3_M_P33.ab1       ------------------------------------------------
F03_Pf_Sau3A_T3_M_P33_d.ab1     ------------------------------------------------
H01_Pf_Sau3A_T3_M_P25.ab1       ------------------------------------------------
H04_Pf_Sau3A_T3_S_P27.ab1       ------------------------------------------------
F01_Pf_Sau3A_T3_S_P26.ab1       ------------------------------------------------

PF07_0079                       AGATCGAAAATCTCAAAAACTCATAAAGTTACTAAAGAAGATGCAATG
MAL7|PF07_0079                  AGATCGAAAATCTCAAAAACTCATAAAGTTACTAAAGAAGATGCAATG
su_gi_contig_550                AGATCGAAAATCTCAAAAACTCATAAAGTTACTAAAGAAGATGCAATG
gi|15585919|gb|BI670535.1|BI670 AGATCGAAAATCTCAAAAACTCATAAAGTTACTAAAGAAGATGCAATG
gi|1674894|gb|N97876.1|N97876   AGATCGAAAATCTCAAAAACTCATAAAGTTACTAAAGAAGATGCAATG
gi|15909375|gb|BI815768.1|BI815 ------------------------------------------------
gi|21255401|gb|BQ452289.1|BQ452 ------------------------------------------------
gi|22791364|gb|BU495179.1|BU495 ------------------------------------------------
gi|22793125|gb|BU496931.1|BU496 ------------------------------------------------
gi|21480180|gb|BQ576863.1|BQ576 ------------------------------------------------
gi|21254226|gb|BQ451114.1|BQ451 ------------------------------------------------
gi|21884506|gb|BQ739493.1|BQ739 ------------------------------------------------
gi|15909301|gb|BI815739.1|BI815 ------------------------------------------------
gi|22791120|gb|BU494926.1|BU494 ------------------------------------------------
gi|22791282|gb|BU495088.1|BU495 ÊÊÊÊÊÊÊÊÊÊÊÊÊÊÊÊÊÊÊÊÊÊÊÊÊÊÊÊÊÊÊÊÊÊÊÊÊÊÊÊÊÊÊÊÊÊÊÊ
gi|22794055|gb|BU497861.1|BU497 ÊÊÊÊÊÊÊÊÊÊÊÊÊÊÊÊÊÊÊÊÊÊÊÊÊÊÊ---------------------
gi|21254681|gb|BQ451569.1|BQ451 ÊÊÊÊÊÊÊÊÊÊÊÊÊÊÊÊÊ-------------------------------
H01_Pf_Sau3A_T3_M_P25_d.ab1     ------------------------------------------------
F03_Pf_Sau3A_T3_M_P33.ab1       ------------------------------------------------
F03_Pf_Sau3A_T3_M_P33_d.ab1     ------------------------------------------------
H01_Pf_Sau3A_T3_M_P25.ab1       ------------------------------------------------
H04_Pf_Sau3A_T3_S_P27.ab1       ------------------------------------------------
F01_Pf_Sau3A_T3_S_P26.ab1       ------------------------------------------------

PF07_0079                       AAATGGTTTCAAACGAAATTTGATGGTATTTTATTAAAATGAATATAT
MAL7|PF07_0079                  AAATGGTTTCAAACGAAATTTGATGGTATTTTATTAAAATGA------
su_gi_contig_550                AAATGGTTTCAAACGAAATTTGATGGTATTTTATTAAAATGAATATAT
gi|15585919|gb|BI670535.1|BI670 AAATGGTTTCAAACGAAATTTGATGGTATTTTATTAAAATGAATATAT
gi|1674894|gb|N97876.1|N97876   AAATGGTTTCAAACGAAATTTGATGGTATTTTATTAAAATGAATATAT
gi|15909375|gb|BI815768.1|BI815 ------------------------------------------------
gi|21255401|gb|BQ452289.1|BQ452 ------------------------------------------------
gi|22791364|gb|BU495179.1|BU495 ------------------------------------------------
gi|22793125|gb|BU496931.1|BU496 ------------------------------------------------
gi|21480180|gb|BQ576863.1|BQ576 ------------------------------------------------
gi|21254226|gb|BQ451114.1|BQ451 ------------------------------------------------
gi|21884506|gb|BQ739493.1|BQ739 ------------------------------------------------
gi|15909301|gb|BI815739.1|BI815 ------------------------------------------------
gi|22791120|gb|BU494926.1|BU494 ------------------------------------------------
gi|22791282|gb|BU495088.1|BU495 ÊÊÊÊÊÊÊÊÊÊÊÊÊÊÊÊÊÊÊÊÊÊÊÊÊÊÊÊÊÊÊÊÊÊÊÊÊÊÊÊÊÊÊÊÊÊÊÊ
gi|22794055|gb|BU497861.1|BU497 ------------------------------------------------
gi|21254681|gb|BQ451569.1|BQ451 ------------------------------------------------
H01_Pf_Sau3A_T3_M_P25_d.ab1     ------------------------------------------------
F03_Pf_Sau3A_T3_M_P33.ab1       ------------------------------------------------
F03_Pf_Sau3A_T3_M_P33_d.ab1     ------------------------------------------------
H01_Pf_Sau3A_T3_M_P25.ab1       ------------------------------------------------
H04_Pf_Sau3A_T3_S_P27.ab1       ------------------------------------------------
F01_Pf_Sau3A_T3_S_P26.ab1       ------------------------------------------------

PF07_0079                       ATATATATATATATATATATATATAATATATATAAAATATTTTTAAAG
MAL7|PF07_0079                  ------------------------------------------------
su_gi_contig_550                ATATATATATATATATATATATAT---------AAAATATTTTTAAAG
gi|15585919|gb|BI670535.1|BI670 ATATATATATATATATATATATATAATATATATAAAATATTTTTAAAG
gi|1674894|gb|N97876.1|N97876   ATATATATATATATAATATATAT----------AAAATATTTTTAAAG
gi|15909375|gb|BI815768.1|BI815 ------------------------------------------------
gi|21255401|gb|BQ452289.1|BQ452 ------------------------------------------------
gi|22791364|gb|BU495179.1|BU495 ------------------------------------------------
gi|22793125|gb|BU496931.1|BU496 ------------------------------------------------
gi|21480180|gb|BQ576863.1|BQ576 ------------------------------------------------
gi|21254226|gb|BQ451114.1|BQ451 ------------------------------------------------
gi|21884506|gb|BQ739493.1|BQ739 ------------------------------------------------
gi|15909301|gb|BI815739.1|BI815 ------------------------------------------------
gi|22791120|gb|BU494926.1|BU494 ------------------------------------------------
gi|22791282|gb|BU495088.1|BU495 ÊÊÊÊÊÊÊ-----------------------------------------
gi|22794055|gb|BU497861.1|BU497 ------------------------------------------------
gi|21254681|gb|BQ451569.1|BQ451 ------------------------------------------------
H01_Pf_Sau3A_T3_M_P25_d.ab1     ------------------------------------------------
F03_Pf_Sau3A_T3_M_P33.ab1       ------------------------------------------------
F03_Pf_Sau3A_T3_M_P33_d.ab1     ------------------------------------------------
H01_Pf_Sau3A_T3_M_P25.ab1       ------------------------------------------------
H04_Pf_Sau3A_T3_S_P27.ab1       ------------------------------------------------
F01_Pf_Sau3A_T3_S_P26.ab1       ------------------------------------------------

PF07_0079                       AAAGAAAATTAAAAAGAATTCATATATACCGTGAACAAGGACAAATTT
MAL7|PF07_0079                  ------------------------------------------------
su_gi_contig_550                AAAGAAAATTAAAAAGAATTCATATATACCGTGAACAAGGACAAATTT
gi|15585919|gb|BI670535.1|BI670 AAAGAAAATTAAAAAG--------------------------------
gi|1674894|gb|N97876.1|N97876   AAAGAAAATTAAAAAGAATTCATATATACCGTGAACAAGGACAAATTT
gi|15909375|gb|BI815768.1|BI815 ------------------------------------------------
gi|21255401|gb|BQ452289.1|BQ452 ------------------------------------------------
gi|22791364|gb|BU495179.1|BU495 ------------------------------------------------
gi|22793125|gb|BU496931.1|BU496 ------------------------------------------------
gi|21480180|gb|BQ576863.1|BQ576 ------------------------------------------------
gi|21254226|gb|BQ451114.1|BQ451 ------------------------------------------------
gi|21884506|gb|BQ739493.1|BQ739 ------------------------------------------------
gi|15909301|gb|BI815739.1|BI815 ------------------------------------------------
gi|22791120|gb|BU494926.1|BU494 ------------------------------------------------
gi|22791282|gb|BU495088.1|BU495 ------------------------------------------------
gi|22794055|gb|BU497861.1|BU497 ------------------------------------------------
gi|21254681|gb|BQ451569.1|BQ451 ------------------------------------------------
H01_Pf_Sau3A_T3_M_P25_d.ab1     ------------------------------------------------
F03_Pf_Sau3A_T3_M_P33.ab1       ------------------------------------------------
F03_Pf_Sau3A_T3_M_P33_d.ab1     ------------------------------------------------
H01_Pf_Sau3A_T3_M_P25.ab1       ------------------------------------------------
H04_Pf_Sau3A_T3_S_P27.ab1       ------------------------------------------------
F01_Pf_Sau3A_T3_S_P26.ab1       ------------------------------------------------

PF07_0079                       TTAATTATTGCAACTAAAAATGTATGGAAAAAAAAAAAAAAAAAAACA
MAL7|PF07_0079                  ------------------------------------------------
su_gi_contig_550                TTAATTATTGCAACTAAAAATGTATGGAAAAAAAAAAAAAAAAAA---
gi|15585919|gb|BI670535.1|BI670 ------------------------------------------------
gi|1674894|gb|N97876.1|N97876   TTAATTATTGCAACTAAAAATGTATGGAAAAAAAAAAAAAAAAAA---
gi|15909375|gb|BI815768.1|BI815 ------------------------------------------------
gi|21255401|gb|BQ452289.1|BQ452 ------------------------------------------------
gi|22791364|gb|BU495179.1|BU495 ------------------------------------------------
gi|22793125|gb|BU496931.1|BU496 ------------------------------------------------
gi|21480180|gb|BQ576863.1|BQ576 ------------------------------------------------
gi|21254226|gb|BQ451114.1|BQ451 ------------------------------------------------
gi|21884506|gb|BQ739493.1|BQ739 ------------------------------------------------
gi|15909301|gb|BI815739.1|BI815 ------------------------------------------------
gi|22791120|gb|BU494926.1|BU494 ------------------------------------------------
gi|22791282|gb|BU495088.1|BU495 ------------------------------------------------
gi|22794055|gb|BU497861.1|BU497 ------------------------------------------------
gi|21254681|gb|BQ451569.1|BQ451 ------------------------------------------------
H01_Pf_Sau3A_T3_M_P25_d.ab1     ------------------------------------------------
F03_Pf_Sau3A_T3_M_P33.ab1       ------------------------------------------------
F03_Pf_Sau3A_T3_M_P33_d.ab1     ------------------------------------------------
H01_Pf_Sau3A_T3_M_P25.ab1       ------------------------------------------------
H04_Pf_Sau3A_T3_S_P27.ab1       ------------------------------------------------
F01_Pf_Sau3A_T3_S_P26.ab1       ------------------------------------------------

PF07_0079                       AATAAATAAATAAATAAATATATATATATATATATATATATATTTTAT
MAL7|PF07_0079                  ------------------------------------------------
su_gi_contig_550                ------------------------------------------------
gi|15585919|gb|BI670535.1|BI670 ------------------------------------------------
gi|1674894|gb|N97876.1|N97876   ------------------------------------------------
gi|15909375|gb|BI815768.1|BI815 ------------------------------------------------
gi|21255401|gb|BQ452289.1|BQ452 ------------------------------------------------
gi|22791364|gb|BU495179.1|BU495 ------------------------------------------------
gi|22793125|gb|BU496931.1|BU496 ------------------------------------------------
gi|21480180|gb|BQ576863.1|BQ576 ------------------------------------------------
gi|21254226|gb|BQ451114.1|BQ451 ------------------------------------------------
gi|21884506|gb|BQ739493.1|BQ739 ------------------------------------------------
gi|15909301|gb|BI815739.1|BI815 ------------------------------------------------
gi|22791120|gb|BU494926.1|BU494 ------------------------------------------------
gi|22791282|gb|BU495088.1|BU495 ------------------------------------------------
gi|22794055|gb|BU497861.1|BU497 ------------------------------------------------
gi|21254681|gb|BQ451569.1|BQ451 ------------------------------------------------
H01_Pf_Sau3A_T3_M_P25_d.ab1     ------------------------------------------------
F03_Pf_Sau3A_T3_M_P33.ab1       ------------------------------------------------
F03_Pf_Sau3A_T3_M_P33_d.ab1     ------------------------------------------------
H01_Pf_Sau3A_T3_M_P25.ab1       ------------------------------------------------
H04_Pf_Sau3A_T3_S_P27.ab1       ------------------------------------------------
F01_Pf_Sau3A_T3_S_P26.ab1       ------------------------------------------------

PF07_0079                       TATCAATTAATGTTGTATTTATATATATGCTCATTTTTACGTTAAATT
MAL7|PF07_0079                  ------------------------------------------------
su_gi_contig_550                ------------------------------------------------
gi|15585919|gb|BI670535.1|BI670 ------------------------------------------------
gi|1674894|gb|N97876.1|N97876   ------------------------------------------------
gi|15909375|gb|BI815768.1|BI815 ------------------------------------------------
gi|21255401|gb|BQ452289.1|BQ452 ------------------------------------------------
gi|22791364|gb|BU495179.1|BU495 ------------------------------------------------
gi|22793125|gb|BU496931.1|BU496 ------------------------------------------------
gi|21480180|gb|BQ576863.1|BQ576 ------------------------------------------------
gi|21254226|gb|BQ451114.1|BQ451 ------------------------------------------------
gi|21884506|gb|BQ739493.1|BQ739 ------------------------------------------------
gi|15909301|gb|BI815739.1|BI815 ------------------------------------------------
gi|22791120|gb|BU494926.1|BU494 ------------------------------------------------
gi|22791282|gb|BU495088.1|BU495 ------------------------------------------------
gi|22794055|gb|BU497861.1|BU497 ------------------------------------------------
gi|21254681|gb|BQ451569.1|BQ451 ------------------------------------------------
H01_Pf_Sau3A_T3_M_P25_d.ab1     ------------------------------------------------
F03_Pf_Sau3A_T3_M_P33.ab1       ------------------------------------------------
F03_Pf_Sau3A_T3_M_P33_d.ab1     ------------------------------------------------
H01_Pf_Sau3A_T3_M_P25.ab1       ------------------------------------------------
H04_Pf_Sau3A_T3_S_P27.ab1       ------------------------------------------------
F01_Pf_Sau3A_T3_S_P26.ab1       ------------------------------------------------

PF07_0079                       TCTTACTTTTTAAAATTTTAATTTTTTTTTTTTTTTTTTTTTTTTTTT
MAL7|PF07_0079                  ------------------------------------------------
su_gi_contig_550                ------------------------------------------------
gi|15585919|gb|BI670535.1|BI670 ------------------------------------------------
gi|1674894|gb|N97876.1|N97876   ------------------------------------------------
gi|15909375|gb|BI815768.1|BI815 ------------------------------------------------
gi|21255401|gb|BQ452289.1|BQ452 ------------------------------------------------
gi|22791364|gb|BU495179.1|BU495 ------------------------------------------------
gi|22793125|gb|BU496931.1|BU496 ------------------------------------------------
gi|21480180|gb|BQ576863.1|BQ576 ------------------------------------------------
gi|21254226|gb|BQ451114.1|BQ451 ------------------------------------------------
gi|21884506|gb|BQ739493.1|BQ739 ------------------------------------------------
gi|15909301|gb|BI815739.1|BI815 ------------------------------------------------
gi|22791120|gb|BU494926.1|BU494 ------------------------------------------------
gi|22791282|gb|BU495088.1|BU495 ------------------------------------------------
gi|22794055|gb|BU497861.1|BU497 ------------------------------------------------
gi|21254681|gb|BQ451569.1|BQ451 ------------------------------------------------
H01_Pf_Sau3A_T3_M_P25_d.ab1     ------------------------------------------------
F03_Pf_Sau3A_T3_M_P33.ab1       ------------------------------------------------
F03_Pf_Sau3A_T3_M_P33_d.ab1     ------------------------------------------------
H01_Pf_Sau3A_T3_M_P25.ab1       ------------------------------------------------
H04_Pf_Sau3A_T3_S_P27.ab1       ------------------------------------------------
F01_Pf_Sau3A_T3_S_P26.ab1       ------------------------------------------------

PF07_0079                       ATTATTTTTCATAAAACATTCGACTTTATTTTTATATATTAAACTTTT
MAL7|PF07_0079                  ------------------------------------------------
su_gi_contig_550                ------------------------------------------------
gi|15585919|gb|BI670535.1|BI670 ------------------------------------------------
gi|1674894|gb|N97876.1|N97876   ------------------------------------------------
gi|15909375|gb|BI815768.1|BI815 ------------------------------------------------
gi|21255401|gb|BQ452289.1|BQ452 ------------------------------------------------
gi|22791364|gb|BU495179.1|BU495 ------------------------------------------------
gi|22793125|gb|BU496931.1|BU496 ------------------------------------------------
gi|21480180|gb|BQ576863.1|BQ576 ------------------------------------------------
gi|21254226|gb|BQ451114.1|BQ451 ------------------------------------------------
gi|21884506|gb|BQ739493.1|BQ739 ------------------------------------------------
gi|15909301|gb|BI815739.1|BI815 ------------------------------------------------
gi|22791120|gb|BU494926.1|BU494 ------------------------------------------------
gi|22791282|gb|BU495088.1|BU495 ------------------------------------------------
gi|22794055|gb|BU497861.1|BU497 ------------------------------------------------
gi|21254681|gb|BQ451569.1|BQ451 ------------------------------------------------
H01_Pf_Sau3A_T3_M_P25_d.ab1     ------------------------------------------------
F03_Pf_Sau3A_T3_M_P33.ab1       ------------------------------------------------
F03_Pf_Sau3A_T3_M_P33_d.ab1     ------------------------------------------------
H01_Pf_Sau3A_T3_M_P25.ab1       ------------------------------------------------
H04_Pf_Sau3A_T3_S_P27.ab1       ------------------------------------------------
F01_Pf_Sau3A_T3_S_P26.ab1       ------------------------------------------------

PF07_0079                       TCATATATATAAAGAAAAAGAAATAAATATTTATATATATATATATAT
MAL7|PF07_0079                  ------------------------------------------------
su_gi_contig_550                ------------------------------------------------
gi|15585919|gb|BI670535.1|BI670 ------------------------------------------------
gi|1674894|gb|N97876.1|N97876   ------------------------------------------------
gi|15909375|gb|BI815768.1|BI815 ------------------------------------------------
gi|21255401|gb|BQ452289.1|BQ452 ------------------------------------------------
gi|22791364|gb|BU495179.1|BU495 ------------------------------------------------
gi|22793125|gb|BU496931.1|BU496 ------------------------------------------------
gi|21480180|gb|BQ576863.1|BQ576 ------------------------------------------------
gi|21254226|gb|BQ451114.1|BQ451 ------------------------------------------------
gi|21884506|gb|BQ739493.1|BQ739 ------------------------------------------------
gi|15909301|gb|BI815739.1|BI815 ------------------------------------------------
gi|22791120|gb|BU494926.1|BU494 ------------------------------------------------
gi|22791282|gb|BU495088.1|BU495 ------------------------------------------------
gi|22794055|gb|BU497861.1|BU497 ------------------------------------------------
gi|21254681|gb|BQ451569.1|BQ451 ------------------------------------------------
H01_Pf_Sau3A_T3_M_P25_d.ab1     ------------------------------------------------
F03_Pf_Sau3A_T3_M_P33.ab1       ------------------------------------------------
F03_Pf_Sau3A_T3_M_P33_d.ab1     ------------------------------------------------
H01_Pf_Sau3A_T3_M_P25.ab1       ------------------------------------------------
H04_Pf_Sau3A_T3_S_P27.ab1       ------------------------------------------------
F01_Pf_Sau3A_T3_S_P26.ab1       ------------------------------------------------

PF07_0079                       ATATATATATATATAATATATATAATTAATGTGTGTAAAGGAAAAAGC
MAL7|PF07_0079                  ------------------------------------------------
su_gi_contig_550                ------------------------------------------------
gi|15585919|gb|BI670535.1|BI670 ------------------------------------------------
gi|1674894|gb|N97876.1|N97876   ------------------------------------------------
gi|15909375|gb|BI815768.1|BI815 ------------------------------------------------
gi|21255401|gb|BQ452289.1|BQ452 ------------------------------------------------
gi|22791364|gb|BU495179.1|BU495 ------------------------------------------------
gi|22793125|gb|BU496931.1|BU496 ------------------------------------------------
gi|21480180|gb|BQ576863.1|BQ576 ------------------------------------------------
gi|21254226|gb|BQ451114.1|BQ451 ------------------------------------------------
gi|21884506|gb|BQ739493.1|BQ739 ------------------------------------------------
gi|15909301|gb|BI815739.1|BI815 ------------------------------------------------
gi|22791120|gb|BU494926.1|BU494 ------------------------------------------------
gi|22791282|gb|BU495088.1|BU495 ------------------------------------------------
gi|22794055|gb|BU497861.1|BU497 ------------------------------------------------
gi|21254681|gb|BQ451569.1|BQ451 ------------------------------------------------
H01_Pf_Sau3A_T3_M_P25_d.ab1     ------------------------------------------------
F03_Pf_Sau3A_T3_M_P33.ab1       ------------------------------------------------
F03_Pf_Sau3A_T3_M_P33_d.ab1     ------------------------------------------------
H01_Pf_Sau3A_T3_M_P25.ab1       ------------------------------------------------
H04_Pf_Sau3A_T3_S_P27.ab1       ------------------------------------------------
F01_Pf_Sau3A_T3_S_P26.ab1       ------------------------------------------------

PF07_0079                       TTGTTCATACGAATCGTTTTTTCTTTTTCCATCGATAAAATAAATGTA
MAL7|PF07_0079                  ------------------------------------------------
su_gi_contig_550                ------------------------------------------------
gi|15585919|gb|BI670535.1|BI670 ------------------------------------------------
gi|1674894|gb|N97876.1|N97876   ------------------------------------------------
gi|15909375|gb|BI815768.1|BI815 ------------------------------------------------
gi|21255401|gb|BQ452289.1|BQ452 ------------------------------------------------
gi|22791364|gb|BU495179.1|BU495 ------------------------------------------------
gi|22793125|gb|BU496931.1|BU496 ------------------------------------------------
gi|21480180|gb|BQ576863.1|BQ576 ------------------------------------------------
gi|21254226|gb|BQ451114.1|BQ451 ------------------------------------------------
gi|21884506|gb|BQ739493.1|BQ739 ------------------------------------------------
gi|15909301|gb|BI815739.1|BI815 ------------------------------------------------
gi|22791120|gb|BU494926.1|BU494 ------------------------------------------------
gi|22791282|gb|BU495088.1|BU495 ------------------------------------------------
gi|22794055|gb|BU497861.1|BU497 ------------------------------------------------
gi|21254681|gb|BQ451569.1|BQ451 ------------------------------------------------
H01_Pf_Sau3A_T3_M_P25_d.ab1     ------------------------------------------------
F03_Pf_Sau3A_T3_M_P33.ab1       ------------------------------------------------
F03_Pf_Sau3A_T3_M_P33_d.ab1     ------------------------------------------------
H01_Pf_Sau3A_T3_M_P25.ab1       ------------------------------------------------
H04_Pf_Sau3A_T3_S_P27.ab1       ------------------------------------------------
F01_Pf_Sau3A_T3_S_P26.ab1       ------------------------------------------------

PF07_0079                       AAATAAAAATGAAATAACATTTACATGTATGAGTTCTTAAAAAGAAAT
MAL7|PF07_0079                  ------------------------------------------------
su_gi_contig_550                ------------------------------------------------
gi|15585919|gb|BI670535.1|BI670 ------------------------------------------------
gi|1674894|gb|N97876.1|N97876   ------------------------------------------------
gi|15909375|gb|BI815768.1|BI815 ------------------------------------------------
gi|21255401|gb|BQ452289.1|BQ452 ------------------------------------------------
gi|22791364|gb|BU495179.1|BU495 ------------------------------------------------
gi|22793125|gb|BU496931.1|BU496 ------------------------------------------------
gi|21480180|gb|BQ576863.1|BQ576 ------------------------------------------------
gi|21254226|gb|BQ451114.1|BQ451 ------------------------------------------------
gi|21884506|gb|BQ739493.1|BQ739 ------------------------------------------------
gi|15909301|gb|BI815739.1|BI815 ------------------------------------------------
gi|22791120|gb|BU494926.1|BU494 ------------------------------------------------
gi|22791282|gb|BU495088.1|BU495 ------------------------------------------------
gi|22794055|gb|BU497861.1|BU497 ------------------------------------------------
gi|21254681|gb|BQ451569.1|BQ451 ------------------------------------------------
H01_Pf_Sau3A_T3_M_P25_d.ab1     ------------------------------------------------
F03_Pf_Sau3A_T3_M_P33.ab1       ------------------------------------------------
F03_Pf_Sau3A_T3_M_P33_d.ab1     ------------------------------------------------
H01_Pf_Sau3A_T3_M_P25.ab1       ------------------------------------------------
H04_Pf_Sau3A_T3_S_P27.ab1       ------------------------------------------------
F01_Pf_Sau3A_T3_S_P26.ab1       ------------------------------------------------

PF07_0079                       AAGATGGAATAATACATCAGACACAAAAAAGAAAGAAAATATTACATA
MAL7|PF07_0079                  ------------------------------------------------
su_gi_contig_550                ------------------------------------------------
gi|15585919|gb|BI670535.1|BI670 ------------------------------------------------
gi|1674894|gb|N97876.1|N97876   ------------------------------------------------
gi|15909375|gb|BI815768.1|BI815 ------------------------------------------------
gi|21255401|gb|BQ452289.1|BQ452 ------------------------------------------------
gi|22791364|gb|BU495179.1|BU495 ------------------------------------------------
gi|22793125|gb|BU496931.1|BU496 ------------------------------------------------
gi|21480180|gb|BQ576863.1|BQ576 ------------------------------------------------
gi|21254226|gb|BQ451114.1|BQ451 ------------------------------------------------
gi|21884506|gb|BQ739493.1|BQ739 ------------------------------------------------
gi|15909301|gb|BI815739.1|BI815 ------------------------------------------------
gi|22791120|gb|BU494926.1|BU494 ------------------------------------------------
gi|22791282|gb|BU495088.1|BU495 ------------------------------------------------
gi|22794055|gb|BU497861.1|BU497 ------------------------------------------------
gi|21254681|gb|BQ451569.1|BQ451 ------------------------------------------------
H01_Pf_Sau3A_T3_M_P25_d.ab1     ------------------------------------------------
F03_Pf_Sau3A_T3_M_P33.ab1       ------------------------------------------------
F03_Pf_Sau3A_T3_M_P33_d.ab1     ------------------------------------------------
H01_Pf_Sau3A_T3_M_P25.ab1       ------------------------------------------------
H04_Pf_Sau3A_T3_S_P27.ab1       ------------------------------------------------
F01_Pf_Sau3A_T3_S_P26.ab1       ------------------------------------------------

PF07_0079                       CATATAATATATATATATATATATATATTTTATTTTTGTGACATATTT
MAL7|PF07_0079                  ------------------------------------------------
su_gi_contig_550                ------------------------------------------------
gi|15585919|gb|BI670535.1|BI670 ------------------------------------------------
gi|1674894|gb|N97876.1|N97876   ------------------------------------------------
gi|15909375|gb|BI815768.1|BI815 ------------------------------------------------
gi|21255401|gb|BQ452289.1|BQ452 ------------------------------------------------
gi|22791364|gb|BU495179.1|BU495 ------------------------------------------------
gi|22793125|gb|BU496931.1|BU496 ------------------------------------------------
gi|21480180|gb|BQ576863.1|BQ576 ------------------------------------------------
gi|21254226|gb|BQ451114.1|BQ451 ------------------------------------------------
gi|21884506|gb|BQ739493.1|BQ739 ------------------------------------------------
gi|15909301|gb|BI815739.1|BI815 ------------------------------------------------
gi|22791120|gb|BU494926.1|BU494 ------------------------------------------------
gi|22791282|gb|BU495088.1|BU495 ------------------------------------------------
gi|22794055|gb|BU497861.1|BU497 ------------------------------------------------
gi|21254681|gb|BQ451569.1|BQ451 ------------------------------------------------
H01_Pf_Sau3A_T3_M_P25_d.ab1     ------------------------------------------------
F03_Pf_Sau3A_T3_M_P33.ab1       ------------------------------------------------
F03_Pf_Sau3A_T3_M_P33_d.ab1     ------------------------------------------------
H01_Pf_Sau3A_T3_M_P25.ab1       ------------------------------------------------
H04_Pf_Sau3A_T3_S_P27.ab1       ------------------------------------------------
F01_Pf_Sau3A_T3_S_P26.ab1       ------------------------------------------------

PF07_0079                       TTATTTATACATGTAAGTTTAAAAAAAAAAAAAAAAAGAGGTCTACAA
MAL7|PF07_0079                  ------------------------------------------------
su_gi_contig_550                ------------------------------------------------
gi|15585919|gb|BI670535.1|BI670 ------------------------------------------------
gi|1674894|gb|N97876.1|N97876   ------------------------------------------------
gi|15909375|gb|BI815768.1|BI815 ------------------------------------------------
gi|21255401|gb|BQ452289.1|BQ452 ------------------------------------------------
gi|22791364|gb|BU495179.1|BU495 ------------------------------------------------
gi|22793125|gb|BU496931.1|BU496 ------------------------------------------------
gi|21480180|gb|BQ576863.1|BQ576 ------------------------------------------------
gi|21254226|gb|BQ451114.1|BQ451 ------------------------------------------------
gi|21884506|gb|BQ739493.1|BQ739 ------------------------------------------------
gi|15909301|gb|BI815739.1|BI815 ------------------------------------------------
gi|22791120|gb|BU494926.1|BU494 ------------------------------------------------
gi|22791282|gb|BU495088.1|BU495 ------------------------------------------------
gi|22794055|gb|BU497861.1|BU497 ------------------------------------------------
gi|21254681|gb|BQ451569.1|BQ451 ------------------------------------------------
H01_Pf_Sau3A_T3_M_P25_d.ab1     ------------------------------------------------
F03_Pf_Sau3A_T3_M_P33.ab1       ------------------------------------------------
F03_Pf_Sau3A_T3_M_P33_d.ab1     ------------------------------------------------
H01_Pf_Sau3A_T3_M_P25.ab1       ------------------------------------------------
H04_Pf_Sau3A_T3_S_P27.ab1       ------------------------------------------------
F01_Pf_Sau3A_T3_S_P26.ab1       ------------------------------------------------

PF07_0079                       TTTGGAGGAAAATAATAGAAATCTTCCTTTCTTTAAAATTAAAAAATT
MAL7|PF07_0079                  ------------------------------------------------
su_gi_contig_550                ------------------------------------------------
gi|15585919|gb|BI670535.1|BI670 ------------------------------------------------
gi|1674894|gb|N97876.1|N97876   ------------------------------------------------
gi|15909375|gb|BI815768.1|BI815 ------------------------------------------------
gi|21255401|gb|BQ452289.1|BQ452 ------------------------------------------------
gi|22791364|gb|BU495179.1|BU495 ------------------------------------------------
gi|22793125|gb|BU496931.1|BU496 ------------------------------------------------
gi|21480180|gb|BQ576863.1|BQ576 ------------------------------------------------
gi|21254226|gb|BQ451114.1|BQ451 ------------------------------------------------
gi|21884506|gb|BQ739493.1|BQ739 ------------------------------------------------
gi|15909301|gb|BI815739.1|BI815 ------------------------------------------------
gi|22791120|gb|BU494926.1|BU494 ------------------------------------------------
gi|22791282|gb|BU495088.1|BU495 ------------------------------------------------
gi|22794055|gb|BU497861.1|BU497 ------------------------------------------------
gi|21254681|gb|BQ451569.1|BQ451 ------------------------------------------------
H01_Pf_Sau3A_T3_M_P25_d.ab1     ------------------------------------------------
F03_Pf_Sau3A_T3_M_P33.ab1       ------------------------------------------------
F03_Pf_Sau3A_T3_M_P33_d.ab1     ------------------------------------------------
H01_Pf_Sau3A_T3_M_P25.ab1       ------------------------------------------------
H04_Pf_Sau3A_T3_S_P27.ab1       ------------------------------------------------
F01_Pf_Sau3A_T3_S_P26.ab1       ------------------------------------------------

PF07_0079                       ATATAAAATAAAAAGTATAAATGAATAAATAAATAAATAAATATGTGT
MAL7|PF07_0079                  ------------------------------------------------
su_gi_contig_550                ------------------------------------------------
gi|15585919|gb|BI670535.1|BI670 ------------------------------------------------
gi|1674894|gb|N97876.1|N97876   ------------------------------------------------
gi|15909375|gb|BI815768.1|BI815 ------------------------------------------------
gi|21255401|gb|BQ452289.1|BQ452 ------------------------------------------------
gi|22791364|gb|BU495179.1|BU495 ------------------------------------------------
gi|22793125|gb|BU496931.1|BU496 ------------------------------------------------
gi|21480180|gb|BQ576863.1|BQ576 ------------------------------------------------
gi|21254226|gb|BQ451114.1|BQ451 ------------------------------------------------
gi|21884506|gb|BQ739493.1|BQ739 ------------------------------------------------
gi|15909301|gb|BI815739.1|BI815 ------------------------------------------------
gi|22791120|gb|BU494926.1|BU494 ------------------------------------------------
gi|22791282|gb|BU495088.1|BU495 ------------------------------------------------
gi|22794055|gb|BU497861.1|BU497 ------------------------------------------------
gi|21254681|gb|BQ451569.1|BQ451 ------------------------------------------------
H01_Pf_Sau3A_T3_M_P25_d.ab1     ------------------------------------------------
F03_Pf_Sau3A_T3_M_P33.ab1       ------------------------------------------------
F03_Pf_Sau3A_T3_M_P33_d.ab1     ------------------------------------------------
H01_Pf_Sau3A_T3_M_P25.ab1       ------------------------------------------------
H04_Pf_Sau3A_T3_S_P27.ab1       ------------------------------------------------
F01_Pf_Sau3A_T3_S_P26.ab1       ------------------------------------------------

PF07_0079                       CCACCTTGTTTTCCTTTTCTTTTTTAAATTATATTTTTGTGCATTCAT
MAL7|PF07_0079                  ------------------------------------------------
su_gi_contig_550                ------------------------------------------------
gi|15585919|gb|BI670535.1|BI670 ------------------------------------------------
gi|1674894|gb|N97876.1|N97876   ------------------------------------------------
gi|15909375|gb|BI815768.1|BI815 ------------------------------------------------
gi|21255401|gb|BQ452289.1|BQ452 ------------------------------------------------
gi|22791364|gb|BU495179.1|BU495 ------------------------------------------------
gi|22793125|gb|BU496931.1|BU496 ------------------------------------------------
gi|21480180|gb|BQ576863.1|BQ576 ------------------------------------------------
gi|21254226|gb|BQ451114.1|BQ451 ------------------------------------------------
gi|21884506|gb|BQ739493.1|BQ739 ------------------------------------------------
gi|15909301|gb|BI815739.1|BI815 ------------------------------------------------
gi|22791120|gb|BU494926.1|BU494 ------------------------------------------------
gi|22791282|gb|BU495088.1|BU495 ------------------------------------------------
gi|22794055|gb|BU497861.1|BU497 ------------------------------------------------
gi|21254681|gb|BQ451569.1|BQ451 ------------------------------------------------
H01_Pf_Sau3A_T3_M_P25_d.ab1     ------------------------------------------------
F03_Pf_Sau3A_T3_M_P33.ab1       ------------------------------------------------
F03_Pf_Sau3A_T3_M_P33_d.ab1     ------------------------------------------------
H01_Pf_Sau3A_T3_M_P25.ab1       ------------------------------------------------
H04_Pf_Sau3A_T3_S_P27.ab1       ------------------------------------------------
F01_Pf_Sau3A_T3_S_P26.ab1       ------------------------------------------------

PF07_0079                       TCATCAGTTGGTCAGCACAATAAATAGAATAAAACAAAACAAAACAGA
MAL7|PF07_0079                  ------------------------------------------------
su_gi_contig_550                ------------------------------------------------
gi|15585919|gb|BI670535.1|BI670 ------------------------------------------------
gi|1674894|gb|N97876.1|N97876   ------------------------------------------------
gi|15909375|gb|BI815768.1|BI815 ------------------------------------------------
gi|21255401|gb|BQ452289.1|BQ452 ------------------------------------------------
gi|22791364|gb|BU495179.1|BU495 ------------------------------------------------
gi|22793125|gb|BU496931.1|BU496 ------------------------------------------------
gi|21480180|gb|BQ576863.1|BQ576 ------------------------------------------------
gi|21254226|gb|BQ451114.1|BQ451 ------------------------------------------------
gi|21884506|gb|BQ739493.1|BQ739 ------------------------------------------------
gi|15909301|gb|BI815739.1|BI815 ------------------------------------------------
gi|22791120|gb|BU494926.1|BU494 ------------------------------------------------
gi|22791282|gb|BU495088.1|BU495 ------------------------------------------------
gi|22794055|gb|BU497861.1|BU497 ------------------------------------------------
gi|21254681|gb|BQ451569.1|BQ451 ------------------------------------------------
H01_Pf_Sau3A_T3_M_P25_d.ab1     ------------------------------------------------
F03_Pf_Sau3A_T3_M_P33.ab1       ------------------------------------------------
F03_Pf_Sau3A_T3_M_P33_d.ab1     ------------------------------------------------
H01_Pf_Sau3A_T3_M_P25.ab1       ------------------------------------------------
H04_Pf_Sau3A_T3_S_P27.ab1       ------------------------------------------------
F01_Pf_Sau3A_T3_S_P26.ab1       ------------------------------------------------

PF07_0079                       ACAAAATAAACATTAAAAAGAAATATAAATGTATAAATATATATATAA
MAL7|PF07_0079                  ------------------------------------------------
su_gi_contig_550                ------------------------------------------------
gi|15585919|gb|BI670535.1|BI670 ------------------------------------------------
gi|1674894|gb|N97876.1|N97876   ------------------------------------------------
gi|15909375|gb|BI815768.1|BI815 ------------------------------------------------
gi|21255401|gb|BQ452289.1|BQ452 ------------------------------------------------
gi|22791364|gb|BU495179.1|BU495 ------------------------------------------------
gi|22793125|gb|BU496931.1|BU496 ------------------------------------------------
gi|21480180|gb|BQ576863.1|BQ576 ------------------------------------------------
gi|21254226|gb|BQ451114.1|BQ451 ------------------------------------------------
gi|21884506|gb|BQ739493.1|BQ739 ------------------------------------------------
gi|15909301|gb|BI815739.1|BI815 ------------------------------------------------
gi|22791120|gb|BU494926.1|BU494 ------------------------------------------------
gi|22791282|gb|BU495088.1|BU495 ------------------------------------------------
gi|22794055|gb|BU497861.1|BU497 ------------------------------------------------
gi|21254681|gb|BQ451569.1|BQ451 ------------------------------------------------
H01_Pf_Sau3A_T3_M_P25_d.ab1     ------------------------------------------------
F03_Pf_Sau3A_T3_M_P33.ab1       ------------------------------------------------
F03_Pf_Sau3A_T3_M_P33_d.ab1     ------------------------------------------------
H01_Pf_Sau3A_T3_M_P25.ab1       ------------------------------------------------
H04_Pf_Sau3A_T3_S_P27.ab1       ------------------------------------------------
F01_Pf_Sau3A_T3_S_P26.ab1       ------------------------------------------------

PF07_0079                       TTATATATATATATATATATATATATATAGTTGTATATGTTTAAAAAA
MAL7|PF07_0079                  ------------------------------------------------
su_gi_contig_550                ------------------------------------------------
gi|15585919|gb|BI670535.1|BI670 ------------------------------------------------
gi|1674894|gb|N97876.1|N97876   ------------------------------------------------
gi|15909375|gb|BI815768.1|BI815 ------------------------------------------------
gi|21255401|gb|BQ452289.1|BQ452 ------------------------------------------------
gi|22791364|gb|BU495179.1|BU495 ------------------------------------------------
gi|22793125|gb|BU496931.1|BU496 ------------------------------------------------
gi|21480180|gb|BQ576863.1|BQ576 ------------------------------------------------
gi|21254226|gb|BQ451114.1|BQ451 ------------------------------------------------
gi|21884506|gb|BQ739493.1|BQ739 ------------------------------------------------
gi|15909301|gb|BI815739.1|BI815 ------------------------------------------------
gi|22791120|gb|BU494926.1|BU494 ------------------------------------------------
gi|22791282|gb|BU495088.1|BU495 ------------------------------------------------
gi|22794055|gb|BU497861.1|BU497 ------------------------------------------------
gi|21254681|gb|BQ451569.1|BQ451 ------------------------------------------------
H01_Pf_Sau3A_T3_M_P25_d.ab1     ------------------------------------------------
F03_Pf_Sau3A_T3_M_P33.ab1       ------------------------------------------------
F03_Pf_Sau3A_T3_M_P33_d.ab1     ------------------------------------------------
H01_Pf_Sau3A_T3_M_P25.ab1       ------------------------------------------------
H04_Pf_Sau3A_T3_S_P27.ab1       ------------------------------------------------
F01_Pf_Sau3A_T3_S_P26.ab1       ------------------------------------------------

PF07_0079                       AAAGAAAAAGATAACGTATAAAATAACCTTAAGATGTATTCACTTTTC
MAL7|PF07_0079                  ------------------------------------------------
su_gi_contig_550                ------------------------------------------------
gi|15585919|gb|BI670535.1|BI670 ------------------------------------------------
gi|1674894|gb|N97876.1|N97876   ------------------------------------------------
gi|15909375|gb|BI815768.1|BI815 ------------------------------------------------
gi|21255401|gb|BQ452289.1|BQ452 ------------------------------------------------
gi|22791364|gb|BU495179.1|BU495 ------------------------------------------------
gi|22793125|gb|BU496931.1|BU496 ------------------------------------------------
gi|21480180|gb|BQ576863.1|BQ576 ------------------------------------------------
gi|21254226|gb|BQ451114.1|BQ451 ------------------------------------------------
gi|21884506|gb|BQ739493.1|BQ739 ------------------------------------------------
gi|15909301|gb|BI815739.1|BI815 ------------------------------------------------
gi|22791120|gb|BU494926.1|BU494 ------------------------------------------------
gi|22791282|gb|BU495088.1|BU495 ------------------------------------------------
gi|22794055|gb|BU497861.1|BU497 ------------------------------------------------
gi|21254681|gb|BQ451569.1|BQ451 ------------------------------------------------
H01_Pf_Sau3A_T3_M_P25_d.ab1     ------------------------------------------------
F03_Pf_Sau3A_T3_M_P33.ab1       ------------------------------------------------
F03_Pf_Sau3A_T3_M_P33_d.ab1     ------------------------------------------------
H01_Pf_Sau3A_T3_M_P25.ab1       ------------------------------------------------
H04_Pf_Sau3A_T3_S_P27.ab1       ------------------------------------------------
F01_Pf_Sau3A_T3_S_P26.ab1       ------------------------------------------------

PF07_0079                       CTTCATCACATGTTTATTTAGAATATAATATAAAAAAATAAATGATGT
MAL7|PF07_0079                  ------------------------------------------------
su_gi_contig_550                ------------------------------------------------
gi|15585919|gb|BI670535.1|BI670 ------------------------------------------------
gi|1674894|gb|N97876.1|N97876   ------------------------------------------------
gi|15909375|gb|BI815768.1|BI815 ------------------------------------------------
gi|21255401|gb|BQ452289.1|BQ452 ------------------------------------------------
gi|22791364|gb|BU495179.1|BU495 ------------------------------------------------
gi|22793125|gb|BU496931.1|BU496 ------------------------------------------------
gi|21480180|gb|BQ576863.1|BQ576 ------------------------------------------------
gi|21254226|gb|BQ451114.1|BQ451 ------------------------------------------------
gi|21884506|gb|BQ739493.1|BQ739 ------------------------------------------------
gi|15909301|gb|BI815739.1|BI815 ------------------------------------------------
gi|22791120|gb|BU494926.1|BU494 ------------------------------------------------
gi|22791282|gb|BU495088.1|BU495 ------------------------------------------------
gi|22794055|gb|BU497861.1|BU497 ------------------------------------------------
gi|21254681|gb|BQ451569.1|BQ451 ------------------------------------------------
H01_Pf_Sau3A_T3_M_P25_d.ab1     ------------------------------------------------
F03_Pf_Sau3A_T3_M_P33.ab1       ------------------------------------------------
F03_Pf_Sau3A_T3_M_P33_d.ab1     ------------------------------------------------
H01_Pf_Sau3A_T3_M_P25.ab1       ------------------------------------------------
H04_Pf_Sau3A_T3_S_P27.ab1       ------------------------------------------------
F01_Pf_Sau3A_T3_S_P26.ab1       ------------------------------------------------

PF07_0079                       TCCTTTATATTCTTTTAAAAATTGATTCTTCATAATTTATGTAATGAA
MAL7|PF07_0079                  ------------------------------------------------
su_gi_contig_550                ------------------------------------------------
gi|15585919|gb|BI670535.1|BI670 ------------------------------------------------
gi|1674894|gb|N97876.1|N97876   ------------------------------------------------
gi|15909375|gb|BI815768.1|BI815 ------------------------------------------------
gi|21255401|gb|BQ452289.1|BQ452 ------------------------------------------------
gi|22791364|gb|BU495179.1|BU495 ------------------------------------------------
gi|22793125|gb|BU496931.1|BU496 ------------------------------------------------
gi|21480180|gb|BQ576863.1|BQ576 ------------------------------------------------
gi|21254226|gb|BQ451114.1|BQ451 ------------------------------------------------
gi|21884506|gb|BQ739493.1|BQ739 ------------------------------------------------
gi|15909301|gb|BI815739.1|BI815 ------------------------------------------------
gi|22791120|gb|BU494926.1|BU494 ------------------------------------------------
gi|22791282|gb|BU495088.1|BU495 ------------------------------------------------
gi|22794055|gb|BU497861.1|BU497 ------------------------------------------------
gi|21254681|gb|BQ451569.1|BQ451 ------------------------------------------------
H01_Pf_Sau3A_T3_M_P25_d.ab1     ------------------------------------------------
F03_Pf_Sau3A_T3_M_P33.ab1       ------------------------------------------------
F03_Pf_Sau3A_T3_M_P33_d.ab1     ------------------------------------------------
H01_Pf_Sau3A_T3_M_P25.ab1       ------------------------------------------------
H04_Pf_Sau3A_T3_S_P27.ab1       ------------------------------------------------
F01_Pf_Sau3A_T3_S_P26.ab1       ------------------------------------------------

PF07_0079                       ACATTGCACACATATAATAATATAATATATATTAATATGTAAATATAA
MAL7|PF07_0079                  ------------------------------------------------
su_gi_contig_550                ------------------------------------------------
gi|15585919|gb|BI670535.1|BI670 ------------------------------------------------
gi|1674894|gb|N97876.1|N97876   ------------------------------------------------
gi|15909375|gb|BI815768.1|BI815 ------------------------------------------------
gi|21255401|gb|BQ452289.1|BQ452 ------------------------------------------------
gi|22791364|gb|BU495179.1|BU495 ------------------------------------------------
gi|22793125|gb|BU496931.1|BU496 ------------------------------------------------
gi|21480180|gb|BQ576863.1|BQ576 ------------------------------------------------
gi|21254226|gb|BQ451114.1|BQ451 ------------------------------------------------
gi|21884506|gb|BQ739493.1|BQ739 ------------------------------------------------
gi|15909301|gb|BI815739.1|BI815 ------------------------------------------------
gi|22791120|gb|BU494926.1|BU494 ------------------------------------------------
gi|22791282|gb|BU495088.1|BU495 ------------------------------------------------
gi|22794055|gb|BU497861.1|BU497 ------------------------------------------------
gi|21254681|gb|BQ451569.1|BQ451 ------------------------------------------------
H01_Pf_Sau3A_T3_M_P25_d.ab1     ------------------------------------------------
F03_Pf_Sau3A_T3_M_P33.ab1       ------------------------------------------------
F03_Pf_Sau3A_T3_M_P33_d.ab1     ------------------------------------------------
H01_Pf_Sau3A_T3_M_P25.ab1       ------------------------------------------------
H04_Pf_Sau3A_T3_S_P27.ab1       ------------------------------------------------
F01_Pf_Sau3A_T3_S_P26.ab1       ------------------------------------------------

PF07_0079                       TTTTTAGTAAATTCAATTCTTTTATATATATATATATATATATATATA
MAL7|PF07_0079                  ------------------------------------------------
su_gi_contig_550                ------------------------------------------------
gi|15585919|gb|BI670535.1|BI670 ------------------------------------------------
gi|1674894|gb|N97876.1|N97876   ------------------------------------------------
gi|15909375|gb|BI815768.1|BI815 ------------------------------------------------
gi|21255401|gb|BQ452289.1|BQ452 ------------------------------------------------
gi|22791364|gb|BU495179.1|BU495 ------------------------------------------------
gi|22793125|gb|BU496931.1|BU496 ------------------------------------------------
gi|21480180|gb|BQ576863.1|BQ576 ------------------------------------------------
gi|21254226|gb|BQ451114.1|BQ451 ------------------------------------------------
gi|21884506|gb|BQ739493.1|BQ739 ------------------------------------------------
gi|15909301|gb|BI815739.1|BI815 ------------------------------------------------
gi|22791120|gb|BU494926.1|BU494 ------------------------------------------------
gi|22791282|gb|BU495088.1|BU495 ------------------------------------------------
gi|22794055|gb|BU497861.1|BU497 ------------------------------------------------
gi|21254681|gb|BQ451569.1|BQ451 ------------------------------------------------
H01_Pf_Sau3A_T3_M_P25_d.ab1     ------------------------------------------------
F03_Pf_Sau3A_T3_M_P33.ab1       ------------------------------------------------
F03_Pf_Sau3A_T3_M_P33_d.ab1     ------------------------------------------------
H01_Pf_Sau3A_T3_M_P25.ab1       ------------------------------------------------
H04_Pf_Sau3A_T3_S_P27.ab1       ------------------------------------------------
F01_Pf_Sau3A_T3_S_P26.ab1       ------------------------------------------------

PF07_0079                       TATTATATATATATGTAAATGTAAATGTCCATATTTATTTTTTTTTAT
MAL7|PF07_0079                  ------------------------------------------------
su_gi_contig_550                ------------------------------------------------
gi|15585919|gb|BI670535.1|BI670 ------------------------------------------------
gi|1674894|gb|N97876.1|N97876   ------------------------------------------------
gi|15909375|gb|BI815768.1|BI815 ------------------------------------------------
gi|21255401|gb|BQ452289.1|BQ452 ------------------------------------------------
gi|22791364|gb|BU495179.1|BU495 ------------------------------------------------
gi|22793125|gb|BU496931.1|BU496 ------------------------------------------------
gi|21480180|gb|BQ576863.1|BQ576 ------------------------------------------------
gi|21254226|gb|BQ451114.1|BQ451 ------------------------------------------------
gi|21884506|gb|BQ739493.1|BQ739 ------------------------------------------------
gi|15909301|gb|BI815739.1|BI815 ------------------------------------------------
gi|22791120|gb|BU494926.1|BU494 ------------------------------------------------
gi|22791282|gb|BU495088.1|BU495 ------------------------------------------------
gi|22794055|gb|BU497861.1|BU497 ------------------------------------------------
gi|21254681|gb|BQ451569.1|BQ451 ------------------------------------------------
H01_Pf_Sau3A_T3_M_P25_d.ab1     ------------------------------------------------
F03_Pf_Sau3A_T3_M_P33.ab1       ------------------------------------------------
F03_Pf_Sau3A_T3_M_P33_d.ab1     ------------------------------------------------
H01_Pf_Sau3A_T3_M_P25.ab1       ------------------------------------------------
H04_Pf_Sau3A_T3_S_P27.ab1       ------------------------------------------------
F01_Pf_Sau3A_T3_S_P26.ab1       ------------------------------------------------

PF07_0079                       TATTATTTTATTTTATTTTTATTTTTTTTTTTTTTTTTGGGAGGAGGA
MAL7|PF07_0079                  ------------------------------------------------
su_gi_contig_550                ------------------------------------------------
gi|15585919|gb|BI670535.1|BI670 ------------------------------------------------
gi|1674894|gb|N97876.1|N97876   ------------------------------------------------
gi|15909375|gb|BI815768.1|BI815 ------------------------------------------------
gi|21255401|gb|BQ452289.1|BQ452 ------------------------------------------------
gi|22791364|gb|BU495179.1|BU495 ------------------------------------------------
gi|22793125|gb|BU496931.1|BU496 ------------------------------------------------
gi|21480180|gb|BQ576863.1|BQ576 ------------------------------------------------
gi|21254226|gb|BQ451114.1|BQ451 ------------------------------------------------
gi|21884506|gb|BQ739493.1|BQ739 ------------------------------------------------
gi|15909301|gb|BI815739.1|BI815 ------------------------------------------------
gi|22791120|gb|BU494926.1|BU494 ------------------------------------------------
gi|22791282|gb|BU495088.1|BU495 ------------------------------------------------
gi|22794055|gb|BU497861.1|BU497 ------------------------------------------------
gi|21254681|gb|BQ451569.1|BQ451 ------------------------------------------------
H01_Pf_Sau3A_T3_M_P25_d.ab1     ------------------------------------------------
F03_Pf_Sau3A_T3_M_P33.ab1       ------------------------------------------------
F03_Pf_Sau3A_T3_M_P33_d.ab1     ------------------------------------------------
H01_Pf_Sau3A_T3_M_P25.ab1       ------------------------------------------------
H04_Pf_Sau3A_T3_S_P27.ab1       ------------------------------------------------
F01_Pf_Sau3A_T3_S_P26.ab1       ------------------------------------------------

PF07_0079                       GGGAAAAAAAAGGATAAACTCAAAATATTATGTTCACTTATTTGTAAT
MAL7|PF07_0079                  ------------------------------------------------
su_gi_contig_550                ------------------------------------------------
gi|15585919|gb|BI670535.1|BI670 ------------------------------------------------
gi|1674894|gb|N97876.1|N97876   ------------------------------------------------
gi|15909375|gb|BI815768.1|BI815 ------------------------------------------------
gi|21255401|gb|BQ452289.1|BQ452 ------------------------------------------------
gi|22791364|gb|BU495179.1|BU495 ------------------------------------------------
gi|22793125|gb|BU496931.1|BU496 ------------------------------------------------
gi|21480180|gb|BQ576863.1|BQ576 ------------------------------------------------
gi|21254226|gb|BQ451114.1|BQ451 ------------------------------------------------
gi|21884506|gb|BQ739493.1|BQ739 ------------------------------------------------
gi|15909301|gb|BI815739.1|BI815 ------------------------------------------------
gi|22791120|gb|BU494926.1|BU494 ------------------------------------------------
gi|22791282|gb|BU495088.1|BU495 ------------------------------------------------
gi|22794055|gb|BU497861.1|BU497 ------------------------------------------------
gi|21254681|gb|BQ451569.1|BQ451 ------------------------------------------------
H01_Pf_Sau3A_T3_M_P25_d.ab1     ------------------------------------------------
F03_Pf_Sau3A_T3_M_P33.ab1       ------------------------------------------------
F03_Pf_Sau3A_T3_M_P33_d.ab1     ------------------------------------------------
H01_Pf_Sau3A_T3_M_P25.ab1       ------------------------------------------------
H04_Pf_Sau3A_T3_S_P27.ab1       ------------------------------------------------
F01_Pf_Sau3A_T3_S_P26.ab1       ------------------------------------------------

PF07_0079                       TTATGAAATTCATATATTAACATATAAATGAAGATATTTATATGTATG
MAL7|PF07_0079                  ------------------------------------------------
su_gi_contig_550                ------------------------------------------------
gi|15585919|gb|BI670535.1|BI670 ------------------------------------------------
gi|1674894|gb|N97876.1|N97876   ------------------------------------------------
gi|15909375|gb|BI815768.1|BI815 ------------------------------------------------
gi|21255401|gb|BQ452289.1|BQ452 ------------------------------------------------
gi|22791364|gb|BU495179.1|BU495 ------------------------------------------------
gi|22793125|gb|BU496931.1|BU496 ------------------------------------------------
gi|21480180|gb|BQ576863.1|BQ576 ------------------------------------------------
gi|21254226|gb|BQ451114.1|BQ451 ------------------------------------------------
gi|21884506|gb|BQ739493.1|BQ739 ------------------------------------------------
gi|15909301|gb|BI815739.1|BI815 ------------------------------------------------
gi|22791120|gb|BU494926.1|BU494 ------------------------------------------------
gi|22791282|gb|BU495088.1|BU495 ------------------------------------------------
gi|22794055|gb|BU497861.1|BU497 ------------------------------------------------
gi|21254681|gb|BQ451569.1|BQ451 ------------------------------------------------
H01_Pf_Sau3A_T3_M_P25_d.ab1     ------------------------------------------------
F03_Pf_Sau3A_T3_M_P33.ab1       ------------------------------------------------
F03_Pf_Sau3A_T3_M_P33_d.ab1     ------------------------------------------------
H01_Pf_Sau3A_T3_M_P25.ab1       ------------------------------------------------
H04_Pf_Sau3A_T3_S_P27.ab1       ------------------------------------------------
F01_Pf_Sau3A_T3_S_P26.ab1       ------------------------------------------------

PF07_0079                       TATTTTTTTTATTATTTTGTTTTTTCCAGGAAAAAGAAAAACTAGAAC
MAL7|PF07_0079                  ------------------------------------------------
su_gi_contig_550                ------------------------------------------------
gi|15585919|gb|BI670535.1|BI670 ------------------------------------------------
gi|1674894|gb|N97876.1|N97876   ------------------------------------------------
gi|15909375|gb|BI815768.1|BI815 ------------------------------------------------
gi|21255401|gb|BQ452289.1|BQ452 ------------------------------------------------
gi|22791364|gb|BU495179.1|BU495 ------------------------------------------------
gi|22793125|gb|BU496931.1|BU496 ------------------------------------------------
gi|21480180|gb|BQ576863.1|BQ576 ------------------------------------------------
gi|21254226|gb|BQ451114.1|BQ451 ------------------------------------------------
gi|21884506|gb|BQ739493.1|BQ739 ------------------------------------------------
gi|15909301|gb|BI815739.1|BI815 ------------------------------------------------
gi|22791120|gb|BU494926.1|BU494 ------------------------------------------------
gi|22791282|gb|BU495088.1|BU495 ------------------------------------------------
gi|22794055|gb|BU497861.1|BU497 ------------------------------------------------
gi|21254681|gb|BQ451569.1|BQ451 ------------------------------------------------
H01_Pf_Sau3A_T3_M_P25_d.ab1     ------------------------------------------------
F03_Pf_Sau3A_T3_M_P33.ab1       ------------------------------------------------
F03_Pf_Sau3A_T3_M_P33_d.ab1     ------------------------------------------------
H01_Pf_Sau3A_T3_M_P25.ab1       ------------------------------------------------
H04_Pf_Sau3A_T3_S_P27.ab1       ------------------------------------------------
F01_Pf_Sau3A_T3_S_P26.ab1       ------------------------------------------------

PF07_0079                       AAATCAAAAGAACAAAACAAAAAAAAAAATATACACATATATATATAA
MAL7|PF07_0079                  ------------------------------------------------
su_gi_contig_550                ------------------------------------------------
gi|15585919|gb|BI670535.1|BI670 ------------------------------------------------
gi|1674894|gb|N97876.1|N97876   ------------------------------------------------
gi|15909375|gb|BI815768.1|BI815 ------------------------------------------------
gi|21255401|gb|BQ452289.1|BQ452 ------------------------------------------------
gi|22791364|gb|BU495179.1|BU495 ------------------------------------------------
gi|22793125|gb|BU496931.1|BU496 ------------------------------------------------
gi|21480180|gb|BQ576863.1|BQ576 ------------------------------------------------
gi|21254226|gb|BQ451114.1|BQ451 ------------------------------------------------
gi|21884506|gb|BQ739493.1|BQ739 ------------------------------------------------
gi|15909301|gb|BI815739.1|BI815 ------------------------------------------------
gi|22791120|gb|BU494926.1|BU494 ------------------------------------------------
gi|22791282|gb|BU495088.1|BU495 ------------------------------------------------
gi|22794055|gb|BU497861.1|BU497 ------------------------------------------------
gi|21254681|gb|BQ451569.1|BQ451 ------------------------------------------------
H01_Pf_Sau3A_T3_M_P25_d.ab1     ------------------------------------------------
F03_Pf_Sau3A_T3_M_P33.ab1       ------------------------------------------------
F03_Pf_Sau3A_T3_M_P33_d.ab1     ------------------------------------------------
H01_Pf_Sau3A_T3_M_P25.ab1       ------------------------------------------------
H04_Pf_Sau3A_T3_S_P27.ab1       ------------------------------------------------
F01_Pf_Sau3A_T3_S_P26.ab1       ------------------------------------------------

PF07_0079                       ATATAT
MAL7|PF07_0079                  ------
su_gi_contig_550                ------
gi|15585919|gb|BI670535.1|BI670 ------
gi|1674894|gb|N97876.1|N97876   ------
gi|15909375|gb|BI815768.1|BI815 ------
gi|21255401|gb|BQ452289.1|BQ452 ------
gi|22791364|gb|BU495179.1|BU495 ------
gi|22793125|gb|BU496931.1|BU496 ------
gi|21480180|gb|BQ576863.1|BQ576 ------
gi|21254226|gb|BQ451114.1|BQ451 ------
gi|21884506|gb|BQ739493.1|BQ739 ------
gi|15909301|gb|BI815739.1|BI815 ------
gi|22791120|gb|BU494926.1|BU494 ------
gi|22791282|gb|BU495088.1|BU495 ------
gi|22794055|gb|BU497861.1|BU497 ------
gi|21254681|gb|BQ451569.1|BQ451 ------
H01_Pf_Sau3A_T3_M_P25_d.ab1     ------
F03_Pf_Sau3A_T3_M_P33.ab1       ------
F03_Pf_Sau3A_T3_M_P33_d.ab1     ------
H01_Pf_Sau3A_T3_M_P25.ab1       ------
H04_Pf_Sau3A_T3_S_P27.ab1       ------
F01_Pf_Sau3A_T3_S_P26.ab1       ------

;

endblock;
