# Supplementary material for: cDNA sequences reveal considerable gene prediction inaccuracy in the Plasmodium falciparum genome
Source: BMC Genomics. 2007 Jul 27;8:255. doi: 10.1186/1471-2164-8-255 (PMC1978503; doi:10.1186/1471-2164-8-255)
Supplement: Additional file 2 — Genes with predicted coding regions fully covered by EST and confirmation of predicted introns. Aligned cDNA and predicted CDS sequences can be viewed by double clicking the hyper-linked gene names in the Excel file. [file 1471-2164-8-255-S2.zip › PF07_0087.TXT]

#NEXUS

[!This data assembled using Sequencher, from Gene Codes Corporation.]
begin data;
   dimensions ntax=34 nchar=3733;
   format datatype=dna gap=- interleave=yes;
   matrix

PF07_0087                       ATTCGTTTCTTCAATATTGACAATATTATGATAATTCCACAGAAAAAA
MAL7|PF07_0087                  ------------------------------------------------
su_gi_contig_105                ------------------------------------------------
PfLab1_L_F3__P16a_B03_03.ab1    ------------------------------------------------
F06_PfBamHI_M_T3_Plate18a.ab1   ------------------------------------------------
G07_PfBamHI_M_T7_Plate5a.ab1    ------------------------------------------------
gi|55828348|gb|AU086327.2|AU086 ------------------------------------------------
B11_PfLab1_L_Plate5b.ab1        ------------------------------------------------
B01_PfLab1_Large_Plate7b.ab1    ------------------------------------------------
PfLab1_L_F3__P2a_C05_05.ab1     ------------------------------------------------
gi|1674827|gb|N97809.1|N97809   ------------------------------------------------
gi|22793723|gb|BU497529.1|BU497 ------------------------------------------------
G02_228_1.ab1                   ------------------------------------------------
gi|15909070|gb|BI815606.1|BI815 ------------------------------------------------
gi|22791350|gb|BU495156.1|BU495 ------------------------------------------------
gi|22792747|gb|BU496553.1|BU496 ------------------------------------------------
gi|21884682|gb|BQ739669.1|BQ739 ------------------------------------------------
gi|22792172|gb|BU495978.1|BU495 ------------------------------------------------
gi|21480127|gb|BQ576810.1|BQ576 ------------------------------------------------
gi|22790925|gb|BU494731.1|BU494 ------------------------------------------------
gi|21687425|gb|BQ633272.1|BQ633 ------------------------------------------------
gi|21543582|gb|BQ596856.1|BQ596 ------------------------------------------------
gi|15908688|gb|BI815400.1|BI815 ------------------------------------------------
gi|22794574|gb|BU498380.1|BU498 ------------------------------------------------
gi|21255327|gb|BQ452215.1|BQ452 ------------------------------------------------
gi|21480255|gb|BQ576938.1|BQ576 ------------------------------------------------
G03_228_302.ab1                 ------------------------------------------------
gi|21687512|gb|BQ633359.1|BQ633 ------------------------------------------------
gi|21543791|gb|BQ597065.1|BQ597 ------------------------------------------------
gi|21884690|gb|BQ739677.1|BQ739 ------------------------------------------------
gi|15906206|gb|BI813959.1|BI813 ------------------------------------------------
gi|27157872|gb|CA855777.1|CA855 ------------------------------------------------
gi|21254461|gb|BQ451349.1|BQ451 ------------------------------------------------
gi|21543243|gb|BQ596517.1|BQ596 ------------------------------------------------

PF07_0087                       TATAAATAAATTAAAATAATTTATGTATATGGAGATATATATTCTGTT
MAL7|PF07_0087                  ------------------------------------------------
su_gi_contig_105                ------------------------------------------------
PfLab1_L_F3__P16a_B03_03.ab1    ------------------------------------------------
F06_PfBamHI_M_T3_Plate18a.ab1   ------------------------------------------------
G07_PfBamHI_M_T7_Plate5a.ab1    ------------------------------------------------
gi|55828348|gb|AU086327.2|AU086 ------------------------------------------------
B11_PfLab1_L_Plate5b.ab1        ------------------------------------------------
B01_PfLab1_Large_Plate7b.ab1    ------------------------------------------------
PfLab1_L_F3__P2a_C05_05.ab1     ------------------------------------------------
gi|1674827|gb|N97809.1|N97809   ------------------------------------------------
gi|22793723|gb|BU497529.1|BU497 ------------------------------------------------
G02_228_1.ab1                   ------------------------------------------------
gi|15909070|gb|BI815606.1|BI815 ------------------------------------------------
gi|22791350|gb|BU495156.1|BU495 ------------------------------------------------
gi|22792747|gb|BU496553.1|BU496 ------------------------------------------------
gi|21884682|gb|BQ739669.1|BQ739 ------------------------------------------------
gi|22792172|gb|BU495978.1|BU495 ------------------------------------------------
gi|21480127|gb|BQ576810.1|BQ576 ------------------------------------------------
gi|22790925|gb|BU494731.1|BU494 ------------------------------------------------
gi|21687425|gb|BQ633272.1|BQ633 ------------------------------------------------
gi|21543582|gb|BQ596856.1|BQ596 ------------------------------------------------
gi|15908688|gb|BI815400.1|BI815 ------------------------------------------------
gi|22794574|gb|BU498380.1|BU498 ------------------------------------------------
gi|21255327|gb|BQ452215.1|BQ452 ------------------------------------------------
gi|21480255|gb|BQ576938.1|BQ576 ------------------------------------------------
G03_228_302.ab1                 ------------------------------------------------
gi|21687512|gb|BQ633359.1|BQ633 ------------------------------------------------
gi|21543791|gb|BQ597065.1|BQ597 ------------------------------------------------
gi|21884690|gb|BQ739677.1|BQ739 ------------------------------------------------
gi|15906206|gb|BI813959.1|BI813 ------------------------------------------------
gi|27157872|gb|CA855777.1|CA855 ------------------------------------------------
gi|21254461|gb|BQ451349.1|BQ451 ------------------------------------------------
gi|21543243|gb|BQ596517.1|BQ596 ------------------------------------------------

PF07_0087                       TATCTTATTTTTTACATGTCCCCTTATTCAAAAAAAAAAAAAAAAAAA
MAL7|PF07_0087                  ------------------------------------------------
su_gi_contig_105                ------------------------------------------------
PfLab1_L_F3__P16a_B03_03.ab1    ------------------------------------------------
F06_PfBamHI_M_T3_Plate18a.ab1   ------------------------------------------------
G07_PfBamHI_M_T7_Plate5a.ab1    ------------------------------------------------
gi|55828348|gb|AU086327.2|AU086 ------------------------------------------------
B11_PfLab1_L_Plate5b.ab1        ------------------------------------------------
B01_PfLab1_Large_Plate7b.ab1    ------------------------------------------------
PfLab1_L_F3__P2a_C05_05.ab1     ------------------------------------------------
gi|1674827|gb|N97809.1|N97809   ------------------------------------------------
gi|22793723|gb|BU497529.1|BU497 ------------------------------------------------
G02_228_1.ab1                   ------------------------------------------------
gi|15909070|gb|BI815606.1|BI815 ------------------------------------------------
gi|22791350|gb|BU495156.1|BU495 ------------------------------------------------
gi|22792747|gb|BU496553.1|BU496 ------------------------------------------------
gi|21884682|gb|BQ739669.1|BQ739 ------------------------------------------------
gi|22792172|gb|BU495978.1|BU495 ------------------------------------------------
gi|21480127|gb|BQ576810.1|BQ576 ------------------------------------------------
gi|22790925|gb|BU494731.1|BU494 ------------------------------------------------
gi|21687425|gb|BQ633272.1|BQ633 ------------------------------------------------
gi|21543582|gb|BQ596856.1|BQ596 ------------------------------------------------
gi|15908688|gb|BI815400.1|BI815 ------------------------------------------------
gi|22794574|gb|BU498380.1|BU498 ------------------------------------------------
gi|21255327|gb|BQ452215.1|BQ452 ------------------------------------------------
gi|21480255|gb|BQ576938.1|BQ576 ------------------------------------------------
G03_228_302.ab1                 ------------------------------------------------
gi|21687512|gb|BQ633359.1|BQ633 ------------------------------------------------
gi|21543791|gb|BQ597065.1|BQ597 ------------------------------------------------
gi|21884690|gb|BQ739677.1|BQ739 ------------------------------------------------
gi|15906206|gb|BI813959.1|BI813 ------------------------------------------------
gi|27157872|gb|CA855777.1|CA855 ------------------------------------------------
gi|21254461|gb|BQ451349.1|BQ451 ------------------------------------------------
gi|21543243|gb|BQ596517.1|BQ596 ------------------------------------------------

PF07_0087                       AAAAAAAAAAAAACACATCCACATAAATATAAATAATATATATATATA
MAL7|PF07_0087                  ------------------------------------------------
su_gi_contig_105                ------------------------------------------------
PfLab1_L_F3__P16a_B03_03.ab1    ------------------------------------------------
F06_PfBamHI_M_T3_Plate18a.ab1   ------------------------------------------------
G07_PfBamHI_M_T7_Plate5a.ab1    ------------------------------------------------
gi|55828348|gb|AU086327.2|AU086 ------------------------------------------------
B11_PfLab1_L_Plate5b.ab1        ------------------------------------------------
B01_PfLab1_Large_Plate7b.ab1    ------------------------------------------------
PfLab1_L_F3__P2a_C05_05.ab1     ------------------------------------------------
gi|1674827|gb|N97809.1|N97809   ------------------------------------------------
gi|22793723|gb|BU497529.1|BU497 ------------------------------------------------
G02_228_1.ab1                   ------------------------------------------------
gi|15909070|gb|BI815606.1|BI815 ------------------------------------------------
gi|22791350|gb|BU495156.1|BU495 ------------------------------------------------
gi|22792747|gb|BU496553.1|BU496 ------------------------------------------------
gi|21884682|gb|BQ739669.1|BQ739 ------------------------------------------------
gi|22792172|gb|BU495978.1|BU495 ------------------------------------------------
gi|21480127|gb|BQ576810.1|BQ576 ------------------------------------------------
gi|22790925|gb|BU494731.1|BU494 ------------------------------------------------
gi|21687425|gb|BQ633272.1|BQ633 ------------------------------------------------
gi|21543582|gb|BQ596856.1|BQ596 ------------------------------------------------
gi|15908688|gb|BI815400.1|BI815 ------------------------------------------------
gi|22794574|gb|BU498380.1|BU498 ------------------------------------------------
gi|21255327|gb|BQ452215.1|BQ452 ------------------------------------------------
gi|21480255|gb|BQ576938.1|BQ576 ------------------------------------------------
G03_228_302.ab1                 ------------------------------------------------
gi|21687512|gb|BQ633359.1|BQ633 ------------------------------------------------
gi|21543791|gb|BQ597065.1|BQ597 ------------------------------------------------
gi|21884690|gb|BQ739677.1|BQ739 ------------------------------------------------
gi|15906206|gb|BI813959.1|BI813 ------------------------------------------------
gi|27157872|gb|CA855777.1|CA855 ------------------------------------------------
gi|21254461|gb|BQ451349.1|BQ451 ------------------------------------------------
gi|21543243|gb|BQ596517.1|BQ596 ------------------------------------------------

PF07_0087                       AATATATATGTGCTGGAGAAGATATAATATGTATCTTTTTTTTTTTTT
MAL7|PF07_0087                  ------------------------------------------------
su_gi_contig_105                ------------------------------------------------
PfLab1_L_F3__P16a_B03_03.ab1    ------------------------------------------------
F06_PfBamHI_M_T3_Plate18a.ab1   ------------------------------------------------
G07_PfBamHI_M_T7_Plate5a.ab1    ------------------------------------------------
gi|55828348|gb|AU086327.2|AU086 ------------------------------------------------
B11_PfLab1_L_Plate5b.ab1        ------------------------------------------------
B01_PfLab1_Large_Plate7b.ab1    ------------------------------------------------
PfLab1_L_F3__P2a_C05_05.ab1     ------------------------------------------------
gi|1674827|gb|N97809.1|N97809   ------------------------------------------------
gi|22793723|gb|BU497529.1|BU497 ------------------------------------------------
G02_228_1.ab1                   ------------------------------------------------
gi|15909070|gb|BI815606.1|BI815 ------------------------------------------------
gi|22791350|gb|BU495156.1|BU495 ------------------------------------------------
gi|22792747|gb|BU496553.1|BU496 ------------------------------------------------
gi|21884682|gb|BQ739669.1|BQ739 ------------------------------------------------
gi|22792172|gb|BU495978.1|BU495 ------------------------------------------------
gi|21480127|gb|BQ576810.1|BQ576 ------------------------------------------------
gi|22790925|gb|BU494731.1|BU494 ------------------------------------------------
gi|21687425|gb|BQ633272.1|BQ633 ------------------------------------------------
gi|21543582|gb|BQ596856.1|BQ596 ------------------------------------------------
gi|15908688|gb|BI815400.1|BI815 ------------------------------------------------
gi|22794574|gb|BU498380.1|BU498 ------------------------------------------------
gi|21255327|gb|BQ452215.1|BQ452 ------------------------------------------------
gi|21480255|gb|BQ576938.1|BQ576 ------------------------------------------------
G03_228_302.ab1                 ------------------------------------------------
gi|21687512|gb|BQ633359.1|BQ633 ------------------------------------------------
gi|21543791|gb|BQ597065.1|BQ597 ------------------------------------------------
gi|21884690|gb|BQ739677.1|BQ739 ------------------------------------------------
gi|15906206|gb|BI813959.1|BI813 ------------------------------------------------
gi|27157872|gb|CA855777.1|CA855 ------------------------------------------------
gi|21254461|gb|BQ451349.1|BQ451 ------------------------------------------------
gi|21543243|gb|BQ596517.1|BQ596 ------------------------------------------------

PF07_0087                       TTGTACAACGCGAATGTGTATAATATTTTAAGTACAAATATAAATATA
MAL7|PF07_0087                  ------------------------------------------------
su_gi_contig_105                ------------------------------------------------
PfLab1_L_F3__P16a_B03_03.ab1    ------------------------------------------------
F06_PfBamHI_M_T3_Plate18a.ab1   ------------------------------------------------
G07_PfBamHI_M_T7_Plate5a.ab1    ------------------------------------------------
gi|55828348|gb|AU086327.2|AU086 ------------------------------------------------
B11_PfLab1_L_Plate5b.ab1        ------------------------------------------------
B01_PfLab1_Large_Plate7b.ab1    ------------------------------------------------
PfLab1_L_F3__P2a_C05_05.ab1     ------------------------------------------------
gi|1674827|gb|N97809.1|N97809   ------------------------------------------------
gi|22793723|gb|BU497529.1|BU497 ------------------------------------------------
G02_228_1.ab1                   ------------------------------------------------
gi|15909070|gb|BI815606.1|BI815 ------------------------------------------------
gi|22791350|gb|BU495156.1|BU495 ------------------------------------------------
gi|22792747|gb|BU496553.1|BU496 ------------------------------------------------
gi|21884682|gb|BQ739669.1|BQ739 ------------------------------------------------
gi|22792172|gb|BU495978.1|BU495 ------------------------------------------------
gi|21480127|gb|BQ576810.1|BQ576 ------------------------------------------------
gi|22790925|gb|BU494731.1|BU494 ------------------------------------------------
gi|21687425|gb|BQ633272.1|BQ633 ------------------------------------------------
gi|21543582|gb|BQ596856.1|BQ596 ------------------------------------------------
gi|15908688|gb|BI815400.1|BI815 ------------------------------------------------
gi|22794574|gb|BU498380.1|BU498 ------------------------------------------------
gi|21255327|gb|BQ452215.1|BQ452 ------------------------------------------------
gi|21480255|gb|BQ576938.1|BQ576 ------------------------------------------------
G03_228_302.ab1                 ------------------------------------------------
gi|21687512|gb|BQ633359.1|BQ633 ------------------------------------------------
gi|21543791|gb|BQ597065.1|BQ597 ------------------------------------------------
gi|21884690|gb|BQ739677.1|BQ739 ------------------------------------------------
gi|15906206|gb|BI813959.1|BI813 ------------------------------------------------
gi|27157872|gb|CA855777.1|CA855 ------------------------------------------------
gi|21254461|gb|BQ451349.1|BQ451 ------------------------------------------------
gi|21543243|gb|BQ596517.1|BQ596 ------------------------------------------------

PF07_0087                       ATACGTTACAAATATGTTATATATATATATATATATATATTTATATAT
MAL7|PF07_0087                  ------------------------------------------------
su_gi_contig_105                ------------------------------------------------
PfLab1_L_F3__P16a_B03_03.ab1    ------------------------------------------------
F06_PfBamHI_M_T3_Plate18a.ab1   ------------------------------------------------
G07_PfBamHI_M_T7_Plate5a.ab1    ------------------------------------------------
gi|55828348|gb|AU086327.2|AU086 ------------------------------------------------
B11_PfLab1_L_Plate5b.ab1        ------------------------------------------------
B01_PfLab1_Large_Plate7b.ab1    ------------------------------------------------
PfLab1_L_F3__P2a_C05_05.ab1     ------------------------------------------------
gi|1674827|gb|N97809.1|N97809   ------------------------------------------------
gi|22793723|gb|BU497529.1|BU497 ------------------------------------------------
G02_228_1.ab1                   ------------------------------------------------
gi|15909070|gb|BI815606.1|BI815 ------------------------------------------------
gi|22791350|gb|BU495156.1|BU495 ------------------------------------------------
gi|22792747|gb|BU496553.1|BU496 ------------------------------------------------
gi|21884682|gb|BQ739669.1|BQ739 ------------------------------------------------
gi|22792172|gb|BU495978.1|BU495 ------------------------------------------------
gi|21480127|gb|BQ576810.1|BQ576 ------------------------------------------------
gi|22790925|gb|BU494731.1|BU494 ------------------------------------------------
gi|21687425|gb|BQ633272.1|BQ633 ------------------------------------------------
gi|21543582|gb|BQ596856.1|BQ596 ------------------------------------------------
gi|15908688|gb|BI815400.1|BI815 ------------------------------------------------
gi|22794574|gb|BU498380.1|BU498 ------------------------------------------------
gi|21255327|gb|BQ452215.1|BQ452 ------------------------------------------------
gi|21480255|gb|BQ576938.1|BQ576 ------------------------------------------------
G03_228_302.ab1                 ------------------------------------------------
gi|21687512|gb|BQ633359.1|BQ633 ------------------------------------------------
gi|21543791|gb|BQ597065.1|BQ597 ------------------------------------------------
gi|21884690|gb|BQ739677.1|BQ739 ------------------------------------------------
gi|15906206|gb|BI813959.1|BI813 ------------------------------------------------
gi|27157872|gb|CA855777.1|CA855 ------------------------------------------------
gi|21254461|gb|BQ451349.1|BQ451 ------------------------------------------------
gi|21543243|gb|BQ596517.1|BQ596 ------------------------------------------------

PF07_0087                       ATTTTATTTTTTTATGTTGGATGAGAAAAAATAAGGTTCTCTTAATTT
MAL7|PF07_0087                  ------------------------------------------------
su_gi_contig_105                ------------------------------------------------
PfLab1_L_F3__P16a_B03_03.ab1    ------------------------------------------------
F06_PfBamHI_M_T3_Plate18a.ab1   ------------------------------------------------
G07_PfBamHI_M_T7_Plate5a.ab1    ------------------------------------------------
gi|55828348|gb|AU086327.2|AU086 ------------------------------------------------
B11_PfLab1_L_Plate5b.ab1        ------------------------------------------------
B01_PfLab1_Large_Plate7b.ab1    ------------------------------------------------
PfLab1_L_F3__P2a_C05_05.ab1     ------------------------------------------------
gi|1674827|gb|N97809.1|N97809   ------------------------------------------------
gi|22793723|gb|BU497529.1|BU497 ------------------------------------------------
G02_228_1.ab1                   ------------------------------------------------
gi|15909070|gb|BI815606.1|BI815 ------------------------------------------------
gi|22791350|gb|BU495156.1|BU495 ------------------------------------------------
gi|22792747|gb|BU496553.1|BU496 ------------------------------------------------
gi|21884682|gb|BQ739669.1|BQ739 ------------------------------------------------
gi|22792172|gb|BU495978.1|BU495 ------------------------------------------------
gi|21480127|gb|BQ576810.1|BQ576 ------------------------------------------------
gi|22790925|gb|BU494731.1|BU494 ------------------------------------------------
gi|21687425|gb|BQ633272.1|BQ633 ------------------------------------------------
gi|21543582|gb|BQ596856.1|BQ596 ------------------------------------------------
gi|15908688|gb|BI815400.1|BI815 ------------------------------------------------
gi|22794574|gb|BU498380.1|BU498 ------------------------------------------------
gi|21255327|gb|BQ452215.1|BQ452 ------------------------------------------------
gi|21480255|gb|BQ576938.1|BQ576 ------------------------------------------------
G03_228_302.ab1                 ------------------------------------------------
gi|21687512|gb|BQ633359.1|BQ633 ------------------------------------------------
gi|21543791|gb|BQ597065.1|BQ597 ------------------------------------------------
gi|21884690|gb|BQ739677.1|BQ739 ------------------------------------------------
gi|15906206|gb|BI813959.1|BI813 ------------------------------------------------
gi|27157872|gb|CA855777.1|CA855 ------------------------------------------------
gi|21254461|gb|BQ451349.1|BQ451 ------------------------------------------------
gi|21543243|gb|BQ596517.1|BQ596 ------------------------------------------------

PF07_0087                       TGGTTATCTTGTTTAATTATATTTATTGTAGGGAAATAATTTATAAGA
MAL7|PF07_0087                  ------------------------------------------------
su_gi_contig_105                ------------------------------------------------
PfLab1_L_F3__P16a_B03_03.ab1    ------------------------------------------------
F06_PfBamHI_M_T3_Plate18a.ab1   ------------------------------------------------
G07_PfBamHI_M_T7_Plate5a.ab1    ------------------------------------------------
gi|55828348|gb|AU086327.2|AU086 ------------------------------------------------
B11_PfLab1_L_Plate5b.ab1        ------------------------------------------------
B01_PfLab1_Large_Plate7b.ab1    ------------------------------------------------
PfLab1_L_F3__P2a_C05_05.ab1     ------------------------------------------------
gi|1674827|gb|N97809.1|N97809   ------------------------------------------------
gi|22793723|gb|BU497529.1|BU497 ------------------------------------------------
G02_228_1.ab1                   ------------------------------------------------
gi|15909070|gb|BI815606.1|BI815 ------------------------------------------------
gi|22791350|gb|BU495156.1|BU495 ------------------------------------------------
gi|22792747|gb|BU496553.1|BU496 ------------------------------------------------
gi|21884682|gb|BQ739669.1|BQ739 ------------------------------------------------
gi|22792172|gb|BU495978.1|BU495 ------------------------------------------------
gi|21480127|gb|BQ576810.1|BQ576 ------------------------------------------------
gi|22790925|gb|BU494731.1|BU494 ------------------------------------------------
gi|21687425|gb|BQ633272.1|BQ633 ------------------------------------------------
gi|21543582|gb|BQ596856.1|BQ596 ------------------------------------------------
gi|15908688|gb|BI815400.1|BI815 ------------------------------------------------
gi|22794574|gb|BU498380.1|BU498 ------------------------------------------------
gi|21255327|gb|BQ452215.1|BQ452 ------------------------------------------------
gi|21480255|gb|BQ576938.1|BQ576 ------------------------------------------------
G03_228_302.ab1                 ------------------------------------------------
gi|21687512|gb|BQ633359.1|BQ633 ------------------------------------------------
gi|21543791|gb|BQ597065.1|BQ597 ------------------------------------------------
gi|21884690|gb|BQ739677.1|BQ739 ------------------------------------------------
gi|15906206|gb|BI813959.1|BI813 ------------------------------------------------
gi|27157872|gb|CA855777.1|CA855 ------------------------------------------------
gi|21254461|gb|BQ451349.1|BQ451 ------------------------------------------------
gi|21543243|gb|BQ596517.1|BQ596 ------------------------------------------------

PF07_0087                       ATAAAAAAAAAATAAAGCCTCTTACTATTTTGTTCATAAGAATATAAA
MAL7|PF07_0087                  ------------------------------------------------
su_gi_contig_105                ------------------------------------------------
PfLab1_L_F3__P16a_B03_03.ab1    ------------------------------------------------
F06_PfBamHI_M_T3_Plate18a.ab1   ------------------------------------------------
G07_PfBamHI_M_T7_Plate5a.ab1    ------------------------------------------------
gi|55828348|gb|AU086327.2|AU086 ------------------------------------------------
B11_PfLab1_L_Plate5b.ab1        ------------------------------------------------
B01_PfLab1_Large_Plate7b.ab1    ------------------------------------------------
PfLab1_L_F3__P2a_C05_05.ab1     ------------------------------------------------
gi|1674827|gb|N97809.1|N97809   ------------------------------------------------
gi|22793723|gb|BU497529.1|BU497 ------------------------------------------------
G02_228_1.ab1                   ------------------------------------------------
gi|15909070|gb|BI815606.1|BI815 ------------------------------------------------
gi|22791350|gb|BU495156.1|BU495 ------------------------------------------------
gi|22792747|gb|BU496553.1|BU496 ------------------------------------------------
gi|21884682|gb|BQ739669.1|BQ739 ------------------------------------------------
gi|22792172|gb|BU495978.1|BU495 ------------------------------------------------
gi|21480127|gb|BQ576810.1|BQ576 ------------------------------------------------
gi|22790925|gb|BU494731.1|BU494 ------------------------------------------------
gi|21687425|gb|BQ633272.1|BQ633 ------------------------------------------------
gi|21543582|gb|BQ596856.1|BQ596 ------------------------------------------------
gi|15908688|gb|BI815400.1|BI815 ------------------------------------------------
gi|22794574|gb|BU498380.1|BU498 ------------------------------------------------
gi|21255327|gb|BQ452215.1|BQ452 ------------------------------------------------
gi|21480255|gb|BQ576938.1|BQ576 ------------------------------------------------
G03_228_302.ab1                 ------------------------------------------------
gi|21687512|gb|BQ633359.1|BQ633 ------------------------------------------------
gi|21543791|gb|BQ597065.1|BQ597 ------------------------------------------------
gi|21884690|gb|BQ739677.1|BQ739 ------------------------------------------------
gi|15906206|gb|BI813959.1|BI813 ------------------------------------------------
gi|27157872|gb|CA855777.1|CA855 ------------------------------------------------
gi|21254461|gb|BQ451349.1|BQ451 ------------------------------------------------
gi|21543243|gb|BQ596517.1|BQ596 ------------------------------------------------

PF07_0087                       TCTGTAATATTATATATATATATATAAATATATATTATATTATATATG
MAL7|PF07_0087                  ------------------------------------------------
su_gi_contig_105                ------------------------------------------------
PfLab1_L_F3__P16a_B03_03.ab1    ------------------------------------------------
F06_PfBamHI_M_T3_Plate18a.ab1   ------------------------------------------------
G07_PfBamHI_M_T7_Plate5a.ab1    ------------------------------------------------
gi|55828348|gb|AU086327.2|AU086 ------------------------------------------------
B11_PfLab1_L_Plate5b.ab1        ------------------------------------------------
B01_PfLab1_Large_Plate7b.ab1    ------------------------------------------------
PfLab1_L_F3__P2a_C05_05.ab1     ------------------------------------------------
gi|1674827|gb|N97809.1|N97809   ------------------------------------------------
gi|22793723|gb|BU497529.1|BU497 ------------------------------------------------
G02_228_1.ab1                   ------------------------------------------------
gi|15909070|gb|BI815606.1|BI815 ------------------------------------------------
gi|22791350|gb|BU495156.1|BU495 ------------------------------------------------
gi|22792747|gb|BU496553.1|BU496 ------------------------------------------------
gi|21884682|gb|BQ739669.1|BQ739 ------------------------------------------------
gi|22792172|gb|BU495978.1|BU495 ------------------------------------------------
gi|21480127|gb|BQ576810.1|BQ576 ------------------------------------------------
gi|22790925|gb|BU494731.1|BU494 ------------------------------------------------
gi|21687425|gb|BQ633272.1|BQ633 ------------------------------------------------
gi|21543582|gb|BQ596856.1|BQ596 ------------------------------------------------
gi|15908688|gb|BI815400.1|BI815 ------------------------------------------------
gi|22794574|gb|BU498380.1|BU498 ------------------------------------------------
gi|21255327|gb|BQ452215.1|BQ452 ------------------------------------------------
gi|21480255|gb|BQ576938.1|BQ576 ------------------------------------------------
G03_228_302.ab1                 ------------------------------------------------
gi|21687512|gb|BQ633359.1|BQ633 ------------------------------------------------
gi|21543791|gb|BQ597065.1|BQ597 ------------------------------------------------
gi|21884690|gb|BQ739677.1|BQ739 ------------------------------------------------
gi|15906206|gb|BI813959.1|BI813 ------------------------------------------------
gi|27157872|gb|CA855777.1|CA855 ------------------------------------------------
gi|21254461|gb|BQ451349.1|BQ451 ------------------------------------------------
gi|21543243|gb|BQ596517.1|BQ596 ------------------------------------------------

PF07_0087                       CACTAAATAAGAACAATATATATATATAATATATTGATATATGTGTTA
MAL7|PF07_0087                  ------------------------------------------------
su_gi_contig_105                ------------------------------------------------
PfLab1_L_F3__P16a_B03_03.ab1    ------------------------------------------------
F06_PfBamHI_M_T3_Plate18a.ab1   ------------------------------------------------
G07_PfBamHI_M_T7_Plate5a.ab1    ------------------------------------------------
gi|55828348|gb|AU086327.2|AU086 ------------------------------------------------
B11_PfLab1_L_Plate5b.ab1        ------------------------------------------------
B01_PfLab1_Large_Plate7b.ab1    ------------------------------------------------
PfLab1_L_F3__P2a_C05_05.ab1     ------------------------------------------------
gi|1674827|gb|N97809.1|N97809   ------------------------------------------------
gi|22793723|gb|BU497529.1|BU497 ------------------------------------------------
G02_228_1.ab1                   ------------------------------------------------
gi|15909070|gb|BI815606.1|BI815 ------------------------------------------------
gi|22791350|gb|BU495156.1|BU495 ------------------------------------------------
gi|22792747|gb|BU496553.1|BU496 ------------------------------------------------
gi|21884682|gb|BQ739669.1|BQ739 ------------------------------------------------
gi|22792172|gb|BU495978.1|BU495 ------------------------------------------------
gi|21480127|gb|BQ576810.1|BQ576 ------------------------------------------------
gi|22790925|gb|BU494731.1|BU494 ------------------------------------------------
gi|21687425|gb|BQ633272.1|BQ633 ------------------------------------------------
gi|21543582|gb|BQ596856.1|BQ596 ------------------------------------------------
gi|15908688|gb|BI815400.1|BI815 ------------------------------------------------
gi|22794574|gb|BU498380.1|BU498 ------------------------------------------------
gi|21255327|gb|BQ452215.1|BQ452 ------------------------------------------------
gi|21480255|gb|BQ576938.1|BQ576 ------------------------------------------------
G03_228_302.ab1                 ------------------------------------------------
gi|21687512|gb|BQ633359.1|BQ633 ------------------------------------------------
gi|21543791|gb|BQ597065.1|BQ597 ------------------------------------------------
gi|21884690|gb|BQ739677.1|BQ739 ------------------------------------------------
gi|15906206|gb|BI813959.1|BI813 ------------------------------------------------
gi|27157872|gb|CA855777.1|CA855 ------------------------------------------------
gi|21254461|gb|BQ451349.1|BQ451 ------------------------------------------------
gi|21543243|gb|BQ596517.1|BQ596 ------------------------------------------------

PF07_0087                       TATTATATATAATAATATATATATATATAATATTTATAAGCTTATAAA
MAL7|PF07_0087                  ------------------------------------------------
su_gi_contig_105                ------------------------------------------------
PfLab1_L_F3__P16a_B03_03.ab1    ------------------------------------------------
F06_PfBamHI_M_T3_Plate18a.ab1   ------------------------------------------------
G07_PfBamHI_M_T7_Plate5a.ab1    ------------------------------------------------
gi|55828348|gb|AU086327.2|AU086 ------------------------------------------------
B11_PfLab1_L_Plate5b.ab1        ------------------------------------------------
B01_PfLab1_Large_Plate7b.ab1    ------------------------------------------------
PfLab1_L_F3__P2a_C05_05.ab1     ------------------------------------------------
gi|1674827|gb|N97809.1|N97809   ------------------------------------------------
gi|22793723|gb|BU497529.1|BU497 ------------------------------------------------
G02_228_1.ab1                   ------------------------------------------------
gi|15909070|gb|BI815606.1|BI815 ------------------------------------------------
gi|22791350|gb|BU495156.1|BU495 ------------------------------------------------
gi|22792747|gb|BU496553.1|BU496 ------------------------------------------------
gi|21884682|gb|BQ739669.1|BQ739 ------------------------------------------------
gi|22792172|gb|BU495978.1|BU495 ------------------------------------------------
gi|21480127|gb|BQ576810.1|BQ576 ------------------------------------------------
gi|22790925|gb|BU494731.1|BU494 ------------------------------------------------
gi|21687425|gb|BQ633272.1|BQ633 ------------------------------------------------
gi|21543582|gb|BQ596856.1|BQ596 ------------------------------------------------
gi|15908688|gb|BI815400.1|BI815 ------------------------------------------------
gi|22794574|gb|BU498380.1|BU498 ------------------------------------------------
gi|21255327|gb|BQ452215.1|BQ452 ------------------------------------------------
gi|21480255|gb|BQ576938.1|BQ576 ------------------------------------------------
G03_228_302.ab1                 ------------------------------------------------
gi|21687512|gb|BQ633359.1|BQ633 ------------------------------------------------
gi|21543791|gb|BQ597065.1|BQ597 ------------------------------------------------
gi|21884690|gb|BQ739677.1|BQ739 ------------------------------------------------
gi|15906206|gb|BI813959.1|BI813 ------------------------------------------------
gi|27157872|gb|CA855777.1|CA855 ------------------------------------------------
gi|21254461|gb|BQ451349.1|BQ451 ------------------------------------------------
gi|21543243|gb|BQ596517.1|BQ596 ------------------------------------------------

PF07_0087                       TTAAATATATTTTTAAAATTTCTTATTTATTATTTTTTTTTTCTCTTT
MAL7|PF07_0087                  ------------------------------------------------
su_gi_contig_105                ------------------------------------------------
PfLab1_L_F3__P16a_B03_03.ab1    ------------------------------------------------
F06_PfBamHI_M_T3_Plate18a.ab1   ------------------------------------------------
G07_PfBamHI_M_T7_Plate5a.ab1    ------------------------------------------------
gi|55828348|gb|AU086327.2|AU086 ------------------------------------------------
B11_PfLab1_L_Plate5b.ab1        ------------------------------------------------
B01_PfLab1_Large_Plate7b.ab1    ------------------------------------------------
PfLab1_L_F3__P2a_C05_05.ab1     ------------------------------------------------
gi|1674827|gb|N97809.1|N97809   ------------------------------------------------
gi|22793723|gb|BU497529.1|BU497 ------------------------------------------------
G02_228_1.ab1                   ------------------------------------------------
gi|15909070|gb|BI815606.1|BI815 ------------------------------------------------
gi|22791350|gb|BU495156.1|BU495 ------------------------------------------------
gi|22792747|gb|BU496553.1|BU496 ------------------------------------------------
gi|21884682|gb|BQ739669.1|BQ739 ------------------------------------------------
gi|22792172|gb|BU495978.1|BU495 ------------------------------------------------
gi|21480127|gb|BQ576810.1|BQ576 ------------------------------------------------
gi|22790925|gb|BU494731.1|BU494 ------------------------------------------------
gi|21687425|gb|BQ633272.1|BQ633 ------------------------------------------------
gi|21543582|gb|BQ596856.1|BQ596 ------------------------------------------------
gi|15908688|gb|BI815400.1|BI815 ------------------------------------------------
gi|22794574|gb|BU498380.1|BU498 ------------------------------------------------
gi|21255327|gb|BQ452215.1|BQ452 ------------------------------------------------
gi|21480255|gb|BQ576938.1|BQ576 ------------------------------------------------
G03_228_302.ab1                 ------------------------------------------------
gi|21687512|gb|BQ633359.1|BQ633 ------------------------------------------------
gi|21543791|gb|BQ597065.1|BQ597 ------------------------------------------------
gi|21884690|gb|BQ739677.1|BQ739 ------------------------------------------------
gi|15906206|gb|BI813959.1|BI813 ------------------------------------------------
gi|27157872|gb|CA855777.1|CA855 ------------------------------------------------
gi|21254461|gb|BQ451349.1|BQ451 ------------------------------------------------
gi|21543243|gb|BQ596517.1|BQ596 ------------------------------------------------

PF07_0087                       TTAAAATAATATATTTATAAATATATATAATTAAAAACATGTACATAT
MAL7|PF07_0087                  ------------------------------------------------
su_gi_contig_105                ------------------------------------------------
PfLab1_L_F3__P16a_B03_03.ab1    ------------------------------------------------
F06_PfBamHI_M_T3_Plate18a.ab1   ------------------------------------------------
G07_PfBamHI_M_T7_Plate5a.ab1    ------------------------------------------------
gi|55828348|gb|AU086327.2|AU086 ------------------------------------------------
B11_PfLab1_L_Plate5b.ab1        ------------------------------------------------
B01_PfLab1_Large_Plate7b.ab1    ------------------------------------------------
PfLab1_L_F3__P2a_C05_05.ab1     ------------------------------------------------
gi|1674827|gb|N97809.1|N97809   ------------------------------------------------
gi|22793723|gb|BU497529.1|BU497 ------------------------------------------------
G02_228_1.ab1                   ------------------------------------------------
gi|15909070|gb|BI815606.1|BI815 ------------------------------------------------
gi|22791350|gb|BU495156.1|BU495 ------------------------------------------------
gi|22792747|gb|BU496553.1|BU496 ------------------------------------------------
gi|21884682|gb|BQ739669.1|BQ739 ------------------------------------------------
gi|22792172|gb|BU495978.1|BU495 ------------------------------------------------
gi|21480127|gb|BQ576810.1|BQ576 ------------------------------------------------
gi|22790925|gb|BU494731.1|BU494 ------------------------------------------------
gi|21687425|gb|BQ633272.1|BQ633 ------------------------------------------------
gi|21543582|gb|BQ596856.1|BQ596 ------------------------------------------------
gi|15908688|gb|BI815400.1|BI815 ------------------------------------------------
gi|22794574|gb|BU498380.1|BU498 ------------------------------------------------
gi|21255327|gb|BQ452215.1|BQ452 ------------------------------------------------
gi|21480255|gb|BQ576938.1|BQ576 ------------------------------------------------
G03_228_302.ab1                 ------------------------------------------------
gi|21687512|gb|BQ633359.1|BQ633 ------------------------------------------------
gi|21543791|gb|BQ597065.1|BQ597 ------------------------------------------------
gi|21884690|gb|BQ739677.1|BQ739 ------------------------------------------------
gi|15906206|gb|BI813959.1|BI813 ------------------------------------------------
gi|27157872|gb|CA855777.1|CA855 ------------------------------------------------
gi|21254461|gb|BQ451349.1|BQ451 ------------------------------------------------
gi|21543243|gb|BQ596517.1|BQ596 ------------------------------------------------

PF07_0087                       ATATATATATATATATATATATATATATAACAATCCAATAAATAAGAT
MAL7|PF07_0087                  ------------------------------------------------
su_gi_contig_105                ------------------------------------------------
PfLab1_L_F3__P16a_B03_03.ab1    ------------------------------------------------
F06_PfBamHI_M_T3_Plate18a.ab1   ------------------------------------------------
G07_PfBamHI_M_T7_Plate5a.ab1    ------------------------------------------------
gi|55828348|gb|AU086327.2|AU086 ------------------------------------------------
B11_PfLab1_L_Plate5b.ab1        ------------------------------------------------
B01_PfLab1_Large_Plate7b.ab1    ------------------------------------------------
PfLab1_L_F3__P2a_C05_05.ab1     ------------------------------------------------
gi|1674827|gb|N97809.1|N97809   ------------------------------------------------
gi|22793723|gb|BU497529.1|BU497 ------------------------------------------------
G02_228_1.ab1                   ------------------------------------------------
gi|15909070|gb|BI815606.1|BI815 ------------------------------------------------
gi|22791350|gb|BU495156.1|BU495 ------------------------------------------------
gi|22792747|gb|BU496553.1|BU496 ------------------------------------------------
gi|21884682|gb|BQ739669.1|BQ739 ------------------------------------------------
gi|22792172|gb|BU495978.1|BU495 ------------------------------------------------
gi|21480127|gb|BQ576810.1|BQ576 ------------------------------------------------
gi|22790925|gb|BU494731.1|BU494 ------------------------------------------------
gi|21687425|gb|BQ633272.1|BQ633 ------------------------------------------------
gi|21543582|gb|BQ596856.1|BQ596 ------------------------------------------------
gi|15908688|gb|BI815400.1|BI815 ------------------------------------------------
gi|22794574|gb|BU498380.1|BU498 ------------------------------------------------
gi|21255327|gb|BQ452215.1|BQ452 ------------------------------------------------
gi|21480255|gb|BQ576938.1|BQ576 ------------------------------------------------
G03_228_302.ab1                 ------------------------------------------------
gi|21687512|gb|BQ633359.1|BQ633 ------------------------------------------------
gi|21543791|gb|BQ597065.1|BQ597 ------------------------------------------------
gi|21884690|gb|BQ739677.1|BQ739 ------------------------------------------------
gi|15906206|gb|BI813959.1|BI813 ------------------------------------------------
gi|27157872|gb|CA855777.1|CA855 ------------------------------------------------
gi|21254461|gb|BQ451349.1|BQ451 ------------------------------------------------
gi|21543243|gb|BQ596517.1|BQ596 ------------------------------------------------

PF07_0087                       AACACTTGAAATATGATCCTAAGGCTTATTAAATAACAAATAATCATA
MAL7|PF07_0087                  ------------------------------------------------
su_gi_contig_105                ------------------------------------------------
PfLab1_L_F3__P16a_B03_03.ab1    ------------------------------------------------
F06_PfBamHI_M_T3_Plate18a.ab1   ------------------------------------------------
G07_PfBamHI_M_T7_Plate5a.ab1    ------------------------------------------------
gi|55828348|gb|AU086327.2|AU086 ------------------------------------------------
B11_PfLab1_L_Plate5b.ab1        ------------------------------------------------
B01_PfLab1_Large_Plate7b.ab1    ------------------------------------------------
PfLab1_L_F3__P2a_C05_05.ab1     ------------------------------------------------
gi|1674827|gb|N97809.1|N97809   ------------------------------------------------
gi|22793723|gb|BU497529.1|BU497 ------------------------------------------------
G02_228_1.ab1                   ------------------------------------------------
gi|15909070|gb|BI815606.1|BI815 ------------------------------------------------
gi|22791350|gb|BU495156.1|BU495 ------------------------------------------------
gi|22792747|gb|BU496553.1|BU496 ------------------------------------------------
gi|21884682|gb|BQ739669.1|BQ739 ------------------------------------------------
gi|22792172|gb|BU495978.1|BU495 ------------------------------------------------
gi|21480127|gb|BQ576810.1|BQ576 ------------------------------------------------
gi|22790925|gb|BU494731.1|BU494 ------------------------------------------------
gi|21687425|gb|BQ633272.1|BQ633 ------------------------------------------------
gi|21543582|gb|BQ596856.1|BQ596 ------------------------------------------------
gi|15908688|gb|BI815400.1|BI815 ------------------------------------------------
gi|22794574|gb|BU498380.1|BU498 ------------------------------------------------
gi|21255327|gb|BQ452215.1|BQ452 ------------------------------------------------
gi|21480255|gb|BQ576938.1|BQ576 ------------------------------------------------
G03_228_302.ab1                 ------------------------------------------------
gi|21687512|gb|BQ633359.1|BQ633 ------------------------------------------------
gi|21543791|gb|BQ597065.1|BQ597 ------------------------------------------------
gi|21884690|gb|BQ739677.1|BQ739 ------------------------------------------------
gi|15906206|gb|BI813959.1|BI813 ------------------------------------------------
gi|27157872|gb|CA855777.1|CA855 ------------------------------------------------
gi|21254461|gb|BQ451349.1|BQ451 ------------------------------------------------
gi|21543243|gb|BQ596517.1|BQ596 ------------------------------------------------

PF07_0087                       TACATAGATATATATTGTATTATATATAATTATTTATTTTTATTTTTA
MAL7|PF07_0087                  ------------------------------------------------
su_gi_contig_105                ------------------------------------------------
PfLab1_L_F3__P16a_B03_03.ab1    ------------------------------------------------
F06_PfBamHI_M_T3_Plate18a.ab1   -----------------------------------------------A
G07_PfBamHI_M_T7_Plate5a.ab1    ------------------------------------------------
gi|55828348|gb|AU086327.2|AU086 ------------------------------------------------
B11_PfLab1_L_Plate5b.ab1        ------------------------------------------------
B01_PfLab1_Large_Plate7b.ab1    ------------------------------------------------
PfLab1_L_F3__P2a_C05_05.ab1     ------------------------------------------------
gi|1674827|gb|N97809.1|N97809   ------------------------------------------------
gi|22793723|gb|BU497529.1|BU497 ------------------------------------------------
G02_228_1.ab1                   ------------------------------------------------
gi|15909070|gb|BI815606.1|BI815 ------------------------------------------------
gi|22791350|gb|BU495156.1|BU495 ------------------------------------------------
gi|22792747|gb|BU496553.1|BU496 ------------------------------------------------
gi|21884682|gb|BQ739669.1|BQ739 ------------------------------------------------
gi|22792172|gb|BU495978.1|BU495 ------------------------------------------------
gi|21480127|gb|BQ576810.1|BQ576 ------------------------------------------------
gi|22790925|gb|BU494731.1|BU494 ------------------------------------------------
gi|21687425|gb|BQ633272.1|BQ633 ------------------------------------------------
gi|21543582|gb|BQ596856.1|BQ596 ------------------------------------------------
gi|15908688|gb|BI815400.1|BI815 ------------------------------------------------
gi|22794574|gb|BU498380.1|BU498 ------------------------------------------------
gi|21255327|gb|BQ452215.1|BQ452 ------------------------------------------------
gi|21480255|gb|BQ576938.1|BQ576 ------------------------------------------------
G03_228_302.ab1                 ------------------------------------------------
gi|21687512|gb|BQ633359.1|BQ633 ------------------------------------------------
gi|21543791|gb|BQ597065.1|BQ597 ------------------------------------------------
gi|21884690|gb|BQ739677.1|BQ739 ------------------------------------------------
gi|15906206|gb|BI813959.1|BI813 ------------------------------------------------
gi|27157872|gb|CA855777.1|CA855 ------------------------------------------------
gi|21254461|gb|BQ451349.1|BQ451 ------------------------------------------------
gi|21543243|gb|BQ596517.1|BQ596 ------------------------------------------------

PF07_0087                       TTTATTCTTTTATTTTATCATTCTTATATTTTATTATTCTTATATTTT
MAL7|PF07_0087                  ------------------------------------------------
su_gi_contig_105                ---ATTCTTTTATTTTATCATTCTTATATTTTATTATTCTTATATTTT
PfLab1_L_F3__P16a_B03_03.ab1    -----TCTTTTATTTTATCATTCTTATATTTTATTATTCTTATATTTT
F06_PfBamHI_M_T3_Plate18a.ab1   TTTATTCTTTTATTTTATCATTCTTATATTTTATTATTCTTATATTTT
G07_PfBamHI_M_T7_Plate5a.ab1    -------------------------------TATTATTCTTATATTTT
gi|55828348|gb|AU086327.2|AU086 ------------------------------------------------
B11_PfLab1_L_Plate5b.ab1        ------------------------------------------------
B01_PfLab1_Large_Plate7b.ab1    ------------------------------------------------
PfLab1_L_F3__P2a_C05_05.ab1     ------------------------------------------------
gi|1674827|gb|N97809.1|N97809   ------------------------------------------------
gi|22793723|gb|BU497529.1|BU497 ------------------------------------------------
G02_228_1.ab1                   ------------------------------------------------
gi|15909070|gb|BI815606.1|BI815 ------------------------------------------------
gi|22791350|gb|BU495156.1|BU495 ------------------------------------------------
gi|22792747|gb|BU496553.1|BU496 ------------------------------------------------
gi|21884682|gb|BQ739669.1|BQ739 ------------------------------------------------
gi|22792172|gb|BU495978.1|BU495 ------------------------------------------------
gi|21480127|gb|BQ576810.1|BQ576 ------------------------------------------------
gi|22790925|gb|BU494731.1|BU494 ------------------------------------------------
gi|21687425|gb|BQ633272.1|BQ633 ------------------------------------------------
gi|21543582|gb|BQ596856.1|BQ596 ------------------------------------------------
gi|15908688|gb|BI815400.1|BI815 ------------------------------------------------
gi|22794574|gb|BU498380.1|BU498 ------------------------------------------------
gi|21255327|gb|BQ452215.1|BQ452 ------------------------------------------------
gi|21480255|gb|BQ576938.1|BQ576 ------------------------------------------------
G03_228_302.ab1                 ------------------------------------------------
gi|21687512|gb|BQ633359.1|BQ633 ------------------------------------------------
gi|21543791|gb|BQ597065.1|BQ597 ------------------------------------------------
gi|21884690|gb|BQ739677.1|BQ739 ------------------------------------------------
gi|15906206|gb|BI813959.1|BI813 ------------------------------------------------
gi|27157872|gb|CA855777.1|CA855 ------------------------------------------------
gi|21254461|gb|BQ451349.1|BQ451 ------------------------------------------------
gi|21543243|gb|BQ596517.1|BQ596 ------------------------------------------------

PF07_0087                       ATTATTCTTTTATTTTTTTATTTTTCTAATAATTAATTTTTATTTTAA
MAL7|PF07_0087                  ------------------------------------------------
su_gi_contig_105                ATTATTCTTTTATTTTTTTATTTTTCTAATAATTAATTTTTATTTTAA
PfLab1_L_F3__P16a_B03_03.ab1    ATTATTCTTTTATTTTTTTATTTTTCTAATAATTAATTTTTATTTTAA
F06_PfBamHI_M_T3_Plate18a.ab1   ATTATTCTTTTATTTTTTTATTTTTCTAATAATTAATTTTTATTTTAA
G07_PfBamHI_M_T7_Plate5a.ab1    ATTATTCTTTTATTTTTTTATTTTTCTAATAATTAATTTTTATTTTAA
gi|55828348|gb|AU086327.2|AU086 ---ATTCTTTTATTTTTTTATTTTTCTAATAATTAATTTTTATTTTAA
B11_PfLab1_L_Plate5b.ab1        ---------------------------AATAATTAATTTTTATTTTAA
B01_PfLab1_Large_Plate7b.ab1    -------------------------------------TTTTATTTTAA
PfLab1_L_F3__P2a_C05_05.ab1     ------------------------------------------------
gi|1674827|gb|N97809.1|N97809   ------------------------------------------------
gi|22793723|gb|BU497529.1|BU497 ------------------------------------------------
G02_228_1.ab1                   ------------------------------------------------
gi|15909070|gb|BI815606.1|BI815 ------------------------------------------------
gi|22791350|gb|BU495156.1|BU495 ------------------------------------------------
gi|22792747|gb|BU496553.1|BU496 ------------------------------------------------
gi|21884682|gb|BQ739669.1|BQ739 ------------------------------------------------
gi|22792172|gb|BU495978.1|BU495 ------------------------------------------------
gi|21480127|gb|BQ576810.1|BQ576 ------------------------------------------------
gi|22790925|gb|BU494731.1|BU494 ------------------------------------------------
gi|21687425|gb|BQ633272.1|BQ633 ------------------------------------------------
gi|21543582|gb|BQ596856.1|BQ596 ------------------------------------------------
gi|15908688|gb|BI815400.1|BI815 ------------------------------------------------
gi|22794574|gb|BU498380.1|BU498 ------------------------------------------------
gi|21255327|gb|BQ452215.1|BQ452 ------------------------------------------------
gi|21480255|gb|BQ576938.1|BQ576 ------------------------------------------------
G03_228_302.ab1                 ------------------------------------------------
gi|21687512|gb|BQ633359.1|BQ633 ------------------------------------------------
gi|21543791|gb|BQ597065.1|BQ597 ------------------------------------------------
gi|21884690|gb|BQ739677.1|BQ739 ------------------------------------------------
gi|15906206|gb|BI813959.1|BI813 ------------------------------------------------
gi|27157872|gb|CA855777.1|CA855 ------------------------------------------------
gi|21254461|gb|BQ451349.1|BQ451 ------------------------------------------------
gi|21543243|gb|BQ596517.1|BQ596 ------------------------------------------------

PF07_0087                       AAAAATAAAAAGATAGCTATTTTTTCTTATAAGAACACAAAGTGAGAA
MAL7|PF07_0087                  ------------------------------------------------
su_gi_contig_105                AAAAATAAAAAGATAGCTATTTTTTCTTATAAGAACACAAAGTGAGAA
PfLab1_L_F3__P16a_B03_03.ab1    AAAAATAAAAAGATAGCTATTTTTTCTTATAAGAACACAAAGTGAGAA
F06_PfBamHI_M_T3_Plate18a.ab1   AAAAATAAAAAGATAGCTATTTTTTCTTATAAGAACACAAAGTGAGAA
G07_PfBamHI_M_T7_Plate5a.ab1    AAAAATAAAAAGATAGCTATTTTTTCTTATAAGAACACAAAGTGAGAA
gi|55828348|gb|AU086327.2|AU086 AAAAATAAAAAGATAGCTATTTTTTCTTATAAGAACACAAAGTGAGAA
B11_PfLab1_L_Plate5b.ab1        AAAAATAAAAAGATAGCTATTTTTTCTTATAAGAACACAAAGTGAGAA
B01_PfLab1_Large_Plate7b.ab1    AAAAATAAAAAGATAGCTATTTTTTCTTATAAGAACACAAAGTGAGAA
PfLab1_L_F3__P2a_C05_05.ab1     AAAAATAAAAAGATAGCTATTTTTTCTTATAAGAACACAAAGTGAGAA
gi|1674827|gb|N97809.1|N97809   ------------------------------------------------
gi|22793723|gb|BU497529.1|BU497 ------------------------------------------------
G02_228_1.ab1                   ------------------------------------------------
gi|15909070|gb|BI815606.1|BI815 ------------------------------------------------
gi|22791350|gb|BU495156.1|BU495 ------------------------------------------------
gi|22792747|gb|BU496553.1|BU496 ------------------------------------------------
gi|21884682|gb|BQ739669.1|BQ739 ------------------------------------------------
gi|22792172|gb|BU495978.1|BU495 ------------------------------------------------
gi|21480127|gb|BQ576810.1|BQ576 ------------------------------------------------
gi|22790925|gb|BU494731.1|BU494 ------------------------------------------------
gi|21687425|gb|BQ633272.1|BQ633 ------------------------------------------------
gi|21543582|gb|BQ596856.1|BQ596 ------------------------------------------------
gi|15908688|gb|BI815400.1|BI815 ------------------------------------------------
gi|22794574|gb|BU498380.1|BU498 ------------------------------------------------
gi|21255327|gb|BQ452215.1|BQ452 ------------------------------------------------
gi|21480255|gb|BQ576938.1|BQ576 ------------------------------------------------
G03_228_302.ab1                 ------------------------------------------------
gi|21687512|gb|BQ633359.1|BQ633 ------------------------------------------------
gi|21543791|gb|BQ597065.1|BQ597 ------------------------------------------------
gi|21884690|gb|BQ739677.1|BQ739 ------------------------------------------------
gi|15906206|gb|BI813959.1|BI813 ------------------------------------------------
gi|27157872|gb|CA855777.1|CA855 ------------------------------------------------
gi|21254461|gb|BQ451349.1|BQ451 ------------------------------------------------
gi|21543243|gb|BQ596517.1|BQ596 ------------------------------------------------

PF07_0087                       AGTGTAAAAGATAATATTATCAATTTTATATTAAAGGTAAAAATAAAA
MAL7|PF07_0087                  ------------------------------------------------
su_gi_contig_105                AGTGTAAAAGATAATATTATCAATTTTATATTAAAG------------
PfLab1_L_F3__P16a_B03_03.ab1    AGTGTAAAAGATAATATTATCAATTTTATATTAAAG------------
F06_PfBamHI_M_T3_Plate18a.ab1   AGTGTAAAAGATAATATTATCAATTTTATATTAAAG------------
G07_PfBamHI_M_T7_Plate5a.ab1    AGTGTAAAAGATAATATTATCAATTTTATATTAAAG------------
gi|55828348|gb|AU086327.2|AU086 AGTGTAAAAGATAATATTATCAATTTTATATTAAAG------------
B11_PfLab1_L_Plate5b.ab1        AGTGTAAAAGATAATATTATCAATTTTATATTAAAG------------
B01_PfLab1_Large_Plate7b.ab1    AGTGTAAAAGATAATATTATCAATTTTATATTAAAG------------
PfLab1_L_F3__P2a_C05_05.ab1     AGTGTAAAAGATAATATTATCAATTTTATATTAAAG------------
gi|1674827|gb|N97809.1|N97809   ------------------------------------------------
gi|22793723|gb|BU497529.1|BU497 ------------------------------------------------
G02_228_1.ab1                   ------------------------------------------------
gi|15909070|gb|BI815606.1|BI815 ------------------------------------------------
gi|22791350|gb|BU495156.1|BU495 ------------------------------------------------
gi|22792747|gb|BU496553.1|BU496 ------------------------------------------------
gi|21884682|gb|BQ739669.1|BQ739 ------------------------------------------------
gi|22792172|gb|BU495978.1|BU495 ------------------------------------------------
gi|21480127|gb|BQ576810.1|BQ576 ------------------------------------------------
gi|22790925|gb|BU494731.1|BU494 ------------------------------------------------
gi|21687425|gb|BQ633272.1|BQ633 ------------------------------------------------
gi|21543582|gb|BQ596856.1|BQ596 ------------------------------------------------
gi|15908688|gb|BI815400.1|BI815 ------------------------------------------------
gi|22794574|gb|BU498380.1|BU498 ------------------------------------------------
gi|21255327|gb|BQ452215.1|BQ452 ------------------------------------------------
gi|21480255|gb|BQ576938.1|BQ576 ------------------------------------------------
G03_228_302.ab1                 ------------------------------------------------
gi|21687512|gb|BQ633359.1|BQ633 ------------------------------------------------
gi|21543791|gb|BQ597065.1|BQ597 ------------------------------------------------
gi|21884690|gb|BQ739677.1|BQ739 ------------------------------------------------
gi|15906206|gb|BI813959.1|BI813 ------------------------------------------------
gi|27157872|gb|CA855777.1|CA855 ------------------------------------------------
gi|21254461|gb|BQ451349.1|BQ451 ------------------------------------------------
gi|21543243|gb|BQ596517.1|BQ596 ------------------------------------------------

PF07_0087                       CAAAAACAAACAAACAAATAAACAAACAAATAAATAAACAAACAAATA
MAL7|PF07_0087                  ------------------------------------------------
su_gi_contig_105                ------------------------------------------------
PfLab1_L_F3__P16a_B03_03.ab1    ------------------------------------------------
F06_PfBamHI_M_T3_Plate18a.ab1   ------------------------------------------------
G07_PfBamHI_M_T7_Plate5a.ab1    ------------------------------------------------
gi|55828348|gb|AU086327.2|AU086 ------------------------------------------------
B11_PfLab1_L_Plate5b.ab1        ------------------------------------------------
B01_PfLab1_Large_Plate7b.ab1    ------------------------------------------------
PfLab1_L_F3__P2a_C05_05.ab1     ------------------------------------------------
gi|1674827|gb|N97809.1|N97809   ------------------------------------------------
gi|22793723|gb|BU497529.1|BU497 ------------------------------------------------
G02_228_1.ab1                   ------------------------------------------------
gi|15909070|gb|BI815606.1|BI815 ------------------------------------------------
gi|22791350|gb|BU495156.1|BU495 ------------------------------------------------
gi|22792747|gb|BU496553.1|BU496 ------------------------------------------------
gi|21884682|gb|BQ739669.1|BQ739 ------------------------------------------------
gi|22792172|gb|BU495978.1|BU495 ------------------------------------------------
gi|21480127|gb|BQ576810.1|BQ576 ------------------------------------------------
gi|22790925|gb|BU494731.1|BU494 ------------------------------------------------
gi|21687425|gb|BQ633272.1|BQ633 ------------------------------------------------
gi|21543582|gb|BQ596856.1|BQ596 ------------------------------------------------
gi|15908688|gb|BI815400.1|BI815 ------------------------------------------------
gi|22794574|gb|BU498380.1|BU498 ------------------------------------------------
gi|21255327|gb|BQ452215.1|BQ452 ------------------------------------------------
gi|21480255|gb|BQ576938.1|BQ576 ------------------------------------------------
G03_228_302.ab1                 ------------------------------------------------
gi|21687512|gb|BQ633359.1|BQ633 ------------------------------------------------
gi|21543791|gb|BQ597065.1|BQ597 ------------------------------------------------
gi|21884690|gb|BQ739677.1|BQ739 ------------------------------------------------
gi|15906206|gb|BI813959.1|BI813 ------------------------------------------------
gi|27157872|gb|CA855777.1|CA855 ------------------------------------------------
gi|21254461|gb|BQ451349.1|BQ451 ------------------------------------------------
gi|21543243|gb|BQ596517.1|BQ596 ------------------------------------------------

PF07_0087                       AATAAATAAATAAATATATATATAAATATATATATATGTATTGTTTAT
MAL7|PF07_0087                  ------------------------------------------------
su_gi_contig_105                ------------------------------------------------
PfLab1_L_F3__P16a_B03_03.ab1    ------------------------------------------------
F06_PfBamHI_M_T3_Plate18a.ab1   ------------------------------------------------
G07_PfBamHI_M_T7_Plate5a.ab1    ------------------------------------------------
gi|55828348|gb|AU086327.2|AU086 ------------------------------------------------
B11_PfLab1_L_Plate5b.ab1        ------------------------------------------------
B01_PfLab1_Large_Plate7b.ab1    ------------------------------------------------
PfLab1_L_F3__P2a_C05_05.ab1     ------------------------------------------------
gi|1674827|gb|N97809.1|N97809   ------------------------------------------------
gi|22793723|gb|BU497529.1|BU497 ------------------------------------------------
G02_228_1.ab1                   ------------------------------------------------
gi|15909070|gb|BI815606.1|BI815 ------------------------------------------------
gi|22791350|gb|BU495156.1|BU495 ------------------------------------------------
gi|22792747|gb|BU496553.1|BU496 ------------------------------------------------
gi|21884682|gb|BQ739669.1|BQ739 ------------------------------------------------
gi|22792172|gb|BU495978.1|BU495 ------------------------------------------------
gi|21480127|gb|BQ576810.1|BQ576 ------------------------------------------------
gi|22790925|gb|BU494731.1|BU494 ------------------------------------------------
gi|21687425|gb|BQ633272.1|BQ633 ------------------------------------------------
gi|21543582|gb|BQ596856.1|BQ596 ------------------------------------------------
gi|15908688|gb|BI815400.1|BI815 ------------------------------------------------
gi|22794574|gb|BU498380.1|BU498 ------------------------------------------------
gi|21255327|gb|BQ452215.1|BQ452 ------------------------------------------------
gi|21480255|gb|BQ576938.1|BQ576 ------------------------------------------------
G03_228_302.ab1                 ------------------------------------------------
gi|21687512|gb|BQ633359.1|BQ633 ------------------------------------------------
gi|21543791|gb|BQ597065.1|BQ597 ------------------------------------------------
gi|21884690|gb|BQ739677.1|BQ739 ------------------------------------------------
gi|15906206|gb|BI813959.1|BI813 ------------------------------------------------
gi|27157872|gb|CA855777.1|CA855 ------------------------------------------------
gi|21254461|gb|BQ451349.1|BQ451 ------------------------------------------------
gi|21543243|gb|BQ596517.1|BQ596 ------------------------------------------------

PF07_0087                       TTTATTTTATTTATTATTTATTTATTTTATCATTACTAATTTCCCATA
MAL7|PF07_0087                  ------------------------------------------------
su_gi_contig_105                ------------------------------------------------
PfLab1_L_F3__P16a_B03_03.ab1    ------------------------------------------------
F06_PfBamHI_M_T3_Plate18a.ab1   ------------------------------------------------
G07_PfBamHI_M_T7_Plate5a.ab1    ------------------------------------------------
gi|55828348|gb|AU086327.2|AU086 ------------------------------------------------
B11_PfLab1_L_Plate5b.ab1        ------------------------------------------------
B01_PfLab1_Large_Plate7b.ab1    ------------------------------------------------
PfLab1_L_F3__P2a_C05_05.ab1     ------------------------------------------------
gi|1674827|gb|N97809.1|N97809   ------------------------------------------------
gi|22793723|gb|BU497529.1|BU497 ------------------------------------------------
G02_228_1.ab1                   ------------------------------------------------
gi|15909070|gb|BI815606.1|BI815 ------------------------------------------------
gi|22791350|gb|BU495156.1|BU495 ------------------------------------------------
gi|22792747|gb|BU496553.1|BU496 ------------------------------------------------
gi|21884682|gb|BQ739669.1|BQ739 ------------------------------------------------
gi|22792172|gb|BU495978.1|BU495 ------------------------------------------------
gi|21480127|gb|BQ576810.1|BQ576 ------------------------------------------------
gi|22790925|gb|BU494731.1|BU494 ------------------------------------------------
gi|21687425|gb|BQ633272.1|BQ633 ------------------------------------------------
gi|21543582|gb|BQ596856.1|BQ596 ------------------------------------------------
gi|15908688|gb|BI815400.1|BI815 ------------------------------------------------
gi|22794574|gb|BU498380.1|BU498 ------------------------------------------------
gi|21255327|gb|BQ452215.1|BQ452 ------------------------------------------------
gi|21480255|gb|BQ576938.1|BQ576 ------------------------------------------------
G03_228_302.ab1                 ------------------------------------------------
gi|21687512|gb|BQ633359.1|BQ633 ------------------------------------------------
gi|21543791|gb|BQ597065.1|BQ597 ------------------------------------------------
gi|21884690|gb|BQ739677.1|BQ739 ------------------------------------------------
gi|15906206|gb|BI813959.1|BI813 ------------------------------------------------
gi|27157872|gb|CA855777.1|CA855 ------------------------------------------------
gi|21254461|gb|BQ451349.1|BQ451 ------------------------------------------------
gi|21543243|gb|BQ596517.1|BQ596 ------------------------------------------------

PF07_0087                       TTCATGTTCCATGAAATTACATCGTTATAAAAACATCCTTGTATATAT
MAL7|PF07_0087                  ------------------------------------------------
su_gi_contig_105                ------------------------------------------------
PfLab1_L_F3__P16a_B03_03.ab1    ------------------------------------------------
F06_PfBamHI_M_T3_Plate18a.ab1   ------------------------------------------------
G07_PfBamHI_M_T7_Plate5a.ab1    ------------------------------------------------
gi|55828348|gb|AU086327.2|AU086 ------------------------------------------------
B11_PfLab1_L_Plate5b.ab1        ------------------------------------------------
B01_PfLab1_Large_Plate7b.ab1    ------------------------------------------------
PfLab1_L_F3__P2a_C05_05.ab1     ------------------------------------------------
gi|1674827|gb|N97809.1|N97809   ------------------------------------------------
gi|22793723|gb|BU497529.1|BU497 ------------------------------------------------
G02_228_1.ab1                   ------------------------------------------------
gi|15909070|gb|BI815606.1|BI815 ------------------------------------------------
gi|22791350|gb|BU495156.1|BU495 ------------------------------------------------
gi|22792747|gb|BU496553.1|BU496 ------------------------------------------------
gi|21884682|gb|BQ739669.1|BQ739 ------------------------------------------------
gi|22792172|gb|BU495978.1|BU495 ------------------------------------------------
gi|21480127|gb|BQ576810.1|BQ576 ------------------------------------------------
gi|22790925|gb|BU494731.1|BU494 ------------------------------------------------
gi|21687425|gb|BQ633272.1|BQ633 ------------------------------------------------
gi|21543582|gb|BQ596856.1|BQ596 ------------------------------------------------
gi|15908688|gb|BI815400.1|BI815 ------------------------------------------------
gi|22794574|gb|BU498380.1|BU498 ------------------------------------------------
gi|21255327|gb|BQ452215.1|BQ452 ------------------------------------------------
gi|21480255|gb|BQ576938.1|BQ576 ------------------------------------------------
G03_228_302.ab1                 ------------------------------------------------
gi|21687512|gb|BQ633359.1|BQ633 ------------------------------------------------
gi|21543791|gb|BQ597065.1|BQ597 ------------------------------------------------
gi|21884690|gb|BQ739677.1|BQ739 ------------------------------------------------
gi|15906206|gb|BI813959.1|BI813 ------------------------------------------------
gi|27157872|gb|CA855777.1|CA855 ------------------------------------------------
gi|21254461|gb|BQ451349.1|BQ451 ------------------------------------------------
gi|21543243|gb|BQ596517.1|BQ596 ------------------------------------------------

PF07_0087                       TATTAATAAAATCTTTTTAATGGCTTATATATTTTGAATGTGTAAATA
MAL7|PF07_0087                  ------------------------------------------------
su_gi_contig_105                ------------------------------------------------
PfLab1_L_F3__P16a_B03_03.ab1    ------------------------------------------------
F06_PfBamHI_M_T3_Plate18a.ab1   ------------------------------------------------
G07_PfBamHI_M_T7_Plate5a.ab1    ------------------------------------------------
gi|55828348|gb|AU086327.2|AU086 ------------------------------------------------
B11_PfLab1_L_Plate5b.ab1        ------------------------------------------------
B01_PfLab1_Large_Plate7b.ab1    ------------------------------------------------
PfLab1_L_F3__P2a_C05_05.ab1     ------------------------------------------------
gi|1674827|gb|N97809.1|N97809   ------------------------------------------------
gi|22793723|gb|BU497529.1|BU497 ------------------------------------------------
G02_228_1.ab1                   ------------------------------------------------
gi|15909070|gb|BI815606.1|BI815 ------------------------------------------------
gi|22791350|gb|BU495156.1|BU495 ------------------------------------------------
gi|22792747|gb|BU496553.1|BU496 ------------------------------------------------
gi|21884682|gb|BQ739669.1|BQ739 ------------------------------------------------
gi|22792172|gb|BU495978.1|BU495 ------------------------------------------------
gi|21480127|gb|BQ576810.1|BQ576 ------------------------------------------------
gi|22790925|gb|BU494731.1|BU494 ------------------------------------------------
gi|21687425|gb|BQ633272.1|BQ633 ------------------------------------------------
gi|21543582|gb|BQ596856.1|BQ596 ------------------------------------------------
gi|15908688|gb|BI815400.1|BI815 ------------------------------------------------
gi|22794574|gb|BU498380.1|BU498 ------------------------------------------------
gi|21255327|gb|BQ452215.1|BQ452 ------------------------------------------------
gi|21480255|gb|BQ576938.1|BQ576 ------------------------------------------------
G03_228_302.ab1                 ------------------------------------------------
gi|21687512|gb|BQ633359.1|BQ633 ------------------------------------------------
gi|21543791|gb|BQ597065.1|BQ597 ------------------------------------------------
gi|21884690|gb|BQ739677.1|BQ739 ------------------------------------------------
gi|15906206|gb|BI813959.1|BI813 ------------------------------------------------
gi|27157872|gb|CA855777.1|CA855 ------------------------------------------------
gi|21254461|gb|BQ451349.1|BQ451 ------------------------------------------------
gi|21543243|gb|BQ596517.1|BQ596 ------------------------------------------------

PF07_0087                       TAAGTACGATCGATCGTTTTTTTTTTTTTTTTTTTTTTTTTTTTCATA
MAL7|PF07_0087                  ------------------------------------------------
su_gi_contig_105                ------------------------------------------------
PfLab1_L_F3__P16a_B03_03.ab1    ------------------------------------------------
F06_PfBamHI_M_T3_Plate18a.ab1   ------------------------------------------------
G07_PfBamHI_M_T7_Plate5a.ab1    ------------------------------------------------
gi|55828348|gb|AU086327.2|AU086 ------------------------------------------------
B11_PfLab1_L_Plate5b.ab1        ------------------------------------------------
B01_PfLab1_Large_Plate7b.ab1    ------------------------------------------------
PfLab1_L_F3__P2a_C05_05.ab1     ------------------------------------------------
gi|1674827|gb|N97809.1|N97809   ------------------------------------------------
gi|22793723|gb|BU497529.1|BU497 ------------------------------------------------
G02_228_1.ab1                   ------------------------------------------------
gi|15909070|gb|BI815606.1|BI815 ------------------------------------------------
gi|22791350|gb|BU495156.1|BU495 ------------------------------------------------
gi|22792747|gb|BU496553.1|BU496 ------------------------------------------------
gi|21884682|gb|BQ739669.1|BQ739 ------------------------------------------------
gi|22792172|gb|BU495978.1|BU495 ------------------------------------------------
gi|21480127|gb|BQ576810.1|BQ576 ------------------------------------------------
gi|22790925|gb|BU494731.1|BU494 ------------------------------------------------
gi|21687425|gb|BQ633272.1|BQ633 ------------------------------------------------
gi|21543582|gb|BQ596856.1|BQ596 ------------------------------------------------
gi|15908688|gb|BI815400.1|BI815 ------------------------------------------------
gi|22794574|gb|BU498380.1|BU498 ------------------------------------------------
gi|21255327|gb|BQ452215.1|BQ452 ------------------------------------------------
gi|21480255|gb|BQ576938.1|BQ576 ------------------------------------------------
G03_228_302.ab1                 ------------------------------------------------
gi|21687512|gb|BQ633359.1|BQ633 ------------------------------------------------
gi|21543791|gb|BQ597065.1|BQ597 ------------------------------------------------
gi|21884690|gb|BQ739677.1|BQ739 ------------------------------------------------
gi|15906206|gb|BI813959.1|BI813 ------------------------------------------------
gi|27157872|gb|CA855777.1|CA855 ------------------------------------------------
gi|21254461|gb|BQ451349.1|BQ451 ------------------------------------------------
gi|21543243|gb|BQ596517.1|BQ596 ------------------------------------------------

PF07_0087                       TTAAAAAATATTACAATTAAAATATATATGTATATATATATATATATA
MAL7|PF07_0087                  ------------------------------------------------
su_gi_contig_105                ------------------------------------------------
PfLab1_L_F3__P16a_B03_03.ab1    ------------------------------------------------
F06_PfBamHI_M_T3_Plate18a.ab1   ------------------------------------------------
G07_PfBamHI_M_T7_Plate5a.ab1    ------------------------------------------------
gi|55828348|gb|AU086327.2|AU086 ------------------------------------------------
B11_PfLab1_L_Plate5b.ab1        ------------------------------------------------
B01_PfLab1_Large_Plate7b.ab1    ------------------------------------------------
PfLab1_L_F3__P2a_C05_05.ab1     ------------------------------------------------
gi|1674827|gb|N97809.1|N97809   ------------------------------------------------
gi|22793723|gb|BU497529.1|BU497 ------------------------------------------------
G02_228_1.ab1                   ------------------------------------------------
gi|15909070|gb|BI815606.1|BI815 ------------------------------------------------
gi|22791350|gb|BU495156.1|BU495 ------------------------------------------------
gi|22792747|gb|BU496553.1|BU496 ------------------------------------------------
gi|21884682|gb|BQ739669.1|BQ739 ------------------------------------------------
gi|22792172|gb|BU495978.1|BU495 ------------------------------------------------
gi|21480127|gb|BQ576810.1|BQ576 ------------------------------------------------
gi|22790925|gb|BU494731.1|BU494 ------------------------------------------------
gi|21687425|gb|BQ633272.1|BQ633 ------------------------------------------------
gi|21543582|gb|BQ596856.1|BQ596 ------------------------------------------------
gi|15908688|gb|BI815400.1|BI815 ------------------------------------------------
gi|22794574|gb|BU498380.1|BU498 ------------------------------------------------
gi|21255327|gb|BQ452215.1|BQ452 ------------------------------------------------
gi|21480255|gb|BQ576938.1|BQ576 ------------------------------------------------
G03_228_302.ab1                 ------------------------------------------------
gi|21687512|gb|BQ633359.1|BQ633 ------------------------------------------------
gi|21543791|gb|BQ597065.1|BQ597 ------------------------------------------------
gi|21884690|gb|BQ739677.1|BQ739 ------------------------------------------------
gi|15906206|gb|BI813959.1|BI813 ------------------------------------------------
gi|27157872|gb|CA855777.1|CA855 ------------------------------------------------
gi|21254461|gb|BQ451349.1|BQ451 ------------------------------------------------
gi|21543243|gb|BQ596517.1|BQ596 ------------------------------------------------

PF07_0087                       TATATATATATATATATGTGTATTTTATTTTTTATAGCATATTAACAT
MAL7|PF07_0087                  ------------------------------------------------
su_gi_contig_105                -------------------------------------CATATTAACAT
PfLab1_L_F3__P16a_B03_03.ab1    -------------------------------------CATATTAACAT
F06_PfBamHI_M_T3_Plate18a.ab1   -------------------------------------CATATTAACAT
G07_PfBamHI_M_T7_Plate5a.ab1    -------------------------------------CATATTAACAT
gi|55828348|gb|AU086327.2|AU086 -------------------------------------CATATTAACAT
B11_PfLab1_L_Plate5b.ab1        -------------------------------------CATATTAACAT
B01_PfLab1_Large_Plate7b.ab1    -------------------------------------CATATTAACAT
PfLab1_L_F3__P2a_C05_05.ab1     -------------------------------------CATATTAACAT
gi|1674827|gb|N97809.1|N97809   -------------------------------TTAAAGCATATTAACAT
gi|22793723|gb|BU497529.1|BU497 ------------------------------------------------
G02_228_1.ab1                   ------------------------------------------------
gi|15909070|gb|BI815606.1|BI815 ------------------------------------------------
gi|22791350|gb|BU495156.1|BU495 ------------------------------------------------
gi|22792747|gb|BU496553.1|BU496 ------------------------------------------------
gi|21884682|gb|BQ739669.1|BQ739 ------------------------------------------------
gi|22792172|gb|BU495978.1|BU495 ------------------------------------------------
gi|21480127|gb|BQ576810.1|BQ576 ------------------------------------------------
gi|22790925|gb|BU494731.1|BU494 ------------------------------------------------
gi|21687425|gb|BQ633272.1|BQ633 ------------------------------------------------
gi|21543582|gb|BQ596856.1|BQ596 ------------------------------------------------
gi|15908688|gb|BI815400.1|BI815 ------------------------------------------------
gi|22794574|gb|BU498380.1|BU498 ------------------------------------------------
gi|21255327|gb|BQ452215.1|BQ452 ------------------------------------------------
gi|21480255|gb|BQ576938.1|BQ576 ------------------------------------------------
G03_228_302.ab1                 ------------------------------------------------
gi|21687512|gb|BQ633359.1|BQ633 ------------------------------------------------
gi|21543791|gb|BQ597065.1|BQ597 ------------------------------------------------
gi|21884690|gb|BQ739677.1|BQ739 ------------------------------------------------
gi|15906206|gb|BI813959.1|BI813 ------------------------------------------------
gi|27157872|gb|CA855777.1|CA855 ------------------------------------------------
gi|21254461|gb|BQ451349.1|BQ451 ------------------------------------------------
gi|21543243|gb|BQ596517.1|BQ596 ------------------------------------------------

PF07_0087                       CTTTGTAAGATTCTCTTGTTCGCCCTATTGTACAAACATATATTGTGA
MAL7|PF07_0087                  ------------------------------------------------
su_gi_contig_105                CTTTGTAAGATTCTCTTGTTCGCCCTATTGTACAAACATATATTGTGA
PfLab1_L_F3__P16a_B03_03.ab1    CTTTGTAAGATTCTCTTGTTC---------------------------
F06_PfBamHI_M_T3_Plate18a.ab1   CTTTGTAAGATTCTCTTGTTCGCCCTATTGTACAAACATATATTGTGA
G07_PfBamHI_M_T7_Plate5a.ab1    CTTTGTAAGATTCTCTTGTTCGCCCTATTGTACAAACATATATTGTGA
gi|55828348|gb|AU086327.2|AU086 CTTTGTAAGATTCTCTTGTTCGCCCTATTGTACAAACATATATTGTGA
B11_PfLab1_L_Plate5b.ab1        CTTTGTAAGATTCTCTTGTTCGCCCTATTGTACAAACATATATTGTGA
B01_PfLab1_Large_Plate7b.ab1    CTTTGTAAGATTCTCTTGTTCGCCCTATTGTACAAACATATATTGTGA
PfLab1_L_F3__P2a_C05_05.ab1     CTTTGTAAGATTCTCTTGT-----------------------------
gi|1674827|gb|N97809.1|N97809   CTTTGTAAGATTCTCTTGTTCGCCCTATTGTACAAACATATATTGTGA
gi|22793723|gb|BU497529.1|BU497 -------------------------TATTGTACAAACATATATTGTGA
G02_228_1.ab1                   ---------------------------------------ATATTGTGA
gi|15909070|gb|BI815606.1|BI815 ------------------------------------------------
gi|22791350|gb|BU495156.1|BU495 ------------------------------------------------
gi|22792747|gb|BU496553.1|BU496 ------------------------------------------------
gi|21884682|gb|BQ739669.1|BQ739 ------------------------------------------------
gi|22792172|gb|BU495978.1|BU495 ------------------------------------------------
gi|21480127|gb|BQ576810.1|BQ576 ------------------------------------------------
gi|22790925|gb|BU494731.1|BU494 ------------------------------------------------
gi|21687425|gb|BQ633272.1|BQ633 ------------------------------------------------
gi|21543582|gb|BQ596856.1|BQ596 ------------------------------------------------
gi|15908688|gb|BI815400.1|BI815 ------------------------------------------------
gi|22794574|gb|BU498380.1|BU498 ------------------------------------------------
gi|21255327|gb|BQ452215.1|BQ452 ------------------------------------------------
gi|21480255|gb|BQ576938.1|BQ576 ------------------------------------------------
G03_228_302.ab1                 ------------------------------------------------
gi|21687512|gb|BQ633359.1|BQ633 ------------------------------------------------
gi|21543791|gb|BQ597065.1|BQ597 ------------------------------------------------
gi|21884690|gb|BQ739677.1|BQ739 ------------------------------------------------
gi|15906206|gb|BI813959.1|BI813 ------------------------------------------------
gi|27157872|gb|CA855777.1|CA855 ------------------------------------------------
gi|21254461|gb|BQ451349.1|BQ451 ------------------------------------------------
gi|21543243|gb|BQ596517.1|BQ596 ------------------------------------------------

PF07_0087                       TATTTTTAAAAATGTCGAGACTTTTCTCTTTCTTGTTCTTTTGTTTAA
MAL7|PF07_0087                  -----------ATGTCGAGACTTTTCTCTTTCTTGTTCTTTTGTTTAA
su_gi_contig_105                TATTTTTAAAAATGTCGAGACTTTTCTCTTTCTTGTTCTTTTGTTTAA
PfLab1_L_F3__P16a_B03_03.ab1    ------------------------------------------------
F06_PfBamHI_M_T3_Plate18a.ab1   TATTTTTAAAAATGTCGAGACTTTTCTCTTTCTTGTTCTTTT------
G07_PfBamHI_M_T7_Plate5a.ab1    TATTTTTAAAAATGTCGAGACTTTTCTCTTTCTTGTTCTTTTGTTTAA
gi|55828348|gb|AU086327.2|AU086 TATTTTTAAAAATGTCGAGACTTTTCTCTTTCTTGTTCTTTTGTTTAA
B11_PfLab1_L_Plate5b.ab1        TATTTTTAAAAATGTCGAGACTTTTCTCTTTCTTGTTCTTTTGTTTAA
B01_PfLab1_Large_Plate7b.ab1    TATTTTTAAAAATGTCGAGACTTTTCTCTTTCTTGTTCTTTTGTTTAA
PfLab1_L_F3__P2a_C05_05.ab1     ------------------------------------------------
gi|1674827|gb|N97809.1|N97809   TATTTTTAAAAATGTCGAGACTTTTCTCTTTCTTGTTCTTTTGTTTAA
gi|22793723|gb|BU497529.1|BU497 TATTTTTAAAAATGTCGAGACTTTTCTCTTTCTTGTTCTTTTGTTTAA
G02_228_1.ab1                   TATTTTTAAAAATGTCGAGACTTTTCTCTTTCTTGTTCTTTTGTTTAA
gi|15909070|gb|BI815606.1|BI815 ------------------------------------------------
gi|22791350|gb|BU495156.1|BU495 ------------------------------------------------
gi|22792747|gb|BU496553.1|BU496 ------------------------------------------------
gi|21884682|gb|BQ739669.1|BQ739 ------------------------------------------------
gi|22792172|gb|BU495978.1|BU495 ------------------------------------------------
gi|21480127|gb|BQ576810.1|BQ576 ------------------------------------------------
gi|22790925|gb|BU494731.1|BU494 ------------------------------------------------
gi|21687425|gb|BQ633272.1|BQ633 ------------------------------------------------
gi|21543582|gb|BQ596856.1|BQ596 ------------------------------------------------
gi|15908688|gb|BI815400.1|BI815 ------------------------------------------------
gi|22794574|gb|BU498380.1|BU498 ------------------------------------------------
gi|21255327|gb|BQ452215.1|BQ452 ------------------------------------------------
gi|21480255|gb|BQ576938.1|BQ576 ------------------------------------------------
G03_228_302.ab1                 ------------------------------------------------
gi|21687512|gb|BQ633359.1|BQ633 ------------------------------------------------
gi|21543791|gb|BQ597065.1|BQ597 ------------------------------------------------
gi|21884690|gb|BQ739677.1|BQ739 ------------------------------------------------
gi|15906206|gb|BI813959.1|BI813 ------------------------------------------------
gi|27157872|gb|CA855777.1|CA855 ------------------------------------------------
gi|21254461|gb|BQ451349.1|BQ451 ------------------------------------------------
gi|21543243|gb|BQ596517.1|BQ596 ------------------------------------------------

PF07_0087                       TTATTGTTTTTTTTTCCTCAAGTTTTGTATTCTCAAGAGGGAATCAAA
MAL7|PF07_0087                  TTATTGTTTTTTTTTCCTCAAGTTTTGTATTCTCAAGAGGGAATCAAA
su_gi_contig_105                TTATTGTTTTTTTTTCCTCAAGTTTTGTATTCTCAAGAGGGAATCAAA
PfLab1_L_F3__P16a_B03_03.ab1    ------------------------------------------------
F06_PfBamHI_M_T3_Plate18a.ab1   ------------------------------------------------
G07_PfBamHI_M_T7_Plate5a.ab1    TTATTGTTTTTTTTTCCTCAAGTTTTGTATTCTCAAGAGGGAATCAAA
gi|55828348|gb|AU086327.2|AU086 TTATTGTTTTTTTTTCCTCAAGTTTTGTATTCTCAAGAGGGAATCAAA
B11_PfLab1_L_Plate5b.ab1        TTATTGTTTTTTTTTCCTCAAGTTTTGTATTCTCAAGAGGGAATCAAA
B01_PfLab1_Large_Plate7b.ab1    TTATTGTTTTTTTTTCCTCAAGTTTTGTATTCTCAAGAGGGAATCAAA
PfLab1_L_F3__P2a_C05_05.ab1     ------------------------------------------------
gi|1674827|gb|N97809.1|N97809   TTATTGTTTTTTTTTCCTCAAGTTTTGTATTCTCAAGAGGGAATCAAA
gi|22793723|gb|BU497529.1|BU497 TTATTGTTTTTTTTTCCTCAAGTTTTGTATTCTCAAGAGGGAATCAAA
G02_228_1.ab1                   TTATTGTTTTTTTTTCCTCAAGTTTTGTATTCTCAAGAGGGAATCAAA
gi|15909070|gb|BI815606.1|BI815 -------------------------------------------TCAAA
gi|22791350|gb|BU495156.1|BU495 ------------------------------------------------
gi|22792747|gb|BU496553.1|BU496 ------------------------------------------------
gi|21884682|gb|BQ739669.1|BQ739 ------------------------------------------------
gi|22792172|gb|BU495978.1|BU495 ------------------------------------------------
gi|21480127|gb|BQ576810.1|BQ576 ------------------------------------------------
gi|22790925|gb|BU494731.1|BU494 ------------------------------------------------
gi|21687425|gb|BQ633272.1|BQ633 ------------------------------------------------
gi|21543582|gb|BQ596856.1|BQ596 ------------------------------------------------
gi|15908688|gb|BI815400.1|BI815 ------------------------------------------------
gi|22794574|gb|BU498380.1|BU498 ------------------------------------------------
gi|21255327|gb|BQ452215.1|BQ452 ------------------------------------------------
gi|21480255|gb|BQ576938.1|BQ576 ------------------------------------------------
G03_228_302.ab1                 ------------------------------------------------
gi|21687512|gb|BQ633359.1|BQ633 ------------------------------------------------
gi|21543791|gb|BQ597065.1|BQ597 ------------------------------------------------
gi|21884690|gb|BQ739677.1|BQ739 ------------------------------------------------
gi|15906206|gb|BI813959.1|BI813 ------------------------------------------------
gi|27157872|gb|CA855777.1|CA855 ------------------------------------------------
gi|21254461|gb|BQ451349.1|BQ451 ------------------------------------------------
gi|21543243|gb|BQ596517.1|BQ596 ------------------------------------------------

PF07_0087                       TATCGAAATGTGTTTTTTACGATAAGAGGAACAAAGATTTGAAGCAAG
MAL7|PF07_0087                  TATCGAAATGTGTTTTTTACGATAAGAGGAACAAAGATTTGAAGCAAG
su_gi_contig_105                TATCGAAATGTGTTTTTTACGATAAGAGGAACAAAGATTTGAAGCAAG
PfLab1_L_F3__P16a_B03_03.ab1    ------------------------------------------------
F06_PfBamHI_M_T3_Plate18a.ab1   ------------------------------------------------
G07_PfBamHI_M_T7_Plate5a.ab1    TATCGAAATGTGTTTTTTACGATAAGAGGAACAAAGATTTGAAGCAAG
gi|55828348|gb|AU086327.2|AU086 TATCGAAATGTGTTTTTTACGATAAGAGGAACAAAGATTTGAAGCAAG
B11_PfLab1_L_Plate5b.ab1        TATCGAAATGTGTTTTTTACGATAAGAGGAACAAAGATTTGAAGCAAG
B01_PfLab1_Large_Plate7b.ab1    TATCGAAATGTGTTTTTTACGATAAGAGGAACAAAGATTTGAAGCAAG
PfLab1_L_F3__P2a_C05_05.ab1     ------------------------------------------------
gi|1674827|gb|N97809.1|N97809   TATCGAAATGTGTTTTTTACGATAAGAGGAACAAAGATTTGAAGCAAG
gi|22793723|gb|BU497529.1|BU497 TATCGAAATGTGTTTTTTACGATAAGAGGAACAAAGATTTGAAGCAAG
G02_228_1.ab1                   TATCGAAATGTGTTTTTTACGATAAGAGGAACAAAGATTTGAAGCAAG
gi|15909070|gb|BI815606.1|BI815 TATCGAAATGTGTTTTTTACGATAAGAGGAACAAAGATTTGAAGCAAG
gi|22791350|gb|BU495156.1|BU495 -----------------------------AACAAAGATTTGAAGCAAG
gi|22792747|gb|BU496553.1|BU496 ------------------------------------ATTTGAAGCAAG
gi|21884682|gb|BQ739669.1|BQ739 ---------------------------------------------AAG
gi|22792172|gb|BU495978.1|BU495 ---------------------------------------------AAG
gi|21480127|gb|BQ576810.1|BQ576 ---------------------------------------------AAG
gi|22790925|gb|BU494731.1|BU494 ------------------------------------------------
gi|21687425|gb|BQ633272.1|BQ633 ------------------------------------------------
gi|21543582|gb|BQ596856.1|BQ596 ------------------------------------------------
gi|15908688|gb|BI815400.1|BI815 ------------------------------------------------
gi|22794574|gb|BU498380.1|BU498 ------------------------------------------------
gi|21255327|gb|BQ452215.1|BQ452 ------------------------------------------------
gi|21480255|gb|BQ576938.1|BQ576 ------------------------------------------------
G03_228_302.ab1                 ------------------------------------------------
gi|21687512|gb|BQ633359.1|BQ633 ------------------------------------------------
gi|21543791|gb|BQ597065.1|BQ597 ------------------------------------------------
gi|21884690|gb|BQ739677.1|BQ739 ------------------------------------------------
gi|15906206|gb|BI813959.1|BI813 ------------------------------------------------
gi|27157872|gb|CA855777.1|CA855 ------------------------------------------------
gi|21254461|gb|BQ451349.1|BQ451 ------------------------------------------------
gi|21543243|gb|BQ596517.1|BQ596 ------------------------------------------------

PF07_0087                       TTTTTTATGTCCCCACGAATGATGTAAATATGTATAAGGAGACGATAA
MAL7|PF07_0087                  TTTTTTATGTCCCCACGAATGATGTAAATATGTATAAGGAGACGATAA
su_gi_contig_105                TTTTTTATGTCCCCACGAATGATGTAAATATGTATAAGGAGACGATAA
PfLab1_L_F3__P16a_B03_03.ab1    ------------------------------------------------
F06_PfBamHI_M_T3_Plate18a.ab1   ------------------------------------------------
G07_PfBamHI_M_T7_Plate5a.ab1    TTTTTTATGTCCCCACGAATGATGTAAATATGTATAAGGAGACGATA-
gi|55828348|gb|AU086327.2|AU086 TTTTTTATGTCCCCACGAATGATGTAAATATGTATAAGGAGACGATAA
B11_PfLab1_L_Plate5b.ab1        TTTTTTATGTCCCCACGAATGATGTAAATATGTATAAGGAGACGATAA
B01_PfLab1_Large_Plate7b.ab1    TTTTTTATGTCCCCACGAATGATGTAAATATGTATAAGGAGACGATAA
PfLab1_L_F3__P2a_C05_05.ab1     ------------------------------------------------
gi|1674827|gb|N97809.1|N97809   TTTTTTATGTCCCCACGAATGATGTAAATATGTATAAGGAGACGATAA
gi|22793723|gb|BU497529.1|BU497 TTTTTTATGTCCCC----------------------------------
G02_228_1.ab1                   TTTTTTATGTCCCCACGAATGATGTAAATATGTATAAGGAGACGATAA
gi|15909070|gb|BI815606.1|BI815 TTTTTTATGTCCCCACGAATGATGTAAATATGTATAAGGAGACGATAA
gi|22791350|gb|BU495156.1|BU495 TTTTTTATGTCCCCACGAATGATGTAAATATGTATAAGGAGACGATAA
gi|22792747|gb|BU496553.1|BU496 TTTTTTATGTCCCCACGAATGATGTAAATATGTATAAGGAGACGATAA
gi|21884682|gb|BQ739669.1|BQ739 TTTTTTATGTCCCCACGAATGATGTAAATATGTATAAGGAGACGATAA
gi|22792172|gb|BU495978.1|BU495 TTTTTTATGTCCCCACGAATGATGTAAATATGTATAAGGAGACGATAA
gi|21480127|gb|BQ576810.1|BQ576 TTTTTTATGTCCCCACGAATGATGTAAATATGTATAAGGAGACGATAA
gi|22790925|gb|BU494731.1|BU494 --------------------------AATATGTATAAGGAGACGATAA
gi|21687425|gb|BQ633272.1|BQ633 -----------------------------------------ACGATAA
gi|21543582|gb|BQ596856.1|BQ596 ------------------------------------------------
gi|15908688|gb|BI815400.1|BI815 ------------------------------------------------
gi|22794574|gb|BU498380.1|BU498 ------------------------------------------------
gi|21255327|gb|BQ452215.1|BQ452 ------------------------------------------------
gi|21480255|gb|BQ576938.1|BQ576 ------------------------------------------------
G03_228_302.ab1                 ------------------------------------------------
gi|21687512|gb|BQ633359.1|BQ633 ------------------------------------------------
gi|21543791|gb|BQ597065.1|BQ597 ------------------------------------------------
gi|21884690|gb|BQ739677.1|BQ739 ------------------------------------------------
gi|15906206|gb|BI813959.1|BI813 ------------------------------------------------
gi|27157872|gb|CA855777.1|CA855 ------------------------------------------------
gi|21254461|gb|BQ451349.1|BQ451 ------------------------------------------------
gi|21543243|gb|BQ596517.1|BQ596 ------------------------------------------------

PF07_0087                       GAAAATTATTATCAAGAGAGATAAGTTTATTAGAAGAACCTTTAAATG
MAL7|PF07_0087                  GAAAATTATTATCAAGAGAGATAAGTTTATTAGAAGAACCTTTAAATG
su_gi_contig_105                GAAAATTATTATCAAGAGAGATAAGTTTATTAGAAGAACCTTTAAATG
PfLab1_L_F3__P16a_B03_03.ab1    ------------------------------------------------
F06_PfBamHI_M_T3_Plate18a.ab1   ------------------------------------------------
G07_PfBamHI_M_T7_Plate5a.ab1    ------------------------------------------------
gi|55828348|gb|AU086327.2|AU086 GAAAATTATTATCAAGAGAGATAAGTTTATTAGAAGAACCTTTAAATG
B11_PfLab1_L_Plate5b.ab1        GAAAATTATTATCAAGAGAGATAAGTTTATTAGAAGAACCTTTAAATG
B01_PfLab1_Large_Plate7b.ab1    GAAAATTATTATCAAGAGAGATAAGTTTATTAGAAGAACCTTTAAATG
PfLab1_L_F3__P2a_C05_05.ab1     ------------------------------------------------
gi|1674827|gb|N97809.1|N97809   GAAAATTATTATCAAGAGAGATAAGTTTATTAGAAGAACCTTTAAATG
gi|22793723|gb|BU497529.1|BU497 ------------------------------------------------
G02_228_1.ab1                   GAAAATTATTATCAAGAGAGATAAGTTTATTAGAAGAACCTTTAAATG
gi|15909070|gb|BI815606.1|BI815 GAAAATTATTATCAAGAGAGATAAGTTTATTAGAAGAACCTTTAAATG
gi|22791350|gb|BU495156.1|BU495 GAAAATTATTATCAAGAGAGATAAGTTTATTAGAAGAACCTTTAAATG
gi|22792747|gb|BU496553.1|BU496 GAAAATTATTATCAAGAGAGATAAGTTTATTAGAAGAACCTTTAAATG
gi|21884682|gb|BQ739669.1|BQ739 GAAAATTATTATCAAGAGAGATAAGTTTATTAGAAGAACCTTTAAATG
gi|22792172|gb|BU495978.1|BU495 GAAAATTATTATCAAGAGAGATAAGTTTATTAGAAGAACCTTTAAATG
gi|21480127|gb|BQ576810.1|BQ576 GAAAATTATTATCAAGAGAGATAAGTTTATTAGAAGAACCTTTAAATG
gi|22790925|gb|BU494731.1|BU494 GAAAATTATTATCAAGAGAGATAAGTTTATTAGAAGAACCTTTAAATG
gi|21687425|gb|BQ633272.1|BQ633 GAAAATTATTATCAAGAGAGATAAGTTTATTAGAAGAACCTTTAAATG
gi|21543582|gb|BQ596856.1|BQ596 -------------------------TTTATTAGAAGAACCTTTAAATG
gi|15908688|gb|BI815400.1|BI815 ------------------------------------AACCTTTAAATG
gi|22794574|gb|BU498380.1|BU498 ----------------------------------------TTTAAATG
gi|21255327|gb|BQ452215.1|BQ452 ------------------------------------------------
gi|21480255|gb|BQ576938.1|BQ576 ------------------------------------------------
G03_228_302.ab1                 ------------------------------------------------
gi|21687512|gb|BQ633359.1|BQ633 ------------------------------------------------
gi|21543791|gb|BQ597065.1|BQ597 ------------------------------------------------
gi|21884690|gb|BQ739677.1|BQ739 ------------------------------------------------
gi|15906206|gb|BI813959.1|BI813 ------------------------------------------------
gi|27157872|gb|CA855777.1|CA855 ------------------------------------------------
gi|21254461|gb|BQ451349.1|BQ451 ------------------------------------------------
gi|21543243|gb|BQ596517.1|BQ596 ------------------------------------------------

PF07_0087                       AAAATTCGGACAGTCATAATATGAGTAATAAGAAAAATGTATCTAATT
MAL7|PF07_0087                  AAAATTCGGACAGTCATAATATGAGTAATAAGAAAAATGTATCTAATT
su_gi_contig_105                AAAATTCGGACAGTCATAATATGAGTAATAAGAAAAATGTATCTAATT
PfLab1_L_F3__P16a_B03_03.ab1    ------------------------------------------------
F06_PfBamHI_M_T3_Plate18a.ab1   ------------------------------------------------
G07_PfBamHI_M_T7_Plate5a.ab1    ------------------------------------------------
gi|55828348|gb|AU086327.2|AU086 AAAATTCGGACAGTCATAATATGAGTAATAAGAAAAATGTAT------
B11_PfLab1_L_Plate5b.ab1        AAAATTCGGACAGTCATAATATGAGTAATAAGAAAAATGTATCTAATT
B01_PfLab1_Large_Plate7b.ab1    AAAATTCGGACAGTCATAATATGAGTAATAAGAAAAATGTATCTAATT
PfLab1_L_F3__P2a_C05_05.ab1     ------------------------------------------------
gi|1674827|gb|N97809.1|N97809   AAAATTCGGACAGTCATAATATGAGTAATAAGAAA-------------
gi|22793723|gb|BU497529.1|BU497 ------------------------------------------------
G02_228_1.ab1                   AAAATTCGGACAGTCATAATATGAGTAATAAGAAAAATGTATCTAATT
gi|15909070|gb|BI815606.1|BI815 AAAATTCGGACAGTCATAATATGAGTAATAAGAAAAATGTATCTAATT
gi|22791350|gb|BU495156.1|BU495 AAAATTCGGACAGTCATAATATGAGTAATAAGAAAAATGTATCTAATT
gi|22792747|gb|BU496553.1|BU496 AAAATTCGGACAGTCATAATATGAGTAATAAGAAAAATGTATCTAATT
gi|21884682|gb|BQ739669.1|BQ739 AAAATTCGGACAGTCATAATATGAGTAATAAGAAAAATGTATCTAATT
gi|22792172|gb|BU495978.1|BU495 AAAATTCGGACAGTCATAATATGAGTAATAAGAAAAATGTATCTAATT
gi|21480127|gb|BQ576810.1|BQ576 AAAATTCGGACAGTCATAATATGAGTAATAAGAAAAATGTATCTAATT
gi|22790925|gb|BU494731.1|BU494 AAAATTCGGACAGTCATAATATGAGTAATAAGAAAAATGTATCTAATT
gi|21687425|gb|BQ633272.1|BQ633 AAAATTCGGACAGTCATAATATGAGTAATAAGAAAAATGTATCTAATT
gi|21543582|gb|BQ596856.1|BQ596 AAAATTCGGACAGTCATAATATGAGTAATAAGAAAAATGTATCTAATT
gi|15908688|gb|BI815400.1|BI815 AAAATTCGGACAGTCATAATATGAGTAATAAGAAAAATGTATCTAATT
gi|22794574|gb|BU498380.1|BU498 AAAATTCGGACAGTCATAATATGAGTAATAAGAAAAATGTATCTAATT
gi|21255327|gb|BQ452215.1|BQ452 AAAATTCGGACAGTCATAATATGAGTAATAAGAAAAATGTATCTAATT
gi|21480255|gb|BQ576938.1|BQ576 ---------ACAGTCATAATATGAGTAATAAGAAAAATGTATCTAATT
G03_228_302.ab1                 ------------------------------------------------
gi|21687512|gb|BQ633359.1|BQ633 ------------------------------------------------
gi|21543791|gb|BQ597065.1|BQ597 ------------------------------------------------
gi|21884690|gb|BQ739677.1|BQ739 ------------------------------------------------
gi|15906206|gb|BI813959.1|BI813 ------------------------------------------------
gi|27157872|gb|CA855777.1|CA855 ------------------------------------------------
gi|21254461|gb|BQ451349.1|BQ451 ------------------------------------------------
gi|21543243|gb|BQ596517.1|BQ596 ------------------------------------------------

PF07_0087                       TTGAAGAAATTAAAAAGAATGATGAGAATAATAATAGGAAAAGAAAAG
MAL7|PF07_0087                  TTGAAGAAATTAAAAAGAATGATGAGAATAATAATAGGAAAAGAAAAG
su_gi_contig_105                TTGAAGAAATTAAAAAGAATGATGAGAATAATAATAGGAAAAGAAAAG
PfLab1_L_F3__P16a_B03_03.ab1    ------------------------------------------------
F06_PfBamHI_M_T3_Plate18a.ab1   ------------------------------------------------
G07_PfBamHI_M_T7_Plate5a.ab1    ------------------------------------------------
gi|55828348|gb|AU086327.2|AU086 ------------------------------------------------
B11_PfLab1_L_Plate5b.ab1        TTGAAGAAATTAAAAAGAATGATGAGAATAATAATAGGAAAAGAAAAG
B01_PfLab1_Large_Plate7b.ab1    TTGAAGAAATTAAAAAGAATGATGAGAATAATAATAGGAAAAGAAAAG
PfLab1_L_F3__P2a_C05_05.ab1     ------------------------------------------------
gi|1674827|gb|N97809.1|N97809   ------------------------------------------------
gi|22793723|gb|BU497529.1|BU497 ------------------------------------------------
G02_228_1.ab1                   TTGAAGAAATTAAAAAGAATGATGAGAATAATAATAGGAAAAGAAAAG
gi|15909070|gb|BI815606.1|BI815 TTGAAGAAATTAAAAAGAATGATGAGAATAATAATAGGAAAAGAAAAG
gi|22791350|gb|BU495156.1|BU495 TTGAAGAAATTAAAAAGAATGATGAGAATAATAATAGGAAAAGAAAAG
gi|22792747|gb|BU496553.1|BU496 TTGAAG------------------------------------------
gi|21884682|gb|BQ739669.1|BQ739 TTGAAGAAATTAAAAAGAATGATGAGAATAATAATAGGAAAAGAAAAG
gi|22792172|gb|BU495978.1|BU495 TTGAAGAAATTAAAAAGAATGATGAGAATAATAATAGGAAAAGAAAAG
gi|21480127|gb|BQ576810.1|BQ576 TTGAAGAAATTAAAAAGAATGATGAGAATAATAATAGGAAAAGAAAAG
gi|22790925|gb|BU494731.1|BU494 TTGAAGAAATTAAAAAGAATGATGAGAATAATAATAGGAAAAGAAAAG
gi|21687425|gb|BQ633272.1|BQ633 TTGAAGAAATTAAAAAGAATGATGAGAATAATAATAGGAAAAGAAAAG
gi|21543582|gb|BQ596856.1|BQ596 TTGAAGAAATTAAAAAGAATGATGAGAATAATAATAGGAAAAGAAAAG
gi|15908688|gb|BI815400.1|BI815 TTGAAGAAATTAAAAAGAATGATGAGAATAATAATAGGAAAAGAAAAG
gi|22794574|gb|BU498380.1|BU498 TTGAAGAAATTAAAAAGAATGATGAGAATAATAATAGGAAAAGAAAAG
gi|21255327|gb|BQ452215.1|BQ452 TTGAAGAAATTAAAAAGAATGATGAGAATAATAATAGGAAAAGAAAAG
gi|21480255|gb|BQ576938.1|BQ576 TTGAAGAAATTAAAAAGAATGATGAGAATAATAATAGGAAAAGAAAAG
G03_228_302.ab1                 -------------------TGATGAGAATAATAATAGGAAAAGAAAAG
gi|21687512|gb|BQ633359.1|BQ633 -----------------------------AATAATAGGAAAAGAAAAG
gi|21543791|gb|BQ597065.1|BQ597 ----------------------------------------------AG
gi|21884690|gb|BQ739677.1|BQ739 ------------------------------------------------
gi|15906206|gb|BI813959.1|BI813 ------------------------------------------------
gi|27157872|gb|CA855777.1|CA855 ------------------------------------------------
gi|21254461|gb|BQ451349.1|BQ451 ------------------------------------------------
gi|21543243|gb|BQ596517.1|BQ596 ------------------------------------------------

PF07_0087                       AGATGGAAGAAAAATTAAAGTATATAGAGAAATATAGAAATTATGCAA
MAL7|PF07_0087                  AGATGGAAGAAAAATTAAAGTATATAGAGAAATATAGAAATTATGCAA
su_gi_contig_105                AGATGGAAGAAAAATTAAAGTATATAGAGAAATATAGAAATTATGCAA
PfLab1_L_F3__P16a_B03_03.ab1    ------------------------------------------------
F06_PfBamHI_M_T3_Plate18a.ab1   ------------------------------------------------
G07_PfBamHI_M_T7_Plate5a.ab1    ------------------------------------------------
gi|55828348|gb|AU086327.2|AU086 ------------------------------------------------
B11_PfLab1_L_Plate5b.ab1        AGATGGAAGAAAAATTAAAGTATATAGAGAAATATAGAAATTATGCAA
B01_PfLab1_Large_Plate7b.ab1    AGATGGAAGAAAAATTAAAGTATATAGAGAAATATAGAAATTATGCAA
PfLab1_L_F3__P2a_C05_05.ab1     ------------------------------------------------
gi|1674827|gb|N97809.1|N97809   ------------------------------------------------
gi|22793723|gb|BU497529.1|BU497 ------------------------------------------------
G02_228_1.ab1                   AGATGGAAGAAAAATTAAAGTATATAGAGAAATATAGAAATTATGCAA
gi|15909070|gb|BI815606.1|BI815 AGATGGAAGAAAAATTAAAGTATATAGAGAAATATAGAAATTATGCAA
gi|22791350|gb|BU495156.1|BU495 AGATGGAAGAAAAATTAAAGTATATAGAGAAATATAGAAATTATGCAA
gi|22792747|gb|BU496553.1|BU496 ------------------------------------------------
gi|21884682|gb|BQ739669.1|BQ739 AGATGGAAGAAAAATTAAAGTATATAGAGAAATATAGAAATTATGCAA
gi|22792172|gb|BU495978.1|BU495 AGATGGAAGAAAAATTAAAGTATATAGAGAAATATAGAAATTATGCAA
gi|21480127|gb|BQ576810.1|BQ576 AGATGGAAGAAAAATTAAAGTATATAGAGAAATATAGAAATTATGCAA
gi|22790925|gb|BU494731.1|BU494 AGATGGAAGAAAAATTAAAGTATATAGAGAAATATAGAAATTATGCAA
gi|21687425|gb|BQ633272.1|BQ633 AGATGGAAGAAAAATTAAAGTATATAGAGAAATATAGAAATTATGCAA
gi|21543582|gb|BQ596856.1|BQ596 AGATGGAAGAAAAATTAAAGTATATAGAGAAATATAGAAATTATGCAA
gi|15908688|gb|BI815400.1|BI815 AGATGGAAGAAAAATTAAAGTATATAGAGAAATATAGAAATTATGCAA
gi|22794574|gb|BU498380.1|BU498 AGATGGAAGAAAAATTAAAGTATATAGAGAAATATAGAAATTATGCAA
gi|21255327|gb|BQ452215.1|BQ452 AGATGGAAGAAAAATTAAAGTATATAGAGAAATATAGAAATTATGCAA
gi|21480255|gb|BQ576938.1|BQ576 AGATGGAAGAAAAATTAAAGTATATAGAGAAATATAGAAATTATGCAA
G03_228_302.ab1                 AGATGGAAGAAAAATTAAAGTATATAGAGAAATATAGAAATTATGCAA
gi|21687512|gb|BQ633359.1|BQ633 AGATGGAAGAAAAATTAAAGTATATAGAGAAATATAGAAATTATGCAA
gi|21543791|gb|BQ597065.1|BQ597 AGATGGAAGAAAAATTAAAGTATATAGAGAAATATAGAAATTATGCAA
gi|21884690|gb|BQ739677.1|BQ739 --ATGGAAGAAAAATTAAAGTATATAGAGAAATATAGAAATTATGCAA
gi|15906206|gb|BI813959.1|BI813 ------------------------------AATATAGAAATTATGCAA
gi|27157872|gb|CA855777.1|CA855 ------------------------------------------------
gi|21254461|gb|BQ451349.1|BQ451 ------------------------------------------------
gi|21543243|gb|BQ596517.1|BQ596 ------------------------------------------------

PF07_0087                       AAGGTGTATTAAAAAATGTAGAATTTAAATGTGAAAATGTTGATGATT
MAL7|PF07_0087                  AAGGTGTATTAAAAAATGTAGAATTTAAATGTGAAAATGTTGATGATT
su_gi_contig_105                AAGGTGTATTAAAAAATGTAGAATTTAAATGTGAAAATGTTGATGATT
PfLab1_L_F3__P16a_B03_03.ab1    ------------------------------------------------
F06_PfBamHI_M_T3_Plate18a.ab1   ------------------------------------------------
G07_PfBamHI_M_T7_Plate5a.ab1    ------------------------------------------------
gi|55828348|gb|AU086327.2|AU086 ------------------------------------------------
B11_PfLab1_L_Plate5b.ab1        AAGGTGTATTAAAAAATGTAGAATTTAAATGTGAAAATGTTGATGATT
B01_PfLab1_Large_Plate7b.ab1    AAGGTGTATTAAAAAATGTAGAATTTAAATGTGAAAATGTTGATGATT
PfLab1_L_F3__P2a_C05_05.ab1     ------------------------------------------------
gi|1674827|gb|N97809.1|N97809   ------------------------------------------------
gi|22793723|gb|BU497529.1|BU497 ------------------------------------------------
G02_228_1.ab1                   AAGGTGTATTAAAAAATGTAGAATTTAAATGTGAAAATGTTGATGATT
gi|15909070|gb|BI815606.1|BI815 AAGGTGTATTAAAAAATGTAGAATTTAAATGTGAAAATGTTGATGATT
gi|22791350|gb|BU495156.1|BU495 AAGGTGTATTAAAAAATGTAGAATTTAAATGTGAAAATGTTGATGATT
gi|22792747|gb|BU496553.1|BU496 ------------------------------------------------
gi|21884682|gb|BQ739669.1|BQ739 AAGGTGTATTAAAAAATGTAGAATTTAAATGTGAAAATGTTGATGATT
gi|22792172|gb|BU495978.1|BU495 AAGGTGTATTAAAAAATGTAGAATTTAAATGTGAAAATGTTGATGATT
gi|21480127|gb|BQ576810.1|BQ576 AAGGTGTATTAAAAAATGTAGAATTTAAATGTGAAAATGTTGATGATT
gi|22790925|gb|BU494731.1|BU494 AAGGTGTATTAAAAAATGTAGAATTTAAATGTGAAAATGTTGATGATT
gi|21687425|gb|BQ633272.1|BQ633 AAGGTGTATTAAAAAATGTAGAATTTAAATGTGAAAATGTTGATGATT
gi|21543582|gb|BQ596856.1|BQ596 AAGGTGTATTAAAAAATGTAGAATTTAAATGTGAAAATGTTGATGATT
gi|15908688|gb|BI815400.1|BI815 AAGGTGTATTAAAAAATGTAGAATTTAAATGTGAAAATGTTGATGATT
gi|22794574|gb|BU498380.1|BU498 AAGGTGTATTAAAAAATGTAGAATTTAAATGTGAAAATGTTGATGATT
gi|21255327|gb|BQ452215.1|BQ452 AAGGTGTATTAAAAAATGTAGAATTTAAATGTGAAAATGTTGATGATT
gi|21480255|gb|BQ576938.1|BQ576 AAGGTGTATTAAAAAATGTAGAATTTAAATGTGAAAATGTTGATGATT
G03_228_302.ab1                 AAGGTGTATTAAAAAATGTAGAATTTAAATGTGAAAATGTTGATGATT
gi|21687512|gb|BQ633359.1|BQ633 AAGGTGTATTAAAAAATGTAGAATTTAAATGTGAAAATGTTGATGATT
gi|21543791|gb|BQ597065.1|BQ597 AAGGTGTATTAAAAAATGTAGAATTTAAATGTGAAAATGTTGATGATT
gi|21884690|gb|BQ739677.1|BQ739 AAGGTGTATTAAAAAATGTAGAATTTAAATGTGAAAATGTTGATGATT
gi|15906206|gb|BI813959.1|BI813 AAGGTGTATTAAAAAATGTAGAATTTAAATGTGAAAATGTTGATGATT
gi|27157872|gb|CA855777.1|CA855 --------TTAAAAAATGTAGAATTTAAATGTGAAAATGTTGATGATT
gi|21254461|gb|BQ451349.1|BQ451 -----------AAAAATGTAGAATTTAAATGTGAAAATGTTGATGATT
gi|21543243|gb|BQ596517.1|BQ596 ------------------------------------------------

PF07_0087                       TAAAATCAAAAGTAAAATGTAATTTATGTGTCTATACAGAAATCGTTA
MAL7|PF07_0087                  TAAAATCAAAAGTAAAATGTAATTTATGTGTCTATACAGAAATCGTTA
su_gi_contig_105                TAAAATCAAAAGTAAAATGTAATTTATGTGTCTATACAGAAATCGTTA
PfLab1_L_F3__P16a_B03_03.ab1    ------------------------------------------------
F06_PfBamHI_M_T3_Plate18a.ab1   ------------------------------------------------
G07_PfBamHI_M_T7_Plate5a.ab1    ------------------------------------------------
gi|55828348|gb|AU086327.2|AU086 ------------------------------------------------
B11_PfLab1_L_Plate5b.ab1        TAAAATCAAAAGTAAAATGTAATTTATGTGTCTATACAGAAATC----
B01_PfLab1_Large_Plate7b.ab1    TAAAATCAAAAGTAAAATGTAATTTATGTGTCTATACAGAAATCGTTA
PfLab1_L_F3__P2a_C05_05.ab1     ------------------------------------------------
gi|1674827|gb|N97809.1|N97809   ------------------------------------------------
gi|22793723|gb|BU497529.1|BU497 ------------------------------------------------
G02_228_1.ab1                   TAAAATCAAAAGTAAAATGTAATTTATGTGTCTATACAGAAATCGTTA
gi|15909070|gb|BI815606.1|BI815 TAAAAT------------------------------------------
gi|22791350|gb|BU495156.1|BU495 TAAAATCAAAAGTAAAATGTAATTTATGTGTCTATACAGAAATCGTTA
gi|22792747|gb|BU496553.1|BU496 ------------------------------------------------
gi|21884682|gb|BQ739669.1|BQ739 TAAAATCAAAAGTAAAATGTAATTTATGTGTCTATACAGAAATCGTTA
gi|22792172|gb|BU495978.1|BU495 TAAAATCAAAAGTAAAATGTAATTTATGTGTCTATACAGAAATCGTTA
gi|21480127|gb|BQ576810.1|BQ576 TAAAATCAAAAGTAAAATGTAATTTATGTGTCTATACAGAAATCGTTA
gi|22790925|gb|BU494731.1|BU494 TAAAATCAAAAGTAAAATGTAATTTATGTGTCTATACAGAAATCGTTA
gi|21687425|gb|BQ633272.1|BQ633 TAAAATCAAAAGTAAAATGTAATTTATGTGTCTATACAGAAATCGTTA
gi|21543582|gb|BQ596856.1|BQ596 TAAAATCAAAAGTAAAATGTAATTTATGTGTCTATACAGAAATCGTTA
gi|15908688|gb|BI815400.1|BI815 TAAAATCAAAAGTAAAATGTAATTTATGTGTCTATACAGAAATCGTTA
gi|22794574|gb|BU498380.1|BU498 TAAAATCAAAAGTAAAATGTAATTTATGTGTCTATACAGAAATCGTTA
gi|21255327|gb|BQ452215.1|BQ452 TAAAATCAAAAGTAAAATGTAATTTATGTGTCTATACAGAAATCGTTA
gi|21480255|gb|BQ576938.1|BQ576 TAAAATCAAAAGTAAAATGTAATTTATGTGTCTATACAGAAATCGTTA
G03_228_302.ab1                 TAAAATCAAAAGTAAAATGTAATTTATGTGTCTATACAGAAATCGTTA
gi|21687512|gb|BQ633359.1|BQ633 TAAAATCAAAAGTAAAATGTAATTTATGTGTCTATACAGAAATCGTTA
gi|21543791|gb|BQ597065.1|BQ597 TAAAATCAAAAGTAAAATGTAATTTATGTGTCTATACAGAAATCGTTA
gi|21884690|gb|BQ739677.1|BQ739 TAAAATCAAAAGTAAAATGTAATTTATGTGTCTATACAGAAATCGTTA
gi|15906206|gb|BI813959.1|BI813 TAAAATCAAAAGTAAAATGTAATTTATGTGTCTATACAGAAATCGTTA
gi|27157872|gb|CA855777.1|CA855 TAAAATCAAAAGTAAAATGTAATTTATGTGTCTATACAGAAATCGTTA
gi|21254461|gb|BQ451349.1|BQ451 TAAAATCAAAAGTAAAATGTAATTTATGTGTCTATACAGAAATCGTTA
gi|21543243|gb|BQ596517.1|BQ596 -----TCAAAAGTAAAATGTAATTTATGTGTCTATACAGAAATCGTTA

PF07_0087                       ATAATAAACATATACGACAAGGACAAATTATACAAATATTTATGAATG
MAL7|PF07_0087                  ATAATAAACATATACGACAAGGACAAATTATACAAATATTTATGAATG
su_gi_contig_105                ATAATAAACATATACGACAAGGACAAATTATACAAATATTTATGAATG
PfLab1_L_F3__P16a_B03_03.ab1    ------------------------------------------------
F06_PfBamHI_M_T3_Plate18a.ab1   ------------------------------------------------
G07_PfBamHI_M_T7_Plate5a.ab1    ------------------------------------------------
gi|55828348|gb|AU086327.2|AU086 ------------------------------------------------
B11_PfLab1_L_Plate5b.ab1        ------------------------------------------------
B01_PfLab1_Large_Plate7b.ab1    ATAATAAACATATACGACAAGGACAAATTATACAAATATTTATGAATG
PfLab1_L_F3__P2a_C05_05.ab1     ------------------------------------------------
gi|1674827|gb|N97809.1|N97809   ------------------------------------------------
gi|22793723|gb|BU497529.1|BU497 ------------------------------------------------
G02_228_1.ab1                   ATAATAAACATATACGACAAGGACAAATTATACAAATATTTATGAATG
gi|15909070|gb|BI815606.1|BI815 ------------------------------------------------
gi|22791350|gb|BU495156.1|BU495 ATAATAAACATATACGACAAGGACAAATTATACAAATATTTATGAATG
gi|22792747|gb|BU496553.1|BU496 ------------------------------------------------
gi|21884682|gb|BQ739669.1|BQ739 ATAATAAACATATACGACAAGGACAAATTATACAAATATTTATGAATG
gi|22792172|gb|BU495978.1|BU495 ATAATAAACATATACGACAAGGACAAATTATACAAATATTTATGAATG
gi|21480127|gb|BQ576810.1|BQ576 ATAATAAACATATACGACAAGGACAAATTATACAAATATTTATGAATG
gi|22790925|gb|BU494731.1|BU494 ATAATAAACATATACGACAAGGACAAATTATACAAATATTTATGAATG
gi|21687425|gb|BQ633272.1|BQ633 ATAATAAACATATACGACAAGGACAAATTATACAAATATTTATGAATG
gi|21543582|gb|BQ596856.1|BQ596 ATAATAAACATATACGACAAGGACAAATTATACAAATATTTATGAATG
gi|15908688|gb|BI815400.1|BI815 ATAATAAACATATACGACAAGGACAAATTATACAAATATTTATGAATG
gi|22794574|gb|BU498380.1|BU498 ATAATAAACATATACGACAAGGACAAATTATACAAATATTTATGAATG
gi|21255327|gb|BQ452215.1|BQ452 ATAATAAACATATACGACAAGGACAAATTATACAAATATTTATGAATG
gi|21480255|gb|BQ576938.1|BQ576 ATAATAAACATATACGACAAGGACAAATTATACAAATATTTATGAATG
G03_228_302.ab1                 ATAATAAACATATACGACAAGGACAAATTATACAAATATTTATGAATG
gi|21687512|gb|BQ633359.1|BQ633 ATAATAAACATATACGACAAGGACAAATTATACAAATATTTATGAATG
gi|21543791|gb|BQ597065.1|BQ597 ATAATAAACATATACGACAAGGACAAATTATACAAATATTTATGAATG
gi|21884690|gb|BQ739677.1|BQ739 ATAATAAACATATACGACAAGGACAAATTATACAAATATTTATGAATG
gi|15906206|gb|BI813959.1|BI813 ATAATAAACATATACGACAAGGACAAATTATACAAATATTTATGAATG
gi|27157872|gb|CA855777.1|CA855 ATAATAAACATATACGACAAGGACAAATTATACAAATATTTATGAATG
gi|21254461|gb|BQ451349.1|BQ451 ATAATAAACATATACGACAAGGACAAATTATACAAATATTTATGAATG
gi|21543243|gb|BQ596517.1|BQ596 ATAATAAACATATACGACAAGGACAAATTATACAAATATTTATGAATG

PF07_0087                       AATGTATGTATGGATTTTATTATTATGATAATATAAATCAATATACAC
MAL7|PF07_0087                  AATGTATGTATGGATTTTATTATTATGATAATATAAATCAATATACAC
su_gi_contig_105                AATGTATGTATGGATTTTATTATTATGATAATATAAATCAATATACAC
PfLab1_L_F3__P16a_B03_03.ab1    ------------------------------------------------
F06_PfBamHI_M_T3_Plate18a.ab1   ------------------------------------------------
G07_PfBamHI_M_T7_Plate5a.ab1    ------------------------------------------------
gi|55828348|gb|AU086327.2|AU086 ------------------------------------------------
B11_PfLab1_L_Plate5b.ab1        ------------------------------------------------
B01_PfLab1_Large_Plate7b.ab1    AATGTATGTATGGATTTTATTATTATGATAATATAAATCAATATACAC
PfLab1_L_F3__P2a_C05_05.ab1     ------------------------------------------------
gi|1674827|gb|N97809.1|N97809   ------------------------------------------------
gi|22793723|gb|BU497529.1|BU497 ------------------------------------------------
G02_228_1.ab1                   AATGTATGTATGGATTTTATTATTATGATAATATAAATCAATATACAC
gi|15909070|gb|BI815606.1|BI815 ------------------------------------------------
gi|22791350|gb|BU495156.1|BU495 AATGTATGTATGGATTTTATTATTATGATAATATAAATCAATATACAC
gi|22792747|gb|BU496553.1|BU496 ------------------------------------------------
gi|21884682|gb|BQ739669.1|BQ739 AATGTATGTATGGAT---------------------------------
gi|22792172|gb|BU495978.1|BU495 AATGTATGTATGGATTTTATTATTATGATAATATAAATCAATATACAC
gi|21480127|gb|BQ576810.1|BQ576 AATGTATGTATGGATTTTATTATTATGATAATATAAATCAATATACAC
gi|22790925|gb|BU494731.1|BU494 AATGTATGTATGGATTTTATTATTATGATAATATAAATCAATATACAC
gi|21687425|gb|BQ633272.1|BQ633 AATGTATGTATGGATTTTATTATTATGATAATATAAATCAATATACAC
gi|21543582|gb|BQ596856.1|BQ596 AATGTATGTATGGATTTTATTATTATGATAATATAAATCAATATACAC
gi|15908688|gb|BI815400.1|BI815 AATGTATGTATGGATTTTATTATTATGATAATATAAATCAATATACAC
gi|22794574|gb|BU498380.1|BU498 AATGTATGTATGGATTTTATTATTATGATAATATAAATCAATATACAC
gi|21255327|gb|BQ452215.1|BQ452 AATGTATGTATGGATTTTATTATTATGATAATATAAATCAATATACAC
gi|21480255|gb|BQ576938.1|BQ576 AATGTATGTATGGATTTTATTATTATGATAATATAAATCAATATACAC
G03_228_302.ab1                 AATGTATGTATGGATTTTATTATTATGATAATATAAATCAATATACAC
gi|21687512|gb|BQ633359.1|BQ633 AATGTATGTATGGATTTTATTATTATGATAATATAAATCAATATACAC
gi|21543791|gb|BQ597065.1|BQ597 AATGTATGTATGGATTTTATTATTATGATAATATAAATCAATATACAC
gi|21884690|gb|BQ739677.1|BQ739 AATGTATGTATGGATTTTATTATTATGATAATATAAATCAATATACAC
gi|15906206|gb|BI813959.1|BI813 AATGTATGTATGGATTTTATTATTATGATAATATAAATCAATATACAC
gi|27157872|gb|CA855777.1|CA855 AATGTATGTATGGATTTTATTATTATGATAATATAAATCAATATACAC
gi|21254461|gb|BQ451349.1|BQ451 AATGTATGTATGGATTTTATTATTATGATAATATAAATCAATATACAC
gi|21543243|gb|BQ596517.1|BQ596 AATGTATGTATGGATTTTATTATTATGATAATATAAATCAATATACAC

PF07_0087                       AAAATAATGAATATAATAATAAATCATTAAAGGATTATAATTCAACAC
MAL7|PF07_0087                  AAAATAATGAATATAATAATAAATCATTAAAGGATTATAATTCAACAC
su_gi_contig_105                AAAATAATGAATATAATAATAAATCATTAAAGGATTATAATTCAACAC
PfLab1_L_F3__P16a_B03_03.ab1    ------------------------------------------------
F06_PfBamHI_M_T3_Plate18a.ab1   ------------------------------------------------
G07_PfBamHI_M_T7_Plate5a.ab1    ------------------------------------------------
gi|55828348|gb|AU086327.2|AU086 ------------------------------------------------
B11_PfLab1_L_Plate5b.ab1        ------------------------------------------------
B01_PfLab1_Large_Plate7b.ab1    AAAATAATGAATATAATAATAAATCATTAAAGGATTATAATTCAACAC
PfLab1_L_F3__P2a_C05_05.ab1     ------------------------------------------------
gi|1674827|gb|N97809.1|N97809   ------------------------------------------------
gi|22793723|gb|BU497529.1|BU497 ------------------------------------------------
G02_228_1.ab1                   AAAATAATGAATATAATAATAAATCATTAAAGGATTATAATTCAACAC
gi|15909070|gb|BI815606.1|BI815 ------------------------------------------------
gi|22791350|gb|BU495156.1|BU495 AAAATAATGAATATAATAATAAATCATTAAAGGATTATAATTCAACAC
gi|22792747|gb|BU496553.1|BU496 ------------------------------------------------
gi|21884682|gb|BQ739669.1|BQ739 ------------------------------------------------
gi|22792172|gb|BU495978.1|BU495 AAAATAATGAATATAATAATAAATCATTAAAGGATTATAATTCAACAC
gi|21480127|gb|BQ576810.1|BQ576 AAAATAATGAATATAATAATAAATCATTAAAGGATTATAATTCAACAC
gi|22790925|gb|BU494731.1|BU494 AAAATAATGAATATAATAATAAATCATTAAAGGATTATAATTCAACAC
gi|21687425|gb|BQ633272.1|BQ633 AAAATAATGAATATAATAATAAATCATTAAAGGATTATAATTCAACAC
gi|21543582|gb|BQ596856.1|BQ596 AAAATAATGAATATAATAATAAATCATTAAAGGATTATAATTCAACAC
gi|15908688|gb|BI815400.1|BI815 AAAATAATGAATATAATAATAAATCATTAAAGGATTATAATTCAACAC
gi|22794574|gb|BU498380.1|BU498 AAAATAATGAATATAATAATAAATCATTAAAGGATTATAATTCAACAC
gi|21255327|gb|BQ452215.1|BQ452 AAAATAATGAATATAATAATAAATCATTAAAGGATTATAATTCAACAC
gi|21480255|gb|BQ576938.1|BQ576 AAAATAATGAATATAATAATAAATCATTAAAGGATTATAATTCAACAC
G03_228_302.ab1                 AAAATAATGAATATAATAATAAATCATTAAAGGATTATAATTCAACAC
gi|21687512|gb|BQ633359.1|BQ633 AAAATAATGAATATAATAATAAATCATTAAAGGATTATAATTCAACAC
gi|21543791|gb|BQ597065.1|BQ597 AAAATAATGAATATAATAATAAATCATTAAAGGATTATAATTCAACAC
gi|21884690|gb|BQ739677.1|BQ739 AAAATAATGAATATAATAATAAATCATTAAAGGATTATAATTCAACAC
gi|15906206|gb|BI813959.1|BI813 AAAATAATGAATATAATAATAAATCATTAAAGGATTATAATTCAACAC
gi|27157872|gb|CA855777.1|CA855 AAAATAATGAATATAATAATAAATCATTAAAGGATTATAATTCAACAC
gi|21254461|gb|BQ451349.1|BQ451 AAAATAATGAATATAATAATAAATCATTAAAGGATTATAATTCAACAC
gi|21543243|gb|BQ596517.1|BQ596 AAAATAATGAATATAATAATAAATCATTAAAGGATTATAATTCAACAC

PF07_0087                       AAAAATTAGATGATATCTATTTTAATATAACAAAAGATATATCAGAAG
MAL7|PF07_0087                  AAAAATTAGATGATATCTATTTTAATATAACAAAAGATATATCAGAAG
su_gi_contig_105                AAAAATTAGATGATATCTATTTTAATATAACAAAAGATATATCAGAAG
PfLab1_L_F3__P16a_B03_03.ab1    ------------------------------------------------
F06_PfBamHI_M_T3_Plate18a.ab1   ------------------------------------------------
G07_PfBamHI_M_T7_Plate5a.ab1    ------------------------------------------------
gi|55828348|gb|AU086327.2|AU086 ------------------------------------------------
B11_PfLab1_L_Plate5b.ab1        ------------------------------------------------
B01_PfLab1_Large_Plate7b.ab1    AAAAATTAGATGATATCTATTTTAATATAACAAAAGA-----------
PfLab1_L_F3__P2a_C05_05.ab1     ------------------------------------------------
gi|1674827|gb|N97809.1|N97809   ------------------------------------------------
gi|22793723|gb|BU497529.1|BU497 ------------------------------------------------
G02_228_1.ab1                   AAAAATTAGATGATATCTATTTTAATATAACAAAAGATATATCAGAAG
gi|15909070|gb|BI815606.1|BI815 ------------------------------------------------
gi|22791350|gb|BU495156.1|BU495 AAAAATTAGATGATATCTATTTTAATATAACAAAAGATATATCAGAAG
gi|22792747|gb|BU496553.1|BU496 ------------------------------------------------
gi|21884682|gb|BQ739669.1|BQ739 ------------------------------------------------
gi|22792172|gb|BU495978.1|BU495 AAAAATTAGATGATATCTATTTTAATATAACAAAAGATATATCAGAAG
gi|21480127|gb|BQ576810.1|BQ576 AAAAATTAGATGATATCTATTTTAATATAACAAAAGATATATCAGAAG
gi|22790925|gb|BU494731.1|BU494 AAAAATTAGATGATATCTATTTTAATATAACAAAAGATATATCAGAAG
gi|21687425|gb|BQ633272.1|BQ633 AAAAATTAGATGATATCTATTTTAATATAACAAAAGATATATCAGAAG
gi|21543582|gb|BQ596856.1|BQ596 AAAAATTAGATGATATCTATTTTAATATAACAAAAGATATATCAGAAG
gi|15908688|gb|BI815400.1|BI815 AAAAATTAGATGATATCTATTTTAATATAACAAAAGATATATCAGAAG
gi|22794574|gb|BU498380.1|BU498 AAAAATTAGATGATATCTATTTTAATATAACAAAAGATATATCAGAAG
gi|21255327|gb|BQ452215.1|BQ452 AAAAATTAGATGATATCTATTTTAATATAACAAAAGATATATCAGAAG
gi|21480255|gb|BQ576938.1|BQ576 AAAAATTAGATGATATCTATTTTAAT----------------------
G03_228_302.ab1                 AAAAATTAGATGATATCTATTTTAATATAACAAAAGATATATCAGAAG
gi|21687512|gb|BQ633359.1|BQ633 AAAAATTAGATGATATCTATTTTAATATAACAAAAGATATATCAGAAG
gi|21543791|gb|BQ597065.1|BQ597 AAAAATTAGATGATATCTATTTTAATATAACAAAAGATATATCAGAAG
gi|21884690|gb|BQ739677.1|BQ739 AAAAATTAGATGATATCTATTTTAATATAACAAAAGATATATCAGAAG
gi|15906206|gb|BI813959.1|BI813 AAAAATTAGATGATATCTATTTTAATATAACAAAAGATATATCAGAAG
gi|27157872|gb|CA855777.1|CA855 AAAAATTAGATGATATCTATTTTAATATAACAAAAGATATATCAGAAG
gi|21254461|gb|BQ451349.1|BQ451 AAAAATTAGATGATATCTATTTTAATATAACAAAAGATATATCAGAAG
gi|21543243|gb|BQ596517.1|BQ596 AAAAATTAGATGATATCTATTTTAATATAACAAAAGATATATCAGAAG

PF07_0087                       GTAATGTAAACGGAATCAACTTTTTTAAACAACAATCTAGTAAATACC
MAL7|PF07_0087                  GTAATGTAAACGGAATCAACTTTTTTAAACAACAATCTAGTAAATACC
su_gi_contig_105                GTAATGTAAACGGAATCAACTTTTTTAAACAACAATCTAGTAAATACC
PfLab1_L_F3__P16a_B03_03.ab1    ------------------------------------------------
F06_PfBamHI_M_T3_Plate18a.ab1   ------------------------------------------------
G07_PfBamHI_M_T7_Plate5a.ab1    ------------------------------------------------
gi|55828348|gb|AU086327.2|AU086 ------------------------------------------------
B11_PfLab1_L_Plate5b.ab1        ------------------------------------------------
B01_PfLab1_Large_Plate7b.ab1    ------------------------------------------------
PfLab1_L_F3__P2a_C05_05.ab1     ------------------------------------------------
gi|1674827|gb|N97809.1|N97809   ------------------------------------------------
gi|22793723|gb|BU497529.1|BU497 ------------------------------------------------
G02_228_1.ab1                   GTAATGTAAACGGAATCAACTTTTTTAAACAACAATCTAGTAAATACC
gi|15909070|gb|BI815606.1|BI815 ------------------------------------------------
gi|22791350|gb|BU495156.1|BU495 GTAATGTAAACGGAATCAACTTTTTTAAACAACAATCTAGTAAATACC
gi|22792747|gb|BU496553.1|BU496 ------------------------------------------------
gi|21884682|gb|BQ739669.1|BQ739 ------------------------------------------------
gi|22792172|gb|BU495978.1|BU495 GTAATGTAAA--------------------------------------
gi|21480127|gb|BQ576810.1|BQ576 GTAATGTAAACGGAATCAACTTTTT-----------------------
gi|22790925|gb|BU494731.1|BU494 GTAATGTAAACGGAATCAACTTTTTTAAACAACAATCTAGTAAATACC
gi|21687425|gb|BQ633272.1|BQ633 GTAATGTAAACGGAATCAACTTTTTTAAACAACAATCTAGTAAATACC
gi|21543582|gb|BQ596856.1|BQ596 GTAATGTAAACGGAATCAACTTTTTTAAACAACAATCTAGTAAATACC
gi|15908688|gb|BI815400.1|BI815 GTAATGTAAACGGAATCAACTTTTTTA---------------------
gi|22794574|gb|BU498380.1|BU498 GTAATGTAAACGGAATCAACTTTTTTAAACAACAATCTAGTAAATACC
gi|21255327|gb|BQ452215.1|BQ452 GTAATGTAAACGGAATCAACTTTTTTAAACAACAATCTAGTAAATACC
gi|21480255|gb|BQ576938.1|BQ576 ------------------------------------------------
G03_228_302.ab1                 GTAATGTAAACGGAATCAACTTTTTTAAACAACAATCTAGTAAATACC
gi|21687512|gb|BQ633359.1|BQ633 GTAATGTAAACGGAATCAACTTTTTTAAACAACAATCTAGTAAATACC
gi|21543791|gb|BQ597065.1|BQ597 GTAATGTAAACGGAATCAACTTTTTTAAACAACAATCTAGTAAATACC
gi|21884690|gb|BQ739677.1|BQ739 GTAATGTAAACGGAATCAACTTTTTTAAACAACAATCTAGTAAATACC
gi|15906206|gb|BI813959.1|BI813 GTAATGTAAACGGAATCAACTTTTTTAAACAACAATCTAGTAAATACC
gi|27157872|gb|CA855777.1|CA855 GTAATGTAAACGGAATCAACTTTTTTAAACAACAATCTAGTAAATACC
gi|21254461|gb|BQ451349.1|BQ451 GTAATGTAAACGGAATCAACTTTTTTAAACAACAATCTAGTAAATACC
gi|21543243|gb|BQ596517.1|BQ596 GTAATGTAAACGGAATCAACTTTTTTAAACAACAATCTAGTAAATACC

PF07_0087                       ATCCAGTATGTTATGTGACTGAATAATTCTATTTTTTATAAAACCATG
MAL7|PF07_0087                  ATCCAGTATGTTATGTGACTGAATAA----------------------
su_gi_contig_105                ATCCAGTATGTTATGTGACTGAATAATTCTATTTTTTATAAAACCATG
PfLab1_L_F3__P16a_B03_03.ab1    ------------------------------------------------
F06_PfBamHI_M_T3_Plate18a.ab1   ------------------------------------------------
G07_PfBamHI_M_T7_Plate5a.ab1    ------------------------------------------------
gi|55828348|gb|AU086327.2|AU086 ------------------------------------------------
B11_PfLab1_L_Plate5b.ab1        ------------------------------------------------
B01_PfLab1_Large_Plate7b.ab1    ------------------------------------------------
PfLab1_L_F3__P2a_C05_05.ab1     ------------------------------------------------
gi|1674827|gb|N97809.1|N97809   ------------------------------------------------
gi|22793723|gb|BU497529.1|BU497 ------------------------------------------------
G02_228_1.ab1                   ATCCAGTATGTTATGTGACTGAATAATTCTATTTTTTATAAAACCATG
gi|15909070|gb|BI815606.1|BI815 ------------------------------------------------
gi|22791350|gb|BU495156.1|BU495 ATCCAGT-----------------------------------------
gi|22792747|gb|BU496553.1|BU496 ------------------------------------------------
gi|21884682|gb|BQ739669.1|BQ739 ------------------------------------------------
gi|22792172|gb|BU495978.1|BU495 ------------------------------------------------
gi|21480127|gb|BQ576810.1|BQ576 ------------------------------------------------
gi|22790925|gb|BU494731.1|BU494 ATCCAGTATGTTATGTGACTGAATAATTCTATTTT-------------
gi|21687425|gb|BQ633272.1|BQ633 ATCCAGTATGTTATGTGACTGAATAATTCTATTTTTTATAAAACCATG
gi|21543582|gb|BQ596856.1|BQ596 ATCCAGTATGTTATGTGACTGAATAATTCTATTTTTTATAAAACCATG
gi|15908688|gb|BI815400.1|BI815 ------------------------------------------------
gi|22794574|gb|BU498380.1|BU498 ATCCAGTATGTTATGTGACTGAATAATTCTATTTTTTATAAAACCATG
gi|21255327|gb|BQ452215.1|BQ452 ATCCAGTATGTTATGTGACTGAATAATTCTATTTTTTATAAAACCATG
gi|21480255|gb|BQ576938.1|BQ576 ------------------------------------------------
G03_228_302.ab1                 ATCCAGTATGTTATGTGACTGAATAATTCTATTTTTTATAAAACCATG
gi|21687512|gb|BQ633359.1|BQ633 ATCCAGTATGTTATGTGACTGAATAATTCTATTTTTTATAAAACCATG
gi|21543791|gb|BQ597065.1|BQ597 ATCCAGTATGTTATGTGACTGAATAATTCTATTTTTTATAAAACCATG
gi|21884690|gb|BQ739677.1|BQ739 ATCCAGTATGTTATGTGACTGAATAATTCTATTTTTTATAAAACCATG
gi|15906206|gb|BI813959.1|BI813 ATCCAGTATGTTATGTGACTGAATAATTCTATTTTTTATAAAACCATG
gi|27157872|gb|CA855777.1|CA855 ATCCAGTATGTTATGTGACTGAATAATTCTATTTTTTATAAAACCATG
gi|21254461|gb|BQ451349.1|BQ451 ATCCAGTATGTTATGTGACTGAATAATTCTATTTTTTATAAAACCATG
gi|21543243|gb|BQ596517.1|BQ596 ATCCAGTATGTTATGTGACTGAATAATTCTATTTTTTATAAAACCATG

PF07_0087                       TCATCAACATAGGCACAAAAATGTGAACACTATGGATGTTCAAGCAAA
MAL7|PF07_0087                  ------------------------------------------------
su_gi_contig_105                TCATCAACATAGGCACAAAAATGTGAACACTATGGATGTTCAAGCAAA
PfLab1_L_F3__P16a_B03_03.ab1    ------------------------------------------------
F06_PfBamHI_M_T3_Plate18a.ab1   ------------------------------------------------
G07_PfBamHI_M_T7_Plate5a.ab1    ------------------------------------------------
gi|55828348|gb|AU086327.2|AU086 ------------------------------------------------
B11_PfLab1_L_Plate5b.ab1        ------------------------------------------------
B01_PfLab1_Large_Plate7b.ab1    ------------------------------------------------
PfLab1_L_F3__P2a_C05_05.ab1     ------------------------------------------------
gi|1674827|gb|N97809.1|N97809   ------------------------------------------------
gi|22793723|gb|BU497529.1|BU497 ------------------------------------------------
G02_228_1.ab1                   TCATCAACATAGGCACAAAAATGTG-----------------------
gi|15909070|gb|BI815606.1|BI815 ------------------------------------------------
gi|22791350|gb|BU495156.1|BU495 ------------------------------------------------
gi|22792747|gb|BU496553.1|BU496 ------------------------------------------------
gi|21884682|gb|BQ739669.1|BQ739 ------------------------------------------------
gi|22792172|gb|BU495978.1|BU495 ------------------------------------------------
gi|21480127|gb|BQ576810.1|BQ576 ------------------------------------------------
gi|22790925|gb|BU494731.1|BU494 ------------------------------------------------
gi|21687425|gb|BQ633272.1|BQ633 TCATCA------------------------------------------
gi|21543582|gb|BQ596856.1|BQ596 T-----------------------------------------------
gi|15908688|gb|BI815400.1|BI815 ------------------------------------------------
gi|22794574|gb|BU498380.1|BU498 TCATCAACATAGGCACAAAAATGTGAACACTATGGATGTTCAAGCAAA
gi|21255327|gb|BQ452215.1|BQ452 TCATCAACATAGGCACAAAAATGTGAACACTATGGATGTTCAAGCAAA
gi|21480255|gb|BQ576938.1|BQ576 ------------------------------------------------
G03_228_302.ab1                 TCATCAACATAGGCACAAAAATGTGAACACTATGGATGTTCAAGCAAA
gi|21687512|gb|BQ633359.1|BQ633 TCATCAACATAGGCACAAAAATGTGAACACTATGGATGTTCAAGCAAA
gi|21543791|gb|BQ597065.1|BQ597 TCATCAACATAGGCACAAAAATGTGAACACTATGGATGTTCAAGCAAA
gi|21884690|gb|BQ739677.1|BQ739 TCATCAACATAGGCACAAAAATGTGAACACTATGGATGTTCAAGCAAA
gi|15906206|gb|BI813959.1|BI813 TCATCAACATAGGCACAAAAATGTGAACACTATGGATGTTCAAGCAAA
gi|27157872|gb|CA855777.1|CA855 TCATCAACATAGGCACAAAAATGTGAACACTATGGATGTTCAAGCAAA
gi|21254461|gb|BQ451349.1|BQ451 TCATCAACATAGGCACAAAAATGTGAACACTATGGATGTTCAAGCAAA
gi|21543243|gb|BQ596517.1|BQ596 TCATCAACATAGGCACAAAAATGTGAACACTATGGATGTTCAAGCAAA

PF07_0087                       TATATACATATATATTATATTATATTATATTATATATTTGGTGCCCCA
MAL7|PF07_0087                  ------------------------------------------------
su_gi_contig_105                TATATACATATATATTATATTATATTATATTATATATTTGGTGCCCCA
PfLab1_L_F3__P16a_B03_03.ab1    ------------------------------------------------
F06_PfBamHI_M_T3_Plate18a.ab1   ------------------------------------------------
G07_PfBamHI_M_T7_Plate5a.ab1    ------------------------------------------------
gi|55828348|gb|AU086327.2|AU086 ------------------------------------------------
B11_PfLab1_L_Plate5b.ab1        ------------------------------------------------
B01_PfLab1_Large_Plate7b.ab1    ------------------------------------------------
PfLab1_L_F3__P2a_C05_05.ab1     ------------------------------------------------
gi|1674827|gb|N97809.1|N97809   ------------------------------------------------
gi|22793723|gb|BU497529.1|BU497 ------------------------------------------------
G02_228_1.ab1                   ------------------------------------------------
gi|15909070|gb|BI815606.1|BI815 ------------------------------------------------
gi|22791350|gb|BU495156.1|BU495 ------------------------------------------------
gi|22792747|gb|BU496553.1|BU496 ------------------------------------------------
gi|21884682|gb|BQ739669.1|BQ739 ------------------------------------------------
gi|22792172|gb|BU495978.1|BU495 ------------------------------------------------
gi|21480127|gb|BQ576810.1|BQ576 ------------------------------------------------
gi|22790925|gb|BU494731.1|BU494 ------------------------------------------------
gi|21687425|gb|BQ633272.1|BQ633 ------------------------------------------------
gi|21543582|gb|BQ596856.1|BQ596 ------------------------------------------------
gi|15908688|gb|BI815400.1|BI815 ------------------------------------------------
gi|22794574|gb|BU498380.1|BU498 TATATACA----------------------------------------
gi|21255327|gb|BQ452215.1|BQ452 TATATACATATATATTATATTATAT-----------------------
gi|21480255|gb|BQ576938.1|BQ576 ------------------------------------------------
G03_228_302.ab1                 TATATACATATATATTATATTATATTATATTATATATTTGGTGCCCCA
gi|21687512|gb|BQ633359.1|BQ633 TATATACATATATATTATATTATATTATATTATATATTTGGTGCCCCA
gi|21543791|gb|BQ597065.1|BQ597 TATATACATATATATTATATTATATTATATTATATATTTGGTGCCCCA
gi|21884690|gb|BQ739677.1|BQ739 TATATACATATATATTATATTATATTATATTATATATTTG--------
gi|15906206|gb|BI813959.1|BI813 TATATACATATATATTATATTATATTATATTATATATTTG--------
gi|27157872|gb|CA855777.1|CA855 TATATACATATATATTATATTATATTATATTATATATTTGGTGCCCCA
gi|21254461|gb|BQ451349.1|BQ451 TATATACATATATATTATATTATATTATATTATATATTTGGTGCCCCA
gi|21543243|gb|BQ596517.1|BQ596 TATATACATATATATTATATTATATTATATTATATATTTGGTGCCCCA

PF07_0087                       CATTATATATATATATATAAAATTACATATGATTTATTTAGGTATAGT
MAL7|PF07_0087                  ------------------------------------------------
su_gi_contig_105                CATTATATATATATATATAAAATTACATATGATTTATTTAGGTATAGT
PfLab1_L_F3__P16a_B03_03.ab1    ------------------------------------------------
F06_PfBamHI_M_T3_Plate18a.ab1   ------------------------------------------------
G07_PfBamHI_M_T7_Plate5a.ab1    ------------------------------------------------
gi|55828348|gb|AU086327.2|AU086 ------------------------------------------------
B11_PfLab1_L_Plate5b.ab1        ------------------------------------------------
B01_PfLab1_Large_Plate7b.ab1    ------------------------------------------------
PfLab1_L_F3__P2a_C05_05.ab1     ------------------------------------------------
gi|1674827|gb|N97809.1|N97809   ------------------------------------------------
gi|22793723|gb|BU497529.1|BU497 ------------------------------------------------
G02_228_1.ab1                   ------------------------------------------------
gi|15909070|gb|BI815606.1|BI815 ------------------------------------------------
gi|22791350|gb|BU495156.1|BU495 ------------------------------------------------
gi|22792747|gb|BU496553.1|BU496 ------------------------------------------------
gi|21884682|gb|BQ739669.1|BQ739 ------------------------------------------------
gi|22792172|gb|BU495978.1|BU495 ------------------------------------------------
gi|21480127|gb|BQ576810.1|BQ576 ------------------------------------------------
gi|22790925|gb|BU494731.1|BU494 ------------------------------------------------
gi|21687425|gb|BQ633272.1|BQ633 ------------------------------------------------
gi|21543582|gb|BQ596856.1|BQ596 ------------------------------------------------
gi|15908688|gb|BI815400.1|BI815 ------------------------------------------------
gi|22794574|gb|BU498380.1|BU498 ------------------------------------------------
gi|21255327|gb|BQ452215.1|BQ452 ------------------------------------------------
gi|21480255|gb|BQ576938.1|BQ576 ------------------------------------------------
G03_228_302.ab1                 CATTATATATATATA--TAAAATTACATATGATTTATTTAGGTATAGT
gi|21687512|gb|BQ633359.1|BQ633 CATTATATATATATATATAAAATTACATATGATTTATTTAGGTATAGT
gi|21543791|gb|BQ597065.1|BQ597 CATTATATATATATATATAAAATTACATATGATTTAT-----------
gi|21884690|gb|BQ739677.1|BQ739 ------------------------------------------------
gi|15906206|gb|BI813959.1|BI813 ------------------------------------------------
gi|27157872|gb|CA855777.1|CA855 CATTATATATATATATATAAAATTACATATGATTTATTTAGGTATAGT
gi|21254461|gb|BQ451349.1|BQ451 CATTATATATATATATATAAAATTACATATGATTTATTTAGGTATAGT
gi|21543243|gb|BQ596517.1|BQ596 CATTATATATATATATATAAAATTACATATGATTTATTTAGGTATAGT

PF07_0087                       TTATTTTTTTAACATTTTAAAAAAAAAAAAAAAATGATTATAAAAGAA
MAL7|PF07_0087                  ------------------------------------------------
su_gi_contig_105                TTATTTTTTTAACATTTTAAAAAAAAAAAAAA----------------
PfLab1_L_F3__P16a_B03_03.ab1    ------------------------------------------------
F06_PfBamHI_M_T3_Plate18a.ab1   ------------------------------------------------
G07_PfBamHI_M_T7_Plate5a.ab1    ------------------------------------------------
gi|55828348|gb|AU086327.2|AU086 ------------------------------------------------
B11_PfLab1_L_Plate5b.ab1        ------------------------------------------------
B01_PfLab1_Large_Plate7b.ab1    ------------------------------------------------
PfLab1_L_F3__P2a_C05_05.ab1     ------------------------------------------------
gi|1674827|gb|N97809.1|N97809   ------------------------------------------------
gi|22793723|gb|BU497529.1|BU497 ------------------------------------------------
G02_228_1.ab1                   ------------------------------------------------
gi|15909070|gb|BI815606.1|BI815 ------------------------------------------------
gi|22791350|gb|BU495156.1|BU495 ------------------------------------------------
gi|22792747|gb|BU496553.1|BU496 ------------------------------------------------
gi|21884682|gb|BQ739669.1|BQ739 ------------------------------------------------
gi|22792172|gb|BU495978.1|BU495 ------------------------------------------------
gi|21480127|gb|BQ576810.1|BQ576 ------------------------------------------------
gi|22790925|gb|BU494731.1|BU494 ------------------------------------------------
gi|21687425|gb|BQ633272.1|BQ633 ------------------------------------------------
gi|21543582|gb|BQ596856.1|BQ596 ------------------------------------------------
gi|15908688|gb|BI815400.1|BI815 ------------------------------------------------
gi|22794574|gb|BU498380.1|BU498 ------------------------------------------------
gi|21255327|gb|BQ452215.1|BQ452 ------------------------------------------------
gi|21480255|gb|BQ576938.1|BQ576 ------------------------------------------------
G03_228_302.ab1                 TTATTTTTTTAACATTT-------------------------------
gi|21687512|gb|BQ633359.1|BQ633 ------------------------------------------------
gi|21543791|gb|BQ597065.1|BQ597 ------------------------------------------------
gi|21884690|gb|BQ739677.1|BQ739 ------------------------------------------------
gi|15906206|gb|BI813959.1|BI813 ------------------------------------------------
gi|27157872|gb|CA855777.1|CA855 TTATTTTTTTAACATTTTAAAAAAAAAAAAAA----------------
gi|21254461|gb|BQ451349.1|BQ451 TTATTTTTTTAACATTTTAAAAAA------------------------
gi|21543243|gb|BQ596517.1|BQ596 TTATTTTTTTAACATTTTAAAAAAAAAA--------------------

PF07_0087                       GAACAAAATTTATTCTTATAACGGGGAAAAATATATACCCATGCATTT
MAL7|PF07_0087                  ------------------------------------------------
su_gi_contig_105                ------------------------------------------------
PfLab1_L_F3__P16a_B03_03.ab1    ------------------------------------------------
F06_PfBamHI_M_T3_Plate18a.ab1   ------------------------------------------------
G07_PfBamHI_M_T7_Plate5a.ab1    ------------------------------------------------
gi|55828348|gb|AU086327.2|AU086 ------------------------------------------------
B11_PfLab1_L_Plate5b.ab1        ------------------------------------------------
B01_PfLab1_Large_Plate7b.ab1    ------------------------------------------------
PfLab1_L_F3__P2a_C05_05.ab1     ------------------------------------------------
gi|1674827|gb|N97809.1|N97809   ------------------------------------------------
gi|22793723|gb|BU497529.1|BU497 ------------------------------------------------
G02_228_1.ab1                   ------------------------------------------------
gi|15909070|gb|BI815606.1|BI815 ------------------------------------------------
gi|22791350|gb|BU495156.1|BU495 ------------------------------------------------
gi|22792747|gb|BU496553.1|BU496 ------------------------------------------------
gi|21884682|gb|BQ739669.1|BQ739 ------------------------------------------------
gi|22792172|gb|BU495978.1|BU495 ------------------------------------------------
gi|21480127|gb|BQ576810.1|BQ576 ------------------------------------------------
gi|22790925|gb|BU494731.1|BU494 ------------------------------------------------
gi|21687425|gb|BQ633272.1|BQ633 ------------------------------------------------
gi|21543582|gb|BQ596856.1|BQ596 ------------------------------------------------
gi|15908688|gb|BI815400.1|BI815 ------------------------------------------------
gi|22794574|gb|BU498380.1|BU498 ------------------------------------------------
gi|21255327|gb|BQ452215.1|BQ452 ------------------------------------------------
gi|21480255|gb|BQ576938.1|BQ576 ------------------------------------------------
G03_228_302.ab1                 ------------------------------------------------
gi|21687512|gb|BQ633359.1|BQ633 ------------------------------------------------
gi|21543791|gb|BQ597065.1|BQ597 ------------------------------------------------
gi|21884690|gb|BQ739677.1|BQ739 ------------------------------------------------
gi|15906206|gb|BI813959.1|BI813 ------------------------------------------------
gi|27157872|gb|CA855777.1|CA855 ------------------------------------------------
gi|21254461|gb|BQ451349.1|BQ451 ------------------------------------------------
gi|21543243|gb|BQ596517.1|BQ596 ------------------------------------------------

PF07_0087                       TTGCACACACATATATATATAAATATATATATATATATATATGTATAT
MAL7|PF07_0087                  ------------------------------------------------
su_gi_contig_105                ------------------------------------------------
PfLab1_L_F3__P16a_B03_03.ab1    ------------------------------------------------
F06_PfBamHI_M_T3_Plate18a.ab1   ------------------------------------------------
G07_PfBamHI_M_T7_Plate5a.ab1    ------------------------------------------------
gi|55828348|gb|AU086327.2|AU086 ------------------------------------------------
B11_PfLab1_L_Plate5b.ab1        ------------------------------------------------
B01_PfLab1_Large_Plate7b.ab1    ------------------------------------------------
PfLab1_L_F3__P2a_C05_05.ab1     ------------------------------------------------
gi|1674827|gb|N97809.1|N97809   ------------------------------------------------
gi|22793723|gb|BU497529.1|BU497 ------------------------------------------------
G02_228_1.ab1                   ------------------------------------------------
gi|15909070|gb|BI815606.1|BI815 ------------------------------------------------
gi|22791350|gb|BU495156.1|BU495 ------------------------------------------------
gi|22792747|gb|BU496553.1|BU496 ------------------------------------------------
gi|21884682|gb|BQ739669.1|BQ739 ------------------------------------------------
gi|22792172|gb|BU495978.1|BU495 ------------------------------------------------
gi|21480127|gb|BQ576810.1|BQ576 ------------------------------------------------
gi|22790925|gb|BU494731.1|BU494 ------------------------------------------------
gi|21687425|gb|BQ633272.1|BQ633 ------------------------------------------------
gi|21543582|gb|BQ596856.1|BQ596 ------------------------------------------------
gi|15908688|gb|BI815400.1|BI815 ------------------------------------------------
gi|22794574|gb|BU498380.1|BU498 ------------------------------------------------
gi|21255327|gb|BQ452215.1|BQ452 ------------------------------------------------
gi|21480255|gb|BQ576938.1|BQ576 ------------------------------------------------
G03_228_302.ab1                 ------------------------------------------------
gi|21687512|gb|BQ633359.1|BQ633 ------------------------------------------------
gi|21543791|gb|BQ597065.1|BQ597 ------------------------------------------------
gi|21884690|gb|BQ739677.1|BQ739 ------------------------------------------------
gi|15906206|gb|BI813959.1|BI813 ------------------------------------------------
gi|27157872|gb|CA855777.1|CA855 ------------------------------------------------
gi|21254461|gb|BQ451349.1|BQ451 ------------------------------------------------
gi|21543243|gb|BQ596517.1|BQ596 ------------------------------------------------

PF07_0087                       ATTTTTCCTCGTTAATTTTATGACTTAAAAAAAAAAAAAAAAAAAAAA
MAL7|PF07_0087                  ------------------------------------------------
su_gi_contig_105                ------------------------------------------------
PfLab1_L_F3__P16a_B03_03.ab1    ------------------------------------------------
F06_PfBamHI_M_T3_Plate18a.ab1   ------------------------------------------------
G07_PfBamHI_M_T7_Plate5a.ab1    ------------------------------------------------
gi|55828348|gb|AU086327.2|AU086 ------------------------------------------------
B11_PfLab1_L_Plate5b.ab1        ------------------------------------------------
B01_PfLab1_Large_Plate7b.ab1    ------------------------------------------------
PfLab1_L_F3__P2a_C05_05.ab1     ------------------------------------------------
gi|1674827|gb|N97809.1|N97809   ------------------------------------------------
gi|22793723|gb|BU497529.1|BU497 ------------------------------------------------
G02_228_1.ab1                   ------------------------------------------------
gi|15909070|gb|BI815606.1|BI815 ------------------------------------------------
gi|22791350|gb|BU495156.1|BU495 ------------------------------------------------
gi|22792747|gb|BU496553.1|BU496 ------------------------------------------------
gi|21884682|gb|BQ739669.1|BQ739 ------------------------------------------------
gi|22792172|gb|BU495978.1|BU495 ------------------------------------------------
gi|21480127|gb|BQ576810.1|BQ576 ------------------------------------------------
gi|22790925|gb|BU494731.1|BU494 ------------------------------------------------
gi|21687425|gb|BQ633272.1|BQ633 ------------------------------------------------
gi|21543582|gb|BQ596856.1|BQ596 ------------------------------------------------
gi|15908688|gb|BI815400.1|BI815 ------------------------------------------------
gi|22794574|gb|BU498380.1|BU498 ------------------------------------------------
gi|21255327|gb|BQ452215.1|BQ452 ------------------------------------------------
gi|21480255|gb|BQ576938.1|BQ576 ------------------------------------------------
G03_228_302.ab1                 ------------------------------------------------
gi|21687512|gb|BQ633359.1|BQ633 ------------------------------------------------
gi|21543791|gb|BQ597065.1|BQ597 ------------------------------------------------
gi|21884690|gb|BQ739677.1|BQ739 ------------------------------------------------
gi|15906206|gb|BI813959.1|BI813 ------------------------------------------------
gi|27157872|gb|CA855777.1|CA855 ------------------------------------------------
gi|21254461|gb|BQ451349.1|BQ451 ------------------------------------------------
gi|21543243|gb|BQ596517.1|BQ596 ------------------------------------------------

PF07_0087                       AATTATGTACATATTATATATAATGGTTTATGTCCATATTTTTTTTTA
MAL7|PF07_0087                  ------------------------------------------------
su_gi_contig_105                ------------------------------------------------
PfLab1_L_F3__P16a_B03_03.ab1    ------------------------------------------------
F06_PfBamHI_M_T3_Plate18a.ab1   ------------------------------------------------
G07_PfBamHI_M_T7_Plate5a.ab1    ------------------------------------------------
gi|55828348|gb|AU086327.2|AU086 ------------------------------------------------
B11_PfLab1_L_Plate5b.ab1        ------------------------------------------------
B01_PfLab1_Large_Plate7b.ab1    ------------------------------------------------
PfLab1_L_F3__P2a_C05_05.ab1     ------------------------------------------------
gi|1674827|gb|N97809.1|N97809   ------------------------------------------------
gi|22793723|gb|BU497529.1|BU497 ------------------------------------------------
G02_228_1.ab1                   ------------------------------------------------
gi|15909070|gb|BI815606.1|BI815 ------------------------------------------------
gi|22791350|gb|BU495156.1|BU495 ------------------------------------------------
gi|22792747|gb|BU496553.1|BU496 ------------------------------------------------
gi|21884682|gb|BQ739669.1|BQ739 ------------------------------------------------
gi|22792172|gb|BU495978.1|BU495 ------------------------------------------------
gi|21480127|gb|BQ576810.1|BQ576 ------------------------------------------------
gi|22790925|gb|BU494731.1|BU494 ------------------------------------------------
gi|21687425|gb|BQ633272.1|BQ633 ------------------------------------------------
gi|21543582|gb|BQ596856.1|BQ596 ------------------------------------------------
gi|15908688|gb|BI815400.1|BI815 ------------------------------------------------
gi|22794574|gb|BU498380.1|BU498 ------------------------------------------------
gi|21255327|gb|BQ452215.1|BQ452 ------------------------------------------------
gi|21480255|gb|BQ576938.1|BQ576 ------------------------------------------------
G03_228_302.ab1                 ------------------------------------------------
gi|21687512|gb|BQ633359.1|BQ633 ------------------------------------------------
gi|21543791|gb|BQ597065.1|BQ597 ------------------------------------------------
gi|21884690|gb|BQ739677.1|BQ739 ------------------------------------------------
gi|15906206|gb|BI813959.1|BI813 ------------------------------------------------
gi|27157872|gb|CA855777.1|CA855 ------------------------------------------------
gi|21254461|gb|BQ451349.1|BQ451 ------------------------------------------------
gi|21543243|gb|BQ596517.1|BQ596 ------------------------------------------------

PF07_0087                       TCATACATTAATATATATATATATATATATATATATATGTTTATATAT
MAL7|PF07_0087                  ------------------------------------------------
su_gi_contig_105                ------------------------------------------------
PfLab1_L_F3__P16a_B03_03.ab1    ------------------------------------------------
F06_PfBamHI_M_T3_Plate18a.ab1   ------------------------------------------------
G07_PfBamHI_M_T7_Plate5a.ab1    ------------------------------------------------
gi|55828348|gb|AU086327.2|AU086 ------------------------------------------------
B11_PfLab1_L_Plate5b.ab1        ------------------------------------------------
B01_PfLab1_Large_Plate7b.ab1    ------------------------------------------------
PfLab1_L_F3__P2a_C05_05.ab1     ------------------------------------------------
gi|1674827|gb|N97809.1|N97809   ------------------------------------------------
gi|22793723|gb|BU497529.1|BU497 ------------------------------------------------
G02_228_1.ab1                   ------------------------------------------------
gi|15909070|gb|BI815606.1|BI815 ------------------------------------------------
gi|22791350|gb|BU495156.1|BU495 ------------------------------------------------
gi|22792747|gb|BU496553.1|BU496 ------------------------------------------------
gi|21884682|gb|BQ739669.1|BQ739 ------------------------------------------------
gi|22792172|gb|BU495978.1|BU495 ------------------------------------------------
gi|21480127|gb|BQ576810.1|BQ576 ------------------------------------------------
gi|22790925|gb|BU494731.1|BU494 ------------------------------------------------
gi|21687425|gb|BQ633272.1|BQ633 ------------------------------------------------
gi|21543582|gb|BQ596856.1|BQ596 ------------------------------------------------
gi|15908688|gb|BI815400.1|BI815 ------------------------------------------------
gi|22794574|gb|BU498380.1|BU498 ------------------------------------------------
gi|21255327|gb|BQ452215.1|BQ452 ------------------------------------------------
gi|21480255|gb|BQ576938.1|BQ576 ------------------------------------------------
G03_228_302.ab1                 ------------------------------------------------
gi|21687512|gb|BQ633359.1|BQ633 ------------------------------------------------
gi|21543791|gb|BQ597065.1|BQ597 ------------------------------------------------
gi|21884690|gb|BQ739677.1|BQ739 ------------------------------------------------
gi|15906206|gb|BI813959.1|BI813 ------------------------------------------------
gi|27157872|gb|CA855777.1|CA855 ------------------------------------------------
gi|21254461|gb|BQ451349.1|BQ451 ------------------------------------------------
gi|21543243|gb|BQ596517.1|BQ596 ------------------------------------------------

PF07_0087                       ATGTATATATTTTTTTTTTTTTTTTTTAAATATAACATTGTTACATTA
MAL7|PF07_0087                  ------------------------------------------------
su_gi_contig_105                ------------------------------------------------
PfLab1_L_F3__P16a_B03_03.ab1    ------------------------------------------------
F06_PfBamHI_M_T3_Plate18a.ab1   ------------------------------------------------
G07_PfBamHI_M_T7_Plate5a.ab1    ------------------------------------------------
gi|55828348|gb|AU086327.2|AU086 ------------------------------------------------
B11_PfLab1_L_Plate5b.ab1        ------------------------------------------------
B01_PfLab1_Large_Plate7b.ab1    ------------------------------------------------
PfLab1_L_F3__P2a_C05_05.ab1     ------------------------------------------------
gi|1674827|gb|N97809.1|N97809   ------------------------------------------------
gi|22793723|gb|BU497529.1|BU497 ------------------------------------------------
G02_228_1.ab1                   ------------------------------------------------
gi|15909070|gb|BI815606.1|BI815 ------------------------------------------------
gi|22791350|gb|BU495156.1|BU495 ------------------------------------------------
gi|22792747|gb|BU496553.1|BU496 ------------------------------------------------
gi|21884682|gb|BQ739669.1|BQ739 ------------------------------------------------
gi|22792172|gb|BU495978.1|BU495 ------------------------------------------------
gi|21480127|gb|BQ576810.1|BQ576 ------------------------------------------------
gi|22790925|gb|BU494731.1|BU494 ------------------------------------------------
gi|21687425|gb|BQ633272.1|BQ633 ------------------------------------------------
gi|21543582|gb|BQ596856.1|BQ596 ------------------------------------------------
gi|15908688|gb|BI815400.1|BI815 ------------------------------------------------
gi|22794574|gb|BU498380.1|BU498 ------------------------------------------------
gi|21255327|gb|BQ452215.1|BQ452 ------------------------------------------------
gi|21480255|gb|BQ576938.1|BQ576 ------------------------------------------------
G03_228_302.ab1                 ------------------------------------------------
gi|21687512|gb|BQ633359.1|BQ633 ------------------------------------------------
gi|21543791|gb|BQ597065.1|BQ597 ------------------------------------------------
gi|21884690|gb|BQ739677.1|BQ739 ------------------------------------------------
gi|15906206|gb|BI813959.1|BI813 ------------------------------------------------
gi|27157872|gb|CA855777.1|CA855 ------------------------------------------------
gi|21254461|gb|BQ451349.1|BQ451 ------------------------------------------------
gi|21543243|gb|BQ596517.1|BQ596 ------------------------------------------------

PF07_0087                       TATATTCAAATTATATATATTTTATCATTTTCTTTTTTCATGAACCGC
MAL7|PF07_0087                  ------------------------------------------------
su_gi_contig_105                ------------------------------------------------
PfLab1_L_F3__P16a_B03_03.ab1    ------------------------------------------------
F06_PfBamHI_M_T3_Plate18a.ab1   ------------------------------------------------
G07_PfBamHI_M_T7_Plate5a.ab1    ------------------------------------------------
gi|55828348|gb|AU086327.2|AU086 ------------------------------------------------
B11_PfLab1_L_Plate5b.ab1        ------------------------------------------------
B01_PfLab1_Large_Plate7b.ab1    ------------------------------------------------
PfLab1_L_F3__P2a_C05_05.ab1     ------------------------------------------------
gi|1674827|gb|N97809.1|N97809   ------------------------------------------------
gi|22793723|gb|BU497529.1|BU497 ------------------------------------------------
G02_228_1.ab1                   ------------------------------------------------
gi|15909070|gb|BI815606.1|BI815 ------------------------------------------------
gi|22791350|gb|BU495156.1|BU495 ------------------------------------------------
gi|22792747|gb|BU496553.1|BU496 ------------------------------------------------
gi|21884682|gb|BQ739669.1|BQ739 ------------------------------------------------
gi|22792172|gb|BU495978.1|BU495 ------------------------------------------------
gi|21480127|gb|BQ576810.1|BQ576 ------------------------------------------------
gi|22790925|gb|BU494731.1|BU494 ------------------------------------------------
gi|21687425|gb|BQ633272.1|BQ633 ------------------------------------------------
gi|21543582|gb|BQ596856.1|BQ596 ------------------------------------------------
gi|15908688|gb|BI815400.1|BI815 ------------------------------------------------
gi|22794574|gb|BU498380.1|BU498 ------------------------------------------------
gi|21255327|gb|BQ452215.1|BQ452 ------------------------------------------------
gi|21480255|gb|BQ576938.1|BQ576 ------------------------------------------------
G03_228_302.ab1                 ------------------------------------------------
gi|21687512|gb|BQ633359.1|BQ633 ------------------------------------------------
gi|21543791|gb|BQ597065.1|BQ597 ------------------------------------------------
gi|21884690|gb|BQ739677.1|BQ739 ------------------------------------------------
gi|15906206|gb|BI813959.1|BI813 ------------------------------------------------
gi|27157872|gb|CA855777.1|CA855 ------------------------------------------------
gi|21254461|gb|BQ451349.1|BQ451 ------------------------------------------------
gi|21543243|gb|BQ596517.1|BQ596 ------------------------------------------------

PF07_0087                       ACTTTTCATAGTGCTTCTTATCATTTCACATGAAACTTTAAAAAGATG
MAL7|PF07_0087                  ------------------------------------------------
su_gi_contig_105                ------------------------------------------------
PfLab1_L_F3__P16a_B03_03.ab1    ------------------------------------------------
F06_PfBamHI_M_T3_Plate18a.ab1   ------------------------------------------------
G07_PfBamHI_M_T7_Plate5a.ab1    ------------------------------------------------
gi|55828348|gb|AU086327.2|AU086 ------------------------------------------------
B11_PfLab1_L_Plate5b.ab1        ------------------------------------------------
B01_PfLab1_Large_Plate7b.ab1    ------------------------------------------------
PfLab1_L_F3__P2a_C05_05.ab1     ------------------------------------------------
gi|1674827|gb|N97809.1|N97809   ------------------------------------------------
gi|22793723|gb|BU497529.1|BU497 ------------------------------------------------
G02_228_1.ab1                   ------------------------------------------------
gi|15909070|gb|BI815606.1|BI815 ------------------------------------------------
gi|22791350|gb|BU495156.1|BU495 ------------------------------------------------
gi|22792747|gb|BU496553.1|BU496 ------------------------------------------------
gi|21884682|gb|BQ739669.1|BQ739 ------------------------------------------------
gi|22792172|gb|BU495978.1|BU495 ------------------------------------------------
gi|21480127|gb|BQ576810.1|BQ576 ------------------------------------------------
gi|22790925|gb|BU494731.1|BU494 ------------------------------------------------
gi|21687425|gb|BQ633272.1|BQ633 ------------------------------------------------
gi|21543582|gb|BQ596856.1|BQ596 ------------------------------------------------
gi|15908688|gb|BI815400.1|BI815 ------------------------------------------------
gi|22794574|gb|BU498380.1|BU498 ------------------------------------------------
gi|21255327|gb|BQ452215.1|BQ452 ------------------------------------------------
gi|21480255|gb|BQ576938.1|BQ576 ------------------------------------------------
G03_228_302.ab1                 ------------------------------------------------
gi|21687512|gb|BQ633359.1|BQ633 ------------------------------------------------
gi|21543791|gb|BQ597065.1|BQ597 ------------------------------------------------
gi|21884690|gb|BQ739677.1|BQ739 ------------------------------------------------
gi|15906206|gb|BI813959.1|BI813 ------------------------------------------------
gi|27157872|gb|CA855777.1|CA855 ------------------------------------------------
gi|21254461|gb|BQ451349.1|BQ451 ------------------------------------------------
gi|21543243|gb|BQ596517.1|BQ596 ------------------------------------------------

PF07_0087                       TCACTGTACATAAAACATAAAATATAAAACATAAAATATAAAACATAA
MAL7|PF07_0087                  ------------------------------------------------
su_gi_contig_105                ------------------------------------------------
PfLab1_L_F3__P16a_B03_03.ab1    ------------------------------------------------
F06_PfBamHI_M_T3_Plate18a.ab1   ------------------------------------------------
G07_PfBamHI_M_T7_Plate5a.ab1    ------------------------------------------------
gi|55828348|gb|AU086327.2|AU086 ------------------------------------------------
B11_PfLab1_L_Plate5b.ab1        ------------------------------------------------
B01_PfLab1_Large_Plate7b.ab1    ------------------------------------------------
PfLab1_L_F3__P2a_C05_05.ab1     ------------------------------------------------
gi|1674827|gb|N97809.1|N97809   ------------------------------------------------
gi|22793723|gb|BU497529.1|BU497 ------------------------------------------------
G02_228_1.ab1                   ------------------------------------------------
gi|15909070|gb|BI815606.1|BI815 ------------------------------------------------
gi|22791350|gb|BU495156.1|BU495 ------------------------------------------------
gi|22792747|gb|BU496553.1|BU496 ------------------------------------------------
gi|21884682|gb|BQ739669.1|BQ739 ------------------------------------------------
gi|22792172|gb|BU495978.1|BU495 ------------------------------------------------
gi|21480127|gb|BQ576810.1|BQ576 ------------------------------------------------
gi|22790925|gb|BU494731.1|BU494 ------------------------------------------------
gi|21687425|gb|BQ633272.1|BQ633 ------------------------------------------------
gi|21543582|gb|BQ596856.1|BQ596 ------------------------------------------------
gi|15908688|gb|BI815400.1|BI815 ------------------------------------------------
gi|22794574|gb|BU498380.1|BU498 ------------------------------------------------
gi|21255327|gb|BQ452215.1|BQ452 ------------------------------------------------
gi|21480255|gb|BQ576938.1|BQ576 ------------------------------------------------
G03_228_302.ab1                 ------------------------------------------------
gi|21687512|gb|BQ633359.1|BQ633 ------------------------------------------------
gi|21543791|gb|BQ597065.1|BQ597 ------------------------------------------------
gi|21884690|gb|BQ739677.1|BQ739 ------------------------------------------------
gi|15906206|gb|BI813959.1|BI813 ------------------------------------------------
gi|27157872|gb|CA855777.1|CA855 ------------------------------------------------
gi|21254461|gb|BQ451349.1|BQ451 ------------------------------------------------
gi|21543243|gb|BQ596517.1|BQ596 ------------------------------------------------

PF07_0087                       AACATAAAATATATAATACATTAAAACATGTAGTAATTAAAAAGAGCA
MAL7|PF07_0087                  ------------------------------------------------
su_gi_contig_105                ------------------------------------------------
PfLab1_L_F3__P16a_B03_03.ab1    ------------------------------------------------
F06_PfBamHI_M_T3_Plate18a.ab1   ------------------------------------------------
G07_PfBamHI_M_T7_Plate5a.ab1    ------------------------------------------------
gi|55828348|gb|AU086327.2|AU086 ------------------------------------------------
B11_PfLab1_L_Plate5b.ab1        ------------------------------------------------
B01_PfLab1_Large_Plate7b.ab1    ------------------------------------------------
PfLab1_L_F3__P2a_C05_05.ab1     ------------------------------------------------
gi|1674827|gb|N97809.1|N97809   ------------------------------------------------
gi|22793723|gb|BU497529.1|BU497 ------------------------------------------------
G02_228_1.ab1                   ------------------------------------------------
gi|15909070|gb|BI815606.1|BI815 ------------------------------------------------
gi|22791350|gb|BU495156.1|BU495 ------------------------------------------------
gi|22792747|gb|BU496553.1|BU496 ------------------------------------------------
gi|21884682|gb|BQ739669.1|BQ739 ------------------------------------------------
gi|22792172|gb|BU495978.1|BU495 ------------------------------------------------
gi|21480127|gb|BQ576810.1|BQ576 ------------------------------------------------
gi|22790925|gb|BU494731.1|BU494 ------------------------------------------------
gi|21687425|gb|BQ633272.1|BQ633 ------------------------------------------------
gi|21543582|gb|BQ596856.1|BQ596 ------------------------------------------------
gi|15908688|gb|BI815400.1|BI815 ------------------------------------------------
gi|22794574|gb|BU498380.1|BU498 ------------------------------------------------
gi|21255327|gb|BQ452215.1|BQ452 ------------------------------------------------
gi|21480255|gb|BQ576938.1|BQ576 ------------------------------------------------
G03_228_302.ab1                 ------------------------------------------------
gi|21687512|gb|BQ633359.1|BQ633 ------------------------------------------------
gi|21543791|gb|BQ597065.1|BQ597 ------------------------------------------------
gi|21884690|gb|BQ739677.1|BQ739 ------------------------------------------------
gi|15906206|gb|BI813959.1|BI813 ------------------------------------------------
gi|27157872|gb|CA855777.1|CA855 ------------------------------------------------
gi|21254461|gb|BQ451349.1|BQ451 ------------------------------------------------
gi|21543243|gb|BQ596517.1|BQ596 ------------------------------------------------

PF07_0087                       TACATATATATATATATATATATATATATATATATATATATATATAAT
MAL7|PF07_0087                  ------------------------------------------------
su_gi_contig_105                ------------------------------------------------
PfLab1_L_F3__P16a_B03_03.ab1    ------------------------------------------------
F06_PfBamHI_M_T3_Plate18a.ab1   ------------------------------------------------
G07_PfBamHI_M_T7_Plate5a.ab1    ------------------------------------------------
gi|55828348|gb|AU086327.2|AU086 ------------------------------------------------
B11_PfLab1_L_Plate5b.ab1        ------------------------------------------------
B01_PfLab1_Large_Plate7b.ab1    ------------------------------------------------
PfLab1_L_F3__P2a_C05_05.ab1     ------------------------------------------------
gi|1674827|gb|N97809.1|N97809   ------------------------------------------------
gi|22793723|gb|BU497529.1|BU497 ------------------------------------------------
G02_228_1.ab1                   ------------------------------------------------
gi|15909070|gb|BI815606.1|BI815 ------------------------------------------------
gi|22791350|gb|BU495156.1|BU495 ------------------------------------------------
gi|22792747|gb|BU496553.1|BU496 ------------------------------------------------
gi|21884682|gb|BQ739669.1|BQ739 ------------------------------------------------
gi|22792172|gb|BU495978.1|BU495 ------------------------------------------------
gi|21480127|gb|BQ576810.1|BQ576 ------------------------------------------------
gi|22790925|gb|BU494731.1|BU494 ------------------------------------------------
gi|21687425|gb|BQ633272.1|BQ633 ------------------------------------------------
gi|21543582|gb|BQ596856.1|BQ596 ------------------------------------------------
gi|15908688|gb|BI815400.1|BI815 ------------------------------------------------
gi|22794574|gb|BU498380.1|BU498 ------------------------------------------------
gi|21255327|gb|BQ452215.1|BQ452 ------------------------------------------------
gi|21480255|gb|BQ576938.1|BQ576 ------------------------------------------------
G03_228_302.ab1                 ------------------------------------------------
gi|21687512|gb|BQ633359.1|BQ633 ------------------------------------------------
gi|21543791|gb|BQ597065.1|BQ597 ------------------------------------------------
gi|21884690|gb|BQ739677.1|BQ739 ------------------------------------------------
gi|15906206|gb|BI813959.1|BI813 ------------------------------------------------
gi|27157872|gb|CA855777.1|CA855 ------------------------------------------------
gi|21254461|gb|BQ451349.1|BQ451 ------------------------------------------------
gi|21543243|gb|BQ596517.1|BQ596 ------------------------------------------------

PF07_0087                       TTATGTTTATGTTTATGTATTTCTTTTTTACTTTAGGTATAGGTTTGT
MAL7|PF07_0087                  ------------------------------------------------
su_gi_contig_105                ------------------------------------------------
PfLab1_L_F3__P16a_B03_03.ab1    ------------------------------------------------
F06_PfBamHI_M_T3_Plate18a.ab1   ------------------------------------------------
G07_PfBamHI_M_T7_Plate5a.ab1    ------------------------------------------------
gi|55828348|gb|AU086327.2|AU086 ------------------------------------------------
B11_PfLab1_L_Plate5b.ab1        ------------------------------------------------
B01_PfLab1_Large_Plate7b.ab1    ------------------------------------------------
PfLab1_L_F3__P2a_C05_05.ab1     ------------------------------------------------
gi|1674827|gb|N97809.1|N97809   ------------------------------------------------
gi|22793723|gb|BU497529.1|BU497 ------------------------------------------------
G02_228_1.ab1                   ------------------------------------------------
gi|15909070|gb|BI815606.1|BI815 ------------------------------------------------
gi|22791350|gb|BU495156.1|BU495 ------------------------------------------------
gi|22792747|gb|BU496553.1|BU496 ------------------------------------------------
gi|21884682|gb|BQ739669.1|BQ739 ------------------------------------------------
gi|22792172|gb|BU495978.1|BU495 ------------------------------------------------
gi|21480127|gb|BQ576810.1|BQ576 ------------------------------------------------
gi|22790925|gb|BU494731.1|BU494 ------------------------------------------------
gi|21687425|gb|BQ633272.1|BQ633 ------------------------------------------------
gi|21543582|gb|BQ596856.1|BQ596 ------------------------------------------------
gi|15908688|gb|BI815400.1|BI815 ------------------------------------------------
gi|22794574|gb|BU498380.1|BU498 ------------------------------------------------
gi|21255327|gb|BQ452215.1|BQ452 ------------------------------------------------
gi|21480255|gb|BQ576938.1|BQ576 ------------------------------------------------
G03_228_302.ab1                 ------------------------------------------------
gi|21687512|gb|BQ633359.1|BQ633 ------------------------------------------------
gi|21543791|gb|BQ597065.1|BQ597 ------------------------------------------------
gi|21884690|gb|BQ739677.1|BQ739 ------------------------------------------------
gi|15906206|gb|BI813959.1|BI813 ------------------------------------------------
gi|27157872|gb|CA855777.1|CA855 ------------------------------------------------
gi|21254461|gb|BQ451349.1|BQ451 ------------------------------------------------
gi|21543243|gb|BQ596517.1|BQ596 ------------------------------------------------

PF07_0087                       CATATTTCTAATTTTTTTATGTAACACCTCTTATCCACGTACTCATAT
MAL7|PF07_0087                  ------------------------------------------------
su_gi_contig_105                ------------------------------------------------
PfLab1_L_F3__P16a_B03_03.ab1    ------------------------------------------------
F06_PfBamHI_M_T3_Plate18a.ab1   ------------------------------------------------
G07_PfBamHI_M_T7_Plate5a.ab1    ------------------------------------------------
gi|55828348|gb|AU086327.2|AU086 ------------------------------------------------
B11_PfLab1_L_Plate5b.ab1        ------------------------------------------------
B01_PfLab1_Large_Plate7b.ab1    ------------------------------------------------
PfLab1_L_F3__P2a_C05_05.ab1     ------------------------------------------------
gi|1674827|gb|N97809.1|N97809   ------------------------------------------------
gi|22793723|gb|BU497529.1|BU497 ------------------------------------------------
G02_228_1.ab1                   ------------------------------------------------
gi|15909070|gb|BI815606.1|BI815 ------------------------------------------------
gi|22791350|gb|BU495156.1|BU495 ------------------------------------------------
gi|22792747|gb|BU496553.1|BU496 ------------------------------------------------
gi|21884682|gb|BQ739669.1|BQ739 ------------------------------------------------
gi|22792172|gb|BU495978.1|BU495 ------------------------------------------------
gi|21480127|gb|BQ576810.1|BQ576 ------------------------------------------------
gi|22790925|gb|BU494731.1|BU494 ------------------------------------------------
gi|21687425|gb|BQ633272.1|BQ633 ------------------------------------------------
gi|21543582|gb|BQ596856.1|BQ596 ------------------------------------------------
gi|15908688|gb|BI815400.1|BI815 ------------------------------------------------
gi|22794574|gb|BU498380.1|BU498 ------------------------------------------------
gi|21255327|gb|BQ452215.1|BQ452 ------------------------------------------------
gi|21480255|gb|BQ576938.1|BQ576 ------------------------------------------------
G03_228_302.ab1                 ------------------------------------------------
gi|21687512|gb|BQ633359.1|BQ633 ------------------------------------------------
gi|21543791|gb|BQ597065.1|BQ597 ------------------------------------------------
gi|21884690|gb|BQ739677.1|BQ739 ------------------------------------------------
gi|15906206|gb|BI813959.1|BI813 ------------------------------------------------
gi|27157872|gb|CA855777.1|CA855 ------------------------------------------------
gi|21254461|gb|BQ451349.1|BQ451 ------------------------------------------------
gi|21543243|gb|BQ596517.1|BQ596 ------------------------------------------------

PF07_0087                       TTATGACCATCCTTTAAACATATTTGGTGCTCATCAAATGGTTCATCG
MAL7|PF07_0087                  ------------------------------------------------
su_gi_contig_105                ------------------------------------------------
PfLab1_L_F3__P16a_B03_03.ab1    ------------------------------------------------
F06_PfBamHI_M_T3_Plate18a.ab1   ------------------------------------------------
G07_PfBamHI_M_T7_Plate5a.ab1    ------------------------------------------------
gi|55828348|gb|AU086327.2|AU086 ------------------------------------------------
B11_PfLab1_L_Plate5b.ab1        ------------------------------------------------
B01_PfLab1_Large_Plate7b.ab1    ------------------------------------------------
PfLab1_L_F3__P2a_C05_05.ab1     ------------------------------------------------
gi|1674827|gb|N97809.1|N97809   ------------------------------------------------
gi|22793723|gb|BU497529.1|BU497 ------------------------------------------------
G02_228_1.ab1                   ------------------------------------------------
gi|15909070|gb|BI815606.1|BI815 ------------------------------------------------
gi|22791350|gb|BU495156.1|BU495 ------------------------------------------------
gi|22792747|gb|BU496553.1|BU496 ------------------------------------------------
gi|21884682|gb|BQ739669.1|BQ739 ------------------------------------------------
gi|22792172|gb|BU495978.1|BU495 ------------------------------------------------
gi|21480127|gb|BQ576810.1|BQ576 ------------------------------------------------
gi|22790925|gb|BU494731.1|BU494 ------------------------------------------------
gi|21687425|gb|BQ633272.1|BQ633 ------------------------------------------------
gi|21543582|gb|BQ596856.1|BQ596 ------------------------------------------------
gi|15908688|gb|BI815400.1|BI815 ------------------------------------------------
gi|22794574|gb|BU498380.1|BU498 ------------------------------------------------
gi|21255327|gb|BQ452215.1|BQ452 ------------------------------------------------
gi|21480255|gb|BQ576938.1|BQ576 ------------------------------------------------
G03_228_302.ab1                 ------------------------------------------------
gi|21687512|gb|BQ633359.1|BQ633 ------------------------------------------------
gi|21543791|gb|BQ597065.1|BQ597 ------------------------------------------------
gi|21884690|gb|BQ739677.1|BQ739 ------------------------------------------------
gi|15906206|gb|BI813959.1|BI813 ------------------------------------------------
gi|27157872|gb|CA855777.1|CA855 ------------------------------------------------
gi|21254461|gb|BQ451349.1|BQ451 ------------------------------------------------
gi|21543243|gb|BQ596517.1|BQ596 ------------------------------------------------

PF07_0087                       TCTATCATACTAGCAGAAAGATTTGTAGAATTAATGTTTTCATAACCT
MAL7|PF07_0087                  ------------------------------------------------
su_gi_contig_105                ------------------------------------------------
PfLab1_L_F3__P16a_B03_03.ab1    ------------------------------------------------
F06_PfBamHI_M_T3_Plate18a.ab1   ------------------------------------------------
G07_PfBamHI_M_T7_Plate5a.ab1    ------------------------------------------------
gi|55828348|gb|AU086327.2|AU086 ------------------------------------------------
B11_PfLab1_L_Plate5b.ab1        ------------------------------------------------
B01_PfLab1_Large_Plate7b.ab1    ------------------------------------------------
PfLab1_L_F3__P2a_C05_05.ab1     ------------------------------------------------
gi|1674827|gb|N97809.1|N97809   ------------------------------------------------
gi|22793723|gb|BU497529.1|BU497 ------------------------------------------------
G02_228_1.ab1                   ------------------------------------------------
gi|15909070|gb|BI815606.1|BI815 ------------------------------------------------
gi|22791350|gb|BU495156.1|BU495 ------------------------------------------------
gi|22792747|gb|BU496553.1|BU496 ------------------------------------------------
gi|21884682|gb|BQ739669.1|BQ739 ------------------------------------------------
gi|22792172|gb|BU495978.1|BU495 ------------------------------------------------
gi|21480127|gb|BQ576810.1|BQ576 ------------------------------------------------
gi|22790925|gb|BU494731.1|BU494 ------------------------------------------------
gi|21687425|gb|BQ633272.1|BQ633 ------------------------------------------------
gi|21543582|gb|BQ596856.1|BQ596 ------------------------------------------------
gi|15908688|gb|BI815400.1|BI815 ------------------------------------------------
gi|22794574|gb|BU498380.1|BU498 ------------------------------------------------
gi|21255327|gb|BQ452215.1|BQ452 ------------------------------------------------
gi|21480255|gb|BQ576938.1|BQ576 ------------------------------------------------
G03_228_302.ab1                 ------------------------------------------------
gi|21687512|gb|BQ633359.1|BQ633 ------------------------------------------------
gi|21543791|gb|BQ597065.1|BQ597 ------------------------------------------------
gi|21884690|gb|BQ739677.1|BQ739 ------------------------------------------------
gi|15906206|gb|BI813959.1|BI813 ------------------------------------------------
gi|27157872|gb|CA855777.1|CA855 ------------------------------------------------
gi|21254461|gb|BQ451349.1|BQ451 ------------------------------------------------
gi|21543243|gb|BQ596517.1|BQ596 ------------------------------------------------

PF07_0087                       TCATGTTGAATTGTATCTATAATATATATAGGTATATGGAAGGTCATG
MAL7|PF07_0087                  ------------------------------------------------
su_gi_contig_105                ------------------------------------------------
PfLab1_L_F3__P16a_B03_03.ab1    ------------------------------------------------
F06_PfBamHI_M_T3_Plate18a.ab1   ------------------------------------------------
G07_PfBamHI_M_T7_Plate5a.ab1    ------------------------------------------------
gi|55828348|gb|AU086327.2|AU086 ------------------------------------------------
B11_PfLab1_L_Plate5b.ab1        ------------------------------------------------
B01_PfLab1_Large_Plate7b.ab1    ------------------------------------------------
PfLab1_L_F3__P2a_C05_05.ab1     ------------------------------------------------
gi|1674827|gb|N97809.1|N97809   ------------------------------------------------
gi|22793723|gb|BU497529.1|BU497 ------------------------------------------------
G02_228_1.ab1                   ------------------------------------------------
gi|15909070|gb|BI815606.1|BI815 ------------------------------------------------
gi|22791350|gb|BU495156.1|BU495 ------------------------------------------------
gi|22792747|gb|BU496553.1|BU496 ------------------------------------------------
gi|21884682|gb|BQ739669.1|BQ739 ------------------------------------------------
gi|22792172|gb|BU495978.1|BU495 ------------------------------------------------
gi|21480127|gb|BQ576810.1|BQ576 ------------------------------------------------
gi|22790925|gb|BU494731.1|BU494 ------------------------------------------------
gi|21687425|gb|BQ633272.1|BQ633 ------------------------------------------------
gi|21543582|gb|BQ596856.1|BQ596 ------------------------------------------------
gi|15908688|gb|BI815400.1|BI815 ------------------------------------------------
gi|22794574|gb|BU498380.1|BU498 ------------------------------------------------
gi|21255327|gb|BQ452215.1|BQ452 ------------------------------------------------
gi|21480255|gb|BQ576938.1|BQ576 ------------------------------------------------
G03_228_302.ab1                 ------------------------------------------------
gi|21687512|gb|BQ633359.1|BQ633 ------------------------------------------------
gi|21543791|gb|BQ597065.1|BQ597 ------------------------------------------------
gi|21884690|gb|BQ739677.1|BQ739 ------------------------------------------------
gi|15906206|gb|BI813959.1|BI813 ------------------------------------------------
gi|27157872|gb|CA855777.1|CA855 ------------------------------------------------
gi|21254461|gb|BQ451349.1|BQ451 ------------------------------------------------
gi|21543243|gb|BQ596517.1|BQ596 ------------------------------------------------

PF07_0087                       TTATACACGTGATCAAAAGAAGTCTGTAGAGAAAAAGGTTGTAATGTA
MAL7|PF07_0087                  ------------------------------------------------
su_gi_contig_105                ------------------------------------------------
PfLab1_L_F3__P16a_B03_03.ab1    ------------------------------------------------
F06_PfBamHI_M_T3_Plate18a.ab1   ------------------------------------------------
G07_PfBamHI_M_T7_Plate5a.ab1    ------------------------------------------------
gi|55828348|gb|AU086327.2|AU086 ------------------------------------------------
B11_PfLab1_L_Plate5b.ab1        ------------------------------------------------
B01_PfLab1_Large_Plate7b.ab1    ------------------------------------------------
PfLab1_L_F3__P2a_C05_05.ab1     ------------------------------------------------
gi|1674827|gb|N97809.1|N97809   ------------------------------------------------
gi|22793723|gb|BU497529.1|BU497 ------------------------------------------------
G02_228_1.ab1                   ------------------------------------------------
gi|15909070|gb|BI815606.1|BI815 ------------------------------------------------
gi|22791350|gb|BU495156.1|BU495 ------------------------------------------------
gi|22792747|gb|BU496553.1|BU496 ------------------------------------------------
gi|21884682|gb|BQ739669.1|BQ739 ------------------------------------------------
gi|22792172|gb|BU495978.1|BU495 ------------------------------------------------
gi|21480127|gb|BQ576810.1|BQ576 ------------------------------------------------
gi|22790925|gb|BU494731.1|BU494 ------------------------------------------------
gi|21687425|gb|BQ633272.1|BQ633 ------------------------------------------------
gi|21543582|gb|BQ596856.1|BQ596 ------------------------------------------------
gi|15908688|gb|BI815400.1|BI815 ------------------------------------------------
gi|22794574|gb|BU498380.1|BU498 ------------------------------------------------
gi|21255327|gb|BQ452215.1|BQ452 ------------------------------------------------
gi|21480255|gb|BQ576938.1|BQ576 ------------------------------------------------
G03_228_302.ab1                 ------------------------------------------------
gi|21687512|gb|BQ633359.1|BQ633 ------------------------------------------------
gi|21543791|gb|BQ597065.1|BQ597 ------------------------------------------------
gi|21884690|gb|BQ739677.1|BQ739 ------------------------------------------------
gi|15906206|gb|BI813959.1|BI813 ------------------------------------------------
gi|27157872|gb|CA855777.1|CA855 ------------------------------------------------
gi|21254461|gb|BQ451349.1|BQ451 ------------------------------------------------
gi|21543243|gb|BQ596517.1|BQ596 ------------------------------------------------

PF07_0087                       TTATTTTTATTGTTGAAACAGTAAAAATCCATATCTATAAAATAATCT
MAL7|PF07_0087                  ------------------------------------------------
su_gi_contig_105                ------------------------------------------------
PfLab1_L_F3__P16a_B03_03.ab1    ------------------------------------------------
F06_PfBamHI_M_T3_Plate18a.ab1   ------------------------------------------------
G07_PfBamHI_M_T7_Plate5a.ab1    ------------------------------------------------
gi|55828348|gb|AU086327.2|AU086 ------------------------------------------------
B11_PfLab1_L_Plate5b.ab1        ------------------------------------------------
B01_PfLab1_Large_Plate7b.ab1    ------------------------------------------------
PfLab1_L_F3__P2a_C05_05.ab1     ------------------------------------------------
gi|1674827|gb|N97809.1|N97809   ------------------------------------------------
gi|22793723|gb|BU497529.1|BU497 ------------------------------------------------
G02_228_1.ab1                   ------------------------------------------------
gi|15909070|gb|BI815606.1|BI815 ------------------------------------------------
gi|22791350|gb|BU495156.1|BU495 ------------------------------------------------
gi|22792747|gb|BU496553.1|BU496 ------------------------------------------------
gi|21884682|gb|BQ739669.1|BQ739 ------------------------------------------------
gi|22792172|gb|BU495978.1|BU495 ------------------------------------------------
gi|21480127|gb|BQ576810.1|BQ576 ------------------------------------------------
gi|22790925|gb|BU494731.1|BU494 ------------------------------------------------
gi|21687425|gb|BQ633272.1|BQ633 ------------------------------------------------
gi|21543582|gb|BQ596856.1|BQ596 ------------------------------------------------
gi|15908688|gb|BI815400.1|BI815 ------------------------------------------------
gi|22794574|gb|BU498380.1|BU498 ------------------------------------------------
gi|21255327|gb|BQ452215.1|BQ452 ------------------------------------------------
gi|21480255|gb|BQ576938.1|BQ576 ------------------------------------------------
G03_228_302.ab1                 ------------------------------------------------
gi|21687512|gb|BQ633359.1|BQ633 ------------------------------------------------
gi|21543791|gb|BQ597065.1|BQ597 ------------------------------------------------
gi|21884690|gb|BQ739677.1|BQ739 ------------------------------------------------
gi|15906206|gb|BI813959.1|BI813 ------------------------------------------------
gi|27157872|gb|CA855777.1|CA855 ------------------------------------------------
gi|21254461|gb|BQ451349.1|BQ451 ------------------------------------------------
gi|21543243|gb|BQ596517.1|BQ596 ------------------------------------------------

PF07_0087                       ATACTTATTATATCATTTGAAAATGTTGGAATAATATCTTCATTCAAT
MAL7|PF07_0087                  ------------------------------------------------
su_gi_contig_105                ------------------------------------------------
PfLab1_L_F3__P16a_B03_03.ab1    ------------------------------------------------
F06_PfBamHI_M_T3_Plate18a.ab1   ------------------------------------------------
G07_PfBamHI_M_T7_Plate5a.ab1    ------------------------------------------------
gi|55828348|gb|AU086327.2|AU086 ------------------------------------------------
B11_PfLab1_L_Plate5b.ab1        ------------------------------------------------
B01_PfLab1_Large_Plate7b.ab1    ------------------------------------------------
PfLab1_L_F3__P2a_C05_05.ab1     ------------------------------------------------
gi|1674827|gb|N97809.1|N97809   ------------------------------------------------
gi|22793723|gb|BU497529.1|BU497 ------------------------------------------------
G02_228_1.ab1                   ------------------------------------------------
gi|15909070|gb|BI815606.1|BI815 ------------------------------------------------
gi|22791350|gb|BU495156.1|BU495 ------------------------------------------------
gi|22792747|gb|BU496553.1|BU496 ------------------------------------------------
gi|21884682|gb|BQ739669.1|BQ739 ------------------------------------------------
gi|22792172|gb|BU495978.1|BU495 ------------------------------------------------
gi|21480127|gb|BQ576810.1|BQ576 ------------------------------------------------
gi|22790925|gb|BU494731.1|BU494 ------------------------------------------------
gi|21687425|gb|BQ633272.1|BQ633 ------------------------------------------------
gi|21543582|gb|BQ596856.1|BQ596 ------------------------------------------------
gi|15908688|gb|BI815400.1|BI815 ------------------------------------------------
gi|22794574|gb|BU498380.1|BU498 ------------------------------------------------
gi|21255327|gb|BQ452215.1|BQ452 ------------------------------------------------
gi|21480255|gb|BQ576938.1|BQ576 ------------------------------------------------
G03_228_302.ab1                 ------------------------------------------------
gi|21687512|gb|BQ633359.1|BQ633 ------------------------------------------------
gi|21543791|gb|BQ597065.1|BQ597 ------------------------------------------------
gi|21884690|gb|BQ739677.1|BQ739 ------------------------------------------------
gi|15906206|gb|BI813959.1|BI813 ------------------------------------------------
gi|27157872|gb|CA855777.1|CA855 ------------------------------------------------
gi|21254461|gb|BQ451349.1|BQ451 ------------------------------------------------
gi|21543243|gb|BQ596517.1|BQ596 ------------------------------------------------

PF07_0087                       ATTATGTTTATATTTTTTTCAGAACATGATAAAGTACTAATATGTTGC
MAL7|PF07_0087                  ------------------------------------------------
su_gi_contig_105                ------------------------------------------------
PfLab1_L_F3__P16a_B03_03.ab1    ------------------------------------------------
F06_PfBamHI_M_T3_Plate18a.ab1   ------------------------------------------------
G07_PfBamHI_M_T7_Plate5a.ab1    ------------------------------------------------
gi|55828348|gb|AU086327.2|AU086 ------------------------------------------------
B11_PfLab1_L_Plate5b.ab1        ------------------------------------------------
B01_PfLab1_Large_Plate7b.ab1    ------------------------------------------------
PfLab1_L_F3__P2a_C05_05.ab1     ------------------------------------------------
gi|1674827|gb|N97809.1|N97809   ------------------------------------------------
gi|22793723|gb|BU497529.1|BU497 ------------------------------------------------
G02_228_1.ab1                   ------------------------------------------------
gi|15909070|gb|BI815606.1|BI815 ------------------------------------------------
gi|22791350|gb|BU495156.1|BU495 ------------------------------------------------
gi|22792747|gb|BU496553.1|BU496 ------------------------------------------------
gi|21884682|gb|BQ739669.1|BQ739 ------------------------------------------------
gi|22792172|gb|BU495978.1|BU495 ------------------------------------------------
gi|21480127|gb|BQ576810.1|BQ576 ------------------------------------------------
gi|22790925|gb|BU494731.1|BU494 ------------------------------------------------
gi|21687425|gb|BQ633272.1|BQ633 ------------------------------------------------
gi|21543582|gb|BQ596856.1|BQ596 ------------------------------------------------
gi|15908688|gb|BI815400.1|BI815 ------------------------------------------------
gi|22794574|gb|BU498380.1|BU498 ------------------------------------------------
gi|21255327|gb|BQ452215.1|BQ452 ------------------------------------------------
gi|21480255|gb|BQ576938.1|BQ576 ------------------------------------------------
G03_228_302.ab1                 ------------------------------------------------
gi|21687512|gb|BQ633359.1|BQ633 ------------------------------------------------
gi|21543791|gb|BQ597065.1|BQ597 ------------------------------------------------
gi|21884690|gb|BQ739677.1|BQ739 ------------------------------------------------
gi|15906206|gb|BI813959.1|BI813 ------------------------------------------------
gi|27157872|gb|CA855777.1|CA855 ------------------------------------------------
gi|21254461|gb|BQ451349.1|BQ451 ------------------------------------------------
gi|21543243|gb|BQ596517.1|BQ596 ------------------------------------------------

PF07_0087                       TCTAAAATTGTTTTGGTATTACATAAGACATTATATGATTGTTCTTTT
MAL7|PF07_0087                  ------------------------------------------------
su_gi_contig_105                ------------------------------------------------
PfLab1_L_F3__P16a_B03_03.ab1    ------------------------------------------------
F06_PfBamHI_M_T3_Plate18a.ab1   ------------------------------------------------
G07_PfBamHI_M_T7_Plate5a.ab1    ------------------------------------------------
gi|55828348|gb|AU086327.2|AU086 ------------------------------------------------
B11_PfLab1_L_Plate5b.ab1        ------------------------------------------------
B01_PfLab1_Large_Plate7b.ab1    ------------------------------------------------
PfLab1_L_F3__P2a_C05_05.ab1     ------------------------------------------------
gi|1674827|gb|N97809.1|N97809   ------------------------------------------------
gi|22793723|gb|BU497529.1|BU497 ------------------------------------------------
G02_228_1.ab1                   ------------------------------------------------
gi|15909070|gb|BI815606.1|BI815 ------------------------------------------------
gi|22791350|gb|BU495156.1|BU495 ------------------------------------------------
gi|22792747|gb|BU496553.1|BU496 ------------------------------------------------
gi|21884682|gb|BQ739669.1|BQ739 ------------------------------------------------
gi|22792172|gb|BU495978.1|BU495 ------------------------------------------------
gi|21480127|gb|BQ576810.1|BQ576 ------------------------------------------------
gi|22790925|gb|BU494731.1|BU494 ------------------------------------------------
gi|21687425|gb|BQ633272.1|BQ633 ------------------------------------------------
gi|21543582|gb|BQ596856.1|BQ596 ------------------------------------------------
gi|15908688|gb|BI815400.1|BI815 ------------------------------------------------
gi|22794574|gb|BU498380.1|BU498 ------------------------------------------------
gi|21255327|gb|BQ452215.1|BQ452 ------------------------------------------------
gi|21480255|gb|BQ576938.1|BQ576 ------------------------------------------------
G03_228_302.ab1                 ------------------------------------------------
gi|21687512|gb|BQ633359.1|BQ633 ------------------------------------------------
gi|21543791|gb|BQ597065.1|BQ597 ------------------------------------------------
gi|21884690|gb|BQ739677.1|BQ739 ------------------------------------------------
gi|15906206|gb|BI813959.1|BI813 ------------------------------------------------
gi|27157872|gb|CA855777.1|CA855 ------------------------------------------------
gi|21254461|gb|BQ451349.1|BQ451 ------------------------------------------------
gi|21543243|gb|BQ596517.1|BQ596 ------------------------------------------------

PF07_0087                       TTTTTAGATAAGATATTATTTTTTGATGGAAATTTTAATTGTAATGAT
MAL7|PF07_0087                  ------------------------------------------------
su_gi_contig_105                ------------------------------------------------
PfLab1_L_F3__P16a_B03_03.ab1    ------------------------------------------------
F06_PfBamHI_M_T3_Plate18a.ab1   ------------------------------------------------
G07_PfBamHI_M_T7_Plate5a.ab1    ------------------------------------------------
gi|55828348|gb|AU086327.2|AU086 ------------------------------------------------
B11_PfLab1_L_Plate5b.ab1        ------------------------------------------------
B01_PfLab1_Large_Plate7b.ab1    ------------------------------------------------
PfLab1_L_F3__P2a_C05_05.ab1     ------------------------------------------------
gi|1674827|gb|N97809.1|N97809   ------------------------------------------------
gi|22793723|gb|BU497529.1|BU497 ------------------------------------------------
G02_228_1.ab1                   ------------------------------------------------
gi|15909070|gb|BI815606.1|BI815 ------------------------------------------------
gi|22791350|gb|BU495156.1|BU495 ------------------------------------------------
gi|22792747|gb|BU496553.1|BU496 ------------------------------------------------
gi|21884682|gb|BQ739669.1|BQ739 ------------------------------------------------
gi|22792172|gb|BU495978.1|BU495 ------------------------------------------------
gi|21480127|gb|BQ576810.1|BQ576 ------------------------------------------------
gi|22790925|gb|BU494731.1|BU494 ------------------------------------------------
gi|21687425|gb|BQ633272.1|BQ633 ------------------------------------------------
gi|21543582|gb|BQ596856.1|BQ596 ------------------------------------------------
gi|15908688|gb|BI815400.1|BI815 ------------------------------------------------
gi|22794574|gb|BU498380.1|BU498 ------------------------------------------------
gi|21255327|gb|BQ452215.1|BQ452 ------------------------------------------------
gi|21480255|gb|BQ576938.1|BQ576 ------------------------------------------------
G03_228_302.ab1                 ------------------------------------------------
gi|21687512|gb|BQ633359.1|BQ633 ------------------------------------------------
gi|21543791|gb|BQ597065.1|BQ597 ------------------------------------------------
gi|21884690|gb|BQ739677.1|BQ739 ------------------------------------------------
gi|15906206|gb|BI813959.1|BI813 ------------------------------------------------
gi|27157872|gb|CA855777.1|CA855 ------------------------------------------------
gi|21254461|gb|BQ451349.1|BQ451 ------------------------------------------------
gi|21543243|gb|BQ596517.1|BQ596 ------------------------------------------------

PF07_0087                       GATGTATATGGTGATGATGATGGTGACGATGAGGAGGAGGAGGAGGAG
MAL7|PF07_0087                  ------------------------------------------------
su_gi_contig_105                ------------------------------------------------
PfLab1_L_F3__P16a_B03_03.ab1    ------------------------------------------------
F06_PfBamHI_M_T3_Plate18a.ab1   ------------------------------------------------
G07_PfBamHI_M_T7_Plate5a.ab1    ------------------------------------------------
gi|55828348|gb|AU086327.2|AU086 ------------------------------------------------
B11_PfLab1_L_Plate5b.ab1        ------------------------------------------------
B01_PfLab1_Large_Plate7b.ab1    ------------------------------------------------
PfLab1_L_F3__P2a_C05_05.ab1     ------------------------------------------------
gi|1674827|gb|N97809.1|N97809   ------------------------------------------------
gi|22793723|gb|BU497529.1|BU497 ------------------------------------------------
G02_228_1.ab1                   ------------------------------------------------
gi|15909070|gb|BI815606.1|BI815 ------------------------------------------------
gi|22791350|gb|BU495156.1|BU495 ------------------------------------------------
gi|22792747|gb|BU496553.1|BU496 ------------------------------------------------
gi|21884682|gb|BQ739669.1|BQ739 ------------------------------------------------
gi|22792172|gb|BU495978.1|BU495 ------------------------------------------------
gi|21480127|gb|BQ576810.1|BQ576 ------------------------------------------------
gi|22790925|gb|BU494731.1|BU494 ------------------------------------------------
gi|21687425|gb|BQ633272.1|BQ633 ------------------------------------------------
gi|21543582|gb|BQ596856.1|BQ596 ------------------------------------------------
gi|15908688|gb|BI815400.1|BI815 ------------------------------------------------
gi|22794574|gb|BU498380.1|BU498 ------------------------------------------------
gi|21255327|gb|BQ452215.1|BQ452 ------------------------------------------------
gi|21480255|gb|BQ576938.1|BQ576 ------------------------------------------------
G03_228_302.ab1                 ------------------------------------------------
gi|21687512|gb|BQ633359.1|BQ633 ------------------------------------------------
gi|21543791|gb|BQ597065.1|BQ597 ------------------------------------------------
gi|21884690|gb|BQ739677.1|BQ739 ------------------------------------------------
gi|15906206|gb|BI813959.1|BI813 ------------------------------------------------
gi|27157872|gb|CA855777.1|CA855 ------------------------------------------------
gi|21254461|gb|BQ451349.1|BQ451 ------------------------------------------------
gi|21543243|gb|BQ596517.1|BQ596 ------------------------------------------------

PF07_0087                       GAAGAATCCATATTTATTAAATTACATGATATAGTTTTATTAGAACTA
MAL7|PF07_0087                  ------------------------------------------------
su_gi_contig_105                ------------------------------------------------
PfLab1_L_F3__P16a_B03_03.ab1    ------------------------------------------------
F06_PfBamHI_M_T3_Plate18a.ab1   ------------------------------------------------
G07_PfBamHI_M_T7_Plate5a.ab1    ------------------------------------------------
gi|55828348|gb|AU086327.2|AU086 ------------------------------------------------
B11_PfLab1_L_Plate5b.ab1        ------------------------------------------------
B01_PfLab1_Large_Plate7b.ab1    ------------------------------------------------
PfLab1_L_F3__P2a_C05_05.ab1     ------------------------------------------------
gi|1674827|gb|N97809.1|N97809   ------------------------------------------------
gi|22793723|gb|BU497529.1|BU497 ------------------------------------------------
G02_228_1.ab1                   ------------------------------------------------
gi|15909070|gb|BI815606.1|BI815 ------------------------------------------------
gi|22791350|gb|BU495156.1|BU495 ------------------------------------------------
gi|22792747|gb|BU496553.1|BU496 ------------------------------------------------
gi|21884682|gb|BQ739669.1|BQ739 ------------------------------------------------
gi|22792172|gb|BU495978.1|BU495 ------------------------------------------------
gi|21480127|gb|BQ576810.1|BQ576 ------------------------------------------------
gi|22790925|gb|BU494731.1|BU494 ------------------------------------------------
gi|21687425|gb|BQ633272.1|BQ633 ------------------------------------------------
gi|21543582|gb|BQ596856.1|BQ596 ------------------------------------------------
gi|15908688|gb|BI815400.1|BI815 ------------------------------------------------
gi|22794574|gb|BU498380.1|BU498 ------------------------------------------------
gi|21255327|gb|BQ452215.1|BQ452 ------------------------------------------------
gi|21480255|gb|BQ576938.1|BQ576 ------------------------------------------------
G03_228_302.ab1                 ------------------------------------------------
gi|21687512|gb|BQ633359.1|BQ633 ------------------------------------------------
gi|21543791|gb|BQ597065.1|BQ597 ------------------------------------------------
gi|21884690|gb|BQ739677.1|BQ739 ------------------------------------------------
gi|15906206|gb|BI813959.1|BI813 ------------------------------------------------
gi|27157872|gb|CA855777.1|CA855 ------------------------------------------------
gi|21254461|gb|BQ451349.1|BQ451 ------------------------------------------------
gi|21543243|gb|BQ596517.1|BQ596 ------------------------------------------------

PF07_0087                       GATGAATAATATTCCTCTTCCATAATATCATGTTCGTCATAATAAGAT
MAL7|PF07_0087                  ------------------------------------------------
su_gi_contig_105                ------------------------------------------------
PfLab1_L_F3__P16a_B03_03.ab1    ------------------------------------------------
F06_PfBamHI_M_T3_Plate18a.ab1   ------------------------------------------------
G07_PfBamHI_M_T7_Plate5a.ab1    ------------------------------------------------
gi|55828348|gb|AU086327.2|AU086 ------------------------------------------------
B11_PfLab1_L_Plate5b.ab1        ------------------------------------------------
B01_PfLab1_Large_Plate7b.ab1    ------------------------------------------------
PfLab1_L_F3__P2a_C05_05.ab1     ------------------------------------------------
gi|1674827|gb|N97809.1|N97809   ------------------------------------------------
gi|22793723|gb|BU497529.1|BU497 ------------------------------------------------
G02_228_1.ab1                   ------------------------------------------------
gi|15909070|gb|BI815606.1|BI815 ------------------------------------------------
gi|22791350|gb|BU495156.1|BU495 ------------------------------------------------
gi|22792747|gb|BU496553.1|BU496 ------------------------------------------------
gi|21884682|gb|BQ739669.1|BQ739 ------------------------------------------------
gi|22792172|gb|BU495978.1|BU495 ------------------------------------------------
gi|21480127|gb|BQ576810.1|BQ576 ------------------------------------------------
gi|22790925|gb|BU494731.1|BU494 ------------------------------------------------
gi|21687425|gb|BQ633272.1|BQ633 ------------------------------------------------
gi|21543582|gb|BQ596856.1|BQ596 ------------------------------------------------
gi|15908688|gb|BI815400.1|BI815 ------------------------------------------------
gi|22794574|gb|BU498380.1|BU498 ------------------------------------------------
gi|21255327|gb|BQ452215.1|BQ452 ------------------------------------------------
gi|21480255|gb|BQ576938.1|BQ576 ------------------------------------------------
G03_228_302.ab1                 ------------------------------------------------
gi|21687512|gb|BQ633359.1|BQ633 ------------------------------------------------
gi|21543791|gb|BQ597065.1|BQ597 ------------------------------------------------
gi|21884690|gb|BQ739677.1|BQ739 ------------------------------------------------
gi|15906206|gb|BI813959.1|BI813 ------------------------------------------------
gi|27157872|gb|CA855777.1|CA855 ------------------------------------------------
gi|21254461|gb|BQ451349.1|BQ451 ------------------------------------------------
gi|21543243|gb|BQ596517.1|BQ596 ------------------------------------------------

PF07_0087                       CTATTTTTTGAAATATGAAAAATTTTGTTTTTCATTCTAATTTTTTCT
MAL7|PF07_0087                  ------------------------------------------------
su_gi_contig_105                ------------------------------------------------
PfLab1_L_F3__P16a_B03_03.ab1    ------------------------------------------------
F06_PfBamHI_M_T3_Plate18a.ab1   ------------------------------------------------
G07_PfBamHI_M_T7_Plate5a.ab1    ------------------------------------------------
gi|55828348|gb|AU086327.2|AU086 ------------------------------------------------
B11_PfLab1_L_Plate5b.ab1        ------------------------------------------------
B01_PfLab1_Large_Plate7b.ab1    ------------------------------------------------
PfLab1_L_F3__P2a_C05_05.ab1     ------------------------------------------------
gi|1674827|gb|N97809.1|N97809   ------------------------------------------------
gi|22793723|gb|BU497529.1|BU497 ------------------------------------------------
G02_228_1.ab1                   ------------------------------------------------
gi|15909070|gb|BI815606.1|BI815 ------------------------------------------------
gi|22791350|gb|BU495156.1|BU495 ------------------------------------------------
gi|22792747|gb|BU496553.1|BU496 ------------------------------------------------
gi|21884682|gb|BQ739669.1|BQ739 ------------------------------------------------
gi|22792172|gb|BU495978.1|BU495 ------------------------------------------------
gi|21480127|gb|BQ576810.1|BQ576 ------------------------------------------------
gi|22790925|gb|BU494731.1|BU494 ------------------------------------------------
gi|21687425|gb|BQ633272.1|BQ633 ------------------------------------------------
gi|21543582|gb|BQ596856.1|BQ596 ------------------------------------------------
gi|15908688|gb|BI815400.1|BI815 ------------------------------------------------
gi|22794574|gb|BU498380.1|BU498 ------------------------------------------------
gi|21255327|gb|BQ452215.1|BQ452 ------------------------------------------------
gi|21480255|gb|BQ576938.1|BQ576 ------------------------------------------------
G03_228_302.ab1                 ------------------------------------------------
gi|21687512|gb|BQ633359.1|BQ633 ------------------------------------------------
gi|21543791|gb|BQ597065.1|BQ597 ------------------------------------------------
gi|21884690|gb|BQ739677.1|BQ739 ------------------------------------------------
gi|15906206|gb|BI813959.1|BI813 ------------------------------------------------
gi|27157872|gb|CA855777.1|CA855 ------------------------------------------------
gi|21254461|gb|BQ451349.1|BQ451 ------------------------------------------------
gi|21543243|gb|BQ596517.1|BQ596 ------------------------------------------------

PF07_0087                       ATCCTTTTTAAAGATATATCAATATGTTTCGTACATA
MAL7|PF07_0087                  -------------------------------------
su_gi_contig_105                -------------------------------------
PfLab1_L_F3__P16a_B03_03.ab1    -------------------------------------
F06_PfBamHI_M_T3_Plate18a.ab1   -------------------------------------
G07_PfBamHI_M_T7_Plate5a.ab1    -------------------------------------
gi|55828348|gb|AU086327.2|AU086 -------------------------------------
B11_PfLab1_L_Plate5b.ab1        -------------------------------------
B01_PfLab1_Large_Plate7b.ab1    -------------------------------------
PfLab1_L_F3__P2a_C05_05.ab1     -------------------------------------
gi|1674827|gb|N97809.1|N97809   -------------------------------------
gi|22793723|gb|BU497529.1|BU497 -------------------------------------
G02_228_1.ab1                   -------------------------------------
gi|15909070|gb|BI815606.1|BI815 -------------------------------------
gi|22791350|gb|BU495156.1|BU495 -------------------------------------
gi|22792747|gb|BU496553.1|BU496 -------------------------------------
gi|21884682|gb|BQ739669.1|BQ739 -------------------------------------
gi|22792172|gb|BU495978.1|BU495 -------------------------------------
gi|21480127|gb|BQ576810.1|BQ576 -------------------------------------
gi|22790925|gb|BU494731.1|BU494 -------------------------------------
gi|21687425|gb|BQ633272.1|BQ633 -------------------------------------
gi|21543582|gb|BQ596856.1|BQ596 -------------------------------------
gi|15908688|gb|BI815400.1|BI815 -------------------------------------
gi|22794574|gb|BU498380.1|BU498 -------------------------------------
gi|21255327|gb|BQ452215.1|BQ452 -------------------------------------
gi|21480255|gb|BQ576938.1|BQ576 -------------------------------------
G03_228_302.ab1                 -------------------------------------
gi|21687512|gb|BQ633359.1|BQ633 -------------------------------------
gi|21543791|gb|BQ597065.1|BQ597 -------------------------------------
gi|21884690|gb|BQ739677.1|BQ739 -------------------------------------
gi|15906206|gb|BI813959.1|BI813 -------------------------------------
gi|27157872|gb|CA855777.1|CA855 -------------------------------------
gi|21254461|gb|BQ451349.1|BQ451 -------------------------------------
gi|21543243|gb|BQ596517.1|BQ596 -------------------------------------

;

endblock;
