# Supplementary material for: cDNA sequences reveal considerable gene prediction inaccuracy in the Plasmodium falciparum genome
Source: BMC Genomics. 2007 Jul 27;8:255. doi: 10.1186/1471-2164-8-255 (PMC1978503; doi:10.1186/1471-2164-8-255)
Supplement: Additional file 2 — Genes with predicted coding regions fully covered by EST and confirmation of predicted introns. Aligned cDNA and predicted CDS sequences can be viewed by double clicking the hyper-linked gene names in the Excel file. [file 1471-2164-8-255-S2.zip › PF07_0093.TXT]

#NEXUS

[!This data assembled using Sequencher, from Gene Codes Corporation.]
begin data;
   dimensions ntax=10 nchar=3451;
   format datatype=dna gap=- interleave=yes;
   matrix

PF07_0093                       TTTTTATCAACACATAAATAATCTATCCTTTTTGATGGATTCTTTATC
MAL7|PF07_0093                  ------------------------------------------------
su_gi_contig_1384               ------------------------------------------------
gi|21543876|gb|BQ597150.1|BQ597 ------------------------------------------------
gi|21687301|gb|BQ633148.1|BQ633 ------------------------------------------------
gi|15906927|gb|BI814387.1|BI814 ------------------------------------------------
gi|15907637|gb|BI814858.1|BI814 ------------------------------------------------
gi|21544031|gb|BQ597305.1|BQ597 ------------------------------------------------
gi|21480146|gb|BQ576829.1|BQ576 ------------------------------------------------
gi|22792279|gb|BU496085.1|BU496 ------------------------------------------------

PF07_0093                       TTTTCTTTTTTTATATTCTTATGAGCTTTGTATAATATTTTATTTACG
MAL7|PF07_0093                  ------------------------------------------------
su_gi_contig_1384               ------------------------------------------------
gi|21543876|gb|BQ597150.1|BQ597 ------------------------------------------------
gi|21687301|gb|BQ633148.1|BQ633 ------------------------------------------------
gi|15906927|gb|BI814387.1|BI814 ------------------------------------------------
gi|15907637|gb|BI814858.1|BI814 ------------------------------------------------
gi|21544031|gb|BQ597305.1|BQ597 ------------------------------------------------
gi|21480146|gb|BQ576829.1|BQ576 ------------------------------------------------
gi|22792279|gb|BU496085.1|BU496 ------------------------------------------------

PF07_0093                       TTCACATTAATTTTCTCCTCCTTAATCTTTTCGGGTTCCACCTTTTGT
MAL7|PF07_0093                  ------------------------------------------------
su_gi_contig_1384               ------------------------------------------------
gi|21543876|gb|BQ597150.1|BQ597 ------------------------------------------------
gi|21687301|gb|BQ633148.1|BQ633 ------------------------------------------------
gi|15906927|gb|BI814387.1|BI814 ------------------------------------------------
gi|15907637|gb|BI814858.1|BI814 ------------------------------------------------
gi|21544031|gb|BQ597305.1|BQ597 ------------------------------------------------
gi|21480146|gb|BQ576829.1|BQ576 ------------------------------------------------
gi|22792279|gb|BU496085.1|BU496 ------------------------------------------------

PF07_0093                       TCTACATACAGGCTGCTCATTTTTATTACATAATTAAAAAAAATAATA
MAL7|PF07_0093                  ------------------------------------------------
su_gi_contig_1384               ------------------------------------------------
gi|21543876|gb|BQ597150.1|BQ597 ------------------------------------------------
gi|21687301|gb|BQ633148.1|BQ633 ------------------------------------------------
gi|15906927|gb|BI814387.1|BI814 ------------------------------------------------
gi|15907637|gb|BI814858.1|BI814 ------------------------------------------------
gi|21544031|gb|BQ597305.1|BQ597 ------------------------------------------------
gi|21480146|gb|BQ576829.1|BQ576 ------------------------------------------------
gi|22792279|gb|BU496085.1|BU496 ------------------------------------------------

PF07_0093                       AAATAAAATAAAATAAATATGATTAATATAAATAAAGCAAGATCATAT
MAL7|PF07_0093                  ------------------------------------------------
su_gi_contig_1384               ------------------------------------------------
gi|21543876|gb|BQ597150.1|BQ597 ------------------------------------------------
gi|21687301|gb|BQ633148.1|BQ633 ------------------------------------------------
gi|15906927|gb|BI814387.1|BI814 ------------------------------------------------
gi|15907637|gb|BI814858.1|BI814 ------------------------------------------------
gi|21544031|gb|BQ597305.1|BQ597 ------------------------------------------------
gi|21480146|gb|BQ576829.1|BQ576 ------------------------------------------------
gi|22792279|gb|BU496085.1|BU496 ------------------------------------------------

PF07_0093                       GATGAATTATTTTAAACATAAAGATAGGAATGTCGAAGTAGATACATT
MAL7|PF07_0093                  ------------------------------------------------
su_gi_contig_1384               ------------------------------------------------
gi|21543876|gb|BQ597150.1|BQ597 ------------------------------------------------
gi|21687301|gb|BQ633148.1|BQ633 ------------------------------------------------
gi|15906927|gb|BI814387.1|BI814 ------------------------------------------------
gi|15907637|gb|BI814858.1|BI814 ------------------------------------------------
gi|21544031|gb|BQ597305.1|BQ597 ------------------------------------------------
gi|21480146|gb|BQ576829.1|BQ576 ------------------------------------------------
gi|22792279|gb|BU496085.1|BU496 ------------------------------------------------

PF07_0093                       AAAAATATATATTTCGTAAGGTACATGAAAAAAAAAAAATATATATAT
MAL7|PF07_0093                  ------------------------------------------------
su_gi_contig_1384               ------------------------------------------------
gi|21543876|gb|BQ597150.1|BQ597 ------------------------------------------------
gi|21687301|gb|BQ633148.1|BQ633 ------------------------------------------------
gi|15906927|gb|BI814387.1|BI814 ------------------------------------------------
gi|15907637|gb|BI814858.1|BI814 ------------------------------------------------
gi|21544031|gb|BQ597305.1|BQ597 ------------------------------------------------
gi|21480146|gb|BQ576829.1|BQ576 ------------------------------------------------
gi|22792279|gb|BU496085.1|BU496 ------------------------------------------------

PF07_0093                       TTAAATGAATAAATAAATAAATAAATATATATATATATATATATATAT
MAL7|PF07_0093                  ------------------------------------------------
su_gi_contig_1384               ------------------------------------------------
gi|21543876|gb|BQ597150.1|BQ597 ------------------------------------------------
gi|21687301|gb|BQ633148.1|BQ633 ------------------------------------------------
gi|15906927|gb|BI814387.1|BI814 ------------------------------------------------
gi|15907637|gb|BI814858.1|BI814 ------------------------------------------------
gi|21544031|gb|BQ597305.1|BQ597 ------------------------------------------------
gi|21480146|gb|BQ576829.1|BQ576 ------------------------------------------------
gi|22792279|gb|BU496085.1|BU496 ------------------------------------------------

PF07_0093                       ATGAACATATAAAAGGTCGCACAAATTTTAGATATATATTATTTTCAT
MAL7|PF07_0093                  ------------------------------------------------
su_gi_contig_1384               ------------------------------------------------
gi|21543876|gb|BQ597150.1|BQ597 ------------------------------------------------
gi|21687301|gb|BQ633148.1|BQ633 ------------------------------------------------
gi|15906927|gb|BI814387.1|BI814 ------------------------------------------------
gi|15907637|gb|BI814858.1|BI814 ------------------------------------------------
gi|21544031|gb|BQ597305.1|BQ597 ------------------------------------------------
gi|21480146|gb|BQ576829.1|BQ576 ------------------------------------------------
gi|22792279|gb|BU496085.1|BU496 ------------------------------------------------

PF07_0093                       TTTATATAAAATATCATAGTTGTATCTATCTATATATATATATATATA
MAL7|PF07_0093                  ------------------------------------------------
su_gi_contig_1384               ------------------------------------------------
gi|21543876|gb|BQ597150.1|BQ597 ------------------------------------------------
gi|21687301|gb|BQ633148.1|BQ633 ------------------------------------------------
gi|15906927|gb|BI814387.1|BI814 ------------------------------------------------
gi|15907637|gb|BI814858.1|BI814 ------------------------------------------------
gi|21544031|gb|BQ597305.1|BQ597 ------------------------------------------------
gi|21480146|gb|BQ576829.1|BQ576 ------------------------------------------------
gi|22792279|gb|BU496085.1|BU496 ------------------------------------------------

PF07_0093                       TATATATATATATTTCTTTTTTCTTGAATTATATTTTAAAAAAAGAAC
MAL7|PF07_0093                  ------------------------------------------------
su_gi_contig_1384               ------------------------------------------------
gi|21543876|gb|BQ597150.1|BQ597 ------------------------------------------------
gi|21687301|gb|BQ633148.1|BQ633 ------------------------------------------------
gi|15906927|gb|BI814387.1|BI814 ------------------------------------------------
gi|15907637|gb|BI814858.1|BI814 ------------------------------------------------
gi|21544031|gb|BQ597305.1|BQ597 ------------------------------------------------
gi|21480146|gb|BQ576829.1|BQ576 ------------------------------------------------
gi|22792279|gb|BU496085.1|BU496 ------------------------------------------------

PF07_0093                       GTAAAATATATATATAATATAATTATAATATATATAAATATTGTACAA
MAL7|PF07_0093                  ------------------------------------------------
su_gi_contig_1384               ------------------------------------------------
gi|21543876|gb|BQ597150.1|BQ597 ------------------------------------------------
gi|21687301|gb|BQ633148.1|BQ633 ------------------------------------------------
gi|15906927|gb|BI814387.1|BI814 ------------------------------------------------
gi|15907637|gb|BI814858.1|BI814 ------------------------------------------------
gi|21544031|gb|BQ597305.1|BQ597 ------------------------------------------------
gi|21480146|gb|BQ576829.1|BQ576 ------------------------------------------------
gi|22792279|gb|BU496085.1|BU496 ------------------------------------------------

PF07_0093                       AAATATATATATATATATATATATATATATATATATTAGCTTATAAAA
MAL7|PF07_0093                  ------------------------------------------------
su_gi_contig_1384               ------------------------------------------------
gi|21543876|gb|BQ597150.1|BQ597 ------------------------------------------------
gi|21687301|gb|BQ633148.1|BQ633 ------------------------------------------------
gi|15906927|gb|BI814387.1|BI814 ------------------------------------------------
gi|15907637|gb|BI814858.1|BI814 ------------------------------------------------
gi|21544031|gb|BQ597305.1|BQ597 ------------------------------------------------
gi|21480146|gb|BQ576829.1|BQ576 ------------------------------------------------
gi|22792279|gb|BU496085.1|BU496 ------------------------------------------------

PF07_0093                       TGTAACAAAATAATAATTTGTAAGAAACAGAAATGCAACAAAATAAAC
MAL7|PF07_0093                  ------------------------------------------------
su_gi_contig_1384               ------------------------------------------------
gi|21543876|gb|BQ597150.1|BQ597 ------------------------------------------------
gi|21687301|gb|BQ633148.1|BQ633 ------------------------------------------------
gi|15906927|gb|BI814387.1|BI814 ------------------------------------------------
gi|15907637|gb|BI814858.1|BI814 ------------------------------------------------
gi|21544031|gb|BQ597305.1|BQ597 ------------------------------------------------
gi|21480146|gb|BQ576829.1|BQ576 ------------------------------------------------
gi|22792279|gb|BU496085.1|BU496 ------------------------------------------------

PF07_0093                       AAAATAAACAAAATAAACAAAATTTTTTAATTATATATATTATTAAAT
MAL7|PF07_0093                  ------------------------------------------------
su_gi_contig_1384               ------------------------------------------------
gi|21543876|gb|BQ597150.1|BQ597 ------------------------------------------------
gi|21687301|gb|BQ633148.1|BQ633 ------------------------------------------------
gi|15906927|gb|BI814387.1|BI814 ------------------------------------------------
gi|15907637|gb|BI814858.1|BI814 ------------------------------------------------
gi|21544031|gb|BQ597305.1|BQ597 ------------------------------------------------
gi|21480146|gb|BQ576829.1|BQ576 ------------------------------------------------
gi|22792279|gb|BU496085.1|BU496 ------------------------------------------------

PF07_0093                       AAATATATTATATATATATATATATTTTTTTTTTTATATTTATTTATT
MAL7|PF07_0093                  ------------------------------------------------
su_gi_contig_1384               ------------------------------------------------
gi|21543876|gb|BQ597150.1|BQ597 ------------------------------------------------
gi|21687301|gb|BQ633148.1|BQ633 ------------------------------------------------
gi|15906927|gb|BI814387.1|BI814 ------------------------------------------------
gi|15907637|gb|BI814858.1|BI814 ------------------------------------------------
gi|21544031|gb|BQ597305.1|BQ597 ------------------------------------------------
gi|21480146|gb|BQ576829.1|BQ576 ------------------------------------------------
gi|22792279|gb|BU496085.1|BU496 ------------------------------------------------

PF07_0093                       TATTGTTTAATTTTTTTCTACATATAAAAAATATGAAATATTTTATTA
MAL7|PF07_0093                  ------------------------------------------------
su_gi_contig_1384               ------------------------------------------------
gi|21543876|gb|BQ597150.1|BQ597 ------------------------------------------------
gi|21687301|gb|BQ633148.1|BQ633 ------------------------------------------------
gi|15906927|gb|BI814387.1|BI814 ------------------------------------------------
gi|15907637|gb|BI814858.1|BI814 ------------------------------------------------
gi|21544031|gb|BQ597305.1|BQ597 ------------------------------------------------
gi|21480146|gb|BQ576829.1|BQ576 ------------------------------------------------
gi|22792279|gb|BU496085.1|BU496 ------------------------------------------------

PF07_0093                       TAAATAAAATTACCCATTAGGAATTTCTTTTATTCTTAAAATAATTAT
MAL7|PF07_0093                  ------------------------------------------------
su_gi_contig_1384               ------------------------------------------------
gi|21543876|gb|BQ597150.1|BQ597 ------------------------------------------------
gi|21687301|gb|BQ633148.1|BQ633 ------------------------------------------------
gi|15906927|gb|BI814387.1|BI814 ------------------------------------------------
gi|15907637|gb|BI814858.1|BI814 ------------------------------------------------
gi|21544031|gb|BQ597305.1|BQ597 ------------------------------------------------
gi|21480146|gb|BQ576829.1|BQ576 ------------------------------------------------
gi|22792279|gb|BU496085.1|BU496 ------------------------------------------------

PF07_0093                       ATAATTATAAATATATATATATATATATTTCTACGATGATAATATAAT
MAL7|PF07_0093                  ------------------------------------------------
su_gi_contig_1384               ------------------------------------------------
gi|21543876|gb|BQ597150.1|BQ597 ------------------------------------------------
gi|21687301|gb|BQ633148.1|BQ633 ------------------------------------------------
gi|15906927|gb|BI814387.1|BI814 ------------------------------------------------
gi|15907637|gb|BI814858.1|BI814 ------------------------------------------------
gi|21544031|gb|BQ597305.1|BQ597 ------------------------------------------------
gi|21480146|gb|BQ576829.1|BQ576 ------------------------------------------------
gi|22792279|gb|BU496085.1|BU496 ------------------------------------------------

PF07_0093                       ATAATATATTGTAAAATATATAACCAAGAAAATTATGTATATATATAT
MAL7|PF07_0093                  ------------------------------------------------
su_gi_contig_1384               ------------------------------------------------
gi|21543876|gb|BQ597150.1|BQ597 ------------------------------------------------
gi|21687301|gb|BQ633148.1|BQ633 ------------------------------------------------
gi|15906927|gb|BI814387.1|BI814 ------------------------------------------------
gi|15907637|gb|BI814858.1|BI814 ------------------------------------------------
gi|21544031|gb|BQ597305.1|BQ597 ------------------------------------------------
gi|21480146|gb|BQ576829.1|BQ576 ------------------------------------------------
gi|22792279|gb|BU496085.1|BU496 ------------------------------------------------

PF07_0093                       ATATATATATAACTTACAATTCTTTATATATATTATATATAAATCATA
MAL7|PF07_0093                  ------------------------------------------------
su_gi_contig_1384               ------------------------------------------------
gi|21543876|gb|BQ597150.1|BQ597 ------------------------------------------------
gi|21687301|gb|BQ633148.1|BQ633 ------------------------------------------------
gi|15906927|gb|BI814387.1|BI814 ------------------------------------------------
gi|15907637|gb|BI814858.1|BI814 ------------------------------------------------
gi|21544031|gb|BQ597305.1|BQ597 ------------------------------------------------
gi|21480146|gb|BQ576829.1|BQ576 ------------------------------------------------
gi|22792279|gb|BU496085.1|BU496 ------------------------------------------------

PF07_0093                       TATGCACTAAAATTTTTTATAAATTTTCAAAAAAAAAAAAAAAAAAAA
MAL7|PF07_0093                  ------------------------------------------------
su_gi_contig_1384               ------------------------------------------------
gi|21543876|gb|BQ597150.1|BQ597 ------------------------------------------------
gi|21687301|gb|BQ633148.1|BQ633 ------------------------------------------------
gi|15906927|gb|BI814387.1|BI814 ------------------------------------------------
gi|15907637|gb|BI814858.1|BI814 ------------------------------------------------
gi|21544031|gb|BQ597305.1|BQ597 ------------------------------------------------
gi|21480146|gb|BQ576829.1|BQ576 ------------------------------------------------
gi|22792279|gb|BU496085.1|BU496 ------------------------------------------------

PF07_0093                       AAAATACAAATATATACATATATATATATATATATATATATATATATA
MAL7|PF07_0093                  ------------------------------------------------
su_gi_contig_1384               ------------------------------------------------
gi|21543876|gb|BQ597150.1|BQ597 ------------------------------------------------
gi|21687301|gb|BQ633148.1|BQ633 ------------------------------------------------
gi|15906927|gb|BI814387.1|BI814 ------------------------------------------------
gi|15907637|gb|BI814858.1|BI814 ------------------------------------------------
gi|21544031|gb|BQ597305.1|BQ597 ------------------------------------------------
gi|21480146|gb|BQ576829.1|BQ576 ------------------------------------------------
gi|22792279|gb|BU496085.1|BU496 ------------------------------------------------

PF07_0093                       TATATATTTAAAAGAATAATTTACATATTTTGATAAATTACCAAATTA
MAL7|PF07_0093                  ------------------------------------------------
su_gi_contig_1384               ------------------------------------------------
gi|21543876|gb|BQ597150.1|BQ597 ------------------------------------------------
gi|21687301|gb|BQ633148.1|BQ633 ------------------------------------------------
gi|15906927|gb|BI814387.1|BI814 ------------------------------------------------
gi|15907637|gb|BI814858.1|BI814 ------------------------------------------------
gi|21544031|gb|BQ597305.1|BQ597 ------------------------------------------------
gi|21480146|gb|BQ576829.1|BQ576 ------------------------------------------------
gi|22792279|gb|BU496085.1|BU496 ------------------------------------------------

PF07_0093                       AAAAAAACAAATACACAATAAAATATATTATATATATTTATATTTTAT
MAL7|PF07_0093                  ------------------------------------------------
su_gi_contig_1384               ------------------------------------------------
gi|21543876|gb|BQ597150.1|BQ597 ------------------------------------------------
gi|21687301|gb|BQ633148.1|BQ633 ------------------------------------------------
gi|15906927|gb|BI814387.1|BI814 ------------------------------------------------
gi|15907637|gb|BI814858.1|BI814 ------------------------------------------------
gi|21544031|gb|BQ597305.1|BQ597 ------------------------------------------------
gi|21480146|gb|BQ576829.1|BQ576 ------------------------------------------------
gi|22792279|gb|BU496085.1|BU496 ------------------------------------------------

PF07_0093                       ATATATAAAATGATATAGTTTGGAACAATAATATACATAAAAAATATT
MAL7|PF07_0093                  ------------------------------------------------
su_gi_contig_1384               ------------------------------------------------
gi|21543876|gb|BQ597150.1|BQ597 ------------------------------------------------
gi|21687301|gb|BQ633148.1|BQ633 ------------------------------------------------
gi|15906927|gb|BI814387.1|BI814 ------------------------------------------------
gi|15907637|gb|BI814858.1|BI814 ------------------------------------------------
gi|21544031|gb|BQ597305.1|BQ597 ------------------------------------------------
gi|21480146|gb|BQ576829.1|BQ576 ------------------------------------------------
gi|22792279|gb|BU496085.1|BU496 ------------------------------------------------

PF07_0093                       TTTTAACGTTGAAGGAAAATTTCATAAAATTTTTATGTAAACTATATA
MAL7|PF07_0093                  ------------------------------------------------
su_gi_contig_1384               ------------------------------------------------
gi|21543876|gb|BQ597150.1|BQ597 ------------------------------------------------
gi|21687301|gb|BQ633148.1|BQ633 ------------------------------------------------
gi|15906927|gb|BI814387.1|BI814 ------------------------------------------------
gi|15907637|gb|BI814858.1|BI814 ------------------------------------------------
gi|21544031|gb|BQ597305.1|BQ597 ------------------------------------------------
gi|21480146|gb|BQ576829.1|BQ576 ------------------------------------------------
gi|22792279|gb|BU496085.1|BU496 ------------------------------------------------

PF07_0093                       TACATACAAAATTTATATATTTATATATTTAAATATTTACAATTTAAT
MAL7|PF07_0093                  ------------------------------------------------
su_gi_contig_1384               ------------------------------------------------
gi|21543876|gb|BQ597150.1|BQ597 ------------------------------------------------
gi|21687301|gb|BQ633148.1|BQ633 ------------------------------------------------
gi|15906927|gb|BI814387.1|BI814 ------------------------------------------------
gi|15907637|gb|BI814858.1|BI814 ------------------------------------------------
gi|21544031|gb|BQ597305.1|BQ597 ------------------------------------------------
gi|21480146|gb|BQ576829.1|BQ576 ------------------------------------------------
gi|22792279|gb|BU496085.1|BU496 ------------------------------------------------

PF07_0093                       ATATGTACATATTTGTGATTTATCCTTATAACATGTATATTTATATAT
MAL7|PF07_0093                  ------------------------------------------------
su_gi_contig_1384               ------------------------------------------------
gi|21543876|gb|BQ597150.1|BQ597 ------------------------------------------------
gi|21687301|gb|BQ633148.1|BQ633 ------------------------------------------------
gi|15906927|gb|BI814387.1|BI814 ------------------------------------------------
gi|15907637|gb|BI814858.1|BI814 ------------------------------------------------
gi|21544031|gb|BQ597305.1|BQ597 ------------------------------------------------
gi|21480146|gb|BQ576829.1|BQ576 ------------------------------------------------
gi|22792279|gb|BU496085.1|BU496 ------------------------------------------------

PF07_0093                       GATAACATATTCTTTAGTTCTATATATAATATATATATATATATATAT
MAL7|PF07_0093                  ------------------------------------------------
su_gi_contig_1384               ------------------------------------------------
gi|21543876|gb|BQ597150.1|BQ597 ------------------------------------------------
gi|21687301|gb|BQ633148.1|BQ633 ------------------------------------------------
gi|15906927|gb|BI814387.1|BI814 ------------------------------------------------
gi|15907637|gb|BI814858.1|BI814 ------------------------------------------------
gi|21544031|gb|BQ597305.1|BQ597 ------------------------------------------------
gi|21480146|gb|BQ576829.1|BQ576 ------------------------------------------------
gi|22792279|gb|BU496085.1|BU496 ------------------------------------------------

PF07_0093                       ATATTTTTTTTTTTTTTTTTGGTACATTCATTATAAA-----------
MAL7|PF07_0093                  ------------------------------------------------
su_gi_contig_1384               -------------------------------------TCTCTCTCTCT
gi|21543876|gb|BQ597150.1|BQ597 -------------------------------------TCTCTCTCTCT
gi|21687301|gb|BQ633148.1|BQ633 ------------------------------------------------
gi|15906927|gb|BI814387.1|BI814 ------------------------------------------------
gi|15907637|gb|BI814858.1|BI814 ------------------------------------------------
gi|21544031|gb|BQ597305.1|BQ597 ------------------------------------------------
gi|21480146|gb|BQ576829.1|BQ576 ------------------------------------------------
gi|22792279|gb|BU496085.1|BU496 ------------------------------------------------

PF07_0093                       ----------------------ATAAAATAAAAATAATAATAAAGATG
MAL7|PF07_0093                  ---------------------------------------------ATG
su_gi_contig_1384               CTCTCTCTCTCTCTCTCTCTCTATAAAATAAAAATAATAATAAAGATG
gi|21543876|gb|BQ597150.1|BQ597 CTCTCTCTCTCTCTCTCTCTCTATAAAATAAAAATAATAATAAAGATG
gi|21687301|gb|BQ633148.1|BQ633 ------------------------------------------------
gi|15906927|gb|BI814387.1|BI814 ------------------------------------------------
gi|15907637|gb|BI814858.1|BI814 ------------------------------------------------
gi|21544031|gb|BQ597305.1|BQ597 ------------------------------------------------
gi|21480146|gb|BQ576829.1|BQ576 ------------------------------------------------
gi|22792279|gb|BU496085.1|BU496 ------------------------------------------------

PF07_0093                       TCAAAAGCTGTATACTCCAAAATATGGATGAGCACAAATAACTTCCAC
MAL7|PF07_0093                  TCAAAAGCTGTATACTCCAAAATATGGATGAGCACAAATAACTTCCAC
su_gi_contig_1384               TCAAAAGCTGTATACTCCAAAATATGGATGAGCACAAATAACTTCCAC
gi|21543876|gb|BQ597150.1|BQ597 TCAAAAGCTGTATACTCCAAAATATGGATGAGCACAAATAACTTCCAC
gi|21687301|gb|BQ633148.1|BQ633 ------------------------------------------------
gi|15906927|gb|BI814387.1|BI814 ------------------------------------------------
gi|15907637|gb|BI814858.1|BI814 ------------------------------------------------
gi|21544031|gb|BQ597305.1|BQ597 ------------------------------------------------
gi|21480146|gb|BQ576829.1|BQ576 ------------------------------------------------
gi|22792279|gb|BU496085.1|BU496 ------------------------------------------------

PF07_0093                       ACAAGGAGAAGATACGGATGGTTTAAAGTTTGGTAAGTCCTAAGATAA
MAL7|PF07_0093                  ACAAGGAGAAGATACGGATGGTTTAAAGTTTG----------------
su_gi_contig_1384               ACAAGGAGAAGATACGGATGGTTTAAAGTTTG----------------
gi|21543876|gb|BQ597150.1|BQ597 ACAAGGAGAAGATACGGATGGTTTAAAGTTTG----------------
gi|21687301|gb|BQ633148.1|BQ633 ------------------------------------------------
gi|15906927|gb|BI814387.1|BI814 ------------------------------------------------
gi|15907637|gb|BI814858.1|BI814 ------------------------------------------------
gi|21544031|gb|BQ597305.1|BQ597 ------------------------------------------------
gi|21480146|gb|BQ576829.1|BQ576 ------------------------------------------------
gi|22792279|gb|BU496085.1|BU496 ------------------------------------------------

PF07_0093                       AAAATAAGATAATATAAAAAAATTTGGTTGTGTATAAAACATATGTTC
MAL7|PF07_0093                  ------------------------------------------------
su_gi_contig_1384               ------------------------------------------------
gi|21543876|gb|BQ597150.1|BQ597 ------------------------------------------------
gi|21687301|gb|BQ633148.1|BQ633 ------------------------------------------------
gi|15906927|gb|BI814387.1|BI814 ------------------------------------------------
gi|15907637|gb|BI814858.1|BI814 ------------------------------------------------
gi|21544031|gb|BQ597305.1|BQ597 ------------------------------------------------
gi|21480146|gb|BQ576829.1|BQ576 ------------------------------------------------
gi|22792279|gb|BU496085.1|BU496 ------------------------------------------------

PF07_0093                       ATCCAAAAAAACTTTTTTCATTTGAAAAGAAATTATTCACTTTTTCAT
MAL7|PF07_0093                  ------------------------------------------------
su_gi_contig_1384               ------------------------------------------------
gi|21543876|gb|BQ597150.1|BQ597 ------------------------------------------------
gi|21687301|gb|BQ633148.1|BQ633 ------------------------------------------------
gi|15906927|gb|BI814387.1|BI814 ------------------------------------------------
gi|15907637|gb|BI814858.1|BI814 ------------------------------------------------
gi|21544031|gb|BQ597305.1|BQ597 ------------------------------------------------
gi|21480146|gb|BQ576829.1|BQ576 ------------------------------------------------
gi|22792279|gb|BU496085.1|BU496 ------------------------------------------------

PF07_0093                       TTTATATATATGTATATACTTTTTATTATGTATATGATTATTTTAATT
MAL7|PF07_0093                  ------------------------------------------------
su_gi_contig_1384               ------------------------------------------------
gi|21543876|gb|BQ597150.1|BQ597 ------------------------------------------------
gi|21687301|gb|BQ633148.1|BQ633 ------------------------------------------------
gi|15906927|gb|BI814387.1|BI814 ------------------------------------------------
gi|15907637|gb|BI814858.1|BI814 ------------------------------------------------
gi|21544031|gb|BQ597305.1|BQ597 ------------------------------------------------
gi|21480146|gb|BQ576829.1|BQ576 ------------------------------------------------
gi|22792279|gb|BU496085.1|BU496 ------------------------------------------------

PF07_0093                       TTTTTTTTTTTTAAAAGTTCTCGCTTGAGCCCATGGGTATATGTATGG
MAL7|PF07_0093                  -----------------TTCTCGCTTGAGCCCATGGGTATATGTATGG
su_gi_contig_1384               -----------------TTCTCGCTTGAGCCCATGGGTATATGTATGG
gi|21543876|gb|BQ597150.1|BQ597 -----------------TTCTCGCTTGAGCCCATGGGTATATGTATGG
gi|21687301|gb|BQ633148.1|BQ633 ------------------------------------------------
gi|15906927|gb|BI814387.1|BI814 ------------------------------------------------
gi|15907637|gb|BI814858.1|BI814 ------------------------------------------------
gi|21544031|gb|BQ597305.1|BQ597 ------------------------------------------------
gi|21480146|gb|BQ576829.1|BQ576 ------------------------------------------------
gi|22792279|gb|BU496085.1|BU496 ------------------------------------------------

PF07_0093                       GCAGTTTATGCTGTGTCTATTGTCTTTCCCGCTTTCGACGATGAGTAT
MAL7|PF07_0093                  GCAGTTTATGCTGTGTCTATTGTCTTTCCCGCTTTCGACGATGAGTAT
su_gi_contig_1384               GCAGTTTATGCTGTGTCTATTGTCTTTCCCGCTTTCGACGATGAGTAT
gi|21543876|gb|BQ597150.1|BQ597 GCAGTTTATGCTGTGTCTATTGTCTTTCCCGCTTTCGACGATGAGTAT
gi|21687301|gb|BQ633148.1|BQ633 ---------------TCTATTGTCTTTCCCGCTTTCGACGATGAGTAT
gi|15906927|gb|BI814387.1|BI814 ------------------------------------------------
gi|15907637|gb|BI814858.1|BI814 ------------------------------------------------
gi|21544031|gb|BQ597305.1|BQ597 ------------------------------------------------
gi|21480146|gb|BQ576829.1|BQ576 ------------------------------------------------
gi|22792279|gb|BU496085.1|BU496 ------------------------------------------------

PF07_0093                       AAGAAATTCTTAACCTTTGGAATATGGAAAGAAAATGATGTTGGTTAC
MAL7|PF07_0093                  AAGAAATTCTTAACCTTTGGAATATGGAAAGAAAATGATGTTGGTTAC
su_gi_contig_1384               AAGAAATTCTTAACCTTTGGAATATGGAAAGAAAATGATGTTGGTTAC
gi|21543876|gb|BQ597150.1|BQ597 AAGAAATTCTTAACCTTTGGAATATGGAAAGAAAATGATGTTGGTTAC
gi|21687301|gb|BQ633148.1|BQ633 AAGAAATTCTTAACCTTTGGAATATGGAAAGAAAATGATGTTGGTTAC
gi|15906927|gb|BI814387.1|BI814 ------------------------------------------------
gi|15907637|gb|BI814858.1|BI814 ------------------------------------------------
gi|21544031|gb|BQ597305.1|BQ597 ------------------------------------------------
gi|21480146|gb|BQ576829.1|BQ576 ------------------------------------------------
gi|22792279|gb|BU496085.1|BU496 ------------------------------------------------

PF07_0093                       AAAAAAAGTGCTCCTCAACCTTATAATTAAATATATTTTGATATGAAC
MAL7|PF07_0093                  AAAAAAAGTGCTCCTCAACCTTATAATTAA------------------
su_gi_contig_1384               AAAAAAAGTGCTCCTCAACCTTATAATTAAATATATTTTGATATGAAC
gi|21543876|gb|BQ597150.1|BQ597 AAAAAAAGTGCTCCTCAACCTTATAATTAAATATATTTTGATATGAAC
gi|21687301|gb|BQ633148.1|BQ633 AAAAAAAGTGCTCCTCAACCTTATAATTAAATATATTTTGATATGAAC
gi|15906927|gb|BI814387.1|BI814 --------------TCAACCTTATAATTAAATATATTTTGATATGAAC
gi|15907637|gb|BI814858.1|BI814 -------------------------------TATATTTTGATATGAAC
gi|21544031|gb|BQ597305.1|BQ597 ------------------------------------------------
gi|21480146|gb|BQ576829.1|BQ576 ------------------------------------------------
gi|22792279|gb|BU496085.1|BU496 ------------------------------------------------

PF07_0093                       AATTAATAATTTCAAATTGAATGACAATATATCTTCTTTTCTTTTTTT
MAL7|PF07_0093                  ------------------------------------------------
su_gi_contig_1384               AATTAATAATTTCAAATTGAATGACAATATATCTTCTTTTCTTTTTTT
gi|21543876|gb|BQ597150.1|BQ597 AATTAATAATTTCAAATTGAATGACAATATATCTTCTTTTCTTTTTTT
gi|21687301|gb|BQ633148.1|BQ633 AATTAATAATTTCAAATTGAATGACAATATATCTTCTTTTCTTTTTTT
gi|15906927|gb|BI814387.1|BI814 AATTAATAATTTCAAATTGAATGACAATATATCTTCTTTTCTTTTTTT
gi|15907637|gb|BI814858.1|BI814 AATTAATAATTTCAAATTGAATGACAATATATCTTCTTTTCTTTTTTT
gi|21544031|gb|BQ597305.1|BQ597 ------------------------------------TTTTCTTTTTTT
gi|21480146|gb|BQ576829.1|BQ576 ------------------------------------------------
gi|22792279|gb|BU496085.1|BU496 ------------------------------------------------

PF07_0093                       TTTAACATTATACCCTTACAAACGTTTAAAAAAATAATTAACTATAAG
MAL7|PF07_0093                  ------------------------------------------------
su_gi_contig_1384               TTTAACATTATACCCTTACAAACGTTTAAAAAAATAATTAACTATAAG
gi|21543876|gb|BQ597150.1|BQ597 TTTAACATTATACCCTTACAAACGTTTAAAAAAATAATTAACTATAAG
gi|21687301|gb|BQ633148.1|BQ633 TTTAACATTATACCCTTACAAACGTTTAAAAAAATAATTAACTATAAG
gi|15906927|gb|BI814387.1|BI814 TTTAACATTATACCCTTACAAACGTTTAAAAAAATAATTAACTATAAG
gi|15907637|gb|BI814858.1|BI814 TTTAACATTATACCCTTACAAACGTTTAAAAAAATAATTAACTATAAG
gi|21544031|gb|BQ597305.1|BQ597 TTTAACATTATACCCTTACAAACGTTTAAAAAAATAATTAACTATAAG
gi|21480146|gb|BQ576829.1|BQ576 ------------------------------------------------
gi|22792279|gb|BU496085.1|BU496 ------------------------------------------------

PF07_0093                       TTTCATAATATTACATTATAAAATTACACGACAATTAATGTAAACAAA
MAL7|PF07_0093                  ------------------------------------------------
su_gi_contig_1384               TTTCATAATATTACATTATAAAATTACACGACAATTAATGTAAACAAA
gi|21543876|gb|BQ597150.1|BQ597 TTTCATAATATTAC----------------------------------
gi|21687301|gb|BQ633148.1|BQ633 TTTCATAATATTACATTATAAAATTACACGACAATTAATGTAAACAAA
gi|15906927|gb|BI814387.1|BI814 TTTCATAATATTACATTATAAAATTACACGACAATTAATGTAAACAAA
gi|15907637|gb|BI814858.1|BI814 TTTCATAATATTACATTATAAAATTACACGACAATTAATGTAAACAAA
gi|21544031|gb|BQ597305.1|BQ597 TTTCATAATATTACATTATAAAATTACACGACAATTAATGTAAACAAA
gi|21480146|gb|BQ576829.1|BQ576 ------------------------------------------------
gi|22792279|gb|BU496085.1|BU496 ------------------------------------------------

PF07_0093                       TTTTTTCTTTACACCTATTATTTTATGACTAATTGTTTATATATATAT
MAL7|PF07_0093                  ------------------------------------------------
su_gi_contig_1384               TTTTTTCTTTACACCTATTATTTTATGACTAATTGTTTATATATATAT
gi|21543876|gb|BQ597150.1|BQ597 ------------------------------------------------
gi|21687301|gb|BQ633148.1|BQ633 TTTTTTCTTTACACCTATTATTTTATGACTA-----------------
gi|15906927|gb|BI814387.1|BI814 TTTTTTCTTTACACCTATTATTTTATGACTAATTGTTTATATATATAT
gi|15907637|gb|BI814858.1|BI814 TTTTTTCTTTACACCTATTATTTTATGACTA-----------------
gi|21544031|gb|BQ597305.1|BQ597 TTTTTTCTTTACACCTATTATTTTATGACT------------------
gi|21480146|gb|BQ576829.1|BQ576 ------------------------------------------------
gi|22792279|gb|BU496085.1|BU496 ------------------------------------------------

PF07_0093                       ATATATATATATA--TTATATTTCTTTTTTTTGTAAAATAACCAAGAG
MAL7|PF07_0093                  ------------------------------------------------
su_gi_contig_1384               ATATATATATATATATTATATTTCTTTTTTTTGTAAAATAACCAAGAG
gi|21543876|gb|BQ597150.1|BQ597 ------------------------------------------------
gi|21687301|gb|BQ633148.1|BQ633 ------------------------------------------------
gi|15906927|gb|BI814387.1|BI814 ATATATATATATATATTATATTTCTTTTTTTTGTAAAATAACCAAGAG
gi|15907637|gb|BI814858.1|BI814 ------------------------------------------------
gi|21544031|gb|BQ597305.1|BQ597 ------------------------------------------------
gi|21480146|gb|BQ576829.1|BQ576 -----------------ATATTTCTTTTTTTTGTAAAATAACCAAGAG
gi|22792279|gb|BU496085.1|BU496 -----------------ATATTTCTTTTTTTTGTAAAATAACCAAGAG

PF07_0093                       AGAAAAAAAAATAAAAAAAATAAAATAAATAAAATAAAATAAAATAAA
MAL7|PF07_0093                  ------------------------------------------------
su_gi_contig_1384               AGAAAAAAAAATAAAAAAAATAAAATAAATAAAATAAAATAAAATAAA
gi|21543876|gb|BQ597150.1|BQ597 ------------------------------------------------
gi|21687301|gb|BQ633148.1|BQ633 ------------------------------------------------
gi|15906927|gb|BI814387.1|BI814 AGAAAAAAAAATAAAAAAAATAAAATAAATAAAATAAAATAAAATAAA
gi|15907637|gb|BI814858.1|BI814 ------------------------------------------------
gi|21544031|gb|BQ597305.1|BQ597 ------------------------------------------------
gi|21480146|gb|BQ576829.1|BQ576 AGAAAAAAAAATAAAAAAAATAAAATAAATAAAATAAAATAAAATAAA
gi|22792279|gb|BU496085.1|BU496 AGAAAAAAAAATAAAAAAAATAAAATAAATAAAATAAAATAAAATAAA

PF07_0093                       ATACGTACCTATTGTGCGTATTAAAATTATGTATTATATATATATATA
MAL7|PF07_0093                  ------------------------------------------------
su_gi_contig_1384               ATACGTACCTATTGTGCGTATTAAAATTATGTATTATATATATATATA
gi|21543876|gb|BQ597150.1|BQ597 ------------------------------------------------
gi|21687301|gb|BQ633148.1|BQ633 ------------------------------------------------
gi|15906927|gb|BI814387.1|BI814 ATACGTACCTATTGTGCGTATTAAAATTATGTATTATATATATATATA
gi|15907637|gb|BI814858.1|BI814 ------------------------------------------------
gi|21544031|gb|BQ597305.1|BQ597 ------------------------------------------------
gi|21480146|gb|BQ576829.1|BQ576 ATACGTACCTATTGTGCGTATTAAAATTATGTATTATATATATATATA
gi|22792279|gb|BU496085.1|BU496 ATACGTACCTATTGTGCGTATTAAAATTATGTATTATATATATATATA

PF07_0093                       TTTTTTTTTTTTTTTATGTTTTTTTAAAATTGTATAACTTATACACAT
MAL7|PF07_0093                  ------------------------------------------------
su_gi_contig_1384               TTTTTTTTTTTTTTTATGTTTTTTTAAAATTGTATAACTTATACACAT
gi|21543876|gb|BQ597150.1|BQ597 ------------------------------------------------
gi|21687301|gb|BQ633148.1|BQ633 ------------------------------------------------
gi|15906927|gb|BI814387.1|BI814 TTTTTTTTTTTTTTTATGTTTTTTTAAAATTGTATAACTTATACACAT
gi|15907637|gb|BI814858.1|BI814 ------------------------------------------------
gi|21544031|gb|BQ597305.1|BQ597 ------------------------------------------------
gi|21480146|gb|BQ576829.1|BQ576 TTTTTTTTTTTTTTTATGTTTTTTTAAAATTGTATAACTTATACACAT
gi|22792279|gb|BU496085.1|BU496 TTTTTTTTTTTTTTTATGTTTTTTTAAAATTGTATAACTTATACACAT

PF07_0093                       ACAACATTCAATCTACTGTGTACATATTAAACTTTGAAATTTTTAATA
MAL7|PF07_0093                  ------------------------------------------------
su_gi_contig_1384               ACAACATTCAATCTACTGTGTACATATTAAACTTTGAAATTTTTAATA
gi|21543876|gb|BQ597150.1|BQ597 ------------------------------------------------
gi|21687301|gb|BQ633148.1|BQ633 ------------------------------------------------
gi|15906927|gb|BI814387.1|BI814 ACAACATTCAATCTA---------------------------------
gi|15907637|gb|BI814858.1|BI814 ------------------------------------------------
gi|21544031|gb|BQ597305.1|BQ597 ------------------------------------------------
gi|21480146|gb|BQ576829.1|BQ576 ACAACATTCAATCTACTGTGTACATATTAAAC----------------
gi|22792279|gb|BU496085.1|BU496 ACAACATTCAATCTACTGTGTACATATTAAACTTTGAAATTTTTAATA

PF07_0093                       TGAAAAAAAAATGTTTAGTAATATAAAATTATAAATAAATATTATACA
MAL7|PF07_0093                  ------------------------------------------------
su_gi_contig_1384               TGAAAAAAAAATGTTTAGTAATATAAAATTATAAATAAATATTATACA
gi|21543876|gb|BQ597150.1|BQ597 ------------------------------------------------
gi|21687301|gb|BQ633148.1|BQ633 ------------------------------------------------
gi|15906927|gb|BI814387.1|BI814 ------------------------------------------------
gi|15907637|gb|BI814858.1|BI814 ------------------------------------------------
gi|21544031|gb|BQ597305.1|BQ597 ------------------------------------------------
gi|21480146|gb|BQ576829.1|BQ576 ------------------------------------------------
gi|22792279|gb|BU496085.1|BU496 TGAAAAAAAAATGTTTAGTAATATAAAATTATAAATAAATATTATACA

PF07_0093                       ATATGAATCAATTATTTGTTTACTGTTTATCATATATACGTAGCTAAG
MAL7|PF07_0093                  ------------------------------------------------
su_gi_contig_1384               ATATGAATCAAAAAAAAAAAAAAAAAAAAA------------------
gi|21543876|gb|BQ597150.1|BQ597 ------------------------------------------------
gi|21687301|gb|BQ633148.1|BQ633 ------------------------------------------------
gi|15906927|gb|BI814387.1|BI814 ------------------------------------------------
gi|15907637|gb|BI814858.1|BI814 ------------------------------------------------
gi|21544031|gb|BQ597305.1|BQ597 ------------------------------------------------
gi|21480146|gb|BQ576829.1|BQ576 ------------------------------------------------
gi|22792279|gb|BU496085.1|BU496 ATATGAATCAAAAAAAAAAAAAAAAAAAAA------------------

PF07_0093                       TTTACTGCATATATGTCTTATCAATTTTTTATTATGTATCACCAAAAC
MAL7|PF07_0093                  ------------------------------------------------
su_gi_contig_1384               ------------------------------------------------
gi|21543876|gb|BQ597150.1|BQ597 ------------------------------------------------
gi|21687301|gb|BQ633148.1|BQ633 ------------------------------------------------
gi|15906927|gb|BI814387.1|BI814 ------------------------------------------------
gi|15907637|gb|BI814858.1|BI814 ------------------------------------------------
gi|21544031|gb|BQ597305.1|BQ597 ------------------------------------------------
gi|21480146|gb|BQ576829.1|BQ576 ------------------------------------------------
gi|22792279|gb|BU496085.1|BU496 ------------------------------------------------

PF07_0093                       AAAAAAAAAAAAAAAAAAAATTAAAATAAATAAATAAATAAAATAAAA
MAL7|PF07_0093                  ------------------------------------------------
su_gi_contig_1384               ------------------------------------------------
gi|21543876|gb|BQ597150.1|BQ597 ------------------------------------------------
gi|21687301|gb|BQ633148.1|BQ633 ------------------------------------------------
gi|15906927|gb|BI814387.1|BI814 ------------------------------------------------
gi|15907637|gb|BI814858.1|BI814 ------------------------------------------------
gi|21544031|gb|BQ597305.1|BQ597 ------------------------------------------------
gi|21480146|gb|BQ576829.1|BQ576 ------------------------------------------------
gi|22792279|gb|BU496085.1|BU496 ------------------------------------------------

PF07_0093                       TGAATTAAAATAATAATATAAAATACAACGTTGTCTAAACGATAAAGA
MAL7|PF07_0093                  ------------------------------------------------
su_gi_contig_1384               ------------------------------------------------
gi|21543876|gb|BQ597150.1|BQ597 ------------------------------------------------
gi|21687301|gb|BQ633148.1|BQ633 ------------------------------------------------
gi|15906927|gb|BI814387.1|BI814 ------------------------------------------------
gi|15907637|gb|BI814858.1|BI814 ------------------------------------------------
gi|21544031|gb|BQ597305.1|BQ597 ------------------------------------------------
gi|21480146|gb|BQ576829.1|BQ576 ------------------------------------------------
gi|22792279|gb|BU496085.1|BU496 ------------------------------------------------

PF07_0093                       ACAATATATACATATATAATTATATTTTATCCAAATTAATACATTGTT
MAL7|PF07_0093                  ------------------------------------------------
su_gi_contig_1384               ------------------------------------------------
gi|21543876|gb|BQ597150.1|BQ597 ------------------------------------------------
gi|21687301|gb|BQ633148.1|BQ633 ------------------------------------------------
gi|15906927|gb|BI814387.1|BI814 ------------------------------------------------
gi|15907637|gb|BI814858.1|BI814 ------------------------------------------------
gi|21544031|gb|BQ597305.1|BQ597 ------------------------------------------------
gi|21480146|gb|BQ576829.1|BQ576 ------------------------------------------------
gi|22792279|gb|BU496085.1|BU496 ------------------------------------------------

PF07_0093                       TTCTTTTTCTTTTTTTTTTTTTTTTTTTTTTTTTTACATATATGTTTA
MAL7|PF07_0093                  ------------------------------------------------
su_gi_contig_1384               ------------------------------------------------
gi|21543876|gb|BQ597150.1|BQ597 ------------------------------------------------
gi|21687301|gb|BQ633148.1|BQ633 ------------------------------------------------
gi|15906927|gb|BI814387.1|BI814 ------------------------------------------------
gi|15907637|gb|BI814858.1|BI814 ------------------------------------------------
gi|21544031|gb|BQ597305.1|BQ597 ------------------------------------------------
gi|21480146|gb|BQ576829.1|BQ576 ------------------------------------------------
gi|22792279|gb|BU496085.1|BU496 ------------------------------------------------

PF07_0093                       AATTTAAGATAATGTTCTACACAGATATTAAAACATTATTTATACAAA
MAL7|PF07_0093                  ------------------------------------------------
su_gi_contig_1384               ------------------------------------------------
gi|21543876|gb|BQ597150.1|BQ597 ------------------------------------------------
gi|21687301|gb|BQ633148.1|BQ633 ------------------------------------------------
gi|15906927|gb|BI814387.1|BI814 ------------------------------------------------
gi|15907637|gb|BI814858.1|BI814 ------------------------------------------------
gi|21544031|gb|BQ597305.1|BQ597 ------------------------------------------------
gi|21480146|gb|BQ576829.1|BQ576 ------------------------------------------------
gi|22792279|gb|BU496085.1|BU496 ------------------------------------------------

PF07_0093                       ATTATATAGACCTTGTCAAATAATATATATATATATATATATATTTAT
MAL7|PF07_0093                  ------------------------------------------------
su_gi_contig_1384               ------------------------------------------------
gi|21543876|gb|BQ597150.1|BQ597 ------------------------------------------------
gi|21687301|gb|BQ633148.1|BQ633 ------------------------------------------------
gi|15906927|gb|BI814387.1|BI814 ------------------------------------------------
gi|15907637|gb|BI814858.1|BI814 ------------------------------------------------
gi|21544031|gb|BQ597305.1|BQ597 ------------------------------------------------
gi|21480146|gb|BQ576829.1|BQ576 ------------------------------------------------
gi|22792279|gb|BU496085.1|BU496 ------------------------------------------------

PF07_0093                       TATTTATTATTTATTATTTTTTATTTGCTTTTCTTGTATACGATGAGA
MAL7|PF07_0093                  ------------------------------------------------
su_gi_contig_1384               ------------------------------------------------
gi|21543876|gb|BQ597150.1|BQ597 ------------------------------------------------
gi|21687301|gb|BQ633148.1|BQ633 ------------------------------------------------
gi|15906927|gb|BI814387.1|BI814 ------------------------------------------------
gi|15907637|gb|BI814858.1|BI814 ------------------------------------------------
gi|21544031|gb|BQ597305.1|BQ597 ------------------------------------------------
gi|21480146|gb|BQ576829.1|BQ576 ------------------------------------------------
gi|22792279|gb|BU496085.1|BU496 ------------------------------------------------

PF07_0093                       CTTGATTTGTTCCTCCTTTTTTGTGTGTCACCATGTTTGTATACCTTT
MAL7|PF07_0093                  ------------------------------------------------
su_gi_contig_1384               ------------------------------------------------
gi|21543876|gb|BQ597150.1|BQ597 ------------------------------------------------
gi|21687301|gb|BQ633148.1|BQ633 ------------------------------------------------
gi|15906927|gb|BI814387.1|BI814 ------------------------------------------------
gi|15907637|gb|BI814858.1|BI814 ------------------------------------------------
gi|21544031|gb|BQ597305.1|BQ597 ------------------------------------------------
gi|21480146|gb|BQ576829.1|BQ576 ------------------------------------------------
gi|22792279|gb|BU496085.1|BU496 ------------------------------------------------

PF07_0093                       TTTGTTAAGGGACATGATGAATATCAAGGGGATGTGGAAAAAATAAAT
MAL7|PF07_0093                  ------------------------------------------------
su_gi_contig_1384               ------------------------------------------------
gi|21543876|gb|BQ597150.1|BQ597 ------------------------------------------------
gi|21687301|gb|BQ633148.1|BQ633 ------------------------------------------------
gi|15906927|gb|BI814387.1|BI814 ------------------------------------------------
gi|15907637|gb|BI814858.1|BI814 ------------------------------------------------
gi|21544031|gb|BQ597305.1|BQ597 ------------------------------------------------
gi|21480146|gb|BQ576829.1|BQ576 ------------------------------------------------
gi|22792279|gb|BU496085.1|BU496 ------------------------------------------------

PF07_0093                       ATGAATGATAAAAAAGGAAATGTCAGTATTCATGATTATTTATATAAA
MAL7|PF07_0093                  ------------------------------------------------
su_gi_contig_1384               ------------------------------------------------
gi|21543876|gb|BQ597150.1|BQ597 ------------------------------------------------
gi|21687301|gb|BQ633148.1|BQ633 ------------------------------------------------
gi|15906927|gb|BI814387.1|BI814 ------------------------------------------------
gi|15907637|gb|BI814858.1|BI814 ------------------------------------------------
gi|21544031|gb|BQ597305.1|BQ597 ------------------------------------------------
gi|21480146|gb|BQ576829.1|BQ576 ------------------------------------------------
gi|22792279|gb|BU496085.1|BU496 ------------------------------------------------

PF07_0093                       ATTGGAGATGAAGAAAAAACAAAAGACAGATACCATAATAAATTAAAT
MAL7|PF07_0093                  ------------------------------------------------
su_gi_contig_1384               ------------------------------------------------
gi|21543876|gb|BQ597150.1|BQ597 ------------------------------------------------
gi|21687301|gb|BQ633148.1|BQ633 ------------------------------------------------
gi|15906927|gb|BI814387.1|BI814 ------------------------------------------------
gi|15907637|gb|BI814858.1|BI814 ------------------------------------------------
gi|21544031|gb|BQ597305.1|BQ597 ------------------------------------------------
gi|21480146|gb|BQ576829.1|BQ576 ------------------------------------------------
gi|22792279|gb|BU496085.1|BU496 ------------------------------------------------

PF07_0093                       GATAATATAACAGAGGATGATGAACATAATACAACCCTATTCCCAAAA
MAL7|PF07_0093                  ------------------------------------------------
su_gi_contig_1384               ------------------------------------------------
gi|21543876|gb|BQ597150.1|BQ597 ------------------------------------------------
gi|21687301|gb|BQ633148.1|BQ633 ------------------------------------------------
gi|15906927|gb|BI814387.1|BI814 ------------------------------------------------
gi|15907637|gb|BI814858.1|BI814 ------------------------------------------------
gi|21544031|gb|BQ597305.1|BQ597 ------------------------------------------------
gi|21480146|gb|BQ576829.1|BQ576 ------------------------------------------------
gi|22792279|gb|BU496085.1|BU496 ------------------------------------------------

PF07_0093                       GCGGAAGAATTGTATACATTTTTAACAACAGAAGAAATGAAAGGAAAG
MAL7|PF07_0093                  ------------------------------------------------
su_gi_contig_1384               ------------------------------------------------
gi|21543876|gb|BQ597150.1|BQ597 ------------------------------------------------
gi|21687301|gb|BQ633148.1|BQ633 ------------------------------------------------
gi|15906927|gb|BI814387.1|BI814 ------------------------------------------------
gi|15907637|gb|BI814858.1|BI814 ------------------------------------------------
gi|21544031|gb|BQ597305.1|BQ597 ------------------------------------------------
gi|21480146|gb|BQ576829.1|BQ576 ------------------------------------------------
gi|22792279|gb|BU496085.1|BU496 ------------------------------------------------

PF07_0093                       AATAGAAATATTTTTAATCACTTAAAGGGATCAGTAATAAAAAATAAA
MAL7|PF07_0093                  ------------------------------------------------
su_gi_contig_1384               ------------------------------------------------
gi|21543876|gb|BQ597150.1|BQ597 ------------------------------------------------
gi|21687301|gb|BQ633148.1|BQ633 ------------------------------------------------
gi|15906927|gb|BI814387.1|BI814 ------------------------------------------------
gi|15907637|gb|BI814858.1|BI814 ------------------------------------------------
gi|21544031|gb|BQ597305.1|BQ597 ------------------------------------------------
gi|21480146|gb|BQ576829.1|BQ576 ------------------------------------------------
gi|22792279|gb|BU496085.1|BU496 ------------------------------------------------

PF07_0093                       ATGACAAAAGCAACTTTTTTAGATTTATACAAATCTGCAATGAAACAC
MAL7|PF07_0093                  ------------------------------------------------
su_gi_contig_1384               ------------------------------------------------
gi|21543876|gb|BQ597150.1|BQ597 ------------------------------------------------
gi|21687301|gb|BQ633148.1|BQ633 ------------------------------------------------
gi|15906927|gb|BI814387.1|BI814 ------------------------------------------------
gi|15907637|gb|BI814858.1|BI814 ------------------------------------------------
gi|21544031|gb|BQ597305.1|BQ597 ------------------------------------------------
gi|21480146|gb|BQ576829.1|BQ576 ------------------------------------------------
gi|22792279|gb|BU496085.1|BU496 ------------------------------------------------

PF07_0093                       TTTGATATAGATGGATATACCTTTTTATTAAAAACGGTAATGCATAAA
MAL7|PF07_0093                  ------------------------------------------------
su_gi_contig_1384               ------------------------------------------------
gi|21543876|gb|BQ597150.1|BQ597 ------------------------------------------------
gi|21687301|gb|BQ633148.1|BQ633 ------------------------------------------------
gi|15906927|gb|BI814387.1|BI814 ------------------------------------------------
gi|15907637|gb|BI814858.1|BI814 ------------------------------------------------
gi|21544031|gb|BQ597305.1|BQ597 ------------------------------------------------
gi|21480146|gb|BQ576829.1|BQ576 ------------------------------------------------
gi|22792279|gb|BU496085.1|BU496 ------------------------------------------------

PF07_0093                       AATTATAATGATCGTTTTGTTGAAAAGGTGAAGAAAGTAAATGAGTAT
MAL7|PF07_0093                  ------------------------------------------------
su_gi_contig_1384               ------------------------------------------------
gi|21543876|gb|BQ597150.1|BQ597 ------------------------------------------------
gi|21687301|gb|BQ633148.1|BQ633 ------------------------------------------------
gi|15906927|gb|BI814387.1|BI814 ------------------------------------------------
gi|15907637|gb|BI814858.1|BI814 ------------------------------------------------
gi|21544031|gb|BQ597305.1|BQ597 ------------------------------------------------
gi|21480146|gb|BQ576829.1|BQ576 ------------------------------------------------
gi|22792279|gb|BU496085.1|BU496 ------------------------------------------------

PF07_0093                       ACATCACACTGTGATGAAGGTGTAGTAGAAAAGGAATATGAGGATACA
MAL7|PF07_0093                  ------------------------------------------------
su_gi_contig_1384               ------------------------------------------------
gi|21543876|gb|BQ597150.1|BQ597 ------------------------------------------------
gi|21687301|gb|BQ633148.1|BQ633 ------------------------------------------------
gi|15906927|gb|BI814387.1|BI814 ------------------------------------------------
gi|15907637|gb|BI814858.1|BI814 ------------------------------------------------
gi|21544031|gb|BQ597305.1|BQ597 ------------------------------------------------
gi|21480146|gb|BQ576829.1|BQ576 ------------------------------------------------
gi|22792279|gb|BU496085.1|BU496 ------------------------------------------------

PF07_0093                       ATGAAAAAGAAAAACAAAAGAAAAAATAAATATACATATGAAA
MAL7|PF07_0093                  -------------------------------------------
su_gi_contig_1384               -------------------------------------------
gi|21543876|gb|BQ597150.1|BQ597 -------------------------------------------
gi|21687301|gb|BQ633148.1|BQ633 -------------------------------------------
gi|15906927|gb|BI814387.1|BI814 -------------------------------------------
gi|15907637|gb|BI814858.1|BI814 -------------------------------------------
gi|21544031|gb|BQ597305.1|BQ597 -------------------------------------------
gi|21480146|gb|BQ576829.1|BQ576 -------------------------------------------
gi|22792279|gb|BU496085.1|BU496 -------------------------------------------

;

endblock;
