# Supplementary material for: cDNA sequences reveal considerable gene prediction inaccuracy in the Plasmodium falciparum genome
Source: BMC Genomics. 2007 Jul 27;8:255. doi: 10.1186/1471-2164-8-255 (PMC1978503; doi:10.1186/1471-2164-8-255)
Supplement: Additional file 2 — Genes with predicted coding regions fully covered by EST and confirmation of predicted introns. Aligned cDNA and predicted CDS sequences can be viewed by double clicking the hyper-linked gene names in the Excel file. [file 1471-2164-8-255-S2.zip › PF08_0004.TXT]

#NEXUS

[!This data assembled using Sequencher, from Gene Codes Corporation.]
begin data;
   dimensions ntax=12 nchar=3700;
   format datatype=dna gap=- interleave=yes;
   matrix

PF08_0004                       ATAAAATAAATAAATAAATATATATATATATATATAATATTAGGTTTA
MAL8|PF08_0004                  ------------------------------------------------
su_gi_contig_981                ------------------------------------------------
gi|22792968|gb|BU496774.1|BU496 ------------------------------------------------
gi|22793699|gb|BU497505.1|BU497 ------------------------------------------------
gi|15907267|gb|BI814644.1|BI814 ------------------------------------------------
gi|22793938|gb|BU497744.1|BU497 ------------------------------------------------
gi|15586079|gb|BI670695.1|BI670 ------------------------------------------------
G04_PfBamHI_M_T7_Plate5a.ab1    ------------------------------------------------
H07_Pf_Sau3A_T3_M_P18_d.ab1     ------------------------------------------------
H07_Pf_Sau3A_T3_M_P18.ab1       ------------------------------------------------
gi|21543821|gb|BQ597095.1|BQ597 ------------------------------------------------

PF08_0004                       AAAAAAATATATTTTAAAAATATTTACAAAAAAAAGAAATCCAAAAAA
MAL8|PF08_0004                  ------------------------------------------------
su_gi_contig_981                ------------------------------------------------
gi|22792968|gb|BU496774.1|BU496 ------------------------------------------------
gi|22793699|gb|BU497505.1|BU497 ------------------------------------------------
gi|15907267|gb|BI814644.1|BI814 ------------------------------------------------
gi|22793938|gb|BU497744.1|BU497 ------------------------------------------------
gi|15586079|gb|BI670695.1|BI670 ------------------------------------------------
G04_PfBamHI_M_T7_Plate5a.ab1    ------------------------------------------------
H07_Pf_Sau3A_T3_M_P18_d.ab1     ------------------------------------------------
H07_Pf_Sau3A_T3_M_P18.ab1       ------------------------------------------------
gi|21543821|gb|BQ597095.1|BQ597 ------------------------------------------------

PF08_0004                       TTAGAAAAACACCCGAATTGAAAGATATAAATTTTTACATGAATTTGA
MAL8|PF08_0004                  ------------------------------------------------
su_gi_contig_981                ------------------------------------------------
gi|22792968|gb|BU496774.1|BU496 ------------------------------------------------
gi|22793699|gb|BU497505.1|BU497 ------------------------------------------------
gi|15907267|gb|BI814644.1|BI814 ------------------------------------------------
gi|22793938|gb|BU497744.1|BU497 ------------------------------------------------
gi|15586079|gb|BI670695.1|BI670 ------------------------------------------------
G04_PfBamHI_M_T7_Plate5a.ab1    ------------------------------------------------
H07_Pf_Sau3A_T3_M_P18_d.ab1     ------------------------------------------------
H07_Pf_Sau3A_T3_M_P18.ab1       ------------------------------------------------
gi|21543821|gb|BQ597095.1|BQ597 ------------------------------------------------

PF08_0004                       AAAAAATGAAATAATACATCATCTCTTTTATATAATATATATAATTTT
MAL8|PF08_0004                  ------------------------------------------------
su_gi_contig_981                ------------------------------------------------
gi|22792968|gb|BU496774.1|BU496 ------------------------------------------------
gi|22793699|gb|BU497505.1|BU497 ------------------------------------------------
gi|15907267|gb|BI814644.1|BI814 ------------------------------------------------
gi|22793938|gb|BU497744.1|BU497 ------------------------------------------------
gi|15586079|gb|BI670695.1|BI670 ------------------------------------------------
G04_PfBamHI_M_T7_Plate5a.ab1    ------------------------------------------------
H07_Pf_Sau3A_T3_M_P18_d.ab1     ------------------------------------------------
H07_Pf_Sau3A_T3_M_P18.ab1       ------------------------------------------------
gi|21543821|gb|BQ597095.1|BQ597 ------------------------------------------------

PF08_0004                       GTAATTTATAACTTTTAACATTAGTTATATCCATATTGTTACACATAT
MAL8|PF08_0004                  ------------------------------------------------
su_gi_contig_981                ------------------------------------------------
gi|22792968|gb|BU496774.1|BU496 ------------------------------------------------
gi|22793699|gb|BU497505.1|BU497 ------------------------------------------------
gi|15907267|gb|BI814644.1|BI814 ------------------------------------------------
gi|22793938|gb|BU497744.1|BU497 ------------------------------------------------
gi|15586079|gb|BI670695.1|BI670 ------------------------------------------------
G04_PfBamHI_M_T7_Plate5a.ab1    ------------------------------------------------
H07_Pf_Sau3A_T3_M_P18_d.ab1     ------------------------------------------------
H07_Pf_Sau3A_T3_M_P18.ab1       ------------------------------------------------
gi|21543821|gb|BQ597095.1|BQ597 ------------------------------------------------

PF08_0004                       ATATATATATATATATTTCTCCTTTTAACATAAAAAATAAATGTTTTC
MAL8|PF08_0004                  ------------------------------------------------
su_gi_contig_981                ------------------------------------------------
gi|22792968|gb|BU496774.1|BU496 ------------------------------------------------
gi|22793699|gb|BU497505.1|BU497 ------------------------------------------------
gi|15907267|gb|BI814644.1|BI814 ------------------------------------------------
gi|22793938|gb|BU497744.1|BU497 ------------------------------------------------
gi|15586079|gb|BI670695.1|BI670 ------------------------------------------------
G04_PfBamHI_M_T7_Plate5a.ab1    ------------------------------------------------
H07_Pf_Sau3A_T3_M_P18_d.ab1     ------------------------------------------------
H07_Pf_Sau3A_T3_M_P18.ab1       ------------------------------------------------
gi|21543821|gb|BQ597095.1|BQ597 ------------------------------------------------

PF08_0004                       TCAATTTCCTTTTAAGGAAAAATTTATCTTTTTTTTTTTTTTTTTTTT
MAL8|PF08_0004                  ------------------------------------------------
su_gi_contig_981                ------------------------------------------------
gi|22792968|gb|BU496774.1|BU496 ------------------------------------------------
gi|22793699|gb|BU497505.1|BU497 ------------------------------------------------
gi|15907267|gb|BI814644.1|BI814 ------------------------------------------------
gi|22793938|gb|BU497744.1|BU497 ------------------------------------------------
gi|15586079|gb|BI670695.1|BI670 ------------------------------------------------
G04_PfBamHI_M_T7_Plate5a.ab1    ------------------------------------------------
H07_Pf_Sau3A_T3_M_P18_d.ab1     ------------------------------------------------
H07_Pf_Sau3A_T3_M_P18.ab1       ------------------------------------------------
gi|21543821|gb|BQ597095.1|BQ597 ------------------------------------------------

PF08_0004                       TTTTTTTTTTTTTTGTTGAAATAGTATTATTTATGTATTTTTATTAAG
MAL8|PF08_0004                  ------------------------------------------------
su_gi_contig_981                ------------------------------------------------
gi|22792968|gb|BU496774.1|BU496 ------------------------------------------------
gi|22793699|gb|BU497505.1|BU497 ------------------------------------------------
gi|15907267|gb|BI814644.1|BI814 ------------------------------------------------
gi|22793938|gb|BU497744.1|BU497 ------------------------------------------------
gi|15586079|gb|BI670695.1|BI670 ------------------------------------------------
G04_PfBamHI_M_T7_Plate5a.ab1    ------------------------------------------------
H07_Pf_Sau3A_T3_M_P18_d.ab1     ------------------------------------------------
H07_Pf_Sau3A_T3_M_P18.ab1       ------------------------------------------------
gi|21543821|gb|BQ597095.1|BQ597 ------------------------------------------------

PF08_0004                       TCATGGTTCAAATTTTAAATAATGATGATACAAACAAAAAAATAAAAT
MAL8|PF08_0004                  ------------------------------------------------
su_gi_contig_981                ------------------------------------------------
gi|22792968|gb|BU496774.1|BU496 ------------------------------------------------
gi|22793699|gb|BU497505.1|BU497 ------------------------------------------------
gi|15907267|gb|BI814644.1|BI814 ------------------------------------------------
gi|22793938|gb|BU497744.1|BU497 ------------------------------------------------
gi|15586079|gb|BI670695.1|BI670 ------------------------------------------------
G04_PfBamHI_M_T7_Plate5a.ab1    ------------------------------------------------
H07_Pf_Sau3A_T3_M_P18_d.ab1     ------------------------------------------------
H07_Pf_Sau3A_T3_M_P18.ab1       ------------------------------------------------
gi|21543821|gb|BQ597095.1|BQ597 ------------------------------------------------

PF08_0004                       AAAATTATAAATATAAAATAATCATTTTAAGATTATATAAAAAAAAAC
MAL8|PF08_0004                  ------------------------------------------------
su_gi_contig_981                ------------------------------------------------
gi|22792968|gb|BU496774.1|BU496 ------------------------------------------------
gi|22793699|gb|BU497505.1|BU497 ------------------------------------------------
gi|15907267|gb|BI814644.1|BI814 ------------------------------------------------
gi|22793938|gb|BU497744.1|BU497 ------------------------------------------------
gi|15586079|gb|BI670695.1|BI670 ------------------------------------------------
G04_PfBamHI_M_T7_Plate5a.ab1    ------------------------------------------------
H07_Pf_Sau3A_T3_M_P18_d.ab1     ------------------------------------------------
H07_Pf_Sau3A_T3_M_P18.ab1       ------------------------------------------------
gi|21543821|gb|BQ597095.1|BQ597 ------------------------------------------------

PF08_0004                       AGTATTTTCATATTTTTTATTATTTTTTAATATATATAACAAAATATA
MAL8|PF08_0004                  ------------------------------------------------
su_gi_contig_981                ------------------------------------------------
gi|22792968|gb|BU496774.1|BU496 ------------------------------------------------
gi|22793699|gb|BU497505.1|BU497 ------------------------------------------------
gi|15907267|gb|BI814644.1|BI814 ------------------------------------------------
gi|22793938|gb|BU497744.1|BU497 ------------------------------------------------
gi|15586079|gb|BI670695.1|BI670 ------------------------------------------------
G04_PfBamHI_M_T7_Plate5a.ab1    ------------------------------------------------
H07_Pf_Sau3A_T3_M_P18_d.ab1     ------------------------------------------------
H07_Pf_Sau3A_T3_M_P18.ab1       ------------------------------------------------
gi|21543821|gb|BQ597095.1|BQ597 ------------------------------------------------

PF08_0004                       TGGGTTATAATATTATAATAAAATATATATAATATTATAATTAAGTAA
MAL8|PF08_0004                  ------------------------------------------------
su_gi_contig_981                ------------------------------------------------
gi|22792968|gb|BU496774.1|BU496 ------------------------------------------------
gi|22793699|gb|BU497505.1|BU497 ------------------------------------------------
gi|15907267|gb|BI814644.1|BI814 ------------------------------------------------
gi|22793938|gb|BU497744.1|BU497 ------------------------------------------------
gi|15586079|gb|BI670695.1|BI670 ------------------------------------------------
G04_PfBamHI_M_T7_Plate5a.ab1    ------------------------------------------------
H07_Pf_Sau3A_T3_M_P18_d.ab1     ------------------------------------------------
H07_Pf_Sau3A_T3_M_P18.ab1       ------------------------------------------------
gi|21543821|gb|BQ597095.1|BQ597 ------------------------------------------------

PF08_0004                       AATTTTCACAAAAATTAAAAAAAAAAAAAGATATATATATATATATAT
MAL8|PF08_0004                  ------------------------------------------------
su_gi_contig_981                ------------------------------------------------
gi|22792968|gb|BU496774.1|BU496 ------------------------------------------------
gi|22793699|gb|BU497505.1|BU497 ------------------------------------------------
gi|15907267|gb|BI814644.1|BI814 ------------------------------------------------
gi|22793938|gb|BU497744.1|BU497 ------------------------------------------------
gi|15586079|gb|BI670695.1|BI670 ------------------------------------------------
G04_PfBamHI_M_T7_Plate5a.ab1    ------------------------------------------------
H07_Pf_Sau3A_T3_M_P18_d.ab1     ------------------------------------------------
H07_Pf_Sau3A_T3_M_P18.ab1       ------------------------------------------------
gi|21543821|gb|BQ597095.1|BQ597 ------------------------------------------------

PF08_0004                       TTAATATAATATAAATATATTTTTTTACATACCCCGAATTAATTTTAT
MAL8|PF08_0004                  ------------------------------------------------
su_gi_contig_981                ------------------------------------------------
gi|22792968|gb|BU496774.1|BU496 ------------------------------------------------
gi|22793699|gb|BU497505.1|BU497 ------------------------------------------------
gi|15907267|gb|BI814644.1|BI814 ------------------------------------------------
gi|22793938|gb|BU497744.1|BU497 ------------------------------------------------
gi|15586079|gb|BI670695.1|BI670 ------------------------------------------------
G04_PfBamHI_M_T7_Plate5a.ab1    ------------------------------------------------
H07_Pf_Sau3A_T3_M_P18_d.ab1     ------------------------------------------------
H07_Pf_Sau3A_T3_M_P18.ab1       ------------------------------------------------
gi|21543821|gb|BQ597095.1|BQ597 ------------------------------------------------

PF08_0004                       ATATATAATATTAAAAGCATATTAAAATAAAGAAAAATATTTTACTAT
MAL8|PF08_0004                  ------------------------------------------------
su_gi_contig_981                ------------------------------------------------
gi|22792968|gb|BU496774.1|BU496 ------------------------------------------------
gi|22793699|gb|BU497505.1|BU497 ------------------------------------------------
gi|15907267|gb|BI814644.1|BI814 ------------------------------------------------
gi|22793938|gb|BU497744.1|BU497 ------------------------------------------------
gi|15586079|gb|BI670695.1|BI670 ------------------------------------------------
G04_PfBamHI_M_T7_Plate5a.ab1    ------------------------------------------------
H07_Pf_Sau3A_T3_M_P18_d.ab1     ------------------------------------------------
H07_Pf_Sau3A_T3_M_P18.ab1       ------------------------------------------------
gi|21543821|gb|BQ597095.1|BQ597 ------------------------------------------------

PF08_0004                       ATATATAAATATACAATTCTGATCAATAAACAAATTAAATATTATTAA
MAL8|PF08_0004                  ------------------------------------------------
su_gi_contig_981                ------------------------------------------------
gi|22792968|gb|BU496774.1|BU496 ------------------------------------------------
gi|22793699|gb|BU497505.1|BU497 ------------------------------------------------
gi|15907267|gb|BI814644.1|BI814 ------------------------------------------------
gi|22793938|gb|BU497744.1|BU497 ------------------------------------------------
gi|15586079|gb|BI670695.1|BI670 ------------------------------------------------
G04_PfBamHI_M_T7_Plate5a.ab1    ------------------------------------------------
H07_Pf_Sau3A_T3_M_P18_d.ab1     ------------------------------------------------
H07_Pf_Sau3A_T3_M_P18.ab1       ------------------------------------------------
gi|21543821|gb|BQ597095.1|BQ597 ------------------------------------------------

PF08_0004                       TAATTATTTATTATATCATCATATATATATATATAAATGCGTGTTCTA
MAL8|PF08_0004                  ------------------------------------------------
su_gi_contig_981                ------------------------------------------------
gi|22792968|gb|BU496774.1|BU496 ------------------------------------------------
gi|22793699|gb|BU497505.1|BU497 ------------------------------------------------
gi|15907267|gb|BI814644.1|BI814 ------------------------------------------------
gi|22793938|gb|BU497744.1|BU497 ------------------------------------------------
gi|15586079|gb|BI670695.1|BI670 ------------------------------------------------
G04_PfBamHI_M_T7_Plate5a.ab1    ------------------------------------------------
H07_Pf_Sau3A_T3_M_P18_d.ab1     ------------------------------------------------
H07_Pf_Sau3A_T3_M_P18.ab1       ------------------------------------------------
gi|21543821|gb|BQ597095.1|BQ597 ------------------------------------------------

PF08_0004                       GTTCAATATATAATGAGGTTTTCTAAATATATAATATAATATAATATA
MAL8|PF08_0004                  ------------------------------------------------
su_gi_contig_981                ------------------------------------------------
gi|22792968|gb|BU496774.1|BU496 ------------------------------------------------
gi|22793699|gb|BU497505.1|BU497 ------------------------------------------------
gi|15907267|gb|BI814644.1|BI814 ------------------------------------------------
gi|22793938|gb|BU497744.1|BU497 ------------------------------------------------
gi|15586079|gb|BI670695.1|BI670 ------------------------------------------------
G04_PfBamHI_M_T7_Plate5a.ab1    ------------------------------------------------
H07_Pf_Sau3A_T3_M_P18_d.ab1     ------------------------------------------------
H07_Pf_Sau3A_T3_M_P18.ab1       ------------------------------------------------
gi|21543821|gb|BQ597095.1|BQ597 ------------------------------------------------

PF08_0004                       ATAATATATTTTTCATATTATTATTTATATTAAGGTATATATTTCTTT
MAL8|PF08_0004                  ------------------------------------------------
su_gi_contig_981                ------------------------------------------------
gi|22792968|gb|BU496774.1|BU496 ------------------------------------------------
gi|22793699|gb|BU497505.1|BU497 ------------------------------------------------
gi|15907267|gb|BI814644.1|BI814 ------------------------------------------------
gi|22793938|gb|BU497744.1|BU497 ------------------------------------------------
gi|15586079|gb|BI670695.1|BI670 ------------------------------------------------
G04_PfBamHI_M_T7_Plate5a.ab1    ------------------------------------------------
H07_Pf_Sau3A_T3_M_P18_d.ab1     ------------------------------------------------
H07_Pf_Sau3A_T3_M_P18.ab1       ------------------------------------------------
gi|21543821|gb|BQ597095.1|BQ597 ------------------------------------------------

PF08_0004                       ATATATATTTATTACCCATTCCCTTTACATGCAATTTGTATTAATAAA
MAL8|PF08_0004                  ------------------------------------------------
su_gi_contig_981                ------------------------------------------------
gi|22792968|gb|BU496774.1|BU496 ------------------------------------------------
gi|22793699|gb|BU497505.1|BU497 ------------------------------------------------
gi|15907267|gb|BI814644.1|BI814 ------------------------------------------------
gi|22793938|gb|BU497744.1|BU497 ------------------------------------------------
gi|15586079|gb|BI670695.1|BI670 ------------------------------------------------
G04_PfBamHI_M_T7_Plate5a.ab1    ------------------------------------------------
H07_Pf_Sau3A_T3_M_P18_d.ab1     ------------------------------------------------
H07_Pf_Sau3A_T3_M_P18.ab1       ------------------------------------------------
gi|21543821|gb|BQ597095.1|BQ597 ------------------------------------------------

PF08_0004                       TAATAATGAAATATGTATAAGGATGTATATTAATATTATCTAATTTTT
MAL8|PF08_0004                  ------------------------------------------------
su_gi_contig_981                ------------------------------------------------
gi|22792968|gb|BU496774.1|BU496 ------------------------------------------------
gi|22793699|gb|BU497505.1|BU497 ------------------------------------------------
gi|15907267|gb|BI814644.1|BI814 ------------------------------------------------
gi|22793938|gb|BU497744.1|BU497 ------------------------------------------------
gi|15586079|gb|BI670695.1|BI670 ------------------------------------------------
G04_PfBamHI_M_T7_Plate5a.ab1    ------------------------------------------------
H07_Pf_Sau3A_T3_M_P18_d.ab1     ------------------------------------------------
H07_Pf_Sau3A_T3_M_P18.ab1       ------------------------------------------------
gi|21543821|gb|BQ597095.1|BQ597 ------------------------------------------------

PF08_0004                       CAACATATGACTCTTCTTTTTTTTTTTTCTACTATCTTAATAAAGAAA
MAL8|PF08_0004                  ------------------------------------------------
su_gi_contig_981                ------------------------------------------------
gi|22792968|gb|BU496774.1|BU496 ------------------------------------------------
gi|22793699|gb|BU497505.1|BU497 ------------------------------------------------
gi|15907267|gb|BI814644.1|BI814 ------------------------------------------------
gi|22793938|gb|BU497744.1|BU497 ------------------------------------------------
gi|15586079|gb|BI670695.1|BI670 ------------------------------------------------
G04_PfBamHI_M_T7_Plate5a.ab1    ------------------------------------------------
H07_Pf_Sau3A_T3_M_P18_d.ab1     ------------------------------------------------
H07_Pf_Sau3A_T3_M_P18.ab1       ------------------------------------------------
gi|21543821|gb|BQ597095.1|BQ597 ------------------------------------------------

PF08_0004                       GGTAAAAAAAAAGAAGGAATATCAGTTCATAAGATATAATACATAAGA
MAL8|PF08_0004                  ------------------------------------------------
su_gi_contig_981                ------------------------------------------------
gi|22792968|gb|BU496774.1|BU496 ------------------------------------------------
gi|22793699|gb|BU497505.1|BU497 ------------------------------------------------
gi|15907267|gb|BI814644.1|BI814 ------------------------------------------------
gi|22793938|gb|BU497744.1|BU497 ------------------------------------------------
gi|15586079|gb|BI670695.1|BI670 ------------------------------------------------
G04_PfBamHI_M_T7_Plate5a.ab1    ------------------------------------------------
H07_Pf_Sau3A_T3_M_P18_d.ab1     ------------------------------------------------
H07_Pf_Sau3A_T3_M_P18.ab1       ------------------------------------------------
gi|21543821|gb|BQ597095.1|BQ597 ------------------------------------------------

PF08_0004                       TATTATATATTTTCATATATAATATTATTAATGAAATATTATATATAT
MAL8|PF08_0004                  ------------------------------------------------
su_gi_contig_981                ------------------------------------------------
gi|22792968|gb|BU496774.1|BU496 ------------------------------------------------
gi|22793699|gb|BU497505.1|BU497 ------------------------------------------------
gi|15907267|gb|BI814644.1|BI814 ------------------------------------------------
gi|22793938|gb|BU497744.1|BU497 ------------------------------------------------
gi|15586079|gb|BI670695.1|BI670 ------------------------------------------------
G04_PfBamHI_M_T7_Plate5a.ab1    ------------------------------------------------
H07_Pf_Sau3A_T3_M_P18_d.ab1     ------------------------------------------------
H07_Pf_Sau3A_T3_M_P18.ab1       ------------------------------------------------
gi|21543821|gb|BQ597095.1|BQ597 ------------------------------------------------

PF08_0004                       ATATATATATATATATAATATAATAATAAAATAATAATAAATAAAATA
MAL8|PF08_0004                  ------------------------------------------------
su_gi_contig_981                ------------------------------------------------
gi|22792968|gb|BU496774.1|BU496 ------------------------------------------------
gi|22793699|gb|BU497505.1|BU497 ------------------------------------------------
gi|15907267|gb|BI814644.1|BI814 ------------------------------------------------
gi|22793938|gb|BU497744.1|BU497 ------------------------------------------------
gi|15586079|gb|BI670695.1|BI670 ------------------------------------------------
G04_PfBamHI_M_T7_Plate5a.ab1    ------------------------------------------------
H07_Pf_Sau3A_T3_M_P18_d.ab1     ------------------------------------------------
H07_Pf_Sau3A_T3_M_P18.ab1       ------------------------------------------------
gi|21543821|gb|BQ597095.1|BQ597 ------------------------------------------------

PF08_0004                       ATTATTATTTTTATAAAGAAGCATTTTTATATAATTTATATTTAATAA
MAL8|PF08_0004                  ------------------------------------------------
su_gi_contig_981                ------------------------------------------------
gi|22792968|gb|BU496774.1|BU496 ------------------------------------------------
gi|22793699|gb|BU497505.1|BU497 ------------------------------------------------
gi|15907267|gb|BI814644.1|BI814 ------------------------------------------------
gi|22793938|gb|BU497744.1|BU497 ------------------------------------------------
gi|15586079|gb|BI670695.1|BI670 ------------------------------------------------
G04_PfBamHI_M_T7_Plate5a.ab1    ------------------------------------------------
H07_Pf_Sau3A_T3_M_P18_d.ab1     ------------------------------------------------
H07_Pf_Sau3A_T3_M_P18.ab1       ------------------------------------------------
gi|21543821|gb|BQ597095.1|BQ597 ------------------------------------------------

PF08_0004                       TTTATATATAAATAAAATATATTTTAAAAAATTTTGGTAATTGTTAAT
MAL8|PF08_0004                  ------------------------------------------------
su_gi_contig_981                ------------------------------------------------
gi|22792968|gb|BU496774.1|BU496 ------------------------------------------------
gi|22793699|gb|BU497505.1|BU497 ------------------------------------------------
gi|15907267|gb|BI814644.1|BI814 ------------------------------------------------
gi|22793938|gb|BU497744.1|BU497 ------------------------------------------------
gi|15586079|gb|BI670695.1|BI670 ------------------------------------------------
G04_PfBamHI_M_T7_Plate5a.ab1    ------------------------------------------------
H07_Pf_Sau3A_T3_M_P18_d.ab1     ------------------------------------------------
H07_Pf_Sau3A_T3_M_P18.ab1       ------------------------------------------------
gi|21543821|gb|BQ597095.1|BQ597 ------------------------------------------------

PF08_0004                       TTGTTTTTATATTTCCATTTTTTAAATTCTTTAATATATATATTAAAA
MAL8|PF08_0004                  ------------------------------------------------
su_gi_contig_981                ------------------------------------------------
gi|22792968|gb|BU496774.1|BU496 ------------------------------------------------
gi|22793699|gb|BU497505.1|BU497 ------------------------------------------------
gi|15907267|gb|BI814644.1|BI814 ------------------------------------------------
gi|22793938|gb|BU497744.1|BU497 ------------------------------------------------
gi|15586079|gb|BI670695.1|BI670 ------------------------------------------------
G04_PfBamHI_M_T7_Plate5a.ab1    ------------------------------------------------
H07_Pf_Sau3A_T3_M_P18_d.ab1     ------------------------------------------------
H07_Pf_Sau3A_T3_M_P18.ab1       ------------------------------------------------
gi|21543821|gb|BQ597095.1|BQ597 ------------------------------------------------

PF08_0004                       AAAAAAAAAAAGAAAAAAAAAAAAAGAAAACTTAAAAACGATTATTAT
MAL8|PF08_0004                  ------------------------------------------------
su_gi_contig_981                ---------------------------------------GATTATTAT
gi|22792968|gb|BU496774.1|BU496 ---------------------------------------GATTATTAT
gi|22793699|gb|BU497505.1|BU497 ---------------------------------------GATTATTAT
gi|15907267|gb|BI814644.1|BI814 ---------------------------------------GATTATTAT
gi|22793938|gb|BU497744.1|BU497 ---------------------------------------ÊÊÊÊÊÊÊÊÊ
gi|15586079|gb|BI670695.1|BI670 ------------------------------------------------
G04_PfBamHI_M_T7_Plate5a.ab1    ------------------------------------------------
H07_Pf_Sau3A_T3_M_P18_d.ab1     ------------------------------------------------
H07_Pf_Sau3A_T3_M_P18.ab1       ------------------------------------------------
gi|21543821|gb|BQ597095.1|BQ597 ------------------------------------------------

PF08_0004                       TATTTAAAAAAGTACATTGAAGTTCATAATAAATTAAAATTTTTTTTT
MAL8|PF08_0004                  ------------------------------------------------
su_gi_contig_981                TATTTAAAAAAGTACATTGAAGTTCATAATAAATTAAAATTTTTTTTT
gi|22792968|gb|BU496774.1|BU496 TATTTAAAAAAGTACATTGAAGTTCATAATAAATTAAAATTTTTTTTT
gi|22793699|gb|BU497505.1|BU497 TATTTAAAAAAGTACATTGAAGTTCATAATAAATTAAAATTTTTTTTT
gi|15907267|gb|BI814644.1|BI814 TATTTAAAAAAGTACATTGAAGTTCATAATAAATTAAAATTTTTTTTT
gi|22793938|gb|BU497744.1|BU497 ÊÊÊÊÊÊÊÊÊÊÊÊÊÊÊÊÊÊÊÊÊÊÊÊÊÊÊÊÊÊÊÊÊÊÊÊÊÊÊÊÊÊÊÊÊÊÊÊ
gi|15586079|gb|BI670695.1|BI670 ---------------------------------TTAAAATTTTTTTTT
G04_PfBamHI_M_T7_Plate5a.ab1    ------------------------------------------------
H07_Pf_Sau3A_T3_M_P18_d.ab1     ------------------------------------------------
H07_Pf_Sau3A_T3_M_P18.ab1       ------------------------------------------------
gi|21543821|gb|BQ597095.1|BQ597 ------------------------------------------------

PF08_0004                       TTTTTTTTATATATATATATATATAATATATTTTATTTAAAAAAAATA
MAL8|PF08_0004                  ------------------------------------------------
su_gi_contig_981                TTTTTTTTATATATATATATATATAATATATTTTATTTAAAAAAAATA
gi|22792968|gb|BU496774.1|BU496 TTTTTTTTATATATATATATATATAATATATTTTATTTAAAAAAAATA
gi|22793699|gb|BU497505.1|BU497 TTTTTTTTATATATATATATATATAATATATTTTATTTAAAAAAAATA
gi|15907267|gb|BI814644.1|BI814 TTTTTTTTATATATATATATATATAATATATTTTATTTAAAAAAAATA
gi|22793938|gb|BU497744.1|BU497 ÊÊÊÊÊÊÊÊÊÊÊÊÊÊÊÊÊÊÊÊÊÊÊÊÊÊÊÊÊÊÊÊÊÊÊÊÊÊÊÊÊÊÊÊÊÊÊÊ
gi|15586079|gb|BI670695.1|BI670 TTTTTTTTATATATATATATATATAATATATTTTATTTAAAAAAAATA
G04_PfBamHI_M_T7_Plate5a.ab1    ----------------------------------ATTTAAAAAAAATA
H07_Pf_Sau3A_T3_M_P18_d.ab1     ------------------------------------------------
H07_Pf_Sau3A_T3_M_P18.ab1       ------------------------------------------------
gi|21543821|gb|BQ597095.1|BQ597 ------------------------------------------------

PF08_0004                       TATAAAAAAACTATGAAGAATAAACTTTCTACATTATTTTTTATTACA
MAL8|PF08_0004                  ------------ATGAAGAATAAACTTTCTACATTATTTTTTATTACA
su_gi_contig_981                TATAAAAAAACTATGAAGAATAAACTTTCTACATTATTTTTTATTACA
gi|22792968|gb|BU496774.1|BU496 TATAAAAAAACTATGAAGAATAAACTTTCTACATTATTTTTTATTACA
gi|22793699|gb|BU497505.1|BU497 TATAAAAAAACTATGAAGAATAAACTTTCTACATTATTTTTTATTACA
gi|15907267|gb|BI814644.1|BI814 TATAAAAAAACTATGAAGAATAAACTTTCTACATTATTTTTTATTACA
gi|22793938|gb|BU497744.1|BU497 ÊÊÊÊÊÊÊÊÊÊÊÊÊÊÊÊÊÊÊÊÊÊÊÊÊÊÊÊÊÊÊÊÊÊÊÊÊÊÊÊÊÊÊÊÊÊÊÊ
gi|15586079|gb|BI670695.1|BI670 TATAAAAAAACTATGAAGAATAAACTTTCTACATTATTTTTTATTACA
G04_PfBamHI_M_T7_Plate5a.ab1    TATAAAAAAACTATGAAGAATAAACTTTCTACATTATTTTTTATTACA
H07_Pf_Sau3A_T3_M_P18_d.ab1     ------------------------------------------------
H07_Pf_Sau3A_T3_M_P18.ab1       ------------------------------------------------
gi|21543821|gb|BQ597095.1|BQ597 ------------------------------------------------

PF08_0004                       ATTTTTCTTATTCTGATTTTTATTGATTCAGCAAAAGGAGATGAAAGA
MAL8|PF08_0004                  ATTTTTCTTATTCTGATTTTTATTGATTCAGCAAAAGGAGATGAAAGA
su_gi_contig_981                ATTTTTCTTATTCTGATTTTTATTGATTCAGCAAAAGGAGATGAAAGA
gi|22792968|gb|BU496774.1|BU496 ATTTTTCTTATTCTGATTTTTATTGATTCAGCAAAAGGAGATGAAAGA
gi|22793699|gb|BU497505.1|BU497 ATTTTTCTTATTCTGATTTTTATTGATTCAGCAAAAGGAGATGAAAGA
gi|15907267|gb|BI814644.1|BI814 ATTTTTCTTATTCTGATTTTTATTGATTCAGCAAAAGGAGATGAAAGA
gi|22793938|gb|BU497744.1|BU497 ÊÊÊÊÊÊÊÊÊÊÊÊÊÊÊÊÊÊÊÊÊÊÊÊÊÊÊÊÊÊÊÊÊÊÊÊÊÊÊÊÊÊÊÊÊÊÊÊ
gi|15586079|gb|BI670695.1|BI670 ATTTTTCTTATTCTGATTTTTATTGATTCAGCAAAAGGAGATGAAAGA
G04_PfBamHI_M_T7_Plate5a.ab1    ATTTTTCTTATTCTGATTTTTATTGATTCAGCAAAAGGAGATGAAAGA
H07_Pf_Sau3A_T3_M_P18_d.ab1     ------------------------------------------------
H07_Pf_Sau3A_T3_M_P18.ab1       ------------------------------------------------
gi|21543821|gb|BQ597095.1|BQ597 ------------------------------------------------

PF08_0004                       AAGAATTTCTGGAAATCGAGATTTACTGCAGGTAGAGGCAATATAACA
MAL8|PF08_0004                  AAGAATTTCTGGAAATCGAGATTTACTGCAGGTAGAGGCAATATAACA
su_gi_contig_981                AAGAATTTCTGGAAATCGAGATTTACTGCAGGTAGAGGCAATATAACA
gi|22792968|gb|BU496774.1|BU496 AAGAATTTCTGGAAATCGAGATTTACTGCAGGTAGAGGCAATATAACA
gi|22793699|gb|BU497505.1|BU497 AAGAATTTCTGGAAATCGAGATTTACTGCAGGTAGAGGCAATATAACA
gi|15907267|gb|BI814644.1|BI814 AAGAATTTCTGGAAATCGAGATTTACTGCAGGTAGAGGCAATATAACA
gi|22793938|gb|BU497744.1|BU497 ÊÊÊÊÊÊÊÊÊÊÊÊÊÊÊÊÊÊÊÊÊÊÊÊÊÊÊÊÊÊÊÊÊÊÊÊÊÊÊÊÊÊÊÊÊÊÊÊ
gi|15586079|gb|BI670695.1|BI670 AAGAATTTCTGGAAATCGAGATTTACTGCAGGTAGAGGCAATATAACA
G04_PfBamHI_M_T7_Plate5a.ab1    AAGAATTTCTGGAAATCGAGATTTACTGCAGGTAGAGGCAATATAACA
H07_Pf_Sau3A_T3_M_P18_d.ab1     ------------------------------------------------
H07_Pf_Sau3A_T3_M_P18.ab1       ------------------------------------------------
gi|21543821|gb|BQ597095.1|BQ597 ------------------------------------------------

PF08_0004                       AATAAGCCAACTGAAGTAAATCACCCTATTAAAAAAGAAGGTATCTAG
MAL8|PF08_0004                  AATAAGCCAACTGAAGTAAATCACCCTATTAAAAAAGAAG--------
su_gi_contig_981                AATAAGCCAACTGAAGTAAATCACCCTATTAAAAAAGAAG--------
gi|22792968|gb|BU496774.1|BU496 AATAAGCCAACTGAAGTAAATCACCCTATTAAAAAAGAAG--------
gi|22793699|gb|BU497505.1|BU497 AATAAGCCAACTGAAGTAAATCACCCTATTAAAAAAGAAG--------
gi|15907267|gb|BI814644.1|BI814 AATAAGCCAACTGAAGTAAATCACCCTATTAAAAAAGAAG--------
gi|22793938|gb|BU497744.1|BU497 ÊÊÊÊÊÊÊÊÊÊÊÊÊÊÊÊÊÊÊÊÊÊÊÊÊÊÊÊÊÊÊÊÊÊÊÊÊÊÊÊÊÊÊÊÊÊÊÊ
gi|15586079|gb|BI670695.1|BI670 AATAAGCCAACTGAAGTAAATCACCCTATTAAAAAAGAAG--------
G04_PfBamHI_M_T7_Plate5a.ab1    AATAAGCCAACTGAAGTAAATCACCCTATTAAAAAAGAAG--------
H07_Pf_Sau3A_T3_M_P18_d.ab1     ------------------------------------------------
H07_Pf_Sau3A_T3_M_P18.ab1       ------------------------------------------------
gi|21543821|gb|BQ597095.1|BQ597 ------------------------------------------------

PF08_0004                       AAAAATAATTAATAAAAAAAAAAAATATATATGTATATATATATATAT
MAL8|PF08_0004                  ------------------------------------------------
su_gi_contig_981                ------------------------------------------------
gi|22792968|gb|BU496774.1|BU496 ------------------------------------------------
gi|22793699|gb|BU497505.1|BU497 ------------------------------------------------
gi|15907267|gb|BI814644.1|BI814 ------------------------------------------------
gi|22793938|gb|BU497744.1|BU497 ÊÊÊÊÊÊÊÊÊÊÊÊÊÊÊÊÊÊÊÊÊÊÊÊÊÊÊÊÊÊÊÊÊÊÊÊÊÊÊÊÊÊÊÊÊÊÊÊ
gi|15586079|gb|BI670695.1|BI670 ------------------------------------------------
G04_PfBamHI_M_T7_Plate5a.ab1    ------------------------------------------------
H07_Pf_Sau3A_T3_M_P18_d.ab1     ------------------------------------------------
H07_Pf_Sau3A_T3_M_P18.ab1       ------------------------------------------------
gi|21543821|gb|BQ597095.1|BQ597 ------------------------------------------------

PF08_0004                       ATATATATATATATATATATATATATTTAATATATGATATTATATTTT
MAL8|PF08_0004                  ------------------------------------------------
su_gi_contig_981                ------------------------------------------------
gi|22792968|gb|BU496774.1|BU496 ------------------------------------------------
gi|22793699|gb|BU497505.1|BU497 ------------------------------------------------
gi|15907267|gb|BI814644.1|BI814 ------------------------------------------------
gi|22793938|gb|BU497744.1|BU497 ÊÊÊÊÊÊÊÊÊÊÊÊÊÊÊÊÊÊÊÊÊÊÊÊÊÊÊÊÊÊÊÊÊÊÊÊÊÊÊÊÊÊÊÊÊÊÊÊ
gi|15586079|gb|BI670695.1|BI670 ------------------------------------------------
G04_PfBamHI_M_T7_Plate5a.ab1    ------------------------------------------------
H07_Pf_Sau3A_T3_M_P18_d.ab1     ------------------------------------------------
H07_Pf_Sau3A_T3_M_P18.ab1       ------------------------------------------------
gi|21543821|gb|BQ597095.1|BQ597 ------------------------------------------------

PF08_0004                       ATCAGTATATGAATTTATTATTATGAGAAATTTAAAATAATTATATAT
MAL8|PF08_0004                  ------------------------------------------------
su_gi_contig_981                ------------------------------------------------
gi|22792968|gb|BU496774.1|BU496 ------------------------------------------------
gi|22793699|gb|BU497505.1|BU497 ------------------------------------------------
gi|15907267|gb|BI814644.1|BI814 ------------------------------------------------
gi|22793938|gb|BU497744.1|BU497 ÊÊÊÊÊÊÊÊÊÊÊÊÊÊÊÊÊÊÊÊÊÊÊÊÊÊÊÊÊÊÊÊÊÊÊÊÊÊÊÊÊÊÊÊÊÊÊÊ
gi|15586079|gb|BI670695.1|BI670 ------------------------------------------------
G04_PfBamHI_M_T7_Plate5a.ab1    ------------------------------------------------
H07_Pf_Sau3A_T3_M_P18_d.ab1     ------------------------------------------------
H07_Pf_Sau3A_T3_M_P18.ab1       ------------------------------------------------
gi|21543821|gb|BQ597095.1|BQ597 ------------------------------------------------

PF08_0004                       ATATATATTATATATATATTCCCTATATAAATCTTTTTCTGTATGTCT
MAL8|PF08_0004                  ------------------------------------------------
su_gi_contig_981                ------------------------------------------------
gi|22792968|gb|BU496774.1|BU496 ------------------------------------------------
gi|22793699|gb|BU497505.1|BU497 ------------------------------------------------
gi|15907267|gb|BI814644.1|BI814 ------------------------------------------------
gi|22793938|gb|BU497744.1|BU497 ÊÊÊÊÊÊÊÊÊÊÊÊÊÊÊÊÊÊÊÊÊÊÊÊÊÊÊÊÊÊÊÊÊÊÊÊÊÊÊÊÊÊÊÊÊÊÊÊ
gi|15586079|gb|BI670695.1|BI670 ------------------------------------------------
G04_PfBamHI_M_T7_Plate5a.ab1    ------------------------------------------------
H07_Pf_Sau3A_T3_M_P18_d.ab1     ------------------------------------------------
H07_Pf_Sau3A_T3_M_P18.ab1       ------------------------------------------------
gi|21543821|gb|BQ597095.1|BQ597 ------------------------------------------------

PF08_0004                       TTTGTTTTATGTAAATATAATATATATAAATATATATACATTTATATT
MAL8|PF08_0004                  ------------------------------------------------
su_gi_contig_981                ------------------------------------------------
gi|22792968|gb|BU496774.1|BU496 ------------------------------------------------
gi|22793699|gb|BU497505.1|BU497 ------------------------------------------------
gi|15907267|gb|BI814644.1|BI814 ------------------------------------------------
gi|22793938|gb|BU497744.1|BU497 ÊÊÊÊÊÊÊÊÊÊÊÊÊÊÊÊÊÊÊÊÊÊÊÊÊÊÊÊÊÊÊÊÊÊÊÊÊÊÊÊÊÊÊÊÊÊÊÊ
gi|15586079|gb|BI670695.1|BI670 ------------------------------------------------
G04_PfBamHI_M_T7_Plate5a.ab1    ------------------------------------------------
H07_Pf_Sau3A_T3_M_P18_d.ab1     ------------------------------------------------
H07_Pf_Sau3A_T3_M_P18.ab1       ------------------------------------------------
gi|21543821|gb|BQ597095.1|BQ597 ------------------------------------------------

PF08_0004                       TATTTACATATACCTTATGTATGTATCTTTTCCTTTTAGGTGAAAACT
MAL8|PF08_0004                  ---------------------------------------GTGAAAACT
su_gi_contig_981                ---------------------------------------GTGAAAACT
gi|22792968|gb|BU496774.1|BU496 ------------------------------------------------
gi|22793699|gb|BU497505.1|BU497 ---------------------------------------GTGAAAACT
gi|15907267|gb|BI814644.1|BI814 ---------------------------------------GTGAAAACT
gi|22793938|gb|BU497744.1|BU497 ÊÊÊÊÊÊÊÊÊÊÊÊÊÊÊÊÊÊÊÊÊÊÊÊÊÊÊÊÊÊÊÊÊÊÊÊÊÊÊÊÊÊÊÊÊÊÊÊ
gi|15586079|gb|BI670695.1|BI670 ---------------------------------------GTGAAAACT
G04_PfBamHI_M_T7_Plate5a.ab1    ---------------------------------------GTGAAAACT
H07_Pf_Sau3A_T3_M_P18_d.ab1     ------------------------------------------------
H07_Pf_Sau3A_T3_M_P18.ab1       ------------------------------------------------
gi|21543821|gb|BQ597095.1|BQ597 ------------------------------------------------

PF08_0004                       TTTTGAGCGTAGGTAAAGGTGATCACGACGAATCCCGTGTTATGCTCT
MAL8|PF08_0004                  TTTTGAGCGTAGGTAAAGGTGATCACGACGAATCCCGTGTTATGCTCT
su_gi_contig_981                TTTTGAGCGTAGGTAAAGGTGATCACGACGAATCCCGTGTTATGCTCT
gi|22792968|gb|BU496774.1|BU496 ----GAGCGTAGGTAAAGGTGATCACGACGAATCCCGTGTTATGCTCT
gi|22793699|gb|BU497505.1|BU497 TTTTGAGCGT--------------------------------------
gi|15907267|gb|BI814644.1|BI814 TTTTGAGCGTAGGTAAAGGTGATCACGACGAATCCCGTGTTATGCTCT
gi|22793938|gb|BU497744.1|BU497 ÊÊÊÊÊÊÊÊÊÊÊÊÊÊÊÊÊÊÊÊÊÊÊÊÊÊÊÊÊÊÊÊÊÊÊÊÊÊÊÊÊÊÊÊÊÊÊÊ
gi|15586079|gb|BI670695.1|BI670 TTTTGAGCGTAGGTAAAGGTGATCACGACGAATCCCGTGTTATGCTCT
G04_PfBamHI_M_T7_Plate5a.ab1    TTTTGAGCGTAGGTAAAGGTGATCACGACGAA----------------
H07_Pf_Sau3A_T3_M_P18_d.ab1     ------------------------------------------------
H07_Pf_Sau3A_T3_M_P18.ab1       ------------------------------------------------
gi|21543821|gb|BQ597095.1|BQ597 ------------------------------------------------

PF08_0004                       TAAAAGAATTATATCAAAAAGATAATGAATTAAATATAGTCCGCAAAA
MAL8|PF08_0004                  TAAAAGAATTATATCAAAAAGATAATGAATTAAATATAGTCCGCAAAA
su_gi_contig_981                TAAAAGAATTATATCAAAAAGATAATGAATTAAATATAGTCCGCAAAA
gi|22792968|gb|BU496774.1|BU496 TAAAAGAATTATATCAAAAAGATAATGAATTAAATATAGTCCGCAAAA
gi|22793699|gb|BU497505.1|BU497 ------------------------------------------------
gi|15907267|gb|BI814644.1|BI814 TAAAAGAATTATATCAAAAAGATAATGAATTAAATATAGTCCGCAAAA
gi|22793938|gb|BU497744.1|BU497 ÊÊÊÊÊÊÊÊÊÊÊÊÊÊÊÊÊÊÊÊÊÊÊÊÊÊÊÊÊÊÊÊÊÊÊÊÊÊÊÊ--------
gi|15586079|gb|BI670695.1|BI670 TAAAAGAATTATATCAAAAAGATAATGAATTAAATATAGTCCGCAAAA
G04_PfBamHI_M_T7_Plate5a.ab1    ------------------------------------------------
H07_Pf_Sau3A_T3_M_P18_d.ab1     ------------------------------------------------
H07_Pf_Sau3A_T3_M_P18.ab1       ------------------------------------------------
gi|21543821|gb|BQ597095.1|BQ597 ------------------------------------------------

PF08_0004                       AACATAAAAAATATAAATCTATAACTGTTGCTTTAGCATCCATAATTG
MAL8|PF08_0004                  AACATAAAAAATATAAATCTATAACTGTTGCTTTAGCATCCATAATTG
su_gi_contig_981                AACATAAAAAATATAAATCTATAACTGTTGCTTTAGCATCCATAATTG
gi|22792968|gb|BU496774.1|BU496 AACATAAAAAATATAAATCTATAACTGTTGCTTTAGCATCCATAATTG
gi|22793699|gb|BU497505.1|BU497 ------------------------------------------------
gi|15907267|gb|BI814644.1|BI814 AACATAAAAAATATAAATCTATAACTGTTGCTTTAGCATCCATAATTG
gi|22793938|gb|BU497744.1|BU497 ------------------------------------------------
gi|15586079|gb|BI670695.1|BI670 AACATAAAAAATATAAATCTATAACTGTTGCTTTAGCATCCATAATTG
G04_PfBamHI_M_T7_Plate5a.ab1    ------------------------------------------------
H07_Pf_Sau3A_T3_M_P18_d.ab1     ------------------------------------------------
H07_Pf_Sau3A_T3_M_P18.ab1       ------------------------------------------------
gi|21543821|gb|BQ597095.1|BQ597 ------------------------------------------------

PF08_0004                       GTATGATGTTATTGCGTAATATTGGATCATTATTATATGATACCGTTA
MAL8|PF08_0004                  GTATGATGTTATTGCGTAATATTGGATCATTATTATATGATACCGTTA
su_gi_contig_981                GTATGATGTTATTGCGTAATATTGGATCATTATTATATGATACCGTTA
gi|22792968|gb|BU496774.1|BU496 GTATGATG----------------------------------------
gi|22793699|gb|BU497505.1|BU497 ------------------------------------------------
gi|15907267|gb|BI814644.1|BI814 GTATGATGTTATTG----------------------------------
gi|22793938|gb|BU497744.1|BU497 ------------------------------------------------
gi|15586079|gb|BI670695.1|BI670 GTATGATGTTATTGCGTAATATTGGATCATTATTATATGATACCGTTA
G04_PfBamHI_M_T7_Plate5a.ab1    ------------------------------------------------
H07_Pf_Sau3A_T3_M_P18_d.ab1     -----------------------------TTATTATATGATACCGTTA
H07_Pf_Sau3A_T3_M_P18.ab1       -----------------------------TTATTATATGATACCGTTA
gi|21543821|gb|BQ597095.1|BQ597 ------------------------------------------------

PF08_0004                       CCAGATTAAATCAAAAAAGTAACCGCGTATGGATGCTTTAAATTATAT
MAL8|PF08_0004                  CCAGATTAAATCAAAAAAGTAACCGCGTATGGATGCTTTAA-------
su_gi_contig_981                CCAGATTAAATCAAAAAAGTAACCGCGTATGGATGCTTTAAATTATAT
gi|22792968|gb|BU496774.1|BU496 ------------------------------------------------
gi|22793699|gb|BU497505.1|BU497 ------------------------------------------------
gi|15907267|gb|BI814644.1|BI814 ------------------------------------------------
gi|22793938|gb|BU497744.1|BU497 ------------------------------------------------
gi|15586079|gb|BI670695.1|BI670 CCAGATTAAATCAAAAAAGTAACCGCGTATGGATGCTTTAAATTATAT
G04_PfBamHI_M_T7_Plate5a.ab1    ------------------------------------------------
H07_Pf_Sau3A_T3_M_P18_d.ab1     CCAGATTAAATCAAAAAAGTAACCGCGTATGGATGCTTTAAATTATAT
H07_Pf_Sau3A_T3_M_P18.ab1       CCAGATTAAATCAAAAAAGTAACCGCGTATGGATGCTTTAAATTATAT
gi|21543821|gb|BQ597095.1|BQ597 -----TTAAATCAAAAAAGTAACCGCGTATGGATGCTTTAAATTATAT

PF08_0004                       TAATATATAATAAAATAGGATGTTATTTTGATATACCTTTATATATAT
MAL8|PF08_0004                  ------------------------------------------------
su_gi_contig_981                TAATATATAATAAAATAGGATGTTATTTTGATATACCTTTATATATAT
gi|22792968|gb|BU496774.1|BU496 ------------------------------------------------
gi|22793699|gb|BU497505.1|BU497 ------------------------------------------------
gi|15907267|gb|BI814644.1|BI814 ------------------------------------------------
gi|22793938|gb|BU497744.1|BU497 ------------------------------------------------
gi|15586079|gb|BI670695.1|BI670 TAATATATAATAAAATAGGATGTTATTTTGATATACCTTTATATATAT
G04_PfBamHI_M_T7_Plate5a.ab1    ------------------------------------------------
H07_Pf_Sau3A_T3_M_P18_d.ab1     TAATATATAATAAAATAGGATGTTATTTTGATATACCTTTATATATAT
H07_Pf_Sau3A_T3_M_P18.ab1       TAATATATAATAAAATAGGATGTTATTTTGATATACCTTTATATATAT
gi|21543821|gb|BQ597095.1|BQ597 TAATATATAATAAAATAGGATGTTATTTTGATATACCTTTATATATAT

PF08_0004                       ATGTTTAAATATTTATTTTTCTTTTGTGATGTTATTAATATGCATTAT
MAL8|PF08_0004                  ------------------------------------------------
su_gi_contig_981                ATGTTTAAATATTTATTTTTCTTTTGTGATGTTATTAATATGCATTAT
gi|22792968|gb|BU496774.1|BU496 ------------------------------------------------
gi|22793699|gb|BU497505.1|BU497 ------------------------------------------------
gi|15907267|gb|BI814644.1|BI814 ------------------------------------------------
gi|22793938|gb|BU497744.1|BU497 ------------------------------------------------
gi|15586079|gb|BI670695.1|BI670 ATGTTTAAA---------------------------------------
G04_PfBamHI_M_T7_Plate5a.ab1    ------------------------------------------------
H07_Pf_Sau3A_T3_M_P18_d.ab1     ATGTTTAAATATTTATTTTTCTTTTGTGATGTTATTAATATGCATTAT
H07_Pf_Sau3A_T3_M_P18.ab1       ATGTTTAAATATTTATTTTTCTTTTGTGATGTTATTAATATGCATTAT
gi|21543821|gb|BQ597095.1|BQ597 ATGTTTAAATATTTATTTTTCTTTTGTGATGTTATTAATATGCATTAT

PF08_0004                       GTAAAGAAAAAAAAAAAAAAATATATATATATATATATATAGACAGAT
MAL8|PF08_0004                  ------------------------------------------------
su_gi_contig_981                GTAAAGAAAAAAAAAAAAAAATATATATATATATATATATAGACAGAT
gi|22792968|gb|BU496774.1|BU496 ------------------------------------------------
gi|22793699|gb|BU497505.1|BU497 ------------------------------------------------
gi|15907267|gb|BI814644.1|BI814 ------------------------------------------------
gi|22793938|gb|BU497744.1|BU497 ------------------------------------------------
gi|15586079|gb|BI670695.1|BI670 ------------------------------------------------
G04_PfBamHI_M_T7_Plate5a.ab1    ------------------------------------------------
H07_Pf_Sau3A_T3_M_P18_d.ab1     GTAAAG------------------------------------------
H07_Pf_Sau3A_T3_M_P18.ab1       GTAAAG------------------------------------------
gi|21543821|gb|BQ597095.1|BQ597 GTAAAGAAAAAAAAAAAAAAATATATATATATATATATATAGACAGAT

PF08_0004                       ATACGAAAAAAACGATTTTGATAAATGACGACAGAAAGACAAAAAAAA
MAL8|PF08_0004                  ------------------------------------------------
su_gi_contig_981                ATACGAAAAAAACGATTTTGATAAATGACGACAGAAAGACAAAAAAAA
gi|22792968|gb|BU496774.1|BU496 ------------------------------------------------
gi|22793699|gb|BU497505.1|BU497 ------------------------------------------------
gi|15907267|gb|BI814644.1|BI814 ------------------------------------------------
gi|22793938|gb|BU497744.1|BU497 ------------------------------------------------
gi|15586079|gb|BI670695.1|BI670 ------------------------------------------------
G04_PfBamHI_M_T7_Plate5a.ab1    ------------------------------------------------
H07_Pf_Sau3A_T3_M_P18_d.ab1     ------------------------------------------------
H07_Pf_Sau3A_T3_M_P18.ab1       ------------------------------------------------
gi|21543821|gb|BQ597095.1|BQ597 ATACGAAAAAAACGATTTTGATAAATGACGACAGAAAGACAAAAAAAA

PF08_0004                       AAAAAAAAAAAAAAAAAAAGATTGTACAGAATACTTTTAAAATATATA
MAL8|PF08_0004                  ------------------------------------------------
su_gi_contig_981                AAAAAAAAAA--------------------------------------
gi|22792968|gb|BU496774.1|BU496 ------------------------------------------------
gi|22793699|gb|BU497505.1|BU497 ------------------------------------------------
gi|15907267|gb|BI814644.1|BI814 ------------------------------------------------
gi|22793938|gb|BU497744.1|BU497 ------------------------------------------------
gi|15586079|gb|BI670695.1|BI670 ------------------------------------------------
G04_PfBamHI_M_T7_Plate5a.ab1    ------------------------------------------------
H07_Pf_Sau3A_T3_M_P18_d.ab1     ------------------------------------------------
H07_Pf_Sau3A_T3_M_P18.ab1       ------------------------------------------------
gi|21543821|gb|BQ597095.1|BQ597 AAAAAAAAAA--------------------------------------

PF08_0004                       GATATATAATTATATTTTTTTTTTTTTTAACGTTTTTTGTAATTCTTT
MAL8|PF08_0004                  ------------------------------------------------
su_gi_contig_981                ------------------------------------------------
gi|22792968|gb|BU496774.1|BU496 ------------------------------------------------
gi|22793699|gb|BU497505.1|BU497 ------------------------------------------------
gi|15907267|gb|BI814644.1|BI814 ------------------------------------------------
gi|22793938|gb|BU497744.1|BU497 ------------------------------------------------
gi|15586079|gb|BI670695.1|BI670 ------------------------------------------------
G04_PfBamHI_M_T7_Plate5a.ab1    ------------------------------------------------
H07_Pf_Sau3A_T3_M_P18_d.ab1     ------------------------------------------------
H07_Pf_Sau3A_T3_M_P18.ab1       ------------------------------------------------
gi|21543821|gb|BQ597095.1|BQ597 ------------------------------------------------

PF08_0004                       AAATGTATATATGGAAATATATATATTTTAGAAATATAATATCCGATT
MAL8|PF08_0004                  ------------------------------------------------
su_gi_contig_981                ------------------------------------------------
gi|22792968|gb|BU496774.1|BU496 ------------------------------------------------
gi|22793699|gb|BU497505.1|BU497 ------------------------------------------------
gi|15907267|gb|BI814644.1|BI814 ------------------------------------------------
gi|22793938|gb|BU497744.1|BU497 ------------------------------------------------
gi|15586079|gb|BI670695.1|BI670 ------------------------------------------------
G04_PfBamHI_M_T7_Plate5a.ab1    ------------------------------------------------
H07_Pf_Sau3A_T3_M_P18_d.ab1     ------------------------------------------------
H07_Pf_Sau3A_T3_M_P18.ab1       ------------------------------------------------
gi|21543821|gb|BQ597095.1|BQ597 ------------------------------------------------

PF08_0004                       TTATGCCAATTTCAATATTAAATGTTTTATACACGACATTGTATATTT
MAL8|PF08_0004                  ------------------------------------------------
su_gi_contig_981                ------------------------------------------------
gi|22792968|gb|BU496774.1|BU496 ------------------------------------------------
gi|22793699|gb|BU497505.1|BU497 ------------------------------------------------
gi|15907267|gb|BI814644.1|BI814 ------------------------------------------------
gi|22793938|gb|BU497744.1|BU497 ------------------------------------------------
gi|15586079|gb|BI670695.1|BI670 ------------------------------------------------
G04_PfBamHI_M_T7_Plate5a.ab1    ------------------------------------------------
H07_Pf_Sau3A_T3_M_P18_d.ab1     ------------------------------------------------
H07_Pf_Sau3A_T3_M_P18.ab1       ------------------------------------------------
gi|21543821|gb|BQ597095.1|BQ597 ------------------------------------------------

PF08_0004                       TTTATGAAATATGTATATAATTTTACATATTATTTTTATATTGAAAAA
MAL8|PF08_0004                  ------------------------------------------------
su_gi_contig_981                ------------------------------------------------
gi|22792968|gb|BU496774.1|BU496 ------------------------------------------------
gi|22793699|gb|BU497505.1|BU497 ------------------------------------------------
gi|15907267|gb|BI814644.1|BI814 ------------------------------------------------
gi|22793938|gb|BU497744.1|BU497 ------------------------------------------------
gi|15586079|gb|BI670695.1|BI670 ------------------------------------------------
G04_PfBamHI_M_T7_Plate5a.ab1    ------------------------------------------------
H07_Pf_Sau3A_T3_M_P18_d.ab1     ------------------------------------------------
H07_Pf_Sau3A_T3_M_P18.ab1       ------------------------------------------------
gi|21543821|gb|BQ597095.1|BQ597 ------------------------------------------------

PF08_0004                       AGTAAAAATTTAATTATATATGTCAAAAGGTGTTTGCATACACCTACA
MAL8|PF08_0004                  ------------------------------------------------
su_gi_contig_981                ------------------------------------------------
gi|22792968|gb|BU496774.1|BU496 ------------------------------------------------
gi|22793699|gb|BU497505.1|BU497 ------------------------------------------------
gi|15907267|gb|BI814644.1|BI814 ------------------------------------------------
gi|22793938|gb|BU497744.1|BU497 ------------------------------------------------
gi|15586079|gb|BI670695.1|BI670 ------------------------------------------------
G04_PfBamHI_M_T7_Plate5a.ab1    ------------------------------------------------
H07_Pf_Sau3A_T3_M_P18_d.ab1     ------------------------------------------------
H07_Pf_Sau3A_T3_M_P18.ab1       ------------------------------------------------
gi|21543821|gb|BQ597095.1|BQ597 ------------------------------------------------

PF08_0004                       TTTATATGTATGTATATATATATATATATATATATATATATTTCTTAT
MAL8|PF08_0004                  ------------------------------------------------
su_gi_contig_981                ------------------------------------------------
gi|22792968|gb|BU496774.1|BU496 ------------------------------------------------
gi|22793699|gb|BU497505.1|BU497 ------------------------------------------------
gi|15907267|gb|BI814644.1|BI814 ------------------------------------------------
gi|22793938|gb|BU497744.1|BU497 ------------------------------------------------
gi|15586079|gb|BI670695.1|BI670 ------------------------------------------------
G04_PfBamHI_M_T7_Plate5a.ab1    ------------------------------------------------
H07_Pf_Sau3A_T3_M_P18_d.ab1     ------------------------------------------------
H07_Pf_Sau3A_T3_M_P18.ab1       ------------------------------------------------
gi|21543821|gb|BQ597095.1|BQ597 ------------------------------------------------

PF08_0004                       GTTAAATATATGGATATATTTAATATATATATTATTATGTATATATTA
MAL8|PF08_0004                  ------------------------------------------------
su_gi_contig_981                ------------------------------------------------
gi|22792968|gb|BU496774.1|BU496 ------------------------------------------------
gi|22793699|gb|BU497505.1|BU497 ------------------------------------------------
gi|15907267|gb|BI814644.1|BI814 ------------------------------------------------
gi|22793938|gb|BU497744.1|BU497 ------------------------------------------------
gi|15586079|gb|BI670695.1|BI670 ------------------------------------------------
G04_PfBamHI_M_T7_Plate5a.ab1    ------------------------------------------------
H07_Pf_Sau3A_T3_M_P18_d.ab1     ------------------------------------------------
H07_Pf_Sau3A_T3_M_P18.ab1       ------------------------------------------------
gi|21543821|gb|BQ597095.1|BQ597 ------------------------------------------------

PF08_0004                       TTTATACAATTTTTTTTTTTTTTTTTTTTAACATTTTAAAAACCTTTC
MAL8|PF08_0004                  ------------------------------------------------
su_gi_contig_981                ------------------------------------------------
gi|22792968|gb|BU496774.1|BU496 ------------------------------------------------
gi|22793699|gb|BU497505.1|BU497 ------------------------------------------------
gi|15907267|gb|BI814644.1|BI814 ------------------------------------------------
gi|22793938|gb|BU497744.1|BU497 ------------------------------------------------
gi|15586079|gb|BI670695.1|BI670 ------------------------------------------------
G04_PfBamHI_M_T7_Plate5a.ab1    ------------------------------------------------
H07_Pf_Sau3A_T3_M_P18_d.ab1     ------------------------------------------------
H07_Pf_Sau3A_T3_M_P18.ab1       ------------------------------------------------
gi|21543821|gb|BQ597095.1|BQ597 ------------------------------------------------

PF08_0004                       AAATTATTATATGTTAATATATTTATTATATAAATTAATAAAGAAAAA
MAL8|PF08_0004                  ------------------------------------------------
su_gi_contig_981                ------------------------------------------------
gi|22792968|gb|BU496774.1|BU496 ------------------------------------------------
gi|22793699|gb|BU497505.1|BU497 ------------------------------------------------
gi|15907267|gb|BI814644.1|BI814 ------------------------------------------------
gi|22793938|gb|BU497744.1|BU497 ------------------------------------------------
gi|15586079|gb|BI670695.1|BI670 ------------------------------------------------
G04_PfBamHI_M_T7_Plate5a.ab1    ------------------------------------------------
H07_Pf_Sau3A_T3_M_P18_d.ab1     ------------------------------------------------
H07_Pf_Sau3A_T3_M_P18.ab1       ------------------------------------------------
gi|21543821|gb|BQ597095.1|BQ597 ------------------------------------------------

PF08_0004                       TCATGGATAATTGATTTTTATTTTTTCATACTACACAAATTTGGAAGT
MAL8|PF08_0004                  ------------------------------------------------
su_gi_contig_981                ------------------------------------------------
gi|22792968|gb|BU496774.1|BU496 ------------------------------------------------
gi|22793699|gb|BU497505.1|BU497 ------------------------------------------------
gi|15907267|gb|BI814644.1|BI814 ------------------------------------------------
gi|22793938|gb|BU497744.1|BU497 ------------------------------------------------
gi|15586079|gb|BI670695.1|BI670 ------------------------------------------------
G04_PfBamHI_M_T7_Plate5a.ab1    ------------------------------------------------
H07_Pf_Sau3A_T3_M_P18_d.ab1     ------------------------------------------------
H07_Pf_Sau3A_T3_M_P18.ab1       ------------------------------------------------
gi|21543821|gb|BQ597095.1|BQ597 ------------------------------------------------

PF08_0004                       TCCAATTTTCTATCAAGGAAAATATTATTTATTTATTTATTTATTTAT
MAL8|PF08_0004                  ------------------------------------------------
su_gi_contig_981                ------------------------------------------------
gi|22792968|gb|BU496774.1|BU496 ------------------------------------------------
gi|22793699|gb|BU497505.1|BU497 ------------------------------------------------
gi|15907267|gb|BI814644.1|BI814 ------------------------------------------------
gi|22793938|gb|BU497744.1|BU497 ------------------------------------------------
gi|15586079|gb|BI670695.1|BI670 ------------------------------------------------
G04_PfBamHI_M_T7_Plate5a.ab1    ------------------------------------------------
H07_Pf_Sau3A_T3_M_P18_d.ab1     ------------------------------------------------
H07_Pf_Sau3A_T3_M_P18.ab1       ------------------------------------------------
gi|21543821|gb|BQ597095.1|BQ597 ------------------------------------------------

PF08_0004                       TTTTTTTTTTTAATAAGGACGACATTTAAGGAACAAAAAAAAAAAAAA
MAL8|PF08_0004                  ------------------------------------------------
su_gi_contig_981                ------------------------------------------------
gi|22792968|gb|BU496774.1|BU496 ------------------------------------------------
gi|22793699|gb|BU497505.1|BU497 ------------------------------------------------
gi|15907267|gb|BI814644.1|BI814 ------------------------------------------------
gi|22793938|gb|BU497744.1|BU497 ------------------------------------------------
gi|15586079|gb|BI670695.1|BI670 ------------------------------------------------
G04_PfBamHI_M_T7_Plate5a.ab1    ------------------------------------------------
H07_Pf_Sau3A_T3_M_P18_d.ab1     ------------------------------------------------
H07_Pf_Sau3A_T3_M_P18.ab1       ------------------------------------------------
gi|21543821|gb|BQ597095.1|BQ597 ------------------------------------------------

PF08_0004                       AAAAAAAAAAAAAAAAGAGGTTCTTTATAATGAAAATAAACTGTATTA
MAL8|PF08_0004                  ------------------------------------------------
su_gi_contig_981                ------------------------------------------------
gi|22792968|gb|BU496774.1|BU496 ------------------------------------------------
gi|22793699|gb|BU497505.1|BU497 ------------------------------------------------
gi|15907267|gb|BI814644.1|BI814 ------------------------------------------------
gi|22793938|gb|BU497744.1|BU497 ------------------------------------------------
gi|15586079|gb|BI670695.1|BI670 ------------------------------------------------
G04_PfBamHI_M_T7_Plate5a.ab1    ------------------------------------------------
H07_Pf_Sau3A_T3_M_P18_d.ab1     ------------------------------------------------
H07_Pf_Sau3A_T3_M_P18.ab1       ------------------------------------------------
gi|21543821|gb|BQ597095.1|BQ597 ------------------------------------------------

PF08_0004                       TATAATATATTTTTTTTAATATAGTTTATTTTTATTATATTTATATTT
MAL8|PF08_0004                  ------------------------------------------------
su_gi_contig_981                ------------------------------------------------
gi|22792968|gb|BU496774.1|BU496 ------------------------------------------------
gi|22793699|gb|BU497505.1|BU497 ------------------------------------------------
gi|15907267|gb|BI814644.1|BI814 ------------------------------------------------
gi|22793938|gb|BU497744.1|BU497 ------------------------------------------------
gi|15586079|gb|BI670695.1|BI670 ------------------------------------------------
G04_PfBamHI_M_T7_Plate5a.ab1    ------------------------------------------------
H07_Pf_Sau3A_T3_M_P18_d.ab1     ------------------------------------------------
H07_Pf_Sau3A_T3_M_P18.ab1       ------------------------------------------------
gi|21543821|gb|BQ597095.1|BQ597 ------------------------------------------------

PF08_0004                       CTTTTATAATGAAAAAATGTAAAAAATCCCCATCTCGTTTATATATAC
MAL8|PF08_0004                  ------------------------------------------------
su_gi_contig_981                ------------------------------------------------
gi|22792968|gb|BU496774.1|BU496 ------------------------------------------------
gi|22793699|gb|BU497505.1|BU497 ------------------------------------------------
gi|15907267|gb|BI814644.1|BI814 ------------------------------------------------
gi|22793938|gb|BU497744.1|BU497 ------------------------------------------------
gi|15586079|gb|BI670695.1|BI670 ------------------------------------------------
G04_PfBamHI_M_T7_Plate5a.ab1    ------------------------------------------------
H07_Pf_Sau3A_T3_M_P18_d.ab1     ------------------------------------------------
H07_Pf_Sau3A_T3_M_P18.ab1       ------------------------------------------------
gi|21543821|gb|BQ597095.1|BQ597 ------------------------------------------------

PF08_0004                       ATATAAATATATATATATATATATGTATATATTTTTTTAATATAGGGT
MAL8|PF08_0004                  ------------------------------------------------
su_gi_contig_981                ------------------------------------------------
gi|22792968|gb|BU496774.1|BU496 ------------------------------------------------
gi|22793699|gb|BU497505.1|BU497 ------------------------------------------------
gi|15907267|gb|BI814644.1|BI814 ------------------------------------------------
gi|22793938|gb|BU497744.1|BU497 ------------------------------------------------
gi|15586079|gb|BI670695.1|BI670 ------------------------------------------------
G04_PfBamHI_M_T7_Plate5a.ab1    ------------------------------------------------
H07_Pf_Sau3A_T3_M_P18_d.ab1     ------------------------------------------------
H07_Pf_Sau3A_T3_M_P18.ab1       ------------------------------------------------
gi|21543821|gb|BQ597095.1|BQ597 ------------------------------------------------

PF08_0004                       AAAATATATGAATATACATTAAATATTTTTATTAACAAAAATAAAAAA
MAL8|PF08_0004                  ------------------------------------------------
su_gi_contig_981                ------------------------------------------------
gi|22792968|gb|BU496774.1|BU496 ------------------------------------------------
gi|22793699|gb|BU497505.1|BU497 ------------------------------------------------
gi|15907267|gb|BI814644.1|BI814 ------------------------------------------------
gi|22793938|gb|BU497744.1|BU497 ------------------------------------------------
gi|15586079|gb|BI670695.1|BI670 ------------------------------------------------
G04_PfBamHI_M_T7_Plate5a.ab1    ------------------------------------------------
H07_Pf_Sau3A_T3_M_P18_d.ab1     ------------------------------------------------
H07_Pf_Sau3A_T3_M_P18.ab1       ------------------------------------------------
gi|21543821|gb|BQ597095.1|BQ597 ------------------------------------------------

PF08_0004                       ATATATTTGTTATTACAATATTATGTTTTCTTTAAGAAAATACCAAAA
MAL8|PF08_0004                  ------------------------------------------------
su_gi_contig_981                ------------------------------------------------
gi|22792968|gb|BU496774.1|BU496 ------------------------------------------------
gi|22793699|gb|BU497505.1|BU497 ------------------------------------------------
gi|15907267|gb|BI814644.1|BI814 ------------------------------------------------
gi|22793938|gb|BU497744.1|BU497 ------------------------------------------------
gi|15586079|gb|BI670695.1|BI670 ------------------------------------------------
G04_PfBamHI_M_T7_Plate5a.ab1    ------------------------------------------------
H07_Pf_Sau3A_T3_M_P18_d.ab1     ------------------------------------------------
H07_Pf_Sau3A_T3_M_P18.ab1       ------------------------------------------------
gi|21543821|gb|BQ597095.1|BQ597 ------------------------------------------------

PF08_0004                       AATATGAACATTTAAAACATAATAAAATAAAACAAAAATAAAATGAAA
MAL8|PF08_0004                  ------------------------------------------------
su_gi_contig_981                ------------------------------------------------
gi|22792968|gb|BU496774.1|BU496 ------------------------------------------------
gi|22793699|gb|BU497505.1|BU497 ------------------------------------------------
gi|15907267|gb|BI814644.1|BI814 ------------------------------------------------
gi|22793938|gb|BU497744.1|BU497 ------------------------------------------------
gi|15586079|gb|BI670695.1|BI670 ------------------------------------------------
G04_PfBamHI_M_T7_Plate5a.ab1    ------------------------------------------------
H07_Pf_Sau3A_T3_M_P18_d.ab1     ------------------------------------------------
H07_Pf_Sau3A_T3_M_P18.ab1       ------------------------------------------------
gi|21543821|gb|BQ597095.1|BQ597 ------------------------------------------------

PF08_0004                       CGGAATGAAAAATTAACATAAAATAAAAATTCATATAAAAATACAATT
MAL8|PF08_0004                  ------------------------------------------------
su_gi_contig_981                ------------------------------------------------
gi|22792968|gb|BU496774.1|BU496 ------------------------------------------------
gi|22793699|gb|BU497505.1|BU497 ------------------------------------------------
gi|15907267|gb|BI814644.1|BI814 ------------------------------------------------
gi|22793938|gb|BU497744.1|BU497 ------------------------------------------------
gi|15586079|gb|BI670695.1|BI670 ------------------------------------------------
G04_PfBamHI_M_T7_Plate5a.ab1    ------------------------------------------------
H07_Pf_Sau3A_T3_M_P18_d.ab1     ------------------------------------------------
H07_Pf_Sau3A_T3_M_P18.ab1       ------------------------------------------------
gi|21543821|gb|BQ597095.1|BQ597 ------------------------------------------------

PF08_0004                       TATGAAAAATAATATATTATTTGCAATATGTAAATATATTATATTTAA
MAL8|PF08_0004                  ------------------------------------------------
su_gi_contig_981                ------------------------------------------------
gi|22792968|gb|BU496774.1|BU496 ------------------------------------------------
gi|22793699|gb|BU497505.1|BU497 ------------------------------------------------
gi|15907267|gb|BI814644.1|BI814 ------------------------------------------------
gi|22793938|gb|BU497744.1|BU497 ------------------------------------------------
gi|15586079|gb|BI670695.1|BI670 ------------------------------------------------
G04_PfBamHI_M_T7_Plate5a.ab1    ------------------------------------------------
H07_Pf_Sau3A_T3_M_P18_d.ab1     ------------------------------------------------
H07_Pf_Sau3A_T3_M_P18.ab1       ------------------------------------------------
gi|21543821|gb|BQ597095.1|BQ597 ------------------------------------------------

PF08_0004                       TATATATATTTATTAAATGTACATAACAAAAATGGTATATTAAAAAGC
MAL8|PF08_0004                  ------------------------------------------------
su_gi_contig_981                ------------------------------------------------
gi|22792968|gb|BU496774.1|BU496 ------------------------------------------------
gi|22793699|gb|BU497505.1|BU497 ------------------------------------------------
gi|15907267|gb|BI814644.1|BI814 ------------------------------------------------
gi|22793938|gb|BU497744.1|BU497 ------------------------------------------------
gi|15586079|gb|BI670695.1|BI670 ------------------------------------------------
G04_PfBamHI_M_T7_Plate5a.ab1    ------------------------------------------------
H07_Pf_Sau3A_T3_M_P18_d.ab1     ------------------------------------------------
H07_Pf_Sau3A_T3_M_P18.ab1       ------------------------------------------------
gi|21543821|gb|BQ597095.1|BQ597 ------------------------------------------------

PF08_0004                       TATATATATATATATATATATATATGTTGTGTATATATGTATATTTAT
MAL8|PF08_0004                  ------------------------------------------------
su_gi_contig_981                ------------------------------------------------
gi|22792968|gb|BU496774.1|BU496 ------------------------------------------------
gi|22793699|gb|BU497505.1|BU497 ------------------------------------------------
gi|15907267|gb|BI814644.1|BI814 ------------------------------------------------
gi|22793938|gb|BU497744.1|BU497 ------------------------------------------------
gi|15586079|gb|BI670695.1|BI670 ------------------------------------------------
G04_PfBamHI_M_T7_Plate5a.ab1    ------------------------------------------------
H07_Pf_Sau3A_T3_M_P18_d.ab1     ------------------------------------------------
H07_Pf_Sau3A_T3_M_P18.ab1       ------------------------------------------------
gi|21543821|gb|BQ597095.1|BQ597 ------------------------------------------------

PF08_0004                       TTATTATCCATACATTCATACAATTTAAATGAAAATATATTCTTATGT
MAL8|PF08_0004                  ------------------------------------------------
su_gi_contig_981                ------------------------------------------------
gi|22792968|gb|BU496774.1|BU496 ------------------------------------------------
gi|22793699|gb|BU497505.1|BU497 ------------------------------------------------
gi|15907267|gb|BI814644.1|BI814 ------------------------------------------------
gi|22793938|gb|BU497744.1|BU497 ------------------------------------------------
gi|15586079|gb|BI670695.1|BI670 ------------------------------------------------
G04_PfBamHI_M_T7_Plate5a.ab1    ------------------------------------------------
H07_Pf_Sau3A_T3_M_P18_d.ab1     ------------------------------------------------
H07_Pf_Sau3A_T3_M_P18.ab1       ------------------------------------------------
gi|21543821|gb|BQ597095.1|BQ597 ------------------------------------------------

PF08_0004                       ATTTGATTAAGTTTAAACATTAATTTCATTTCCGTCATCATCAACTGT
MAL8|PF08_0004                  ------------------------------------------------
su_gi_contig_981                ------------------------------------------------
gi|22792968|gb|BU496774.1|BU496 ------------------------------------------------
gi|22793699|gb|BU497505.1|BU497 ------------------------------------------------
gi|15907267|gb|BI814644.1|BI814 ------------------------------------------------
gi|22793938|gb|BU497744.1|BU497 ------------------------------------------------
gi|15586079|gb|BI670695.1|BI670 ------------------------------------------------
G04_PfBamHI_M_T7_Plate5a.ab1    ------------------------------------------------
H07_Pf_Sau3A_T3_M_P18_d.ab1     ------------------------------------------------
H07_Pf_Sau3A_T3_M_P18.ab1       ------------------------------------------------
gi|21543821|gb|BQ597095.1|BQ597 ------------------------------------------------

PF08_0004                       TCTTACTTTTGTCTTCGCTTTTGCTTTTCCTCCTTTTTTTTCTGCTTT
MAL8|PF08_0004                  ------------------------------------------------
su_gi_contig_981                ------------------------------------------------
gi|22792968|gb|BU496774.1|BU496 ------------------------------------------------
gi|22793699|gb|BU497505.1|BU497 ------------------------------------------------
gi|15907267|gb|BI814644.1|BI814 ------------------------------------------------
gi|22793938|gb|BU497744.1|BU497 ------------------------------------------------
gi|15586079|gb|BI670695.1|BI670 ------------------------------------------------
G04_PfBamHI_M_T7_Plate5a.ab1    ------------------------------------------------
H07_Pf_Sau3A_T3_M_P18_d.ab1     ------------------------------------------------
H07_Pf_Sau3A_T3_M_P18.ab1       ------------------------------------------------
gi|21543821|gb|BQ597095.1|BQ597 ------------------------------------------------

PF08_0004                       TTGT
MAL8|PF08_0004                  ----
su_gi_contig_981                ----
gi|22792968|gb|BU496774.1|BU496 ----
gi|22793699|gb|BU497505.1|BU497 ----
gi|15907267|gb|BI814644.1|BI814 ----
gi|22793938|gb|BU497744.1|BU497 ----
gi|15586079|gb|BI670695.1|BI670 ----
G04_PfBamHI_M_T7_Plate5a.ab1    ----
H07_Pf_Sau3A_T3_M_P18_d.ab1     ----
H07_Pf_Sau3A_T3_M_P18.ab1       ----
gi|21543821|gb|BQ597095.1|BQ597 ----

;

endblock;
