# Supplementary material for: cDNA sequences reveal considerable gene prediction inaccuracy in the Plasmodium falciparum genome
Source: BMC Genomics. 2007 Jul 27;8:255. doi: 10.1186/1471-2164-8-255 (PMC1978503; doi:10.1186/1471-2164-8-255)
Supplement: Additional file 2 — Genes with predicted coding regions fully covered by EST and confirmation of predicted introns. Aligned cDNA and predicted CDS sequences can be viewed by double clicking the hyper-linked gene names in the Excel file. [file 1471-2164-8-255-S2.zip › PF08_0025.TXT]

#NEXUS

[!This data assembled using Sequencher, from Gene Codes Corporation.]
begin data;
   dimensions ntax=4 nchar=3257;
   format datatype=dna gap=- interleave=yes;
   matrix

PF08_0025                       AAATAAAAAATAAGAAAAAGGAAAATTATTTATCCCAAAATATAAATG
MAL8|PF08_0025                  ------------------------------------------------
su_gi_contig_7263               ------------------------------------------------
gi|21884469|gb|BQ739456.1|BQ739 ------------------------------------------------

PF08_0025                       AACAAAAAAATGATAGTATCAATAATAATAATGAAAAAAAACTTACTT
MAL8|PF08_0025                  ------------------------------------------------
su_gi_contig_7263               ------------------------------------------------
gi|21884469|gb|BQ739456.1|BQ739 ------------------------------------------------

PF08_0025                       TTAAGAATATAGAGAATGAAATAAATAGTACAGATACTTTTATGGATG
MAL8|PF08_0025                  ------------------------------------------------
su_gi_contig_7263               ------------------------------------------------
gi|21884469|gb|BQ739456.1|BQ739 ------------------------------------------------

PF08_0025                       ATTCAAATGTAAAATCTTTAGGAAAAACAAAAGAATGTAATGTTAATG
MAL8|PF08_0025                  ------------------------------------------------
su_gi_contig_7263               ------------------------------------------------
gi|21884469|gb|BQ739456.1|BQ739 ------------------------------------------------

PF08_0025                       AAAAAGGGCTTTTAGATGTCTCATTAAATTCAAATGACTTTTTTAATA
MAL8|PF08_0025                  ------------------------------------------------
su_gi_contig_7263               ------------------------------------------------
gi|21884469|gb|BQ739456.1|BQ739 ------------------------------------------------

PF08_0025                       TGAATAAATATAATGTTGAAATAACATCTTCAAATATTATAATAAAAG
MAL8|PF08_0025                  ------------------------------------------------
su_gi_contig_7263               ------------------------------------------------
gi|21884469|gb|BQ739456.1|BQ739 ------------------------------------------------

PF08_0025                       ATAAAAATAATATAAAAATAATCAAAGAAATTCCATTTGAACATATTA
MAL8|PF08_0025                  ------------------------------------------------
su_gi_contig_7263               ------------------------------------------------
gi|21884469|gb|BQ739456.1|BQ739 ------------------------------------------------

PF08_0025                       AATTACCAATAACTACTATTGAGGAAACAAGAGAATGTTGGTATATAA
MAL8|PF08_0025                  ------------------------------------------------
su_gi_contig_7263               ------------------------------------------------
gi|21884469|gb|BQ739456.1|BQ739 ------------------------------------------------

PF08_0025                       AAACTACCAATGATAAAATACTTTTATGTGATAAAGAAAAAGAAGAAA
MAL8|PF08_0025                  ------------------------------------------------
su_gi_contig_7263               ------------------------------------------------
gi|21884469|gb|BQ739456.1|BQ739 ------------------------------------------------

PF08_0025                       GGGATATATGGATAACTAATATATTGAAAGCATTATTTTGTTATAATA
MAL8|PF08_0025                  ------------------------------------------------
su_gi_contig_7263               ------------------------------------------------
gi|21884469|gb|BQ739456.1|BQ739 ------------------------------------------------

PF08_0025                       CAAATAATTTAATAATTGTAAATAAAGAAAAGAAAGATACCGTCTCTT
MAL8|PF08_0025                  ------------------------------------------------
su_gi_contig_7263               ------------------------------------------------
gi|21884469|gb|BQ739456.1|BQ739 ------------------------------------------------

PF08_0025                       TACCAAAAGAATCAACAGTCGATAAAAGAATAAATGCATTAAAAGAAA
MAL8|PF08_0025                  ------------------------------------------------
su_gi_contig_7263               ------------------------------------------------
gi|21884469|gb|BQ739456.1|BQ739 ------------------------------------------------

PF08_0025                       AGGAAACAATAAAATCTTCTGATAATAACACCTCAACAAATGATAATA
MAL8|PF08_0025                  ------------------------------------------------
su_gi_contig_7263               ------------------------------------------------
gi|21884469|gb|BQ739456.1|BQ739 ------------------------------------------------

PF08_0025                       AAGTTAATAATATAACTATTTCGAATTTTAGCGATCATGAACCTAAAA
MAL8|PF08_0025                  ------------------------------------------------
su_gi_contig_7263               ------------------------------------------------
gi|21884469|gb|BQ739456.1|BQ739 ------------------------------------------------

PF08_0025                       TTGTGTTTAATTAGGTTTAAAAGTAGTTACACAAATATAAATATAAAC
MAL8|PF08_0025                  ------------------------------------------------
su_gi_contig_7263               ------------------------------------------------
gi|21884469|gb|BQ739456.1|BQ739 ------------------------------------------------

PF08_0025                       ATAAATAAATAAATAAATAAATATATATATATATATATATATATATGT
MAL8|PF08_0025                  ------------------------------------------------
su_gi_contig_7263               ------------------------------------------------
gi|21884469|gb|BQ739456.1|BQ739 ------------------------------------------------

PF08_0025                       TTGTAAGATTGTTGTATCATTTGACATATTTATTATATTGTAACTTTT
MAL8|PF08_0025                  ------------------------------------------------
su_gi_contig_7263               ------------------------------------------------
gi|21884469|gb|BQ739456.1|BQ739 ------------------------------------------------

PF08_0025                       GCTTTATTTTGCTTTATTTTGCTTTATTTTGCTTTATTTTGCTTTATT
MAL8|PF08_0025                  ------------------------------------------------
su_gi_contig_7263               ------------------------------------------------
gi|21884469|gb|BQ739456.1|BQ739 ------------------------------------------------

PF08_0025                       TTATTTTATTTTATTTCATTTTTTTTTTTTTTTTTTTTTTTTTTTTTT
MAL8|PF08_0025                  ------------------------------------------------
su_gi_contig_7263               ------------------------------------------------
gi|21884469|gb|BQ739456.1|BQ739 ------------------------------------------------

PF08_0025                       TCTTTAAATAATTATTTATTATATCATTGTATCTAAAAATTTTGTATT
MAL8|PF08_0025                  ------------------------------------------------
su_gi_contig_7263               ------------------------------------------------
gi|21884469|gb|BQ739456.1|BQ739 ------------------------------------------------

PF08_0025                       TTTTTTTTTTTATCTTCATAAGGACATAAAATATACTTATATATATAT
MAL8|PF08_0025                  ------------------------------------------------
su_gi_contig_7263               ------------------------------------------------
gi|21884469|gb|BQ739456.1|BQ739 ------------------------------------------------

PF08_0025                       ATATATTATTATATTTGACAAAACATACACAGATAAAAAAAAATATAT
MAL8|PF08_0025                  ------------------------------------------------
su_gi_contig_7263               ------------------------------------------------
gi|21884469|gb|BQ739456.1|BQ739 ------------------------------------------------

PF08_0025                       TGAACATATTTCAATTTTTTTTTTTTTTTTTTTAAATAATCATAATTA
MAL8|PF08_0025                  ------------------------------------------------
su_gi_contig_7263               ------------------------------------------------
gi|21884469|gb|BQ739456.1|BQ739 ------------------------------------------------

PF08_0025                       GGTATATAAAAAGAGAAATTAATATTTTTGACAGGATTGTAAAAAGGT
MAL8|PF08_0025                  ------------------------------------------------
su_gi_contig_7263               ------------------------------------------------
gi|21884469|gb|BQ739456.1|BQ739 ------------------------------------------------

PF08_0025                       TATGTTGTAATATTATATAATATCATATAATACATTTTTATAATTTAT
MAL8|PF08_0025                  ------------------------------------------------
su_gi_contig_7263               ------------------------------------------------
gi|21884469|gb|BQ739456.1|BQ739 ------------------------------------------------

PF08_0025                       AAAGATGATACATATATATATTTGATAAATTTCTATAGCTAAAAAATG
MAL8|PF08_0025                  ------------------------------------------------
su_gi_contig_7263               ------------------------------------------------
gi|21884469|gb|BQ739456.1|BQ739 ------------------------------------------------

PF08_0025                       TGATGTGTATGGAAAAATCCAACACCATAAAAAGAAAAAAAAGATAAA
MAL8|PF08_0025                  ------------------------------------------------
su_gi_contig_7263               ------------------------------------------------
gi|21884469|gb|BQ739456.1|BQ739 ------------------------------------------------

PF08_0025                       AAAAAAAAGATAAAAAAAAAAGATAAAAAAAAAAGATAAAAAAAAAAG
MAL8|PF08_0025                  ------------------------------------------------
su_gi_contig_7263               ------------------------------------------------
gi|21884469|gb|BQ739456.1|BQ739 ------------------------------------------------

PF08_0025                       ATAAAAAAAAAAGATAAAAAAAAAAAAGATAAAAAAAGGAAAAAAAAA
MAL8|PF08_0025                  ------------------------------------------------
su_gi_contig_7263               ------------------------------------------------
gi|21884469|gb|BQ739456.1|BQ739 ------------------------------------------------

PF08_0025                       AAGAAAATTTTCCAAAGTTCTTTATACATTTTAATTTTAACATTATTA
MAL8|PF08_0025                  ------------------------------------------------
su_gi_contig_7263               ------------------------------------------------
gi|21884469|gb|BQ739456.1|BQ739 ------------------------------------------------

PF08_0025                       AAAATAAATTCATTTTTCTTATTTCCTAACATTTTGTAATTTATTTTT
MAL8|PF08_0025                  ------------------------------------------------
su_gi_contig_7263               ----TAAATTCATTTTTCTTATTTCCTAACATTTTGTAATTTATTTTT
gi|21884469|gb|BQ739456.1|BQ739 ----TAAATTCATTTTTCTTATTTCCTAACATTTTGTAATTTATTTTT

PF08_0025                       TTCTCTAAAATATGCTCAATGTTAGACCTGACAAGCCACATAGAAAGG
MAL8|PF08_0025                  -----------ATGCTCAATGTTAGACCTGACAAGCCACATAGAAAGG
su_gi_contig_7263               TTCTCTAAAATATGCTCAATGTTAGACCTGACAAGCCACATAGAAAGG
gi|21884469|gb|BQ739456.1|BQ739 TTCTCTAAAATATGCTCAATGTTAGACCTGACAAGCCACATAGAAAGG

PF08_0025                       CCTCAAATTCATGTAGTAAACTTTTAAATGATATGATTGCTTGTTATC
MAL8|PF08_0025                  CCTCAAATTCATGTAGTAAACTTTTAAATGATATGATTGCTTGTTATC
su_gi_contig_7263               CCTCAAATTCATGTAGTAAACTTTTAAATGATATGATTGCTTGTTATC
gi|21884469|gb|BQ739456.1|BQ739 CCTCAAATTCATGTAGTAAACTTTTAAATGATATGATTGCTTGTTATC

PF08_0025                       AGAATACAATTTGTTATAAAAAGGATAACTCAAATTTTTTAGATTGTC
MAL8|PF08_0025                  AGAATACAATTTGTTATAAAAAGGATAACTCAAATTTTTTAGATTGTC
su_gi_contig_7263               AGAATACAATTTGTTATAAAAAGGATAACTCAAATTTTTTAGATTGTC
gi|21884469|gb|BQ739456.1|BQ739 AGAATACAATTTGTTATAAAAAGGATAACTCAAATTTTTTAGATTGTC

PF08_0025                       TTCACAATCATAATTTAAATGAAATTGATGAAAATTGTATTATTTTAA
MAL8|PF08_0025                  TTCACAATCATAATTTAAATGAAATTGATGAAAATTGTATTATTTTAA
su_gi_contig_7263               TTCACAATCATAATTTAAATGAAATTGATGAAAATTGTATTATTTTAA
gi|21884469|gb|BQ739456.1|BQ739 TTCACAATCATAATTTAAATGAAATTGATGAAAATTGTATTATTTTAA

PF08_0025                       GAAAAGCCTATGCCCAATGTCGTCGTAATTTGTTGAACGGAAATTTCA
MAL8|PF08_0025                  GAAAAGCCTATGCCCAATGTCGTCGTAATTTGTTGAACGGAAATTTCA
su_gi_contig_7263               GAAAAGCCTATGCCCAATGTCGTCGTAATTTGTTGAACGGAAATTTCA
gi|21884469|gb|BQ739456.1|BQ739 GAAAAGCCTATGCCCAATGTCGTCGTAATTTGTTGAACGGAAATTTCA

PF08_0025                       AAATCAAGGGAAACCCATTATCAAGATAATTAAAAAGGAAAATAAAAA
MAL8|PF08_0025                  AAATCAAGGGAAACCCATTATCAAGATAA-------------------
su_gi_contig_7263               AAATCAAGGGAAACCCATTATCAAGATAATTAAAAAGGAAAATAAAAA
gi|21884469|gb|BQ739456.1|BQ739 AAATCAAGGGAAACCCATTATCAAGATAATTAAAAAGGAAAATAAAAA

PF08_0025                       GAAAGAAAGCGTAAGTTATCATATAAACAATATAATACATATTAAGCT
MAL8|PF08_0025                  ------------------------------------------------
su_gi_contig_7263               GAAAGAAAGCGTAAGTTATCATATAAACAATATAATACATATTAAGCT
gi|21884469|gb|BQ739456.1|BQ739 GAAAGAAAGCGTAAGTTATCATATAAACAATATAATACATATTAAGCT

PF08_0025                       AAAGAAAATACAAAGGAATTATATATGTTTAAGGATGAATAATATTTT
MAL8|PF08_0025                  ------------------------------------------------
su_gi_contig_7263               AAAGAAAATACAAAGGAATTATATATGTTTAAGGATGAATAATATTTT
gi|21884469|gb|BQ739456.1|BQ739 AAAGAAAATACAAAGGAATTATATATGTTTAAGGATGAATAATATTTT

PF08_0025                       AAAATTATAATAATATGATAAGAGGTTTTTATTAAATGTTTATAAAAC
MAL8|PF08_0025                  ------------------------------------------------
su_gi_contig_7263               ------------------------------------------------
gi|21884469|gb|BQ739456.1|BQ739 ------------------------------------------------

PF08_0025                       AATAACAAAAAAAAAAAAAAAAAAAAAAAAAAAAAAGGAAAAAAAGGG
MAL8|PF08_0025                  ------------------------------------------------
su_gi_contig_7263               ------------------------------------------------
gi|21884469|gb|BQ739456.1|BQ739 ------------------------------------------------

PF08_0025                       AAAATTAAAATGTAAAATGAAATATATAAACATATGTCTATATTATGT
MAL8|PF08_0025                  ------------------------------------------------
su_gi_contig_7263               ------------------------------------------------
gi|21884469|gb|BQ739456.1|BQ739 ------------------------------------------------

PF08_0025                       TTGTATAATTAATTATATAGAAAAACGTCCATATTATTTCTTCTTCAT
MAL8|PF08_0025                  ------------------------------------------------
su_gi_contig_7263               ------------------------------------------------
gi|21884469|gb|BQ739456.1|BQ739 ------------------------------------------------

PF08_0025                       ACATACATATAATAATATAGTTTTGTATTATATATTATATGCTTATAT
MAL8|PF08_0025                  ------------------------------------------------
su_gi_contig_7263               ------------------------------------------------
gi|21884469|gb|BQ739456.1|BQ739 ------------------------------------------------

PF08_0025                       AATTAATTGTTTATATATTTGTTGTTTTATTTTATTTTATTATTTTAT
MAL8|PF08_0025                  ------------------------------------------------
su_gi_contig_7263               ------------------------------------------------
gi|21884469|gb|BQ739456.1|BQ739 ------------------------------------------------

PF08_0025                       TTTTTTTTTTGGTAAATTTTCGAAAACTTAAACTTTTCATGTATCTAC
MAL8|PF08_0025                  ------------------------------------------------
su_gi_contig_7263               ------------------------------------------------
gi|21884469|gb|BQ739456.1|BQ739 ------------------------------------------------

PF08_0025                       TAATTTTTTCTTATTTTCATAATAAGGTAAAACTTTTTTTAAAGGAAC
MAL8|PF08_0025                  ------------------------------------------------
su_gi_contig_7263               ------------------------------------------------
gi|21884469|gb|BQ739456.1|BQ739 ------------------------------------------------

PF08_0025                       AACTTTATTTAATGTTGAATCATCAGTATTCAAAATATAATCAGTGGA
MAL8|PF08_0025                  ------------------------------------------------
su_gi_contig_7263               ------------------------------------------------
gi|21884469|gb|BQ739456.1|BQ739 ------------------------------------------------

PF08_0025                       TAATTTAAATGATCTAGGTTTCACTTTGATATATTTAAATCTAATGGG
MAL8|PF08_0025                  ------------------------------------------------
su_gi_contig_7263               ------------------------------------------------
gi|21884469|gb|BQ739456.1|BQ739 ------------------------------------------------

PF08_0025                       CATATCATCAATCAGATCTTCATATGCACTTGAATCATTTTCTAGGTA
MAL8|PF08_0025                  ------------------------------------------------
su_gi_contig_7263               ------------------------------------------------
gi|21884469|gb|BQ739456.1|BQ739 ------------------------------------------------

PF08_0025                       TTCCATTAAATTATTATCATATATATTATTATTATTATTATTATTATT
MAL8|PF08_0025                  ------------------------------------------------
su_gi_contig_7263               ------------------------------------------------
gi|21884469|gb|BQ739456.1|BQ739 ------------------------------------------------

PF08_0025                       ATTATTATTATTATTATTATTAATTTGTCCATCTTTTGCTATCAATTC
MAL8|PF08_0025                  ------------------------------------------------
su_gi_contig_7263               ------------------------------------------------
gi|21884469|gb|BQ739456.1|BQ739 ------------------------------------------------

PF08_0025                       TTCATTTTGATAATCCTGTGGCGGTATGCAATGTCTGGGTACTAATAT
MAL8|PF08_0025                  ------------------------------------------------
su_gi_contig_7263               ------------------------------------------------
gi|21884469|gb|BQ739456.1|BQ739 ------------------------------------------------

PF08_0025                       TTTTTTTAAATTGTGTTCATGCTTATTTTTTTTATAACATTTCTTACA
MAL8|PF08_0025                  ------------------------------------------------
su_gi_contig_7263               ------------------------------------------------
gi|21884469|gb|BQ739456.1|BQ739 ------------------------------------------------

PF08_0025                       CAAAGCAAAATTATCACATATGTTACATTCATACACATAACATAACGG
MAL8|PF08_0025                  ------------------------------------------------
su_gi_contig_7263               ------------------------------------------------
gi|21884469|gb|BQ739456.1|BQ739 ------------------------------------------------

PF08_0025                       ACTTATAGGATTATTACATAAATCACATAAAAACCATAAATCCTCTTC
MAL8|PF08_0025                  ------------------------------------------------
su_gi_contig_7263               ------------------------------------------------
gi|21884469|gb|BQ739456.1|BQ739 ------------------------------------------------

PF08_0025                       ATCAAAATTATATTTATTTGAATTTTTGTTACTTTTCCCTTTTTGATT
MAL8|PF08_0025                  ------------------------------------------------
su_gi_contig_7263               ------------------------------------------------
gi|21884469|gb|BQ739456.1|BQ739 ------------------------------------------------

PF08_0025                       CATATTATCCATATTTTGATCATTATTTTTTATACCACTAGTATTATA
MAL8|PF08_0025                  ------------------------------------------------
su_gi_contig_7263               ------------------------------------------------
gi|21884469|gb|BQ739456.1|BQ739 ------------------------------------------------

PF08_0025                       TACATTATTATTTATCTTGTTTGATTTTTTATTTTTTTCTTCATCTTT
MAL8|PF08_0025                  ------------------------------------------------
su_gi_contig_7263               ------------------------------------------------
gi|21884469|gb|BQ739456.1|BQ739 ------------------------------------------------

PF08_0025                       TTCATCGTTTTTCAAATTATCTAAAAGTAATTTCTTTTTCTTCTCCTT
MAL8|PF08_0025                  ------------------------------------------------
su_gi_contig_7263               ------------------------------------------------
gi|21884469|gb|BQ739456.1|BQ739 ------------------------------------------------

PF08_0025                       CAATTTTTTCTTTTTTTCTCTTCTTTTTTCTTTTTTCTTTTTTTTTTT
MAL8|PF08_0025                  ------------------------------------------------
su_gi_contig_7263               ------------------------------------------------
gi|21884469|gb|BQ739456.1|BQ739 ------------------------------------------------

PF08_0025                       AATATCTTGTCTTACGCTACTTTCTATTTTACGGGGTATAGAATTAAT
MAL8|PF08_0025                  ------------------------------------------------
su_gi_contig_7263               ------------------------------------------------
gi|21884469|gb|BQ739456.1|BQ739 ------------------------------------------------

PF08_0025                       CATATTTCCATTTTGTTCTTCATATCTAAAATTATATGTCCTTTCAAA
MAL8|PF08_0025                  ------------------------------------------------
su_gi_contig_7263               ------------------------------------------------
gi|21884469|gb|BQ739456.1|BQ739 ------------------------------------------------

PF08_0025                       ATTTTCTGCTTTTTCTAATTCTTCATCATCAATTTCATCTATTTCTTC
MAL8|PF08_0025                  ------------------------------------------------
su_gi_contig_7263               ------------------------------------------------
gi|21884469|gb|BQ739456.1|BQ739 ------------------------------------------------

PF08_0025                       ATAAATGTTTTGGACTTTATCTTCTCTCCACATTTCTTTTAAAATATA
MAL8|PF08_0025                  ------------------------------------------------
su_gi_contig_7263               ------------------------------------------------
gi|21884469|gb|BQ739456.1|BQ739 ------------------------------------------------

PF08_0025                       ATCCCTTAAAAATTCTTCATCCTTACTTAAATTATCTTTCCAATATTC
MAL8|PF08_0025                  ------------------------------------------------
su_gi_contig_7263               ------------------------------------------------
gi|21884469|gb|BQ739456.1|BQ739 ------------------------------------------------

PF08_0025                       TTTTAATAAATTATTTTCTTCTTTCATCATATTAGAAGTCTTCAAAAA
MAL8|PF08_0025                  ------------------------------------------------
su_gi_contig_7263               ------------------------------------------------
gi|21884469|gb|BQ739456.1|BQ739 ------------------------------------------------

PF08_0025                       GGTTTCATAATATTTCTTTTCTTCTAATAATTCCTGTTCAC
MAL8|PF08_0025                  -----------------------------------------
su_gi_contig_7263               -----------------------------------------
gi|21884469|gb|BQ739456.1|BQ739 -----------------------------------------

;

endblock;
