# Supplementary material for: cDNA sequences reveal considerable gene prediction inaccuracy in the Plasmodium falciparum genome
Source: BMC Genomics. 2007 Jul 27;8:255. doi: 10.1186/1471-2164-8-255 (PMC1978503; doi:10.1186/1471-2164-8-255)
Supplement: Additional file 2 — Genes with predicted coding regions fully covered by EST and confirmation of predicted introns. Aligned cDNA and predicted CDS sequences can be viewed by double clicking the hyper-linked gene names in the Excel file. [file 1471-2164-8-255-S2.zip › PF08_0039.TXT]

#NEXUS

[!This data assembled using Sequencher, from Gene Codes Corporation.]
begin data;
   dimensions ntax=3 nchar=3681;
   format datatype=dna gap=- interleave=yes;
   matrix

PF08_0039         CTATAACTTATTTTTTACAATACATATAAAAAAGTAAAAAGAAATAAA
MAL8|PF08_0039    ------------------------------------------------
su_gi_contig_1584 ------------------------------------------------

PF08_0039         AAAACATTCACTTTAAGGAGATTTATAAAATCTCCACATTGAAATTTT
MAL8|PF08_0039    ------------------------------------------------
su_gi_contig_1584 ------------------------------------------------

PF08_0039         TCTAAATCATGTTTTTTCTTTTTATAAGGTTTATTTAAACAGACAAAA
MAL8|PF08_0039    ------------------------------------------------
su_gi_contig_1584 ------------------------------------------------

PF08_0039         AATGAATAATAAAAAAATAATATATAAATATATATATATATATATATA
MAL8|PF08_0039    ------------------------------------------------
su_gi_contig_1584 ------------------------------------------------

PF08_0039         AATATATATATATATATATATATATATATATATATTATATAATAATTA
MAL8|PF08_0039    ------------------------------------------------
su_gi_contig_1584 ------------------------------------------------

PF08_0039         TAATTTTTATTATGTAAAAATTATTTTGCGTTAAAAAAAAAAAAAAAA
MAL8|PF08_0039    ------------------------------------------------
su_gi_contig_1584 ------------------------------------------------

PF08_0039         TCGGGTGATCTAAGAGGTTGAAGGGGAAAAGCCATAAAAAAAAAAATG
MAL8|PF08_0039    ------------------------------------------------
su_gi_contig_1584 ------------------------------------------------

PF08_0039         AACAATACAATGTGATATATGCATAATATTATAATATATATATATTAT
MAL8|PF08_0039    ------------------------------------------------
su_gi_contig_1584 ------------------------------------------------

PF08_0039         TATATATATATATAATTATATTTTATATATATTATATATATATATTTT
MAL8|PF08_0039    ------------------------------------------------
su_gi_contig_1584 ------------------------------------------------

PF08_0039         TTTTTTTTTTTTTCTTAATTGTAATATAAATAAAATTAATAAATACAT
MAL8|PF08_0039    ------------------------------------------------
su_gi_contig_1584 ------------------------------------------------

PF08_0039         ATATAATATATATAATAATAATTATTATAAAGAATAAAATATATTATA
MAL8|PF08_0039    ------------------------------------------------
su_gi_contig_1584 ------------------------------------------------

PF08_0039         TATAAATAAGTTGAAATGAAAAAAAAAAGGGGGCTCTGTTTTCATACA
MAL8|PF08_0039    ------------------------------------------------
su_gi_contig_1584 ------------------------------------------------

PF08_0039         TAATAAATATAAAGTATAAATATTCCCATCATATATTAAATTATAATA
MAL8|PF08_0039    ------------------------------------------------
su_gi_contig_1584 ------------------------------------------------

PF08_0039         TATATAAAATATATATATATATATATATATATAATATATAGTAAATAA
MAL8|PF08_0039    ------------------------------------------------
su_gi_contig_1584 ------------------------------------------------

PF08_0039         TATAAGTTGGTTTCTTTTTCCTTTTTTATATGAAAAATATAATTACAA
MAL8|PF08_0039    ------------------------------------------------
su_gi_contig_1584 ------------------------------------------------

PF08_0039         ATATTAAAATAAATGTTGCTTATTATTTATTTTATATATTATTAATAT
MAL8|PF08_0039    ------------------------------------------------
su_gi_contig_1584 ------------------------------------------------

PF08_0039         TATATTATATTATATTATATTTATATACTATAATATTATATACAAATG
MAL8|PF08_0039    ------------------------------------------------
su_gi_contig_1584 ------------------------------------------------

PF08_0039         TATAAGTAATATTATTTATATATTTTTCATGTATATTTTATTTTTATA
MAL8|PF08_0039    ------------------------------------------------
su_gi_contig_1584 ------------------------------------------------

PF08_0039         TTATATATAATAAAATATTGTTAAATAAACAAATATATATATATAAAA
MAL8|PF08_0039    ------------------------------------------------
su_gi_contig_1584 ------------------------------------------------

PF08_0039         AATAAATAAATATACTAATATAATAAAATATTATTAAAATACACATTA
MAL8|PF08_0039    ------------------------------------------------
su_gi_contig_1584 ------------------------------------------------

PF08_0039         AAAATATACCATTTTTTTTTTCTATTAAAAAAAAAAAAAAAAAAAAAA
MAL8|PF08_0039    ------------------------------------------------
su_gi_contig_1584 ------------------------------------------------

PF08_0039         AATCTTTTCCTTTTTTTCTTTTATTATAATTTTAAGAAATATTAAACT
MAL8|PF08_0039    ------------------------------------------------
su_gi_contig_1584 ------------------------------------------------

PF08_0039         TTTATTTATATATATTATTCTTATTTTTTTATAATATATAAATATAAA
MAL8|PF08_0039    ------------------------------------------------
su_gi_contig_1584 ------------------------------------------------

PF08_0039         TATAAATATAAATATAAATATATATATATATATATATATTAAAAAGTA
MAL8|PF08_0039    ------------------------------------------------
su_gi_contig_1584 ------------------------------------------------

PF08_0039         AATATATTGATTGTTCTATAACTTATTAATACCAATTTGAAGAAATTT
MAL8|PF08_0039    ------------------------------------------------
su_gi_contig_1584 ------------------------------------------------

PF08_0039         CAAAATAAAAAATAAAGATATAATTTATTATTATTTTAAGAAAAAAAA
MAL8|PF08_0039    ------------------------------------------------
su_gi_contig_1584 ------------------------------------------------

PF08_0039         AATATATATATATATATATATATATATATATATATAATATATATTTAT
MAL8|PF08_0039    ------------------------------------------------
su_gi_contig_1584 ------------------------------------------------

PF08_0039         ATATATATATGTAACATATATTATATTGATCTTTTATAGAATAAAAGA
MAL8|PF08_0039    ------------------------------------------------
su_gi_contig_1584 ---------------------------------------------ACG

PF08_0039         AAAAATAATATAAGAAAAATTAATTTATTATATTTTTCTCAAGATTAA
MAL8|PF08_0039    ------------------------------------------------
su_gi_contig_1584 AAAAATAATATAAGAAAAATTAATTTATTATATTTTTCTCAAGATTAA

PF08_0039         TAAAATATATATATATATAATATATATATTATATTTATGTATTAATCA
MAL8|PF08_0039    ------------------------------------------------
su_gi_contig_1584 TAAAATATATATATATATAATATATATAGGAGAGTTATGCATTAATCA

PF08_0039         TTAAATTTGATTTTTTAATATTTATTAAAACAATCATATAAAAATATA
MAL8|PF08_0039    ------------------------------------------------
su_gi_contig_1584 TTAAATTTGATTTTTTAATATTTATTAAAACAATCATATAAAAATATA

PF08_0039         TATATTTAAAAAATGGTGGCTAAAAAAGATAGTACAAAAGTTTCCAAG
MAL8|PF08_0039    ------------ATGGTGGCTAAAAAAGATAGTACAAAAGTTTCCAAG
su_gi_contig_1584 TATATTTAAAAAATGGTGGCTAAAAAAGATAGTACAAAAGTTTCCAAG

PF08_0039         AAGCTCAAGAAAAAAGTTGTAAAGAAAACAAAAATTGTTAAGGGTTTG
MAL8|PF08_0039    AAGCTCAAGAAAAAAGTTGTAAAGAAAACAAAAATTGTTAAGGGTTTG
su_gi_contig_1584 AAGCTCAAGAAAAAAGTTGTAAAGAAAACAAAAATTGTTAAGGGTTTG

PF08_0039         AAAAAACAAAAGATGAACAAGAGTACTAAGGGAATTAAATATGTTTTG
MAL8|PF08_0039    AAAAAACAAAAGATGAACAAGAGTACTAAGGGAATTAAATATGTTTTG
su_gi_contig_1584 AAAAAACAAAAGATGAACAAGAGTACTAAGGGAATTAAATATGTTTTG

PF08_0039         GATTGTACCAAGCCTGTAAAGGATACAATTTTAGATATAAGCGGATTG
MAL8|PF08_0039    GATTGTACCAAGCCTGTAAAGGATACAATTTTAGATATAAGCGGATTG
su_gi_contig_1584 GATTGTACCAAGCCTGTAAAGGATACAATTTTAGATATAAGCGGATTG

PF08_0039         GTAATATAAATAAATAAATAAATAAATATATTATATATATATATATAT
MAL8|PF08_0039    ------------------------------------------------
su_gi_contig_1584 ------------------------------------------------

PF08_0039         ATATATATATATATATATATATATATTTATATTGTTTCTTTTATTTTT
MAL8|PF08_0039    ------------------------------------------------
su_gi_contig_1584 ------------------------------------------------

PF08_0039         ATAGGAACAATTTTTCAAGGATAAAATTAAAGTTGATAAGAAAACAAA
MAL8|PF08_0039    ----GAACAATTTTTCAAGGATAAAATTAAAGTTGATAAGAAAACAAA
su_gi_contig_1584 ----GAACAATTTTTCAAGGATAAAATTAAAGTTGATAAGAAAACAAA

PF08_0039         TAACTTGAAAAATAAAGTTGTAGTAACATCTGATGAATATAAAATTTA
MAL8|PF08_0039    TAACTTGAAAAATAAAGTTGTAGTAACATCTGATGAATATAAAATTTA
su_gi_contig_1584 TAACTTGAAAAATAAAGTTGTAGTAACATCTGATGAATATAAAATTTA

PF08_0039         TATCACCGTCCACATACCCTTTTCTAAAAGATACATAAAGGTAATAAA
MAL8|PF08_0039    TATCACCGTCCACATACCCTTTTCTAAAAGATACATAAAG--------
su_gi_contig_1584 TATCACCGTCCACATACCCTTTTCTAAAAGATACATAAAG--------

PF08_0039         AAAAATGGAAACATAGAATCCTTAAACGGATGTTTTATTAATATATTA
MAL8|PF08_0039    ------------------------------------------------
su_gi_contig_1584 ------------------------------------------------

PF08_0039         TGTATATGGATATATAAATATATATATATATATATATATATATGTATG
MAL8|PF08_0039    ------------------------------------------------
su_gi_contig_1584 ------------------------------------------------

PF08_0039         TATGTATGTATGATCATTCATTTACTATATTTATAATTATTTCATTTT
MAL8|PF08_0039    ------------------------------------------------
su_gi_contig_1584 ------------------------------------------------

PF08_0039         ATTTTGTTAGTATTTGGCAAAGAAGTATATAAAGATGCACCAAATACG
MAL8|PF08_0039    ----------TATTTGGCAAAGAAGTATATAAAGATGCACCAAATACG
su_gi_contig_1584 ----------TATTTGGCAAAGAAGTATATAAAGATGCACCAAATACG

PF08_0039         TGACTTCTTAAGAGTTATAGCTAAAGGAAAATTAGCCTACGAATTTAA
MAL8|PF08_0039    TGACTTCTTAAGAGTTATAGCTAAAGGAAAATTAGCCTACGAATTTAA
su_gi_contig_1584 TGACTTCTTAAGAGTTATAGCTAAAGGAAAATTAGCCTACGAATTTAA

PF08_0039         ATACTTTCAATTAAATAATTAAAAGGATAAAATTATATATATGAAGAC
MAL8|PF08_0039    ATACTTTCAATTAAATAATTAA--------------------------
su_gi_contig_1584 ATACTTTCAATTAAATAATTAAAAGGATAAAATTATATATATGAAGAC

PF08_0039         ACAAAAAAATGAAGTAATATTTCCCACATGAAAAAAGGAAAAAAAAAA
MAL8|PF08_0039    ------------------------------------------------
su_gi_contig_1584 ACAAAAAAATGAAGTAATATTTCCCACATGAAAA--------------

PF08_0039         AAAAAAAAAAAAAGAAAAATTTATATACCTATATATTGTATATTATAT
MAL8|PF08_0039    ------------------------------------------------
su_gi_contig_1584 ------------------------------------------------

PF08_0039         ATATATATTATATGTATGTATATTTTTTTTTTATATATCCTTTATTTT
MAL8|PF08_0039    ------------------------------------------------
su_gi_contig_1584 ------------------------------------------------

PF08_0039         AATTTTTGAATTAATTAGTACATTTTTAAGACTTGTTATATTTTTATA
MAL8|PF08_0039    ------------------------------------------------
su_gi_contig_1584 ------------------------------------------------

PF08_0039         ATTTTCTCTCTATATATATAATATATATATATTTTTATATACCATATA
MAL8|PF08_0039    ------------------------------------------------
su_gi_contig_1584 ------------------------------------------------

PF08_0039         TGGTTTTTTTTTTTTTTTTTTTTTTTTTTTTTTTTTTTTCCCCTCATT
MAL8|PF08_0039    ------------------------------------------------
su_gi_contig_1584 ------------------------------------------------

PF08_0039         AATTTCTAAACACATTTTATTAAATAAAAAATAAATAATATCATTTTT
MAL8|PF08_0039    ------------------------------------------------
su_gi_contig_1584 ------------------------------------------------

PF08_0039         ATTATATAAATAACTACATTTTATTTTTGTTTATTTATTGGATATGGT
MAL8|PF08_0039    ------------------------------------------------
su_gi_contig_1584 ------------------------------------------------

PF08_0039         ATTAAAAAGAAAAAACACACTATAGAAAATATTATAAATATATTTTTT
MAL8|PF08_0039    ------------------------------------------------
su_gi_contig_1584 ------------------------------------------------

PF08_0039         TTTCTTCATGCTAATATTCTTTATAAAAAAAAGAAAAGGTGTGTTTAT
MAL8|PF08_0039    ------------------------------------------------
su_gi_contig_1584 ------------------------------------------------

PF08_0039         ATTTTATTTCTTAATAATATCAACAAAATGAATTTTTTTTTTTTTTAA
MAL8|PF08_0039    ------------------------------------------------
su_gi_contig_1584 ------------------------------------------------

PF08_0039         TTTTTAATACATTTATAAGGATAATTTAATATGACATTACTTATAAGC
MAL8|PF08_0039    ------------------------------------------------
su_gi_contig_1584 ------------------------------------------------

PF08_0039         CCTTCACATAAAGAAGCCAAAAAAAAAAAAAAAAAAAAAATAAATAAA
MAL8|PF08_0039    ------------------------------------------------
su_gi_contig_1584 ------------------------------------------------

PF08_0039         TATATATATATATATATATATATATATTTTTACCACTTTAATATGATA
MAL8|PF08_0039    ------------------------------------------------
su_gi_contig_1584 ------------------------------------------------

PF08_0039         AAAAAAAAAAAAAAAAAAAAGAAGTAAAAATAAATATTAAATTTTGTA
MAL8|PF08_0039    ------------------------------------------------
su_gi_contig_1584 ------------------------------------------------

PF08_0039         TGTTATAATAATTTCCTTAACACAACACATATATGGATACAATATAAA
MAL8|PF08_0039    ------------------------------------------------
su_gi_contig_1584 ------------------------------------------------

PF08_0039         TAAATAAATAAATATATATATATATATATATATATATTATATATATAT
MAL8|PF08_0039    ------------------------------------------------
su_gi_contig_1584 ------------------------------------------------

PF08_0039         ATATATTTATGCTGAAAATCCAATTTATTAATTATACTTACAATTTAT
MAL8|PF08_0039    ------------------------------------------------
su_gi_contig_1584 ------------------------------------------------

PF08_0039         ATAAACATTTTCATATTCTTAATTTCGAATAAAAATAAAATAAATGAA
MAL8|PF08_0039    ------------------------------------------------
su_gi_contig_1584 ------------------------------------------------

PF08_0039         CATAATATATATATATATATATATATATATATTATATAATTCCCCTCA
MAL8|PF08_0039    ------------------------------------------------
su_gi_contig_1584 ------------------------------------------------

PF08_0039         ACGTAAAAATATATATAAAATAATATATATTTAATATATTTATATATA
MAL8|PF08_0039    ------------------------------------------------
su_gi_contig_1584 ------------------------------------------------

PF08_0039         ATATTAATACATACAAGTATCGTACTTGTTAATAATTATATGGGAACA
MAL8|PF08_0039    ------------------------------------------------
su_gi_contig_1584 ------------------------------------------------

PF08_0039         AAAAATTTATTTCTGTATTATATAAATGTTATATATATATATATTATA
MAL8|PF08_0039    ------------------------------------------------
su_gi_contig_1584 ------------------------------------------------

PF08_0039         TATATTTTTATATATGTATTATAAAATTTTCTCTTTTTTTTTTTTTTT
MAL8|PF08_0039    ------------------------------------------------
su_gi_contig_1584 ------------------------------------------------

PF08_0039         AAAATTATGTATATATAAGTATAAATATTATATATATATATTATATAT
MAL8|PF08_0039    ------------------------------------------------
su_gi_contig_1584 ------------------------------------------------

PF08_0039         GTATAGTACATATTATAAGAAAAATTATATATATATATATATATATAT
MAL8|PF08_0039    ------------------------------------------------
su_gi_contig_1584 ------------------------------------------------

PF08_0039         AATATATTATATATATTATTTGAAAAAAAAAAAAAAAAAAATTTAGTA
MAL8|PF08_0039    ------------------------------------------------
su_gi_contig_1584 ------------------------------------------------

PF08_0039         AAATTGTGAATTACATCAATTTTGCATACACAAGAATATATAAATATA
MAL8|PF08_0039    ------------------------------------------------
su_gi_contig_1584 ------------------------------------------------

PF08_0039         AATATATATAATATATATATTGTAATTTCAAAAAAAAAAAAAAAAAAA
MAL8|PF08_0039    ------------------------------------------------
su_gi_contig_1584 ------------------------------------------------

PF08_0039         AAAATTAAAATTATCGTTTTTATTATATTTAAAGAAAAATAAAATACT
MAL8|PF08_0039    ------------------------------------------------
su_gi_contig_1584 ------------------------------------------------

PF08_0039         CAATCCAAAAAAAAAAAAAAAAAAAAAAAAAAA
MAL8|PF08_0039    ---------------------------------
su_gi_contig_1584 ---------------------------------

;

endblock;
