# Supplementary material for: cDNA sequences reveal considerable gene prediction inaccuracy in the Plasmodium falciparum genome
Source: BMC Genomics. 2007 Jul 27;8:255. doi: 10.1186/1471-2164-8-255 (PMC1978503; doi:10.1186/1471-2164-8-255)
Supplement: Additional file 2 — Genes with predicted coding regions fully covered by EST and confirmation of predicted introns. Aligned cDNA and predicted CDS sequences can be viewed by double clicking the hyper-linked gene names in the Excel file. [file 1471-2164-8-255-S2.zip › PF08_0054.TXT]

#NEXUS

[!This data assembled using Sequencher, from Gene Codes Corporation.]
begin data;
   dimensions ntax=5 nchar=5033;
   format datatype=dna gap=- interleave=yes;
   matrix

PF08_0054                       AAATTATGAAAATCCACATAATAAAAATATATATATATAAATATATAT
MAL8|PF08_0054                  ------------------------------------------------
su_gi_contig_241                ------------------------------------------------
B09_1192_603.ab1                ------------------------------------------------
gi|22792992|gb|BU496798.1|BU496 ------------------------------------------------

PF08_0054                       AATTTATATTATATATATATAATAATTTAGGCCCCGTGCCCTTATTTT
MAL8|PF08_0054                  ------------------------------------------------
su_gi_contig_241                ------------------------------------------------
B09_1192_603.ab1                ------------------------------------------------
gi|22792992|gb|BU496798.1|BU496 ------------------------------------------------

PF08_0054                       GATTTTTTTTTTTTTTTGGAATTTATAAACTTGTGATAAAAATATATA
MAL8|PF08_0054                  ------------------------------------------------
su_gi_contig_241                ------------------------------------------------
B09_1192_603.ab1                ------------------------------------------------
gi|22792992|gb|BU496798.1|BU496 ------------------------------------------------

PF08_0054                       TAATAATATTTTATATATATAATTTTATATAAAATATAATAATAAATG
MAL8|PF08_0054                  ------------------------------------------------
su_gi_contig_241                ------------------------------------------------
B09_1192_603.ab1                ------------------------------------------------
gi|22792992|gb|BU496798.1|BU496 ------------------------------------------------

PF08_0054                       TATTATATATTATATATATATATATATATATATATATATATATATTAT
MAL8|PF08_0054                  ------------------------------------------------
su_gi_contig_241                ------------------------------------------------
B09_1192_603.ab1                ------------------------------------------------
gi|22792992|gb|BU496798.1|BU496 ------------------------------------------------

PF08_0054                       ATAAACTATATATTTTAAAAATATATATTAATAAATATTGTATAGATA
MAL8|PF08_0054                  ------------------------------------------------
su_gi_contig_241                ------------------------------------------------
B09_1192_603.ab1                ------------------------------------------------
gi|22792992|gb|BU496798.1|BU496 ------------------------------------------------

PF08_0054                       CCTATAGAAACATGCAATTGAATATATTTCTTGTAAAATTTACATAGA
MAL8|PF08_0054                  ------------------------------------------------
su_gi_contig_241                ------------------------------------------------
B09_1192_603.ab1                ------------------------------------------------
gi|22792992|gb|BU496798.1|BU496 ------------------------------------------------

PF08_0054                       GTACTTATATTTTTTTCTGCAGGGTAGGAAAAAAAAAAAACAGAAGGG
MAL8|PF08_0054                  ------------------------------------------------
su_gi_contig_241                ------------------------------------------------
B09_1192_603.ab1                ------------------------------------------------
gi|22792992|gb|BU496798.1|BU496 ------------------------------------------------

PF08_0054                       GCGAAATGGCCCCGCATTTTTGGGATTTTTATTTGGATTAAAAAAAAT
MAL8|PF08_0054                  ------------------------------------------------
su_gi_contig_241                ------------------------------------------------
B09_1192_603.ab1                ------------------------------------------------
gi|22792992|gb|BU496798.1|BU496 ------------------------------------------------

PF08_0054                       AAGAAATAACGAATTTTAGTCCCTTGAACTTGCAAAGAAAAAAAAACT
MAL8|PF08_0054                  ------------------------------------------------
su_gi_contig_241                ------------------------------------------------
B09_1192_603.ab1                ------------------------------------------------
gi|22792992|gb|BU496798.1|BU496 ------------------------------------------------

PF08_0054                       TATAAAAGTAGGATAAAAAATTTTTTTTTTTTTTTTATAAAAAATATA
MAL8|PF08_0054                  ------------------------------------------------
su_gi_contig_241                ------------------------------------------------
B09_1192_603.ab1                ------------------------------------------------
gi|22792992|gb|BU496798.1|BU496 ------------------------------------------------

PF08_0054                       TGAATGTAGCATTTATAATATTTTTTTATACAAAATATAAATTATTCG
MAL8|PF08_0054                  ------------------------------------------------
su_gi_contig_241                ------------------------------------------------
B09_1192_603.ab1                ------------------------------------------------
gi|22792992|gb|BU496798.1|BU496 ------------------------------------------------

PF08_0054                       CATAAATATCTGGTGAAATACAAACAAGAATAAATTCAACAATATTTA
MAL8|PF08_0054                  ------------------------------------------------
su_gi_contig_241                ------------------------------------------------
B09_1192_603.ab1                ------------------------------------------------
gi|22792992|gb|BU496798.1|BU496 ------------------------------------------------

PF08_0054                       TATATTTTTTATTTATTATATATATATAATATTTTTTTATGATACTAC
MAL8|PF08_0054                  ------------------------------------------------
su_gi_contig_241                ------------------------------------------------
B09_1192_603.ab1                ------------------------------------------------
gi|22792992|gb|BU496798.1|BU496 ------------------------------------------------

PF08_0054                       TATTTATATATATATATATATATTTATATGTATTATATATCTCGTTTA
MAL8|PF08_0054                  ------------------------------------------------
su_gi_contig_241                ------------------------------------------------
B09_1192_603.ab1                ------------------------------------------------
gi|22792992|gb|BU496798.1|BU496 ------------------------------------------------

PF08_0054                       TAACAAATTGAAAAATATAAAATATATTTATATTCAAATAAAAGTAAA
MAL8|PF08_0054                  ------------------------------------------------
su_gi_contig_241                ------------------------------------------------
B09_1192_603.ab1                ------------------------------------------------
gi|22792992|gb|BU496798.1|BU496 ------------------------------------------------

PF08_0054                       AATAAAGTAATTATATTATATATATTATTAATACTTATTATATATATA
MAL8|PF08_0054                  ------------------------------------------------
su_gi_contig_241                ------------------------------------------------
B09_1192_603.ab1                ------------------------------------------------
gi|22792992|gb|BU496798.1|BU496 ------------------------------------------------

PF08_0054                       TTATATAACATAATATTTTAATGGTTTATTTATAATAATATATACTAT
MAL8|PF08_0054                  ------------------------------------------------
su_gi_contig_241                ------------------------------------------------
B09_1192_603.ab1                ------------------------------------------------
gi|22792992|gb|BU496798.1|BU496 ------------------------------------------------

PF08_0054                       ATATGTTATATATAAATAAATACCATAGTTCTTATATATATATATTTT
MAL8|PF08_0054                  ------------------------------------------------
su_gi_contig_241                ------------------------------------------------
B09_1192_603.ab1                ------------------------------------------------
gi|22792992|gb|BU496798.1|BU496 ------------------------------------------------

PF08_0054                       TTATATATTGTAATATTATAAAAAAATTCGTAAAATATAATTTTTTTT
MAL8|PF08_0054                  ------------------------------------------------
su_gi_contig_241                ------------------------------------------------
B09_1192_603.ab1                ------------------------------------------------
gi|22792992|gb|BU496798.1|BU496 ------------------------------------------------

PF08_0054                       ATTTTATTATATATTTAACATTAGTAATTATTTATATTATTTATATTT
MAL8|PF08_0054                  ------------------------------------------------
su_gi_contig_241                ------------------------------------------------
B09_1192_603.ab1                ------------------------------------------------
gi|22792992|gb|BU496798.1|BU496 ------------------------------------------------

PF08_0054                       ATATACATAATATAATATATGTAAAAAAAATAAAATAAAATAAAATAA
MAL8|PF08_0054                  ------------------------------------------------
su_gi_contig_241                ------------------------------------------------
B09_1192_603.ab1                ------------------------------------------------
gi|22792992|gb|BU496798.1|BU496 ------------------------------------------------

PF08_0054                       AATAATATCTTATACAAATATAATAATAAATTATTATATATAAATAAA
MAL8|PF08_0054                  ------------------------------------------------
su_gi_contig_241                ------------------------------------------------
B09_1192_603.ab1                ------------------------------------------------
gi|22792992|gb|BU496798.1|BU496 ------------------------------------------------

PF08_0054                       ATATATATAATATATTTACAAAATAAATAAAAAATAGTAAATATTTAT
MAL8|PF08_0054                  ------------------------------------------------
su_gi_contig_241                ------------------------------------------------
B09_1192_603.ab1                ------------------------------------------------
gi|22792992|gb|BU496798.1|BU496 ------------------------------------------------

PF08_0054                       ATAATATTAATAAATAAATATATTCTATATATTTTTTATAAAGATAAA
MAL8|PF08_0054                  ------------------------------------------------
su_gi_contig_241                ------------------------------------------------
B09_1192_603.ab1                ------------------------------------------------
gi|22792992|gb|BU496798.1|BU496 ------------------------------------------------

PF08_0054                       TAAAATAATAATAATATATTATAAAATAATATATTTATAAATATATAT
MAL8|PF08_0054                  ------------------------------------------------
su_gi_contig_241                ------------------------------------------------
B09_1192_603.ab1                ------------------------------------------------
gi|22792992|gb|BU496798.1|BU496 ------------------------------------------------

PF08_0054                       TTTTTATATATTTCCAAAAAAAAAAAAAAAGATAAAATATTTTCGTAT
MAL8|PF08_0054                  ------------------------------------------------
su_gi_contig_241                ------------------------------------------------
B09_1192_603.ab1                ------------------------------------------------
gi|22792992|gb|BU496798.1|BU496 ------------------------------------------------

PF08_0054                       CTTAAGAATAATTTTTCTTATATTAATTATATTATATTATATTATAAT
MAL8|PF08_0054                  ------------------------------------------------
su_gi_contig_241                ------------------------------------------------
B09_1192_603.ab1                ------------------------------------------------
gi|22792992|gb|BU496798.1|BU496 ------------------------------------------------

PF08_0054                       TATTTAAAAATATATTATTTGTAAAAGTTTTATAATTATATAATAAAA
MAL8|PF08_0054                  ------------------------------------------------
su_gi_contig_241                ------------------------------------------------
B09_1192_603.ab1                ------------------------------------------------
gi|22792992|gb|BU496798.1|BU496 ------------------------------------------------

PF08_0054                       TAGTATAAATATAATATATTATTATATATATATAATATATAAATATAT
MAL8|PF08_0054                  ------------------------------------------------
su_gi_contig_241                ------------------------------------------------
B09_1192_603.ab1                ------------------------------------------------
gi|22792992|gb|BU496798.1|BU496 ------------------------------------------------

PF08_0054                       TTATATTTATTATTATTATTATTATATATATATATATATATACAAAAG
MAL8|PF08_0054                  ------------------------------------------------
su_gi_contig_241                ------------------------------------------------
B09_1192_603.ab1                ------------------------------------------------
gi|22792992|gb|BU496798.1|BU496 ------------------------------------------------

PF08_0054                       AATTAAGAAAAAATGGCTAGTGCAAAAGGTTCAAAACCAAATTTACCA
MAL8|PF08_0054                  ------------ATGGCTAGTGCAAAAGGTTCAAAACCAAATTTACCA
su_gi_contig_241                -------AAAAAATGGCTAGTGCAAAAGGTTCAAAACCAAATTTACCA
B09_1192_603.ab1                ------------------------------------------------
gi|22792992|gb|BU496798.1|BU496 ------------------------------------------------

PF08_0054                       GAATCCAATATCGCTATTGGAATTGATTTAGGTACTACTTATTCTTGT
MAL8|PF08_0054                  GAATCCAATATCGCTATTGGAATTGATTTAGGTACTACTTATTCTTGT
su_gi_contig_241                GAATCCAATATCGCTATTGGAATTGATTTAGGTACTACTTATTCTTGT
B09_1192_603.ab1                ------------------------------------------------
gi|22792992|gb|BU496798.1|BU496 ------------------------------------------------

PF08_0054                       GTTGGTGTATGGAGAAATGAAAATGTAGATATTATTGCTAATGACCAA
MAL8|PF08_0054                  GTTGGTGTATGGAGAAATGAAAATGTAGATATTATTGCTAATGACCAA
su_gi_contig_241                GTTGGTGTATGGAGAAATGAAAATGTAGATATTATTGCTAATGACCAA
B09_1192_603.ab1                ------------------------------------------------
gi|22792992|gb|BU496798.1|BU496 ------------------------------------------------

PF08_0054                       GGTAATAGAACAACCCCATCTTATGTTGCTTTCACCGATACCGAAAGA
MAL8|PF08_0054                  GGTAATAGAACAACCCCATCTTATGTTGCTTTCACCGATACCGAAAGA
su_gi_contig_241                GGTAATAGAACAACCCCATCTTATGTTGCTTTCACCGATACCGAAAGA
B09_1192_603.ab1                ------------------------------------------------
gi|22792992|gb|BU496798.1|BU496 ------------------------------------------------

PF08_0054                       TTAATTGGAGATGCTGCTAAAAACCAAGTAGCTAGGAATCCAGAAAAT
MAL8|PF08_0054                  TTAATTGGAGATGCTGCTAAAAACCAAGTAGCTAGGAATCCAGAAAAT
su_gi_contig_241                TTAATTGGAGATGCTGCTAAAAACCAAGTAGCTAGGAATCCAGAAAAT
B09_1192_603.ab1                ------------------------------------------------
gi|22792992|gb|BU496798.1|BU496 ------------------------------------------------

PF08_0054                       ACAGTATTTGATGCTAAGAGATTAATTGGTAGAAAATTTACAGAATCA
MAL8|PF08_0054                  ACAGTATTTGATGCTAAGAGATTAATTGGTAGAAAATTTACAGAATCA
su_gi_contig_241                ACAGTATTTGATGCTAAGAGATTAATTGGTAGAAAATTTACAGAATCA
B09_1192_603.ab1                ------------------------------------------------
gi|22792992|gb|BU496798.1|BU496 ------------------------------------------------

PF08_0054                       TCAGTACAAAGTGATATGAAACATTGGCCATTCACTGTTAAATCAGGT
MAL8|PF08_0054                  TCAGTACAAAGTGATATGAAACATTGGCCATTCACTGTTAAATCAGGT
su_gi_contig_241                TCAGTACAAAGTGATATGAAACATTGGCCATTCACTGTTAAATCAGGT
B09_1192_603.ab1                ------------------------------------------------
gi|22792992|gb|BU496798.1|BU496 ------------------------------------------------

PF08_0054                       GTTGATGAGAAACCAATGATTGAAGTTACCTATCAAGGAGAAAAGAAA
MAL8|PF08_0054                  GTTGATGAGAAACCAATGATTGAAGTTACCTATCAAGGAGAAAAGAAA
su_gi_contig_241                GTTGATGAGAAACCAATGATTGAAGTTACCTATCAAGGAGAAAAGAAA
B09_1192_603.ab1                ------------------------------------------------
gi|22792992|gb|BU496798.1|BU496 ------------------------------------------------

PF08_0054                       TTATTCCATCCAGAAGAAATTTCTTCTATGGTATTACAAAAAATGAAA
MAL8|PF08_0054                  TTATTCCATCCAGAAGAAATTTCTTCTATGGTATTACAAAAAATGAAA
su_gi_contig_241                TTATTCCATCCAGAAGAAATTTCTTCTATGGTATTACAAAAAATGAAA
B09_1192_603.ab1                ------------------------------------------------
gi|22792992|gb|BU496798.1|BU496 ------------------------------------------------

PF08_0054                       GAAAATGCTGAAGCATTTTTAGGAAAATCTATAAAGAATGCTGTCATT
MAL8|PF08_0054                  GAAAATGCTGAAGCATTTTTAGGAAAATCTATAAAGAATGCTGTCATT
su_gi_contig_241                GAAAATGCTGAAGCATTTTTAGGAAAATCTATAAAGAATGCTGTCATT
B09_1192_603.ab1                ------------------------------------------------
gi|22792992|gb|BU496798.1|BU496 ------------------------------------------------

PF08_0054                       ACCGTTCCAGCTTATTTTAACGATTCACAAAGACAAGCTACTAAAGAT
MAL8|PF08_0054                  ACCGTTCCAGCTTATTTTAACGATTCACAAAGACAAGCTACTAAAGAT
su_gi_contig_241                ACCGTTCCAGCTTATTTTAACGATTCACAAAGACAAGCTACTAAAGAT
B09_1192_603.ab1                ------------------------------------------------
gi|22792992|gb|BU496798.1|BU496 ------------------------------------------------

PF08_0054                       GCTGGTACAATTGCAGGATTAAATGTTATGAGAATTATTAATGAACCT
MAL8|PF08_0054                  GCTGGTACAATTGCAGGATTAAATGTTATGAGAATTATTAATGAACCT
su_gi_contig_241                GCTGGTACAATTGCAGGATTAAATGTTATGAGAATTATTAATGAACCT
B09_1192_603.ab1                ------------------------------------------------
gi|22792992|gb|BU496798.1|BU496 ------------------------------------------------

PF08_0054                       ACTGCAGCTGCTATTGCATATGGTTTACACAAAAAAGGAAAAGGTGAA
MAL8|PF08_0054                  ACTGCAGCTGCTATTGCATATGGTTTACACAAAAAAGGAAAAGGTGAA
su_gi_contig_241                ACTGCAGCTGCTATTGCATATGGTTTACACAAAAAAGGAAAAGGTGAA
B09_1192_603.ab1                ------------------------------------------------
gi|22792992|gb|BU496798.1|BU496 ------------------------------------------------

PF08_0054                       AAGAACATTTTAATTTTCGACTTAGGAGGAGGTACATTTGATGTATCA
MAL8|PF08_0054                  AAGAACATTTTAATTTTCGACTTAGGAGGAGGTACATTTGATGTATCA
su_gi_contig_241                AAGAACATTTTAATTTTCGACTTAGGAGGAGGTACATTTGATGTATCA
B09_1192_603.ab1                ------------------------------------------------
gi|22792992|gb|BU496798.1|BU496 ------------------------------------------------

PF08_0054                       TTATTAACTATTGAAGATGGTATTTTTGAAGTAAAAGCTACTGCTGGT
MAL8|PF08_0054                  TTATTAACTATTGAAGATGGTATTTTTGAAGTAAAAGCTACTGCTGGT
su_gi_contig_241                TTATTAACTATTGAAGATGGTATTTTTGAAGTAAAAGCTACTGCTGGT
B09_1192_603.ab1                ------------------------------------------------
gi|22792992|gb|BU496798.1|BU496 ------------------------------------------------

PF08_0054                       GATACTCATTTAGGTGGTGAAGATTTCGATAACAGATTAGTAAATTTC
MAL8|PF08_0054                  GATACTCATTTAGGTGGTGAAGATTTCGATAACAGATTAGTAAATTTC
su_gi_contig_241                GATACTCATTTAGGTGGTGAAGATTTCGATAACAGATTAGTAAATTTC
B09_1192_603.ab1                ------------------------------------------------
gi|22792992|gb|BU496798.1|BU496 ------------------------------------------------

PF08_0054                       TGTGTTGAAGATTTCAAAAGAAAAAACAGAGGTAAAGATTTATCAAAA
MAL8|PF08_0054                  TGTGTTGAAGATTTCAAAAGAAAAAACAGAGGTAAAGATTTATCAAAA
su_gi_contig_241                TGTGTTGAAGATTTCAAAAGAAAAAACAGAGGTAAAGATTTATCAAAA
B09_1192_603.ab1                ------------------------------------------------
gi|22792992|gb|BU496798.1|BU496 ------------------------------------------------

PF08_0054                       AATAGTAGAGCCTTAAGAAGATTAAGAACACAATGTGAAAGAGCAAAA
MAL8|PF08_0054                  AATAGTAGAGCCTTAAGAAGATTAAGAACACAATGTGAAAGAGCAAAA
su_gi_contig_241                AATAGTAGAGCCTTAAGAAGATTAAGAACACAATGTGAAAGAGCAAAA
B09_1192_603.ab1                ------------------------------------------------
gi|22792992|gb|BU496798.1|BU496 ------------------------------------------------

PF08_0054                       CGTACTTTATCATCATCTACACAAGCTACAATTGAAATAGATTCCTTA
MAL8|PF08_0054                  CGTACTTTATCATCATCTACACAAGCTACAATTGAAATAGATTCCTTA
su_gi_contig_241                CGTACTTTATCATCATCTACACAAGCTACAATTGAAATAGATTCCTTA
B09_1192_603.ab1                ------------------------------------------------
gi|22792992|gb|BU496798.1|BU496 ------------------------------------------------

PF08_0054                       TTTGAAGGTATTGATTACAGTGTTACTGTAAGTAGAGCAAGATTTGAA
MAL8|PF08_0054                  TTTGAAGGTATTGATTACAGTGTTACTGTAAGTAGAGCAAGATTTGAA
su_gi_contig_241                TTTGAAGGTATTGATTACAGTGTTACTGTAAGTAGAGCAAGATTTGAA
B09_1192_603.ab1                ------------------------------------------------
gi|22792992|gb|BU496798.1|BU496 ------------------------------------------------

PF08_0054                       GAATTATGTATCGACTATTTCCGTGATACTTTAATTCCAGTAGAAAAA
MAL8|PF08_0054                  GAATTATGTATCGACTATTTCCGTGATACTTTAATTCCAGTAGAAAAA
su_gi_contig_241                GAATTATGTATCGACTATTTCCGTGATACTTTAATTCCAGTAGAAAAA
B09_1192_603.ab1                ------------------------------------------------
gi|22792992|gb|BU496798.1|BU496 ------------------------------------------------

PF08_0054                       GTTTTAAAAGATGCTATGATGGATAAAAAAAGTGTACATGAAGTTGTT
MAL8|PF08_0054                  GTTTTAAAAGATGCTATGATGGATAAAAAAAGTGTACATGAAGTTGTT
su_gi_contig_241                GTTTTAAAAGATGCTATGATGGATAAAAAAAGTGTACATGAAGTTGTT
B09_1192_603.ab1                ------------------------------------------------
gi|22792992|gb|BU496798.1|BU496 ------------------------------------------------

PF08_0054                       TTAGTTGGTGGTTCTACAAGAATTCCAAAAATCCAAACTTTAATAAAA
MAL8|PF08_0054                  TTAGTTGGTGGTTCTACAAGAATTCCAAAAATCCAAACTTTAATAAAA
su_gi_contig_241                TTAGTTGGTGGTTCTACAAGAATTCCAAAAATCCAAACTTTAATAAAA
B09_1192_603.ab1                ------------------------------------------------
gi|22792992|gb|BU496798.1|BU496 ------------------------------------------------

PF08_0054                       GAATTCTTTAATGGTAAAGAAGCATGCAGATCAATTAACCCAGATGAA
MAL8|PF08_0054                  GAATTCTTTAATGGTAAAGAAGCATGCAGATCAATTAACCCAGATGAA
su_gi_contig_241                GAATTCTTTAATGGTAAAGAAGCATGCAGATCAATTAACCCAGATGAA
B09_1192_603.ab1                ------------------------------------------------
gi|22792992|gb|BU496798.1|BU496 ------------------------------------------------

PF08_0054                       GCTGTTGCATATGGTGCAGCTGTACAAGCAGCCATTTTATCTGGTGAC
MAL8|PF08_0054                  GCTGTTGCATATGGTGCAGCTGTACAAGCAGCCATTTTATCTGGTGAC
su_gi_contig_241                GCTGTTGCATATGGTGCAGCTGTACAAGCAGCCATTTTATCTGGTGAC
B09_1192_603.ab1                ------------------------------------------------
gi|22792992|gb|BU496798.1|BU496 ------------------------------------------------

PF08_0054                       CAATCAAATGCTGTCCAAGATTTATTATTATTAGATGTTTGCTCCTTA
MAL8|PF08_0054                  CAATCAAATGCTGTCCAAGATTTATTATTATTAGATGTTTGCTCCTTA
su_gi_contig_241                CAATCAAATGCTGTCCAAGATTTATTATTATTAGATGTTTGCTCCTTA
B09_1192_603.ab1                ------------------------------------------------
gi|22792992|gb|BU496798.1|BU496 ------------------------------------------------

PF08_0054                       TCATTAGGTTTAGAAACTGCTGGTGGTGTTATGACCAAATTAATTGAA
MAL8|PF08_0054                  TCATTAGGTTTAGAAACTGCTGGTGGTGTTATGACCAAATTAATTGAA
su_gi_contig_241                TCATTAGGTTTAGAAACTGCTGGTGGTGTTATGACCAAATTAATTGAA
B09_1192_603.ab1                ------------------------------------------------
gi|22792992|gb|BU496798.1|BU496 ------------------------------------------------

PF08_0054                       AGAAACACAACCATACCTGCTAAAAAGAGTCAAATCTTTACTACTTAT
MAL8|PF08_0054                  AGAAACACAACCATACCTGCTAAAAAGAGTCAAATCTTTACTACTTAT
su_gi_contig_241                AGAAACACAACCATACCTGCTAAAAAGAGTCAAATCTTTACTACTTAT
B09_1192_603.ab1                ------------------------------------------------
gi|22792992|gb|BU496798.1|BU496 ------------------------------------------------

PF08_0054                       GCTGATAACCAACCAGGTGTCTTAATTCAAGTATATGAAGGTGAAAGA
MAL8|PF08_0054                  GCTGATAACCAACCAGGTGTCTTAATTCAAGTATATGAAGGTGAAAGA
su_gi_contig_241                GCTGATAACCAACCAGGTGTCTTAATTCAAGTATATGAAGGTGAAAGA
B09_1192_603.ab1                ------------------------------------------------
gi|22792992|gb|BU496798.1|BU496 ------------------------------------------------

PF08_0054                       GCCTTAACCAAAGATAACAATTTATTAGGAAAATTTCACTTAGATGGT
MAL8|PF08_0054                  GCCTTAACCAAAGATAACAATTTATTAGGAAAATTTCACTTAGATGGT
su_gi_contig_241                GCCTTAACCAAAGATAACAATTTATTAGGAAAATTTCACTTAGATGGT
B09_1192_603.ab1                ------------------------------------------------
gi|22792992|gb|BU496798.1|BU496 ------------------------------------------------

PF08_0054                       ATTCCACCTGCACCAAGAAAGGTACCACAAATCGAAGTTACATTCGAT
MAL8|PF08_0054                  ATTCCACCTGCACCAAGAAAGGTACCACAAATCGAAGTTACATTCGAT
su_gi_contig_241                ATTCCACCTGCACCAAGAAAGGTACCACAAATCGAAGTTACATTCGAT
B09_1192_603.ab1                -------------------------------------------TCGAT
gi|22792992|gb|BU496798.1|BU496 ------------------------------------------------

PF08_0054                       ATCGATGCTAACGGTATCTTAAACGTTACGGCTGTAGAAAAATCCACT
MAL8|PF08_0054                  ATCGATGCTAACGGTATCTTAAACGTTACGGCTGTAGAAAAATCCACT
su_gi_contig_241                ATCGATGCTAACGGTATCTTAAACGTTACGGCTGTAGAAAAATCCACT
B09_1192_603.ab1                ATCGATGCTAACGGTATCTTAAACGTTACGGCTGTAGAAAAATCCACT
gi|22792992|gb|BU496798.1|BU496 ------------------------------------------------

PF08_0054                       GGTAAACAAAACCATATTACAATTACCAACGACAAAGGAAGATTATCT
MAL8|PF08_0054                  GGTAAACAAAACCATATTACAATTACCAACGACAAAGGAAGATTATCT
su_gi_contig_241                GGTAAACAAAACCATATTACAATTACCAACGACAAAGGAAGATTATCT
B09_1192_603.ab1                GGTAAACAAAACCATATTACAATTACCAACGACAAAGGAAGATTATCT
gi|22792992|gb|BU496798.1|BU496 ------------------------------------------------

PF08_0054                       CAAGATGAAATTGATCGTATGGTTAATGATGCTGAAAAATACAAAGCA
MAL8|PF08_0054                  CAAGATGAAATTGATCGTATGGTTAATGATGCTGAAAAATACAAAGCA
su_gi_contig_241                CAAGATGAAATTGATCGTATGGTTAATGATGCTGAAAAATACAAAGCA
B09_1192_603.ab1                CAAGATGAAATTGATCGTATGGTTAATGATGCTGAAAAATACAAAGCA
gi|22792992|gb|BU496798.1|BU496 ------------------------------------------------

PF08_0054                       GAAGATGAAGAAAACAGAAAAAGAATCGAAGCAAGAAACAGCCTTGAA
MAL8|PF08_0054                  GAAGATGAAGAAAACAGAAAAAGAATCGAAGCAAGAAACAGCCTTGAA
su_gi_contig_241                GAAGATGAAGAAAACAGAAAAAGAATCGAAGCAAGAAACAGCCTTGAA
B09_1192_603.ab1                GAAGATGAAGAAAACAGAAAAAGAATCGAAGCAAGAAACAGCCTTGAA
gi|22792992|gb|BU496798.1|BU496 ------------------------------------------------

PF08_0054                       AATTACTGCTATGGAGTTAAAAGCTCATTAGAAGACCAAAAAATTAAA
MAL8|PF08_0054                  AATTACTGCTATGGAGTTAAAAGCTCATTAGAAGACCAAAAAATTAAA
su_gi_contig_241                AATTACTGCTATGGAGTTAAAAGCTCATTAGAAGACCAAAAAATTAAA
B09_1192_603.ab1                AATTACTGCTATGGAGTTAAAAGCTCATTAGAAGACCAAAAAATTAAA
gi|22792992|gb|BU496798.1|BU496 ------------------------------------------------

PF08_0054                       GAAAAATTACAACCAGCTGAAATTGAAACATGTATGAAAACTATTACA
MAL8|PF08_0054                  GAAAAATTACAACCAGCTGAAATTGAAACATGTATGAAAACTATTACA
su_gi_contig_241                GAAAAATTACAACCAGCTGAAATTGAAACATGTATGAAAACTATTACA
B09_1192_603.ab1                GAAAAATTACAACCAGCTGAAATTGAAACATGTATGAAAACTATTACA
gi|22792992|gb|BU496798.1|BU496 ------------------------------------------------

PF08_0054                       ACCATACTTGAATGGTTAGAAAAAAACCAACTTGCTGGAAAAGATGAA
MAL8|PF08_0054                  ACCATACTTGAATGGTTAGAAAAAAACCAACTTGCTGGAAAAGATGAA
su_gi_contig_241                ACCATACTTGAATGGTTAGAAAAAAACCAACTTGCTGGAAAAGATGAA
B09_1192_603.ab1                ACCATACTTGAATGGTTAGAAAAAAACCAACTTGCTGGAAAAGATGAA
gi|22792992|gb|BU496798.1|BU496 ------------------------------------------------

PF08_0054                       TATGAAGCCAAACAAAAAGAAGCAGAATCGGTTTGTGCTCCAATTATG
MAL8|PF08_0054                  TATGAAGCCAAACAAAAAGAAGCAGAATCGGTTTGTGCTCCAATTATG
su_gi_contig_241                TATGAAGCCAAACAAAAAGAAGCAGAATCGGTTTGTGCTCCAATTATG
B09_1192_603.ab1                TATGAAGCCAAACAAAAAGAAGCAGAATCGGTTTGTGCTCCAATTATG
gi|22792992|gb|BU496798.1|BU496 ------------------------------------------------

PF08_0054                       TCTAAAATCTATCAAGATGCTGCTGGTGCAGCCGGTGGTATGCCAGGA
MAL8|PF08_0054                  TCTAAAATCTATCAAGATGCTGCTGGTGCAGCCGGTGGTATGCCAGGA
su_gi_contig_241                TCTAAAATCTATCAAGATGCTGCTGGTGCAGCCGGTGGTATGCCAGGA
B09_1192_603.ab1                TCTAAAATCTATCAAGATGCTGCTGGTGCAGCCGGTGGTATGCCAGGA
gi|22792992|gb|BU496798.1|BU496 ------------------------------------------------

PF08_0054                       GGTATGCCCGGTGGAATGCCCGGTGGAATGCCAGGTGGTATGAATTTC
MAL8|PF08_0054                  GGTATGCCCGGTGGAATGCCCGGTGGAATGCCAGGTGGTATGAATTTC
su_gi_contig_241                GGTATGCCCGGTGGAATGCCCGGTGGAATGCCAGGTGGTATGAATTTC
B09_1192_603.ab1                GGTATGCCCGGTGGAATGCCCGGTGGAATGCCAGGTGGTATGAATTTC
gi|22792992|gb|BU496798.1|BU496 ------------------------------------------------

PF08_0054                       CCAGGAGGTATGCCCGGAGCAGGAATGCCAGGAAATGCCCCAGCTGGA
MAL8|PF08_0054                  CCAGGAGGTATGCCCGGAGCAGGAATGCCAGGAAATGCCCCAGCTGGA
su_gi_contig_241                CCAGGAGGTATGCCCGGAGCAGGAATGCCAGGAAATGCCCCAGCTGGA
B09_1192_603.ab1                CCAGGAGGTATGCCCGGAGCAGGAATGCCAGGAAATGCCCCAGCTGGA
gi|22792992|gb|BU496798.1|BU496 ------------CCCGGAGCAGGAATGCCAGGAAATGCCCCAGCTGGA

PF08_0054                       AGTGGACCAACAGTTGAAGAAGTTGATTAAACTAATAAAAAAAAAAAA
MAL8|PF08_0054                  AGTGGACCAACAGTTGAAGAAGTTGATTAA------------------
su_gi_contig_241                AGTGGACCAACAGTTGAAGAAGTTGATTAAACTAATAAAAAAAAAAAA
B09_1192_603.ab1                AGTGGACCAACAGTTGAAGAAGTTGATTAAACTAAT------------
gi|22792992|gb|BU496798.1|BU496 AGTGGACCAACAGTTGAAGAAGTTGATTAAACTAATAAAAAAAAAAAA

PF08_0054                       CATTAAACAGGACAAATATAAAAATATATATATTATAAAAATATATAT
MAL8|PF08_0054                  ------------------------------------------------
su_gi_contig_241                CATTAAACAGGACAAATATAAAAATATATATATTATAAAAATATATAT
B09_1192_603.ab1                ------------------------------------------------
gi|22792992|gb|BU496798.1|BU496 CATTAAACAGGACAAATATAAAAATATATATATTATAAAAATATATAT

PF08_0054                       ATATATATATATATTTTTTTTTTTTTTTTTACATTTTTGTAAATTAAT
MAL8|PF08_0054                  ------------------------------------------------
su_gi_contig_241                ATATATATATATA-TTTTTTTTTTTTTTTTACATTTTTGTAAATTAAT
B09_1192_603.ab1                ------------------------------------------------
gi|22792992|gb|BU496798.1|BU496 ATATATATATATATTTTT-TTTTTTTTTTTACATTTTTGTAAATTAAT

PF08_0054                       ATATATTGAATACATATATGCCAAACAAAAAAGAAAAATATATCTACA
MAL8|PF08_0054                  ------------------------------------------------
su_gi_contig_241                ATATATTGAATACATATATGCCAAACAAAAAAGAAAAATATAT-----
B09_1192_603.ab1                ------------------------------------------------
gi|22792992|gb|BU496798.1|BU496 ATATATTGAATACATATATGCCAAACAAAAAAGAAAAATATAT-----

PF08_0054                       TATATTTATATATATATATATATATATATATATATTCATGTGTAATAA
MAL8|PF08_0054                  ------------------------------------------------
su_gi_contig_241                ------------------------------------------------
B09_1192_603.ab1                ------------------------------------------------
gi|22792992|gb|BU496798.1|BU496 ------------------------------------------------

PF08_0054                       TATATACAATATTTATACATATAAAAATATTTTTTATATTTTCGGTTA
MAL8|PF08_0054                  ------------------------------------------------
su_gi_contig_241                ------------------------------------------------
B09_1192_603.ab1                ------------------------------------------------
gi|22792992|gb|BU496798.1|BU496 ------------------------------------------------

PF08_0054                       TATAAATAAACAAGCTATTTATGGATCACACAAATATAATTATATATT
MAL8|PF08_0054                  ------------------------------------------------
su_gi_contig_241                ------------------------------------------------
B09_1192_603.ab1                ------------------------------------------------
gi|22792992|gb|BU496798.1|BU496 ------------------------------------------------

PF08_0054                       TGTATATGTATTTTTATATATATATATATATATATGTATGTGTAATTA
MAL8|PF08_0054                  ------------------------------------------------
su_gi_contig_241                ------------------------------------------------
B09_1192_603.ab1                ------------------------------------------------
gi|22792992|gb|BU496798.1|BU496 ------------------------------------------------

PF08_0054                       TTTATTTTTTTTTTCCTCATAAAATTATAATAAACTTTTGTACTGCTT
MAL8|PF08_0054                  ------------------------------------------------
su_gi_contig_241                ------------------------------------------------
B09_1192_603.ab1                ------------------------------------------------
gi|22792992|gb|BU496798.1|BU496 ------------------------------------------------

PF08_0054                       AGAAATTAAAAAATTAATAAATTAATAAATCATTAAAGGTTTTTATTT
MAL8|PF08_0054                  ------------------------------------------------
su_gi_contig_241                ------------------------------------------------
B09_1192_603.ab1                ------------------------------------------------
gi|22792992|gb|BU496798.1|BU496 ------------------------------------------------

PF08_0054                       AATTTGAAAAATAAGTTTTTTTTTAAAGAATATACATCCATACAAAAT
MAL8|PF08_0054                  ------------------------------------------------
su_gi_contig_241                ------------------------------------------------
B09_1192_603.ab1                ------------------------------------------------
gi|22792992|gb|BU496798.1|BU496 ------------------------------------------------

PF08_0054                       GTTTTTAAAAATATATGTATTATTAGGCATGAAATATATATATTATAA
MAL8|PF08_0054                  ------------------------------------------------
su_gi_contig_241                ------------------------------------------------
B09_1192_603.ab1                ------------------------------------------------
gi|22792992|gb|BU496798.1|BU496 ------------------------------------------------

PF08_0054                       ATATATATATATATATATTTTTTACAAGTTGAAACACCTTAAAATTGT
MAL8|PF08_0054                  ------------------------------------------------
su_gi_contig_241                ------------------------------------------------
B09_1192_603.ab1                ------------------------------------------------
gi|22792992|gb|BU496798.1|BU496 ------------------------------------------------

PF08_0054                       TCTTTTTTTTTTTTTTTTTTTTTGTCATGGGATTATTCAGGAGTATTA
MAL8|PF08_0054                  ------------------------------------------------
su_gi_contig_241                ------------------------------------------------
B09_1192_603.ab1                ------------------------------------------------
gi|22792992|gb|BU496798.1|BU496 ------------------------------------------------

PF08_0054                       TTATTTATAAATATTTTAAAAAAATATCCCATATGAATGAATATATAA
MAL8|PF08_0054                  ------------------------------------------------
su_gi_contig_241                ------------------------------------------------
B09_1192_603.ab1                ------------------------------------------------
gi|22792992|gb|BU496798.1|BU496 ------------------------------------------------

PF08_0054                       AAAAAAAATTAAATAGTTTATGTTGATATTTAATAAGTTTAAATAGTA
MAL8|PF08_0054                  ------------------------------------------------
su_gi_contig_241                ------------------------------------------------
B09_1192_603.ab1                ------------------------------------------------
gi|22792992|gb|BU496798.1|BU496 ------------------------------------------------

PF08_0054                       TTTGAATTGTATGCATTTTTAGCAATATAAAACATATATATATATGTA
MAL8|PF08_0054                  ------------------------------------------------
su_gi_contig_241                ------------------------------------------------
B09_1192_603.ab1                ------------------------------------------------
gi|22792992|gb|BU496798.1|BU496 ------------------------------------------------

PF08_0054                       TATATATATATTATATTTAAAATATAATATATTAATCATCTTTTCATT
MAL8|PF08_0054                  ------------------------------------------------
su_gi_contig_241                ------------------------------------------------
B09_1192_603.ab1                ------------------------------------------------
gi|22792992|gb|BU496798.1|BU496 ------------------------------------------------

PF08_0054                       AAGTAAAGGAATTAATTATATCTTTCACAATAAACCTCAAATATGTAA
MAL8|PF08_0054                  ------------------------------------------------
su_gi_contig_241                ------------------------------------------------
B09_1192_603.ab1                ------------------------------------------------
gi|22792992|gb|BU496798.1|BU496 ------------------------------------------------

PF08_0054                       TATATTTTAAGTTCTTCACTATATCATTTTTATTTCAAATAATTAAAT
MAL8|PF08_0054                  ------------------------------------------------
su_gi_contig_241                ------------------------------------------------
B09_1192_603.ab1                ------------------------------------------------
gi|22792992|gb|BU496798.1|BU496 ------------------------------------------------

PF08_0054                       AAAAGTTCTTTTTATTAAATATAAACAAAAAAATAAGAAAAAAAAAAA
MAL8|PF08_0054                  ------------------------------------------------
su_gi_contig_241                ------------------------------------------------
B09_1192_603.ab1                ------------------------------------------------
gi|22792992|gb|BU496798.1|BU496 ------------------------------------------------

PF08_0054                       AAAAAAAAAAAAAATACACATATATATATTATATATATATATATATAT
MAL8|PF08_0054                  ------------------------------------------------
su_gi_contig_241                ------------------------------------------------
B09_1192_603.ab1                ------------------------------------------------
gi|22792992|gb|BU496798.1|BU496 ------------------------------------------------

PF08_0054                       ATATTTATATATATAATACATTTTACAATAAACATCCATTTGTTCCTT
MAL8|PF08_0054                  ------------------------------------------------
su_gi_contig_241                ------------------------------------------------
B09_1192_603.ab1                ------------------------------------------------
gi|22792992|gb|BU496798.1|BU496 ------------------------------------------------

PF08_0054                       TTTTGCGTTCTTTTTATATGGATACATTATTGTACATATCCTTTAATA
MAL8|PF08_0054                  ------------------------------------------------
su_gi_contig_241                ------------------------------------------------
B09_1192_603.ab1                ------------------------------------------------
gi|22792992|gb|BU496798.1|BU496 ------------------------------------------------

PF08_0054                       TATTTCGTACGAAATAAAATGTAGGATCTAAGGAACTTTCAATACGCC
MAL8|PF08_0054                  ------------------------------------------------
su_gi_contig_241                ------------------------------------------------
B09_1192_603.ab1                ------------------------------------------------
gi|22792992|gb|BU496798.1|BU496 ------------------------------------------------

PF08_0054                       ATATAAAATTACTATTGCTATTATGGTCTTGCTTTTTAAAATTTTCTT
MAL8|PF08_0054                  ------------------------------------------------
su_gi_contig_241                ------------------------------------------------
B09_1192_603.ab1                ------------------------------------------------
gi|22792992|gb|BU496798.1|BU496 ------------------------------------------------

PF08_0054                       TATCTTCATAATTTTCTTGATTTTGATTTTGCACTTTTGTCTGTACCT
MAL8|PF08_0054                  ------------------------------------------------
su_gi_contig_241                ------------------------------------------------
B09_1192_603.ab1                ------------------------------------------------
gi|22792992|gb|BU496798.1|BU496 ------------------------------------------------

PF08_0054                       CTTTTTTGACACATGTATTTCCATTAATTATAATCTGATTTTCATCAA
MAL8|PF08_0054                  ------------------------------------------------
su_gi_contig_241                ------------------------------------------------
B09_1192_603.ab1                ------------------------------------------------
gi|22792992|gb|BU496798.1|BU496 ------------------------------------------------

PF08_0054                       CAAAATTTAATGATCTATTAAAAACGGAATGTATATTTGTACATAGGT
MAL8|PF08_0054                  ------------------------------------------------
su_gi_contig_241                ------------------------------------------------
B09_1192_603.ab1                ------------------------------------------------
gi|22792992|gb|BU496798.1|BU496 ------------------------------------------------

PF08_0054                       TTTGCATATTTACATCCCCAATATATAAATTTCCCTCTATTTTATTAT
MAL8|PF08_0054                  ------------------------------------------------
su_gi_contig_241                ------------------------------------------------
B09_1192_603.ab1                ------------------------------------------------
gi|22792992|gb|BU496798.1|BU496 ------------------------------------------------

PF08_0054                       TATTTTCTTCATTCATATCTTTTGATAATATACATTCTTGTCTATCTG
MAL8|PF08_0054                  ------------------------------------------------
su_gi_contig_241                ------------------------------------------------
B09_1192_603.ab1                ------------------------------------------------
gi|22792992|gb|BU496798.1|BU496 ------------------------------------------------

PF08_0054                       ATGATAAACATGAATCCGAAAAATCAATAGAATCTTCATCA
MAL8|PF08_0054                  -----------------------------------------
su_gi_contig_241                -----------------------------------------
B09_1192_603.ab1                -----------------------------------------
gi|22792992|gb|BU496798.1|BU496 -----------------------------------------

;

endblock;
