# Supplementary material for: cDNA sequences reveal considerable gene prediction inaccuracy in the Plasmodium falciparum genome
Source: BMC Genomics. 2007 Jul 27;8:255. doi: 10.1186/1471-2164-8-255 (PMC1978503; doi:10.1186/1471-2164-8-255)
Supplement: Additional file 2 — Genes with predicted coding regions fully covered by EST and confirmation of predicted introns. Aligned cDNA and predicted CDS sequences can be viewed by double clicking the hyper-linked gene names in the Excel file. [file 1471-2164-8-255-S2.zip › PF08_0064.TXT]

#NEXUS

[!This data assembled using Sequencher, from Gene Codes Corporation.]
begin data;
   dimensions ntax=3 nchar=2630;
   format datatype=dna gap=- interleave=yes;
   matrix

PF08_0064g               TTATTTATTTATTTTTTTTTTTTTTTGTACCCTTTCTTTTCATTATAT
Pfa3D7|chr8|PF08_0064|Pf ------------------------------------------------
SU_CLEAN_contig_4695     ------------------------------------------------

PF08_0064g               TGTATGCGGTTACACAAATAATACATTTTCCATAAGAATGTAAAACTT
Pfa3D7|chr8|PF08_0064|Pf ------------------------------------------------
SU_CLEAN_contig_4695     ------------------------------------------------

PF08_0064g               AATTAAATTATATGACAAAATATATATATATATATATATATATATATA
Pfa3D7|chr8|PF08_0064|Pf ------------------------------------------------
SU_CLEAN_contig_4695     ------------------------------------------------

PF08_0064g               TATAATATACATGAATTTAATGTGTAGTTGATTTAAATAGATATAACC
Pfa3D7|chr8|PF08_0064|Pf ------------------------------------------------
SU_CLEAN_contig_4695     ------------------------------------------------

PF08_0064g               TTTTCATGTTTTAATTATCCTCTACATAAAAAAAAAATAAAAAATATA
Pfa3D7|chr8|PF08_0064|Pf ------------------------------------------------
SU_CLEAN_contig_4695     ------------------------------------------------

PF08_0064g               TCAAGCTGAAAAAAAGAATCATTTATGTGATTTTCTTTTTTTTGATAT
Pfa3D7|chr8|PF08_0064|Pf ------------------------------------------------
SU_CLEAN_contig_4695     ------------------------------------------------

PF08_0064g               TTAAAATAAAAAAATAAAAAAGAACAATGAATATATTGCTACACATAT
Pfa3D7|chr8|PF08_0064|Pf ------------------------------------------------
SU_CLEAN_contig_4695     ------------------------------------------------

PF08_0064g               AAAAATATATGTTGATAAATAGTACGATAACAGAACAATATTGTTACG
Pfa3D7|chr8|PF08_0064|Pf ------------------------------------------------
SU_CLEAN_contig_4695     ------------------------------------------------

PF08_0064g               TTTTGAAAAAAAAAAAAAAAAAAAATGAGAAAATAAAAATATATACAC
Pfa3D7|chr8|PF08_0064|Pf ------------------------------------------------
SU_CLEAN_contig_4695     ------------------------------------------------

PF08_0064g               ATATAATGTATATATATATATATATATATATATATATATATATATAAT
Pfa3D7|chr8|PF08_0064|Pf ------------------------------------------------
SU_CLEAN_contig_4695     ------------------------------------------------

PF08_0064g               ATATAATATATGTGTTTATTTAAATCCTTAAATTATTTATTGTGTTGT
Pfa3D7|chr8|PF08_0064|Pf ------------------------------------------------
SU_CLEAN_contig_4695     ------------------------------------------------

PF08_0064g               CTTTATTTCGTTTTATTTATTATTTGTCACCCAAATATATTTTTGCGT
Pfa3D7|chr8|PF08_0064|Pf ------------------------------------------------
SU_CLEAN_contig_4695     ------------------------------------------------

PF08_0064g               TTCAATATATATTAAACATATTATAAAATAAGAAAAAAAAAAAAAAAA
Pfa3D7|chr8|PF08_0064|Pf ------------------------------------------------
SU_CLEAN_contig_4695     ------------------------------------------------

PF08_0064g               AAAAAAAAAAAAAAAATTACATATATTTTAAAACATTTGAATGAAATG
Pfa3D7|chr8|PF08_0064|Pf ------------------------------------------------
SU_CLEAN_contig_4695     ------------------------------------------------

PF08_0064g               CTGTAAATTATTCCTTGGTGTTTATATTAATTGGCCAAATAAAAAATA
Pfa3D7|chr8|PF08_0064|Pf ------------------------------------------------
SU_CLEAN_contig_4695     ------------------------------------------------

PF08_0064g               AAAAAATAAAATAATAATACATGAAATTGATACGATTTAAAAAAAAAA
Pfa3D7|chr8|PF08_0064|Pf ------------------------------------------------
SU_CLEAN_contig_4695     ------------------------------------------------

PF08_0064g               AAAAAAAAAAAAAAAAAAAAACCTTTTCCTTTCAAATTAACATATCAT
Pfa3D7|chr8|PF08_0064|Pf ------------------------------------------------
SU_CLEAN_contig_4695     ------------------------------------------------

PF08_0064g               AAAATATCTGAATTATTGCGTGTAAAAAAATAAAATAAATTAAAACAT
Pfa3D7|chr8|PF08_0064|Pf ------------------------------------------------
SU_CLEAN_contig_4695     ------------------------------------------------

PF08_0064g               ATTGATGAAAAGGCTTACCACATAAAAAACATAGTTATTATATATATA
Pfa3D7|chr8|PF08_0064|Pf ------------------------------------------------
SU_CLEAN_contig_4695     ------------------------------------------------

PF08_0064g               TATATATATATATATATATATATATATATTTTTTTTTTTTTTTTTTGT
Pfa3D7|chr8|PF08_0064|Pf ------------------------------------------------
SU_CLEAN_contig_4695     ------------------------------------------------

PF08_0064g               GAGATTGTGCTTTTTGATATATTGTTTAGTTTGGTTTATTATGGGAAC
Pfa3D7|chr8|PF08_0064|Pf ----------------------------------------ATGGGAAC
SU_CLEAN_contig_4695     ------GTGCTTTTTGATATATTGTTTAGTTTGGTTTATTATGGGAAC

PF08_0064g               TTATTTTTCCAAAGATCTGCAAGAATGCCTAAGGGAGGAGAAACGAAA
Pfa3D7|chr8|PF08_0064|Pf TTATTTTTCCAAAGATCTGCAAGAATGCCTAAGGGAGGAGAAACGAAA
SU_CLEAN_contig_4695     TTATTTTTCCAAAGATCTGCAAGAATGCCTAAGGGAGGAGAAACGAAA

PF08_0064g               TTTGAATCGTTCGATCAGAGAATTAGAGAGAGAGATATTTAAAATGGA
Pfa3D7|chr8|PF08_0064|Pf TTTGAATCGTTCGATCAGAGAATTAGAGAGAGAGATATTTAAAATGGA
SU_CLEAN_contig_4695     TTTGAATCGTTCGATCAGAGAATTAGAGAGAGAGATATTTAAAATGGA

PF08_0064g               AAATGAAAAAAAACAAATAGAAAAGAACATAAGAATACATGCAAAGAA
Pfa3D7|chr8|PF08_0064|Pf AAATGAAAAAAAACAAATAGAAAAGAACATAAGAATACATGCAAAGAA
SU_CLEAN_contig_4695     AAATGAAAAAAAACAAATAGAAAAGAACATAAGAATACATGCAAAGAA

PF08_0064g               GAATGATATAACCTTAGTACGTACCTTAGCAAAAGATCTAGTAAAAAT
Pfa3D7|chr8|PF08_0064|Pf GAATGATATAACCTTAGTACGTACCTTAGCAAAAGATCTAGTAAAAAT
SU_CLEAN_contig_4695     GAATGATATAACCTTAGTACGTACCTTAGCAAAGGATCTAGTAAAAAT

PF08_0064g               AAAACAGAACGTTATAAAATATAATAAAATAAAATCTCATTTATTATC
Pfa3D7|chr8|PF08_0064|Pf AAAACAGAACGTTATAAAATATAATAAAATAAAATCTCATTTATTATC
SU_CLEAN_contig_4695     AAAACAGAACGTTATAAAATATAATAAAATAAAATCTCATTTATTATC

PF08_0064g               GATGAAAATAAAATTACAAAGTGTTAAATCTTCAGAACAATTAAATAA
Pfa3D7|chr8|PF08_0064|Pf GATGAAAATAAAATTACAAAGTGTTAAATCTTCAGAACAATTAAATAA
SU_CLEAN_contig_4695     GATGAAAATAAAATTACAAAGTGTTAAATCTTCAGAACAATTAAATAA

PF08_0064g               AAGTTTATGTGATATAAACAATATAATTAAAAGGGTAAATAAATATAT
Pfa3D7|chr8|PF08_0064|Pf AAGTTTATGTGATATAAACAATATAATTAAAAGGGTAAATAAATATAT
SU_CLEAN_contig_4695     AAGTTTATGTGATATAAACAATATAATTAAAAGGGTAAATAAATATAT

PF08_0064g               TCAAGTTAAAAATATTAATAACTCCATATATGAATTTCAAAAACAAAA
Pfa3D7|chr8|PF08_0064|Pf TCAAGTTAAAAATATTAATAACTCCATATATGAATTTCAAAAACAAAA
SU_CLEAN_contig_4695     TCAAGTTAAAAATATTAATAACTCCATATATGAATTTCAAAAACAAAA

PF08_0064g               TAATGAAGTCTCCATAAAAGAAGATATGATAGACGACTTATTTGATAC
Pfa3D7|chr8|PF08_0064|Pf TAATGAAGTCTCCATAAAAGAAGATATGATAGACGACTTATTTGATAC
SU_CLEAN_contig_4695     TAATGAAGTCTCCATAAAAGAAGATATGATAGACGACTTATTTGATAC

PF08_0064g               ACTGAATTATGATATAGATATGATTCAAGAAGAAGACGAAATTGTTTC
Pfa3D7|chr8|PF08_0064|Pf ACTGAATTATGATATAGATATGATTCAAGAAGAAGACGAAATTGTTTC
SU_CLEAN_contig_4695     ACTGAATTATGATATAGATATGATTCAAGAAGAAGACGAAATTGTTTC

PF08_0064g               CAAGGTATTAGATGAATTAGGTATACAACTCAATTCAAAATTAGAACA
Pfa3D7|chr8|PF08_0064|Pf CAAGGTATTAGATGAATTAGGTATACAACTCAATTCAAAATTAGAACA
SU_CLEAN_contig_4695     CAAGGTATTAGATGAATTAGGTATACAACTCAATTCAAAATTAGAACA

PF08_0064g               AATCCCTACAATCAAACAAACAGAAAATGAACAACTTGACAATGTTAA
Pfa3D7|chr8|PF08_0064|Pf AATCCCTACAATCAAACAAACAGAAAATGAACAACTTGACAATGTTAA
SU_CLEAN_contig_4695     AATCCCTACCATCAAACAAACAGAAAATGACCACCTTGACAATGTTAA

PF08_0064g               TATATCAAAAATTGAGGATAGAATAAACAATTTGAAAAAAATGTGATA
Pfa3D7|chr8|PF08_0064|Pf TATATCAAAAATTGAGGATAGAATAAACAATTTGAAAAAAATGTGA--
SU_CLEAN_contig_4695     TATATCAAAAATTGAGGATAGAATAACCATTTTGNAAAAAATGTGATA

PF08_0064g               ACTTTTAAAATTTTATCCATAAGTACAAAAAAGTGATGAATATATATA
Pfa3D7|chr8|PF08_0064|Pf ------------------------------------------------
SU_CLEAN_contig_4695     CCTTTAAAA---------------------------------------

PF08_0064g               TATATATATATAAAATATTAAATATATTTGTTCCTTTAAATATTTTGT
Pfa3D7|chr8|PF08_0064|Pf ------------------------------------------------
SU_CLEAN_contig_4695     ------------------------------------------------

PF08_0064g               TTTAGTTTAGTTTTTTTTTTTTTTAACATCCAATAACATCCAATTTTA
Pfa3D7|chr8|PF08_0064|Pf ------------------------------------------------
SU_CLEAN_contig_4695     ------------------------------------------------

PF08_0064g               TAATTCTTCAATAATATACATATATACACATATTTATATTAAACATAA
Pfa3D7|chr8|PF08_0064|Pf ------------------------------------------------
SU_CLEAN_contig_4695     ------------------------------------------------

PF08_0064g               TTATGTACAACTTTATTAAGATTTTCTTATGACTCTAACGTTTTTATT
Pfa3D7|chr8|PF08_0064|Pf ------------------------------------------------
SU_CLEAN_contig_4695     ------------------------------------------------

PF08_0064g               ATTTTATACAAAAAAAAAAAAGAATATAATATAATATAATATAATATA
Pfa3D7|chr8|PF08_0064|Pf ------------------------------------------------
SU_CLEAN_contig_4695     ------------------------------------------------

PF08_0064g               ATATAATATAATATAATATAATATAATATAATACAATACAATATAATA
Pfa3D7|chr8|PF08_0064|Pf ------------------------------------------------
SU_CLEAN_contig_4695     ------------------------------------------------

PF08_0064g               AAATAATGAAAAATTGCTTCTTTTGTTTATCATTTTTTTCGATGTTTC
Pfa3D7|chr8|PF08_0064|Pf ------------------------------------------------
SU_CLEAN_contig_4695     ------------------------------------------------

PF08_0064g               ATCCAAATTGAAAATATAAGGCACAAAAAAAAGTGACAATATTTTTTT
Pfa3D7|chr8|PF08_0064|Pf ------------------------------------------------
SU_CLEAN_contig_4695     ------------------------------------------------

PF08_0064g               TTTTTTTTTTTTTTTTTTTTCATTTTATTTCATATCTTGTATATATTT
Pfa3D7|chr8|PF08_0064|Pf ------------------------------------------------
SU_CLEAN_contig_4695     ------------------------------------------------

PF08_0064g               CATAATCTCAAAAACGACATTTTCTACATGGGGCAAAGCTCCCATACC
Pfa3D7|chr8|PF08_0064|Pf ------------------------------------------------
SU_CLEAN_contig_4695     ------------------------------------------------

PF08_0064g               TACAAAGCAAGGTTAAAATAAAAAAGAACAATATATATATATATATAT
Pfa3D7|chr8|PF08_0064|Pf ------------------------------------------------
SU_CLEAN_contig_4695     ------------------------------------------------

PF08_0064g               ATATATATATATATATATAATCACATTAATTTTATAGGTATAAAATTA
Pfa3D7|chr8|PF08_0064|Pf ------------------------------------------------
SU_CLEAN_contig_4695     ------------------------------------------------

PF08_0064g               TATTTAAATTTTATACCATATTCTCCACAAGCTAAAATCTTTTCGATT
Pfa3D7|chr8|PF08_0064|Pf ------------------------------------------------
SU_CLEAN_contig_4695     ------------------------------------------------

PF08_0064g               GGATTTACAACCTAAAATATAATGACAAAATAAAATCAAAACGATAAA
Pfa3D7|chr8|PF08_0064|Pf ------------------------------------------------
SU_CLEAN_contig_4695     ------------------------------------------------

PF08_0064g               AAAATTATAAATAAAATATTAAAAAATATATCATTATGTTATAATCAC
Pfa3D7|chr8|PF08_0064|Pf ------------------------------------------------
SU_CLEAN_contig_4695     ------------------------------------------------

PF08_0064g               TTTTTTTCTTTTTTTCGTTTTTTTTTTTTATATATCATGTTATATTTT
Pfa3D7|chr8|PF08_0064|Pf ------------------------------------------------
SU_CLEAN_contig_4695     ------------------------------------------------

PF08_0064g               TAATATAATACCTTCATACCCCATAAAGATATTATATCTAGTTGTTGT
Pfa3D7|chr8|PF08_0064|Pf ------------------------------------------------
SU_CLEAN_contig_4695     ------------------------------------------------

PF08_0064g               TTTGTTATTGGATGATTATACATATAAGTATTCATGCATGGAAATACT
Pfa3D7|chr8|PF08_0064|Pf ------------------------------------------------
SU_CLEAN_contig_4695     ------------------------------------------------

PF08_0064g               AAGCAGATTTTATTAAAATCCCAGCATCGACATATACAAGTCTAAGAA
Pfa3D7|chr8|PF08_0064|Pf ------------------------------------------------
SU_CLEAN_contig_4695     ------------------------------------------------

PF08_0064g               AAATATGCAAATAAAAAAAAAAAAAAAAATATATATAT
Pfa3D7|chr8|PF08_0064|Pf --------------------------------------
SU_CLEAN_contig_4695     --------------------------------------

;

endblock;
