# Supplementary material for: cDNA sequences reveal considerable gene prediction inaccuracy in the Plasmodium falciparum genome
Source: BMC Genomics. 2007 Jul 27;8:255. doi: 10.1186/1471-2164-8-255 (PMC1978503; doi:10.1186/1471-2164-8-255)
Supplement: Additional file 2 — Genes with predicted coding regions fully covered by EST and confirmation of predicted introns. Aligned cDNA and predicted CDS sequences can be viewed by double clicking the hyper-linked gene names in the Excel file. [file 1471-2164-8-255-S2.zip › PF08_0074.TXT]

#NEXUS

[!This data assembled using Sequencher, from Gene Codes Corporation.]
begin data;
   dimensions ntax=5 nchar=3746;
   format datatype=dna gap=- interleave=yes;
   matrix

PF08_0074                       AACGAGGTTTAAAAAGAAAAACTAAGCGAACCATGGTCTTTGAAGAAA
MAL8|PF08_0074                  ------------------------------------------------
su_gi_contig_226                ------------------------------------------------
gi|22791516|gb|BU495322.1|BU495 ------------------------------------------------
gi|21254801|gb|BQ451689.1|BQ451 ------------------------------------------------

PF08_0074                       AGTAAACACTTTAAAATCAAGAAAAGGTATTTTTTATAAAAACAAACA
MAL8|PF08_0074                  ------------------------------------------------
su_gi_contig_226                ------------------------------------------------
gi|22791516|gb|BU495322.1|BU495 ------------------------------------------------
gi|21254801|gb|BQ451689.1|BQ451 ------------------------------------------------

PF08_0074                       TTAATTAAAAAATGAAAAAATGTATAATTTTTATAAATATATAAATTT
MAL8|PF08_0074                  ------------------------------------------------
su_gi_contig_226                ------------------------------------------------
gi|22791516|gb|BU495322.1|BU495 ------------------------------------------------
gi|21254801|gb|BQ451689.1|BQ451 ------------------------------------------------

PF08_0074                       ATATGTAAGAATATAGTTTTTGTATATATATATATATATATATATATA
MAL8|PF08_0074                  ------------------------------------------------
su_gi_contig_226                ------------------------------------------------
gi|22791516|gb|BU495322.1|BU495 ------------------------------------------------
gi|21254801|gb|BQ451689.1|BQ451 ------------------------------------------------

PF08_0074                       TATTTATGCATTCCTTATAATAAAAAAAAAATATATATATATATATAT
MAL8|PF08_0074                  ------------------------------------------------
su_gi_contig_226                ------------------------------------------------
gi|22791516|gb|BU495322.1|BU495 ------------------------------------------------
gi|21254801|gb|BQ451689.1|BQ451 ------------------------------------------------

PF08_0074                       ATTTGTATATAAACGAATTAACCTTAAAAAACTAATTATATATTTTAT
MAL8|PF08_0074                  ------------------------------------------------
su_gi_contig_226                ------------------------------------------------
gi|22791516|gb|BU495322.1|BU495 ------------------------------------------------
gi|21254801|gb|BQ451689.1|BQ451 ------------------------------------------------

PF08_0074                       ATGATTATATATTTTTTAAATACTTGTTGAATACAATATAAATACATC
MAL8|PF08_0074                  ------------------------------------------------
su_gi_contig_226                ------------------------------------------------
gi|22791516|gb|BU495322.1|BU495 ------------------------------------------------
gi|21254801|gb|BQ451689.1|BQ451 ------------------------------------------------

PF08_0074                       TTCATTATATTATATATATATATATATATATATATATATATGTATATA
MAL8|PF08_0074                  ------------------------------------------------
su_gi_contig_226                ------------------------------------------------
gi|22791516|gb|BU495322.1|BU495 ------------------------------------------------
gi|21254801|gb|BQ451689.1|BQ451 ------------------------------------------------

PF08_0074                       TTATTATTTGTAAGATAATTAGAAATTTTTTTATATATGAAAAAGGTA
MAL8|PF08_0074                  ------------------------------------------------
su_gi_contig_226                ------------------------------------------------
gi|22791516|gb|BU495322.1|BU495 ------------------------------------------------
gi|21254801|gb|BQ451689.1|BQ451 ------------------------------------------------

PF08_0074                       TATTATATAAAAATGTTTATGTATAATTTAATAATATACCATAAACAT
MAL8|PF08_0074                  ------------------------------------------------
su_gi_contig_226                ------------------------------------------------
gi|22791516|gb|BU495322.1|BU495 ------------------------------------------------
gi|21254801|gb|BQ451689.1|BQ451 ------------------------------------------------

PF08_0074                       AATCTATAAATAAATATATTATAAATATATAAATATATATATATATAT
MAL8|PF08_0074                  ------------------------------------------------
su_gi_contig_226                ------------------------------------------------
gi|22791516|gb|BU495322.1|BU495 ------------------------------------------------
gi|21254801|gb|BQ451689.1|BQ451 ------------------------------------------------

PF08_0074                       ATATATATATATATATATGTACTTATAAGGTATATTTATTATGTATTT
MAL8|PF08_0074                  ------------------------------------------------
su_gi_contig_226                ------------------------------------------------
gi|22791516|gb|BU495322.1|BU495 ------------------------------------------------
gi|21254801|gb|BQ451689.1|BQ451 ------------------------------------------------

PF08_0074                       ATTTTATATATTTTACAACTCTCACAACATTTGTTAAGAGCAAGGTGT
MAL8|PF08_0074                  ------------------------------------------------
su_gi_contig_226                ------------------------------------------------
gi|22791516|gb|BU495322.1|BU495 ------------------------------------------------
gi|21254801|gb|BQ451689.1|BQ451 ------------------------------------------------

PF08_0074                       ATAAAGCCGTGTTCATATATTAAAATATAATTTTTTTTTTTTTTTTGA
MAL8|PF08_0074                  ------------------------------------------------
su_gi_contig_226                ------------------------------------------------
gi|22791516|gb|BU495322.1|BU495 ------------------------------------------------
gi|21254801|gb|BQ451689.1|BQ451 ------------------------------------------------

PF08_0074                       AAAAATAAAAGCTTTGTGAAGTTTTATATTATATATGTACATATCCAT
MAL8|PF08_0074                  ------------------------------------------------
su_gi_contig_226                ------------------------------------------------
gi|22791516|gb|BU495322.1|BU495 ------------------------------------------------
gi|21254801|gb|BQ451689.1|BQ451 ------------------------------------------------

PF08_0074                       GAGATATATGTATGTGTTTTAAAGTTCACATTTTGTATTCTCTATATT
MAL8|PF08_0074                  ------------------------------------------------
su_gi_contig_226                ------------------------------------------------
gi|22791516|gb|BU495322.1|BU495 ------------------------------------------------
gi|21254801|gb|BQ451689.1|BQ451 ------------------------------------------------

PF08_0074                       ATAATATATATATATATATATATGTATATATTAAAAATGTTATTTTAA
MAL8|PF08_0074                  ------------------------------------------------
su_gi_contig_226                ------------------------------------------------
gi|22791516|gb|BU495322.1|BU495 ------------------------------------------------
gi|21254801|gb|BQ451689.1|BQ451 ------------------------------------------------

PF08_0074                       AGTATATAAAGGCGCTGCTATGTGTTAATATGAAATATTAGATACATT
MAL8|PF08_0074                  ------------------------------------------------
su_gi_contig_226                ------------------------------------------------
gi|22791516|gb|BU495322.1|BU495 ------------------------------------------------
gi|21254801|gb|BQ451689.1|BQ451 ------------------------------------------------

PF08_0074                       ATATATATATATATATATATTTATATTATTTTTTTTTTTTTTCTTTAG
MAL8|PF08_0074                  ------------------------------------------------
su_gi_contig_226                ------------------------------------------------
gi|22791516|gb|BU495322.1|BU495 ------------------------------------------------
gi|21254801|gb|BQ451689.1|BQ451 ------------------------------------------------

PF08_0074                       GAGTATGAATATTAAGATTGAAAATATACAGCATTAAAAAAATTATAA
MAL8|PF08_0074                  ------------------------------------------------
su_gi_contig_226                ------------------------------------------------
gi|22791516|gb|BU495322.1|BU495 ------------------------------------------------
gi|21254801|gb|BQ451689.1|BQ451 ------------------------------------------------

PF08_0074                       TAAGGAATTGAATATAATAAAAACTTAAAAATAAAAGTAATTTTATAT
MAL8|PF08_0074                  ------------------------------------------------
su_gi_contig_226                ------------------------------------------------
gi|22791516|gb|BU495322.1|BU495 ------------------------------------------------
gi|21254801|gb|BQ451689.1|BQ451 ------------------------------------------------

PF08_0074                       ATTATTAATGTACAAAATTTTTATTGCATAATATTTTTAATATATTCT
MAL8|PF08_0074                  ------------------------------------------------
su_gi_contig_226                ------------------------------------------------
gi|22791516|gb|BU495322.1|BU495 ------------------------------------------------
gi|21254801|gb|BQ451689.1|BQ451 ------------------------------------------------

PF08_0074                       ATGTGTTTATATGAAAATATCATCATTAAATTTTTATGCATATATATA
MAL8|PF08_0074                  ------------------------------------------------
su_gi_contig_226                ------------------------------------------------
gi|22791516|gb|BU495322.1|BU495 ------------------------------------------------
gi|21254801|gb|BQ451689.1|BQ451 ------------------------------------------------

PF08_0074                       TATATATATATATATATTAATTTTTTTTTTTTTTTTTTTTTTTTTTTT
MAL8|PF08_0074                  ------------------------------------------------
su_gi_contig_226                ------------------------------------------------
gi|22791516|gb|BU495322.1|BU495 ------------------------------------------------
gi|21254801|gb|BQ451689.1|BQ451 ------------------------------------------------

PF08_0074                       CTTTACAGTTTCGATTGAGATATTAATACAAATAATATATTAATCTAT
MAL8|PF08_0074                  ------------------------------------------------
su_gi_contig_226                ------------------------------------------------
gi|22791516|gb|BU495322.1|BU495 ------------------------------------------------
gi|21254801|gb|BQ451689.1|BQ451 ------------------------------------------------

PF08_0074                       ATATCTATATATATATTCATATATCAAAACAATACTGATATTGTACAT
MAL8|PF08_0074                  ------------------------------------------------
su_gi_contig_226                ------------------------------------------------
gi|22791516|gb|BU495322.1|BU495 ------------------------------------------------
gi|21254801|gb|BQ451689.1|BQ451 ------------------------------------------------

PF08_0074                       AATAAAAAAAAATAAAATTGTTTGACAATAAATATAAAAAAGAGTCAT
MAL8|PF08_0074                  ------------------------------------------------
su_gi_contig_226                ------------------------------------------------
gi|22791516|gb|BU495322.1|BU495 ------------------------------------------------
gi|21254801|gb|BQ451689.1|BQ451 ------------------------------------------------

PF08_0074                       AAGAAGAAGAAAATTGAATATTTCGATATACAAATTAAACAATTATAT
MAL8|PF08_0074                  ------------------------------------------------
su_gi_contig_226                ------------------------------------------------
gi|22791516|gb|BU495322.1|BU495 ------------------------------------------------
gi|21254801|gb|BQ451689.1|BQ451 ------------------------------------------------

PF08_0074                       TATATATATATATATATATATATATATTTATAAATATACAGGAAATAT
MAL8|PF08_0074                  ------------------------------------------------
su_gi_contig_226                ------------------------------------------------
gi|22791516|gb|BU495322.1|BU495 ------------------------------------------------
gi|21254801|gb|BQ451689.1|BQ451 ------------------------------------------------

PF08_0074                       CAAATATATCAATTAAGCTAACATATAATATACATATTATATAAAAAA
MAL8|PF08_0074                  ------------------------------------------------
su_gi_contig_226                ------------------------------------------------
gi|22791516|gb|BU495322.1|BU495 ------------------------------------------------
gi|21254801|gb|BQ451689.1|BQ451 ------------------------------------------------

PF08_0074                       AAAATTTACTAACTTTTCAAATTAAAAAAAAAAAAAAAAGAAAAGAAA
MAL8|PF08_0074                  ------------------------------------------------
su_gi_contig_226                ---ATTTACTAACTTTTCAAATTAAAAAAAAAAAAAAAAGAAAAGAAA
gi|22791516|gb|BU495322.1|BU495 ------------------------------------------------
gi|21254801|gb|BQ451689.1|BQ451 ------------------------------------------------

PF08_0074                       GTGTAAGCAAAAATGAAGAAAGATAGAGAACCAATAGACGAAGATGAA
MAL8|PF08_0074                  ------------ATGAAGAAAGATAGAGAACCAATAGACGAAGATGAA
su_gi_contig_226                GTGTAAGCAAAAATGAAGAAAGATAGAGAACCAATAGACGAAGATGAA
gi|22791516|gb|BU495322.1|BU495 ------------------------------------------------
gi|21254801|gb|BQ451689.1|BQ451 ------------------------------------------------

PF08_0074                       ATGAGAATAACCTCAACCGGAAGGATGACCAACTATGTTAACTATGGT
MAL8|PF08_0074                  ATGAGAATAACCTCAACCGGAAGGATGACCAACTATGTTAACTATGGT
su_gi_contig_226                ATGAGAATAACCTCAACCGGAAGGATGACCAACTATGTTAACTATGGT
gi|22791516|gb|BU495322.1|BU495 ------------------------------------------------
gi|21254801|gb|BQ451689.1|BQ451 ------------------------------------------------

PF08_0074                       GCAAAAATACTAGGAGATGAAGACAAAAAAAGTATAAAAATTAAAGCA
MAL8|PF08_0074                  GCAAAAATACTAGGAGATGAAGACAAAAAAAGTATAAAAATTAAAGCA
su_gi_contig_226                GCAAAAATACTAGGAGATGAAGACAAAAAAAGTATAAAAATTAAAGCA
gi|22791516|gb|BU495322.1|BU495 ------------------------------------------------
gi|21254801|gb|BQ451689.1|BQ451 ------------------------------------------------

PF08_0074                       ACAGGTAATGCTATTGGAAAAGCTGTAACATTAGCAGAAATAATAAAA
MAL8|PF08_0074                  ACAGGTAATGCTATTGGAAAAGCTGTAACATTAGCAGAAATAATAAAA
su_gi_contig_226                ACAGGTAATGCTATTGGAAAAGCTGTAACATTAGCAGAAATAATAAAA
gi|22791516|gb|BU495322.1|BU495 ------------------------------------------------
gi|21254801|gb|BQ451689.1|BQ451 ------------------------------------------------

PF08_0074                       AGAAGATTTAAAGGATTACATCAAATAACCAGATGTGGAAGTACAGTT
MAL8|PF08_0074                  AGAAGATTTAAAGGATTACATCAAATAACCAGATGTGGAAGTACAGTT
su_gi_contig_226                AGAAGATTTAAAGGATTACATCAAATAACCAGATGTGGAAGTACAGTT
gi|22791516|gb|BU495322.1|BU495 ------------------------------------------------
gi|21254801|gb|BQ451689.1|BQ451 ------------------------------------------------

PF08_0074                       ATCACTGATCAATATGTAAGTGGACAAGATAATAGCGAACATGTAGTA
MAL8|PF08_0074                  ATCACTGATCAATATGTAAGTGGACAAGATAATAGCGAACATGTAGTA
su_gi_contig_226                ATCACTGATCAATATGTAAGTGGACAAGATAATAGCGAACATGTAGTA
gi|22791516|gb|BU495322.1|BU495 ------------------------------------------------
gi|21254801|gb|BQ451689.1|BQ451 ------------------------------------------------

PF08_0074                       CAAGAAAAAACCGTTTCATTTATTGAAATATTATTATCTAGAGAACAA
MAL8|PF08_0074                  CAAGAAAAAACCGTTTCATTTATTGAAATATTATTATCTAGAGAACAA
su_gi_contig_226                CAAGAAAAAACCGTTTCATTTATTGAAATATTATTATCTAGAGAACAA
gi|22791516|gb|BU495322.1|BU495 ------------------------------------------------
gi|21254801|gb|BQ451689.1|BQ451 ------------------------------------------------

PF08_0074                       TTAGATATGAAAGATGCAGGTTATCAACCACCTTTGGATGAGAAATAT
MAL8|PF08_0074                  TTAGATATGAAAGATGCAGGTTATCAACCACCTTTGGATGAGAAATAT
su_gi_contig_226                TTAGATATGAAAGATGCAGGTTATCAACCACCTTTGGATGAGAAATAT
gi|22791516|gb|BU495322.1|BU495 ------------------------------------------------
gi|21254801|gb|BQ451689.1|BQ451 ------------------------------------------------

PF08_0074                       GTAAAAGAAATGACCCCAGAAGAAATTGTCAATTCTAGGCCATTCAGA
MAL8|PF08_0074                  GTAAAAGAAATGACCCCAGAAGAAATTGTCAATTCTAGGCCATTCAGA
su_gi_contig_226                GTAAAAGAAATGACCCCAGAAGAAATTGTCAATTCTAGGCCATTCAGA
gi|22791516|gb|BU495322.1|BU495 ------------------------------------------------
gi|21254801|gb|BQ451689.1|BQ451 ------------------------------------------------

PF08_0074                       AGAGGTGGATTTAGACCACGATTTTATAGAGGATTTAGAGGAGGAAGA
MAL8|PF08_0074                  AGAGGTGGATTTAGACCACGATTTTATAGAGGATTTAGAGGAGGAAGA
su_gi_contig_226                AGAGGTGGATTTAGACCACGATTTTATAGAGGATTTAGAGGAGGAAGA
gi|22791516|gb|BU495322.1|BU495 -------------------GATTTTATAGAGGATTTAGAGGAGGAAGA
gi|21254801|gb|BQ451689.1|BQ451 ------------------------------------------------

PF08_0074                       GGTGGATTTTTAAGAAGAGGAGGATATAGAGGTTTTGGTGACAGAGTA
MAL8|PF08_0074                  GGTGGATTTTTAAGAAGAGGAGGATATAGAGGTTTTGGTGACAGAGTA
su_gi_contig_226                GGTGGATTTTTAAGAAGAGGAGGATATAGAGGTTTTGGTGACAGAGTA
gi|22791516|gb|BU495322.1|BU495 GGTGGATTTTTAAGAAGAGGAGGATATAGAGGTTTTGGTGACAGAGTA
gi|21254801|gb|BQ451689.1|BQ451 ------------------------------------------------

PF08_0074                       TATGAACCAAGAAGTAGCTTCAGAGGTGGAAGAGGTAGCGGATATGGT
MAL8|PF08_0074                  TATGAACCAAGAAGTAGCTTCAGAGGTGGAAGAGGTAGCGGATATGGT
su_gi_contig_226                TATGAACCAAGAAGTAGCTTCAGAGGTGGAAGAGGTAGCGGATATGGT
gi|22791516|gb|BU495322.1|BU495 TATGAACCAAGAAGTAGCTTCAGAGGTGGAAGAGGTAGCGGATATGGT
gi|21254801|gb|BQ451689.1|BQ451 ------------------------------------------------

PF08_0074                       GGAAATTTCGGAAGAGGTGGATACAGATCAGGTGGTGGTATGGGTGGT
MAL8|PF08_0074                  GGAAATTTCGGAAGAGGTGGATACAGATCAGGTGGTGGTATGGGTGGT
su_gi_contig_226                GGAAATTTCGGAAGAGGTGGATACAGATCAGGTGGTGGTATGGGTGGT
gi|22791516|gb|BU495322.1|BU495 GGAAATTTCGGAAGAGGTGGATACAGATCAGGTGGTGGTATGGGTGGT
gi|21254801|gb|BQ451689.1|BQ451 ------------------------------------------------

PF08_0074                       GGATTCAGAGGTGGATTCAGAGGAGGATTTAGAGGTGGAAGAGATGGT
MAL8|PF08_0074                  GGATTCAGAGGTGGATTCAGAGGAGGATTTAGAGGTGGAAGAGATGGT
su_gi_contig_226                GGATTCAGAGGTGGATTCAGAGGAGGATTTAGAGGTGGAAGAGATGGT
gi|22791516|gb|BU495322.1|BU495 GGATTCAGAGGTGGATTCAGAGGAGGATTTAGAGGTGGAAGAGATGGT
gi|21254801|gb|BQ451689.1|BQ451 ---TTCAGAGGTGGATTCAGAGGAGGATTTAGAGGTGGAAGAGATGGT

PF08_0074                       GGCTACAGAGGTGGAAACAGAGGAGGTAGCAGAAGTGGATTTAGAGGT
MAL8|PF08_0074                  GGCTACAGAGGTGGAAACAGAGGAGGTAGCAGAAGTGGATTTAGAGGT
su_gi_contig_226                GGCTACAGAGGTGGAAACAGAGGAGGTAGCAGAAGTGGATTTAGAGGT
gi|22791516|gb|BU495322.1|BU495 GGCTACAGAGGTGGAAACAGAGGAGGTAGCAGAAGTGGAAATAGAGGT
gi|21254801|gb|BQ451689.1|BQ451 GGCTACAGAGGTGGAAACAGAGGAGGTAGCAGAAGTGGATTTAGAGGT

PF08_0074                       GGCAGAGGTGGATTCAGAGGTGGAAGAGCTTTATCATAAATTAATATA
MAL8|PF08_0074                  GGCAGAGGTGGATTCAGAGGTGGAAGAGCTTTATCATAA---------
su_gi_contig_226                GGCAGAGGTGGATTCAGAGGTGGAAGAGCTTTATCATAAATTAATATA
gi|22791516|gb|BU495322.1|BU495 GGCAGAGGTGGATTCAGAGGTGGAAGAGCTTTATCATAAATTAATATA
gi|21254801|gb|BQ451689.1|BQ451 GGCAGAGGTGGATTCAGAGGTGGAAGAGCTTTATCATAAATTAATATA

PF08_0074                       TAAATAATAAAAAAAAATATATAAACACACATATTTATATACACAAAA
MAL8|PF08_0074                  ------------------------------------------------
su_gi_contig_226                TAAATAATAAAAAAAAATATATAAACACACATATTTATATACACAAAA
gi|22791516|gb|BU495322.1|BU495 TAAATAATAAAAAAAAATATATAAACACACATATTTATATACACAAAA
gi|21254801|gb|BQ451689.1|BQ451 TAAATAATAAAAAAAAATATATAAACACACATATTTATATACACAAAA

PF08_0074                       TAAAATATAATATAATATTATATAACTAAAAAAAAATATAATAAATAA
MAL8|PF08_0074                  ------------------------------------------------
su_gi_contig_226                TAAAATATAATATAATATTATATAACTAAAAAAAAATATAATAAATAA
gi|22791516|gb|BU495322.1|BU495 TAAAATATAATATAATATTATATAACTAAAAAAAAATATAATAAATAA
gi|21254801|gb|BQ451689.1|BQ451 TAAAATATAATATAATATTATATAACTAAAAAAAAATATAATAAATAA

PF08_0074                       ATATAAATAAAAAAAAAAAAAAAAATATAACAGAATAAAACAATTGGA
MAL8|PF08_0074                  ------------------------------------------------
su_gi_contig_226                ATATAAATAAAAAAAAAAAAAAAAAAATAACAGAATAAAACAATTGGA
gi|22791516|gb|BU495322.1|BU495 ATATAAATAAAAAAAAAAAAAAAAAACT--------------------
gi|21254801|gb|BQ451689.1|BQ451 ATATAAATAAAAAAAAAAAAAAAAAA----------------------

PF08_0074                       ATTGTATATATATTTATATATATATATATATATATATATATATATGTG
MAL8|PF08_0074                  ------------------------------------------------
su_gi_contig_226                ATTGTATATATATATATATA----------------------------
gi|22791516|gb|BU495322.1|BU495 ------------------------------------------------
gi|21254801|gb|BQ451689.1|BQ451 ------------------------------------------------

PF08_0074                       TATGTATTATTTTTAAATATTTATCTTATTGAATATTTAAATAATATA
MAL8|PF08_0074                  ------------------------------------------------
su_gi_contig_226                ------------------------------------------------
gi|22791516|gb|BU495322.1|BU495 ------------------------------------------------
gi|21254801|gb|BQ451689.1|BQ451 ------------------------------------------------

PF08_0074                       TATGATACTTTTTATAAGATCTTTACATTATATATATATATATATATA
MAL8|PF08_0074                  ------------------------------------------------
su_gi_contig_226                ------------------------------------------------
gi|22791516|gb|BU495322.1|BU495 ------------------------------------------------
gi|21254801|gb|BQ451689.1|BQ451 ------------------------------------------------

PF08_0074                       TATATATATATATAATAAAAATATCAACATAGCCCCAAAAAAAAAAAA
MAL8|PF08_0074                  ------------------------------------------------
su_gi_contig_226                --------------ATAAAAATATCAACATAGCCACAAAAAAAAA---
gi|22791516|gb|BU495322.1|BU495 ------------------------------------------------
gi|21254801|gb|BQ451689.1|BQ451 ------------------------------------------------

PF08_0074                       AAAAAATATATATATATATTTTAATAATGAAATGTATTTGTATGTATA
MAL8|PF08_0074                  ------------------------------------------------
su_gi_contig_226                ------------------------------------------------
gi|22791516|gb|BU495322.1|BU495 ------------------------------------------------
gi|21254801|gb|BQ451689.1|BQ451 ------------------------------------------------

PF08_0074                       TATATATATATATATATATATATGTGTTGTATCTATATACATACATAT
MAL8|PF08_0074                  ------------------------------------------------
su_gi_contig_226                ------------------------------------------------
gi|22791516|gb|BU495322.1|BU495 ------------------------------------------------
gi|21254801|gb|BQ451689.1|BQ451 ------------------------------------------------

PF08_0074                       ATAAATATTTATATAAACATATTCATGCCAATTAATATTTTTTAATTT
MAL8|PF08_0074                  ------------------------------------------------
su_gi_contig_226                ------------------------------------------------
gi|22791516|gb|BU495322.1|BU495 ------------------------------------------------
gi|21254801|gb|BQ451689.1|BQ451 ------------------------------------------------

PF08_0074                       ATTTAATCGAGAATATTTAATAGTAAGCGAAATTTATTATTTACGAAA
MAL8|PF08_0074                  ------------------------------------------------
su_gi_contig_226                ------------------------------------------------
gi|22791516|gb|BU495322.1|BU495 ------------------------------------------------
gi|21254801|gb|BQ451689.1|BQ451 ------------------------------------------------

PF08_0074                       AAAAAAAAAAAAAAAAAAAAAATTAAAATATTATATACATTATATATA
MAL8|PF08_0074                  ------------------------------------------------
su_gi_contig_226                ------------------------------------------------
gi|22791516|gb|BU495322.1|BU495 ------------------------------------------------
gi|21254801|gb|BQ451689.1|BQ451 ------------------------------------------------

PF08_0074                       TATGAAGAAAATTACTTATATTGAATGTAATAGACATTTTAGTACTAT
MAL8|PF08_0074                  ------------------------------------------------
su_gi_contig_226                ------------------------------------------------
gi|22791516|gb|BU495322.1|BU495 ------------------------------------------------
gi|21254801|gb|BQ451689.1|BQ451 ------------------------------------------------

PF08_0074                       ATATATTATTTTATGCACTTCTATCATTTTTTATATTTTTTTTTTTTA
MAL8|PF08_0074                  ------------------------------------------------
su_gi_contig_226                ------------------------------------------------
gi|22791516|gb|BU495322.1|BU495 ------------------------------------------------
gi|21254801|gb|BQ451689.1|BQ451 ------------------------------------------------

PF08_0074                       ATTTGCCAATAATAATAATAATAATAATAAAAAATTAAGAGAATTTAA
MAL8|PF08_0074                  ------------------------------------------------
su_gi_contig_226                ------------------------------------------------
gi|22791516|gb|BU495322.1|BU495 ------------------------------------------------
gi|21254801|gb|BQ451689.1|BQ451 ------------------------------------------------

PF08_0074                       ATTTATGCAAATTTAAGTATAATAAAAAAAAAAAAAAAGAAAGAAAGG
MAL8|PF08_0074                  ------------------------------------------------
su_gi_contig_226                ------------------------------------------------
gi|22791516|gb|BU495322.1|BU495 ------------------------------------------------
gi|21254801|gb|BQ451689.1|BQ451 ------------------------------------------------

PF08_0074                       AAAAACATTTAAATGTTGATAAATTTAATATTATAATATAATATAATA
MAL8|PF08_0074                  ------------------------------------------------
su_gi_contig_226                ------------------------------------------------
gi|22791516|gb|BU495322.1|BU495 ------------------------------------------------
gi|21254801|gb|BQ451689.1|BQ451 ------------------------------------------------

PF08_0074                       AAATATATATATTATATATATATATATATATATAATATTTTTATACAT
MAL8|PF08_0074                  ------------------------------------------------
su_gi_contig_226                ------------------------------------------------
gi|22791516|gb|BU495322.1|BU495 ------------------------------------------------
gi|21254801|gb|BQ451689.1|BQ451 ------------------------------------------------

PF08_0074                       AACTTGAATTTCACATATATATATAGAATATTTTTTTATACATATTTT
MAL8|PF08_0074                  ------------------------------------------------
su_gi_contig_226                ------------------------------------------------
gi|22791516|gb|BU495322.1|BU495 ------------------------------------------------
gi|21254801|gb|BQ451689.1|BQ451 ------------------------------------------------

PF08_0074                       CTTTAATATATTATTATTTTTCATAAGATTATACATATATAAAGCTTT
MAL8|PF08_0074                  ------------------------------------------------
su_gi_contig_226                ------------------------------------------------
gi|22791516|gb|BU495322.1|BU495 ------------------------------------------------
gi|21254801|gb|BQ451689.1|BQ451 ------------------------------------------------

PF08_0074                       TTATAATAACAAAAATAGTAGTGTATATAAAAAAGAATATGTATATTT
MAL8|PF08_0074                  ------------------------------------------------
su_gi_contig_226                ------------------------------------------------
gi|22791516|gb|BU495322.1|BU495 ------------------------------------------------
gi|21254801|gb|BQ451689.1|BQ451 ------------------------------------------------

PF08_0074                       TTTTTTTGAAAAATATTTATTCTTTTAATGCGCATGAAATATATTAAA
MAL8|PF08_0074                  ------------------------------------------------
su_gi_contig_226                ------------------------------------------------
gi|22791516|gb|BU495322.1|BU495 ------------------------------------------------
gi|21254801|gb|BQ451689.1|BQ451 ------------------------------------------------

PF08_0074                       GAAAATTAAAAAAATATATAATATATATATATATATATATATATATAT
MAL8|PF08_0074                  ------------------------------------------------
su_gi_contig_226                ------------------------------------------------
gi|22791516|gb|BU495322.1|BU495 ------------------------------------------------
gi|21254801|gb|BQ451689.1|BQ451 ------------------------------------------------

PF08_0074                       GTGTGATATGTATATCTATTAAAATAGATAATAAATTTCTACCAAAAG
MAL8|PF08_0074                  ------------------------------------------------
su_gi_contig_226                ------------------------------------------------
gi|22791516|gb|BU495322.1|BU495 ------------------------------------------------
gi|21254801|gb|BQ451689.1|BQ451 ------------------------------------------------

PF08_0074                       AAAAAATAAAATAATAAAAAATGAAGTAAAATAAAATGAAATAAAACT
MAL8|PF08_0074                  ------------------------------------------------
su_gi_contig_226                ------------------------------------------------
gi|22791516|gb|BU495322.1|BU495 ------------------------------------------------
gi|21254801|gb|BQ451689.1|BQ451 ------------------------------------------------

PF08_0074                       AATAAGAATATTGTGTTATGGGTTTTGTTATACATAAATATTATTTTT
MAL8|PF08_0074                  ------------------------------------------------
su_gi_contig_226                ------------------------------------------------
gi|22791516|gb|BU495322.1|BU495 ------------------------------------------------
gi|21254801|gb|BQ451689.1|BQ451 ------------------------------------------------

PF08_0074                       ATTATACATACGTATATGTATTATATATATATATATATATATATATAG
MAL8|PF08_0074                  ------------------------------------------------
su_gi_contig_226                ------------------------------------------------
gi|22791516|gb|BU495322.1|BU495 ------------------------------------------------
gi|21254801|gb|BQ451689.1|BQ451 ------------------------------------------------

PF08_0074                       ATATTTATACCATATGTATGTATTCATTATATTAAATAAGCCACCAAA
MAL8|PF08_0074                  ------------------------------------------------
su_gi_contig_226                ------------------------------------------------
gi|22791516|gb|BU495322.1|BU495 ------------------------------------------------
gi|21254801|gb|BQ451689.1|BQ451 ------------------------------------------------

PF08_0074                       TATTTTATTTACATAATTATTTATATACAAGAGAGAAACGTTCAAGAT
MAL8|PF08_0074                  ------------------------------------------------
su_gi_contig_226                ------------------------------------------------
gi|22791516|gb|BU495322.1|BU495 ------------------------------------------------
gi|21254801|gb|BQ451689.1|BQ451 ------------------------------------------------

PF08_0074                       TCATATTTTATTATATATATCTGTACGATGTAAAAAATTTTTAAATAT
MAL8|PF08_0074                  ------------------------------------------------
su_gi_contig_226                ------------------------------------------------
gi|22791516|gb|BU495322.1|BU495 ------------------------------------------------
gi|21254801|gb|BQ451689.1|BQ451 ------------------------------------------------

PF08_0074                       TTTGTTTTAAATATTATTATATATATAGGAATTTTATATTTTAAGGAA
MAL8|PF08_0074                  ------------------------------------------------
su_gi_contig_226                ------------------------------------------------
gi|22791516|gb|BU495322.1|BU495 ------------------------------------------------
gi|21254801|gb|BQ451689.1|BQ451 ------------------------------------------------

PF08_0074                       GA
MAL8|PF08_0074                  --
su_gi_contig_226                --
gi|22791516|gb|BU495322.1|BU495 --
gi|21254801|gb|BQ451689.1|BQ451 --

;

endblock;
