# Supplementary material for: cDNA sequences reveal considerable gene prediction inaccuracy in the Plasmodium falciparum genome
Source: BMC Genomics. 2007 Jul 27;8:255. doi: 10.1186/1471-2164-8-255 (PMC1978503; doi:10.1186/1471-2164-8-255)
Supplement: Additional file 2 — Genes with predicted coding regions fully covered by EST and confirmation of predicted introns. Aligned cDNA and predicted CDS sequences can be viewed by double clicking the hyper-linked gene names in the Excel file. [file 1471-2164-8-255-S2.zip › PF08_0081.TXT]

#NEXUS

[!This data assembled using Sequencher, from Gene Codes Corporation.]
begin data;
   dimensions ntax=3 nchar=4818;
   format datatype=dna gap=- interleave=yes;
   matrix

PF08_0081        ATTAAAATAACCTTATAACAATACATATAATTATATTCATTTAAGGAA
MAL8|PF08_0081   ------------------------------------------------
su_gi_contig_430 ------------------------------------------------

PF08_0081        AAATAATAATAATAATAATAAAAAATAAAAAAAAAAAAAAAAAAAAAA
MAL8|PF08_0081   ------------------------------------------------
su_gi_contig_430 ------------------------------------------------

PF08_0081        AAAAAATGTCAAATTTTTTTGGAAAAATAAAAAAATAATATATAATTA
MAL8|PF08_0081   ------------------------------------------------
su_gi_contig_430 ------------------------------------------------

PF08_0081        TATATATATATATATATATATATATATATATATATATATTAATATATA
MAL8|PF08_0081   ------------------------------------------------
su_gi_contig_430 ------------------------------------------------

PF08_0081        TTTTTTTTGTTTATTACTGTATTGATAAATATAATATATATAAATTGA
MAL8|PF08_0081   ------------------------------------------------
su_gi_contig_430 ------------------------------------------------

PF08_0081        AAAAAAAAAAAAAAAAAAAAAAGAAATTTGGAATTAAAAAAAAAATTC
MAL8|PF08_0081   ------------------------------------------------
su_gi_contig_430 ------------------------------------------------

PF08_0081        AAAGTAATAATTATTATTATATTATATATATATATATATATTTATATA
MAL8|PF08_0081   ------------------------------------------------
su_gi_contig_430 ------------------------------------------------

PF08_0081        TTAATAATATATTTAATATTTTTTTATTTTGAAGATTTTTTATTTTTA
MAL8|PF08_0081   ------------------------------------------------
su_gi_contig_430 ------------------------------------------------

PF08_0081        TATATTTTTTAGATGTATTATTTTTATAATAATATGATATCAATTGTG
MAL8|PF08_0081   ------------------------------------------------
su_gi_contig_430 ------------------------------------------------

PF08_0081        ATAAGAACAAAACATAAAGTAATATTAAACAATTACTAATTTCAGTAT
MAL8|PF08_0081   ------------------------------------------------
su_gi_contig_430 ------------------------------------------------

PF08_0081        ATTTTTATGTTATATATATATATATATTATATATATGTTTATATATCT
MAL8|PF08_0081   ------------------------------------------------
su_gi_contig_430 ------------------------------------------------

PF08_0081        TTGTTATTATATAGTTATATGTAAAAAAGGAAATATATATATATTATA
MAL8|PF08_0081   ------------------------------------------------
su_gi_contig_430 ------------------------------------------------

PF08_0081        TATATATATATATATATATATAGAAAAATATAAGAAATAAATAAGTGT
MAL8|PF08_0081   ------------------------------------------------
su_gi_contig_430 ------------------------------------------------

PF08_0081        ATGTTATATATTATAAAAATTAATTTGATAGAAAATCTGTGTATACAT
MAL8|PF08_0081   ------------------------------------------------
su_gi_contig_430 ------------------------------------------------

PF08_0081        TTGAATTATAATAGTTATATGAATTACGAGTAGTTATATATAAAATAA
MAL8|PF08_0081   ------------------------------------------------
su_gi_contig_430 ------------------------------------------------

PF08_0081        GTGTTGTTTTTTTTTATTTATTTTATTATAATTTGTATATATAAAATA
MAL8|PF08_0081   ------------------------------------------------
su_gi_contig_430 ------------------------------------------------

PF08_0081        TATAGAAAATTGTGTTATCCAAAATCAAAGCAAAAATAAAAGAAAATA
MAL8|PF08_0081   ------------------------------------------------
su_gi_contig_430 ------------------------------------------------

PF08_0081        TATAAAAATAAATTATTTGTTCATAAGAATATTATATATATATATATA
MAL8|PF08_0081   ------------------------------------------------
su_gi_contig_430 ------------------------------------------------

PF08_0081        TGTATAATATATATATAGAAAAATTTATAAAGTAAAATATATTATTAA
MAL8|PF08_0081   ------------------------------------------------
su_gi_contig_430 ------------------------------------------------

PF08_0081        AGATACATACGCATATAAAAAATTAATATTAATTAAAATTATAGAAAT
MAL8|PF08_0081   ------------------------------------------------
su_gi_contig_430 ------------------------------------------------

PF08_0081        AAACTGCTTATGCATTTGTTATTATATGTTTTTATATAATATAAATAT
MAL8|PF08_0081   ------------------------------------------------
su_gi_contig_430 ------------------------------------------------

PF08_0081        TACATAAGAAAAGAAAAGAAAAGAAACAAGAAGAAAAATAGAAAATTT
MAL8|PF08_0081   ------------------------------------------------
su_gi_contig_430 ------------------------------------------------

PF08_0081        TTATATTCATTAGGAAATTAAAAATACATATTTTATATATAAAACATT
MAL8|PF08_0081   ------------------------------------------------
su_gi_contig_430 ------------------------------------------------

PF08_0081        AAGGAAAATTATATATATTACCAAATTAATAATTTTAAAATAAATTGT
MAL8|PF08_0081   ------------------------------------------------
su_gi_contig_430 ------------------------------------------------

PF08_0081        TATAATTAAAAAATTTTGTATGTGCCATATAACCCTAATTAAAGAGAT
MAL8|PF08_0081   ------------------------------------------------
su_gi_contig_430 ------------------------------------------------

PF08_0081        ATTTAATAGCTTCAGACGATTTTTTTTTTTTTTTTTTTTTTCTTTTTT
MAL8|PF08_0081   ------------------------------------------------
su_gi_contig_430 --------------------------TTTTTTTTTTTTTTTCTTTTTT

PF08_0081        TAAATAAAGAGAAACGTATTGTTTAGAATTTTTTATTTTTATTATATT
MAL8|PF08_0081   ------------------------------------------------
su_gi_contig_430 TAAATAAAGAGAAACGTATTGTTTAGAATTTTTTATTTTTATTATATT

PF08_0081        TATTTTTTTATTTATTAAATTAATTTTTAATATTATTTAATATTTATT
MAL8|PF08_0081   ------------------------------------------------
su_gi_contig_430 TATTTTTTTATTTATTAAATTAATTTTTAATATTATTTAATATTTATT

PF08_0081        TTTTTATTTATTAATCTAATATTTATATCAAAATGGTAAGTACCTCAA
MAL8|PF08_0081   ------------------------------------------------
su_gi_contig_430 TTTTTATTTATTAATCTAATATTTATATCAAAATG-------------

PF08_0081        AAATAAAATAAAATAAAATAAAATAATAAAAAATAAATAGATATAAAA
MAL8|PF08_0081   ------------------------------------------------
su_gi_contig_430 ------------------------------------------------

PF08_0081        ATACATACGATTATATGTACATATATATATATATATATATATTACATA
MAL8|PF08_0081   ------------------------------------------------
su_gi_contig_430 ------------------------------------------------

PF08_0081        TGTAAGGAAAAATGGAATATTTTTTTTATTTACTTAAATTTTTGTGTG
MAL8|PF08_0081   -----------ATGGAATATTTTTTTTATTTACTTAAATTTTTGTGT-
su_gi_contig_430 ------------------------------------------------

PF08_0081        TGTGATATATTTATATATATATATATATATATATATTATATTTACGAC
MAL8|PF08_0081   ------------------------------------------------
su_gi_contig_430 ------------------------------------------------

PF08_0081        GAAAACAATTACTATTTTTGTTTTTTTTTTTAACAGAGGATTTTATTA
MAL8|PF08_0081   ------------------------------------AGGATTTTATTA
su_gi_contig_430 ------------------------------------AGGATTTTATTA

PF08_0081        TTTGGTGATGAGAATTTCAGCTTCTGCAACGGTTTTTTAGAAGACCAT
MAL8|PF08_0081   TTTGGTGATGAGAATTTCAGCTTCTGCAACGGTTTTTTAGAAGACCAT
su_gi_contig_430 TTTGGTGATGAGAATTTCAGCTTCTGCAACGGTTTTTTAGAAGACCAT

PF08_0081        GAAGATGACATAGTAGAAGTGTGTAGTTGTTTGAAAGAGAATGAATTA
MAL8|PF08_0081   GAAGATGACATAGTAGAAGTGTGTAGTTGTTTGAAAGAGAATGAATTA
su_gi_contig_430 GAAGATGACATAGTAGAAGTGTGTAGTTGTTTGAAAGAGAATGAATTA

PF08_0081        AAACAAGAAAGCAAGAATAATATTCAATCGTTAAATAAGAATGTTGTA
MAL8|PF08_0081   AAACAAGAAAGCAAGAATAATATTCAATCGTTAAATAAGAATGTTGTA
su_gi_contig_430 AAACAAGAAAGCAAGAATAATATTCAATCGTTAAATAAGAATGTTGTA

PF08_0081        ATTCATTATGGAATTAATCCAGTACAATTAAAATCAAAATTTCCACCG
MAL8|PF08_0081   ATTCATTATGGAATTAATCCAGTACAATTAAAATCAAAATTTCCACCG
su_gi_contig_430 ATTCATTATGGAATTAATCCAGTACAATTAAAATCAAAATTTCCACCG

PF08_0081        AATACGTTTGATGCCTTATACTACGTTTTGCCTGGATTATCATTTCAT
MAL8|PF08_0081   AATACGTTTGATGCCTTATACTACGTTTTGCCTGGATTATCATTTCAT
su_gi_contig_430 AATACGTTTGATGCCTTATACTACGTTTTGCCTGGATTATCATTTCAT

PF08_0081        GGATATCCAGAATTTATTGATCCTCAGACAGAGATGTTTAAACTGCGA
MAL8|PF08_0081   GGATATCCAGAATTTATTGATCCTCAGACAGAGATGTTTAAACTGCGA
su_gi_contig_430 GGATATCCAGAATTTATTGATCCTCAGACAGAGATGTTTAAACTGCGA

PF08_0081        TTAAATTTATTTTGTTTTAGTTTTTTAAAAAGTAGTAAGAATATAATA
MAL8|PF08_0081   TTAAATTTATTTTGTTTTAGTTTTTTAAAAAGTAGTAAGAATATAATA
su_gi_contig_430 TTAAATTTATTTTGTTTTAGTTTTTTAAAAAGTAGTAAGAATATAATA

PF08_0081        AAACCAGATGGTTATGTCTATTTATTGTTTCCAGAAGAAAATCAATTG
MAL8|PF08_0081   AAACCAGATGGTTATGTCTATTTATTGTTTCCAGAAGAAAATCAATTG
su_gi_contig_430 AAACCAGATGGTTATGTCTATTTATTGTTTCCAGAAGAAAATCAATTG

PF08_0081        AATGAATCTGTTGTTGTAAATAATAATGAGAATAATGATAATGTATCA
MAL8|PF08_0081   AATGAATCTGTTGTTGTAAATAATAATGAGAATAATGATAATGTATCA
su_gi_contig_430 AATGAATCTGTTGTTGTAAATAATAATGAGAATAATGATAATGTATCA

PF08_0081        TCAGCTGGTGGTGTTGTTGCTGACGTAGGAAATAGCAAAAAATCGTCA
MAL8|PF08_0081   TCAGCTGGTGGTGTTGTTGCTGACGTAGGAAATAGCAAAAAATCGTCA
su_gi_contig_430 TCAGCTGGGGGGGTTGTTGCTGACGTAGGAAATAGCAAAAAATCGTCA

PF08_0081        TTACCATTTTTGCCAATTGAACCAAAAAAGCTAGCTAGATTTTGTAAT
MAL8|PF08_0081   TTACCATTTTTGCCAATTGAACCAAAAAAGCTAGCTAGATTTTGTAAT
su_gi_contig_430 TTACCATTTTTGCCAATTGAACCAAAAAAGCTAGCTAGATTTTGTAAT

PF08_0081        ATAATAAGAGAAGAAAGTAAAGATTACAAATTAAATCTTTCAGTACAC
MAL8|PF08_0081   ATAATAAGAGAAGAAAGTAAAGATTACAAATTAAATCTTTCAGTACAC
su_gi_contig_430 ATAATAAGAGAAGAAAGTAAAGATTACAAATTAAATCTTTCAGTACAC

PF08_0081        AGTAGTTGGTTACCAGTTTTGTTTAACATGCCAATTGTAAATGAAATA
MAL8|PF08_0081   AGTAGTTGGTTACCAGTTTTGTTTAACATGCCAATTGTAAATGAAATA
su_gi_contig_430 AGTAGTTGGTTACCAGTTTTGTTTAACATGCCAATTGTAAATGAAATA

PF08_0081        CCTGAATGGTTGAAGACATGCAAATATTATTGTTTTAAGATGACAGAG
MAL8|PF08_0081   CCTGAATGGTTGAAGACATGCAAATATTATTGTTTTAAGATGACAGAG
su_gi_contig_430 CCTGAATGGTTGAAGACATGCAAATATTATTGTTTTAAGATGTCAGAG

PF08_0081        TTGGATAATAATAAGAATAAAACGCTGAAAGGAAATAATCAATTAGCT
MAL8|PF08_0081   TTGGATAATAATAAGAATAAAACGCTGAAAGGAAATAATCAATTAGCT
su_gi_contig_430 TTGGATAATAATAAGAATAAAACGCTGAAAGGAAATAATCAATTAGCT

PF08_0081        GACCAGAATAATAATAATAATAATAATGCAGCTACAGATGCTAATAGC
MAL8|PF08_0081   GACCAGAATAATAATAATAATAATAATGCAGCTACAGATGCTAATAGC
su_gi_contig_430 GACCAGAATAATAATAATAATAATAATGCAGCTACAGATGCTAATAGC

PF08_0081        AATAATAATAATAATAATAATAATAATGGAACAACGAACGAAGAAGAT
MAL8|PF08_0081   AATAATAATAATAATAATAATAATAATGGAACAACGAACGAAGAAGAT
su_gi_contig_430 AATAATAATAATAATAATAATAATAATGGAACAACGAACGAAGAAGAT

PF08_0081        GATGATATAAAAAGACAACAACAAGATGATGAAGATCAAGCACAAGCT
MAL8|PF08_0081   GATGATATAAAAAGACAACAACAAGATGATGAAGATCAAGCACAAGCT
su_gi_contig_430 GATGATATAAAAAGACAACAACAAGATGATGAAGATCAAGCACAAGCT

PF08_0081        CAACAAGAACAACAAGAAAAAGAAGAACAAGAGAAACAACAACAAAAA
MAL8|PF08_0081   CAACAAGAACAACAAGAAAAAGAAGAACAAGAGAAACAACAACAAAAA
su_gi_contig_430 CAACAAGAACAACAAGAAAAAGAAGAACAAGAGAAACAACAACAAAAA

PF08_0081        CAACAACAAACAAATGATGAAAATAATGGAAATAATAATAATAATAAT
MAL8|PF08_0081   CAACAACAAACAAATGATGAAAATAATGGAAATAATAATAATAATAAT
su_gi_contig_430 CAACAACAAACAAATGATGAAAATAATGGAAATAATAATAATAATAAT

PF08_0081        AATAATAATAATGAAGAAAGTAAAGAAAAGGTAGATGAAGATCCTGAT
MAL8|PF08_0081   AATAATAATAATGAAGAAAGTAAAGAAAAGGTAGATGAAGATCCTGAT
su_gi_contig_430 AATAATAATAATGAAGAAAGTAAAGAAAAGGTAGATGAAGATCCTGAT

PF08_0081        GAATATAATGTTTTGAAAATCCCCCCACAAGTTTTTGATTATCCAATT
MAL8|PF08_0081   GAATATAATGTTTTGAAAATCCCCCCACAAGTTTTTGATTATCCAATT
su_gi_contig_430 GAATATAATGTTTTGAAAATCCCCCCACAAGTTTTTGATTATCCAATT

PF08_0081        GAAAAATTAGGACATGTAAATGAATGTTTCTTATTTAAGCTCTATTCT
MAL8|PF08_0081   GAAAAATTAGGACATGTAAATGAATGTTTCTTATTTAAGCTCTATTCT
su_gi_contig_430 GAAAAATTAGGACATGTAAATGAATGTTTCTTATTTAAGCTCTATTCT

PF08_0081        ATTAATAGTAAAAGTATATTAATATCACGTTTAACTTTAAAATATGAT
MAL8|PF08_0081   ATTAATAGTAAAAGTATATTAATATCACGTTTAACTTTAAAATATGAT
su_gi_contig_430 ATTAATAGTAAAAGTATATTAATATCACGTTTAACTTTAAAATATGAT

PF08_0081        CCAAGAATTTCAGGATGGAAAGGAGATAATAAAATGAAAAAAGATATG
MAL8|PF08_0081   CCAAGAATTTCAGGATGGAAAGGAGATAATAAAATGAAAAAAGATATG
su_gi_contig_430 CCAAGAATTTCAGGATGGAAAGGAGATAATAAAATGAAAAAAGATATG

PF08_0081        ATGAATAATATGAATAATATGAACATGATGAAAAATATGAATAATCTA
MAL8|PF08_0081   ATGAATAATATGAATAATATGAACATGATGAAAAATATGAATAATCTA
su_gi_contig_430 ATGAATAATATGAATAATATGAACATGATGAAAAATATGAATAATCTA

PF08_0081        ATGAATATGAACAAATTTAAAGCTGGAAAATATATGAAAAATAAAGGT
MAL8|PF08_0081   ATGAATATGAACAAATTTAAAGCTGGAAAATATATGAAAAATAAAGGT
su_gi_contig_430 ATGAATATGAACAAATTTAAAGCTGGAAAATATATGAAAAATAAAGGT

PF08_0081        TCAAAAAATGATTTCCAACAACAATATAAAAATAACCTTATGCAAAAC
MAL8|PF08_0081   TCAAAAAATGATTTCCAACAACAATATAAAAATAACCTTATGCAAAAC
su_gi_contig_430 TCAAAAAATGATTTCCAACAACAATATAAAAATAACCTTATGCAAAAC

PF08_0081        AATATGAACTTTGCTTTAAATAAAAAAGGTAATATGAATTTACCACCA
MAL8|PF08_0081   AATATGAACTTTGCTTTAAATAAAAAAGGTAATATGAATTTACCACCA
su_gi_contig_430 AATATGAACTTTGCTTTAAATAAAAAAGGTAATATGAATTTACCACCA

PF08_0081        CCACCACCTAACAATCTAGGCATGCAACCAAATAATGTTACCATGGCT
MAL8|PF08_0081   CCACCACCTAACAATCTAGGCATGCAACCAAATAATGTTACCATGGCT
su_gi_contig_430 CCACCACCTAACAATCTAGGCATGCAACCAAATAATGTTACCATGGCT

PF08_0081        AATCAAAATATGAACTACAAACAAAACAATTTCCCATTTGTTAATAAT
MAL8|PF08_0081   AATCAAAATATGAACTACAAACAAAACAATTTCCCATTTGTTAATAAT
su_gi_contig_430 AATCAAAATATGAACTACAAACAAAACAATTTCCCATTTGTTAATAAT

PF08_0081        TATAAAAATATGCCAAATAATTTAACACAAAATTTACAAAATTCTATG
MAL8|PF08_0081   TATAAAAATATGCCAAATAATTTAACACAAAATTTACAAAATTCTATG
su_gi_contig_430 TATAAAAATATGCCAAATAATTTAACACAAAATTTACAAAATTCTATG

PF08_0081        ACAAATATACCCATGAATGTTAATCCAAATATTCCTAATAATATGATG
MAL8|PF08_0081   ACAAATATACCCATGAATGTTAATCCAAATATTCCTAATAATATGATG
su_gi_contig_430 ACAAATATACCCATGAATGTTAATCCAAATATTCCTAATAATATGATG

PF08_0081        AATCCTTATATGAATGGTGCTTATAATAATAACTTCAGAAACAATATG
MAL8|PF08_0081   AATCCTTATATGAATGGTGCTTATAATAATAACTTCAGAAACAATATG
su_gi_contig_430 AATCCTTATATGAATGGTGCTTATAATAATAACTTCAGAAACAATATG

PF08_0081        TACCAACAAAATATACCCTTACCACCCCCAATCAACAATTTCAACAAA
MAL8|PF08_0081   TACCAACAAAATATACCCTTACCACCCCCAATCAACAATTTCAACAAA
su_gi_contig_430 TACCAACAAAATATACCCTTACCACCCCCAATCAACAATTTCAACAAA

PF08_0081        AAGTAAATTCAATCTCACGCATCTTACATATGCGTAAAATAAATAAAA
MAL8|PF08_0081   AAGTAA------------------------------------------
su_gi_contig_430 AA--AA------------------------------------------

PF08_0081        TAAATAATAATAATTTGATATATATAAATATATATATAAATAAATATA
MAL8|PF08_0081   ------------------------------------------------
su_gi_contig_430 ------------------------------------------------

PF08_0081        TATATATATATAATTATATATATATATATATATATATATTTATACCTA
MAL8|PF08_0081   ------------------------------------------------
su_gi_contig_430 ------------------------------------------------

PF08_0081        TGTATGCTTATATGTTACCGAAAATAAAAGGAAAATATATTAGTAACA
MAL8|PF08_0081   ------------------------------------------------
su_gi_contig_430 ------------------------------------------------

PF08_0081        AAATATGTTTGTTTTATTAAAATATGTTACATATATATATATATATAT
MAL8|PF08_0081   ------------------------------------------------
su_gi_contig_430 ------------------------------------------------

PF08_0081        ATATATATATATATATATATGTTGATATCTAATTTGTATTCTTTTTTT
MAL8|PF08_0081   ------------------------------------------------
su_gi_contig_430 ------------------------------------------------

PF08_0081        TTAATACGAATGTTTATATGTAATTTTTTTGATATTGTTCTATCCTTA
MAL8|PF08_0081   ------------------------------------------------
su_gi_contig_430 ------------------------------------------------

PF08_0081        TTATTATTTTTGTTAAATTACTATAATTATTATGGATATTTTTAAAAA
MAL8|PF08_0081   ------------------------------------------------
su_gi_contig_430 ------------------------------------------------

PF08_0081        TATATGTAATATTTTTTATTATGTATATATTTAATTTATCAGAGTTTT
MAL8|PF08_0081   ------------------------------------------------
su_gi_contig_430 ------------------------------------------------

PF08_0081        ATGAAATAATTTGTGTAATGTTCGATATACATGTACGTTTTTTTTTTT
MAL8|PF08_0081   ------------------------------------------------
su_gi_contig_430 ------------------------------------------------

PF08_0081        TTTTTTTTTTTTTTTTTTTTCTAATATGTAGATATAAATGTTTATATA
MAL8|PF08_0081   ------------------------------------------------
su_gi_contig_430 ------------------------------------------------

PF08_0081        CATTTTACCCTATATGTCATTTTTTATAAGTAAAACTTCATTATATGT
MAL8|PF08_0081   ------------------------------------------------
su_gi_contig_430 ------------------------------------------------

PF08_0081        ATAATTTATATATATAATGTAATATATATGTGTATACATTATCACAAC
MAL8|PF08_0081   ------------------------------------------------
su_gi_contig_430 ------------------------------------------------

PF08_0081        AATATGTGTTATAGTATATGACATTTGTTTATGTATATATGTTTATAT
MAL8|PF08_0081   ------------------------------------------------
su_gi_contig_430 ------------------------------------------------

PF08_0081        ATATATATATGTATATATATATATATATATATATTTACATATATATAT
MAL8|PF08_0081   ------------------------------------------------
su_gi_contig_430 ------------------------------------------------

PF08_0081        GTTTGTGGGAAAAAAAAGAAAAAAAAAAAAAAAAAAAGTAAATAAAAT
MAL8|PF08_0081   ------------------------------------------------
su_gi_contig_430 ------------------------------------------------

PF08_0081        AATAAACTGATTTTTAATATTTTAGAATAATTTAGAATATTCTATTAT
MAL8|PF08_0081   ------------------------------------------------
su_gi_contig_430 ------------------------------------------------

PF08_0081        GAAAATTCTTATATCCACATAATATATTACATTTGCATTTATAAATAG
MAL8|PF08_0081   ------------------------------------------------
su_gi_contig_430 ------------------------------------------------

PF08_0081        TTATAATAATATATTTTAATTTTTGAATATATATTTAAAATTATAAAA
MAL8|PF08_0081   ------------------------------------------------
su_gi_contig_430 ------------------------------------------------

PF08_0081        ATAAAATAAAATAGAAAGAAAAGAGAAGAAAAAAATAAAATGTAAACA
MAL8|PF08_0081   ------------------------------------------------
su_gi_contig_430 ------------------------------------------------

PF08_0081        CTCATCATATTTTAATGTCTTAATATTTATTTATTATTTTTTTTTTTT
MAL8|PF08_0081   ------------------------------------------------
su_gi_contig_430 ------------------------------------------------

PF08_0081        TTTAAATATTTCTTTTTGTTATAGAATTTACCAAGGACATAATATAAA
MAL8|PF08_0081   ------------------------------------------------
su_gi_contig_430 --------------------------TTTACCAAGGACATAATATAAA

PF08_0081        TATGAAAACAAATAATGATATATATAATACTGAAAATATGGACAAGAA
MAL8|PF08_0081   ------------------------------------------------
su_gi_contig_430 TATGAAAACAAATAATGATATATATAATACTGAAAATATGGACAAGAA

PF08_0081        TTATGATAATTATAATATGAAGGTATAAATAGATAAATAAATAAATAT
MAL8|PF08_0081   ------------------------------------------------
su_gi_contig_430 TTATGATAATTATAATATGAA---------------------------

PF08_0081        ATATATATATATATATATATATATATAGATCATTCTTATTTAGATGTA
MAL8|PF08_0081   ------------------------------------------------
su_gi_contig_430 ------------------------------------------------

PF08_0081        TAATATGTAATAAACTCTTAGTAACTTTTTACATATTTATTATTTTCT
MAL8|PF08_0081   ------------------------------------------------
su_gi_contig_430 ------------------------------------------------

PF08_0081        TTTTTCGTAGGATAACTGTAAATCGGATAATGATAACAGTAATTAATA
MAL8|PF08_0081   ------------------------------------------------
su_gi_contig_430 ---------GGATAACTGTAAATCGGATAGTGATAACA----------

PF08_0081        AATTTTATATAATTCCTTAAATATATATAAATATAAAGAATAAAAAAC
MAL8|PF08_0081   ------------------------------------------------
su_gi_contig_430 ------------------------------------------------

PF08_0081        AAATATTATACTATATAAATATATATATATATATATATATATATATAT
MAL8|PF08_0081   ------------------------------------------------
su_gi_contig_430 ------------------------------------------------

PF08_0081        ATGTCTTTTTTTTTTCAAGATATGAACAATACCAATATGTATAGTGAC
MAL8|PF08_0081   ------------------------------------------------
su_gi_contig_430 -------------------ATATGAACAATACCAATATGTATAGTGAC

PF08_0081        GACTATGAATTTGAGCAAACAGAATATAATTCAATAAATGCAATAAAT
MAL8|PF08_0081   ------------------------------------------------
su_gi_contig_430 GACTATGAATTTGAGCAAACAGAATATAATTCAATAA-----------

PF08_0081        AATCATATTAACAATTCG
MAL8|PF08_0081   ------------------
su_gi_contig_430 ------------------

;

endblock;
