# Supplementary material for: cDNA sequences reveal considerable gene prediction inaccuracy in the Plasmodium falciparum genome
Source: BMC Genomics. 2007 Jul 27;8:255. doi: 10.1186/1471-2164-8-255 (PMC1978503; doi:10.1186/1471-2164-8-255)
Supplement: Additional file 2 — Genes with predicted coding regions fully covered by EST and confirmation of predicted introns. Aligned cDNA and predicted CDS sequences can be viewed by double clicking the hyper-linked gene names in the Excel file. [file 1471-2164-8-255-S2.zip › PF10_0013.TXT]

#NEXUS

[!This data assembled using Sequencher, from Gene Codes Corporation.]
begin data;
   dimensions ntax=3 nchar=3880;
   format datatype=dna gap=- interleave=yes;
   matrix

PF10_0013        AAAAAAAATTAATCATCATTTTCCATGTCAGTAAATATATTTTTATGT
MAL10|PF10_0013  ------------------------------------------------
su_gi_contig_434 ------------------------------------------------

PF10_0013        AATTGATTATTTAATAGTATTTTCGTTTGTATATTTTTTAAAGTTTGT
MAL10|PF10_0013  ------------------------------------------------
su_gi_contig_434 ------------------------------------------------

PF10_0013        AAAATAAAATCATTTTTTAATGTTTTTTATTCTTCGTACGTATGAACG
MAL10|PF10_0013  ------------------------------------------------
su_gi_contig_434 ------------------------------------------------

PF10_0013        ATAGTGTTATAATATGTACCATATGCATCCTCCTATTTTTTACTAGTT
MAL10|PF10_0013  ------------------------------------------------
su_gi_contig_434 ------------------------------------------------

PF10_0013        TCTCAAAACAATTTCGATAAATATTTTATATTTAGGTGTGTAATAAGA
MAL10|PF10_0013  ------------------------------------------------
su_gi_contig_434 ------------------------------------------------

PF10_0013        ATAAAAATGTGAAACAACAATTTCATCATATACACTTTTAGAATATGT
MAL10|PF10_0013  ------------------------------------------------
su_gi_contig_434 ------------------------------------------------

PF10_0013        ACCAAAGAAGGATATATATTCTATATAAAGTTGATTTGTGTCACCTCT
MAL10|PF10_0013  ------------------------------------------------
su_gi_contig_434 ------------------------------------------------

PF10_0013        TTCAATATTAATATATATTTGTATATTATATTCTTCCTTTTCGACAAA
MAL10|PF10_0013  ------------------------------------------------
su_gi_contig_434 ------------------------------------------------

PF10_0013        TTCTTCAATACTTATTTGTCCTAAAACCTATATGTATAAGATGGTACG
MAL10|PF10_0013  ------------------------------------------------
su_gi_contig_434 ------------------------------------------------

PF10_0013        ATAATGATATTCCAAGCTAATTGTTTAGAACTTTAAATTGTCAAATTA
MAL10|PF10_0013  ------------------------------------------------
su_gi_contig_434 ------------------------------------------------

PF10_0013        TTTCTTACACATCTTTAGCTTTAATTTTTTATTGATCACACCAAATAA
MAL10|PF10_0013  ------------------------------------------------
su_gi_contig_434 ------------------------------------------------

PF10_0013        TAATGAAAATAAAATTTAAAAAAATAAATATATATATATATTTATTCA
MAL10|PF10_0013  ------------------------------------------------
su_gi_contig_434 ------------------------------------------------

PF10_0013        TACATATATTCCTATTTATGTAAATGTTTGTTCTTATATATGTATTTG
MAL10|PF10_0013  ------------------------------------------------
su_gi_contig_434 ------------------------------------------------

PF10_0013        TCTTCATAAATTTGTATCTGCATATTTTTTATGCATATATATTTATAA
MAL10|PF10_0013  ------------------------------------------------
su_gi_contig_434 ------------------------------------------------

PF10_0013        TTTATAATTTAGATTTACATATTTTTATTTTACATTTTTGATCTAAAA
MAL10|PF10_0013  ------------------------------------------------
su_gi_contig_434 ------------------------------------------------

PF10_0013        ATTTTTAAACATCATTTTTCTTAATATTTGGAATTTATTTCATTATTT
MAL10|PF10_0013  ------------------------------------------------
su_gi_contig_434 ------------------------------------------------

PF10_0013        ATTTTATTATTTATTTTTTTTTTTTTTATAATTATATTATTTCTATTT
MAL10|PF10_0013  ------------------------------------------------
su_gi_contig_434 ------------------------------------------------

PF10_0013        TAAAAATAAATTTATTTTTAGTTAAATTAAACTATAATTATAGTGTAA
MAL10|PF10_0013  ------------------------------------------------
su_gi_contig_434 ------------------------------------------------

PF10_0013        ATTATTTTTATTTATTCATATTAAAACTAGGTCATATATATATATTTC
MAL10|PF10_0013  ------------------------------------------------
su_gi_contig_434 ------------------------------------------------

PF10_0013        TATTTATTTTAATTTAAAATGATATATAAAATAAAAAAAATAAAGAAA
MAL10|PF10_0013  ------------------------------------------------
su_gi_contig_434 ------------------------------------------------

PF10_0013        CAAAAGAAAAATAACATCCTAAAATAAAATAATTTTTTTAAACGATTT
MAL10|PF10_0013  ------------------------------------------------
su_gi_contig_434 ------------------------------------------------

PF10_0013        ATAAAGTATAATATTATATATTTATCTATATAATTAAATCAACCTAAA
MAL10|PF10_0013  ------------------------------------------------
su_gi_contig_434 ------------------------------------------------

PF10_0013        ATCAATAAAAAAAATTATTTTCAAAAATGTAAATATATATATATATAT
MAL10|PF10_0013  ------------------------------------------------
su_gi_contig_434 ------------------------------------------------

PF10_0013        ATAACATCCTTTTAAATGGTCAGTATATATATGTTTTCCTCTTATCTG
MAL10|PF10_0013  ------------------------------------------------
su_gi_contig_434 ------------------------------------------------

PF10_0013        GAAAATAATTAAGTGGTTTTTTATGATAAAATGTTATTAATAATAATT
MAL10|PF10_0013  ------------------------------------------------
su_gi_contig_434 ------------------------------------------------

PF10_0013        ATATAATATTTGAATTTTATTTATTATTATAAGAATATATATAGAAAA
MAL10|PF10_0013  ------------------------------------------------
su_gi_contig_434 ------------------------------------------------

PF10_0013        AAAAAAAAAAAAAAAAAAAAAAAATATATATATATATATATATATAAA
MAL10|PF10_0013  ------------------------------------------------
su_gi_contig_434 ---------------------------------------ATATATAAA

PF10_0013        TATTTATTTATTCTAACACATAAAATGATAAAATATATACCCTATTAA
MAL10|PF10_0013  ------------------------------------------------
su_gi_contig_434 TATTTATTTATTCTAACACATAAAATGATAAAATATATACCCTATTAA

PF10_0013        TAAATACATTAAAATCTAAAACTATAAAATATTACTCTAAAAAAATAA
MAL10|PF10_0013  ------------------------------------------------
su_gi_contig_434 TAAATACATTAAAATCTAAAACTATAAAATATTACTCTAAAAAAATAA

PF10_0013        AAAAATTTTAATAAATAAAATTATATATTTTAAAATATCTCACATATT
MAL10|PF10_0013  ------------------------------------------------
su_gi_contig_434 AAAAATTTTAATAAATAAAATTATATATTTTAAAATATCTCACATATT

PF10_0013        TTATTTCTTAGATTTTAATAAAAATTGCAAAAAATTTTATGTTAAATA
MAL10|PF10_0013  ------------------------------------------------
su_gi_contig_434 TTATTTCTTAGATTTTAATAAAAATTGCAAAAAATTTTATGTTAAATA

PF10_0013        TATTTTTTCAAAATGTTGTTCTCTTTCAAATATATATATTTTTCGTCA
MAL10|PF10_0013  ------------ATGTTGTTCTCTTTCAAATATATATATTTTTCGTCA
su_gi_contig_434 TATTTTTTCAAAATGTTGTTCTCTTTCAAATATATATATTTTTCGTCA

PF10_0013        ACATTTTTATTACTTTTAGTACTACAATCTAAAACTGTAATATAAAAA
MAL10|PF10_0013  ACATTTTTATTACTTTTAGTACTACAATCTAAAACT------------
su_gi_contig_434 ACATTTTTATTACTTTTAGTACTACAATCTAAAACT------------

PF10_0013        AAAATATATGCATATAAATATATATATATATATATATATATATAAAAT
MAL10|PF10_0013  ------------------------------------------------
su_gi_contig_434 ------------------------------------------------

PF10_0013        ATATATAATGTAGAAAAAAAAAAATAAAATAAAATTTTTATATTTTTT
MAL10|PF10_0013  ------------------------------------------------
su_gi_contig_434 ------------------------------------------------

PF10_0013        TTTTATTTTTATGAATAGAATTATATGATTTATTTAATTATTTTTTAA
MAL10|PF10_0013  ------------------------------------------------
su_gi_contig_434 ------------------------------------------------

PF10_0013        ATTATTTTTTATTTTATTTTTATTTTTAGAAATATATTCAAAATTTTG
MAL10|PF10_0013  -----------------------------AAATATATTCAAAATTTTG
su_gi_contig_434 -----------------------------AAATATATTCAAAATTTTG

PF10_0013        TTAATATACAAGAAACCTTAAATGAAAAATGTAGTTCAAAATATATAA
MAL10|PF10_0013  TTAATATACAAGAAACCTTAAATGAAAAATGTAGTTCAAAATATATAA
su_gi_contig_434 TTAATATACAAGAAACCTTAAATGAAAAATGTAGTTCAAAATATATAA

PF10_0013        GATTGATATCGGAACAAACTTCTGATGAATCTACAAGTAAATCTATAA
MAL10|PF10_0013  GATTGATATCGGAACAAACTTCTGATGAATCTACAAGTAAATCTATAA
su_gi_contig_434 GATTGATATCGGAACAAACTTCTGATGAATCTACAAGTAAATCTATAA

PF10_0013        AAAATTGTAAATGTGTAAATAAACGGAACAATAAAAATGAGGACAATC
MAL10|PF10_0013  AAAATTGTAAATGTGTAAATAAACGGAACAATAAAAATGAGGACAATC
su_gi_contig_434 AAAATTGTAAATGTGTAAATAAACGGAACAATAAAAATGAGGACAATC

PF10_0013        ATGAATTACAATCAAAATCAAGATCTTTAAAAGGAACTGAATTAGATG
MAL10|PF10_0013  ATGAATTACAATCAAAATCAAGATCTTTAAAAGGAACTGAATTAGATG
su_gi_contig_434 ATGAATTACAATCAAAATCAAGATCTTTAAAAGGAACTGAATTAGATG

PF10_0013        TTACTTCATATAATAAATCAAAACATACGCAACAAAACAATTTAGGAG
MAL10|PF10_0013  TTACTTCATATAATAAATCAAAACATACGCAACAAAACAATTTAGGAG
su_gi_contig_434 TTACTTCATATAATAAATCAAAACATACGCAACAAAACAATTTAGGAG

PF10_0013        ATTCATTGAAGAGAACAAAAAATAATATTACAAATATATCTTCTAAAA
MAL10|PF10_0013  ATTCATTGAAGAGAACAAAAAATAATATTACAAATATATCTTCTAAAA
su_gi_contig_434 ATTCATTGAAGAGAACAAAAAATAATATTACAAATATATCTTCTAAAA

PF10_0013        AGAATGAAACATATTTATTCGATGAAAATACAAATGAATACAAATTAA
MAL10|PF10_0013  AGAATGAAACATATTTATTCGATGAAAATACAAATGAATACAAATTAA
su_gi_contig_434 AGAATGAAACATATTTATTCGATGAAAATACAAATGAATACAAATTAA

PF10_0013        GAAATACTTTACGTCTTATGAACGAAAGATATGCTGATAGTATAGTAG
MAL10|PF10_0013  GAAATACTTTACGTCTTATGAACGAAAGATATGCTGATAGTATAGTAG
su_gi_contig_434 GAAATACTTTACGTCTTATGAACGAAAGATATGCTGATAGTATAGTAG

PF10_0013        ATACTATGGATCTTAATGATAAGACAAAAGATAAATTTAAAAAATTCT
MAL10|PF10_0013  ATACTATGGATCTTAATGATAAGACAAAAGATAAATTTAAAAAATTCT
su_gi_contig_434 ATACTATGGATCTTAATGATAAGACAAAAGATAAATTTAAAAAATTCT

PF10_0013        TACATTTATATATGGCGAAGGAAAATCCAGATAAACAACGTAAGTTAT
MAL10|PF10_0013  TACATTTATATATGGCGAAGGAAAATCCAGATAAACAACGTAAGTTAT
su_gi_contig_434 TACATTTATATATGGCGAAGGAAAATCCAGATAAACAACGTAAGTTAT

PF10_0013        ATGAACAAATTGAAAGTGATATAGAAAAATACAAAAAAAATCATGTTA
MAL10|PF10_0013  ATGAACAAATTGAAAGTGATATAGAAAAATACAAAAAAAATCATGTTA
su_gi_contig_434 ATGAACAAATTGAAAGTGATATAGAAAAATACAAAAAAAATCATGTTA

PF10_0013        TATGTAGCATCGTTGATTTTGAAAATATATATGATTCTTTTTATTTTT
MAL10|PF10_0013  TATGTAGCATCGTTGATTTTGAAAATATATATGATTCTTTTTATTTTT
su_gi_contig_434 TATGTAGCATCGTTGATTTTGAAAATATATATGATTCTTTTTATTTTT

PF10_0013        TAAAATACGAAGATAGATATATAACTTGAGAAAAAATAATACCACCGC
MAL10|PF10_0013  TAAAATACGAAGATAGATATATAACTTGA-------------------
su_gi_contig_434 TAAAATACGAAGATAGATATATAACTTGAGAAAAAATAATACCACCGC

PF10_0013        AAAATTTTTACCACTAAAAATGTACAAAAAAAAAAAAAAAAAAAAAAT
MAL10|PF10_0013  ------------------------------------------------
su_gi_contig_434 AAAATTTTTACCACTAAAAATGTAC-----------------------

PF10_0013        ATACCAAATGATATATATGTTTACTTAATAATACTAATTGTTCTACGT
MAL10|PF10_0013  ------------------------------------------------
su_gi_contig_434 ------------------------------------------------

PF10_0013        TATGTAATATGATTATTCATTTACATAATTTATATTTATTTATATATA
MAL10|PF10_0013  ------------------------------------------------
su_gi_contig_434 ------------------------------------------------

PF10_0013        TAATTAATCATTATATATTCACTTTATTTTATTTTATTTTTTTTTTTT
MAL10|PF10_0013  ------------------------------------------------
su_gi_contig_434 ------------------------------------------------

PF10_0013        CAAAACCTCTTCTTTGATATATATTCAAAGAATTACTAAATAATTATG
MAL10|PF10_0013  ------------------------------------------------
su_gi_contig_434 ------------------------------------------------

PF10_0013        TCTTTTGAATCAAATTATAATTTGTTATAAAATATTGTACCTTAATTC
MAL10|PF10_0013  ------------------------------------------------
su_gi_contig_434 ------------------------------------------------

PF10_0013        ATTATTTACATATTCATTTTATATTATTATTTATTTAATCTATATTTT
MAL10|PF10_0013  ------------------------------------------------
su_gi_contig_434 ------------------------------------------------

PF10_0013        TACATAAATAATTTAAATACATAATTATAAACATATAAAAAATATTCG
MAL10|PF10_0013  ------------------------------------------------
su_gi_contig_434 ------------------------------------------------

PF10_0013        CCTTCATAATCTTTTATAAATTACAAATTTCAATCATATTCATTTGAT
MAL10|PF10_0013  ------------------------------------------------
su_gi_contig_434 ------------------------------------------------

PF10_0013        AACTTTCTACACATTTAAGTATAATCCTTATTTATAACACCAATTTTT
MAL10|PF10_0013  ------------------------------------------------
su_gi_contig_434 ------------------------------------------------

PF10_0013        ATACTGGAAAGAGAAAAGCTATATTATATATAAAAAAAATAATACAAC
MAL10|PF10_0013  ------------------------------------------------
su_gi_contig_434 ------------------------------------------------

PF10_0013        ATGAACAAAATATATTATTTTTAATCCAATTATAATATAACACCAAAT
MAL10|PF10_0013  ------------------------------------------------
su_gi_contig_434 ------------------------------------------------

PF10_0013        AAAACTAATATATATATATATATATATATATATATGTATATATTTTAA
MAL10|PF10_0013  ------------------------------------------------
su_gi_contig_434 ------------------------------------------------

PF10_0013        AGAAAGAATATTTTAAACAATTATAAATATATTATAATTTTTATTATA
MAL10|PF10_0013  ------------------------------------------------
su_gi_contig_434 ------------------------------------------------

PF10_0013        CATATAAAAACTTTATTTATTTTAAATATAAATTATTATAAAACTAAT
MAL10|PF10_0013  ------------------------------------------------
su_gi_contig_434 ------------------------------------------------

PF10_0013        GTATATAGATCTTAATTTTGTGTCCTTTCTTTTTCTTTATTTACACAT
MAL10|PF10_0013  ------------------------------------------------
su_gi_contig_434 ------------------------------------------------

PF10_0013        TATAATTTTAAAAATGAAAGTTCTTAATATATATATATATATATATAT
MAL10|PF10_0013  ------------------------------------------------
su_gi_contig_434 ------------------------------------------------

PF10_0013        ATATATATACATATATATTATTTACCAATAAATTTTCAAAATATAATT
MAL10|PF10_0013  ------------------------------------------------
su_gi_contig_434 ------------------------------------------------

PF10_0013        TAGATAAAATTTTTTAATTTTATATTTATATAAAAACTACTTTTTTTA
MAL10|PF10_0013  ------------------------------------------------
su_gi_contig_434 ------------------------------------------------

PF10_0013        TGTTTACATAATTATAATATATATGTATATATATATGAACCAATAGAA
MAL10|PF10_0013  ------------------------------------------------
su_gi_contig_434 ------------------------------------------------

PF10_0013        GAATAATAATAGGAAAAAAAAAAAAAAAAAAAAGACAATTAAATTTCA
MAL10|PF10_0013  ------------------------------------------------
su_gi_contig_434 ------------------------------------------------

PF10_0013        ATGAAACAATTATAACTTTCACACAACAAGAATTGTAAAGAATTTGTA
MAL10|PF10_0013  ------------------------------------------------
su_gi_contig_434 ------------------------------------------------

PF10_0013        TATTATATATATATATATTTTTTTTTTTTTTTGCATTTTTTTAAATTC
MAL10|PF10_0013  ------------------------------------------------
su_gi_contig_434 ------------------------------------------------

PF10_0013        ATATTGAATATGTAATTATTTATGTACAAGAAAACAAAATAAAATGTA
MAL10|PF10_0013  ------------------------------------------------
su_gi_contig_434 ------------------------------------------------

PF10_0013        CTATCTCGTAAATAAAAAAAAAAAAAAAAAGGAAAAAAAAACAAATCT
MAL10|PF10_0013  ------------------------------------------------
su_gi_contig_434 ------------------------------------------------

PF10_0013        AATATATAAGATAACATTTTCAAACTACAAACATATATATTATTATTA
MAL10|PF10_0013  ------------------------------------------------
su_gi_contig_434 ------------------------------------------------

PF10_0013        ATAAAACAATTCGATCAAAAAAAAAAAAAAAAAAATACTAAAAAAATA
MAL10|PF10_0013  ------------------------------------------------
su_gi_contig_434 ------------------------------------------------

PF10_0013        ATATAAAATAATATAAAATAATACATTTTAACAAAAAAACAATTTTGT
MAL10|PF10_0013  ------------------------------------------------
su_gi_contig_434 ------------------------------------------------

PF10_0013        CAATTTTAAAACAATTAAAATTAATAATTAAAATATGTATTTTCATTT
MAL10|PF10_0013  ------------------------------------------------
su_gi_contig_434 ------------------------------------------------

PF10_0013        TGTTCTATTATTTTATTTTTTTCAATATATTTTAAAGTATTTTTTTTT
MAL10|PF10_0013  ------------------------------------------------
su_gi_contig_434 ------------------------------------------------

PF10_0013        TTTTTTTTTTTTACATGATTTCCAAAATATATAGATTTAA
MAL10|PF10_0013  ----------------------------------------
su_gi_contig_434 ----------------------------------------

;

endblock;
