# Supplementary material for: cDNA sequences reveal considerable gene prediction inaccuracy in the Plasmodium falciparum genome
Source: BMC Genomics. 2007 Jul 27;8:255. doi: 10.1186/1471-2164-8-255 (PMC1978503; doi:10.1186/1471-2164-8-255)
Supplement: Additional file 2 — Genes with predicted coding regions fully covered by EST and confirmation of predicted introns. Aligned cDNA and predicted CDS sequences can be viewed by double clicking the hyper-linked gene names in the Excel file. [file 1471-2164-8-255-S2.zip › PF10_0016.TXT]

#NEXUS

[!This data assembled using Sequencher, from Gene Codes Corporation.]
begin data;
   dimensions ntax=3 nchar=3272;
   format datatype=dna gap=- interleave=yes;
   matrix

PF10_0016        TGATATTTTATGGTACCAATTAATTTTTACATATTAATATGAATTGTA
MAL10|PF10_0016  ------------------------------------------------
su_gi_contig_548 ------------------------------------------------

PF10_0016        TAAATATATAAGAAAATTATAATAATCATAAGCGATTTAATAATATAA
MAL10|PF10_0016  ------------------------------------------------
su_gi_contig_548 ------------------------------------------------

PF10_0016        ATATTATTAGCAATAAATATACATTATTAGATATAATATTTTTTTCCA
MAL10|PF10_0016  ------------------------------------------------
su_gi_contig_548 ------------------------------------------------

PF10_0016        TAAATTTATTTTTACATTTTATTATATATAATAATTTGCATCTAATTA
MAL10|PF10_0016  ------------------------------------------------
su_gi_contig_548 ------------------------------------------------

PF10_0016        AATATTATTTCAGATGTGTATTCTGGTATTTTATAAATTAAGGTATAT
MAL10|PF10_0016  ------------------------------------------------
su_gi_contig_548 ------------------------------------------------

PF10_0016        TTTAAAATAATAGGAAAAAAAAATTATAATTACATATAATCCATGATT
MAL10|PF10_0016  ------------------------------------------------
su_gi_contig_548 ------------------------------------------------

PF10_0016        TGTATATTGAATATATGTAATATATATATATATATATATATAATGTAA
MAL10|PF10_0016  ------------------------------------------------
su_gi_contig_548 ------------------------------------------------

PF10_0016        TAAATATATGAAATAATAAATAATAAATATTGCTTTTAAATATTTATG
MAL10|PF10_0016  ------------------------------------------------
su_gi_contig_548 ------------------------------------------------

PF10_0016        TAAACTCAAAATTATATGATTAAAAAAAATTATGTGTTAATAAATTCG
MAL10|PF10_0016  ------------------------------------------------
su_gi_contig_548 ------------------------------------------------

PF10_0016        TTATTATTTTTAGATGTTTATAGTAATTAATATATATATATATATATA
MAL10|PF10_0016  ------------------------------------------------
su_gi_contig_548 ------------------------------------------------

PF10_0016        ATATATATGTGTGGATTTTTTTTATATTACAAAAGAAATAACATATAT
MAL10|PF10_0016  ------------------------------------------------
su_gi_contig_548 ------------------------------------------------

PF10_0016        ATGTATATATATATAATATATATATATATATATTATATATATATTTTT
MAL10|PF10_0016  ------------------------------------------------
su_gi_contig_548 ------------------------------------------------

PF10_0016        GAGCTAATATAATACATTTATATAAACACTATTATATTATATATATAT
MAL10|PF10_0016  ------------------------------------------------
su_gi_contig_548 ------------------------------------------------

PF10_0016        AATATTTAATTAGTTTTTGTTATTACGATATAATGCAATATGAATATT
MAL10|PF10_0016  ------------------------------------------------
su_gi_contig_548 ------------------------------------------------

PF10_0016        ACTACATTATAAATAAATATAAATAATACAATATTATTACTACAATGA
MAL10|PF10_0016  ------------------------------------------------
su_gi_contig_548 ------------------------------------------------

PF10_0016        GTTTTTTAGATGCCTTTTTAAGAAAAAGTAAAATATACTATAAGAAAT
MAL10|PF10_0016  ------------------------------------------------
su_gi_contig_548 ------------------------------------------------

PF10_0016        ATTATATATATATATATTCAATAATAATAATAATAATAATTCTTATAT
MAL10|PF10_0016  ------------------------------------------------
su_gi_contig_548 ------------------------------------------------

PF10_0016        TAAAATATCATATAATAATGTACTTTTTTATCATTAATAGAAAGAATT
MAL10|PF10_0016  ------------------------------------------------
su_gi_contig_548 ------------------------------------------------

PF10_0016        TAAAGTATATAATATAATTAAATTCTTATTTATGATTATATTGTGTTA
MAL10|PF10_0016  ------------------------------------------------
su_gi_contig_548 ------------------------------------------------

PF10_0016        ATATATATATTCCGAGGAACGTTTTAATTATATTAATAATTTTAACTT
MAL10|PF10_0016  ------------------------------------------------
su_gi_contig_548 ------------------------------------------------

PF10_0016        AATTTAATATATATATATATATATACATATTTAATAAGTATTAAAAAT
MAL10|PF10_0016  ------------------------------------------------
su_gi_contig_548 ------------------------------------------------

PF10_0016        ATATAGTAGGTGTAAGAAAATATATAATGTTCATTTATATTTATTTTA
MAL10|PF10_0016  ------------------------------------------------
su_gi_contig_548 ------------------------------------------------

PF10_0016        TATAGTAAAAATTGAACTTTATAATTAATGTATATTTTTTTAATATTT
MAL10|PF10_0016  ------------------------------------------------
su_gi_contig_548 ------------------------------------------------

PF10_0016        ACAAGTGTGATGATATATAATTATATAAGCAAATAACAAAATTTAGTT
MAL10|PF10_0016  ------------------------------------------------
su_gi_contig_548 ------------------------------------------------

PF10_0016        TTGAAAAATAAAATTTAATCATTTAATTTAAATTAATTTTTTTTTTGA
MAL10|PF10_0016  ------------------------------------------------
su_gi_contig_548 ------------------------------------------------

PF10_0016        ATATATTTAATTTTTTTTTTTTTTTTTTAATTATTTATATAAAATATA
MAL10|PF10_0016  ------------------------------------------------
su_gi_contig_548 ------------------------------------------------

PF10_0016        CCTAAACAATATTTATATAAAAAATATAAATAAAGATATTATATATAT
MAL10|PF10_0016  ------------------------------------------------
su_gi_contig_548 -----------TTTATATAAAAAATATAAATAAAGATATTATATATAT

PF10_0016        ATATATTATATAATAATTATAATTGTAAATAAAACACTTAAAAATTTA
MAL10|PF10_0016  ------------------------------------------------
su_gi_contig_548 ATATATTATATAATAATTATAATTGTAAATAAAACACTTAAAAATTTA

PF10_0016        AACAGTAATATATACATATATATGTGTATTTCATTTATACTTAAATTT
MAL10|PF10_0016  ------------------------------------------------
su_gi_contig_548 AACAGTAATATATACATATATATGTGTATTTCATTTATACTTAAATTT

PF10_0016        TTTTTATAATTATATATACGTAAAATATTATATATATATATATATATA
MAL10|PF10_0016  ------------------------------------------------
su_gi_contig_548 TTTTTATAATTATATATACGTAAAATATTATATATATATATATATATA

PF10_0016        TATAATAAAATTTTTGTATTTTTAGTACTTAATTTCAAAATAACCCTA
MAL10|PF10_0016  ------------------------------------------------
su_gi_contig_548 TATAATAAAATTTTTGTATTTTTAGTACTTAATTTCAAAATAACCCTA

PF10_0016        TTTAGTACAAAATGGAAGATTTATTTCAAGCTTCTGTTAACTATGTTA
MAL10|PF10_0016  -----------ATGGAAGATTTATTTCAAGCTTCTGTTAACTATGTTA
su_gi_contig_548 TTTAGTACAAAATGGAAGATTTATTTCAAGCTTCTGTTAACTATGTTA

PF10_0016        ACTCATTACCTAATAATAAACCATTGTCAGTTGAGACTAAGCTAGATT
MAL10|PF10_0016  ACTCATTACCTAATAATAAACCATTGTCAGTTGAGACTAAGCTAGATT
su_gi_contig_548 ACTCATTACCTAATAATAAACCATTGTCAGTTGAGACTAAGCTAGATT

PF10_0016        TATATAAATATTATAAGCAAAGTACTGTAGGTAATTGTAATATAAAAG
MAL10|PF10_0016  TATATAAATATTATAAGCAAAGTACTGTAGGTAATTGTAATATAAAAG
su_gi_contig_548 TATATAAATATTATAAGCAAAGTACTGTAGGTAATTGTAATATAAAAG

PF10_0016        AACCAAGTTATTTTCAATATGCTGATAAAAAAAAATATGAGGCTTGGA
MAL10|PF10_0016  AACCAAGTTATTTTCAATATGCTGATAAAAAAAAATATGAGGCTTGGA
su_gi_contig_548 AACCAAGTTATTTTCAATATGCTGATAAAAAAAAATATGAGGCTTGGA

PF10_0016        AATCAATTGAGAATTTAAATAAAGAAGATGCTAAGAAAAGATACATTG
MAL10|PF10_0016  AATCAATTGAGAATTTAAATAAAGAAGATGCTAAGAAAAGATACATTG
su_gi_contig_548 AATCAATTGAGAATTTAAATAAAGAAGATGCTAAGAAAAGATACATTG

PF10_0016        AAATCGTTACAGAAAATTTTCCTAATTGGCAAAATAAAGAATAATTTA
MAL10|PF10_0016  AAATCGTTACAGAAAATTTTCCTAATTGGCAAAATAAAGAATAA----
su_gi_contig_548 AAATCGTTACAGAAAATTTTCCTAATTGGCAAAATAAAGAATAATTTA

PF10_0016        TAAATTCTTAAAATTTCATAATTTATAATTTATTTAGTTTTACATTCA
MAL10|PF10_0016  ------------------------------------------------
su_gi_contig_548 TAAATTCTTAAAATTTCATAATTTATAATTTATTTAGTTTTACATTCA

PF10_0016        TATATTTATTTAAATATTAAATTATATTTTTTATATTTACAAATAAAA
MAL10|PF10_0016  ------------------------------------------------
su_gi_contig_548 TATATTTATTTAAATATTAAATTATATTTTTTATATTTACAAATAAAA

PF10_0016        AAAAAAAAAAAAAAAAAAAAAATTAGCTATTGTATATATATTATATAA
MAL10|PF10_0016  ------------------------------------------------
su_gi_contig_548 AAAAAAAAAAAAAAAAA-------------------------------

PF10_0016        ATATGCTTAATATATTTTAATATATAACGTGAAATATTCTTATAAATA
MAL10|PF10_0016  ------------------------------------------------
su_gi_contig_548 ------------------------------------------------

PF10_0016        AAAAGAGTCAAGTATACAACATAAAATAAAATGAAATGTAATTATATA
MAL10|PF10_0016  ------------------------------------------------
su_gi_contig_548 ------------------------------------------------

PF10_0016        TATTATATTTAAATAATTCTATAAATAATATTGTTATCTTTTATGTAC
MAL10|PF10_0016  ------------------------------------------------
su_gi_contig_548 ------------------------------------------------

PF10_0016        TTAAAAAAATAAATTTGTTTCATTGTCATCTTAAACAAATATATAATT
MAL10|PF10_0016  ------------------------------------------------
su_gi_contig_548 ------------------------------------------------

PF10_0016        ATATACATATATGTAGACAAAATTATATATTTATTTTTTTTTTTTTTG
MAL10|PF10_0016  ------------------------------------------------
su_gi_contig_548 ------------------------------------------------

PF10_0016        GAAAAATAATTTTTATAACACTATAATATATATATATATATTATGTAT
MAL10|PF10_0016  ------------------------------------------------
su_gi_contig_548 ------------------------------------------------

PF10_0016        GTTCATAATAATTATTTGACTGTAATAGATTATATTTTATATTTTTTT
MAL10|PF10_0016  ------------------------------------------------
su_gi_contig_548 ------------------------------------------------

PF10_0016        TTTTTTTTTTTTTAAAAGTACATAGTAGTAATTATAGTATTATAAAAA
MAL10|PF10_0016  ------------------------------------------------
su_gi_contig_548 ------------------------------------------------

PF10_0016        CTTTTTATTTTTATGAAAATACAATATTATGAAATAGAAATATTAGAA
MAL10|PF10_0016  ------------------------------------------------
su_gi_contig_548 ------------------------------------------------

PF10_0016        AACTATATTTAATAATATGTAGAAAACTATATTATATAAGGACAATAT
MAL10|PF10_0016  ------------------------------------------------
su_gi_contig_548 ------------------------------------------------

PF10_0016        ATATAAAAAACACTCATTGAATTTGTGAATATTAAATGTTTCAAGGTA
MAL10|PF10_0016  ------------------------------------------------
su_gi_contig_548 ------------------------------------------------

PF10_0016        CTTATTTTTTATAGTGATATATTAATACAATGTCTCAATTATAGTACA
MAL10|PF10_0016  ------------------------------------------------
su_gi_contig_548 ------------------------------------------------

PF10_0016        ATGATTATAAATATATATTTACCTGTTTAATTTATTATATATATATAT
MAL10|PF10_0016  ------------------------------------------------
su_gi_contig_548 ------------------------------------------------

PF10_0016        AAATACAATATACATATCTCAATTTATGCATGCAGGATTTTTCTAATA
MAL10|PF10_0016  ------------------------------------------------
su_gi_contig_548 ------------------------------------------------

PF10_0016        ATTTTTTTTCAATACTGTATTATTCTTTTTATAAATACCCTTTTTTAA
MAL10|PF10_0016  ------------------------------------------------
su_gi_contig_548 ------------------------------------------------

PF10_0016        AATGTTTATAATATTTATATGTATAATTTAATGGTTTTATATTAAGAA
MAL10|PF10_0016  ------------------------------------------------
su_gi_contig_548 ------------------------------------------------

PF10_0016        AACATATGTTTTGTACTTAAGAAAAAAAAAAAAAAATAAAATAAAAGA
MAL10|PF10_0016  ------------------------------------------------
su_gi_contig_548 ------------------------------------------------

PF10_0016        AAAATACAAATAGAACATAATAAAAATATGTTGTTTTTAATTCATATT
MAL10|PF10_0016  ------------------------------------------------
su_gi_contig_548 ------------------------------------------------

PF10_0016        ATTCATTTAATTTTTTTAATTATTTTCATCTAATATATATATAATTTT
MAL10|PF10_0016  ------------------------------------------------
su_gi_contig_548 ------------------------------------------------

PF10_0016        TAAATGGTTTCAAAAATAATTTTGGTTGTAATGGAAATTAAATATAAA
MAL10|PF10_0016  ------------------------------------------------
su_gi_contig_548 ------------------------------------------------

PF10_0016        TATAGTAGTGTTTTTTAAGTAATAAAATTATTTTTTTTATATTTAAGA
MAL10|PF10_0016  ------------------------------------------------
su_gi_contig_548 ------------------------------------------------

PF10_0016        AATATTAAAAAAAGAACATATTTTTTTTATATAAAAAATAGATAAAAA
MAL10|PF10_0016  ------------------------------------------------
su_gi_contig_548 ------------------------------------------------

PF10_0016        TATTTTTTTAAACTTTAATCATATTATATATATAATATATATATATAT
MAL10|PF10_0016  ------------------------------------------------
su_gi_contig_548 ------------------------------------------------

PF10_0016        TAAATATATTATTCTTTTATTTTATTATTTTATTCATTTTATTTTTTT
MAL10|PF10_0016  ------------------------------------------------
su_gi_contig_548 ------------------------------------------------

PF10_0016        TTAAGAAAGATTTGTATATAAAAAATTACATAAGGTAATCTATTTTAT
MAL10|PF10_0016  ------------------------------------------------
su_gi_contig_548 ------------------------------------------------

PF10_0016        TTTAATCTTTATATCAACTTATGCTCTTATTTTATAGAGTCTTTTCTG
MAL10|PF10_0016  ------------------------------------------------
su_gi_contig_548 ------------------------------------------------

PF10_0016        ATAGATAAATAAATAAATAAATATATATATATATATATATATATATAT
MAL10|PF10_0016  ------------------------------------------------
su_gi_contig_548 ------------------------------------------------

PF10_0016        ATATATATATGTTTTTTTAATATATATGATTATATTTTATTCCTGGTC
MAL10|PF10_0016  ------------------------------------------------
su_gi_contig_548 ------------------------------------------------

PF10_0016        ATTAAAAT
MAL10|PF10_0016  --------
su_gi_contig_548 --------

;

endblock;
