# Supplementary material for: cDNA sequences reveal considerable gene prediction inaccuracy in the Plasmodium falciparum genome
Source: BMC Genomics. 2007 Jul 27;8:255. doi: 10.1186/1471-2164-8-255 (PMC1978503; doi:10.1186/1471-2164-8-255)
Supplement: Additional file 2 — Genes with predicted coding regions fully covered by EST and confirmation of predicted introns. Aligned cDNA and predicted CDS sequences can be viewed by double clicking the hyper-linked gene names in the Excel file. [file 1471-2164-8-255-S2.zip › PF10_0019.TXT]

#NEXUS

[!This data assembled using Sequencher, from Gene Codes Corporation.]
begin data;
   dimensions ntax=4 nchar=3323;
   format datatype=dna gap=- interleave=yes;
   matrix

PF10_0019             GTATTTTAATGTTTTAATAAAAAAATACCTTATATTTTCTATAAATTT
MAL10|PF10_0019       ------------------------------------------------
su_gi_contig_212      ------------------------------------------------
092_PfLab1_M_P15b.ab1 ------------------------------------------------

PF10_0019             TATTTTTCTTTATTATAGAATGTGTCATTTAATTTTTTTATAATTAAT
MAL10|PF10_0019       ------------------------------------------------
su_gi_contig_212      ------------------------------------------------
092_PfLab1_M_P15b.ab1 ------------------------------------------------

PF10_0019             TTTATTCTTATTTATTTCCACTGTATTTATTAATTTAAATATTCTTAT
MAL10|PF10_0019       ------------------------------------------------
su_gi_contig_212      ------------------------------------------------
092_PfLab1_M_P15b.ab1 ------------------------------------------------

PF10_0019             GTTTAATTAATATGTAAATATAAAATATATATATATATATATATATAT
MAL10|PF10_0019       ------------------------------------------------
su_gi_contig_212      ------------------------------------------------
092_PfLab1_M_P15b.ab1 ------------------------------------------------

PF10_0019             ATATATATATATATATAACCTTTAATCTAATGGATTAGTTCAATTTTC
MAL10|PF10_0019       ------------------------------------------------
su_gi_contig_212      ------------------------------------------------
092_PfLab1_M_P15b.ab1 ------------------------------------------------

PF10_0019             TTCTACATATACAAATATATAATATATTATAATATATTCATTTTATTA
MAL10|PF10_0019       ------------------------------------------------
su_gi_contig_212      ------------------------------------------------
092_PfLab1_M_P15b.ab1 ------------------------------------------------

PF10_0019             TTTTTTTTGAATATTATATGAATATATATTCTAGTTCATATAAGTAGT
MAL10|PF10_0019       ------------------------------------------------
su_gi_contig_212      ------------------------------------------------
092_PfLab1_M_P15b.ab1 ------------------------------------------------

PF10_0019             ATGAAATAATATATATATATATATATATATATATATAATATTTATGAC
MAL10|PF10_0019       ------------------------------------------------
su_gi_contig_212      ------------------------------------------------
092_PfLab1_M_P15b.ab1 ------------------------------------------------

PF10_0019             GTAATATATAAAAAAAAATAAATACATGCATATAATACATTATAACGT
MAL10|PF10_0019       ------------------------------------------------
su_gi_contig_212      ------------------------------------------------
092_PfLab1_M_P15b.ab1 ------------------------------------------------

PF10_0019             TATTTTATTATATATTATAGATTATAATCTATTATGTTAATATATATA
MAL10|PF10_0019       ------------------------------------------------
su_gi_contig_212      ------------------------------------------------
092_PfLab1_M_P15b.ab1 ------------------------------------------------

PF10_0019             TATAATATATATTTAATAAGATTGTATAAAATGCATAAAAAAAAAATA
MAL10|PF10_0019       ------------------------------------------------
su_gi_contig_212      ------------------------------------------------
092_PfLab1_M_P15b.ab1 ------------------------------------------------

PF10_0019             TATATATATATATATATAATAAGCAAATAAATAATATGAATAAAATTT
MAL10|PF10_0019       ------------------------------------------------
su_gi_contig_212      ------------------------------------------------
092_PfLab1_M_P15b.ab1 ------------------------------------------------

PF10_0019             GAATATAAAAATTTAATTTAAAATTTTTTCAGAATAATTATTTTTTAT
MAL10|PF10_0019       ------------------------------------------------
su_gi_contig_212      ------------------------------------------------
092_PfLab1_M_P15b.ab1 ------------------------------------------------

PF10_0019             TATATTTATTGTTTTTTTTTTTTTTTTTCCTTTTTACTTTTTCATTTC
MAL10|PF10_0019       ------------------------------------------------
su_gi_contig_212      ------------------------------------------------
092_PfLab1_M_P15b.ab1 ------------------------------------------------

PF10_0019             TTTATTTTTTTTTTTTTAAAGAATATATTTTTTATATATAGTTCTTTT
MAL10|PF10_0019       ------------------------------------------------
su_gi_contig_212      ------------------------------------------------
092_PfLab1_M_P15b.ab1 ------------------------------------------------

PF10_0019             AAATTTCGCATATTTCTTAAACTTGTATTTATATATATATATATATAT
MAL10|PF10_0019       ------------------------------------------------
su_gi_contig_212      ------------------------------------------------
092_PfLab1_M_P15b.ab1 ------------------------------------------------

PF10_0019             ATATATATGTAATATAGAACGGTTACCAACGAAATATATTTCGTTCCA
MAL10|PF10_0019       ------------------------------------------------
su_gi_contig_212      ------------------------------------------------
092_PfLab1_M_P15b.ab1 ------------------------------------------------

PF10_0019             ATTTATATATTTATGAAGAAAGTATACATTTGTCCGCCGAAATAAAAT
MAL10|PF10_0019       ------------------------------------------------
su_gi_contig_212      ------------------------------------------------
092_PfLab1_M_P15b.ab1 ------------------------------------------------

PF10_0019             TTCAATGTCGTTCTTGTATGCAAGAAAAATAATATTAAATAAATAAAA
MAL10|PF10_0019       ------------------------------------------------
su_gi_contig_212      ------------------------------------------------
092_PfLab1_M_P15b.ab1 ------------------------------------------------

PF10_0019             ATAAAGAGTCAACTTTAAATATTTTTAATAACGACAATATAATAACTA
MAL10|PF10_0019       ------------------------------------------------
su_gi_contig_212      ------------------------------------------------
092_PfLab1_M_P15b.ab1 ------------------------------------------------

PF10_0019             CATGTTTTTATAAATAAAGGATACATATATTTGTAGCTGTATGTTGTT
MAL10|PF10_0019       ------------------------------------------------
su_gi_contig_212      ------------------------------------------------
092_PfLab1_M_P15b.ab1 ------------------------------------------------

PF10_0019             TTTTTTATTCATTATTTTATTATTTTTATTATATAGAAAAATATGCAT
MAL10|PF10_0019       ------------------------------------------------
su_gi_contig_212      ------------TATTTTATTATTTTTATTATATAGAAAAATATGCAT
092_PfLab1_M_P15b.ab1 ------------TATTTTATTATTTTTATTATATAGAAAAATATGCAT

PF10_0019             ATATTTAATTTTTATAAATTAAATAAAAAAAAATAATTTTTTCATTGA
MAL10|PF10_0019       ------------------------------------------------
su_gi_contig_212      ATATTTAATTTTTATAAATTAAATAAAAAAAAATAATTTTTTCATTGA
092_PfLab1_M_P15b.ab1 ATATTTAATTTTTATAAATTAAATAAAAAAAAATAATTTTTTCATTG-

PF10_0019             AAAAAAAAATATATGCCTATTTAATATAAAAAAATATTTATATTATAT
MAL10|PF10_0019       ------------------------------------------------
su_gi_contig_212      AAAAAAAAATATATGCCTATTTAATATAAAAAAATATTTATATTATAT
092_PfLab1_M_P15b.ab1 AAAAAAAAATATATGCCTATTTAATATAAAAAAATATTTATATTATAT

PF10_0019             TTAAAAAAAATCTTAAATTTCTTTAAAAAAAATTTTTTTCTTTAAAAA
MAL10|PF10_0019       ------------------------------------------------
su_gi_contig_212      TTAAAAAAAATCTTAAATTTCTTTAAAAAAAATTTTTTTCTTTAAAAA
092_PfLab1_M_P15b.ab1 TTAAAAAAAATCTTAAATTTCTTTAAAAAAAATTTTTTTCTTTAAAAA

PF10_0019             AATTATCACTTTTTTAATAAAATTTTATTCAAAAAAATAATATAAAAT
MAL10|PF10_0019       ------------------------------------------------
su_gi_contig_212      AATTATCACTTTTTTAATAAAATTTTATTCAAAAAAATAATATAAAAT
092_PfLab1_M_P15b.ab1 AATTATCACTTTTTTAATAAAATTTTATTCAAAAAAATAATATAAAAT

PF10_0019             TAATTTATTATATTTTTTAAAAAATATTTAAAAAATTTTTAAAAGAAT
MAL10|PF10_0019       ------------------------------------------------
su_gi_contig_212      TAATTTATTATATTTTTTAAAAAATATTTAAAAAATTTTTAAAAGAAT
092_PfLab1_M_P15b.ab1 TAATTTATTATATTTTTTAAAAAATATTTAAAAAATTTTTAAAAGAAT

PF10_0019             CATTTTATTTTTATAATATAAATTTAATATTTTAAAAAAAAACAAAAA
MAL10|PF10_0019       ------------------------------------------------
su_gi_contig_212      CATTTTATTTTTATAATATAAATTTAATATTTTAAAAAAAAACAAAAA
092_PfLab1_M_P15b.ab1 CATTTTATTTTTATAATATAAATTTAATATTTTAAAAAAAAACAAAAA

PF10_0019             AAAGCTTTTTTGAAAATTTTTTATTAATATTATAATATTTTATTTTAT
MAL10|PF10_0019       ------------------------------------------------
su_gi_contig_212      AAAGCTTTTTTGAAAATTTTTTATTAATATTATAATATTTTATTTTAT
092_PfLab1_M_P15b.ab1 AAAGCTTTTTTGAAAATTTTTTATTAATATTATAATATTTTATTTTAT

PF10_0019             AATTATTTAAAATTCTTTATTTTTTTTTTAATATTTAATTCCAAATTT
MAL10|PF10_0019       ------------------------------------------------
su_gi_contig_212      AATTATTTAAAATTCTTTATTTTTTTTTTAATATTTAATTCCAAATTT
092_PfLab1_M_P15b.ab1 AATTAT------------------------------------------

PF10_0019             ATTATAAAAATTTATTTTATATAATTTTATTTTTTTAACTTTAATATA
MAL10|PF10_0019       ------------------------------------------------
su_gi_contig_212      ATTATAAAAATTTATTTTATATAATTTTATTTTTTTAACTTTAATATA
092_PfLab1_M_P15b.ab1 ------------------------------------------------

PF10_0019             TTTTATTCAGGATGAAAATTTCAAAGATTTTATTTTTCTTCGTTGCTA
MAL10|PF10_0019       -----------ATGAAAATTTCAAAGATTTTATTTTTCTTCGTTGCTA
su_gi_contig_212      TTTTATTCAGGATGAAAATTTCAAAGATTTTATTTTTCTTCGTTGCTA
092_PfLab1_M_P15b.ab1 ------------------------------------------------

PF10_0019             TCATAGCAGTTAAATTATTTATCCCAGGATATGTTTTAGGAGGTAGTA
MAL10|PF10_0019       TCATAGCAGTTAAATTATTTATCCCAGGATATGTTTTAGGAGGTAGTA
su_gi_contig_212      TCATAGCAGTTAAATTATTTATCCCAGGATATGTTTTAGGAGGTAGTA
092_PfLab1_M_P15b.ab1 ------------------------------------------------

PF10_0019             GTGGATCAGGTGGCGTAAAAAAATTAACAGATGCTCAAAAGAAGAAGA
MAL10|PF10_0019       GTGGATCAGGTGGCGTAAAAAAATTAACAGATGCTCAAAAGAAGAAGA
su_gi_contig_212      GTGGATCAGGTGGCGTAAAAAAATTAACAGATGCTCAAAAGAAGAAGA
092_PfLab1_M_P15b.ab1 ------------------------------------------------

PF10_0019             AGAATATTATAATATTTTCTTCCGTAGCTTCTGTTCTCGCTGCCTTAA
MAL10|PF10_0019       AGAATATTATAATATTTTCTTCCGTAGCTTCTGTTCTCGCTGCCTTAA
su_gi_contig_212      AGAATATTATAATATTTTCTTCCGTAGCTTCTGTTCTCGCTGCCTTAA
092_PfLab1_M_P15b.ab1 ------------------------------------------------

PF10_0019             TAGGTGCTGGTGTAGGTTTTGGAATATATTATAAGAATCATAAATCCG
MAL10|PF10_0019       TAGGTGCTGGTGTAGGTTTTGGAATATATTATAAGAATCATAAATCCG
su_gi_contig_212      TAGGTGCTGGTGTAGGTTTTGGAATATATTATAAGAATCATAAATCCG
092_PfLab1_M_P15b.ab1 ------------------------------------------------

PF10_0019             ATAACAAAGATGAAGGAAATGATAAAAAAGGAAGCAATGATTCTAAAA
MAL10|PF10_0019       ATAACAAAGATGAAGGAAATGATAAAAAAGGAAGCAATGATTCTAAAA
su_gi_contig_212      ATAACAAAGATGAAGGAAATGATAAAAAAGGAAGCAATGATTCTAAAA
092_PfLab1_M_P15b.ab1 ------------------------------------------------

PF10_0019             ACAAATCACAAGAAGGAAGCACACCACTTTTAACTGCTAAAGCTTAAG
MAL10|PF10_0019       ACAAATCACAAGAAGGAAGCACACCACTTTTAACTGCTAAAGCTTAA-
su_gi_contig_212      ACAAATCACAAGAAGGAAGCACACCACTTTTAACTGCTAAAGCTTAAG
092_PfLab1_M_P15b.ab1 ------------------------------------------------

PF10_0019             CATGAATTTAAAGAATTAGTTTATACATAGAAATACAAAAATCATGTA
MAL10|PF10_0019       ------------------------------------------------
su_gi_contig_212      CATGAATTTAAAGAATTAGTTTATACATAGAAATACAAAAATCATGTA
092_PfLab1_M_P15b.ab1 ------------------------------------------------

PF10_0019             TCAGATAATTAAAATTGGATTATTTTTATTTGAAAGGATTATAATATA
MAL10|PF10_0019       ------------------------------------------------
su_gi_contig_212      TCAGATAATTAAAATTGGATTATTTTTATTTGAAAGGATTATAATATA
092_PfLab1_M_P15b.ab1 ------------------------------------------------

PF10_0019             ATTTACCAAATAATTGAAGTTATCAGAAAAATAAAAAAAAAAAAAATG
MAL10|PF10_0019       ------------------------------------------------
su_gi_contig_212      ATTTACCAAATAATTGAAGTTATCTGAAAAATAAAAAAAAAAAAAATG
092_PfLab1_M_P15b.ab1 ------------------------------------------------

PF10_0019             CAAAAGGAATTTTGGGAATAAGTTCTTTTTTTTTATTACATATGGTTT
MAL10|PF10_0019       ------------------------------------------------
su_gi_contig_212      CAAAAGGAATTTTGGGAATAAGTTCTTTTTTTTTATTACATATGGTTT
092_PfLab1_M_P15b.ab1 ------------------------------------------------

PF10_0019             TGGAATACAATAAAAAAGGATATAAATATATATATATATATATATATA
MAL10|PF10_0019       ------------------------------------------------
su_gi_contig_212      TGGAATACAATAAAAAAG------------------------------
092_PfLab1_M_P15b.ab1 ------------------------------------------------

PF10_0019             TATATTATGTATATATGTGAACAAAATACATCTTTATAAAAGAACGAT
MAL10|PF10_0019       ------------------------------------------------
su_gi_contig_212      ------------------------------------------------
092_PfLab1_M_P15b.ab1 ------------------------------------------------

PF10_0019             TTATATATTTTTTTTGCATTATAACATGAATTAGTGCTTATTTTTATA
MAL10|PF10_0019       ------------------------------------------------
su_gi_contig_212      ------------------------------------------------
092_PfLab1_M_P15b.ab1 ------------------------------------------------

PF10_0019             TGATTTTTTTTTTTTTATTTTTATGTGTTTAGATGTATGTATATATAA
MAL10|PF10_0019       ------------------------------------------------
su_gi_contig_212      ------------------------------------------------
092_PfLab1_M_P15b.ab1 ------------------------------------------------

PF10_0019             ATAATTATTTTATATAGAAATTGAAAAAAAAAAAAAAAATGTAAAAAA
MAL10|PF10_0019       ------------------------------------------------
su_gi_contig_212      ------------------------------------------------
092_PfLab1_M_P15b.ab1 ------------------------------------------------

PF10_0019             TTATATAACAAATTGTACGAATGAAAATATTATTAAAATGAACTTTTT
MAL10|PF10_0019       ------------------------------------------------
su_gi_contig_212      ------------------------------------------------
092_PfLab1_M_P15b.ab1 ------------------------------------------------

PF10_0019             AAATAGCAGAACGCACTTTTTGAAAAATATATATTGAGTAATTCTTTT
MAL10|PF10_0019       ------------------------------------------------
su_gi_contig_212      ------------------------------------------------
092_PfLab1_M_P15b.ab1 ------------------------------------------------

PF10_0019             GGATATGTTAATATTTTTTCCTCATTTATTTTAAATAATATATACATA
MAL10|PF10_0019       ------------------------------------------------
su_gi_contig_212      ------------------------------------------------
092_PfLab1_M_P15b.ab1 ------------------------------------------------

PF10_0019             TTATTATAATAAAAAAAAAAAAAAAAAAAGAAATAAAAAGAAATAAAG
MAL10|PF10_0019       ------------------------------------------------
su_gi_contig_212      ------------------------------------------------
092_PfLab1_M_P15b.ab1 ------------------------------------------------

PF10_0019             GGTAATTTTTTTTCTATATTATGTTGTATTTAGAATGTTAATTATAAA
MAL10|PF10_0019       ------------------------------------------------
su_gi_contig_212      ------------------------------------------------
092_PfLab1_M_P15b.ab1 ------------------------------------------------

PF10_0019             ACAAATAAATAACAACGTTATGTTTTATTTATAGTAAATATAATTTCT
MAL10|PF10_0019       ------------------------------------------------
su_gi_contig_212      ------------------------------------------------
092_PfLab1_M_P15b.ab1 ------------------------------------------------

PF10_0019             GATATTATATATTATGTAAAATTATAAAAATGTTCATTATTTATCCTA
MAL10|PF10_0019       ------------------------------------------------
su_gi_contig_212      ------------------------------------------------
092_PfLab1_M_P15b.ab1 ------------------------------------------------

PF10_0019             ATGTTTCTATAAAATTGGTATTATTATCATAAAATAAGATGCAGTTTA
MAL10|PF10_0019       ------------------------------------------------
su_gi_contig_212      ------------------------------------------------
092_PfLab1_M_P15b.ab1 ------------------------------------------------

PF10_0019             TGTAATTTGATATATATTTTTTTAATTAATATATTTTATATATTTCTA
MAL10|PF10_0019       ------------------------------------------------
su_gi_contig_212      ------------------------------------------------
092_PfLab1_M_P15b.ab1 ------------------------------------------------

PF10_0019             ATATATATATTATATATAAACAGCAAAAAAGACAAAACAATATAAATA
MAL10|PF10_0019       ------------------------------------------------
su_gi_contig_212      ------------------------------------------------
092_PfLab1_M_P15b.ab1 ------------------------------------------------

PF10_0019             GTTAGGAAATATAATTTCCCGTTTCCTTTTTTTTTAAATATTAAGAAA
MAL10|PF10_0019       ------------------------------------------------
su_gi_contig_212      ------------------------------------------------
092_PfLab1_M_P15b.ab1 ------------------------------------------------

PF10_0019             TAAAAGGAGAAAAGGAAAATAAGATATATTTTTAAAAAGAATAAATTA
MAL10|PF10_0019       ------------------------------------------------
su_gi_contig_212      ------------------------------------------------
092_PfLab1_M_P15b.ab1 ------------------------------------------------

PF10_0019             TTATTTTTTTGTTATTATTTTAAAGTAGATAATGACCTGGAATTTGTA
MAL10|PF10_0019       ------------------------------------------------
su_gi_contig_212      ------------------------------------------------
092_PfLab1_M_P15b.ab1 ------------------------------------------------

PF10_0019             TAATTCTTTTGATATACATATTATATAATTGGAATATTTATTTTATTT
MAL10|PF10_0019       ------------------------------------------------
su_gi_contig_212      ------------------------------------------------
092_PfLab1_M_P15b.ab1 ------------------------------------------------

PF10_0019             AAATATAAATCCAAAAAAAAAGAAAAATATTATATAACATTGAAGAGT
MAL10|PF10_0019       ------------------------------------------------
su_gi_contig_212      ------------------------------------------------
092_PfLab1_M_P15b.ab1 ------------------------------------------------

PF10_0019             TAATATATTTATTCATCAATATGATTTATAATATATATATTTATATAG
MAL10|PF10_0019       ------------------------------------------------
su_gi_contig_212      ------------------------------------------------
092_PfLab1_M_P15b.ab1 ------------------------------------------------

PF10_0019             ACATAAATGGATCATTTTTTAAAAAAGGCGATGAATAATTTTTTCAAG
MAL10|PF10_0019       ------------------------------------------------
su_gi_contig_212      ------------------------------------------------
092_PfLab1_M_P15b.ab1 ------------------------------------------------

PF10_0019             TTTATATTAAAATTATTATAGGATATGAATGTTTTATATATAATTGAA
MAL10|PF10_0019       ------------------------------------------------
su_gi_contig_212      ------------------------------------------------
092_PfLab1_M_P15b.ab1 ------------------------------------------------

PF10_0019             TGATATAGTTGTATATATATATATATATATATATATATATATATAATA
MAL10|PF10_0019       ------------------------------------------------
su_gi_contig_212      ------------------------------------------------
092_PfLab1_M_P15b.ab1 ------------------------------------------------

PF10_0019             TATGTTATAATTTTATATTCATGAATTCTGTTTTATATTATATTATAA
MAL10|PF10_0019       ------------------------------------------------
su_gi_contig_212      ------------------------------------------------
092_PfLab1_M_P15b.ab1 ------------------------------------------------

PF10_0019             AATTACCACTATATATTACTAAAAATTTAATATCGTTTGATATAACAT
MAL10|PF10_0019       ------------------------------------------------
su_gi_contig_212      ------------------------------------------------
092_PfLab1_M_P15b.ab1 ------------------------------------------------

PF10_0019             GAATTTTCTTATTTCTAATTAATAAAAAGATATTTTTGTATCTTTACT
MAL10|PF10_0019       ------------------------------------------------
su_gi_contig_212      ------------------------------------------------
092_PfLab1_M_P15b.ab1 ------------------------------------------------

PF10_0019             AAATTTTTACT
MAL10|PF10_0019       -----------
su_gi_contig_212      -----------
092_PfLab1_M_P15b.ab1 -----------

;

endblock;
