# Supplementary material for: cDNA sequences reveal considerable gene prediction inaccuracy in the Plasmodium falciparum genome
Source: BMC Genomics. 2007 Jul 27;8:255. doi: 10.1186/1471-2164-8-255 (PMC1978503; doi:10.1186/1471-2164-8-255)
Supplement: Additional file 2 — Genes with predicted coding regions fully covered by EST and confirmation of predicted introns. Aligned cDNA and predicted CDS sequences can be viewed by double clicking the hyper-linked gene names in the Excel file. [file 1471-2164-8-255-S2.zip › PF10_0028.TXT]

#NEXUS

[!This data assembled using Sequencher, from Gene Codes Corporation.]
begin data;
   dimensions ntax=3 nchar=5176;
   format datatype=dna gap=- interleave=yes;
   matrix

PF10_0028        TATATTCTCAATTCATTAAATCATTTTATAAACTCAATGTTATATTTC
MAL10|PF10_0028  ------------------------------------------------
su_gi_contig_978 ------------------------------------------------

PF10_0028        ATAATTTTTCTTAAACATAATTTGGTACATTTAAAATATGTATACTTA
MAL10|PF10_0028  ------------------------------------------------
su_gi_contig_978 ------------------------------------------------

PF10_0028        CAAAAATATATAAACATTTTTATTATTCTCTTTACATTATAAATATAT
MAL10|PF10_0028  ------------------------------------------------
su_gi_contig_978 ------------------------------------------------

PF10_0028        TATTCATACAGAAAGCCAATTTTTACTAATTGAACGAAAAAAAATATA
MAL10|PF10_0028  ------------------------------------------------
su_gi_contig_978 ------------------------------------------------

PF10_0028        TGATGCAAAAAAGGTTAAACTATATAATTTTTTTTATATATTTTTTTT
MAL10|PF10_0028  ------------------------------------------------
su_gi_contig_978 ------------------------------------------------

PF10_0028        TTATACATATAACAAAAATGAAAAAGTAACATATTTAAATACTTATAA
MAL10|PF10_0028  ------------------------------------------------
su_gi_contig_978 ------------------------------------------------

PF10_0028        AATAACACTGTATATTCATTATATTATATATATATATATATATATATA
MAL10|PF10_0028  ------------------------------------------------
su_gi_contig_978 ------------------------------------------------

PF10_0028        TATATATATATATAATATATAATATTTTAATAGTTATATAAGGAATAA
MAL10|PF10_0028  ------------------------------------------------
su_gi_contig_978 ------------------------------------------------

PF10_0028        AATATTCATTATATATTATATATAATACCAATATATAAATATGATTAA
MAL10|PF10_0028  ------------------------------------------------
su_gi_contig_978 ------------------------------------------------

PF10_0028        ATAACTTATTACAAAAAAAAAAAAAGAGCATTATATATATAAATATAT
MAL10|PF10_0028  ------------------------------------------------
su_gi_contig_978 ------------------------------------------------

PF10_0028        ATAAAGGGGCACGAAAAGAAAAAAAATATTGCATATATTTTTTCATTT
MAL10|PF10_0028  ------------------------------------------------
su_gi_contig_978 ------------------------------------------------

PF10_0028        TGCTTTATTTTATTTTATATTCATATAATATTATCATACATATTATAT
MAL10|PF10_0028  ------------------------------------------------
su_gi_contig_978 ------------------------------------------------

PF10_0028        TATTATATATTTATATATAATAATAATAAATAAAAAAATACTACATAT
MAL10|PF10_0028  ------------------------------------------------
su_gi_contig_978 ------------------------------------------------

PF10_0028        ATATATATAAGAATAAATAATAATACATATATATATAATAATATAAAT
MAL10|PF10_0028  ------------------------------------------------
su_gi_contig_978 ------------------------------------------------

PF10_0028        AATATATATATTATATTATATATATATTTAATTAAGTTTTTATTTTAA
MAL10|PF10_0028  ------------------------------------------------
su_gi_contig_978 ------------------------------------------------

PF10_0028        TTTTTTTTCCTTTTTAAAAAATAATAATATTAAAAATAATAAAAAACA
MAL10|PF10_0028  ------------------------------------------------
su_gi_contig_978 ------------------------------------------------

PF10_0028        TAAATATATTTTATTTATATAAAAGGAACTAATTTATATTATTTATAT
MAL10|PF10_0028  ------------------------------------------------
su_gi_contig_978 ------------------------------------------------

PF10_0028        ATATTTTATATATGAAAAAAAAAAAAAAAAAAAAAAAAAAGGAAAGGA
MAL10|PF10_0028  ------------------------------------------------
su_gi_contig_978 ------------------------------------------------

PF10_0028        AAATGTTATTTTAAAGAAAAAAATTGAAATATATAATAATTAAAACAT
MAL10|PF10_0028  ------------------------------------------------
su_gi_contig_978 ------------------------------------------------

PF10_0028        TATTAACATAAAAAAAAAAAAAAAAAAATCAGTTTTCTTGTTTTTTTT
MAL10|PF10_0028  ------------------------------------------------
su_gi_contig_978 ------------------------------------------------

PF10_0028        CTTGTTTTTCTTAATTTTCTCCTTTCTATTTTTTATTTTATTTTTTAA
MAL10|PF10_0028  ------------------------------------------------
su_gi_contig_978 ------------------------------------------------

PF10_0028        AGCATTTTATTATTTATATATTTTCATTTCTATTTTATATATGAAATG
MAL10|PF10_0028  ------------------------------------------------
su_gi_contig_978 ------------------------------------------------

PF10_0028        AGAAATAAATAATAAAAAGAGAAAAAAACAGAAATAAGAAAAATATAT
MAL10|PF10_0028  ------------------------------------------------
su_gi_contig_978 ------------------------------------------------

PF10_0028        TGTTAAAATAATTGCATTTTAAAGAAAACATTGTATATTTATATTATT
MAL10|PF10_0028  ------------------------------------------------
su_gi_contig_978 ------------------------------------------------

PF10_0028        ACAATTCAGAATTTATATAGGACAACAAATAAAAATATATATTTGAAA
MAL10|PF10_0028  ------------------------------------------------
su_gi_contig_978 ------------------------------------------------

PF10_0028        TATTAATATATATATATATATAATATATATTTTATTATTTTAAACATA
MAL10|PF10_0028  ------------------------------------------------
su_gi_contig_978 ------------------------------------------------

PF10_0028        TTTAAGGATTTGATATTATTGAAAATAAAATAATTTAAATTAATGTTA
MAL10|PF10_0028  ------------------------------------------------
su_gi_contig_978 ------------------------------------------------

PF10_0028        TTTTATTATTATTTTATTGCAATATTATATATGAATAAATAATTTGTT
MAL10|PF10_0028  ------------------------------------------------
su_gi_contig_978 ------------------------------------------------

PF10_0028        CATTATTAATACCACCACTTATATATATATATATATATATATATATAT
MAL10|PF10_0028  ------------------------------------------------
su_gi_contig_978 ------------------------------------------------

PF10_0028        ATAATATTAAGATACCTATTTATCAAACATATAATTATACTTAATTAA
MAL10|PF10_0028  ------------------------------------------------
su_gi_contig_978 ------------------------------------------------

PF10_0028        TATAGGATATTTATATATATATATATATAATATTTTTTATTATAAAAA
MAL10|PF10_0028  ------------------------------------------------
su_gi_contig_978 ------------------------------------------------

PF10_0028        AGAAAATAAAAAATGAGTTCAAAAGAAGCACATAGTGAATCAGAAGAA
MAL10|PF10_0028  ------------ATGAGTTCAAAAGAAGCACATAGTGAATCAGAAGAA
su_gi_contig_978 -------AAAAAATGAGTTCAAAAGAAGCACATAGTGAATCAGAAGAA

PF10_0028        CCTGTTCACAAGAACGATGGTAAAGGAGGAAACGACAAAAACTTAAGA
MAL10|PF10_0028  CCTGTTCACAAGAACGATG-----------------------------
su_gi_contig_978 CCTGTTCACAAGAACGATG-----------------------------

PF10_0028        AAAACTTTTACATACATATAAATATAAATAAATAAATATATATATAAT
MAL10|PF10_0028  ------------------------------------------------
su_gi_contig_978 ------------------------------------------------

PF10_0028        ACAGTTATATAATATATTATATTTCTTGTTGTAATATATGATAAATAC
MAL10|PF10_0028  ------------------------------------------------
su_gi_contig_978 ------------------------------------------------

PF10_0028        ATATCAGTATTTCTCCCTATAAAAGAAAACAAAAGAATATATTATATT
MAL10|PF10_0028  ------------------------------------------------
su_gi_contig_978 ------------------------------------------------

PF10_0028        CATTTATATATTTTATTTATCACCAAAATTAATGCAATAATTTTTCAT
MAL10|PF10_0028  ------------------------------------------------
su_gi_contig_978 ------------------------------------------------

PF10_0028        ATATGTACATATATTTTTTTTTTTGTCTAACTCAGGTTCAACATTATA
MAL10|PF10_0028  -----------------------------------GTTCAACATTATA
su_gi_contig_978 -----------------------------------GTTCAACATTATA

PF10_0028        TGTATCAAATTTAAGCTCAAAAATAACAACAGCGAAACTTCAAGATAT
MAL10|PF10_0028  TGTATCAAATTTAAGCTCAAAAATAACAACAGCGAAACTTCAAGATAT
su_gi_contig_978 TGTATCAAATTTAAGCTCAAAAATAACAACAGCGAAACTTCAAGATAT

PF10_0028        TTTTGAAAAATATGGAAACATTGAAAAATGTTATGTTATAAGTAACCC
MAL10|PF10_0028  TTTTGAAAAATATGGAAACATTGAAAAATGTTATGTTATAAGTAACCC
su_gi_contig_978 TTTTGAAAAATATGGAAACATTGAAAAATGTTATGTTATAAGTAACCC

PF10_0028        CATAACCAAGTAATAATAAAATAAAATACAATAAAATAAAAAACAATT
MAL10|PF10_0028  CATAACCAA---------------------------------------
su_gi_contig_978 CATAACCAA---------------------------------------

PF10_0028        AATCAAAAATATATGTATTTATATAGTAGTCATTTAACATATAATAAT
MAL10|PF10_0028  ------------------------------------------------
su_gi_contig_978 ------------------------------------------------

PF10_0028        TATATTATATCTTTATTACCAACAGAGAATCTAGAAACTTTGGATTTG
MAL10|PF10_0028  -------------------------AGAATCTAGAAACTTTGGATTTG
su_gi_contig_978 -------------------------AGAATCTAGAAACTTTGGATTTG

PF10_0028        TCACTTTTAATAATTCTGAAGATGCAGAAAATGCAATGAATAAAGCCA
MAL10|PF10_0028  TCACTTTTAATAATTCTGAAGATGCAGAAAATGCAATGAATAAAGCCA
su_gi_contig_978 TCACTTTTAATAATTCTGAAGATGCAGAAAATGCAATGAATAAAGCCA

PF10_0028        ATAAAATGGAAATAGAAGGTTATTAATTTTAATATATCGAACTTATAT
MAL10|PF10_0028  ATAAAATGGAAATAGAAG------------------------------
su_gi_contig_978 ATAAAATGGAAATAGAAG------------------------------

PF10_0028        AATTTACATGTACATAAAAATATATATTCATAATATTTACATAAAATA
MAL10|PF10_0028  ------------------------------------------------
su_gi_contig_978 ------------------------------------------------

PF10_0028        TACACAAATGCAAACATATAAATATTTAAATGTTATATTATAATCAGC
MAL10|PF10_0028  ------------------------------------------------
su_gi_contig_978 ------------------------------------------------

PF10_0028        ATATAAAATATATATAAATGTATATTTAATCAAATGATTTTAAAAACA
MAL10|PF10_0028  ------------------------------------------------
su_gi_contig_978 ------------------------------------------------

PF10_0028        AAATTATAATTTTCATGTATTCCTTATTTCTAATGATATCTTATATGA
MAL10|PF10_0028  ------------------------------------------------
su_gi_contig_978 ------------------------------------------------

PF10_0028        AATGAATAATTATATCAGAATATTGCACAAAATGAATGAATTGAATAA
MAL10|PF10_0028  ------------------------------------------------
su_gi_contig_978 ------------------------------------------------

PF10_0028        TGAAATAATAAATATTGTACCTACTTATATATATATATATATATATTT
MAL10|PF10_0028  ------------------------------------------------
su_gi_contig_978 ------------------------------------------------

PF10_0028        AAACCAAAATTATGATTTTTTTTTGTGCTTGATTCAATAATATATCAC
MAL10|PF10_0028  ------------------------------------------------
su_gi_contig_978 ------------------------------------------------

PF10_0028        ATGTATCTTCATAATATAAATAATAAATACAAATTTCTGGATTTGCTT
MAL10|PF10_0028  ------------------------------------------------
su_gi_contig_978 ------------------------------------------------

PF10_0028        TTATAATATTTATTTATTTTACATTCATTATTTATTGAGAGAAATATC
MAL10|PF10_0028  ------------------------------------------------
su_gi_contig_978 ------------------------------------------------

PF10_0028        AAAATGAAAAATTAAAAATATATATTATCCCCTTTTTTTAATAATAGG
MAL10|PF10_0028  -----------------------------------------------G
su_gi_contig_978 -----------------------------------------------G

PF10_0028        AAGAGAAATCAACGTAGAAATTGCTAAGCGAAATGAGCCACATGAACC
MAL10|PF10_0028  AAGAGAAATCAACGTAGAAATTGCTAAGCGAAATGAGCCACATGAACC
su_gi_contig_978 AAGAGAAATCAACGTAGAAATTGCTAAGCGAAATGAGCCACATGAACC

PF10_0028        AACCCCAGGAGAATATAAAGGAGTACAAAGTAGGAATTATATATATAT
MAL10|PF10_0028  AACCCCAGGAGAATATAAAGGAGTACAAA-------------------
su_gi_contig_978 AACCCCAGGAGAATATAAAGGAGTACAAA-------------------

PF10_0028        AAAATATAATATATGTATTCAAAGCTAATCGGATATATATATATATAA
MAL10|PF10_0028  ------------------------------------------------
su_gi_contig_978 ------------------------------------------------

PF10_0028        ATATATATATATATATATATATATATATATGTCTTAACATATAAACAT
MAL10|PF10_0028  ------------------------------------------------
su_gi_contig_978 ------------------------------------------------

PF10_0028        ATTCATTTATTATTATTATTATTATTATTATTATTATTTATGTATTGT
MAL10|PF10_0028  ------------------------------------------------
su_gi_contig_978 ------------------------------------------------

PF10_0028        TCCAGATATAGTAAAGAGGAATGGATTAAGACACGATTATTACGGAAG
MAL10|PF10_0028  -----ATATAGTAAAGAGGAATGGATTAAGACACGATTATTACGGAAG
su_gi_contig_978 -----ATATAGTAAAGAGGAATGGATTAAGACACGATTATTACGGAAG

PF10_0028        AAAATATGACAGACCTTATGATAGGAGAAGATATGATTCACGAAGGTA
MAL10|PF10_0028  AAAATATGACAGACCTTATGATAGGAGAAGATATGATTCACGAAG---
su_gi_contig_978 AAAATATGACAGACCTTATGATAGGAGAAGATATGATTCACGAAG---

PF10_0028        AAATAATATAAAATTACAAAAATAAAATATAAATAATTATATATATAT
MAL10|PF10_0028  ------------------------------------------------
su_gi_contig_978 ------------------------------------------------

PF10_0028        ATATATATGTGTTTGTATATATGTATATATTCTCATGATTATATTACT
MAL10|PF10_0028  ------------------------------------------------
su_gi_contig_978 ------------------------------------------------

PF10_0028        TCTTTTATTTTAGAGTTAACCCTTATGGAAGAGATCGTATGAGAAATT
MAL10|PF10_0028  -------------AGTTAACCCTTATGGAAGAGATCGTATGAGAAATT
su_gi_contig_978 -------------AGTTAACCCTTATGGAAGAGATCGTATGAGAAATT

PF10_0028        TTGGTTATCGTAATAATGGTTATAGACATGATAGATATGATAGGCGTC
MAL10|PF10_0028  TTGGTTATCGTAATAATGGTTATAGACATGATAGATATGATAGGCGTC
su_gi_contig_978 TTGGTTATCGTAATAATGGTTATAGACATGATAGATATGATAGGCGTC

PF10_0028        CACGTAATGATTATAGGAATTATGATAGAAGATCGATTGATAATAAAT
MAL10|PF10_0028  CACGTAATGATTATAGGAATTATGATAGAAGATCGATTGATAATAAAT
su_gi_contig_978 CACGTAATGATTATAGGAATTATGATAGAAGATCGATTGATAATAAAT

PF10_0028        ATTATAGAAGAAATGATTATTATAAAAGAAACGCAAGAAGTAGTGATA
MAL10|PF10_0028  ATTATAGAAGAAATGATTATTATAAAAGAAACGCAAGAAGTAGTGATA
su_gi_contig_978 ATTATAGAAGAAATGATTATTATAAAAGAAACGCAAGAAGTAGTGATA

PF10_0028        ATGAAAGGGGACCATCAAGAGATGACAGTAAAAGGAAAAAGAGATATG
MAL10|PF10_0028  ATGAAAGGGGACCATCAAGAGATGACAGTAAAAGGAAAAAGAGATATG
su_gi_contig_978 ATGAAAGGGGACCATCAAGAGATGACAGTAAAAGGAAAAAGAGATATG

PF10_0028        ATAGAGTAAGAAAATCAACAAGTGTATCAAATAGTGAGAGAAGACGTT
MAL10|PF10_0028  ATAGAGTAAGAAAATCAACAAGTGTATCAAATAGTGAGAGAAGACGTT
su_gi_contig_978 ATAGAGTAAGAAAATCAACAAGTGTATCAAATAGTGAGAGAAGACGTT

PF10_0028        ATAGAAATTCACCTGACAGGTAACATAATAAATAATTTTATACATACT
MAL10|PF10_0028  ATAGAAATTCACCTGACAG-----------------------------
su_gi_contig_978 ATAGAAATTCACCTGACAG-----------------------------

PF10_0028        CACAAGAAAAAAAAAAATAATAAAATAAAATATATAAATACATACATA
MAL10|PF10_0028  ------------------------------------------------
su_gi_contig_978 ------------------------------------------------

PF10_0028        TACATATTTATTTTATGTTTACATTTATATTTATTGTACCCGCAGCGA
MAL10|PF10_0028  ------------------------------------------------
su_gi_contig_978 ------------------------------------------------

PF10_0028        TATAATATGCCTATAATATATATATATATATATATATATATATATATA
MAL10|PF10_0028  ------------------------------------------------
su_gi_contig_978 ------------------------------------------------

PF10_0028        TATATATATATATTTATATATATATATATATATTCTTATTAATTTATT
MAL10|PF10_0028  ------------------------------------------------
su_gi_contig_978 ------------------------------------------------

PF10_0028        CATTTATTTGCTTTTTTTTTTTTTTTTTCATTTATTATTCTTTCCTTA
MAL10|PF10_0028  ------------------------------------------------
su_gi_contig_978 ------------------------------------------------

PF10_0028        TCAGAAGTCCACGTTATAGAAGAAAATAAAATAAAAATTAAAAAAATA
MAL10|PF10_0028  ----AAGTCCACGTTATAGAAGAAAATAA-------------------
su_gi_contig_978 ----AAGTCCACGTTATAGAAGAAAATAAAATAAAAATTAAAAAAATA

PF10_0028        GAAACGAATTGAATGCATATATTATTATATATATATTAATCATGTTAC
MAL10|PF10_0028  ------------------------------------------------
su_gi_contig_978 GAAACGAATTGAATGCATATATTATTATATATATATTAATCATGTTAC

PF10_0028        CATTTATTTTATTATTTTTTTTTTTTCAAAAGTTAAAAAAAAATTAAT
MAL10|PF10_0028  ------------------------------------------------
su_gi_contig_978 CATTTATTTTATTATTTTTTTTTTTTCAAAAGTTAAAAAAAAATTAAT

PF10_0028        ATTTGATTGTTCATAAGAATACAAAATTTTAAAATTTTTAAATTGAAT
MAL10|PF10_0028  ------------------------------------------------
su_gi_contig_978 ATTTGATTGTTCATAAGAATACAAAATTTTAAAATTTTTAAATTGAAT

PF10_0028        ACGAAAAATATAATTGAATAAATAAATAAAATGTATTATTATTATTTT
MAL10|PF10_0028  ------------------------------------------------
su_gi_contig_978 ACGAAAAATATAATTGAATAAATAAATAAAATGTATTATTATTAT---

PF10_0028        TTAATTCTAATGAAAACTAACAAAATTATTAAAAAAAATAAATGCCAA
MAL10|PF10_0028  ------------------------------------------------
su_gi_contig_978 ------------------------------------------------

PF10_0028        AAAGAAAAATAAAAAGAAAGAAAAAATGAGAAAAAAAAAAAAAACAAT
MAL10|PF10_0028  ------------------------------------------------
su_gi_contig_978 ------------------------------------------------

PF10_0028        ATAAAATAAAATAATTTAAAAGAAGCAAATAAATATAATATATATATA
MAL10|PF10_0028  ------------------------------------------------
su_gi_contig_978 ------------------------------------------------

PF10_0028        TATATATATATATATATATATATATATATATATATATATGTATTTATT
MAL10|PF10_0028  ------------------------------------------------
su_gi_contig_978 ------------------------------------------------

PF10_0028        TAATTATTTGCTTATATAATTTTTTATTATGAAAGAATCAATTAAAAA
MAL10|PF10_0028  ------------------------------------------------
su_gi_contig_978 ------------------------------------------------

PF10_0028        ATTAAGAGGTTATTCACATATACCAAATTAAATATAATCATCATCATA
MAL10|PF10_0028  ------------------------------------------------
su_gi_contig_978 ------------------------------------------------

PF10_0028        TCTCCATCTTTTTAATAACTTTCCATAACTAAAAATAAAAATGATAAA
MAL10|PF10_0028  ------------------------------------------------
su_gi_contig_978 ------------------------------------------------

PF10_0028        AGTAAAGGAATGATATAATGTCAAATTAAATGAAATATTAACACGTAG
MAL10|PF10_0028  ------------------------------------------------
su_gi_contig_978 ------------------------------------------------

PF10_0028        AAATATATATATATATATATATAATATAAAACATTTTTTCATACAAAA
MAL10|PF10_0028  ------------------------------------------------
su_gi_contig_978 ------------------------------------------------

PF10_0028        ATAAAAATATAATAATATTTATGGCAAAAGTAGCAAAGATAGTTATAG
MAL10|PF10_0028  ------------------------------------------------
su_gi_contig_978 ------------------------------------------------

PF10_0028        TAATATTGGTAAATATATATAGAAAAAAATAATGAACATAGTATATTT
MAL10|PF10_0028  ------------------------------------------------
su_gi_contig_978 ------------------------------------------------

PF10_0028        ATTTTAATTCTTTTATATATTTATTTAATTTACTTAAAAACTTTTACA
MAL10|PF10_0028  ------------------------------------------------
su_gi_contig_978 ------------------------------------------------

PF10_0028        GGTAAGTCTGCTTTTTTCCTACAATAATTTTCACACATTTGTAACCAC
MAL10|PF10_0028  ------------------------------------------------
su_gi_contig_978 ------------------------------------------------

PF10_0028        ATCATTAACTCTTCTCTCGTCCCCGCCCTAGGAAATAACATACATATT
MAL10|PF10_0028  ------------------------------------------------
su_gi_contig_978 ------------------------------------------------

PF10_0028        TTCAACCAAAAAAAAAAAAAAAAAATATATATATATATATATATATAT
MAL10|PF10_0028  ------------------------------------------------
su_gi_contig_978 ------------------------------------------------

PF10_0028        ATATAATCATTTAAGAAAATCAAAAAAAACAGAAAAGACATTTAAAAA
MAL10|PF10_0028  ------------------------------------------------
su_gi_contig_978 ------------------------------------------------

PF10_0028        ATATATACATATATAACCGATAAATAATAAGAACAGATATTATGCAAC
MAL10|PF10_0028  ------------------------------------------------
su_gi_contig_978 ------------------------------------------------

PF10_0028        ATATATATATATATATATGTATATGTATATTCAAACAACATATCCACG
MAL10|PF10_0028  ------------------------------------------------
su_gi_contig_978 ------------------------------------------------

PF10_0028        TATAATAATTCAAAGTGTTATATAAAATAAAATAATATATAATAACCG
MAL10|PF10_0028  ------------------------------------------------
su_gi_contig_978 ------------------------------------------------

PF10_0028        AACAACAACATGTATAAAATATATATATATATTTTTTTTTTACCTAAT
MAL10|PF10_0028  ------------------------------------------------
su_gi_contig_978 ------------------------------------------------

PF10_0028        TGGATATATTTTTAAGAAATCTGAAAAACAGTTTTTACCTTTTCCTCT
MAL10|PF10_0028  ------------------------------------------------
su_gi_contig_978 ------------------------------------------------

PF10_0028        TATGCATTGTTCAGGAAAGTTGGAATAAAAGGCATGAACATTTTCCTT
MAL10|PF10_0028  ------------------------------------------------
su_gi_contig_978 ------------------------------------------------

PF10_0028        CTCAGTGTCTGAAAACTTTTCATTTAAATATGATGCAAAAACCCAGAA
MAL10|PF10_0028  ------------------------------------------------
su_gi_contig_978 ------------------------------------------------

PF10_0028        CAAAAACCACTGAGCATGACAAGGATGTTTCATATTATTTGAGTCTAA
MAL10|PF10_0028  ------------------------------------------------
su_gi_contig_978 ------------------------------------------------

PF10_0028        ACTATCATCAAATAAATAAAAGTTTTCATTTTTTATTTTTTCTAATTC
MAL10|PF10_0028  ------------------------------------------------
su_gi_contig_978 ------------------------------------------------

PF10_0028        ATGTTTTATATTATTTTCATTTTGCTCCATACTACTATTATTTTTAAT
MAL10|PF10_0028  ------------------------------------------------
su_gi_contig_978 ------------------------------------------------

PF10_0028        CGAATTATGCTGTTTCATTGTGCTAACTACATCTTTGGGA
MAL10|PF10_0028  ----------------------------------------
su_gi_contig_978 ----------------------------------------

;

endblock;
