# Supplementary material for: cDNA sequences reveal considerable gene prediction inaccuracy in the Plasmodium falciparum genome
Source: BMC Genomics. 2007 Jul 27;8:255. doi: 10.1186/1471-2164-8-255 (PMC1978503; doi:10.1186/1471-2164-8-255)
Supplement: Additional file 2 — Genes with predicted coding regions fully covered by EST and confirmation of predicted introns. Aligned cDNA and predicted CDS sequences can be viewed by double clicking the hyper-linked gene names in the Excel file. [file 1471-2164-8-255-S2.zip › PF10_0036.TXT]

#NEXUS

[!This data assembled using Sequencher, from Gene Codes Corporation.]
begin data;
   dimensions ntax=3 nchar=3458;
   format datatype=dna gap=- interleave=yes;
   matrix

PF10_0036         AAAAAAATAAAAATATAAAAATATAACCTAAAAGATGTCTACATATAT
MAL10|PF10_0036   ------------------------------------------------
su_gi_contig_1539 ------------------------------------------------

PF10_0036         ATATATATATATATATATATATATATATAATAAATAACAATATGTAAT
MAL10|PF10_0036   ------------------------------------------------
su_gi_contig_1539 ------------------------------------------------

PF10_0036         AAATGTCTACTAATTTTTGTACAAAAATATAATGTTATTTTCAATAAA
MAL10|PF10_0036   ------------------------------------------------
su_gi_contig_1539 ------------------------------------------------

PF10_0036         TATATCTATAATATATTATACATGTGTATGCTTAGTTTTATCATAATT
MAL10|PF10_0036   ------------------------------------------------
su_gi_contig_1539 ------------------------------------------------

PF10_0036         TATTATTTTTTATATTTCATTATATTTCACTATATATATATATATATA
MAL10|PF10_0036   ------------------------------------------------
su_gi_contig_1539 ------------------------------------------------

PF10_0036         TATATATATTTGTATAATTTATCATTATTTATTCATATACACCAAAAA
MAL10|PF10_0036   ------------------------------------------------
su_gi_contig_1539 ------------------------------------------------

PF10_0036         ACCACAACATTCCAAAATAGAAAAAAAATTTATTTTTTTGTAAATTAA
MAL10|PF10_0036   ------------------------------------------------
su_gi_contig_1539 ------------------------------------------------

PF10_0036         AATGAATAATGAAATATTATTTTTTTATAATATAATTTTTTTTTTTTT
MAL10|PF10_0036   ------------------------------------------------
su_gi_contig_1539 ------------------------------------------------

PF10_0036         TTTTTTTTTTTTTTTTTTTTTTTTTAAACTTTTAATATATATAAATTG
MAL10|PF10_0036   ------------------------------------------------
su_gi_contig_1539 ------------------------------------------------

PF10_0036         TAATTATATTTACAAATTTATATCCATATTTTTAGAAAAACGATTAAT
MAL10|PF10_0036   ------------------------------------------------
su_gi_contig_1539 ------------------------------------------------

PF10_0036         AATGAAGTGAAAGGGAGAAAGAAAAAAAAAAAAAAAAAAATAAATAAA
MAL10|PF10_0036   ------------------------------------------------
su_gi_contig_1539 ------------------------------------------------

PF10_0036         TAAATAAAATAAAAATATGAATTCTTAATAATAATATATGATTTTACA
MAL10|PF10_0036   ------------------------------------------------
su_gi_contig_1539 ------------------------------------------------

PF10_0036         TTGTGTTAATAATTTATATATAAAAATTTTCCCCCTTAACTGTGTGCA
MAL10|PF10_0036   ------------------------------------------------
su_gi_contig_1539 ------------------------------------------------

PF10_0036         TAAATTCCCTATTTTCTTCTATACAATAATAAATATATATTTTTATAT
MAL10|PF10_0036   ------------------------------------------------
su_gi_contig_1539 ------------------------------------------------

PF10_0036         TATAAAAAATGAAAAAATAAATAATACTAATATTATATATATATATAT
MAL10|PF10_0036   ------------------------------------------------
su_gi_contig_1539 ------------------------------------------------

PF10_0036         ATTATAATAAATCAATTTTATTGTGCTTATAATATGGCTACGTAAAAA
MAL10|PF10_0036   ------------------------------------------------
su_gi_contig_1539 ------------------------------------------------

PF10_0036         TCAACATCTTATTTATAATATATATAATGACTTGATGTAATAATTAAG
MAL10|PF10_0036   ------------------------------------------------
su_gi_contig_1539 ------------------------------------------------

PF10_0036         AATTAATAAACATAGAAGAAAAGAAACGCATTAATAAACATGATACTA
MAL10|PF10_0036   ------------------------------------------------
su_gi_contig_1539 ------------------------------------------------

PF10_0036         AACAAATTAAAAAAAAAAAAAAAAAGAAGAAGAAATATAACATATATG
MAL10|PF10_0036   ------------------------------------------------
su_gi_contig_1539 ------------------------------------------------

PF10_0036         TATATATTTTTTTTAATTTTTTATTTACATATATACCATTTTTAGTTA
MAL10|PF10_0036   ------------------------------------------------
su_gi_contig_1539 ------------------------------------------------

PF10_0036         CAAATTAATGCAAAAATATAATATATATATATATAATAAATATTTTTA
MAL10|PF10_0036   ------------------------------------------------
su_gi_contig_1539 ------------------------------------------------

PF10_0036         TGAATATAAATGAATTTTTTTATTTTTTTTTTCTGAAGAGATATATAA
MAL10|PF10_0036   ------------------------------------------------
su_gi_contig_1539 ------------------------------------------------

PF10_0036         TTAAAAACGGTACATAGTTAAATATGATATATATATATTATATATATA
MAL10|PF10_0036   ------------------------------------------------
su_gi_contig_1539 ------------------------------------------------

PF10_0036         TATATATATATATATATATGTATATATATATGTATATAATATTATTTA
MAL10|PF10_0036   ------------------------------------------------
su_gi_contig_1539 ------------------------------------------------

PF10_0036         TGTACGTATAAAATTACAGTTATAGGAGAAAATATTATATTAAAAAAA
MAL10|PF10_0036   ------------------------------------------------
su_gi_contig_1539 ------------------------------------------------

PF10_0036         AGAATTTTTTTTTTTTATATATATATGAAAAAAAAAAAAAAAAAAATT
MAL10|PF10_0036   ------------------------------------------------
su_gi_contig_1539 ------------------------------------------------

PF10_0036         TAAAAGAACAAGTTAAAATTTTGGAGAAACCTTTTGGTCATTAAAAAT
MAL10|PF10_0036   ------------------------------------------------
su_gi_contig_1539 ------------------------------------------------

PF10_0036         TAAATGATTTATTTATAATACAATAACTTATGTGTATAAAAAAAAAAA
MAL10|PF10_0036   ------------------------------------------------
su_gi_contig_1539 ------------------------------------------------

PF10_0036         AAAAAAAAAAGAAGAAATAATAAATAATAAATAAATTAATAAATAAAT
MAL10|PF10_0036   ------------------------------------------------
su_gi_contig_1539 ---------------AATAATAAATAATAAATAAATTAATAAATAAAT

PF10_0036         AAATAAATAAATAAATACAATTGTATAATATATATAGTCCCAATTTTA
MAL10|PF10_0036   ------------------------------------------------
su_gi_contig_1539 AAATAAATAAATAAATACAATTGTATAATATATATAGTCCCAATTTTA

PF10_0036         TATATAAAAAATTTCTAAAAGTGTGGATAATTTTTGTTTTTTATAAAA
MAL10|PF10_0036   ------------------------------------------------
su_gi_contig_1539 TATATAAAAAATTTCTAAAAGTGTGGATAATTTTTGTTTTTTATAAAA

PF10_0036         AAGAAAAAAAAATGCTATCTATAAGAAAATGTAATATTTATGATTTGT
MAL10|PF10_0036   -----------ATGCTATCTATAAGAAAATGTAATATTTATGATTTGT
su_gi_contig_1539 AAGAAAAAAAAATGCTATCTATAAGAAAATGTAATATTTATGATTTGT

PF10_0036         TATCCATGCAACAATGTAATAGTATAAATTTACCAGAGAATTATAATT
MAL10|PF10_0036   TATCCATGCAACAATGTAATAGTATAAATTTACCAGAGAATTATAATT
su_gi_contig_1539 TATCCATGCAACAATGTAATAGTATAAATTTACCAGAGAATTATAATT

PF10_0036         TGAGATATTATTTTTACCATGCCTTATCATGGCCATACTTAAGTCAAA
MAL10|PF10_0036   TGAGATATTATTTTTACCATGCCTTATCATGGCCATACTTAAGTCAAA
su_gi_contig_1539 TGAGATATTATTTTTACCATGCCTTATCATGGCCATACTTAAGTCAAA

PF10_0036         TTGCTGAAGATGTAAATGGAAAAGTTTGTGGATATTCTTTAGGGAAAC
MAL10|PF10_0036   TTGCTGAAGATGTAAATGGAAAAGTTTGTGGATATTCTTTAGGGAAAC
su_gi_contig_1539 TTGCTGAAGATGTAAATGGAAAAGTTTGTGGATATTCTTTAGGGAAAC

PF10_0036         TTGAAGAAGATAATGAATATAAAGGTCATTTAACTTCAGTTGCAGTTT
MAL10|PF10_0036   TTGAAGAAGATAATGAATATAAAGGTCATTTAACTTCAGTTGCAGTTT
su_gi_contig_1539 TTGAAGAAGATAATGAATATAAAGGTCATTTAACTTCAGTTGCAGTTT

PF10_0036         TAAAAACATATAGAAAATTAAAATTAGCTTTTTATTTAATATTACAAA
MAL10|PF10_0036   TAAAAACATATAGAAAATTAAAATTAGCTTTTTATTTAATATTACAAA
su_gi_contig_1539 TAAAAACATATAGAAAATTAAAATTAGCTTTTTATTTAATATTACAAA

PF10_0036         CACATCAACATTTAAAAGATATTTATCGAGCAAATAATATATGTTTAC
MAL10|PF10_0036   CACATCAACATTTAAAAGATATTTATCGAGCAAATAATATATGTTTAC
su_gi_contig_1539 CACATCAACATTTAAAAGATATTTATCGAGCAAATAATATATGTTTAC

PF10_0036         ATGTGAGAGTAAGTAATAACGCTGCTTTAAATCTATATTATAATTTAT
MAL10|PF10_0036   ATGTGAGAGTAAGTAATAACGCTGCTTTAAATCTATATTATAATTTAT
su_gi_contig_1539 ATGTGAGAGTAAGTAATAACGCTGCTTTAAATCTATATTATAATTTAT

PF10_0036         TGAATTATAAGGTTAACGGTATAGAAACGCAATATTATGGAAATAAGG
MAL10|PF10_0036   TGAATTATAAGGTTAACGGTATAGAAACGCAATATTATGGAAATAAGG
su_gi_contig_1539 TGAATTATAAGGTTAACGGTATAGAAACGCAATATTATGGAAATAAGG

PF10_0036         AAAATGCCTATTTAATGGAGCACGTTTTTGCAAGGTAGGGAAAATTAA
MAL10|PF10_0036   AAAATGCCTATTTAATGGAGCACGTTTTTGCAAGGTAG----------
su_gi_contig_1539 AAAATGCCTATTTAATGGAGCACGTTTTTGCAAGGTAGGGAAAATTAA

PF10_0036         TATATGAACACAAACATATATATATATATATTACATTTTTAAGGTGTT
MAL10|PF10_0036   ------------------------------------------------
su_gi_contig_1539 TATATGAACACAAACATATATATATATATATTACATTTTTAAGGTGTT

PF10_0036         ATTTCATTTAATTATTGCAATATTTTATTTTTTTTAATGTTTTATTTG
MAL10|PF10_0036   ------------------------------------------------
su_gi_contig_1539 ATTTCATTTAATTATTGCAATATTTTATTTTTTTTAATGTTTTATTTG

PF10_0036         TATTATTATTATTTATTTAATTTTTTTTTAATTTTTTTTTAATTTTTT
MAL10|PF10_0036   ------------------------------------------------
su_gi_contig_1539 TATTATTATTATTTATTTAATTTTTTTTTAATTTTTTTTTAATTTTTT

PF10_0036         TTTAATTTTTTTTAATTTAAATATAAAATATAAAACATGGAAAAAAAA
MAL10|PF10_0036   ------------------------------------------------
su_gi_contig_1539 TTTAATTTTTTT------------------------------------

PF10_0036         AAAAAAAAATAGTATATAAGCAAATTTACAAAAAAAAAAAAAGAAAAA
MAL10|PF10_0036   ------------------------------------------------
su_gi_contig_1539 ------------------------------------------------

PF10_0036         AAAAATATATAAAATATACACATAAATAGTATGTATATATGTATATAC
MAL10|PF10_0036   ------------------------------------------------
su_gi_contig_1539 ------------------------------------------------

PF10_0036         TTTTACTATTTATTTTATTATTTTATTATTTTATTATTTTATTATTTT
MAL10|PF10_0036   ------------------------------------------------
su_gi_contig_1539 ------------------------------------------------

PF10_0036         ATTATATTATTATTTTATTTTAATTTTTTGTCTATTCTTCTGTGTCAT
MAL10|PF10_0036   ------------------------------------------------
su_gi_contig_1539 ------------------------------------------------

PF10_0036         TTGTTAATTCATCCTTAAATAAGTCTGAATAATATTCTTTTATATTTT
MAL10|PF10_0036   ------------------------------------------------
su_gi_contig_1539 ------------------------------------------------

PF10_0036         CCATCTCACAAAGTAATTGTGTTTGTTCACTTAGGTTGCATAAAACAA
MAL10|PF10_0036   ------------------------------------------------
su_gi_contig_1539 ------------------------------------------------

PF10_0036         AGTTGAGAAAAGGAACTCGTTTTCTCTCTTTAATTAGTTGAGCTAATT
MAL10|PF10_0036   ------------------------------------------------
su_gi_contig_1539 ------------------------------------------------

PF10_0036         TGTAGCGAATATCTTTGGTATTTCGTTTTATCCAAATATAACCCTTTG
MAL10|PF10_0036   ------------------------------------------------
su_gi_contig_1539 ------------------------------------------------

PF10_0036         AAAAAAAAAAAAAAAAAATACATACATATATATATATATATATATATA
MAL10|PF10_0036   ------------------------------------------------
su_gi_contig_1539 ------------------------------------------------

PF10_0036         TATATATATATTTATTTATTTATTTATAATTTTTGGTTGTGTACCTGC
MAL10|PF10_0036   ------------------------------------------------
su_gi_contig_1539 ------------------------------------------------

PF10_0036         CTTGCGTCTATGGAATCTCCCATAATTTCAACAAAAACTTTAGCTACA
MAL10|PF10_0036   ------------------------------------------------
su_gi_contig_1539 ------------------------------------------------

PF10_0036         GAACAATCTGAATTTAATTCAACCTTATATACACTTATTCCCTCAATA
MAL10|PF10_0036   ------------------------------------------------
su_gi_contig_1539 ------------------------------------------------

PF10_0036         ATATCTTCATCGATATGATATTTATAATTTAATTTAATACCTTGTTTA
MAL10|PF10_0036   ------------------------------------------------
su_gi_contig_1539 ------------------------------------------------

PF10_0036         TAAAATATAGATTGTAGTGCATACTTCAAATCTCTCTCAAATCTTTTT
MAL10|PF10_0036   ------------------------------------------------
su_gi_contig_1539 ------------------------------------------------

PF10_0036         CTATAAATCACATGACGATTCGTTTCTTTCCTTGCAAAATAAGGAAAG
MAL10|PF10_0036   ------------------------------------------------
su_gi_contig_1539 ------------------------------------------------

PF10_0036         GTTCTTATACGTCGTCTCTTATTACTATTATTATATGTTATATATGTA
MAL10|PF10_0036   ------------------------------------------------
su_gi_contig_1539 ------------------------------------------------

PF10_0036         TTAATAAAATATGGAAATTTAAAGAGGGGTGTTTTCTTTTTTATATTT
MAL10|PF10_0036   ------------------------------------------------
su_gi_contig_1539 ------------------------------------------------

PF10_0036         AATGTATTATTAATATAAGTTAACGTGAATAAAAAGAGAAGGAAATAT
MAL10|PF10_0036   ------------------------------------------------
su_gi_contig_1539 ------------------------------------------------

PF10_0036         AAGAACATTTCCAAGTAGTTGTCTCACCCAAAATAAAAAATTAAATGA
MAL10|PF10_0036   ------------------------------------------------
su_gi_contig_1539 ------------------------------------------------

PF10_0036         TATAAAAACAACAACAAAAAAAAAAAAAAAAAAAAAAAAAAAAAGAAA
MAL10|PF10_0036   ------------------------------------------------
su_gi_contig_1539 ------------------------------------------------

PF10_0036         AATTACATACGTCCTAGCATTTTGTAATTAATAAGGAAATAAAATATA
MAL10|PF10_0036   ------------------------------------------------
su_gi_contig_1539 ------------------------------------------------

PF10_0036         TAAAATATAAAAAATATATATATATATATTCAAATATAATATACGAAA
MAL10|PF10_0036   ------------------------------------------------
su_gi_contig_1539 ------------------------------------------------

PF10_0036         TAAGAATAAATAAAATTATAAAGATATATAATAAATAATGTGTCATAT
MAL10|PF10_0036   ------------------------------------------------
su_gi_contig_1539 ------------------------------------------------

PF10_0036         ATATATTTATTTCATTAAATTTATATATATATATATATATATATGTTC
MAL10|PF10_0036   ------------------------------------------------
su_gi_contig_1539 ------------------------------------------------

PF10_0036         CCCAAATGGGTAATAACTTCTAAATATATTTAATATAATAATATGTTT
MAL10|PF10_0036   ------------------------------------------------
su_gi_contig_1539 ------------------------------------------------

PF10_0036         AGTTTTTTATTTATTCTTCTTATTTAAATGACAGTTTTTTTAAGATAA
MAL10|PF10_0036   ------------------------------------------------
su_gi_contig_1539 ------------------------------------------------

PF10_0036         TTTGTTAAAACAAACACATAAATAAAAAAAAAAAAAAAAAAAAAAAAA
MAL10|PF10_0036   ------------------------------------------------
su_gi_contig_1539 ------------------------------------------------

PF10_0036         AA
MAL10|PF10_0036   --
su_gi_contig_1539 --

;

endblock;
