# Supplementary material for: cDNA sequences reveal considerable gene prediction inaccuracy in the Plasmodium falciparum genome
Source: BMC Genomics. 2007 Jul 27;8:255. doi: 10.1186/1471-2164-8-255 (PMC1978503; doi:10.1186/1471-2164-8-255)
Supplement: Additional file 2 — Genes with predicted coding regions fully covered by EST and confirmation of predicted introns. Aligned cDNA and predicted CDS sequences can be viewed by double clicking the hyper-linked gene names in the Excel file. [file 1471-2164-8-255-S2.zip › PF10_0066.TXT]

#NEXUS

[!This data assembled using Sequencher, from Gene Codes Corporation.]
begin data;
   dimensions ntax=5 nchar=3582;
   format datatype=dna gap=- interleave=yes;
   matrix

PF10_0066                       TTATACATATAAATATGAAAATATGAACATATGAACATATGAACATAT
MAL10|PF10_0066                 ------------------------------------------------
su_gi_contig_4541               ------------------------------------------------
gi|17969649|gb|BM276295.1|BM276 ------------------------------------------------
gi|17969187|gb|BM275844.1|BM275 ------------------------------------------------

PF10_0066                       GAACATATGAAAATATGAACATATGAACATATGAAAATAGAACCATAT
MAL10|PF10_0066                 ------------------------------------------------
su_gi_contig_4541               ------------------------------------------------
gi|17969649|gb|BM276295.1|BM276 ------------------------------------------------
gi|17969187|gb|BM275844.1|BM275 ------------------------------------------------

PF10_0066                       AAACATATCCACAATATTGATAATATTACCATATGACAGGTTGCATTT
MAL10|PF10_0066                 ------------------------------------------------
su_gi_contig_4541               ------------------------------------------------
gi|17969649|gb|BM276295.1|BM276 ------------------------------------------------
gi|17969187|gb|BM275844.1|BM275 ------------------------------------------------

PF10_0066                       AGTAAAGTCCATCCTTGTAAGAGTCTATCACCAATAATATGGGAGACA
MAL10|PF10_0066                 ------------------------------------------------
su_gi_contig_4541               ------------------------------------------------
gi|17969649|gb|BM276295.1|BM276 ------------------------------------------------
gi|17969187|gb|BM275844.1|BM275 ------------------------------------------------

PF10_0066                       GAGAAAGGGTCTTCCTTAATTATGTTATTTTGAACCTTCATTTGATTT
MAL10|PF10_0066                 ------------------------------------------------
su_gi_contig_4541               ------------------------------------------------
gi|17969649|gb|BM276295.1|BM276 ------------------------------------------------
gi|17969187|gb|BM275844.1|BM275 ------------------------------------------------

PF10_0066                       TTGTTATTTCGTAAAAAATCATAAGTTTATATATTTCTACATAAAACG
MAL10|PF10_0066                 ------------------------------------------------
su_gi_contig_4541               ------------------------------------------------
gi|17969649|gb|BM276295.1|BM276 ------------------------------------------------
gi|17969187|gb|BM275844.1|BM275 ------------------------------------------------

PF10_0066                       AACGTTGCTTTATTAAAATATATATATATATATAATATTTATATATAT
MAL10|PF10_0066                 ------------------------------------------------
su_gi_contig_4541               ------------------------------------------------
gi|17969649|gb|BM276295.1|BM276 ------------------------------------------------
gi|17969187|gb|BM275844.1|BM275 ------------------------------------------------

PF10_0066                       TTTAATACATATTTTATATTCTTGCAATAATATATATTTTTTTTTGGA
MAL10|PF10_0066                 ------------------------------------------------
su_gi_contig_4541               ------------------------------------------------
gi|17969649|gb|BM276295.1|BM276 ------------------------------------------------
gi|17969187|gb|BM275844.1|BM275 ------------------------------------------------

PF10_0066                       ATTATTTAAATAAAATAAAAAATTATAATTAATCGTAAATAAAAATAT
MAL10|PF10_0066                 ------------------------------------------------
su_gi_contig_4541               ------------------------------------------------
gi|17969649|gb|BM276295.1|BM276 ------------------------------------------------
gi|17969187|gb|BM275844.1|BM275 ------------------------------------------------

PF10_0066                       AGATAAAACTCTCCTAATTTTTTTTATATGACCAAAAAATATATATTT
MAL10|PF10_0066                 ------------------------------------------------
su_gi_contig_4541               ------------------------------------------------
gi|17969649|gb|BM276295.1|BM276 ------------------------------------------------
gi|17969187|gb|BM275844.1|BM275 ------------------------------------------------

PF10_0066                       TATATACTATCAACGTACAAAAGTAATAAAAATAAAAAATTATTATTT
MAL10|PF10_0066                 ------------------------------------------------
su_gi_contig_4541               ------------------------------------------------
gi|17969649|gb|BM276295.1|BM276 ------------------------------------------------
gi|17969187|gb|BM275844.1|BM275 ------------------------------------------------

PF10_0066                       TTTTTTTATTATAATATGTAAATAAATAAATATATATATATATATATA
MAL10|PF10_0066                 ------------------------------------------------
su_gi_contig_4541               ------------------------------------------------
gi|17969649|gb|BM276295.1|BM276 ------------------------------------------------
gi|17969187|gb|BM275844.1|BM275 ------------------------------------------------

PF10_0066                       TATAAAATAATGATAATATTATTTTAATATATTATGTATTTTATTTTG
MAL10|PF10_0066                 ------------------------------------------------
su_gi_contig_4541               ------------------------------------------------
gi|17969649|gb|BM276295.1|BM276 ------------------------------------------------
gi|17969187|gb|BM275844.1|BM275 ------------------------------------------------

PF10_0066                       TATTATACATGTAATATATAATATAATATAATATAATATAATATAATA
MAL10|PF10_0066                 ------------------------------------------------
su_gi_contig_4541               ------------------------------------------------
gi|17969649|gb|BM276295.1|BM276 ------------------------------------------------
gi|17969187|gb|BM275844.1|BM275 ------------------------------------------------

PF10_0066                       TAATATAATATAATATAATATAATATAATATAATATAATATAATAACC
MAL10|PF10_0066                 ------------------------------------------------
su_gi_contig_4541               ------------------------------------------------
gi|17969649|gb|BM276295.1|BM276 ------------------------------------------------
gi|17969187|gb|BM275844.1|BM275 ------------------------------------------------

PF10_0066                       ATCATGCATTATTATTTTGTAGAAATTTCAATAAATATAATATATATA
MAL10|PF10_0066                 ------------------------------------------------
su_gi_contig_4541               ------------------------------------------------
gi|17969649|gb|BM276295.1|BM276 ------------------------------------------------
gi|17969187|gb|BM275844.1|BM275 ------------------------------------------------

PF10_0066                       TATATATATATATATATATATATATATATGTATATATGATGGGTACAA
MAL10|PF10_0066                 ------------------------------------------------
su_gi_contig_4541               ------------------------------------------------
gi|17969649|gb|BM276295.1|BM276 ------------------------------------------------
gi|17969187|gb|BM275844.1|BM275 ------------------------------------------------

PF10_0066                       CAAAAAAAAAAAAATAAATAAAATAATACAATAATATGTAATATATAA
MAL10|PF10_0066                 ------------------------------------------------
su_gi_contig_4541               ------------------------------------------------
gi|17969649|gb|BM276295.1|BM276 ------------------------------------------------
gi|17969187|gb|BM275844.1|BM275 ------------------------------------------------

PF10_0066                       TATATAATATAATATAATAATAAAGTAAAATATATAAATTACAAGACT
MAL10|PF10_0066                 ------------------------------------------------
su_gi_contig_4541               ------------------------------------------------
gi|17969649|gb|BM276295.1|BM276 ------------------------------------------------
gi|17969187|gb|BM275844.1|BM275 ------------------------------------------------

PF10_0066                       TTATTTTTTATTTTTTTTTAATATTAAAAATTATGTTTCATAAAAAAT
MAL10|PF10_0066                 ------------------------------------------------
su_gi_contig_4541               ------------------------------------------------
gi|17969649|gb|BM276295.1|BM276 ------------------------------------------------
gi|17969187|gb|BM275844.1|BM275 ------------------------------------------------

PF10_0066                       ATTTTTATATAAATATATATTTATATGTATAAAAAACTTATATGTTCA
MAL10|PF10_0066                 ------------------------------------------------
su_gi_contig_4541               ------------------------------------------------
gi|17969649|gb|BM276295.1|BM276 ------------------------------------------------
gi|17969187|gb|BM275844.1|BM275 ------------------------------------------------

PF10_0066                       CCTTTTTCATGTGCTACATACTATTACTATAATATATATATATATTAT
MAL10|PF10_0066                 ------------------------------------------------
su_gi_contig_4541               ------------------------------------------------
gi|17969649|gb|BM276295.1|BM276 ------------------------------------------------
gi|17969187|gb|BM275844.1|BM275 ------------------------------------------------

PF10_0066                       ATATATTATATATATATATATATATATGATTATTTAATCATTCATCTT
MAL10|PF10_0066                 ------------------------------------------------
su_gi_contig_4541               ------------------------------------------------
gi|17969649|gb|BM276295.1|BM276 ------------------------------------------------
gi|17969187|gb|BM275844.1|BM275 ------------------------------------------------

PF10_0066                       TGTTATGTATAATGATGATTTTTCCTCAGTGTTATTACACGTAAGTAT
MAL10|PF10_0066                 ------------------------------------------------
su_gi_contig_4541               ------------------------------------------------
gi|17969649|gb|BM276295.1|BM276 ------------------------------------------------
gi|17969187|gb|BM275844.1|BM275 ------------------------------------------------

PF10_0066                       ATATATATATATAAAAAAAAAAAAAAAAAAAAAAGAAAAAAAAAAAAA
MAL10|PF10_0066                 ------------------------------------------------
su_gi_contig_4541               ------------------------------------------------
gi|17969649|gb|BM276295.1|BM276 ------------------------------------------------
gi|17969187|gb|BM275844.1|BM275 ------------------------------------------------

PF10_0066                       GAAAAAATAAAAAAATAAATATTACATATATATATTATATTTATATAT
MAL10|PF10_0066                 ------------------------------------------------
su_gi_contig_4541               ------------------------------------------------
gi|17969649|gb|BM276295.1|BM276 ------------------------------------------------
gi|17969187|gb|BM275844.1|BM275 ------------------------------------------------

PF10_0066                       ATATATATATATATATATATATATATTTTTTTTTTTTTTTTTTTTTTA
MAL10|PF10_0066                 ------------------------------------------------
su_gi_contig_4541               ------------------------------------------------
gi|17969649|gb|BM276295.1|BM276 ------------------------------------------------
gi|17969187|gb|BM275844.1|BM275 ------------------------------------------------

PF10_0066                       TGATTATATAAAGCTTGTAGATAATAAAATCATGATATATATATCTTA
MAL10|PF10_0066                 ------------------------------------------------
su_gi_contig_4541               ----TATATAAAGCTTGTAGATAATAAAATCATGATATATATATCTTA
gi|17969649|gb|BM276295.1|BM276 ------------------------------------------------
gi|17969187|gb|BM275844.1|BM275 ----TATATAAAGCTTGTAGATAATAAAATCATGATATATATATCTTA

PF10_0066                       TAGATATTGACGTCTAAAGGTTGTTATATATATAAACATATGACATAT
MAL10|PF10_0066                 ------------------------------------------------
su_gi_contig_4541               TAGATATTGACGTCTAAAGGTTGTTATATATATAAACATATGACATAT
gi|17969649|gb|BM276295.1|BM276 ------------------------------------------------
gi|17969187|gb|BM275844.1|BM275 TAGATATTGACGTCTAAAGGTTGTTATATATATAAACATATGACATAT

PF10_0066                       AATATATAGAACGCAATATCCATTTATGTATTTTATTTTGTGAACGTG
MAL10|PF10_0066                 ------------------------------------------------
su_gi_contig_4541               AATATATAGAACGCAATATCCATTTATGTATTTTATTTTGTGAACGTG
gi|17969649|gb|BM276295.1|BM276 ------------------------------------------------
gi|17969187|gb|BM275844.1|BM275 AATATATAGAACGCAATATCCATTTATGTATTTTATTTTGTGAACGTG

PF10_0066                       GTCTCACACCTTTGTTTATTATACACATTTATGTCTTATCCCCTTCGT
MAL10|PF10_0066                 ------------------------------------------------
su_gi_contig_4541               GTCTCACACCTTTGTTTATTATACACATTTATGTCTTATCCCCTTCGT
gi|17969649|gb|BM276295.1|BM276 ------------------------------------------------
gi|17969187|gb|BM275844.1|BM275 GTCTCACACCTTTGTTTATTATACACATTTATGTCTTATCCCCTTCGT

PF10_0066                       GTGATAACACAATGAATAATAGTGTTACCAGAAAAATAGAGAAGCAGA
MAL10|PF10_0066                 -----------ATGAATAATAGTGTTACCAGAAAAATAGAGAAGCAGA
su_gi_contig_4541               GTGATAACACTATGAATAATAGTGTTACCAGAAAAATAGAGAAGCAGA
gi|17969649|gb|BM276295.1|BM276 ------------------------------------------------
gi|17969187|gb|BM275844.1|BM275 GTGATAACACTATGAATAATAGTGTTACCAGAAAAATAGAGAAGCAGA

PF10_0066                       TATTAGAAGCTTTGAAAGATAAAGAAAATGATATTGATAAGGAAATTA
MAL10|PF10_0066                 TATTAGAAGCTTTGAAAGATAAAGAAAATGATATTGATAAGGAAATTA
su_gi_contig_4541               TATTAGAAGCTTTGAAAGATAAAGAAAATGATATTGATAAGGAAATTA
gi|17969649|gb|BM276295.1|BM276 ------------------------------------------------
gi|17969187|gb|BM275844.1|BM275 TATTAGAAGCTTTGAAAGATAAAGAAAATGATATTGATAAGGAAATTA

PF10_0066                       GGAAATACGAAATTTTAGAAAGAAAGGTATATGATGAAAATGATGAAG
MAL10|PF10_0066                 GGAAATACGAAATTTTAGAAAGAAAGGTATATGATGAAAATGATGAAG
su_gi_contig_4541               GGAAATACGAAATTTTAGAAAGAAAGGTATATGATGAAAATGATGAAG
gi|17969649|gb|BM276295.1|BM276 ------------------------------------------------
gi|17969187|gb|BM275844.1|BM275 GGAAATACGAAATTTTAGAAAGAAAGGTATATGATGAAAATGATGAAG

PF10_0066                       AATTAGAATTTATAAAAAATAAAAGATTAGAAGAATTAAAAAATAAAC
MAL10|PF10_0066                 AATTAGAATTTATAAAAAATAAAAGATTAGAAGAATTAAAAAATAAAC
su_gi_contig_4541               AATTAGAATTTATAAAAAATAAAAGATTAGAAGAATTAAAAAATAAAC
gi|17969649|gb|BM276295.1|BM276 ------------------------------------------------
gi|17969187|gb|BM275844.1|BM275 AATTAGAATTTATAAAAAATAAAAGATTAGAAGAATTAAAAAATAAAC

PF10_0066                       ATAAAGAGAAATTAACATTATTAAAAAAAGGACATGGTACTTACAAAG
MAL10|PF10_0066                 ATAAAGAGAAATTAACATTATTAAAAAAAGGACATGGTACTTACAAAG
su_gi_contig_4541               ATAAAGAGAAATTAACATTATTAAAAAAAGGACATGGTACTTACAAAG
gi|17969649|gb|BM276295.1|BM276 ------------------------------------------------
gi|17969187|gb|BM275844.1|BM275 ATAAAGAGAAATTAACATTATTAAAAAAAGGACATGGTACTTACAAAG

PF10_0066                       AGGTTTTATCAGAGAAGGAGTTTTTTGAAATATGTAAAAGTTCAAAAA
MAL10|PF10_0066                 AGGTTTTATCAGAGAAGGAGTTTTTTGAAATATGTAAAAGTTCAAAAA
su_gi_contig_4541               AGGTTTTATCAGAGAAGGAGTTTTTTGAAATATGTAAAAGTTCAAAAA
gi|17969649|gb|BM276295.1|BM276 ---------------AGGAGTTTTTTGAAATATGTAAAAGTTCAAAAA
gi|17969187|gb|BM275844.1|BM275 AGGTTTTATCAGAGAAGGAGTTTTTTGAAATATGTAAAAGTTCAAAAA

PF10_0066                       A-TGTGTGTTGTCATTTTTATAGAAATACAACATGGAGATGTCAATAC
MAL10|PF10_0066                 A-TGTGTGTTGTCATTTTTATAGAAATACAACATGGAGATGTCAATAC
su_gi_contig_4541               ATTGTGGGTTGTCATTTTTATAGAAATACAACATGGAGATGTCAATAC
gi|17969649|gb|BM276295.1|BM276 ATTGTGGGTTGTCATTTTTATAGAAATACAACATGGAGATGTCAATAC
gi|17969187|gb|BM275844.1|BM275 A-TGTGTGTTGTCATTTTTATAGAAATACAACATGGAGATGTCAATAC

PF10_0066                       ATGGATAAAAAATTAATAGATCTATCATCTAAATATTGGAATATAAAT
MAL10|PF10_0066                 ATGGATAAAAAATTAATAGATCTATCATCTAAATATTGGAATATAAAT
su_gi_contig_4541               ATGGATAAAAAATTAATAGATCTATCATCTAAATATTGGAATATAAAT
gi|17969649|gb|BM276295.1|BM276 ATGGATAAAAAATTAATAGATCTATCATCTAAATATTGGAATATAAAT
gi|17969187|gb|BM275844.1|BM275 ATGGATAAAAAATTAATAGATCTATCATCTAAATATTGGAATATAAAT

PF10_0066                       TTTATTAAAATTAATGCAGAAAAATCACCTTTCTTATGTGAAAGATTA
MAL10|PF10_0066                 TTTATTAAAATTAATGCAGAAAAATCACCTTTCTTATGTGAAAGATTA
su_gi_contig_4541               TTTATTAAAATTAATGCAGAAAAATCGCCTTTCTTATGTGAAAGATTA
gi|17969649|gb|BM276295.1|BM276 TTTATTAAAATTAATGCAGAAAAATCGCCTTTCTTATGTGAAAGATTA
gi|17969187|gb|BM275844.1|BM275 TTTATTAAAATTAAT---------------------------------

PF10_0066                       AAAATATGGTGTATACCAACCGTAATGTTAATACAGAATGGAAAAACA
MAL10|PF10_0066                 AAAATATGGTGTATACCAACCGTAATGTTAATACAGAATGGAAAAACA
su_gi_contig_4541               AAAAAATGGTGTATACCACCCGTAATGTTAATACAGAATGGAAAAACA
gi|17969649|gb|BM276295.1|BM276 AAAAAATGGTGTATACCACCCGTAATGTTAATACAGAATGGAAAAACA
gi|17969187|gb|BM275844.1|BM275 ------------------------------------------------

PF10_0066                       GAACATTCAATTGTAGGTTTTGATGAATTGGGAGGTGACAACTTTAGT
MAL10|PF10_0066                 GAACATTCAATTGTAGGTTTTGATGAATTGGGAGGTGACAACTTTAGT
su_gi_contig_4541               GAACATTCAATTGTAGGTTTTGATGAATTGGGAGGTGACAACTTTAGT
gi|17969649|gb|BM276295.1|BM276 GAACATTCAATTGTAGGTTTTGATGAATTGGGAGGTGACAACTTTAGT
gi|17969187|gb|BM275844.1|BM275 ------------------------------------------------

PF10_0066                       GAACAAACCTTGGTAAATGTATTACGTAAATGGAGGTTAATAGAAACA
MAL10|PF10_0066                 GAACAAACCTTGGTAAATGTATTACGTAAATGGAGGTTAATAGAAACA
su_gi_contig_4541               GAACAAACCTTGGTAAATGTATTACGTAAATGGAGGTTAATAGAAACA
gi|17969649|gb|BM276295.1|BM276 GAACAAACCTTGGTAAATGTATTACGTAAATGGAGGTTAATAGAAACA
gi|17969187|gb|BM275844.1|BM275 ------------------------------------------------

PF10_0066                       AAAGAAAATGATGATTAAATGTGTGTAAAAAAAAAAAAAAAAAAAAAA
MAL10|PF10_0066                 AAAGAAAATGATGATTAA------------------------------
su_gi_contig_4541               AAAGAAAATGATGATTAAATGT--------------------------
gi|17969649|gb|BM276295.1|BM276 AAAGAAAATGATGATTAAATGT--------------------------
gi|17969187|gb|BM275844.1|BM275 ------------------------------------------------

PF10_0066                       AAAAAAAAAAAAACTTATGTATAAAAAAGATAAAAAAAGGAAAGCTTT
MAL10|PF10_0066                 ------------------------------------------------
su_gi_contig_4541               ------------------------------------------------
gi|17969649|gb|BM276295.1|BM276 ------------------------------------------------
gi|17969187|gb|BM275844.1|BM275 ------------------------------------------------

PF10_0066                       TTTTTTTTTTTTTTTTTTTTTTTTTTGTACCTATAAATATACACATAT
MAL10|PF10_0066                 ------------------------------------------------
su_gi_contig_4541               ------------------------------------------------
gi|17969649|gb|BM276295.1|BM276 ------------------------------------------------
gi|17969187|gb|BM275844.1|BM275 ------------------------------------------------

PF10_0066                       ATATTATATATATTATATATATATATTTTATTATTTTTTTTGTGTGGG
MAL10|PF10_0066                 ------------------------------------------------
su_gi_contig_4541               ------------------------------------------------
gi|17969649|gb|BM276295.1|BM276 ------------------------------------------------
gi|17969187|gb|BM275844.1|BM275 ------------------------------------------------

PF10_0066                       TTTTTAAAAAAAAGATTATACTTGTGAATAATATGCCCATGATTATAT
MAL10|PF10_0066                 ------------------------------------------------
su_gi_contig_4541               ------------------------------------------------
gi|17969649|gb|BM276295.1|BM276 ------------------------------------------------
gi|17969187|gb|BM275844.1|BM275 ------------------------------------------------

PF10_0066                       ATTTCCCATATATATCACCATTCAAATGTATTATTATAAATATTGTAA
MAL10|PF10_0066                 ------------------------------------------------
su_gi_contig_4541               ------------------------------------------------
gi|17969649|gb|BM276295.1|BM276 ------------------------------------------------
gi|17969187|gb|BM275844.1|BM275 ------------------------------------------------

PF10_0066                       ATTAAAATAGTTCTATTTTTGTTTATAATATTTTGTGTTTACACAAAT
MAL10|PF10_0066                 ------------------------------------------------
su_gi_contig_4541               ------------------------------------------------
gi|17969649|gb|BM276295.1|BM276 ------------------------------------------------
gi|17969187|gb|BM275844.1|BM275 ------------------------------------------------

PF10_0066                       GTATTTTTTTATTTTATTTTTTTATTTTATTCTATATACACTGAATAA
MAL10|PF10_0066                 ------------------------------------------------
su_gi_contig_4541               ------------------------------------------------
gi|17969649|gb|BM276295.1|BM276 ------------------------------------------------
gi|17969187|gb|BM275844.1|BM275 ------------------------------------------------

PF10_0066                       AAAAGGATGGTACATATGATAATATGGCAAGTCCATATATATATACAT
MAL10|PF10_0066                 ------------------------------------------------
su_gi_contig_4541               ------------------------------------------------
gi|17969649|gb|BM276295.1|BM276 ------------------------------------------------
gi|17969187|gb|BM275844.1|BM275 ------------------------------------------------

PF10_0066                       GTATATTTTTGTAAATATATGTGTATTTATTGGTTTAATGTGTCTTTT
MAL10|PF10_0066                 ------------------------------------------------
su_gi_contig_4541               ------------------------------------------------
gi|17969649|gb|BM276295.1|BM276 ------------------------------------------------
gi|17969187|gb|BM275844.1|BM275 ------------------------------------------------

PF10_0066                       TTAAATAAAATAATCACAAAATGAAGTTATATCATATAATTATAAATA
MAL10|PF10_0066                 ------------------------------------------------
su_gi_contig_4541               ------------------------------------------------
gi|17969649|gb|BM276295.1|BM276 ------------------------------------------------
gi|17969187|gb|BM275844.1|BM275 ------------------------------------------------

PF10_0066                       AATCAATATATATATATATATATATATAAATATACATATGTATTTATT
MAL10|PF10_0066                 ------------------------------------------------
su_gi_contig_4541               ------------------------------------------------
gi|17969649|gb|BM276295.1|BM276 ------------------------------------------------
gi|17969187|gb|BM275844.1|BM275 ------------------------------------------------

PF10_0066                       TATATTTGTAACTGTTTAACTTTGTCTTTATTTAATAAATATACTACT
MAL10|PF10_0066                 ------------------------------------------------
su_gi_contig_4541               ------------------------------------------------
gi|17969649|gb|BM276295.1|BM276 ------------------------------------------------
gi|17969187|gb|BM275844.1|BM275 ------------------------------------------------

PF10_0066                       TTGGGCACATACAATATATATATATATATATATATATATATATATATA
MAL10|PF10_0066                 ------------------------------------------------
su_gi_contig_4541               ------------------------------------------------
gi|17969649|gb|BM276295.1|BM276 ------------------------------------------------
gi|17969187|gb|BM275844.1|BM275 ------------------------------------------------

PF10_0066                       TTTATTTATTTAAATAAATATTTCATATTTCATATTTTCATATTTCAT
MAL10|PF10_0066                 ------------------------------------------------
su_gi_contig_4541               ------------------------------------------------
gi|17969649|gb|BM276295.1|BM276 ------------------------------------------------
gi|17969187|gb|BM275844.1|BM275 ------------------------------------------------

PF10_0066                       ATTTTCATATTTCATATTTTCATTTTCATTTTATTTTGGTGATCTAGT
MAL10|PF10_0066                 ------------------------------------------------
su_gi_contig_4541               ------------------------------------------------
gi|17969649|gb|BM276295.1|BM276 ------------------------------------------------
gi|17969187|gb|BM275844.1|BM275 ------------------------------------------------

PF10_0066                       TCTTTCCTATTATGTCCATGATGTCCATAAATTTGAGGACCTCCATTC
MAL10|PF10_0066                 ------------------------------------------------
su_gi_contig_4541               ------------------------------------------------
gi|17969649|gb|BM276295.1|BM276 ------------------------------------------------
gi|17969187|gb|BM275844.1|BM275 ------------------------------------------------

PF10_0066                       TCTCATTTCCTTCATTCTGACATAGTTCAGTGTTAATAATTATTGCTT
MAL10|PF10_0066                 ------------------------------------------------
su_gi_contig_4541               ------------------------------------------------
gi|17969649|gb|BM276295.1|BM276 ------------------------------------------------
gi|17969187|gb|BM275844.1|BM275 ------------------------------------------------

PF10_0066                       TTATTATATCTGATAAGTTTATGTTTTTATAATTTAGAGGTAATATAT
MAL10|PF10_0066                 ------------------------------------------------
su_gi_contig_4541               ------------------------------------------------
gi|17969649|gb|BM276295.1|BM276 ------------------------------------------------
gi|17969187|gb|BM275844.1|BM275 ------------------------------------------------

PF10_0066                       CGCTAACTATATTATAACAATAATCTGCAACCTTTGTATATAAGTTAC
MAL10|PF10_0066                 ------------------------------------------------
su_gi_contig_4541               ------------------------------------------------
gi|17969649|gb|BM276295.1|BM276 ------------------------------------------------
gi|17969187|gb|BM275844.1|BM275 ------------------------------------------------

PF10_0066                       TTTGAGGTTTATTATTTTTATCGTCATTTATTATATAAAAAGGATAAT
MAL10|PF10_0066                 ------------------------------------------------
su_gi_contig_4541               ------------------------------------------------
gi|17969649|gb|BM276295.1|BM276 ------------------------------------------------
gi|17969187|gb|BM275844.1|BM275 ------------------------------------------------

PF10_0066                       AAATAGATATCCTTTTATTATTTATACTGTAATTTTCTAACATGTTGA
MAL10|PF10_0066                 ------------------------------------------------
su_gi_contig_4541               ------------------------------------------------
gi|17969649|gb|BM276295.1|BM276 ------------------------------------------------
gi|17969187|gb|BM275844.1|BM275 ------------------------------------------------

PF10_0066                       ATATAGGCTTATAATTATTTAAACATAATATATTCATATGATCTATAT
MAL10|PF10_0066                 ------------------------------------------------
su_gi_contig_4541               ------------------------------------------------
gi|17969649|gb|BM276295.1|BM276 ------------------------------------------------
gi|17969187|gb|BM275844.1|BM275 ------------------------------------------------

PF10_0066                       TATATGTATCATTTAAACTTAATATATTTTTAAATGTTTTCTCATTTT
MAL10|PF10_0066                 ------------------------------------------------
su_gi_contig_4541               ------------------------------------------------
gi|17969649|gb|BM276295.1|BM276 ------------------------------------------------
gi|17969187|gb|BM275844.1|BM275 ------------------------------------------------

PF10_0066                       TGTTATCATATATATGAAAGCTTACTAATTTATTTATATCACTTTGTG
MAL10|PF10_0066                 ------------------------------------------------
su_gi_contig_4541               ------------------------------------------------
gi|17969649|gb|BM276295.1|BM276 ------------------------------------------------
gi|17969187|gb|BM275844.1|BM275 ------------------------------------------------

PF10_0066                       TAGTTAATTCCTTTTTTTTATTTTTCATCATTACATTGTATAAAGGAT
MAL10|PF10_0066                 ------------------------------------------------
su_gi_contig_4541               ------------------------------------------------
gi|17969649|gb|BM276295.1|BM276 ------------------------------------------------
gi|17969187|gb|BM275844.1|BM275 ------------------------------------------------

PF10_0066                       GATTTTTATGTCTATCCCCAAGGTCATTTATTAAATTTAAATTGTTCA
MAL10|PF10_0066                 ------------------------------------------------
su_gi_contig_4541               ------------------------------------------------
gi|17969649|gb|BM276295.1|BM276 ------------------------------------------------
gi|17969187|gb|BM275844.1|BM275 ------------------------------------------------

PF10_0066                       TGCATTCATTTTCATAAAAATTGTGATAATCAGATGAATTATCCGAAC
MAL10|PF10_0066                 ------------------------------------------------
su_gi_contig_4541               ------------------------------------------------
gi|17969649|gb|BM276295.1|BM276 ------------------------------------------------
gi|17969187|gb|BM275844.1|BM275 ------------------------------------------------

PF10_0066                       ATTTATTATGGTCAGCATTGTTTATATTTACATTTTTATTTATATTTT
MAL10|PF10_0066                 ------------------------------------------------
su_gi_contig_4541               ------------------------------------------------
gi|17969649|gb|BM276295.1|BM276 ------------------------------------------------
gi|17969187|gb|BM275844.1|BM275 ------------------------------------------------

PF10_0066                       TATTTATATTTTTATTTATATTTATATTTTTATTTTCATTTTTATTTA
MAL10|PF10_0066                 ------------------------------------------------
su_gi_contig_4541               ------------------------------------------------
gi|17969649|gb|BM276295.1|BM276 ------------------------------------------------
gi|17969187|gb|BM275844.1|BM275 ------------------------------------------------

PF10_0066                       CATTGTTTATTAATTGTTGTAATTTATGTTCGCCCGTATCTACTGATG
MAL10|PF10_0066                 ------------------------------------------------
su_gi_contig_4541               ------------------------------------------------
gi|17969649|gb|BM276295.1|BM276 ------------------------------------------------
gi|17969187|gb|BM275844.1|BM275 ------------------------------------------------

PF10_0066                       AGTGACCTGAACATTTTATTTCCCTTGCCT
MAL10|PF10_0066                 ------------------------------
su_gi_contig_4541               ------------------------------
gi|17969649|gb|BM276295.1|BM276 ------------------------------
gi|17969187|gb|BM275844.1|BM275 ------------------------------

;

endblock;
