# Supplementary material for: cDNA sequences reveal considerable gene prediction inaccuracy in the Plasmodium falciparum genome
Source: BMC Genomics. 2007 Jul 27;8:255. doi: 10.1186/1471-2164-8-255 (PMC1978503; doi:10.1186/1471-2164-8-255)
Supplement: Additional file 2 — Genes with predicted coding regions fully covered by EST and confirmation of predicted introns. Aligned cDNA and predicted CDS sequences can be viewed by double clicking the hyper-linked gene names in the Excel file. [file 1471-2164-8-255-S2.zip › PF10_0074.TXT]

#NEXUS

[!This data assembled using Sequencher, from Gene Codes Corporation.]
begin data;
   dimensions ntax=3 nchar=3329;
   format datatype=dna gap=- interleave=yes;
   matrix

PF10_0074         TCTTTAAAACATGATATTTTTCCAAGAACAAAAATAAAATAATTAATT
MAL10|PF10_0074   ------------------------------------------------
su_gi_contig_2959 ------------------------------------------------

PF10_0074         TATTAAAATAATATATAATAATATTTCATGGGATATAACTACCTTTGT
MAL10|PF10_0074   ------------------------------------------------
su_gi_contig_2959 ------------------------------------------------

PF10_0074         GTCTCTACCTAAATAAATACAACATGATAATATTTCATAAAACGGATA
MAL10|PF10_0074   ------------------------------------------------
su_gi_contig_2959 ------------------------------------------------

PF10_0074         ATGTTAAAGGGGAATATATATTTATATATATATATATATATATATTAT
MAL10|PF10_0074   ------------------------------------------------
su_gi_contig_2959 ------------------------------------------------

PF10_0074         AAAATATATGCATTTTAATGTATACATAAAGTAATATATTTCTTCAAA
MAL10|PF10_0074   ------------------------------------------------
su_gi_contig_2959 ------------------------------------------------

PF10_0074         AGAAAAGTGAATTATATAAATATTATACAAATATATTTTAAAAAATAA
MAL10|PF10_0074   ------------------------------------------------
su_gi_contig_2959 ------------------------------------------------

PF10_0074         AAAATAAAATTATATAGGAAATATTTATATAATGTATATATAATATAT
MAL10|PF10_0074   ------------------------------------------------
su_gi_contig_2959 ------------------------------------------------

PF10_0074         AAATTAAATTATTCTGAAATTTAACATATTTAATAATTTTTTTTTTTT
MAL10|PF10_0074   ------------------------------------------------
su_gi_contig_2959 ------------------------------------------------

PF10_0074         TTTTTTTTTTTTTTTTTTTTTTTTTCGTGCATAAATGAATATATAATT
MAL10|PF10_0074   ------------------------------------------------
su_gi_contig_2959 ------------------------------------------------

PF10_0074         ATATATATATATATATAATATAAATACATAAAAGATTTATATTTTATA
MAL10|PF10_0074   ------------------------------------------------
su_gi_contig_2959 ------------------------------------------------

PF10_0074         TATTTTATTTATAATATATTATATTATATTATATATGTCCTTCCTTTA
MAL10|PF10_0074   ------------------------------------------------
su_gi_contig_2959 ------------------------------------------------

PF10_0074         ATTACAACTATGTAATTTTCATTTAATTTTTAGGGGAAAAAAAAAAAA
MAL10|PF10_0074   ------------------------------------------------
su_gi_contig_2959 ------------------------------------------------

PF10_0074         GAAAAATGGTTTTGAAAGATAAAAAATATAATCGGAAATATTTAAAAA
MAL10|PF10_0074   ------------------------------------------------
su_gi_contig_2959 ------------------------------------------------

PF10_0074         AAATAAAAGAAAGATCTAAGTGTATAAGAGAAAAAGAAGAAAAAAAAA
MAL10|PF10_0074   ------------------------------------------------
su_gi_contig_2959 ------------------------------------------------

PF10_0074         GTAAAGAAGATTCTCATTATAATTATGATGAGGACTTACCACAATATG
MAL10|PF10_0074   ------------------------------------------------
su_gi_contig_2959 ------------------------------------------------

PF10_0074         ATAGTAATGATGATTTTTTAATTCATGATAAAGAATTATTATCTCATA
MAL10|PF10_0074   ------------------------------------------------
su_gi_contig_2959 ------------------------------------------------

PF10_0074         TCTTAAATTCAAATTCTGAATCTAGTCAAGAAAATATAAATATGGAGC
MAL10|PF10_0074   ------------------------------------------------
su_gi_contig_2959 ------------------------------------------------

PF10_0074         AAATACAAAATACTGAAAAAAAAAATAAAGAACGTCATATAGATTTTG
MAL10|PF10_0074   ------------------------------------------------
su_gi_contig_2959 ------------------------------------------------

PF10_0074         TTATATCATCATTGGCTTTTAATATACCATTGGATATGATATGACACA
MAL10|PF10_0074   ------------------------------------------------
su_gi_contig_2959 ------------------------------------------------

PF10_0074         TAAATGTATAAATATATATTATATATATATATATATATATATATATAT
MAL10|PF10_0074   ------------------------------------------------
su_gi_contig_2959 ------------------------------------------------

PF10_0074         ATAATTTTTTTTAGTATTGTATCGTATAAAATTTGAAGTAATAATGTA
MAL10|PF10_0074   ------------------------------------------------
su_gi_contig_2959 ------------------------------------------------

PF10_0074         ATATATAATATTTTATTTTTTGTAAATATATAATTAACCATATGAAGC
MAL10|PF10_0074   ------------------------------------------------
su_gi_contig_2959 ------------------------------------------------

PF10_0074         ATAAAAAAAAAAAAAAAAATATAAAAAGAACAAAAATAATAATTTTTT
MAL10|PF10_0074   ------------------------------------------------
su_gi_contig_2959 ------------------------------------------------

PF10_0074         TTTTTTTTTTTTATATATATATAAATCTTTTGTATATATTCATTGTAT
MAL10|PF10_0074   ------------------------------------------------
su_gi_contig_2959 ------------------------------------------------

PF10_0074         GTTTTTATTTTAAAAGTCTTCAACTCATATATATATATATATATATAT
MAL10|PF10_0074   ------------------------------------------------
su_gi_contig_2959 ------------------------------------------------

PF10_0074         ATATATTTATATATATATATTTTTTTTATATATATATTTTTTTTATAT
MAL10|PF10_0074   ------------------------------------------------
su_gi_contig_2959 ------------------------------------------------

PF10_0074         ATATATTTTTTTTATATATATATTTTATATATATATATATTTTTTTTA
MAL10|PF10_0074   ------------------------------------------------
su_gi_contig_2959 ------------------------------------------------

PF10_0074         TATTCTTTATATATTCCACACATAAGCATATAAAAAGAATTAAAAAAA
MAL10|PF10_0074   ------------------------------------------------
su_gi_contig_2959 ------------------------------------------------

PF10_0074         AAAAAAAATGAACTCAATATATGTAATAATAATGTTCCGAATGAACAG
MAL10|PF10_0074   ------------------------------------------------
su_gi_contig_2959 ------------------------------------CCGAATGAACAG

PF10_0074         AAACAATATTATATAGTTTGATAGTTATATATAAATATATATACATAA
MAL10|PF10_0074   ------------------------------------------------
su_gi_contig_2959 AAACAATATTATATAGTTTGATAGTTATATATAAATATATATACATAA

PF10_0074         AATATGTAGAAAAAAGAAAACAAATTATAATATTCCATATATTATATT
MAL10|PF10_0074   ------------------------------------------------
su_gi_contig_2959 AATATGTAGAAAAAAGAAAACAAATTATAATATTCCATATATTATATT

PF10_0074         TCTTACATAAAAATGTTTTTATTATGTCGAACTAACTTAGCTAAAAAA
MAL10|PF10_0074   ------------ATGTTTTTATTATGTCGAACTAACTTAGCTAAAAAA
su_gi_contig_2959 TCTTACATAAAAATGTTTTTATTATGTCGAACTAACTTAGCTAAAAAA

PF10_0074         ATTAAAGACAAAATACCTTATGGTGTTAAGCAAAGTCAAAATTATAAA
MAL10|PF10_0074   ATTAAAGACAAAATACCTTATGGTGTTAAGCAAAGTCAAAATTATAAA
su_gi_contig_2959 ATTAAAGACAAAATACCTTATGGTGTTAAGCAAAGTCAAAATTATAAA

PF10_0074         GACGCCAAGAAACAAGAAAGGTTAGCATTAGAAGCCAATCGAAAATTG
MAL10|PF10_0074   GACGCCAAGAAACAAGAAAGGTTAGCATTAGAAGCCAATCGAAAATTG
su_gi_contig_2959 GACGCCAAGAAACAAGAAAGGTTAGCATTAGAAGCCAATCGAAAATTG

PF10_0074         AAGGAAAGTAGAGGTATGTTATTAGATGGGAAAAAAAATTTATTTATG
MAL10|PF10_0074   AAGGAAAGTAGAGGTATGTTATTAGATGGGAAAAAAAATTTATTTATG
su_gi_contig_2959 AAGGAAAGTAGAGGTATGTTATTAGATGGGAAAAAAAATTTATTTATG

PF10_0074         TGCTTAAGACAAAATAGTGATATAAACTGGTATAGAGCTGGACAAATA
MAL10|PF10_0074   TGCTTAAGACAAAATAGTGATATAAACTGGTATAGAGCTGGACAAATA
su_gi_contig_2959 TGCTTAAGACAAAATAGTGATATAAACTGGTATAGAGCTGGACAAATA

PF10_0074         TTAAAACATCTAGAAATACATCAAAGGGCAAAACCTGATATAACTCCA
MAL10|PF10_0074   TTAAAACATCTAGAAATACATCAAAGGGCAAAACCTGATATAACTCCA
su_gi_contig_2959 TTAAAACATCTAGAAATACATCAAAGGGCAAAACCTGATATAACTCCA

PF10_0074         AGCCTTCGAGAAAAAATTACTAACATAGCAAATTTTGTAAAAAAAGGA
MAL10|PF10_0074   AGCCTTCGAGAAAAAATTACTAACATAGCAAATTTTGTAAAAAAAGGA
su_gi_contig_2959 AGCCTTCGAGAAAAAATTACTAACATAGCAAATTTTGTAAAAAAAGGA

PF10_0074         AGATAATAACATGAACATATGTTACACAAACATACATACATATATATA
MAL10|PF10_0074   AGATAA------------------------------------------
su_gi_contig_2959 AGATAATAACATGAACATATGTTACACAAACATACATACATATATATA

PF10_0074         TATATATATATATATGATATATTTTTATTTGTTAAAATGTTTGTATGA
MAL10|PF10_0074   ------------------------------------------------
su_gi_contig_2959 TATATATATATATATGATATATTTTTATTTGTTAAAATGTTTGTATGA

PF10_0074         AATATACCCAACTAAAAAATGGACCTCCTAATTTTATATTTTAATGTA
MAL10|PF10_0074   ------------------------------------------------
su_gi_contig_2959 AATATACCCAACTAAAAAATGGACCTCCTAATTTTATATTTTAATGTA

PF10_0074         TTATATATAAAATAATTATATAATTGCATATCACCTATAATTTGATCA
MAL10|PF10_0074   ------------------------------------------------
su_gi_contig_2959 TTATATATAAAATAATTATATAATTGCATATCACCTATAATT------

PF10_0074         ATTTTTCATTTTTCATTTTTTTAATACTTATACACATGTATATTTAAT
MAL10|PF10_0074   ------------------------------------------------
su_gi_contig_2959 ------------------------------------------------

PF10_0074         TATAAAAAAAAAAAAAAAAAAAACTTCATTTTTATTGTCATTTTCATA
MAL10|PF10_0074   ------------------------------------------------
su_gi_contig_2959 ------------------------------------------------

PF10_0074         ATACATATATTAATATATAATTCATATTGAGATTTATAAAGTTTTTAG
MAL10|PF10_0074   ------------------------------------------------
su_gi_contig_2959 ------------------------------------------------

PF10_0074         ATTATTTTAAAAAAAAAAAAAAAAAAAAATTTAAACCATTATATATAA
MAL10|PF10_0074   ------------------------------------------------
su_gi_contig_2959 ------------------------------------------------

PF10_0074         TATATGGCAATATATAAAAAAAAAAGAAATATATATAAATATATATAT
MAL10|PF10_0074   ------------------------------------------------
su_gi_contig_2959 ------------------------------------------------

PF10_0074         ATATATATAATATATATAAGATTATATACAAACGTTATACGTATTCGG
MAL10|PF10_0074   ------------------------------------------------
su_gi_contig_2959 ------------------------------------------------

PF10_0074         TAATATTAATAAAATAAAAAAATAAATAAAAATATAAAATAAATAATA
MAL10|PF10_0074   ------------------------------------------------
su_gi_contig_2959 ------------------------------------------------

PF10_0074         AAATAAACTAATGACAGCATAAAATAAAAAAATGTCTAAAAAAAAAAA
MAL10|PF10_0074   ------------------------------------------------
su_gi_contig_2959 ------------------------------------------------

PF10_0074         AAAAAAAGAGAAAAAATTTTTTTTTTTTTTGTGAATATTTTTTTAATT
MAL10|PF10_0074   ------------------------------------------------
su_gi_contig_2959 ------------------------------------------------

PF10_0074         TTTTTAAATATTCTTTGTTTAGTATTTTTTCTTTTCTTTTCCTTTTTT
MAL10|PF10_0074   ------------------------------------------------
su_gi_contig_2959 ------------------------------------------------

PF10_0074         TTTTATTTTGCTATTTTTTTTGTTAATAATATGTTATATTATTATTTT
MAL10|PF10_0074   ------------------------------------------------
su_gi_contig_2959 ------------------------------------------------

PF10_0074         TTATTACATATATATTATATATATATATATATATATATATATTTATAT
MAL10|PF10_0074   ------------------------------------------------
su_gi_contig_2959 ------------------------------------------------

PF10_0074         ATATGTGTACATATAGAAACATAAAAATATTATATATATATATAATTA
MAL10|PF10_0074   ------------------------------------------------
su_gi_contig_2959 ------------------------------------------------

PF10_0074         AAAAAAATGAAAACATGAAAAATAATTGGTAACATACATATATATATG
MAL10|PF10_0074   ------------------------------------------------
su_gi_contig_2959 ------------------------------------------------

PF10_0074         TATATATCTACATTCATTCAAATAAAATGGAAAACAAAAAAAATATAT
MAL10|PF10_0074   ------------------------------------------------
su_gi_contig_2959 ------------------------------------------------

PF10_0074         TTGTCTTCCATTAATTTTATTATTATTATTATTTTAATGCTATATTTC
MAL10|PF10_0074   ------------------------------------------------
su_gi_contig_2959 ------------------------------------------------

PF10_0074         ATATACTGATTGGAATATAATGTATCTATATATATATATATATATATA
MAL10|PF10_0074   ------------------------------------------------
su_gi_contig_2959 ------------------------------------------------

PF10_0074         TATTTATATATAATATTCATATAACATGAATTTATAAAATATACAAAT
MAL10|PF10_0074   ------------------------------------------------
su_gi_contig_2959 ------------------------------------------------

PF10_0074         TAGTGTATAATAATATTTCTTTAATTTGTTTGGAATATATATACAAAA
MAL10|PF10_0074   ------------------------------------------------
su_gi_contig_2959 ------------------------------------------------

PF10_0074         TATAAGAAGTATTATTAATTGGGTATATACTATTATATATATATATAT
MAL10|PF10_0074   ------------------------------------------------
su_gi_contig_2959 ------------------------------------------------

PF10_0074         ATATATATATGTATAAAATGATTTTTATTTATTTATTTATTTTTTTAT
MAL10|PF10_0074   ------------------------------------------------
su_gi_contig_2959 ------------------------------------------------

PF10_0074         AATTTCAGACGATATACCACTATAAATATATATTTTAATTATTATTTT
MAL10|PF10_0074   ------------------------------------------------
su_gi_contig_2959 ------------------------------------------------

PF10_0074         AATTCTTAATATATAATCATCACATAACATAAATATCATACATATTAT
MAL10|PF10_0074   ------------------------------------------------
su_gi_contig_2959 ------------------------------------------------

PF10_0074         ATCTATCTTGTTTTTTATTTTTTATAAAATATTATAAAAAATATATAA
MAL10|PF10_0074   ------------------------------------------------
su_gi_contig_2959 ------------------------------------------------

PF10_0074         CAACCATTAAGCTGCAAATATATAAAAAAAAACATTATATATTTATAT
MAL10|PF10_0074   ------------------------------------------------
su_gi_contig_2959 ------------------------------------------------

PF10_0074         ATATATATATATATATATTGTATATATTTATGAATTTTTTAATATTAT
MAL10|PF10_0074   ------------------------------------------------
su_gi_contig_2959 ------------------------------------------------

PF10_0074         ATTAAATATTGATTTGTATCACATAAAAATATTATATATATTATATTC
MAL10|PF10_0074   ------------------------------------------------
su_gi_contig_2959 ------------------------------------------------

PF10_0074         CACAAACATATATATTT
MAL10|PF10_0074   -----------------
su_gi_contig_2959 -----------------

;

endblock;
