# Supplementary material for: cDNA sequences reveal considerable gene prediction inaccuracy in the Plasmodium falciparum genome
Source: BMC Genomics. 2007 Jul 27;8:255. doi: 10.1186/1471-2164-8-255 (PMC1978503; doi:10.1186/1471-2164-8-255)
Supplement: Additional file 2 — Genes with predicted coding regions fully covered by EST and confirmation of predicted introns. Aligned cDNA and predicted CDS sequences can be viewed by double clicking the hyper-linked gene names in the Excel file. [file 1471-2164-8-255-S2.zip › PF10_0084.TXT]

#NEXUS

[!This data assembled using Sequencher, from Gene Codes Corporation.]
begin data;
   dimensions ntax=4 nchar=4855;
   format datatype=dna gap=- interleave=yes;
   matrix

PF10_0084                       ACATATAAATAAATGCTATACATATAAATAATACATAAATTATGTACC
MAL10|PF10_0084                 ------------------------------------------------
su_gi_contig_317                ------------------------------------------------
gi|55828559|gb|AU087753.2|AU087 ------------------------------------------------

PF10_0084                       TTGTTATTACATTAAAGAAATAAGTATTTTGTCTACATAATAATAATA
MAL10|PF10_0084                 ------------------------------------------------
su_gi_contig_317                ------------------------------------------------
gi|55828559|gb|AU087753.2|AU087 ------------------------------------------------

PF10_0084                       TATATACAAAAATATATATATATATATATATATATATTATATATTATA
MAL10|PF10_0084                 ------------------------------------------------
su_gi_contig_317                ------------------------------------------------
gi|55828559|gb|AU087753.2|AU087 ------------------------------------------------

PF10_0084                       TACATATTATTAGTCTGCAGAAATCAAATTAAAATGAATAATATATAT
MAL10|PF10_0084                 ------------------------------------------------
su_gi_contig_317                ------------------------------------------------
gi|55828559|gb|AU087753.2|AU087 ------------------------------------------------

PF10_0084                       ATATACGCACACTTATGTACGGATTTTTATACATATTAATATTTTTTA
MAL10|PF10_0084                 ------------------------------------------------
su_gi_contig_317                ------------------------------------------------
gi|55828559|gb|AU087753.2|AU087 ------------------------------------------------

PF10_0084                       TTCACTATATATACGTAGATTTTTTTTTTTTTAAAAGGCATTAAATTC
MAL10|PF10_0084                 ------------------------------------------------
su_gi_contig_317                ------------------------------------------------
gi|55828559|gb|AU087753.2|AU087 ------------------------------------------------

PF10_0084                       TTTAAAAAAAAAAAAAAAAAAAAAAAAAAAAAACATATGTAAATAAAT
MAL10|PF10_0084                 ------------------------------------------------
su_gi_contig_317                ------------------------------------------------
gi|55828559|gb|AU087753.2|AU087 ------------------------------------------------

PF10_0084                       ATATATATATATTTATATATATATGTGTACTCCTTTTATATGTACTAG
MAL10|PF10_0084                 ------------------------------------------------
su_gi_contig_317                ------------------------------------------------
gi|55828559|gb|AU087753.2|AU087 ------------------------------------------------

PF10_0084                       AATATTTTAATAATAAATATGATAACAAAAAAAAAAAAAAAAAAAAAA
MAL10|PF10_0084                 ------------------------------------------------
su_gi_contig_317                ------------------------------------------------
gi|55828559|gb|AU087753.2|AU087 ------------------------------------------------

PF10_0084                       AAAAATTTATATATTATCCTTCATTTATTTATATATTTTTTTTCTTAA
MAL10|PF10_0084                 ------------------------------------------------
su_gi_contig_317                ------------------------------------------------
gi|55828559|gb|AU087753.2|AU087 ------------------------------------------------

PF10_0084                       ACCTGAAATATATATAATTATTATATTTAAGAAAATTTTCATTTTCCT
MAL10|PF10_0084                 ------------------------------------------------
su_gi_contig_317                ------------------------------------------------
gi|55828559|gb|AU087753.2|AU087 ------------------------------------------------

PF10_0084                       TTTTTTTTTTTTGTGCATTATATGTATACACATTGAATAACAAATTTG
MAL10|PF10_0084                 ------------------------------------------------
su_gi_contig_317                ------------------------------------------------
gi|55828559|gb|AU087753.2|AU087 ------------------------------------------------

PF10_0084                       AATATGAATAATATAAAATATATATTATATATATATAAATATATAAAA
MAL10|PF10_0084                 ------------------------------------------------
su_gi_contig_317                ------------------------------------------------
gi|55828559|gb|AU087753.2|AU087 ------------------------------------------------

PF10_0084                       TAAATAATATATATATTATATATTGTATTATAGCCCTTTAAAGAAATA
MAL10|PF10_0084                 ------------------------------------------------
su_gi_contig_317                ------------------------------------------------
gi|55828559|gb|AU087753.2|AU087 ------------------------------------------------

PF10_0084                       AAAGTAATTATATTCTTTTTCTTGTATGAATTAATGTGATACATTCTT
MAL10|PF10_0084                 ------------------------------------------------
su_gi_contig_317                ------------------------------------------------
gi|55828559|gb|AU087753.2|AU087 ------------------------------------------------

PF10_0084                       ATAAGTCCAGAATACATATATTTATAAAAATAAAATTATACATACTAT
MAL10|PF10_0084                 ------------------------------------------------
su_gi_contig_317                ------------------------------------------------
gi|55828559|gb|AU087753.2|AU087 ------------------------------------------------

PF10_0084                       ATTATAACATATATATATTATATATATATATATAATATATATATATAG
MAL10|PF10_0084                 ------------------------------------------------
su_gi_contig_317                ------------------------------------------------
gi|55828559|gb|AU087753.2|AU087 ------------------------------------------------

PF10_0084                       TAGTTTTTTTTTTTTTTTTTTTGACCTATATATTATATATATATATAT
MAL10|PF10_0084                 ------------------------------------------------
su_gi_contig_317                ------------------------------------------------
gi|55828559|gb|AU087753.2|AU087 ------------------------------------------------

PF10_0084                       ATATATATCTAATATATGCTACTTATTTATTTTAATATATATGCATGG
MAL10|PF10_0084                 ------------------------------------------------
su_gi_contig_317                ------------------------------------------------
gi|55828559|gb|AU087753.2|AU087 ------------------------------------------------

PF10_0084                       TCATCCTTAATAAGTATATATAGTTTTTTCTTTTTTATTGGAGTGTGT
MAL10|PF10_0084                 ------------------------------------------------
su_gi_contig_317                ------------------------------------------------
gi|55828559|gb|AU087753.2|AU087 ------------------------------------------------

PF10_0084                       AAAAAAAAAAAAAAAAAAAAAAAGAAAGAAACATTTATTAGTATATAA
MAL10|PF10_0084                 ------------------------------------------------
su_gi_contig_317                ------------------------------------------------
gi|55828559|gb|AU087753.2|AU087 ------------------------------------------------

PF10_0084                       ATATATTAATAAATAAAAAAAAAAAAAAAAAATAAATAATAAAAAAAA
MAL10|PF10_0084                 ------------------------------------------------
su_gi_contig_317                ------------------------------------------------
gi|55828559|gb|AU087753.2|AU087 -----------------------------------------AAAAAAA

PF10_0084                       AAAAAAAAAAGATATATAAATAAATAAATATAAATATATATACATAAT
MAL10|PF10_0084                 ------------------------------------------------
su_gi_contig_317                --------------------------------AATATATATACATAAT
gi|55828559|gb|AU087753.2|AU087 ANAAAAAAAAGATATATAAATAAATAAATATAAATATATATNCATAAT

PF10_0084                       ATATATAATAAAATAAAATAATATATATATATTTTTTTATATTAAAAA
MAL10|PF10_0084                 ------------------------------------------------
su_gi_contig_317                ATATATAATAAAATAAAATAATATATATATATTTTTTTATATTAAAAA
gi|55828559|gb|AU087753.2|AU087 ATATATAATAAAATAAAATAATATATATATATTTTTTTATATTAAAAA

PF10_0084                       TTTTTTTATTTACTTTTTTCTTTTTTTCCTTATTTTATTTATTTTTAT
MAL10|PF10_0084                 ------------------------------------------------
su_gi_contig_317                TTTTTTTATTTACTTTTTTCTTTTTTTCCTTATTTTATTTATTTTTAT
gi|55828559|gb|AU087753.2|AU087 TTTTTTTATTTACTTTTTTCTTTTTTTCCTTATTTTATTTATTTTTAT

PF10_0084                       TTATATATATATTTATATATATTTTTTTAATTAATATTCCTTTATATA
MAL10|PF10_0084                 ------------------------------------------------
su_gi_contig_317                TTATATATATATTTATATATATTTTTTTAATTAATATTCCTTTATATA
gi|55828559|gb|AU087753.2|AU087 TTATATATATATTTATATATATTTTTTTAATTAATATTCCTTTATATA

PF10_0084                       TGTTATATTATATATATAATTATAAGTTATATATTATTATTTCATATA
MAL10|PF10_0084                 ------------------------------------------------
su_gi_contig_317                TGTTATATTATATATATAATTATAAGTTATATATTATTATTTCATATA
gi|55828559|gb|AU087753.2|AU087 TGTTATATTATATATATAATTATAAGTTATATATTATTATTTCATATA

PF10_0084                       AATATATATATATATATATCTTATTTTTTCCCTCACCCTTGGTATTTT
MAL10|PF10_0084                 ------------------------------------------------
su_gi_contig_317                AATATATATATATATATATCTTATTTTTTCCCTCACCCTTGGTATTTT
gi|55828559|gb|AU087753.2|AU087 AATATATATATATATATATCTTATTTTTTCCCTCACCCTTGGTATTTT

PF10_0084                       ATATTTATTTTTTTTAAAGTTTTAGTAACAGTACCTTTTTATATAGTA
MAL10|PF10_0084                 ------------------------------------------------
su_gi_contig_317                ATATTTATTTTTTTTAAAGTTTTAGTAACAGTACCTTTTTATATAGTA
gi|55828559|gb|AU087753.2|AU087 ATATTTATTTTTTTTAAAGTTTTAGTAACAGTACCTTTTTATATAGTA

PF10_0084                       TTTTTTTTTTTTTTTAATTTTTACTTAATATATCCTCTTACAATATAA
MAL10|PF10_0084                 ------------------------------------------------
su_gi_contig_317                TTTTTTTTTTTTTTTAATTTTTACTTAATATATCCTCTTACAATATAA
gi|55828559|gb|AU087753.2|AU087 TTTTTTTTTTTTTTTAATTTTTACTTAATATATCCTCTTACAATATAA

PF10_0084                       AATATTTATATATTTAAAAAAAAAAGAAAAAATTTTCTTTGAGATTAT
MAL10|PF10_0084                 ------------------------------------------------
su_gi_contig_317                AATATTTATATATTTAAAAAAAAAAGAAAAAATTTTCTTTGAGATTAT
gi|55828559|gb|AU087753.2|AU087 AATATTTATATATTTAAAAAAAAAAGAAAAAATTTTCTTTGAGATTAT

PF10_0084                       TTTATTAAAGAATGAGAGAAATTGTTCATATTCAAGCTGGCCAATGTG
MAL10|PF10_0084                 -----------ATGAGAGAAATTGTTCATATTCAAGCTGGCCAATGTG
su_gi_contig_317                TTTATTAAAGAATGAGAGAAATTGTTCATATTCAAGCTGGCCAATGTG
gi|55828559|gb|AU087753.2|AU087 TTTATTAAAGAATGAGAGAAATNG-GCATATTCAAGCTGGCCAATGTG

PF10_0084                       GAAATCAAATAGGTGCAAAGTTTTGGGAAGTCATTTCTGATGAGCATG
MAL10|PF10_0084                 GAAATCAAATAGGTGCAAAGTTTTGGGAAGTCATTTCTGATGAGCATG
su_gi_contig_317                GAAATCAAATAGGTGCAAAGTTTTGGGAAGTCATTTCTGATGAGCATG
gi|55828559|gb|AU087753.2|AU087 GAAATCAAATAGG-----------------------------------

PF10_0084                       GAATAGATCCAGTAAGTTTAAAAAAAAAATATATTTATTTATATGAAT
MAL10|PF10_0084                 GAATAGATCCA-------------------------------------
su_gi_contig_317                GAATAGATCCA-------------------------------------
gi|55828559|gb|AU087753.2|AU087 ------------------------------------------------

PF10_0084                       CTGTAAACATATGTATATATATATATATATATATATATATATATGGAA
MAL10|PF10_0084                 ------------------------------------------------
su_gi_contig_317                ------------------------------------------------
gi|55828559|gb|AU087753.2|AU087 ------------------------------------------------

PF10_0084                       GAATAATTTTGTGTGTATAATTTGGGGTCCTTCCCCTTTATTGTATTC
MAL10|PF10_0084                 ------------------------------------------------
su_gi_contig_317                ------------------------------------------------
gi|55828559|gb|AU087753.2|AU087 ------------------------------------------------

PF10_0084                       TATAAATGCCTCCTTTATATTGATAATAATTTATATATGTAAACCTTT
MAL10|PF10_0084                 ------------------------------------------------
su_gi_contig_317                ------------------------------------------------
gi|55828559|gb|AU087753.2|AU087 ------------------------------------------------

PF10_0084                       AATGCCGAGGCTTATATATAAAAACCTTAGATATTATAAATAAATGTA
MAL10|PF10_0084                 ------------------------------------------------
su_gi_contig_317                ------------------------------------------------
gi|55828559|gb|AU087753.2|AU087 ------------------------------------------------

PF10_0084                       TATTATGTACATATGACGATATCGCTCTCTATATATATATATATATAT
MAL10|PF10_0084                 ------------------------------------------------
su_gi_contig_317                ------------------------------------------------
gi|55828559|gb|AU087753.2|AU087 ------------------------------------------------

PF10_0084                       ATATATATTTATTTATTTATATATTTATTTATTTATTTATTTTTTTTT
MAL10|PF10_0084                 ------------------------------------------------
su_gi_contig_317                ------------------------------------------------
gi|55828559|gb|AU087753.2|AU087 ------------------------------------------------

PF10_0084                       TTTTTTTTTATTTTATTTTTTTTAGAGTGGTACCTATTGTGGGGACAG
MAL10|PF10_0084                 -------------------------AGTGGTACCTATTGTGGGGACAG
su_gi_contig_317                -------------------------AGTGGTACCTATTGTGGGGACAG
gi|55828559|gb|AU087753.2|AU087 ------------------------------------------------

PF10_0084                       TGACTTACAGTTAGAAAGAGTTGACGTTTTTTACAACGAAGCAACAGG
MAL10|PF10_0084                 TGACTTACAGTTAGAAAGAGTTGACGTTTTTTACAACGAAGCAACAGG
su_gi_contig_317                TGACTTACAGTTAGAAAGAGTTGACGTTTTTTACAACGAAGCAACAGG
gi|55828559|gb|AU087753.2|AU087 ------------------------------------------------

PF10_0084                       AGGTAGATATGTTCCAAGAGCTATATTGATGGACTTGGAACCTGGTAC
MAL10|PF10_0084                 AGGTAGATATGTTCCAAGAGCTATATTGATGGACTTGGAACCTGGTAC
su_gi_contig_317                AGGTAGATATGTTCCAAGAGCTATATTGATGGACTTGGAACCTGGTAC
gi|55828559|gb|AU087753.2|AU087 ------------------------------------------------

PF10_0084                       TATGGATAGTGTTCGTGCTGGCCCCTTTGGTCAATTATTTCGTCCAGA
MAL10|PF10_0084                 TATGGATAGTGTTCGTGCTGGCCCCTTTGGTCAATTATTTCGTCCAGA
su_gi_contig_317                TATGGATAGTGTTCGTGCTGGCCCCTTTGGTCAATTATTTCGTCCAGA
gi|55828559|gb|AU087753.2|AU087 ------------------------------------------------

PF10_0084                       TAATTTTGTGTTTGGTCAAACAGGTGCAGGAAATAATTGGGCTAAAGG
MAL10|PF10_0084                 TAATTTTGTGTTTGGTCAAACAGGTGCAGGAAATAATTGGGCTAAAGG
su_gi_contig_317                TAATTTTGTGTTTGGTCAAACAGGTGCAGGAAATAATTGGGCTAAAGG
gi|55828559|gb|AU087753.2|AU087 ------------------------------------------------

PF10_0084                       ACATTATACTGAAGGTGCTGAATTGATAGATGCAGTTTTAGATGTCGT
MAL10|PF10_0084                 ACATTATACTGAAGGTGCTGAATTGATAGATGCAGTTTTAGATGTCGT
su_gi_contig_317                ACATTATACTGAAGGTGCTGAATTGATAGATGCAGTTTTAGATGTCGT
gi|55828559|gb|AU087753.2|AU087 ------------------------------------------------

PF10_0084                       TAGAAAAGAAGCAGAAGGTTGTGATTGTTTACAAGGATTTCAGATTAC
MAL10|PF10_0084                 TAGAAAAGAAGCAGAAGGTTGTGATTGTTTACAAGGATTTCAGATTAC
su_gi_contig_317                TAGAAAAGAAGCAGAAGGTTGTGATTGTTTACAAGGATTTCAGATTAC
gi|55828559|gb|AU087753.2|AU087 ------------------------------------------------

PF10_0084                       TCATTCATTAGGTGGTGGTACAGGTAGTGGTATGGGTACTTTGTTGAT
MAL10|PF10_0084                 TCATTCATTAGGTGGTGGTACAGGTAGTGGTATGGGTACTTTGTTGAT
su_gi_contig_317                TCATTCATTAGGTGGTGGTACAGGTAGTGGTATGGGTACTTTGTTGAT
gi|55828559|gb|AU087753.2|AU087 ------------------------------------------------

PF10_0084                       TAGTAAAATAAGAGAGGAGTATCCTGATCGTATTATGGAAACATTTTC
MAL10|PF10_0084                 TAGTAAAATAAGAGAGGAGTATCCTGATCGTATTATGGAAACATTTTC
su_gi_contig_317                TAGTAAAATAAGAGAGGAGTATCCTGATCGTATTATGGAAACATTTTC
gi|55828559|gb|AU087753.2|AU087 ------------------------------------------------

PF10_0084                       TGTATTTCCATCACCAAAAGTTTCTGATACTGTTGTTGAACCATATAA
MAL10|PF10_0084                 TGTATTTCCATCACCAAAAGTTTCTGATACTGTTGTTGAACCATATAA
su_gi_contig_317                TGTATTTCCATCACCAAAAGTTTCTGATACTGTTGTTGAACCATATAA
gi|55828559|gb|AU087753.2|AU087 ------------------------------------------------

PF10_0084                       TGCTACATTATCAGTTCATCAGTTGGTTGAAAATGCTGATGAAGTTCA
MAL10|PF10_0084                 TGCTACATTATCAGTTCATCAGTTGGTTGAAAATGCTGATGAAGTTCA
su_gi_contig_317                TGCTACATTATCAGTTCATCAGTTGGTTGAAAATGCTGATGAAGTTCA
gi|55828559|gb|AU087753.2|AU087 ------------------------------------------------

PF10_0084                       AGTTATCGATAATGAAGCTTTATATGACATATGTTTTAGGACTCTTAA
MAL10|PF10_0084                 AGTTATCGATAATGAAGCTTTATATGACATATGTTTTAGGACTCTTAA
su_gi_contig_317                AGTTATCGATAATGAAGCTTTATATGACATATGTTTTAGGACTCTTAA
gi|55828559|gb|AU087753.2|AU087 ------------------------------------------------

PF10_0084                       ATTAACAACACCAACATATGGAGATTTAAATCACCTTGTATCAGCTGC
MAL10|PF10_0084                 ATTAACAACACCAACATATGGAGATTTAAATCACCTTGTATCAGCTGC
su_gi_contig_317                ATTAACAACACCAACATATGGAGATTTAAATCACCTTGTATCAGCTGC
gi|55828559|gb|AU087753.2|AU087 ------------------------------------------------

PF10_0084                       AATGTCAGGTGTAACCTGTTCGTTAAGATTTCCTGGTCAACTTAACAG
MAL10|PF10_0084                 AATGTCAGGTGTAACCTGTTCGTTAAGATTTCCTGGTCAACTTAACAG
su_gi_contig_317                AATGTCAGGTGTAACCTGTTCGTTAAGATTTCCTGGTCAACTTAACAG
gi|55828559|gb|AU087753.2|AU087 ------------------------------------------------

PF10_0084                       TGACTTAAGAAAATTAGCTGTTAATTTGATCCCATTCCCACGTTTACA
MAL10|PF10_0084                 TGACTTAAGAAAATTAGCTGTTAATTTGATCCCATTCCCACGTTTACA
su_gi_contig_317                TGACTTAAGAAAATTAGCTGTTAATTTGATCCCATTCCCACGTTTACA
gi|55828559|gb|AU087753.2|AU087 ------------------------------------------------

PF10_0084                       TTTCTTTATGATCGGGTTTGCTCCTTTAACTAGTAGAGGCAGTCAACA
MAL10|PF10_0084                 TTTCTTTATGATCGGGTTTGCTCCTTTAACTAGTAGAGGCAGTCAACA
su_gi_contig_317                TTTCTTTATGATCGGGTTTGCTCCTTTAACTAGTAGAGGCAGTCAACA
gi|55828559|gb|AU087753.2|AU087 ------------------------------------------------

PF10_0084                       ATACAGAGCCTTAACTGTGCCGGAGTTAACACAACAAATGTTCGACGC
MAL10|PF10_0084                 ATACAGAGCCTTAACTGTGCCGGAGTTAACACAACAAATGTTCGACGC
su_gi_contig_317                ATACAGAGCCTTAACTGTGCCGGAGTTAACACAACAAATGTTCGACGC
gi|55828559|gb|AU087753.2|AU087 ------------------------------------------------

PF10_0084                       AAAAAATATGATGTGCGCAAGTGATCCAAGACATGGAAGATATTTAAC
MAL10|PF10_0084                 AAAAAATATGATGTGCGCAAGTGATCCAAGACATGGAAGATATTTAAC
su_gi_contig_317                AAAAAATATGATGTGCGCAAGTGATCCAAGACATGGAAGATATTTAAC
gi|55828559|gb|AU087753.2|AU087 ------------------------------------------------

PF10_0084                       GGCATGTGCTATGTTTAGAGGAAGAATGTCCACAAAGGAAGTTGACGA
MAL10|PF10_0084                 GGCATGTGCTATGTTTAGAGGAAGAATGTCCACAAAGGAAGTTGACGA
su_gi_contig_317                GGCATGTGCTATGTTTAGAGGAAGAATGTCCACAAAGGAAGTTGACGA
gi|55828559|gb|AU087753.2|AU087 ------------------------------------------------

PF10_0084                       ACAAATGTTAAACGTTCAAAATAAAAACTCATCTTATTTTGTCGAATG
MAL10|PF10_0084                 ACAAATGTTAAACGTTCAAAATAAAAACTCATCTTATTTTGTCGAATG
su_gi_contig_317                ACAAATGTTAAACGTTCAAAATAAAAACTCATCTTATTTTGTCGAATG
gi|55828559|gb|AU087753.2|AU087 ------------------------------------------------

PF10_0084                       GATTCCTCACAACACAAAGTAAGAAGGAACAATTGATACTAGTATGCA
MAL10|PF10_0084                 GATTCCTCACAACACAAA------------------------------
su_gi_contig_317                GATTCCTCACAACACAAA------------------------------
gi|55828559|gb|AU087753.2|AU087 ------------------------------------------------

PF10_0084                       TGTTTTTTTGTTTATATGTATTTATATATATATATATATATATATATG
MAL10|PF10_0084                 ------------------------------------------------
su_gi_contig_317                ------------------------------------------------
gi|55828559|gb|AU087753.2|AU087 ------------------------------------------------

PF10_0084                       TATTCATTTATATATTTTGAAATATACATTTTACATATAAATTTTTTT
MAL10|PF10_0084                 ------------------------------------------------
su_gi_contig_317                ------------------------------------------------
gi|55828559|gb|AU087753.2|AU087 ------------------------------------------------

PF10_0084                       TTTTTCTTTTTCTTTTTTTTTTTTTTTTGTTTTTTTCTTTAGATCAAG
MAL10|PF10_0084                 ------------------------------------------ATCAAG
su_gi_contig_317                ------------------------------------------ATCAAG
gi|55828559|gb|AU087753.2|AU087 ------------------------------------------------

PF10_0084                       TGTTTGTGATATTCCACCTAAGGGATTAAAAATGGCTGTTACTTTTGT
MAL10|PF10_0084                 TGTTTGTGATATTCCACCTAAGGGATTAAAAATGGCTGTTACTTTTGT
su_gi_contig_317                TGTTTGTGATATTCCACCTAAGGGATTAAAAATGGCTGTTACTTTTGT
gi|55828559|gb|AU087753.2|AU087 ------------------------------------------------

PF10_0084                       AGGAAACTCAACCGCCATTCAAGAAATGTTTAAAAGAGTTTCTGATCA
MAL10|PF10_0084                 AGGAAACTCAACCGCCATTCAAGAAATGTTTAAAAGAGTTTCTGATCA
su_gi_contig_317                AGGAAACTCAACCGCCATTCAAGAAATGTTTAAAAGAGTTTCTGATCA
gi|55828559|gb|AU087753.2|AU087 ------------------------------------------------

PF10_0084                       ATTTACTGCTATGTTTAGAAGAAAAGCCTTTTTGCACTGGTACACCGG
MAL10|PF10_0084                 ATTTACTGCTATGTTTAGAAGAAAAGCCTTTTTGCACTGGTACACCGG
su_gi_contig_317                ATTTACTGCTATGTTTAGAAGAAAAGCCTTTTTGCACTGGTACACCGG
gi|55828559|gb|AU087753.2|AU087 ------------------------------------------------

PF10_0084                       AGAAGGTATGGACGAGATGGAATTTACAGAAGCTGAATCAAATATGAA
MAL10|PF10_0084                 AGAAGGTATGGACGAGATGGAATTTACAGAAGCTGAATCAAATATGAA
su_gi_contig_317                AGAAGGTATGGACGAGATGGAATTTACAGAAGCTGAATCAAATATGAA
gi|55828559|gb|AU087753.2|AU087 ------------------------------------------------

PF10_0084                       TGATTTAGTTTCAGAATATCAACAATATCAAGATGCTACAGCAGAAGA
MAL10|PF10_0084                 TGATTTAGTTTCAGAATATCAACAATATCAAGATGCTACAGCAGAAGA
su_gi_contig_317                TGATTTAGTTTCAGAATATCAACAATATCAAGATGCTACAGCAGAAGA
gi|55828559|gb|AU087753.2|AU087 ------------------------------------------------

PF10_0084                       GGAAGGAGAATTTGAAGAAGAAGAAGGAGACGTAGAAGCCTAAATCTA
MAL10|PF10_0084                 GGAAGGAGAATTTGAAGAAGAAGAAGGAGACGTAGAAGCCTAA-----
su_gi_contig_317                GGAAGGAGAATTTGAAGAAGAAGAAGGAGACGTAGAAGCCTAAATCTA
gi|55828559|gb|AU087753.2|AU087 ------------------------------------------------

PF10_0084                       TTTATATTTATGAAAATATATACATATTATATATATATGTATATGTAA
MAL10|PF10_0084                 ------------------------------------------------
su_gi_contig_317                TTTATATTTATGAAAATATATACATATTATATATATATGTATATGTAA
gi|55828559|gb|AU087753.2|AU087 ------------------------------------------------

PF10_0084                       TTAACAAGAATAAAAAATAAAAAATAAAAAAAAAATAAAATAAAAAAA
MAL10|PF10_0084                 ------------------------------------------------
su_gi_contig_317                TTAACAAGAATAAAAAAAAAAAAAAAAAAAAATTAAAAAAAAAAAAAA
gi|55828559|gb|AU087753.2|AU087 ------------------------------------------------

PF10_0084                       TAAAAATACATAATAAAAAAGTATAAAATAAATATCTAATCATTAATT
MAL10|PF10_0084                 ------------------------------------------------
su_gi_contig_317                AAAAAA------------------------------------------
gi|55828559|gb|AU087753.2|AU087 ------------------------------------------------

PF10_0084                       ATATATAACAATATAATTTAACTCTTTTTTTTTTTTATTATTATTGAA
MAL10|PF10_0084                 ------------------------------------------------
su_gi_contig_317                ------------------------------------------------
gi|55828559|gb|AU087753.2|AU087 ------------------------------------------------

PF10_0084                       GTTATGTTCGGGTATATATAACATATATATAAATTATATATATGTTGC
MAL10|PF10_0084                 ------------------------------------------------
su_gi_contig_317                ------------------------------------------------
gi|55828559|gb|AU087753.2|AU087 ------------------------------------------------

PF10_0084                       AGTTTCTTTTTTTTTTTTTTTTTTTTTTTTTCTTATCATTTGATTTTA
MAL10|PF10_0084                 ------------------------------------------------
su_gi_contig_317                ------------------------------------------------
gi|55828559|gb|AU087753.2|AU087 ------------------------------------------------

PF10_0084                       CACTCACATATATATGACATATATATTATATATATATATATATATATA
MAL10|PF10_0084                 ------------------------------------------------
su_gi_contig_317                ------------------------------------------------
gi|55828559|gb|AU087753.2|AU087 ------------------------------------------------

PF10_0084                       TATATATATAATATAATATAATATATGTATGTATTTATATTTTATTAT
MAL10|PF10_0084                 ------------------------------------------------
su_gi_contig_317                ------------------------------------------------
gi|55828559|gb|AU087753.2|AU087 ------------------------------------------------

PF10_0084                       TATCATTTTTTTTTTTTATGATTATTTTTATCATCTTCATTAGTCGCA
MAL10|PF10_0084                 ------------------------------------------------
su_gi_contig_317                ------------------------------------------------
gi|55828559|gb|AU087753.2|AU087 ------------------------------------------------

PF10_0084                       TCTTATGTGTGCATTTACAAGTATAAATTAAACAGTTATAATTTATTA
MAL10|PF10_0084                 ------------------------------------------------
su_gi_contig_317                ------------------------------------------------
gi|55828559|gb|AU087753.2|AU087 ------------------------------------------------

PF10_0084                       TACCATATATATATATATATATATATATATATAATGCATATAATATAT
MAL10|PF10_0084                 ------------------------------------------------
su_gi_contig_317                ------------------------------------------------
gi|55828559|gb|AU087753.2|AU087 ------------------------------------------------

PF10_0084                       ATAATATATATATATATTAATATGCATATACATATTTCAGTATTATTT
MAL10|PF10_0084                 ------------------------------------------------
su_gi_contig_317                ------------------------------------------------
gi|55828559|gb|AU087753.2|AU087 ------------------------------------------------

PF10_0084                       TTTATGCATAAAATTTTTTTATTTAGTATCATCAGGAAAAAAAAAAAG
MAL10|PF10_0084                 ------------------------------------------------
su_gi_contig_317                ------------------------------------------------
gi|55828559|gb|AU087753.2|AU087 ------------------------------------------------

PF10_0084                       GAAAATATATACATATTTATACATATATATATATATATATAAATTTTT
MAL10|PF10_0084                 ------------------------------------------------
su_gi_contig_317                ------------------------------------------------
gi|55828559|gb|AU087753.2|AU087 ------------------------------------------------

PF10_0084                       ATACATATGTTTATTTTTATGTATGTGTATAAAAGTATATATATTATA
MAL10|PF10_0084                 ------------------------------------------------
su_gi_contig_317                ------------------------------------------------
gi|55828559|gb|AU087753.2|AU087 ------------------------------------------------

PF10_0084                       AATGTAAATATATATAGATATAATAAATGATATAATACATATGCCCAT
MAL10|PF10_0084                 ------------------------------------------------
su_gi_contig_317                ------------------------------------------------
gi|55828559|gb|AU087753.2|AU087 ------------------------------------------------

PF10_0084                       AAATTTCATTATATATATATATATATATATATATATATATAATAATTA
MAL10|PF10_0084                 ------------------------------------------------
su_gi_contig_317                ------------------------------------------------
gi|55828559|gb|AU087753.2|AU087 ------------------------------------------------

PF10_0084                       AATTTTCATTATATATAGAGTATCATCGAAATACAAATATTATTTTAT
MAL10|PF10_0084                 ------------------------------------------------
su_gi_contig_317                ------------------------------------------------
gi|55828559|gb|AU087753.2|AU087 ------------------------------------------------

PF10_0084                       AATTAACTCATTATATGTAAAGGTGTATAAATATATAAATATATAAAT
MAL10|PF10_0084                 ------------------------------------------------
su_gi_contig_317                ------------------------------------------------
gi|55828559|gb|AU087753.2|AU087 ------------------------------------------------

PF10_0084                       ATTATATACATATATATATATATATATATTAAGTATATAATTACGTTA
MAL10|PF10_0084                 ------------------------------------------------
su_gi_contig_317                ------------------------------------------------
gi|55828559|gb|AU087753.2|AU087 ------------------------------------------------

PF10_0084                       TTTTATTTTGGGAAATATAGTAGTAAATAACATTTTCATATGTTCATT
MAL10|PF10_0084                 ------------------------------------------------
su_gi_contig_317                ------------------------------------------------
gi|55828559|gb|AU087753.2|AU087 ------------------------------------------------

PF10_0084                       TTTTTCATAGTTTCTGTTTTTTTTTTTTTTTTTTTTTTTTTTCATTAA
MAL10|PF10_0084                 ------------------------------------------------
su_gi_contig_317                ------------------------------------------------
gi|55828559|gb|AU087753.2|AU087 ------------------------------------------------

PF10_0084                       GTGTAAAAAAAATTATATTAACAAAAATAAATATATAATAAACAACTA
MAL10|PF10_0084                 ------------------------------------------------
su_gi_contig_317                ------------------------------------------------
gi|55828559|gb|AU087753.2|AU087 ------------------------------------------------

PF10_0084                       CAAAATAAATGGATATATACAAATATATATGTAGTGTTATATTAAACA
MAL10|PF10_0084                 ------------------------------------------------
su_gi_contig_317                ------------------------------------------------
gi|55828559|gb|AU087753.2|AU087 ------------------------------------------------

PF10_0084                       TTATTACATTCGATTAATTTTTCTTGCTGAAATATATTGATATTAACA
MAL10|PF10_0084                 ------------------------------------------------
su_gi_contig_317                ------------------------------------------------
gi|55828559|gb|AU087753.2|AU087 ------------------------------------------------

PF10_0084                       TTACATATAAACTAAAAAAAGCTATCCAAGGAAAGATAATATTACTTT
MAL10|PF10_0084                 ------------------------------------------------
su_gi_contig_317                ------------------------------------------------
gi|55828559|gb|AU087753.2|AU087 ------------------------------------------------

PF10_0084                       TATAAAAAAAAAAATGGAAATATATTAAAAATATAAAATAAAAAAGTA
MAL10|PF10_0084                 ------------------------------------------------
su_gi_contig_317                ------------------------------------------------
gi|55828559|gb|AU087753.2|AU087 ------------------------------------------------

PF10_0084                       ATCCTTTTTTATTCTTATGAGAAAATATTCTATCATCATATAATATAT
MAL10|PF10_0084                 ------------------------------------------------
su_gi_contig_317                ------------------------------------------------
gi|55828559|gb|AU087753.2|AU087 ------------------------------------------------

PF10_0084                       ATATATATATATATATATATATATGAGTGGTTAAATGAATCCTATTAT
MAL10|PF10_0084                 ------------------------------------------------
su_gi_contig_317                ------------------------------------------------
gi|55828559|gb|AU087753.2|AU087 ------------------------------------------------

PF10_0084                       ATTTTTATAAAATTTTATAATGATGAAAATAATACATTGTTATATAAT
MAL10|PF10_0084                 ------------------------------------------------
su_gi_contig_317                ------------------------------------------------
gi|55828559|gb|AU087753.2|AU087 ------------------------------------------------

PF10_0084                       ATAACTTTTATATTTTACAAAATTCTTTTCTTGTCTTTAAAACAAACA
MAL10|PF10_0084                 ------------------------------------------------
su_gi_contig_317                ------------------------------------------------
gi|55828559|gb|AU087753.2|AU087 ------------------------------------------------

PF10_0084                       AACAAAT
MAL10|PF10_0084                 -------
su_gi_contig_317                -------
gi|55828559|gb|AU087753.2|AU087 -------

;

endblock;
