# Supplementary material for: cDNA sequences reveal considerable gene prediction inaccuracy in the Plasmodium falciparum genome
Source: BMC Genomics. 2007 Jul 27;8:255. doi: 10.1186/1471-2164-8-255 (PMC1978503; doi:10.1186/1471-2164-8-255)
Supplement: Additional file 2 — Genes with predicted coding regions fully covered by EST and confirmation of predicted introns. Aligned cDNA and predicted CDS sequences can be viewed by double clicking the hyper-linked gene names in the Excel file. [file 1471-2164-8-255-S2.zip › PF10_0086.TXT]

#NEXUS

[!This data assembled using Sequencher, from Gene Codes Corporation.]
begin data;
   dimensions ntax=5 nchar=4027;
   format datatype=dna gap=- interleave=yes;
   matrix

PF10_0086                       AGTAGGTTTATAGTTATCTTCAAAATATGGAATAGAAACGATTTGACC
MAL10|PF10_0086                 ------------------------------------------------
su_gi_contig_887                ------------------------------------------------
gi|21480620|gb|BQ577303.1|BQ577 ------------------------------------------------
gi|22792755|gb|BU496561.1|BU496 ------------------------------------------------

PF10_0086                       AAAATTATATAATTGCATACCACATTCCCCTATAGCTGAAATTATGGA
MAL10|PF10_0086                 ------------------------------------------------
su_gi_contig_887                ------------------------------------------------
gi|21480620|gb|BQ577303.1|BQ577 ------------------------------------------------
gi|22792755|gb|BU496561.1|BU496 ------------------------------------------------

PF10_0086                       TGTATTATGTATAATTTCTACGTCAATATTTTTTTTCTTTGCTCTTAA
MAL10|PF10_0086                 ------------------------------------------------
su_gi_contig_887                ------------------------------------------------
gi|21480620|gb|BQ577303.1|BQ577 ------------------------------------------------
gi|22792755|gb|BU496561.1|BU496 ------------------------------------------------

PF10_0086                       AATTATATCGTGATGAGTAGTAGCACATAAAGGATCACCAACTACAAG
MAL10|PF10_0086                 ------------------------------------------------
su_gi_contig_887                ------------------------------------------------
gi|21480620|gb|BQ577303.1|BQ577 ------------------------------------------------
gi|22792755|gb|BU496561.1|BU496 ------------------------------------------------

PF10_0086                       AAAAGAAACCTTTTTGTTTTTTGCTTCGTCTAATATTTTATCACAATT
MAL10|PF10_0086                 ------------------------------------------------
su_gi_contig_887                ------------------------------------------------
gi|21480620|gb|BQ577303.1|BQ577 ------------------------------------------------
gi|22792755|gb|BU496561.1|BU496 ------------------------------------------------

PF10_0086                       TTCTTCCGCAAAATCACGATCTACCTCCTCTATACTTTTTTTATATGT
MAL10|PF10_0086                 ------------------------------------------------
su_gi_contig_887                ------------------------------------------------
gi|21480620|gb|BQ577303.1|BQ577 ------------------------------------------------
gi|22792755|gb|BU496561.1|BU496 ------------------------------------------------

PF10_0086                       TTCTTCTAATACATCTTTAGATACAAATAAAATGGATGTATATGTTTC
MAL10|PF10_0086                 ------------------------------------------------
su_gi_contig_887                ------------------------------------------------
gi|21480620|gb|BQ577303.1|BQ577 ------------------------------------------------
gi|22792755|gb|BU496561.1|BU496 ------------------------------------------------

PF10_0086                       TAGATACACTACATCCGATTTTTCGATTAATTCTTTACCTTTTATTGT
MAL10|PF10_0086                 ------------------------------------------------
su_gi_contig_887                ------------------------------------------------
gi|21480620|gb|BQ577303.1|BQ577 ------------------------------------------------
gi|22792755|gb|BU496561.1|BU496 ------------------------------------------------

PF10_0086                       TATATCTTTTTCATCCCCTAAACCTAAACCGATAATATACAACACCAT
MAL10|PF10_0086                 ------------------------------------------------
su_gi_contig_887                ------------------------------------------------
gi|21480620|gb|BQ577303.1|BQ577 ------------------------------------------------
gi|22792755|gb|BU496561.1|BU496 ------------------------------------------------

PF10_0086                       TTTTATGACTTTCCTATGTACATAGGTTAATTATTATTTTTTTATTTA
MAL10|PF10_0086                 ------------------------------------------------
su_gi_contig_887                ------------------------------------------------
gi|21480620|gb|BQ577303.1|BQ577 ------------------------------------------------
gi|22792755|gb|BU496561.1|BU496 ------------------------------------------------

PF10_0086                       AAAAAATAAAATAAAATAAAATAAATAATATTATAACATAAATTAAAA
MAL10|PF10_0086                 ------------------------------------------------
su_gi_contig_887                ------------------------------------------------
gi|21480620|gb|BQ577303.1|BQ577 ------------------------------------------------
gi|22792755|gb|BU496561.1|BU496 ------------------------------------------------

PF10_0086                       TAACTATGTTTATATTAAAATGTACATCCAAATAGGAATAAATAAATA
MAL10|PF10_0086                 ------------------------------------------------
su_gi_contig_887                ------------------------------------------------
gi|21480620|gb|BQ577303.1|BQ577 ------------------------------------------------
gi|22792755|gb|BU496561.1|BU496 ------------------------------------------------

PF10_0086                       AATAAATAAATATATATATATATATATATATATATGTATATATATATA
MAL10|PF10_0086                 ------------------------------------------------
su_gi_contig_887                ------------------------------------------------
gi|21480620|gb|BQ577303.1|BQ577 ------------------------------------------------
gi|22792755|gb|BU496561.1|BU496 ------------------------------------------------

PF10_0086                       TATATATATATATATATATATAATTATCTATATGTTTTTAATTTTTTT
MAL10|PF10_0086                 ------------------------------------------------
su_gi_contig_887                ------------------------------------------------
gi|21480620|gb|BQ577303.1|BQ577 ------------------------------------------------
gi|22792755|gb|BU496561.1|BU496 ------------------------------------------------

PF10_0086                       TAATGTTATTCCCCTTATATAATAAAAATTTGTTGAATTACTTTTCTT
MAL10|PF10_0086                 ------------------------------------------------
su_gi_contig_887                ------------------------------------------------
gi|21480620|gb|BQ577303.1|BQ577 ------------------------------------------------
gi|22792755|gb|BU496561.1|BU496 ------------------------------------------------

PF10_0086                       TTTATTTTTCATTTACAATTCAGGTGCCATAATTCATAATATAGTTGG
MAL10|PF10_0086                 ------------------------------------------------
su_gi_contig_887                ------------------------------------------------
gi|21480620|gb|BQ577303.1|BQ577 ------------------------------------------------
gi|22792755|gb|BU496561.1|BU496 ------------------------------------------------

PF10_0086                       TCCCTAATTTGTAAACAAGAATAAAATAAAGCATATAAAAAAAGAAAA
MAL10|PF10_0086                 ------------------------------------------------
su_gi_contig_887                ------------------------------------------------
gi|21480620|gb|BQ577303.1|BQ577 ------------------------------------------------
gi|22792755|gb|BU496561.1|BU496 ------------------------------------------------

PF10_0086                       GAAAAAAAAAAAAAAAGAAGGAATAAATATATTATTTATTATATACAT
MAL10|PF10_0086                 ------------------------------------------------
su_gi_contig_887                ------------------------------------------------
gi|21480620|gb|BQ577303.1|BQ577 ------------------------------------------------
gi|22792755|gb|BU496561.1|BU496 ------------------------------------------------

PF10_0086                       ATATAAACATATTAAAATATACATAATATATTCTAATATATATAATAT
MAL10|PF10_0086                 ------------------------------------------------
su_gi_contig_887                ------------------------------------------------
gi|21480620|gb|BQ577303.1|BQ577 ------------------------------------------------
gi|22792755|gb|BU496561.1|BU496 ------------------------------------------------

PF10_0086                       ATAATATATAGTATATATTATATATATATTTTTTTTTACATAATAGAA
MAL10|PF10_0086                 ------------------------------------------------
su_gi_contig_887                ------------------------------------------------
gi|21480620|gb|BQ577303.1|BQ577 ------------------------------------------------
gi|22792755|gb|BU496561.1|BU496 ------------------------------------------------

PF10_0086                       TCATATGATTTAAACATATATATTTATAAATATATGTTATATATATAT
MAL10|PF10_0086                 ------------------------------------------------
su_gi_contig_887                ------------------------------------------------
gi|21480620|gb|BQ577303.1|BQ577 ------------------------------------------------
gi|22792755|gb|BU496561.1|BU496 ------------------------------------------------

PF10_0086                       ATATATAATATAGTACGTATAATATATGAATCGGGGAGGATAAAAAAA
MAL10|PF10_0086                 ------------------------------------------------
su_gi_contig_887                ------------------------------------------------
gi|21480620|gb|BQ577303.1|BQ577 ------------------------------------------------
gi|22792755|gb|BU496561.1|BU496 ------------------------------------------------

PF10_0086                       AAAAAAAAAAAAAAAAAAAAAAAAAAAATTGGAAATAACCTATTATTG
MAL10|PF10_0086                 ------------------------------------------------
su_gi_contig_887                ------------------------------------------------
gi|21480620|gb|BQ577303.1|BQ577 ------------------------------------------------
gi|22792755|gb|BU496561.1|BU496 ------------------------------------------------

PF10_0086                       TGTCATTTATTGAATATATATATATATATAATTTTTTTTTTTTTTAAT
MAL10|PF10_0086                 ------------------------------------------------
su_gi_contig_887                ------------------------------------------------
gi|21480620|gb|BQ577303.1|BQ577 ------------------------------------------------
gi|22792755|gb|BU496561.1|BU496 ------------------------------------------------

PF10_0086                       ATAATTTGTAAGAAGCTTTTTTTGTTTTTTTTATTTTTGAGAAAAAAA
MAL10|PF10_0086                 ------------------------------------------------
su_gi_contig_887                ------------------------------------------------
gi|21480620|gb|BQ577303.1|BQ577 ------------------------------------------------
gi|22792755|gb|BU496561.1|BU496 ------------------------------------------------

PF10_0086                       AATATATATATATATTTATTTATTTATATATGTATATATATATATATA
MAL10|PF10_0086                 ------------------------------------------------
su_gi_contig_887                ------------------------------------------------
gi|21480620|gb|BQ577303.1|BQ577 ------------------------------------------------
gi|22792755|gb|BU496561.1|BU496 ------------------------------------------------

PF10_0086                       TATAATATATATATATTATATAATACCCTTCATTCCTTATATATAAGA
MAL10|PF10_0086                 ------------------------------------------------
su_gi_contig_887                ------------------------------------------------
gi|21480620|gb|BQ577303.1|BQ577 ------------------------------------------------
gi|22792755|gb|BU496561.1|BU496 ------------------------------------------------

PF10_0086                       TATTATATAAATACATATATAAATTTTTAATATATTTATATGTAAAGT
MAL10|PF10_0086                 ------------------------------------------------
su_gi_contig_887                ------------------------------------------------
gi|21480620|gb|BQ577303.1|BQ577 ------------------------------------------------
gi|22792755|gb|BU496561.1|BU496 ------------------------------------------------

PF10_0086                       ATATTAAAAAACATATCATAATATATTTATAATATTAATATTTATATA
MAL10|PF10_0086                 ------------------------------------------------
su_gi_contig_887                ------------------------------------------------
gi|21480620|gb|BQ577303.1|BQ577 ------------------------------------------------
gi|22792755|gb|BU496561.1|BU496 ------------------------------------------------

PF10_0086                       TGAAACAAGGTATCGGTATTTTAAGAATCCTTGTGTTTATATAAATTC
MAL10|PF10_0086                 ------------------------------------------------
su_gi_contig_887                -----------------------------------------------C
gi|21480620|gb|BQ577303.1|BQ577 ------------------------------------------------
gi|22792755|gb|BU496561.1|BU496 ------------------------------------------------

PF10_0086                       TTATATAGTTCATGATTAAATGCTTTATTGTATTATTAATAATCGCTT
MAL10|PF10_0086                 ------------------------------------------------
su_gi_contig_887                TTATATAGTTCATGATTAAATGCTTTATTGTATTATTAATAATCGCTT
gi|21480620|gb|BQ577303.1|BQ577 ------------------------------------------------
gi|22792755|gb|BU496561.1|BU496 ------------------------------------------------

PF10_0086                       ATTTTTTTAGAATGAATGAAAATTTAGAAAATTTTTCAACAATTGATT
MAL10|PF10_0086                 -----------ATGAATGAAAATTTAGAAAATTTTTCAACAATTGATT
su_gi_contig_887                ATTTTTTTAGAATGAATGAAAATTTAGAAAATTTTTCAACAATTGATT
gi|21480620|gb|BQ577303.1|BQ577 ------------------------------------------------
gi|22792755|gb|BU496561.1|BU496 ------------------------------------------------

PF10_0086                       TGTTGAATGAATTAAAGAGGAGGTATGCATGTTTGAGTAAACCAGATG
MAL10|PF10_0086                 TGTTGAATGAATTAAAGAGGAGGTATGCATGTTTGAGTAAACCAGATG
su_gi_contig_887                TGTTGAATGAATTAAAGAGGAGGTATGCATGTTTGAGTAAACCAGATG
gi|21480620|gb|BQ577303.1|BQ577 -----------TTAAAGAGGAGGTATGCATGTTTGAGTAAACCAGATG
gi|22792755|gb|BU496561.1|BU496 ------------------------------------------------

PF10_0086                       GTAGATATATTTTTTTAGGTGCCCCAGGATCTGGAAAAGTATAAAAAA
MAL10|PF10_0086                 GTAGATATATTTTTTTAGGTGCCCCAGGATCTGGAAAA----------
su_gi_contig_887                GTAGATATATTTTTTTAGGTGCCCCAGGATCTGGAAAA----------
gi|21480620|gb|BQ577303.1|BQ577 GTAGATATATTTTTTTAGGTGCCCCAGGATCTGGAAAA----------
gi|22792755|gb|BU496561.1|BU496 ------------------------------------------------

PF10_0086                       AAAATGAAATATATATATATATATATGTATGTATGTATGTATTTATAT
MAL10|PF10_0086                 ------------------------------------------------
su_gi_contig_887                ------------------------------------------------
gi|21480620|gb|BQ577303.1|BQ577 ------------------------------------------------
gi|22792755|gb|BU496561.1|BU496 ------------------------------------------------

PF10_0086                       ATGAATAAGGGTTATGTTCCAACGAGTGCTAAATATATAACCCATATG
MAL10|PF10_0086                 ------------------------------------------------
su_gi_contig_887                ------------------------------------------------
gi|21480620|gb|BQ577303.1|BQ577 ------------------------------------------------
gi|22792755|gb|BU496561.1|BU496 ------------------------------------------------

PF10_0086                       TGTATATTATTGAATAAATGAACAAACAAATAAATAAATAAATAAATA
MAL10|PF10_0086                 ------------------------------------------------
su_gi_contig_887                ------------------------------------------------
gi|21480620|gb|BQ577303.1|BQ577 ------------------------------------------------
gi|22792755|gb|BU496561.1|BU496 ------------------------------------------------

PF10_0086                       TATATATATATATATATATATGTATATATGTATATATGTACGTTCGTG
MAL10|PF10_0086                 ------------------------------------------------
su_gi_contig_887                ------------------------------------------------
gi|21480620|gb|BQ577303.1|BQ577 ------------------------------------------------
gi|22792755|gb|BU496561.1|BU496 ------------------------------------------------

PF10_0086                       TGTTTTTATTAAATATGTCGTTGTATATGCATCGTCCACTTTTATCCA
MAL10|PF10_0086                 ------------------------------------------------
su_gi_contig_887                ------------------------------------------------
gi|21480620|gb|BQ577303.1|BQ577 ------------------------------------------------
gi|22792755|gb|BU496561.1|BU496 ------------------------------------------------

PF10_0086                       ATATATAATATATTTATTTATTTATTTATTTTTTTTTTTTTTACCTAG
MAL10|PF10_0086                 ------------------------------------------------
su_gi_contig_887                ------------------------------------------------
gi|21480620|gb|BQ577303.1|BQ577 ------------------------------------------------
gi|22792755|gb|BU496561.1|BU496 ------------------------------------------------

PF10_0086                       GGAACACAATCCTTGAACCTTAAGAAGTCTCATTGTTACTGTCATTTA
MAL10|PF10_0086                 -GAACACAATCCTTGAACCTTAAGAAGTCTCATTGTTACTGTCATTTA
su_gi_contig_887                -GAACACAATCCTTGAACCTTAAGAAGTCTCATTGTTACTGTCATTTA
gi|21480620|gb|BQ577303.1|BQ577 -GAACACAATCCTTGAACCTTAAGAAGTCTCATTGTTACTGTCATTTA
gi|22792755|gb|BU496561.1|BU496 ------------------------------------------------

PF10_0086                       TCAACAGGTGATTTGTTAAGAGAAGCAGCTGAGAAAAAAACGGAACTT
MAL10|PF10_0086                 TCAACAGGTGATTTGTTAAGAGAAGCAGCTGAGAAAAAAACGGAACTT
su_gi_contig_887                TCAACAGGTGATTTGTTAAGAGAAGCAGCTGAGAAAAAAACGGAACTT
gi|21480620|gb|BQ577303.1|BQ577 TCAACAGGTGATTTGTTAAGAGAAGCAGCTGAGAAAAAAACGGAACTT
gi|22792755|gb|BU496561.1|BU496 ------------------------------------------------

PF10_0086                       GGACTTAAAATTAAGAACATCATTAATGAAGGGAAATTAGTTGATGAT
MAL10|PF10_0086                 GGACTTAAAATTAAGAACATCATTAATGAAGGGAAATTAGTTGATGAT
su_gi_contig_887                GGACTTAAAATTAAGAACATCATTAATGAAGGGAAATTAGTTGATGAT
gi|21480620|gb|BQ577303.1|BQ577 GGACTTAAAATTAAGAACATTTTTAATGAAGGGAAATTAGTTGATGAT
gi|22792755|gb|BU496561.1|BU496 ------------------------------------------------

PF10_0086                       CAAATGGTATTGTCACTAGTCGATGAGAAATTAAAAACACCTCAATGT
MAL10|PF10_0086                 CAAATGGTATTGTCACTAGTCGATGAGAAATTAAAAACACCTCAATGT
su_gi_contig_887                CAAATGGTATTGTCACTAGTCGATGAGAAATTAAAAACACCTCAATGT
gi|21480620|gb|BQ577303.1|BQ577 CAAATGGTATTGTCACTAGTCGATGAGAAATTAAAAACACCTCAATGT
gi|22792755|gb|BU496561.1|BU496 ------------------------------------------------

PF10_0086                       AAAAAAGGATTTATTCTTGATGGATATCCAAGAAATGTAAAACAAGCT
MAL10|PF10_0086                 AAAAAAGGATTTATTCTTGATGGATATCCAAGAAATGTAAAACAAGCT
su_gi_contig_887                AAAAAAGGATTTATTCTTGATGGATATCCAAGAAATGTAAAACAAGCT
gi|21480620|gb|BQ577303.1|BQ577 AAAAAAGGATTTATTCTTGATGGATATCCAAGAAATGTAAAACAAGCT
gi|22792755|gb|BU496561.1|BU496 ------------------------------------------------

PF10_0086                       GAAGATTTAAATAAGCTACTACAAAAAAATCAAACAAAATTAGACGGT
MAL10|PF10_0086                 GAAGATTTAAATAAGCTACTACAAAAAAATCAAACAAAATTAGACGGT
su_gi_contig_887                GAAGATTTAAATAAGCTACTACAAAAAAATCAAACAAAATTAGACGGT
gi|21480620|gb|BQ577303.1|BQ577 GAAGATTTAAATAAGCTACTACAAAAAAATCAAACAAAATTAGACGGT
gi|22792755|gb|BU496561.1|BU496 ------------------------------------------------

PF10_0086                       GTGTTTTATTTTAATGTACCTGATGAAGTTTTAGTTAATAGAATTAGT
MAL10|PF10_0086                 GTGTTTTATTTTAATGTACCTGATGAAGTTTTAGTTAATAGAATTAGT
su_gi_contig_887                GTGTTTTATTTTAATGTACCTGATGAAGTTTTAGTTAATAGAATTAGT
gi|21480620|gb|BQ577303.1|BQ577 GTGTTTTATTTTAATGTACCTGATGAAGTTTTAGTTAATAGAATTAGT
gi|22792755|gb|BU496561.1|BU496 --------TTTTAATGTACCTGATGAAGTTTTAGTTAATAGAATTAGT

PF10_0086                       GGTAGATTAATTCATAAACCTTCCGGAAGAATTTATCATAAAATCTTT
MAL10|PF10_0086                 GGTAGATTAATTCATAAACCTTCCGGAAGAATTTATCATAAAATCTTT
su_gi_contig_887                GGTAGATTAATTCATAAACCTTCCGGAAGAATTTATCATAAAATCTTT
gi|21480620|gb|BQ577303.1|BQ577 GGTAGATTAATTCATAAACCTTCCGGAAGAATTTATCATAAAATCTTT
gi|22792755|gb|BU496561.1|BU496 GGTAGATTAATTCATAAACCTTCCGGAAGAATTTATCATAAAATCTTT

PF10_0086                       AATCCTCCAAAAGTTCCCTTTAGAGATGATGTAACAAACGAACCATTA
MAL10|PF10_0086                 AATCCTCCAAAAGTTCCCTTTAGAGATGATGTAACAAACGAACCATTA
su_gi_contig_887                AATCCTCCAAAAGTTCCCTTTAGAGATGATGTAACAAACGAACCATTA
gi|21480620|gb|BQ577303.1|BQ577 AATCCTCCAAAAGTTCCCTTTAGAGATGATGTAACAAACGAACCATTA
gi|22792755|gb|BU496561.1|BU496 AATCCTCCAAAAGTTCCCTTTAGAGATGATGTAACAAACGAACCATTA

PF10_0086                       ATACAAAGAGAAGATGATAATGAAGATG-TTTTAAAAAAAAGACTAAC
MAL10|PF10_0086                 ATACAAAGAGAAGATGATAATGAAGATG-TTTTAAAAAAAAGACTAAC
su_gi_contig_887                ATACAAAGAGAAGATGATAATGAAGATG-TTTTAAAAAAAAGACTAAC
gi|21480620|gb|BQ577303.1|BQ577 ATACAAAGAGAAGATGATAATGAAGATGTTTTTAAAAAAAAGACTAAC
gi|22792755|gb|BU496561.1|BU496 ATACAAAGAGAAGATGATAATGAAGATG-TTTTAAAAAAAAGACTAAC

PF10_0086                       GGTTTTTAAAAGCGAAACATCACCTTTAATAAGTTATTATAAAAATAA
MAL10|PF10_0086                 GGTTTTTAAAAGCGAAACATCACCTTTAATAAGTTATTATAAAAATAA
su_gi_contig_887                GGTTTTTAAAAGCGAAACATCACCTTTAATAAGTTATTATAAAAATAA
gi|21480620|gb|BQ577303.1|BQ577 GGTTTT------------------------------------------
gi|22792755|gb|BU496561.1|BU496 GGTTTTTAAAAGCGAAACATCACCTTTAATAAGTTATTATAAAAATAA

PF10_0086                       AAATTTACTTATTAATTTAGACGCAACACAACCAGCAAATGATTTGGA
MAL10|PF10_0086                 AAATTTACTTATTAATTTAGACGCAACACAACCAGCAAATGATTTGGA
su_gi_contig_887                AAATTTACTTATTAATTTAGACGCAACACAACCAGCAAATGATTTGGA
gi|21480620|gb|BQ577303.1|BQ577 ------------------------------------------------
gi|22792755|gb|BU496561.1|BU496 AAATTTACTTATTAATTTAGACGCAACACAACCAGCAAATGATTTGGA

PF10_0086                       AAAAAAAATCTCTCAACATATAGACGGTTAAAAAATAAAATATTATAA
MAL10|PF10_0086                 AAAAAAAATCTCTCAACATATAGACGGTTAA-----------------
su_gi_contig_887                AAAAAAAATCTCTCAACATATAGACGGTTAAAAAATAAAATATTATAA
gi|21480620|gb|BQ577303.1|BQ577 ------------------------------------------------
gi|22792755|gb|BU496561.1|BU496 AAAAAAAATCTCTCAACATATAGACGGTTAAAAAATAAAATATTATAA

PF10_0086                       AATATGAACATATATAAATAAATAAATAAATAAATAAATATATATATA
MAL10|PF10_0086                 ------------------------------------------------
su_gi_contig_887                AATATGAACATATATAAATAAATAAATAAATAAATAAATATATATATA
gi|21480620|gb|BQ577303.1|BQ577 ------------------------------------------------
gi|22792755|gb|BU496561.1|BU496 AATATGAACATATATAAATAAATAAATAAATAAATAAATATATATATA

PF10_0086                       TATGTATATGTTTATATGTTTATATGTTAATATATTTATTTATTTATT
MAL10|PF10_0086                 ------------------------------------------------
su_gi_contig_887                TATGTATATGTTTATATGTTTATATGTTAATATATTTATTTATTTATT
gi|21480620|gb|BQ577303.1|BQ577 ------------------------------------------------
gi|22792755|gb|BU496561.1|BU496 TATGTATATGTTTATATGTTTATATGTTAATATATTTATTTATTTATT

PF10_0086                       TATATATTTATTTATTATTTATCATCATTTTTTTTTTCTTAAAGATAA
MAL10|PF10_0086                 ------------------------------------------------
su_gi_contig_887                TATATATTTATTTATTATTTATCATCATTTTTTTTTTCTTAAAGATAA
gi|21480620|gb|BQ577303.1|BQ577 ------------------------------------------------
gi|22792755|gb|BU496561.1|BU496 TATATATTTATTTATTATTTATCATCATTTTTTTTTTCTTAAAGATAA

PF10_0086                       AACTGTGTGACTAAAATTTCACTCTTTTAAATTTGATTTCTTTTTTAA
MAL10|PF10_0086                 ------------------------------------------------
su_gi_contig_887                AACTGTGTGACTAAAATTTCACTCTTTTAAATTTGATTTCTTTTTTAA
gi|21480620|gb|BQ577303.1|BQ577 ------------------------------------------------
gi|22792755|gb|BU496561.1|BU496 AACTGTGTGACTAAAATTTCACTCTTTTAAATTTGATTTCTTTTTTAA

PF10_0086                       GCATATTTATCATACAAAACATGTATATATATATATATATATATATAT
MAL10|PF10_0086                 ------------------------------------------------
su_gi_contig_887                GCATAAAAAAAAAAA---------------------------------
gi|21480620|gb|BQ577303.1|BQ577 ------------------------------------------------
gi|22792755|gb|BU496561.1|BU496 GCATAAAAAAAAAAA---------------------------------

PF10_0086                       ATATATATATATATATATATTTATATATATATAAAATTATGAACAGCT
MAL10|PF10_0086                 ------------------------------------------------
su_gi_contig_887                ------------------------------------------------
gi|21480620|gb|BQ577303.1|BQ577 ------------------------------------------------
gi|22792755|gb|BU496561.1|BU496 ------------------------------------------------

PF10_0086                       AGCCAAATATTTGGTAAAAAAAAAAAAAAAAAAAAAATTTTTTTTTAT
MAL10|PF10_0086                 ------------------------------------------------
su_gi_contig_887                ------------------------------------------------
gi|21480620|gb|BQ577303.1|BQ577 ------------------------------------------------
gi|22792755|gb|BU496561.1|BU496 ------------------------------------------------

PF10_0086                       GAGATAATAAAATTAAAAAGTAACGCAATGACAATTTATAAATATATA
MAL10|PF10_0086                 ------------------------------------------------
su_gi_contig_887                ------------------------------------------------
gi|21480620|gb|BQ577303.1|BQ577 ------------------------------------------------
gi|22792755|gb|BU496561.1|BU496 ------------------------------------------------

PF10_0086                       CATTTATTTTGAATGGTACACTATTATTATGAAATAATATGTTGGGTA
MAL10|PF10_0086                 ------------------------------------------------
su_gi_contig_887                ------------------------------------------------
gi|21480620|gb|BQ577303.1|BQ577 ------------------------------------------------
gi|22792755|gb|BU496561.1|BU496 ------------------------------------------------

PF10_0086                       ATGAATTAATATATAATATGCCTATATAATTATACGAATCTACTGTTC
MAL10|PF10_0086                 ------------------------------------------------
su_gi_contig_887                ------------------------------------------------
gi|21480620|gb|BQ577303.1|BQ577 ------------------------------------------------
gi|22792755|gb|BU496561.1|BU496 ------------------------------------------------

PF10_0086                       ATTCAATAAAAATTAGGTTATTAATTTATACCTTTCAAAACAATATTA
MAL10|PF10_0086                 ------------------------------------------------
su_gi_contig_887                ------------------------------------------------
gi|21480620|gb|BQ577303.1|BQ577 ------------------------------------------------
gi|22792755|gb|BU496561.1|BU496 ------------------------------------------------

PF10_0086                       TTTTATTTTCTTATTACTATTTTGTTCTGTATTTGAAAAGGAGGTTTT
MAL10|PF10_0086                 ------------------------------------------------
su_gi_contig_887                ------------------------------------------------
gi|21480620|gb|BQ577303.1|BQ577 ------------------------------------------------
gi|22792755|gb|BU496561.1|BU496 ------------------------------------------------

PF10_0086                       TTTTTTTTTTTTTTTTTTTTTTTCTTAAACTGCTTATAAAATAATAAA
MAL10|PF10_0086                 ------------------------------------------------
su_gi_contig_887                ------------------------------------------------
gi|21480620|gb|BQ577303.1|BQ577 ------------------------------------------------
gi|22792755|gb|BU496561.1|BU496 ------------------------------------------------

PF10_0086                       TACATAAATGTGCTATTAAAAATATGTATAAATAGAACTAGTCTATTT
MAL10|PF10_0086                 ------------------------------------------------
su_gi_contig_887                ------------------------------------------------
gi|21480620|gb|BQ577303.1|BQ577 ------------------------------------------------
gi|22792755|gb|BU496561.1|BU496 ------------------------------------------------

PF10_0086                       ATTTAATATATTAAATAAATAACATGATATATAATGTACATATAAGAT
MAL10|PF10_0086                 ------------------------------------------------
su_gi_contig_887                ------------------------------------------------
gi|21480620|gb|BQ577303.1|BQ577 ------------------------------------------------
gi|22792755|gb|BU496561.1|BU496 ------------------------------------------------

PF10_0086                       ATTTATAACATAAAAATAATACCCATTTTAATTCAATTACATATTAAA
MAL10|PF10_0086                 ------------------------------------------------
su_gi_contig_887                ------------------------------------------------
gi|21480620|gb|BQ577303.1|BQ577 ------------------------------------------------
gi|22792755|gb|BU496561.1|BU496 ------------------------------------------------

PF10_0086                       AATAAAAGGAAAAGAAAATTGAAATATATGTAATATATGTACTTAATT
MAL10|PF10_0086                 ------------------------------------------------
su_gi_contig_887                ------------------------------------------------
gi|21480620|gb|BQ577303.1|BQ577 ------------------------------------------------
gi|22792755|gb|BU496561.1|BU496 ------------------------------------------------

PF10_0086                       ATATTTTAATATCATGAGCATAGTATGATATTTTTATATCAGAAAAGG
MAL10|PF10_0086                 ------------------------------------------------
su_gi_contig_887                ------------------------------------------------
gi|21480620|gb|BQ577303.1|BQ577 ------------------------------------------------
gi|22792755|gb|BU496561.1|BU496 ------------------------------------------------

PF10_0086                       TAGTAAAAATATATTTACAGGAGCATAAATAAAAAAAAAAAGAGATTA
MAL10|PF10_0086                 ------------------------------------------------
su_gi_contig_887                ------------------------------------------------
gi|21480620|gb|BQ577303.1|BQ577 ------------------------------------------------
gi|22792755|gb|BU496561.1|BU496 ------------------------------------------------

PF10_0086                       AAATATATTTCTTTCAAATATTAAAAAATATAACGATTCTATGTAAAA
MAL10|PF10_0086                 ------------------------------------------------
su_gi_contig_887                ------------------------------------------------
gi|21480620|gb|BQ577303.1|BQ577 ------------------------------------------------
gi|22792755|gb|BU496561.1|BU496 ------------------------------------------------

PF10_0086                       AATAAATGAACTTTTTTAAGTAATATTAATATATACATATATAAATCA
MAL10|PF10_0086                 ------------------------------------------------
su_gi_contig_887                ------------------------------------------------
gi|21480620|gb|BQ577303.1|BQ577 ------------------------------------------------
gi|22792755|gb|BU496561.1|BU496 ------------------------------------------------

PF10_0086                       TGTTGTTATAACTTATTGGAAAAAAATAGTAAAATAAAAAAAATATAA
MAL10|PF10_0086                 ------------------------------------------------
su_gi_contig_887                ------------------------------------------------
gi|21480620|gb|BQ577303.1|BQ577 ------------------------------------------------
gi|22792755|gb|BU496561.1|BU496 ------------------------------------------------

PF10_0086                       ATATTAAAAAAAAATATATATATATATAATATATTATATTATATATAT
MAL10|PF10_0086                 ------------------------------------------------
su_gi_contig_887                ------------------------------------------------
gi|21480620|gb|BQ577303.1|BQ577 ------------------------------------------------
gi|22792755|gb|BU496561.1|BU496 ------------------------------------------------

PF10_0086                       ATATATATAATATATATATTATTACTTATTATATTTTATTATGTATAA
MAL10|PF10_0086                 ------------------------------------------------
su_gi_contig_887                ------------------------------------------------
gi|21480620|gb|BQ577303.1|BQ577 ------------------------------------------------
gi|22792755|gb|BU496561.1|BU496 ------------------------------------------------

PF10_0086                       TAATAAGCAACTTAAAATTTTATATAATTTTAATGTACATATATATAT
MAL10|PF10_0086                 ------------------------------------------------
su_gi_contig_887                ------------------------------------------------
gi|21480620|gb|BQ577303.1|BQ577 ------------------------------------------------
gi|22792755|gb|BU496561.1|BU496 ------------------------------------------------

PF10_0086                       ATAAATTAAAGCTAAATATCTATATACAAATTATACTTAAAAAAAAAA
MAL10|PF10_0086                 ------------------------------------------------
su_gi_contig_887                ------------------------------------------------
gi|21480620|gb|BQ577303.1|BQ577 ------------------------------------------------
gi|22792755|gb|BU496561.1|BU496 ------------------------------------------------

PF10_0086                       TAATATTAAATAAAATAATTTATATACACTATATATTATATCCCATCA
MAL10|PF10_0086                 ------------------------------------------------
su_gi_contig_887                ------------------------------------------------
gi|21480620|gb|BQ577303.1|BQ577 ------------------------------------------------
gi|22792755|gb|BU496561.1|BU496 ------------------------------------------------

PF10_0086                       TAAAATCTATGAACAAAAATAAATATAATAAAATATTTGTTTTATAGG
MAL10|PF10_0086                 ------------------------------------------------
su_gi_contig_887                ------------------------------------------------
gi|21480620|gb|BQ577303.1|BQ577 ------------------------------------------------
gi|22792755|gb|BU496561.1|BU496 ------------------------------------------------

PF10_0086                       TATTTTTTATATATAAATAATATTTTAATATGTAGATAATAAAATAAA
MAL10|PF10_0086                 ------------------------------------------------
su_gi_contig_887                ------------------------------------------------
gi|21480620|gb|BQ577303.1|BQ577 ------------------------------------------------
gi|22792755|gb|BU496561.1|BU496 ------------------------------------------------

PF10_0086                       GGAAACACTAAAAAAAAAAAAAACACTATAAAAAAATAAAAAAATAAA
MAL10|PF10_0086                 ------------------------------------------------
su_gi_contig_887                ------------------------------------------------
gi|21480620|gb|BQ577303.1|BQ577 ------------------------------------------------
gi|22792755|gb|BU496561.1|BU496 ------------------------------------------------

PF10_0086                       AGGGGAAAAAAAAAAGTTTCATTTTCTACATTAATATTAAAGT
MAL10|PF10_0086                 -------------------------------------------
su_gi_contig_887                -------------------------------------------
gi|21480620|gb|BQ577303.1|BQ577 -------------------------------------------
gi|22792755|gb|BU496561.1|BU496 -------------------------------------------

;

endblock;
