# Supplementary material for: cDNA sequences reveal considerable gene prediction inaccuracy in the Plasmodium falciparum genome
Source: BMC Genomics. 2007 Jul 27;8:255. doi: 10.1186/1471-2164-8-255 (PMC1978503; doi:10.1186/1471-2164-8-255)
Supplement: Additional file 2 — Genes with predicted coding regions fully covered by EST and confirmation of predicted introns. Aligned cDNA and predicted CDS sequences can be viewed by double clicking the hyper-linked gene names in the Excel file. [file 1471-2164-8-255-S2.zip › PF10_0114.TXT]

#NEXUS

[!This data assembled using Sequencher, from Gene Codes Corporation.]
begin data;
   dimensions ntax=3 nchar=4169;
   format datatype=dna gap=- interleave=yes;
   matrix

PF10_0114        ACAAAACATACACATTTATACCTATATTCCATTCATATAATCCTTCCA
MAL10|PF10_0114  ------------------------------------------------
su_gi_contig_475 ------------------------------------------------

PF10_0114        ATATAATATTCAATATATATATATTATATATATATTTTTTTTTTTCAA
MAL10|PF10_0114  ------------------------------------------------
su_gi_contig_475 ------------------------------------------------

PF10_0114        ATACCAGTTTATGTTTAAATTGTATATCATACTTATTACAAATAATAA
MAL10|PF10_0114  ------------------------------------------------
su_gi_contig_475 ------------------------------------------------

PF10_0114        GACCATGATATTTTATTATCTTGATATATGATACTTTATTATATATTA
MAL10|PF10_0114  ------------------------------------------------
su_gi_contig_475 ------------------------------------------------

PF10_0114        ATTGATCATATTATATTGAATCATATTTTATTAAATATTAGAAAAAAA
MAL10|PF10_0114  ------------------------------------------------
su_gi_contig_475 ------------------------------------------------

PF10_0114        AAAAAAAAAAAAAAAAAAAACGTATTATATATTTTCCCAATGTACAAC
MAL10|PF10_0114  ------------------------------------------------
su_gi_contig_475 ------------------------------------------------

PF10_0114        TGAAAAAAAAAAAAAATTAAAACAATAGACACAACAAAAAAATTTATA
MAL10|PF10_0114  ------------------------------------------------
su_gi_contig_475 ------------------------------------------------

PF10_0114        TATTAATCTACACAAATTAATTAAATATAAAATATAAATATATATATA
MAL10|PF10_0114  ------------------------------------------------
su_gi_contig_475 ------------------------------------------------

PF10_0114        TATTATACAAACATATATTATAATGTAGATAACCATAAAATAATATTA
MAL10|PF10_0114  ------------------------------------------------
su_gi_contig_475 ------------------------------------------------

PF10_0114        AGATTCATATTATATATACTTATTTTTTTAATTTACAAATACATACAG
MAL10|PF10_0114  ------------------------------------------------
su_gi_contig_475 ------------------------------------------------

PF10_0114        ATATATTAAAAGTTATTATATATATATTATTACAATATAAAATAAATA
MAL10|PF10_0114  ------------------------------------------------
su_gi_contig_475 ------------------------------------------------

PF10_0114        TATGTGTATAATTTTAGGTATCAATTAAAAATGAATAATTTATTTAAA
MAL10|PF10_0114  ------------------------------------------------
su_gi_contig_475 ------------------------------------------------

PF10_0114        AAAAAAAAAAAAAAAAAAAAAAAAAATAATATCCTTCTAATTAAACAG
MAL10|PF10_0114  ------------------------------------------------
su_gi_contig_475 ------------------------------------------------

PF10_0114        AAAATATATATTCCCCTAATTATAAAATATTACAATATATATATATAT
MAL10|PF10_0114  ------------------------------------------------
su_gi_contig_475 ------------------------------------------------

PF10_0114        ATATATTATAACTAGAAATATAATTATTATATATAAGATAACGAAATG
MAL10|PF10_0114  ------------------------------------------------
su_gi_contig_475 ------------------------------------------------

PF10_0114        ATTTTTTTTTTTTTTTTTTAATATTGAATATATATATATATATATATA
MAL10|PF10_0114  ------------------------------------------------
su_gi_contig_475 ------------------------------------------------

PF10_0114        TATATATATATATATAAAATAAAAAAAAATATATAATTATATATTTAT
MAL10|PF10_0114  ------------------------------------------------
su_gi_contig_475 ------------------------------------------------

PF10_0114        TGGGCGTATTCATAAAATGTAAATTTTGTTTCATCCATACATAATATA
MAL10|PF10_0114  ------------------------------------------------
su_gi_contig_475 ------------------------------------------------

PF10_0114        TATATATATATATATATATTAATATTATAATATAATATATTTTTTATT
MAL10|PF10_0114  ------------------------------------------------
su_gi_contig_475 ------------------------------------------------

PF10_0114        TTAATATTTATATTTTATGTACTACTATAAATAATATATATTCATATA
MAL10|PF10_0114  ------------------------------------------------
su_gi_contig_475 ------------------------------------------------

PF10_0114        TATATAAATATATATATATATATATATATATATATTTATTTATATAAT
MAL10|PF10_0114  ------------------------------------------------
su_gi_contig_475 ------------------------------------------------

PF10_0114        GAAGGAATGAGGAAATATAATAAGCGTTATAATATTTTACATAATTGG
MAL10|PF10_0114  ------------------------------------------------
su_gi_contig_475 ------------------------------------------------

PF10_0114        TAATAATATATTTTTTTTTTTTTATGACATTTTAATCAACGTTATTTT
MAL10|PF10_0114  ------------------------------------------------
su_gi_contig_475 ---------------------------------------CGTTATTTT

PF10_0114        ATTTAAATCATATATTAATAACATATATATATATATATATATTATTAT
MAL10|PF10_0114  ------------------------------------------------
su_gi_contig_475 ATTTAAATCATATATTAATAACATATATATATATATATATATTATTAT

PF10_0114        GTATTTATTATTTTACTTTTTTATTTTATTTTATTTTTTAATTTTAAA
MAL10|PF10_0114  ------------------------------------------------
su_gi_contig_475 GTATTTATTATTTTACTTTTTTATTTTATTTTATTTTTTAATTTTAAA

PF10_0114        AATATTAAAAAAAAGGAAAATTATTATTTTAAAATATATAATTATATT
MAL10|PF10_0114  ------------------------------------------------
su_gi_contig_475 AATATTAAAAAAAAGGAAAATTATTATTTTAAAATATATAATTATATT

PF10_0114        AATATATGAAAATTTAATAATTTTACCCTTAAGAAATAAAATAAAATT
MAL10|PF10_0114  ------------------------------------------------
su_gi_contig_475 AATATATGAAAATTTAATAATTTTACCCTTAAGAAATAAAATAAAATT

PF10_0114        TAAAAATATTTACAGAAATAAAATAATTTTTTTGAATTACTTTTTTTT
MAL10|PF10_0114  ------------------------------------------------
su_gi_contig_475 TAAAAATATTTACAGAAATAAAATAATTTTTTTGAATTACTTTTTTTT

PF10_0114        CATAGAATTCATTTCCAATCCGAAAAACACCACATAAAAAAAAATATA
MAL10|PF10_0114  ------------------------------------------------
su_gi_contig_475 CATAGAATTCATTTCCAATCCGAAAAACACCACATAAAAAAAAATATA

PF10_0114        TGCATATATATATATATATATATATTTATATTAAGTGTTATATAAAAA
MAL10|PF10_0114  ------------------------------------------------
su_gi_contig_475 TGCATATATATATATATATATATATTTATATTAAGTGTTATATAAAAA

PF10_0114        TATTGTACATTCTATATAAAGTCATATATATTTACATAAAATATTAGA
MAL10|PF10_0114  ------------------------------------------------
su_gi_contig_475 TATTGCACATTCTATATAAAGTCATATATATTTACATAAAATATTAGA

PF10_0114        TAAGGGAAGAAAATGAAAATAAAAGTAAGAACACTACAAAACAACGAA
MAL10|PF10_0114  ------------ATGAAAATAAAAGTAAGAACACTACAAAACAACGAA
su_gi_contig_475 TAAGGGAAGAAAATGAAAATAAAAGTAAGAACACTACAAAACAACGAA

PF10_0114        GAGGAAATTAATGTAGACCCTGATGATAGTATACTTGATTTAAAAAAA
MAL10|PF10_0114  GAGGAAATTAATGTAGACCCTGATGATAGTATACTTGATTTAAAAAAA
su_gi_contig_475 GAGGAAATTAATGTAGACCCTGATGATAGTATACTTGATTTAAAAAAA

PF10_0114        AAAGTGGAAGTAGTTTTAGCAGACATGCCAAGTGATAAACAGAAATTA
MAL10|PF10_0114  AAAGTGGAAGTAGTTTTAGCAGACATGCCAAGTGATAAACAGAAATTA
su_gi_contig_475 AAAGTGGAAGTAGTTTTAGCAGACATGCCAAGTGATAAACAGAAATTA

PF10_0114        ATATTCAGCGGGAAAATATTAAAAGATGAAGACAAAGCAACAGATATA
MAL10|PF10_0114  ATATTCAGCGGGAAAATATTAAAAGATGAAGACAAAGCAACAGATATA
su_gi_contig_475 ATATTCAGCGGGAAAATATTAAAAGATGAAGACAAAGCAACAGATATA

PF10_0114        TTAAAAGATAATGATACAGTTATTGTAATGGTTACTAGAAGAATTATT
MAL10|PF10_0114  TTAAAAGATAATGATACAGTTATTGTAATGGTTACTAGAAGAATTATT
su_gi_contig_475 TTAAAAGATAATGATACAGTTATTGTAATGGTTACTAGAAGAATTATT

PF10_0114        AATAAAAATAATCAAAAGGAAGATATTAATAAAGAATCATTAAGTAAG
MAL10|PF10_0114  AATAAAAATAATCAAAAGGAAGATATTAATAAAGAATCATTAAGTAAG
su_gi_contig_475 AATAAAAATAATCAAAAGGAAGATATTAATAAAGAATCATTAAGTAAG

PF10_0114        ATAGAAAATAATAATAATAATAATAATAACAAATCTGATGATAATATT
MAL10|PF10_0114  ATAGAAAATAATAATAATAATAATAATAACAAATCTGATGATAATATT
su_gi_contig_475 ATAGAAAATAATAATAATAATAATAATAACAAATCTGATGATAATATT

PF10_0114        AATGTAACTACATCAAATACAGAAGAACAAAAGGAGAATAAGGAAAAT
MAL10|PF10_0114  AATGTAACTACATCAAATACAGAAGAACAAAAGGAGAATAAGGAAAAT
su_gi_contig_475 AATGTAACTACATCAAATACAGAAGAACAAAAGGAGAATAAGGAAAAT

PF10_0114        AAAAATGATAATACAAATGATAATATATATAATAGTTTTAATAATGCT
MAL10|PF10_0114  AAAAATGATAATACAAATGATAATATATATAATAGTTTTAATAATGCT
su_gi_contig_475 AAAAATGATAATACAAATGATAATATATATAATAGTTTTAATAATGCT

PF10_0114        GAATCTATGCTATTAACAGGAGATAAATTAAAAGAATCCATAGATAAT
MAL10|PF10_0114  GAATCTATGCTATTAACAGGAGATAAATTAAAAGAATCCATAGATAAT
su_gi_contig_475 GAATCTATGCTATTAACAGGAGATAAATTAAAAGAATCCATAGATAAT

PF10_0114        ATATGTGCTATGGGATTTGAAAAAGAACAAGTAAAAAAAGCAATGATA
MAL10|PF10_0114  ATATGTGCTATGGGATTTGAAAAAGAACAAGTAAAAAAAGCAATGATA
su_gi_contig_475 ATATGTGCTATGGGATTTGAAAAAGAACAAGTAAAAAAAGCAATGATA

PF10_0114        CTTGCATATAATAATCCGAATAGAGCTATTGATTATTTAACTAATGGA
MAL10|PF10_0114  CTTGCATATAATAATCCGAATAGAGCTATTGATTATTTAACTAATGGA
su_gi_contig_475 CTTGCATATAATAATCCGAATAGAGCTATTGATTATTTAACTAATGGA

PF10_0114        TTTCCAAATGAAAATGTAAATGTTAATGTAAATGAAAATATAAATAAT
MAL10|PF10_0114  TTTCCAAATGAAAATGTAAATGTTAATGTAAATGAAAATATAAATAAT
su_gi_contig_475 TTTCCAAATGAAAATGTAAATGTTAATGTAAATGAAAATATAAATAAT

PF10_0114        GAATCTAATTTTTCTAATTTATTAAATTCTGAAAATAATCCTTTATTA
MAL10|PF10_0114  GAATCTAATTTTTCTAATTTATTAAATTCTGAAAATAATCCTTTATTA
su_gi_contig_475 GAATCTAATTTTTCTAATTTATTAAATTCTGAAAATAATCCTTTATTA

PF10_0114        GAAGAAAATTCATCACATCCATTATCATCAAATGAAGAAACTTTTAGA
MAL10|PF10_0114  GAAGAAAATTCATCACATCCATTATCATCAAATGAAGAAACTTTTAGA
su_gi_contig_475 GAAGAAAATTCATCACATCCATTATCATCAAATGAAGAAACTTTTAGA

PF10_0114        AATTCCACATTTTTTAATGCCATCAGAGATATGGCATTATCCAATCCA
MAL10|PF10_0114  AATTCCACATTTTTTAATGCCATCAGAGATATGGCATTATCCAATCCA
su_gi_contig_475 AATTCCACATTTTTTAATGCCATCAGAGATATGGCATTATCCAATCCA

PF10_0114        CAAAGATTACCAGAACTTTTACAAATGATTGGAAGAACAGATCCATCT
MAL10|PF10_0114  CAAAGATTACCAGAACTTTTACAAATGATTGGAAGAACAGATCCATCT
su_gi_contig_475 CAAAGATTACCAGAACTTTTACAAATGATTGGAAGAACAGATCCATCT

PF10_0114        TTTTTAGAATACATCAGACAAAACCAAACCGAATTCTTAGCAGCTCTT
MAL10|PF10_0114  TTTTTAGAATACATCAGACAAAACCAAACCGAATTCTTAGCAGCTCTT
su_gi_contig_475 TTTTTAGAATACATCAGACAAAACCAAACCGAATTCTTAGCAGCTCTT

PF10_0114        CAAAATTATGGAAATAATATAAATGATCATGAAGAACATTCAGATGAT
MAL10|PF10_0114  CAAAATTATGGAAATAATATAAATGATCATGAAGAACATTCAGATGAT
su_gi_contig_475 CAAAATTATGGAAATAATATAAATGATCATGAAGAACATTCAGATGAT

PF10_0114        AATCTGGACAATGCAGATGATGAAAATGCTATACAAAATGATTCATTT
MAL10|PF10_0114  AATCTGGACAATGCAGATGATGAAAATGCTATACAAAATGATTCATTT
su_gi_contig_475 AATCTGGACAATGCAGATGATGAAAATGCTATACAAAATGATTCATTT

PF10_0114        CTACAAGATGTAGGACAACAAGTTTTATCAGATCCTAATAATGAAAAT
MAL10|PF10_0114  CTACAAGATGTAGGACAACAAGTTTTATCAGATCCTAATAATGAAAAT
su_gi_contig_475 CTACAAGATGTAGGACAACAAGTTTTATCAGATCCTAATAATGAAAAT

PF10_0114        ATTAATATACCTATTACACCTTTAAATGAAAATGAAATGGAAAGTATT
MAL10|PF10_0114  ATTAATATACCTATTACACCTTTAAATGAAAATGAAATGGAAAGTATT
su_gi_contig_475 ATTAATATACCTATTACACCTTTAAATGAAAATGAAATGGAAAGTATT

PF10_0114        AAAAAATTAGAATCATTAGGATTCCCAAAACATGTAGCACTCGAAGCA
MAL10|PF10_0114  AAAAAATTAGAATCATTAGGATTCCCAAAACATGTAGCACTCGAAGCA
su_gi_contig_475 AAAAAATTAGAATCATTAGGATTCCCAAAACATGTAGCACTCGAAGCA

PF10_0114        TTTATAGCTTGTGATAAAAATGAAGAAATGGCTGCAAACTATCTTTTT
MAL10|PF10_0114  TTTATAGCTTGTGATAAAAATGAAGAAATGGCTGCAAACTATCTTTTT
su_gi_contig_475 TTTATAGCTTGTGATAAAAATGAAGAAATGGCTGCAAACTATCTTTTT

PF10_0114        GAAAATATGAACGATTTTACATCAGAATAATAAAATAAATAAATGGAA
MAL10|PF10_0114  GAAAATATGAACGATTTTACATCAGAATAA------------------
su_gi_contig_475 GAAAATATGAACGATTTTACATCAGAATAATAAAATAAATAAATGGAA

PF10_0114        AAAAAAAAAAAAAAAAAAAAAAAAAAAAAAAAATATATATATATATAT
MAL10|PF10_0114  ------------------------------------------------
su_gi_contig_475 AAAAAAAAAAAAAAAAAAAAA---------------------------

PF10_0114        ATATACCAACATTGTGTATAAAAATATTCAACTATTATCCGTATGCTT
MAL10|PF10_0114  ------------------------------------------------
su_gi_contig_475 ------------------------------------------------

PF10_0114        ATTTATACAATGGATCATATAAGGTATATATTTTATAAATATATATGT
MAL10|PF10_0114  ------------------------------------------------
su_gi_contig_475 ------------------------------------------------

PF10_0114        TCTTGTATTATTTATTTCATTTATTTTTATTATTATTATTATTTTTTT
MAL10|PF10_0114  ------------------------------------------------
su_gi_contig_475 ------------------------------------------------

PF10_0114        TTTTTTTTTTTTTTATAATTTTTATGTTCCTTTTTATGTTTATCTTAT
MAL10|PF10_0114  ------------------------------------------------
su_gi_contig_475 ------------------------------------------------

PF10_0114        ATTAATTATTAACTTATGATATTTTATTTTATTTTTTTATTTTTTTAA
MAL10|PF10_0114  ------------------------------------------------
su_gi_contig_475 ------------------------------------------------

PF10_0114        GTGTTCTATTTACCCCTCATAGAGTCTATATATGTACCTATAATATGT
MAL10|PF10_0114  ------------------------------------------------
su_gi_contig_475 ------------------------------------------------

PF10_0114        ATATACAATTTATATATATAATATAAAACATTTTCCTTTGATACATAT
MAL10|PF10_0114  ------------------------------------------------
su_gi_contig_475 ------------------------------------------------

PF10_0114        CAATACTGTTCTGCATATTTGTTTAATGTCATGATACATACACACACA
MAL10|PF10_0114  ------------------------------------------------
su_gi_contig_475 ------------------------------------------------

PF10_0114        TACACATACACATACACACGCATAGAAACATACGAAAAATAAAAATAT
MAL10|PF10_0114  ------------------------------------------------
su_gi_contig_475 ------------------------------------------------

PF10_0114        AAAATAAACAAATAAATAAATAAATAAATAAACAAAAAAACAAACAAA
MAL10|PF10_0114  ------------------------------------------------
su_gi_contig_475 ------------------------------------------------

PF10_0114        AAACAAACAAAAAACAAACAAACTAACGTTTATCATATTGATCCTAAT
MAL10|PF10_0114  ------------------------------------------------
su_gi_contig_475 ------------------------------------------------

PF10_0114        ATTATTATATATGCTTAAAAATGTGATGTTACTTTTAAGCTCATATTT
MAL10|PF10_0114  ------------------------------------------------
su_gi_contig_475 ------------------------------------------------

PF10_0114        AACAAATAAAAATATATCCATACATAAATATATCTATATATTATACAT
MAL10|PF10_0114  ------------------------------------------------
su_gi_contig_475 ------------------------------------------------

PF10_0114        ATGTAAGTACTAATTATTCTTAACATATACGATATTTTTTTTTTTTTT
MAL10|PF10_0114  ------------------------------------------------
su_gi_contig_475 ------------------------------------------------

PF10_0114        TTTTTTTTTTTTTATTATTTATTTAATTACAAAATAGCTAACTATTTA
MAL10|PF10_0114  ------------------------------------------------
su_gi_contig_475 ------------------------------------------------

PF10_0114        AAAAAAAAATATGAACAGGTCAGGAAAAAAAAAAAAAAAAACCATTCA
MAL10|PF10_0114  ------------------------------------------------
su_gi_contig_475 ------------------------------------------------

PF10_0114        TTAAGTGTTAACGAGTATGTTTTTAAGAATATTATTTGAAAAAAAAAA
MAL10|PF10_0114  ------------------------------------------------
su_gi_contig_475 ------------------------------------------------

PF10_0114        ATAAATATAATTCATCATACATATTTACAAATATATACACATATATAT
MAL10|PF10_0114  ------------------------------------------------
su_gi_contig_475 ------------------------------------------------

PF10_0114        ATTTTTTTTGTTTATTTATTTAATATTGTGTTTTTTGTATATTTCATT
MAL10|PF10_0114  ------------------------------------------------
su_gi_contig_475 ------------------------------------------------

PF10_0114        TTATGAATTATTAATATTTTTCATCATTTATTAATTATCTTATTTCAT
MAL10|PF10_0114  ------------------------------------------------
su_gi_contig_475 ------------------------------------------------

PF10_0114        ATATATCTCAAAAAAAATTAATGTAATTCATACATTTTTCTTTTGATT
MAL10|PF10_0114  ------------------------------------------------
su_gi_contig_475 ------------------------------------------------

PF10_0114        TTGAATGAAGGAAAGACCTTTTAAAAAGATTGGAATTTTATAAATAGA
MAL10|PF10_0114  ------------------------------------------------
su_gi_contig_475 ------------------------------------------------

PF10_0114        ATATACTATGAACTATTATTATTATTATTATTATAACATTTTTTTTTT
MAL10|PF10_0114  ------------------------------------------------
su_gi_contig_475 ------------------------------------------------

PF10_0114        ATACGAAAAAATTGAAATCACATTTTTTAAGAATAATTAAGACGTAAA
MAL10|PF10_0114  ------------------------------------------------
su_gi_contig_475 ------------------------------------------------

PF10_0114        ACAAAAATAGAGAATTTAGTTTCTTATTACACCTTTAAAGATTTTAAC
MAL10|PF10_0114  ------------------------------------------------
su_gi_contig_475 ------------------------------------------------

PF10_0114        TTTTTCTATAGTAATATTATTTTTTTTATATAAAAATCAAAAATAAAA
MAL10|PF10_0114  ------------------------------------------------
su_gi_contig_475 ------------------------------------------------

PF10_0114        TATAGATAAAAAAATATAGAAAATAAATATCCTTTTTCCTTTCTTTCA
MAL10|PF10_0114  ------------------------------------------------
su_gi_contig_475 ------------------------------------------------

PF10_0114        TTTTCGAATTATATAACGCTTATTTCTTTATTTTTGGTTTTTATCTAA
MAL10|PF10_0114  ------------------------------------------------
su_gi_contig_475 ------------------------------------------------

PF10_0114        AAGGAATTGGATTTATATATTATATATTATTAAACATCTACACAACAA
MAL10|PF10_0114  ------------------------------------------------
su_gi_contig_475 ------------------------------------------------

PF10_0114        CATATTTTATAACAGAAAAAAAATAATAATAATAATTATAT
MAL10|PF10_0114  -----------------------------------------
su_gi_contig_475 -----------------------------------------

;

endblock;
