# Supplementary material for: cDNA sequences reveal considerable gene prediction inaccuracy in the Plasmodium falciparum genome
Source: BMC Genomics. 2007 Jul 27;8:255. doi: 10.1186/1471-2164-8-255 (PMC1978503; doi:10.1186/1471-2164-8-255)
Supplement: Additional file 2 — Genes with predicted coding regions fully covered by EST and confirmation of predicted introns. Aligned cDNA and predicted CDS sequences can be viewed by double clicking the hyper-linked gene names in the Excel file. [file 1471-2164-8-255-S2.zip › PF10_0121.TXT]

#NEXUS

[!This data assembled using Sequencher, from Gene Codes Corporation.]
begin data;
   dimensions ntax=6 nchar=3237;
   format datatype=dna gap=- interleave=yes;
   matrix

PF10_0121g                TTTCATATATATAATATATTATATATAAGTTACATATAATATTTTTAA
Pfa3D7|chr10|PF10_0121|Pf ------------------------------------------------
SU_CLEAN_contig_12        ------------------------------------------------
SU_CLEAN_contig_5846      ------------------------------------------------
SU_CLEAN_contig_3         ------------------------------------------------
SU_CLEAN_contig_22        ------------------------------------------------

PF10_0121g                TATCTTTAATATTTTTAATACACATATATATAATATATATAAGATAAT
Pfa3D7|chr10|PF10_0121|Pf ------------------------------------------------
SU_CLEAN_contig_12        ------------------------------------------------
SU_CLEAN_contig_5846      ------------------------------------------------
SU_CLEAN_contig_3         ------------------------------------------------
SU_CLEAN_contig_22        ------------------------------------------------

PF10_0121g                AAATTATATATATATATATATAATATATATTATCCATATAATGTAGAG
Pfa3D7|chr10|PF10_0121|Pf ------------------------------------------------
SU_CLEAN_contig_12        ------------------------------------------------
SU_CLEAN_contig_5846      ------------------------------------------------
SU_CLEAN_contig_3         ------------------------------------------------
SU_CLEAN_contig_22        ------------------------------------------------

PF10_0121g                TAAAAAAAAAAAATGTAATATATAAGGGCATATTTAAAAAAAAAAAAA
Pfa3D7|chr10|PF10_0121|Pf ------------------------------------------------
SU_CLEAN_contig_12        ------------------------------------------------
SU_CLEAN_contig_5846      ------------------------------------------------
SU_CLEAN_contig_3         ------------------------------------------------
SU_CLEAN_contig_22        ------------------------------------------------

PF10_0121g                TAAAATGAAATAAATTAATTGGAATATATATATATATATATATATATA
Pfa3D7|chr10|PF10_0121|Pf ------------------------------------------------
SU_CLEAN_contig_12        ------------------------------------------------
SU_CLEAN_contig_5846      ------------------------------------------------
SU_CLEAN_contig_3         ------------------------------------------------
SU_CLEAN_contig_22        ------------------------------------------------

PF10_0121g                ATATAATATGCATTTATTTATAGTATTATTTTTTCTTTCCTCCGTTTT
Pfa3D7|chr10|PF10_0121|Pf ------------------------------------------------
SU_CLEAN_contig_12        ------------------------------------------------
SU_CLEAN_contig_5846      ------------------------------------------------
SU_CLEAN_contig_3         ------------------------------------------------
SU_CLEAN_contig_22        ------------------------------------------------

PF10_0121g                GTTTGAATTTCATAATTTTTAGATATATGTAATAGGAAATAGATAGTT
Pfa3D7|chr10|PF10_0121|Pf ------------------------------------------------
SU_CLEAN_contig_12        ------------------------------------------------
SU_CLEAN_contig_5846      ------------------------------------------------
SU_CLEAN_contig_3         ------------------------------------------------
SU_CLEAN_contig_22        ------------------------------------------------

PF10_0121g                AATATCTGAAATAGGTTTATGATCTCTTCATTTTAGGATATAATAAAT
Pfa3D7|chr10|PF10_0121|Pf ------------------------------------------------
SU_CLEAN_contig_12        ------------------------------------------------
SU_CLEAN_contig_5846      ------------------------------------------------
SU_CLEAN_contig_3         ------------------------------------------------
SU_CLEAN_contig_22        ------------------------------------------------

PF10_0121g                ATTCTATATTATCATATATTAATAATTAAAATACAAAATAAATATTTT
Pfa3D7|chr10|PF10_0121|Pf ------------------------------------------------
SU_CLEAN_contig_12        ------------------------------------------------
SU_CLEAN_contig_5846      ------------------------------------------------
SU_CLEAN_contig_3         ------------------------------------------------
SU_CLEAN_contig_22        ------------------------------------------------

PF10_0121g                TATAAAAATAATAACATCCTTATAAGAAAAATACATAATTATAATTAA
Pfa3D7|chr10|PF10_0121|Pf ------------------------------------------------
SU_CLEAN_contig_12        ------------------------------------------------
SU_CLEAN_contig_5846      ------------------------------------------------
SU_CLEAN_contig_3         ------------------------------------------------
SU_CLEAN_contig_22        ------------------------------------------------

PF10_0121g                AAAATATATATTAATAAATATATAATTTTTTTTTTTTTTTTTTTTTTT
Pfa3D7|chr10|PF10_0121|Pf ------------------------------------------------
SU_CLEAN_contig_12        ------------------------------------------------
SU_CLEAN_contig_5846      ------------------------------------------------
SU_CLEAN_contig_3         ------------------------------------------------
SU_CLEAN_contig_22        ------------------------------------------------

PF10_0121g                TTTTTTTTTTTTTTTTTTCTTCTTTCCTTTTTCTTCATTAAAGTATAT
Pfa3D7|chr10|PF10_0121|Pf ------------------------------------------------
SU_CLEAN_contig_12        ----TTTTTTTTTTTTTTCTTCTTTCCTTTTTCTTCCTTAAAGTATAT
SU_CLEAN_contig_5846      ------------------------------------------------
SU_CLEAN_contig_3         ------------------------------------------------
SU_CLEAN_contig_22        ------------------------------------------------

PF10_0121g                TATTAAAATTTTTAAAGTATAAAATTTTAAATTATTTTATATTTTTTA
Pfa3D7|chr10|PF10_0121|Pf ------------------------------------------------
SU_CLEAN_contig_12        TATTAAAATTTTTAAAGTATAAAATTTTAAATTATTTTATATTTTTTA
SU_CLEAN_contig_5846      ---TAAAATTTTTAAAGTATAAAATTTTAAATTATTTTATATTTTTTA
SU_CLEAN_contig_3         ------------------------------------------------
SU_CLEAN_contig_22        ------------------------------------------------

PF10_0121g                TATAAAAAACTTATATTTAAAATTTATACAAATTTTAATATAAACTTT
Pfa3D7|chr10|PF10_0121|Pf ------------------------------------------------
SU_CLEAN_contig_12        TATAAAAAACTTATATTTAAAATTTATACAAATTTTAATATAAACTTT
SU_CLEAN_contig_5846      TATAAAAAACTTATATTTAAAATTTATACAAATTTTAATATAAACTTT
SU_CLEAN_contig_3         ------------------------------------------------
SU_CLEAN_contig_22        ------------------------------------------------

PF10_0121g                CACCACACCAAAAACCAAAAATATATATTTAATTCATAATATTAAAGA
Pfa3D7|chr10|PF10_0121|Pf ------------------------------------------------
SU_CLEAN_contig_12        CACCACACCAAAAACCAAAAATATATATTTAATTCATAATATTAAAGA
SU_CLEAN_contig_5846      CACCACACCAAAAACCAAAAATATATATTTAATTCATAATATTAAAGA
SU_CLEAN_contig_3         ------------------------------------------------
SU_CLEAN_contig_22        ------------------------------------------------

PF10_0121g                AAATATATTTTTCTTTGTATATATTATTACTATATATTTATATAATAT
Pfa3D7|chr10|PF10_0121|Pf ------------------------------------------------
SU_CLEAN_contig_12        AAATATATTTTTCTTTGTATATATTATTACTATATATTTATATAATAT
SU_CLEAN_contig_5846      AAATATATTTTTCTTTGTATATATTATTACTATATATTTATATAATAT
SU_CLEAN_contig_3         ------------------------------------------------
SU_CLEAN_contig_22        ------------------------------------------------

PF10_0121g                TAGGTATGTATATATATATATATATATATATATAATATATGTTCTATA
Pfa3D7|chr10|PF10_0121|Pf ------------------------------------------------
SU_CLEAN_contig_12        TAG---------------------------------------------
SU_CLEAN_contig_5846      TAG---------------------------------------------
SU_CLEAN_contig_3         ------------------------------------------------
SU_CLEAN_contig_22        ------------------------------------------------

PF10_0121g                TATAATAATATGTCATAAAAGAAATATATTTTTATATAAACAGAATCA
Pfa3D7|chr10|PF10_0121|Pf ------------------------------------------------
SU_CLEAN_contig_12        ------------------------------------------------
SU_CLEAN_contig_5846      ------------------------------------------------
SU_CLEAN_contig_3         ------------------------------------------------
SU_CLEAN_contig_22        ------------------------------------------------

PF10_0121g                TATATTAATACTTAATAAAAGTAATATCATATTTTGTATACATCATAA
Pfa3D7|chr10|PF10_0121|Pf ------------------------------------------------
SU_CLEAN_contig_12        ------------------------------------------------
SU_CLEAN_contig_5846      ------------------------------------------------
SU_CLEAN_contig_3         ------------------------------------------------
SU_CLEAN_contig_22        ------------------------------------------------

PF10_0121g                TATATTAGGTTACATATTCTTTAAATTACATTTAAATATTAAAATTTC
Pfa3D7|chr10|PF10_0121|Pf ------------------------------------------------
SU_CLEAN_contig_12        ------------------------------------------------
SU_CLEAN_contig_5846      ------------------------------------------------
SU_CLEAN_contig_3         ------------------------------------------------
SU_CLEAN_contig_22        ------------------------------------------------

PF10_0121g                TTTTTTTCTTTTTTTTGCATATCTTAACTTACTTTAGAAAATGCCAAT
Pfa3D7|chr10|PF10_0121|Pf ----------------------------------------ATGCCAAT
SU_CLEAN_contig_12        -------------------------------------AAAATGCCAAT
SU_CLEAN_contig_5846      -----------------------------------AGAAAATGCCAAT
SU_CLEAN_contig_3         ------------------------------------------------
SU_CLEAN_contig_22        ------------------------------------------------

PF10_0121g                ACCAAATAAGTAAAAAAATAAAATGAATTTATAAAAGGAAATATTATA
Pfa3D7|chr10|PF10_0121|Pf ACCAAATAA---------------------------------------
SU_CLEAN_contig_12        ACCAAATAA---------------------------------------
SU_CLEAN_contig_5846      ACCAAATAA---------------------------------------
SU_CLEAN_contig_3         ------------------------------------------------
SU_CLEAN_contig_22        ------------------------------------------------

PF10_0121g                TATATTATGATGTAAAATATGAATTTTATATACATATATATTAGTTTA
Pfa3D7|chr10|PF10_0121|Pf ------------------------------------------------
SU_CLEAN_contig_12        ------------------------------------------------
SU_CLEAN_contig_5846      ------------------------------------------------
SU_CLEAN_contig_3         ------------------------------------------------
SU_CLEAN_contig_22        ------------------------------------------------

PF10_0121g                TATATGTAAGAGTATATATATAATCATATATATATATATATATACATA
Pfa3D7|chr10|PF10_0121|Pf ------------------------------------------------
SU_CLEAN_contig_12        ------------------------------------------------
SU_CLEAN_contig_5846      ------------------------------------------------
SU_CLEAN_contig_3         ------------------------------------------------
SU_CLEAN_contig_22        ------------------------------------------------

PF10_0121g                TATATATATATATATATATATATATATATATATATATATATATATATG
Pfa3D7|chr10|PF10_0121|Pf ------------------------------------------------
SU_CLEAN_contig_12        ------------------------------------------------
SU_CLEAN_contig_5846      ------------------------------------------------
SU_CLEAN_contig_3         ------------------------------------------------
SU_CLEAN_contig_22        ------------------------------------------------

PF10_0121g                TGTGTGTGTGTATTAATTTTATAGTCCAGGAGCTGGTGAAAATGCCTT
Pfa3D7|chr10|PF10_0121|Pf ------------------------TCCAGGAGCTGGTGAAAATGCCTT
SU_CLEAN_contig_12        ------------------------TCCAGGAGCTGGTGAAAATGCCTT
SU_CLEAN_contig_5846      ------------------------TCCAGGAGCTGGTGAAAATGCCTT
SU_CLEAN_contig_3         ------------------------------------------------
SU_CLEAN_contig_22        ------------------------------------------------

PF10_0121g                TGATCCCGTTTTCGTAAAGGATGACGATGGTTATGACCTTGATTCTTT
Pfa3D7|chr10|PF10_0121|Pf TGATCCCGTTTTCGTAAAGGATGACGATGGTTATGACCTTGATTCTTT
SU_CLEAN_contig_12        TGATCCCGTTTTCGTAAAGGATGACGATGGTTATGACCTTGATTCTTT
SU_CLEAN_contig_5846      TGATCCCGTTTTCGTAAAGGATGACGATGGTTATGACCTTGATTCTTT
SU_CLEAN_contig_3         ------------------------------------------------
SU_CLEAN_contig_22        ------------------------------------------------

PF10_0121g                TATGATCCCTGCACATTATAAAGTAGAATAAAAATGAAATATTTAAGT
Pfa3D7|chr10|PF10_0121|Pf TATGATCCCTGCACATTATAAA--------------------------
SU_CLEAN_contig_12        TATGATCCCTGCACATTATAAA--------------------------
SU_CLEAN_contig_5846      TATGATCCCTGCACATTATAAA--------------------------
SU_CLEAN_contig_3         -------CCTGCACATTATAAA--------------------------
SU_CLEAN_contig_22        ------------------------------------------------

PF10_0121g                TTTTGTTCTTGAACCATGATATACGAATTTCTTATATATATAAGAAAT
Pfa3D7|chr10|PF10_0121|Pf ------------------------------------------------
SU_CLEAN_contig_12        ------------------------------------------------
SU_CLEAN_contig_5846      ------------------------------------------------
SU_CLEAN_contig_3         ------------------------------------------------
SU_CLEAN_contig_22        ------------------------------------------------

PF10_0121g                ATGTTTATACTATAAAATATTCACACATATATATATATATATATATAT
Pfa3D7|chr10|PF10_0121|Pf ------------------------------------------------
SU_CLEAN_contig_12        ------------------------------------------------
SU_CLEAN_contig_5846      ------------------------------------------------
SU_CLEAN_contig_3         ------------------------------------------------
SU_CLEAN_contig_22        ------------------------------------------------

PF10_0121g                ATATATATATATAAATATATATATATATATTTAACAATACACATATAA
Pfa3D7|chr10|PF10_0121|Pf ------------------------------------------------
SU_CLEAN_contig_12        ------------------------------------------------
SU_CLEAN_contig_5846      ------------------------------------------------
SU_CLEAN_contig_3         ------------------------------------------------
SU_CLEAN_contig_22        ------------------------------------------------

PF10_0121g                AAGTATTCTTATATAAGAATATGTGTATTAAACAATACACATATAAAA
Pfa3D7|chr10|PF10_0121|Pf ------------------------------------------------
SU_CLEAN_contig_12        ------------------------------------------------
SU_CLEAN_contig_5846      ------------------------------------------------
SU_CLEAN_contig_3         ------------------------------------------------
SU_CLEAN_contig_22        ------------------------------------------------

PF10_0121g                ATATTTCTAAATTAGGACATGTATACATATATATATATGTGTATATAT
Pfa3D7|chr10|PF10_0121|Pf ------------------------------------------------
SU_CLEAN_contig_12        ------------------------------------------------
SU_CLEAN_contig_5846      ------------------------------------------------
SU_CLEAN_contig_3         ------------------------------------------------
SU_CLEAN_contig_22        ------------------------------------------------

PF10_0121g                TACAATACTTATGTAATATGCCCAATTTTATTTTTATGTACCTAATTA
Pfa3D7|chr10|PF10_0121|Pf ------------------------------------------------
SU_CLEAN_contig_12        ------------------------------------------------
SU_CLEAN_contig_5846      ------------------------------------------------
SU_CLEAN_contig_3         ------------------------------------------------
SU_CLEAN_contig_22        ------------------------------------------------

PF10_0121g                AATTTTGTTTATTTTTGTAGAAATATCTTACCAAGGTCTTAGTTCCAA
Pfa3D7|chr10|PF10_0121|Pf --------------------AAATATCTTACCAAGGTCTTAGTTCCAA
SU_CLEAN_contig_12        --------------------AAATATCTTACCAAGGTCTTAGTTCCAA
SU_CLEAN_contig_5846      --------------------AAATATCTTACCAAGGTCTTAGTTCCAA
SU_CLEAN_contig_3         --------------------AAATATCTTACCAAGGTCTTAGTTCCAA
SU_CLEAN_contig_22        --------------------AAATATCTTACCAAGGTCTTAGTTCCAA

PF10_0121g                ATGGTGTCATAAAAAACCGTATTGAGAAATTGGCTTATGATATTAAAA
Pfa3D7|chr10|PF10_0121|Pf ATGGTGTCATAAAAAACCGTATTGAGAAATTGGCTTATGATATTAAAA
SU_CLEAN_contig_12        ATGGTGTCATAAAAAACCGTATTGAGAAATTGGCTTATGATATTAAAA
SU_CLEAN_contig_5846      ATGGTGTCATAAAAAACCGTATTGAGAAATTGGCTTATGATATTAAAA
SU_CLEAN_contig_3         ATGGTGTCATAAAAAACCGTATTGAGAAATTGGCTTATGATATTAAAA
SU_CLEAN_contig_22        ATGGTGTCATAAAAAACCGTATTGAGAAATTGGCTTATGATATTAAAA

PF10_0121g                AGGTGTACAACAATGAAGAGTTTCATATTCTTTGTTTGTTGAAAGGTT
Pfa3D7|chr10|PF10_0121|Pf AGGTGTACAACAATGAAGAGTTTCATATTCTTTGTTTGTTGAAAGGTT
SU_CLEAN_contig_12        AGGTGTACAACAATGAAGAGTTTCATATTCTTTGTTTGTTGAAAGGTT
SU_CLEAN_contig_5846      AGGT--------------------------------------------
SU_CLEAN_contig_3         AGGTGTACAACAATGAAGAGTTTCATATTCTTTGTTTGTTGAAAGGTT
SU_CLEAN_contig_22        AGGTGTACAACAATGAAGAGTTTCATATTCTTTGTTTGTTGAAAGGTT

PF10_0121g                CTCGTGGTTTTTTCACTGCTCTCTTAAAGCATTTAAGTAGAATACATA
Pfa3D7|chr10|PF10_0121|Pf CTCGTGGTTTTTTCACTGCTCTCTTAAAGCATTTAAGTAGAATACATA
SU_CLEAN_contig_12        CTCGTGGTTTTTTCACTGCTCTCTTAAAGCATTTAAGTAGAATACATA
SU_CLEAN_contig_5846      ------------------------------------------------
SU_CLEAN_contig_3         CTCGTGGTTTTTTCACTGCTCTCTTAAAGCATTTAAGTAGAATACATA
SU_CLEAN_contig_22        CTCGTGGTTTTTTCACTGCTCTCTTAAAGCATTTAAGTAGAATACATA

PF10_0121g                ATTATAGTGCCGTTGAGACGTCCAAACCATTATTTGGAGAACACTACG
Pfa3D7|chr10|PF10_0121|Pf ATTATAGTGCCGTTGAGACGTCCAAACCATTATTTGGAGAACACTACG
SU_CLEAN_contig_12        ATTATAGTGCCGTTGAGACGTCCAAACCATTATTTGGAGAACACTACG
SU_CLEAN_contig_5846      ------------------------------------------------
SU_CLEAN_contig_3         ATTATAGTGCCGTTGAGACGTCCAAACCATTATTTGGAGAACACTACG
SU_CLEAN_contig_22        ATTATAGTGCCGTTGAGACGTCCAAACCATTATTTGGAGAACACTACG

PF10_0121g                TACGTGTGAAATCCTATTGTAATGACCAATCAACAGGTACATTAGAAA
Pfa3D7|chr10|PF10_0121|Pf TACGTGTGAAATCCTATTGTAATGACCAATCAACAGGTACATTAGAAA
SU_CLEAN_contig_12        TACGTGTGAAATCCTATTGTAATGACCAATCAACAGGTACATTAGAAA
SU_CLEAN_contig_5846      ------------------------------------------------
SU_CLEAN_contig_3         TACGTGTGAAATCCTATTGTAATGACCAATCAACAGGTACATTAGAAA
SU_CLEAN_contig_22        TACGTGTGAAATCCTATTGTAATGACCAATCAACAGGTACATTAGAAA

PF10_0121g                TTGTAAGTGAAGATTTATCTTGTTTAAAAGGAAAACATGTATTAATTG
Pfa3D7|chr10|PF10_0121|Pf TTGTAAGTGAAGATTTATCTTGTTTAAAAGGAAAACATGTATTAATTG
SU_CLEAN_contig_12        TTGTAAGTGAAGATTTATCTTGTTTAAAAGGAAAACATGTATTAATTG
SU_CLEAN_contig_5846      ------------------------------------------------
SU_CLEAN_contig_3         TTGTAAGTGAAGATTTATCTTGTTTAAAAGGAAAACATGTATTAATTG
SU_CLEAN_contig_22        TTGTAAGTGAAGATTTATCTTGTTTAAAAGGAAAACATGTATTAATTG

PF10_0121g                TTGAAGATATTATTGATACTGGTAAAACATTAGTAAAGTTTTGTGAAT
Pfa3D7|chr10|PF10_0121|Pf TTGAAGATATTATTGATACTGGTAAAACATTAGTAAAGTTTTGTGAAT
SU_CLEAN_contig_12        TTGAAGATATTATTGATACTGGTAAAACATTAGTAAAGTTTTGTGAAT
SU_CLEAN_contig_5846      ------------------------------------------------
SU_CLEAN_contig_3         TTGAAGATATTATTGATACTGGTAAAACATTAGTAAAGTTTTGTGAAT
SU_CLEAN_contig_22        TTGAAGATATTATTGATACTGGTAAAACATTAGTAAAGTTTTGTGAAT

PF10_0121g                ACTTAAAGAAATTTGAAATAAAAACCGTTGCCATCGCTTGTCTTTTTA
Pfa3D7|chr10|PF10_0121|Pf ACTTAAAGAAATTTGAAATAAAAACCGTTGCCATCGCTTGTCTTTTTA
SU_CLEAN_contig_12        ACTTAAAGAAATTTGAAATAAAAACCGTTGCCATCGCTTGTCTTTTTA
SU_CLEAN_contig_5846      ------------------------------------------------
SU_CLEAN_contig_3         ACTTAAAGAAATTTGAAATAAAAACCGTTGCCATCGCTTGTCTTTTTA
SU_CLEAN_contig_22        ACTTAAAGAAATTTGAAATAAAAACCGTTGCCATCGCTTGTCTTTTTA

PF10_0121g                TTAAAAGAACACCTTTGTGGAATGGTTTTAAAGCTGATTTCGTTGGAT
Pfa3D7|chr10|PF10_0121|Pf TTAAAAGAACACCTTTGTGGAATGGTTTTAAAGCTGATTTCGTTGGAT
SU_CLEAN_contig_12        TTAAAAGAACACCTTTGTGGAATGGTTTTAAAGCTGATTTCGTTGGAT
SU_CLEAN_contig_5846      ------------------------------------------------
SU_CLEAN_contig_3         TTAAAAGAACACCTTTGTGGAATGGTTTTAAAGCTGATTTCGTTGGAT
SU_CLEAN_contig_22        TTAAAAGAACACCTTTGTGGAATGGTTTTAAAGCTGATTTCGTTGGAT

PF10_0121g                TCTCAATTCCTGATCACTTTGTTGTTGGTTATAGTTTAGACTATAATG
Pfa3D7|chr10|PF10_0121|Pf TCTCAATTCCTGATCACTTTGTTGTTGGTTATAGTTTAGACTATAATG
SU_CLEAN_contig_12        TCTCAATTCCTGATCACTTTGTTGTTGGTTATAGTTTAGACTATAATG
SU_CLEAN_contig_5846      ------------------------------------------------
SU_CLEAN_contig_3         TCTCAATTCCT-------------------------------------
SU_CLEAN_contig_22        TCTCAATTCCTGATCACTTTGTTGTTGGTTATAGTTTAGACTATAATG

PF10_0121g                AAATTTTCAGAGATCTTGACCATTGTTGTTTGGTTAATGATGAGGGAA
Pfa3D7|chr10|PF10_0121|Pf AAATTTTCAGAGATCTTGACCATTGTTGTTTGGTTAATGATGAGGGAA
SU_CLEAN_contig_12        AAATTTTCAGAGATCTTGACCATTGTTGTTTGGTTAATGATGAGGGAA
SU_CLEAN_contig_5846      ------------------------------------------------
SU_CLEAN_contig_3         ------------------------------------------------
SU_CLEAN_contig_22        AAATTTTCAGAGATCTTGACCATTGTTGTTTGGTTAATGATGAGGGAA

PF10_0121g                AAAAGAAATATAAAGCAACTTCATTATAAATACATTTATTGAAGTGAT
Pfa3D7|chr10|PF10_0121|Pf AAAAGAAATATAAAGCAACTTCATTATAA-------------------
SU_CLEAN_contig_12        AAAAGAAATATAAAGCAACTTCATTATAAATACATTTATTGAAGTGAT
SU_CLEAN_contig_5846      ------------------------------------------------
SU_CLEAN_contig_3         ------------------------------------------------
SU_CLEAN_contig_22        AAAAGAAATATAAAGCAACTTCATTATAAATACATTTATTGAAGTGAT

PF10_0121g                CAAAAATGTCACAACCTTTCTATTTATATCAATTTAAAAAAAAAAAAA
Pfa3D7|chr10|PF10_0121|Pf ------------------------------------------------
SU_CLEAN_contig_12        CAAAAATGTCACAACCTTTCTATTTATATCAATTTAAAAA--------
SU_CLEAN_contig_5846      ------------------------------------------------
SU_CLEAN_contig_3         ------------------------------------------------
SU_CLEAN_contig_22        CAAAAATGTCACAACCTTTCTATTTATAT-------------------

PF10_0121g                AAAAAAAAAAAAAATAGAGAAGAAAATATCTGTACCAAAAATATATAT
Pfa3D7|chr10|PF10_0121|Pf ------------------------------------------------
SU_CLEAN_contig_12        ------------------------------------------------
SU_CLEAN_contig_5846      ------------------------------------------------
SU_CLEAN_contig_3         ------------------------------------------------
SU_CLEAN_contig_22        ------------------------------------------------

PF10_0121g                ATATATATGTATATATATATTTTATGTACATGTTATATATATTTATAT
Pfa3D7|chr10|PF10_0121|Pf ------------------------------------------------
SU_CLEAN_contig_12        ------------------------------------------------
SU_CLEAN_contig_5846      ------------------------------------------------
SU_CLEAN_contig_3         ------------------------------------------------
SU_CLEAN_contig_22        ------------------------------------------------

PF10_0121g                ATAACTTATAATGAACGTGAACTATATAAAAAAAAAAAAAAAAAAAAA
Pfa3D7|chr10|PF10_0121|Pf ------------------------------------------------
SU_CLEAN_contig_12        ------------------------------------------------
SU_CLEAN_contig_5846      ------------------------------------------------
SU_CLEAN_contig_3         ------------------------------------------------
SU_CLEAN_contig_22        ------------------------------------------------

PF10_0121g                AAAAGAGAGCATTTTTAATTGTTCATTAAAGTAAATGTAATTTTTAAA
Pfa3D7|chr10|PF10_0121|Pf ------------------------------------------------
SU_CLEAN_contig_12        ------------------------------------------------
SU_CLEAN_contig_5846      ------------------------------------------------
SU_CLEAN_contig_3         ------------------------------------------------
SU_CLEAN_contig_22        ------------------------------------------------

PF10_0121g                AACTGCATTAAAGAATTAATACGTGTTTTCCTTTATAATGTTTTAAAA
Pfa3D7|chr10|PF10_0121|Pf ------------------------------------------------
SU_CLEAN_contig_12        ------------------------------------------------
SU_CLEAN_contig_5846      ------------------------------------------------
SU_CLEAN_contig_3         ------------------------------------------------
SU_CLEAN_contig_22        ------------------------------------------------

PF10_0121g                CTTATTACACATAAATAATTTGCATCTTTTAATTATACGTGACATATA
Pfa3D7|chr10|PF10_0121|Pf ------------------------------------------------
SU_CLEAN_contig_12        ------------------------------------------------
SU_CLEAN_contig_5846      ------------------------------------------------
SU_CLEAN_contig_3         ------------------------------------------------
SU_CLEAN_contig_22        ------------------------------------------------

PF10_0121g                AAATAAAATGAAATAAAATACTTAAAGTTTTTTCGAAGTCTATTAGTA
Pfa3D7|chr10|PF10_0121|Pf ------------------------------------------------
SU_CLEAN_contig_12        ------------------------------------------------
SU_CLEAN_contig_5846      ------------------------------------------------
SU_CLEAN_contig_3         ------------------------------------------------
SU_CLEAN_contig_22        ------------------------------------------------

PF10_0121g                TCATTCGTTCAATTTATAGGTTTTAATTTTTTTTCATCCATTTAAAAA
Pfa3D7|chr10|PF10_0121|Pf ------------------------------------------------
SU_CLEAN_contig_12        ------------------------------------------------
SU_CLEAN_contig_5846      ------------------------------------------------
SU_CLEAN_contig_3         ------------------------------------------------
SU_CLEAN_contig_22        ------------------------------------------------

PF10_0121g                AAATAAAATTTTTCTTTTTTCACATGTTTATTATATATATATATATGG
Pfa3D7|chr10|PF10_0121|Pf ------------------------------------------------
SU_CLEAN_contig_12        ------------------------------------------------
SU_CLEAN_contig_5846      ------------------------------------------------
SU_CLEAN_contig_3         ------------------------------------------------
SU_CLEAN_contig_22        ------------------------------------------------

PF10_0121g                TTTTTTTTTAAAAGAAAAATACCATGTCTAATAATATAATATATTACA
Pfa3D7|chr10|PF10_0121|Pf ------------------------------------------------
SU_CLEAN_contig_12        ------------------------------------------------
SU_CLEAN_contig_5846      ------------------------------------------------
SU_CLEAN_contig_3         ------------------------------------------------
SU_CLEAN_contig_22        ------------------------------------------------

PF10_0121g                ACAAAGGACATATATATATATATATATATATATATATACAATTAAGGG
Pfa3D7|chr10|PF10_0121|Pf ------------------------------------------------
SU_CLEAN_contig_12        ------------------------------------------------
SU_CLEAN_contig_5846      ------------------------------------------------
SU_CLEAN_contig_3         ------------------------------------------------
SU_CLEAN_contig_22        ------------------------------------------------

PF10_0121g                ATCTTTTTTTTTTTTTTTTTTTTTTATCATCATTATAAAATATTTATT
Pfa3D7|chr10|PF10_0121|Pf ------------------------------------------------
SU_CLEAN_contig_12        ------------------------------------------------
SU_CLEAN_contig_5846      ------------------------------------------------
SU_CLEAN_contig_3         ------------------------------------------------
SU_CLEAN_contig_22        ------------------------------------------------

PF10_0121g                ATATAAGGATGTAGGAATAAATAATATCCTTTCGAACAAAATTTTTTT
Pfa3D7|chr10|PF10_0121|Pf ------------------------------------------------
SU_CLEAN_contig_12        ------------------------------------------------
SU_CLEAN_contig_5846      ------------------------------------------------
SU_CLEAN_contig_3         ------------------------------------------------
SU_CLEAN_contig_22        ------------------------------------------------

PF10_0121g                TTTTTTCATCTTATGATAGTTTATTTAATTTTATTTTTGTTCATTAAT
Pfa3D7|chr10|PF10_0121|Pf ------------------------------------------------
SU_CLEAN_contig_12        ------------------------------------------------
SU_CLEAN_contig_5846      ------------------------------------------------
SU_CLEAN_contig_3         ------------------------------------------------
SU_CLEAN_contig_22        ------------------------------------------------

PF10_0121g                ACAAATTTGATAAATATAGTTCATAATTTTATATTGACTAAACAAAAT
Pfa3D7|chr10|PF10_0121|Pf ------------------------------------------------
SU_CLEAN_contig_12        ------------------------------------------------
SU_CLEAN_contig_5846      ------------------------------------------------
SU_CLEAN_contig_3         ------------------------------------------------
SU_CLEAN_contig_22        ------------------------------------------------

PF10_0121g                TTTACCATATATTATATATGTTAATATTTACTAAATAGTCAAGATTAA
Pfa3D7|chr10|PF10_0121|Pf ------------------------------------------------
SU_CLEAN_contig_12        ------------------------------------------------
SU_CLEAN_contig_5846      ------------------------------------------------
SU_CLEAN_contig_3         ------------------------------------------------
SU_CLEAN_contig_22        ------------------------------------------------

PF10_0121g                AAATGTTATATAAAAAAAATATATATAAACACAAAAAAAAAAAAAATA
Pfa3D7|chr10|PF10_0121|Pf ------------------------------------------------
SU_CLEAN_contig_12        ------------------------------------------------
SU_CLEAN_contig_5846      ------------------------------------------------
SU_CLEAN_contig_3         ------------------------------------------------
SU_CLEAN_contig_22        ------------------------------------------------

PF10_0121g                TACATATATAAATATATAAATATATATTTATATATATAATATAATTTT
Pfa3D7|chr10|PF10_0121|Pf ------------------------------------------------
SU_CLEAN_contig_12        ------------------------------------------------
SU_CLEAN_contig_5846      ------------------------------------------------
SU_CLEAN_contig_3         ------------------------------------------------
SU_CLEAN_contig_22        ------------------------------------------------

PF10_0121g                ATGTGTAATGATATACTAATTTTTAATAAATGACTCTTTTATTATATA
Pfa3D7|chr10|PF10_0121|Pf ------------------------------------------------
SU_CLEAN_contig_12        ------------------------------------------------
SU_CLEAN_contig_5846      ------------------------------------------------
SU_CLEAN_contig_3         ------------------------------------------------
SU_CLEAN_contig_22        ------------------------------------------------

PF10_0121g                TAATAATTTGTAACAAGTTTT
Pfa3D7|chr10|PF10_0121|Pf ---------------------
SU_CLEAN_contig_12        ---------------------
SU_CLEAN_contig_5846      ---------------------
SU_CLEAN_contig_3         ---------------------
SU_CLEAN_contig_22        ---------------------

;

endblock;
