# Supplementary material for: cDNA sequences reveal considerable gene prediction inaccuracy in the Plasmodium falciparum genome
Source: BMC Genomics. 2007 Jul 27;8:255. doi: 10.1186/1471-2164-8-255 (PMC1978503; doi:10.1186/1471-2164-8-255)
Supplement: Additional file 2 — Genes with predicted coding regions fully covered by EST and confirmation of predicted introns. Aligned cDNA and predicted CDS sequences can be viewed by double clicking the hyper-linked gene names in the Excel file. [file 1471-2164-8-255-S2.zip › PF10_0155.TXT]

#NEXUS

[!This data assembled using Sequencher, from Gene Codes Corporation.]
begin data;
   dimensions ntax=4 nchar=4873;
   format datatype=dna gap=- interleave=yes;
   matrix

PF10_0155                       ATTACCACATATAACGTCCTATATATTTTTTGTGAATAACATTATAAT
MAL10|PF10_0155                 ------------------------------------------------
su_gi_contig_36                 ------------------------------------------------
gi|21480402|gb|BQ577085.1|BQ577 ------------------------------------------------

PF10_0155                       AAATACACAATTATAATATTGTTATGTACATAAAAATTATTGAATATA
MAL10|PF10_0155                 ------------------------------------------------
su_gi_contig_36                 ------------------------------------------------
gi|21480402|gb|BQ577085.1|BQ577 ------------------------------------------------

PF10_0155                       AATTAAAAATGTTATATAATATTTCGAAAAAATAATAACTACATATAT
MAL10|PF10_0155                 ------------------------------------------------
su_gi_contig_36                 ------------------------------------------------
gi|21480402|gb|BQ577085.1|BQ577 ------------------------------------------------

PF10_0155                       AAAATGAAGCAAATATTTATATTTAAAGAACAGAATATCATATTTTAT
MAL10|PF10_0155                 ------------------------------------------------
su_gi_contig_36                 ------------------------------------------------
gi|21480402|gb|BQ577085.1|BQ577 ------------------------------------------------

PF10_0155                       TTATTTTTACCATATATATATTGATTAATAAGCAATCAAATCAGATAT
MAL10|PF10_0155                 ------------------------------------------------
su_gi_contig_36                 ------------------------------------------------
gi|21480402|gb|BQ577085.1|BQ577 ------------------------------------------------

PF10_0155                       ATAAATTTATACATTAATTATTAATAATTCTACATTAATGTTATTCAA
MAL10|PF10_0155                 ------------------------------------------------
su_gi_contig_36                 ------------------------------------------------
gi|21480402|gb|BQ577085.1|BQ577 ------------------------------------------------

PF10_0155                       ATATATGTTTTCACACACAAAAGAAATGAAACCTTTTTCTATATGTAT
MAL10|PF10_0155                 ------------------------------------------------
su_gi_contig_36                 ------------------------------------------------
gi|21480402|gb|BQ577085.1|BQ577 ------------------------------------------------

PF10_0155                       ATTTTTTTCTTAATATTTTTTAAAATAAACTAATAACAATTATAATAT
MAL10|PF10_0155                 ------------------------------------------------
su_gi_contig_36                 ------------------------------------------------
gi|21480402|gb|BQ577085.1|BQ577 ------------------------------------------------

PF10_0155                       TAAAAATGAGTTTTTTTTTTATTTTTTCTTTTAAAATAATATATACAA
MAL10|PF10_0155                 ------------------------------------------------
su_gi_contig_36                 ------------------------------------------------
gi|21480402|gb|BQ577085.1|BQ577 ------------------------------------------------

PF10_0155                       ACGTAATAAATTCTCATATATAAATACGTATTTATATAATAAAAAAAA
MAL10|PF10_0155                 ------------------------------------------------
su_gi_contig_36                 ------------------------------------------------
gi|21480402|gb|BQ577085.1|BQ577 ------------------------------------------------

PF10_0155                       ATATTTCATATAAGGATATTGTAATATAAGAATAATTATTTTCATAAA
MAL10|PF10_0155                 ------------------------------------------------
su_gi_contig_36                 ------------------------------------------------
gi|21480402|gb|BQ577085.1|BQ577 ------------------------------------------------

PF10_0155                       GAAAAATAAATTCAAATAAATAGTGAAATTTTTTTATTTTAACAATAA
MAL10|PF10_0155                 ------------------------------------------------
su_gi_contig_36                 ------------------------------------------------
gi|21480402|gb|BQ577085.1|BQ577 ------------------------------------------------

PF10_0155                       TTCCTTTTTTTAAATGTTATTATTTAAAAATTTTTTTTTTTTTTTTTT
MAL10|PF10_0155                 ------------------------------------------------
su_gi_contig_36                 ------------------------------------------------
gi|21480402|gb|BQ577085.1|BQ577 ------------------------------------------------

PF10_0155                       TTTTTTTTATCTTTTAATCTGAATAGAAACAAATAGAAATTATACTAT
MAL10|PF10_0155                 ------------------------------------------------
su_gi_contig_36                 ------------------------------------------------
gi|21480402|gb|BQ577085.1|BQ577 ------------------------------------------------

PF10_0155                       ATCTACTTGAAAGAATATTATATATATTATAAATATACATGAAGAAAA
MAL10|PF10_0155                 ------------------------------------------------
su_gi_contig_36                 ------------------------------------------------
gi|21480402|gb|BQ577085.1|BQ577 ------------------------------------------------

PF10_0155                       AAAAATATTTGAAATATTCCTCCAAAAATAAATAATTATTTTATATAT
MAL10|PF10_0155                 ------------------------------------------------
su_gi_contig_36                 ------------------------------------------------
gi|21480402|gb|BQ577085.1|BQ577 ------------------------------------------------

PF10_0155                       TTATGAATTAGTAATCAAAATGTATATTATTATATTTATATATTTTTT
MAL10|PF10_0155                 ------------------------------------------------
su_gi_contig_36                 ------------------------------------------------
gi|21480402|gb|BQ577085.1|BQ577 ------------------------------------------------

PF10_0155                       TATTTTTGACTTTTATTTATAAAATAAAAAAATATATATATAAAATAA
MAL10|PF10_0155                 ------------------------------------------------
su_gi_contig_36                 ------------------------------------------------
gi|21480402|gb|BQ577085.1|BQ577 ------------------------------------------------

PF10_0155                       ACATAATGTTATTAAATTATTATATTTAAAAATAAAAAGATATAAGTG
MAL10|PF10_0155                 ------------------------------------------------
su_gi_contig_36                 ------------------------------------------------
gi|21480402|gb|BQ577085.1|BQ577 ------------------------------------------------

PF10_0155                       AATGCATATGCATTATATTATTATTATATATAGAATATAACATCTTTA
MAL10|PF10_0155                 ------------------------------------------------
su_gi_contig_36                 ------------------------------------------------
gi|21480402|gb|BQ577085.1|BQ577 ------------------------------------------------

PF10_0155                       TACAGATTATTATTTATCAACATATATTATTATATATATATATTATAT
MAL10|PF10_0155                 ------------------------------------------------
su_gi_contig_36                 ------------------------------------------------
gi|21480402|gb|BQ577085.1|BQ577 ------------------------------------------------

PF10_0155                       ATGTGTAAATGGCCCCATTTCTGATCCATGCTAAAATACCATTTATTT
MAL10|PF10_0155                 ------------------------------------------------
su_gi_contig_36                 ------------------------------------------------
gi|21480402|gb|BQ577085.1|BQ577 ------------------------------------------------

PF10_0155                       ATTATGATCTTTTATGAAAAAATAAAAATACTAGTAAGAATTCATTAT
MAL10|PF10_0155                 ------------------------------------------------
su_gi_contig_36                 ------------------------------------------------
gi|21480402|gb|BQ577085.1|BQ577 ------------------------------------------------

PF10_0155                       GTAATCTCATATGCATCTCAATTAAAAAAAAAATAAAATGGGGACATA
MAL10|PF10_0155                 ------------------------------------------------
su_gi_contig_36                 ------------------------------------------------
gi|21480402|gb|BQ577085.1|BQ577 ------------------------------------------------

PF10_0155                       TAATACATATATAATACATATATAATACATATAATATTATAATAATAA
MAL10|PF10_0155                 ------------------------------------------------
su_gi_contig_36                 ------------------------------------------------
gi|21480402|gb|BQ577085.1|BQ577 ------------------------------------------------

PF10_0155                       TATTAAGTTATAAGGTTTTATTTTTATTATTTTATTTTTTTTTTTTAT
MAL10|PF10_0155                 ------------------------------------------------
su_gi_contig_36                 -------------------ATTTTTATTATTTTA-TTTCTTTTTTTAT
gi|21480402|gb|BQ577085.1|BQ577 ------------------------------------------------

PF10_0155                       AATATAATAAATAATATTATAATTTATAAATTATATTTTTCTTTTTCT
MAL10|PF10_0155                 ------------------------------------------------
su_gi_contig_36                 AATATAATAAGTAATATTATAATTTATAAATTATATTTTTCTTTTTCT
gi|21480402|gb|BQ577085.1|BQ577 ------------------------------------------------

PF10_0155                       TTTTTTTCATATAAATTAAAAAAAATTCTATTATACTTTCCAAAATTA
MAL10|PF10_0155                 ------------------------------------------------
su_gi_contig_36                 TTTTTTTCATATAAATTAAAAAAAATTCTATTATACTTTCCAAAATTA
gi|21480402|gb|BQ577085.1|BQ577 ------------------------------------------------

PF10_0155                       AAATTATTATAAATTTTATAATTCTCTCTTTTGTAATATTTTATTTTC
MAL10|PF10_0155                 ------------------------------------------------
su_gi_contig_36                 AAATTATTATAAATTTTATAATTCTCTCTTTTGTAATATTTTATTTTC
gi|21480402|gb|BQ577085.1|BQ577 ------------------------------------------------

PF10_0155                       TTAATATAATATTTTTTTAATATTCATTCTTATAAAAAAACTTTATAT
MAL10|PF10_0155                 ------------------------------------------------
su_gi_contig_36                 TTAATATAATATTTTTTTAATATTCATTCTTATAAAAAAACTTTATAT
gi|21480402|gb|BQ577085.1|BQ577 ------------------------------------------------

PF10_0155                       TCCTTTTATATTATTTTATTTTAAATAAAATATAAACATATTATACTT
MAL10|PF10_0155                 ------------------------------------------------
su_gi_contig_36                 TCCTTTTATATTATTTTATTTTAAATAAAATATAAACATATTATACTT
gi|21480402|gb|BQ577085.1|BQ577 ------------------------------------------------

PF10_0155                       ACTTTAAAAAAAATGGCTCATGTAATAACTCGTATTAATGCCCGTGAA
MAL10|PF10_0155                 ------------ATGGCTCATGTAATAACTCGTATTAATGCCCGTGAA
su_gi_contig_36                 ACTTTAAAAAAAATGGCTCATGTAATAACTCGTATTAATGCCCGTGAA
gi|21480402|gb|BQ577085.1|BQ577 ------------------------------------------------

PF10_0155                       ATTTTAGGTATAGATATTTTAATGTTATATATTTTTTCACTTTGTATA
MAL10|PF10_0155                 ATTTTAG-----------------------------------------
su_gi_contig_36                 ATTTTAG-----------------------------------------
gi|21480402|gb|BQ577085.1|BQ577 ------------------------------------------------

PF10_0155                       TAAATACCTTATTATATGTTTTTAAATAAATGTATATTCAAAGAGCTA
MAL10|PF10_0155                 ------------------------------------------------
su_gi_contig_36                 ------------------------------------------------
gi|21480402|gb|BQ577085.1|BQ577 ------------------------------------------------

PF10_0155                       TATTCATTTTTAACTTTTTTTATTTTATATTATAAGAATGAATATGAT
MAL10|PF10_0155                 ------------------------------------------------
su_gi_contig_36                 ------------------------------------------------
gi|21480402|gb|BQ577085.1|BQ577 ------------------------------------------------

PF10_0155                       AGATAAATAAAGATATATATATTATATATATATATATATATATATATT
MAL10|PF10_0155                 ------------------------------------------------
su_gi_contig_36                 ------------------------------------------------
gi|21480402|gb|BQ577085.1|BQ577 ------------------------------------------------

PF10_0155                       TATTTATTTATTTATTTATACATTAATGTATTAATATGTTTATTTTAT
MAL10|PF10_0155                 ------------------------------------------------
su_gi_contig_36                 ------------------------------------------------
gi|21480402|gb|BQ577085.1|BQ577 ------------------------------------------------

PF10_0155                       GAATCCACGTGATATTTCTTTATGAATATGTATTCTATAGTTAACATA
MAL10|PF10_0155                 ------------------------------------------------
su_gi_contig_36                 ------------------------------------------------
gi|21480402|gb|BQ577085.1|BQ577 ------------------------------------------------

PF10_0155                       TAATAATACATACGTATATAATAAGAATAACATAAGAATAAAATTTTT
MAL10|PF10_0155                 ------------------------------------------------
su_gi_contig_36                 ------------------------------------------------
gi|21480402|gb|BQ577085.1|BQ577 ------------------------------------------------

PF10_0155                       TTTTATTTTTTTTTTTGTAATACAATAATTTTTTTGTGTATCATTTTA
MAL10|PF10_0155                 ------------------------------------------------
su_gi_contig_36                 ------------------------------------------------
gi|21480402|gb|BQ577085.1|BQ577 ------------------------------------------------

PF10_0155                       TTTTATTTTATTTTTAATATCTGAACATATATAATTAAATGTGAAAAT
MAL10|PF10_0155                 ------------------------------------------------
su_gi_contig_36                 ------------------------------------------------
gi|21480402|gb|BQ577085.1|BQ577 ------------------------------------------------

PF10_0155                       TATTTACAATATATATATATATATATATATATATATATATATGTTACA
MAL10|PF10_0155                 ------------------------------------------------
su_gi_contig_36                 ------------------------------------------------
gi|21480402|gb|BQ577085.1|BQ577 ------------------------------------------------

PF10_0155                       TTATTACTAATATCTGTATTTTATTTATTTTCTGTTGTTATATATTTT
MAL10|PF10_0155                 ------------------------------------------------
su_gi_contig_36                 ------------------------------------------------
gi|21480402|gb|BQ577085.1|BQ577 ------------------------------------------------

PF10_0155                       TTTTATATATAGATTCTAGAGGAAACCCAACTGTAGAAGTTGACTTAG
MAL10|PF10_0155                 ------------ATTCTAGAGGAAACCCAACTGTAGAAGTTGACTTAG
su_gi_contig_36                 ------------ATTCTAGAGGAAACCCAACTGTAGAAGTTGACTTAG
gi|21480402|gb|BQ577085.1|BQ577 ------------------------------------------------

PF10_0155                       AGACCAACTTAGGTATTTTCAGAGCTGCCGTACCATCTGGTGCCTCCA
MAL10|PF10_0155                 AGACCAACTTAGGTATTTTCAGAGCTGCCGTACCATCTGGTGCCTCCA
su_gi_contig_36                 AGACCAACTTAGGTATTTTCAGAGCTGCCGTACCATCTGGTGCCTCCA
gi|21480402|gb|BQ577085.1|BQ577 ------------------------------------------------

PF10_0155                       CTGGTATTTATGAAGCCTTAGAATTAAGAGATAATGACAAGAGCAGGT
MAL10|PF10_0155                 CTGGTATTTATGAAGCCTTAGAATTAAGAGATAATGACAAGAGCAGGT
su_gi_contig_36                 CTGGTATTTATGAAGCCTTAGAATTAAGAGATAATGACAAGAGCAGGT
gi|21480402|gb|BQ577085.1|BQ577 ------------------------------------------------

PF10_0155                       ACTTAGGAAAGGGTGTTCAAAAAGCTATCAAGAACATTAATGAAATTA
MAL10|PF10_0155                 ACTTAGGAAAGGGTGTTCAAAAAGCTATCAAGAACATTAATGAAATTA
su_gi_contig_36                 ACTTAGGAAAGGGTGTTCAAAAAGCTATCAAGAACATTAATGAAATTA
gi|21480402|gb|BQ577085.1|BQ577 ------------------------------------------------

PF10_0155                       TTGCTCCAAAATTGATTGGAATGAATTGTACTGAACAAAAGAAAATTG
MAL10|PF10_0155                 TTGCTCCAAAATTGATTGGAATGAATTGTACTGAACAAAAGAAAATTG
su_gi_contig_36                 TTGCTCCAAAATTGATTGGAATGAATTGTACTGAACAAAAGAAAATTG
gi|21480402|gb|BQ577085.1|BQ577 ------------------------------------------------

PF10_0155                       ACAATTTAATGGTTGAAGAATTAGATGGAAGTAAAAATGAATGGGGAT
MAL10|PF10_0155                 ACAATTTAATGGTTGAAGAATTAGATGGAAGTAAAAATGAATGGGGAT
su_gi_contig_36                 ACAATTTAATGGTTGAAGAATTAGATGGAAGTAAAAATGAATGGGGAT
gi|21480402|gb|BQ577085.1|BQ577 ------------------------------------------------

PF10_0155                       GGTCAAAAAGTAAATTAGGAGCTAATGCTATTTTAGCTATATCCATGG
MAL10|PF10_0155                 GGTCAAAAAGTAAATTAGGAGCTAATGCTATTTTAGCTATATCCATGG
su_gi_contig_36                 GGTCAAAAAGTAAATTAGGAGCTAATGCTATTTTAGCTATATCCATGG
gi|21480402|gb|BQ577085.1|BQ577 ------------------------------------------------

PF10_0155                       CTGTATGTAGAGCTGGTGCAGCTGCTAATAAAGTATCTTTATACAAAT
MAL10|PF10_0155                 CTGTATGTAGAGCTGGTGCAGCTGCTAATAAAGTATCTTTATACAAAT
su_gi_contig_36                 CTGTATGTAGAGCTGGTGCAGCTGCTAATAAAGTATCTTTATACAAAT
gi|21480402|gb|BQ577085.1|BQ577 ------------------------------------------------

PF10_0155                       ATTTGGCACAATTAGCTGGAAAGAAAAGTGACCAAATGGTATTACCAG
MAL10|PF10_0155                 ATTTGGCACAATTAGCTGGAAAGAAAAGTGACCAAATGGTATTACCAG
su_gi_contig_36                 ATTTGGCACAATTAGCTGGAAAGAAAAGTGACCAAATGGTATTACCAG
gi|21480402|gb|BQ577085.1|BQ577 ------------------------------------------------

PF10_0155                       TACCTTGTTTAAACGTTATCAATGGAGGATCCCATGCAGGAAACAAAT
MAL10|PF10_0155                 TACCTTGTTTAAACGTTATCAATGGAGGATCCCATGCAGGAAACAAAT
su_gi_contig_36                 TACCTTGTTTAAACGTTATCAATGGAGGATCCCATGCAGGAAACAAAT
gi|21480402|gb|BQ577085.1|BQ577 ------------------------------------------------

PF10_0155                       TATCTTTCCAAGAATTTATGATAGTGCCAGTTGGTGCTCCATCATTTA
MAL10|PF10_0155                 TATCTTTCCAAGAATTTATGATAGTGCCAGTTGGTGCTCCATCATTTA
su_gi_contig_36                 TATCTTTCCAAGAATTTATGATAGTGCCAGTTGGTGCTCCATCATTTA
gi|21480402|gb|BQ577085.1|BQ577 ------------------------------------------------

PF10_0155                       AAGAAGCCTTAAGATATGGTGCTGAAGTATATCATACCTTAAAATCAG
MAL10|PF10_0155                 AAGAAGCCTTAAGATATGGTGCTGAAGTATATCATACCTTAAAATCAG
su_gi_contig_36                 AAGAAGCCTTAAGATATGGTGCTGAAGTATATCATACCTTAAAATCAG
gi|21480402|gb|BQ577085.1|BQ577 ------------------------------------------------

PF10_0155                       AAATTAAAAAGAAATATGGTATTGATGCAACCAATGTAGGTGATGAAG
MAL10|PF10_0155                 AAATTAAAAAGAAATATGGTATTGATGCAACCAATGTAGGTGATGAAG
su_gi_contig_36                 AAATTAAAAAGAAATATGGTATTGATGCAACCAATGTAGGTGATGAAG
gi|21480402|gb|BQ577085.1|BQ577 ------------------------------------------------

PF10_0155                       GTGGATTTGCTCCAAATATATTAAACGCTAATGAAGCTCTTGATTTAT
MAL10|PF10_0155                 GTGGATTTGCTCCAAATATATTAAACGCTAATGAAGCTCTTGATTTAT
su_gi_contig_36                 GTGGATTTGCTCCAAATATATTAAACGCTAATGAAGCTCTTGATTTAT
gi|21480402|gb|BQ577085.1|BQ577 ------------------------------------------------

PF10_0155                       TAGTAACTGCCATTAAATCAGCTGGTTATGAAGGAAAGGTTAAAATTG
MAL10|PF10_0155                 TAGTAACTGCCATTAAATCAGCTGGTTATGAAGGAAAGGTTAAAATTG
su_gi_contig_36                 TAGTAACTGCCATTAAATCAGCTGGTTATGAAGGAAAGGTTAAAATTG
gi|21480402|gb|BQ577085.1|BQ577 ------------------------------------------------

PF10_0155                       CTATGGATGTTGCAGCTTCTGAATTTTACAACAGTGAAAACAAAACAT
MAL10|PF10_0155                 CTATGGATGTTGCAGCTTCTGAATTTTACAACAGTGAAAACAAAACAT
su_gi_contig_36                 CTATGGATGTTGCAGCTTCTGAATTTTACAACAGTGAAAACAAAACAT
gi|21480402|gb|BQ577085.1|BQ577 ------------------------------------------------

PF10_0155                       ACGATTTAGATTTCAAAACTCCAAATAATGACAAATCATTAGTTAAGA
MAL10|PF10_0155                 ACGATTTAGATTTCAAAACTCCAAATAATGACAAATCATTAGTTAAGA
su_gi_contig_36                 ACGATTTAGATTTCAAAACTCCAAATAATGACAAATCATTAGTTAAGA
gi|21480402|gb|BQ577085.1|BQ577 ------------------------------------------------

PF10_0155                       CTGGAGCTCAATTAGTTGACTTATACATTGATTTAGTAAAGAAATATC
MAL10|PF10_0155                 CTGGAGCTCAATTAGTTGACTTATACATTGATTTAGTAAAGAAATATC
su_gi_contig_36                 CTGGAGCTCAATTAGTTGACTTATACATTGATTTAGTAAAGAAATATC
gi|21480402|gb|BQ577085.1|BQ577 ------------------------------------------------

PF10_0155                       CAATTGTTTCTATTGAAGATCCATTTGATCAAGATGATTGGGAAAATT
MAL10|PF10_0155                 CAATTGTTTCTATTGAAGATCCATTTGATCAAGATGATTGGGAAAATT
su_gi_contig_36                 CAATTGTTTCTATTGAAGATCCATTTGATCAAGATGATTGGGAAAATT
gi|21480402|gb|BQ577085.1|BQ577 ------------------------------------------------

PF10_0155                       ATGCTAAATTAACAGCAGCTATTGGAAAGGATGTTCAAATTGTTGGTG
MAL10|PF10_0155                 ATGCTAAATTAACAGCAGCTATTGGAAAGGATGTTCAAATTGTTGGTG
su_gi_contig_36                 ATGCTAAATTAACAGCAGCTATTGGAAAGGATGTTCAAATTGTTGGTG
gi|21480402|gb|BQ577085.1|BQ577 ------------------------------------------------

PF10_0155                       ATGATTTATTAGTTACAAACCCAACCAGAATTACTAAAGCTCTTGAAA
MAL10|PF10_0155                 ATGATTTATTAGTTACAAACCCAACCAGAATTACTAAAGCTCTTGAAA
su_gi_contig_36                 ATGATTTATTAGTTACAAACCCAACCAGAATTACTAAAGCTCTTGAAA
gi|21480402|gb|BQ577085.1|BQ577 ------------------------------------------------

PF10_0155                       AAAATGCTTGCAATGCTTTACTTCTTAAAGTTAACCAAATCGGTTCTA
MAL10|PF10_0155                 AAAATGCTTGCAATGCTTTACTTCTTAAAGTTAACCAAATCGGTTCTA
su_gi_contig_36                 AAAATGCTTGCAATGCTTTACTTCTTAAAGTTAACCAAATCGGTTCTA
gi|21480402|gb|BQ577085.1|BQ577 ------------------------------------------------

PF10_0155                       TTACTGAAGCTATTGAAGCTTGCTTATTATCTCAAAAAAATAACTGGG
MAL10|PF10_0155                 TTACTGAAGCTATTGAAGCTTGCTTATTATCTCAAAAAAATAACTGGG
su_gi_contig_36                 TTACTGAAGCTATTGAAGCTTGCTTATTATCTCAAAAAAATAACTGGG
gi|21480402|gb|BQ577085.1|BQ577 -----------------------------------AAAAATAACTGGG

PF10_0155                       GTGTTATGGTTTCTCACAGATCTGGTGAAACCGAAGATGTTTTTATTG
MAL10|PF10_0155                 GTGTTATGGTTTCTCACAGATCTGGTGAAACCGAAGATGTTTTTATTG
su_gi_contig_36                 GTGTTATGGTTTCTCACAGATCTGGTGAAACCGAAGATGTTTTTATTG
gi|21480402|gb|BQ577085.1|BQ577 GTGTTATGGTTTCTCACAGATCTGGTGAAACCGAAGATGTTTTTATTG

PF10_0155                       CTGATTTAGTTGTTGCTTTAAGAACCGGACAAATCAAAACAGGAGCAC
MAL10|PF10_0155                 CTGATTTAGTTGTTGCTTTAAGAACCGGACAAATCAAAACAGGAGCAC
su_gi_contig_36                 CTGATTTAGTTGTTGCTTTAAGAACCGGACAAATCAAAACAGGAGCAC
gi|21480402|gb|BQ577085.1|BQ577 CTGATTTAGTTGTTGCTTTAAGAACCGGACAAATCAAAACAGGAGCAC

PF10_0155                       CATGCAGAAGTGAAAGAAACGCCAAATATAACCAATTATTAAGAATTG
MAL10|PF10_0155                 CATGCAGAAGTGAAAGAAACGCCAAATATAACCAATTATTAAGAATTG
su_gi_contig_36                 CATGCAGAAGTGAAAGAAACGCCAAATATAACCAATTATTAAGAATTG
gi|21480402|gb|BQ577085.1|BQ577 CATGCAGAAGTGAAAGAAACGCCAAATATAACCAATTATTAAGAATTG

PF10_0155                       AAGAATCTTTAGGAAACAATGCTGTTTTTGCTGGAGAAAAATTTAGAT
MAL10|PF10_0155                 AAGAATCTTTAGGAAACAATGCTGTTTTTGCTGGAGAAAAATTTAGAT
su_gi_contig_36                 AAGAATCTTTAGGAAACAATGCTGTTTTTGCTGGAGAAAAATTTAGAT
gi|21480402|gb|BQ577085.1|BQ577 AAGAATCTTTAGGAAACAATGCTGTTTTTGCTGGAGAAAAATTTAGAT

PF10_0155                       TACAATTAAATTAAAAAATATAATAAAGTAAAATTTATATATTTATAT
MAL10|PF10_0155                 TACAATTAAATTAA----------------------------------
su_gi_contig_36                 TACAATTAAATTAAAAAATATAATAAAGTAAAATTTATATATTTATAT
gi|21480402|gb|BQ577085.1|BQ577 TACAATTAAATTAAAAAATATAATAAAGTAAAATTTATATATTTATAT

PF10_0155                       ATTTATATATTTCTTTATTTTATATATATATATATAATATATATAATT
MAL10|PF10_0155                 ------------------------------------------------
su_gi_contig_36                 ATTTATATATTTCTTTATTTTATATATATATATATAATATATATAATT
gi|21480402|gb|BQ577085.1|BQ577 ATTTAT------------------------------------------

PF10_0155                       TATATGTTAAAAGAGAGAATTATAATATAAAATGCATATAAAAAAATA
MAL10|PF10_0155                 ------------------------------------------------
su_gi_contig_36                 TATATGTTAAAAGAGAGAATTATAATATAAAATGCATATAAAAAAATA
gi|21480402|gb|BQ577085.1|BQ577 ------------------------------------------------

PF10_0155                       TGTTCTTTTGTAATATATATATATATATATATTTATATATTTATGTGT
MAL10|PF10_0155                 ------------------------------------------------
su_gi_contig_36                 TGTTCTTTTGTAATATATATATATATATATATTTATATATTTATGTGT
gi|21480402|gb|BQ577085.1|BQ577 --------------------------------------------GTGT

PF10_0155                       GTATTTCTTTTATGCATGTATAAATTTTAATTAAGAGAAAGTAGGTAT
MAL10|PF10_0155                 ------------------------------------------------
su_gi_contig_36                 GTATTTCTTTTATGCATGTATAAATTTTAATTAAGAGAAAGTAGGTAT
gi|21480402|gb|BQ577085.1|BQ577 GTATTTCTTTTATGCATGTATAAATTTTAATTAAGAGAAAGTAGGTAT

PF10_0155                       TAATTTTATATTTTGACCTTTTTTTTATAAACTTATAACAAAACATAT
MAL10|PF10_0155                 ------------------------------------------------
su_gi_contig_36                 TAATTTTATATTTTGACCTTTTTTTTATAAACTTATAACAAAACATAT
gi|21480402|gb|BQ577085.1|BQ577 TAATTTTATATTTTGACCTTTTTTTTATAAACTTATAACAAAACATAT

PF10_0155                       GATTAAACTGTACAAGAAAAATATAACATTTTGCACAATACTTATACA
MAL10|PF10_0155                 ------------------------------------------------
su_gi_contig_36                 GATTAAACTGTACAAGAAAAATATAACATTTTGCACAATACTTATACA
gi|21480402|gb|BQ577085.1|BQ577 GATTAAACTGTACAAGAAAAATATAACATTTTGCACAATACTTAAAAA

PF10_0155                       TTTTACGTGCATATATATATATGTATATATTATATATTTACGTATGTC
MAL10|PF10_0155                 ------------------------------------------------
su_gi_contig_36                 TTTTACGTGCATATATATATATGTATATATTATATATTTACGTATGTC
gi|21480402|gb|BQ577085.1|BQ577 AAAAAAAAAAA-------------------------------------

PF10_0155                       GAACGTTATTTTGAACAACCTTTTGTGATAAATCTTTCATTTGTTTTA
MAL10|PF10_0155                 ------------------------------------------------
su_gi_contig_36                 GAACGTTATTTTGAACAACCTTTTGTGATAAATCTTTCATTTGTTTTA
gi|21480402|gb|BQ577085.1|BQ577 ------------------------------------------------

PF10_0155                       ATAACCTTCGGAATATTTAATACTATCATACAATTAAAGAGTATATAT
MAL10|PF10_0155                 ------------------------------------------------
su_gi_contig_36                 ATAACCTTCGGAATATTTAATACTATCATACAATTAAAGAGTAAAAAA
gi|21480402|gb|BQ577085.1|BQ577 ------------------------------------------------

PF10_0155                       TAATAATTATTTGCTTTAAATAGCACATAATTGTATATAAATATCATA
MAL10|PF10_0155                 ------------------------------------------------
su_gi_contig_36                 AAAAAAAAAAAAAAA---------------------------------
gi|21480402|gb|BQ577085.1|BQ577 ------------------------------------------------

PF10_0155                       TCCTTTATATAACATTTTAATCATTTTTTATTTCCTCTTTTTGTATTT
MAL10|PF10_0155                 ------------------------------------------------
su_gi_contig_36                 ------------------------------------------------
gi|21480402|gb|BQ577085.1|BQ577 ------------------------------------------------

PF10_0155                       ATAAATCGATAAATTAAAATAAAATAAATATTTCCTTTATACAAATAT
MAL10|PF10_0155                 ------------------------------------------------
su_gi_contig_36                 ------------------------------------------------
gi|21480402|gb|BQ577085.1|BQ577 ------------------------------------------------

PF10_0155                       GGTTTCATATATTGTATTTCTTAAAATAATACAACATTTGTTACTGAT
MAL10|PF10_0155                 ------------------------------------------------
su_gi_contig_36                 ------------------------------------------------
gi|21480402|gb|BQ577085.1|BQ577 ------------------------------------------------

PF10_0155                       GAAGAACACTTTTTTTATTTTATTTTATTTTATTTTATTTTATCTTTT
MAL10|PF10_0155                 ------------------------------------------------
su_gi_contig_36                 ------------------------------------------------
gi|21480402|gb|BQ577085.1|BQ577 ------------------------------------------------

PF10_0155                       TTTTTTTTTTTTTTTTTTTTTTTTTGGGGTGGGGGAGTTTAAGGATAT
MAL10|PF10_0155                 ------------------------------------------------
su_gi_contig_36                 ------------------------------------------------
gi|21480402|gb|BQ577085.1|BQ577 ------------------------------------------------

PF10_0155                       TTTTTTTTACGCATGAAAGGGATATGTTAATTCCATATAATAATATGA
MAL10|PF10_0155                 ------------------------------------------------
su_gi_contig_36                 ------------------------------------------------
gi|21480402|gb|BQ577085.1|BQ577 ------------------------------------------------

PF10_0155                       GATAATTTATAAGTAATATATATAAAATAAATTTTAAAATGATTAAAA
MAL10|PF10_0155                 ------------------------------------------------
su_gi_contig_36                 ------------------------------------------------
gi|21480402|gb|BQ577085.1|BQ577 ------------------------------------------------

PF10_0155                       ACAAAAATTAAATATTACAAATATATTATATTCTATTTATTATAAAAT
MAL10|PF10_0155                 ------------------------------------------------
su_gi_contig_36                 ------------------------------------------------
gi|21480402|gb|BQ577085.1|BQ577 ------------------------------------------------

PF10_0155                       TATGAAAATAACTCATGTTTCATTTATTTTATTTTTCTTCTCTATATT
MAL10|PF10_0155                 ------------------------------------------------
su_gi_contig_36                 ------------------------------------------------
gi|21480402|gb|BQ577085.1|BQ577 ------------------------------------------------

PF10_0155                       TTGAGTGAAATAAAAAAAAAAAAAAAAAATTACGGAAAAAGATAAAGA
MAL10|PF10_0155                 ------------------------------------------------
su_gi_contig_36                 ------------------------------------------------
gi|21480402|gb|BQ577085.1|BQ577 ------------------------------------------------

PF10_0155                       TCAAATATTATAATGAAATGTTTTTTTCTTTCCTTATATATATATATA
MAL10|PF10_0155                 ------------------------------------------------
su_gi_contig_36                 ------------------------------------------------
gi|21480402|gb|BQ577085.1|BQ577 ------------------------------------------------

PF10_0155                       TATAAATGAACATTCTATAAATGTTATAACAGTTTCACATTAAATTTA
MAL10|PF10_0155                 ------------------------------------------------
su_gi_contig_36                 ------------------------------------------------
gi|21480402|gb|BQ577085.1|BQ577 ------------------------------------------------

PF10_0155                       TATAATTAAATGAATTACACAATAATAGTTGTAAGTTTATATATATAA
MAL10|PF10_0155                 ------------------------------------------------
su_gi_contig_36                 ------------------------------------------------
gi|21480402|gb|BQ577085.1|BQ577 ------------------------------------------------

PF10_0155                       AAATTTATTTAAAAAAAAAAAAAAAAATGTACCTTTTTGTTTTTGCAA
MAL10|PF10_0155                 ------------------------------------------------
su_gi_contig_36                 ------------------------------------------------
gi|21480402|gb|BQ577085.1|BQ577 ------------------------------------------------

PF10_0155                       CATACACATAAAGCGTCACTGTTTCATAATAATTTTTACTTAACAAAA
MAL10|PF10_0155                 ------------------------------------------------
su_gi_contig_36                 ------------------------------------------------
gi|21480402|gb|BQ577085.1|BQ577 ------------------------------------------------

PF10_0155                       TAAATTATTAAAAAAAAAAAAAAAAAAATCTCATATCAGCACGTGTGT
MAL10|PF10_0155                 ------------------------------------------------
su_gi_contig_36                 ------------------------------------------------
gi|21480402|gb|BQ577085.1|BQ577 ------------------------------------------------

PF10_0155                       AAAACAAGGGAAAATATAATAAAATAATTTGTATAACAATAAAAGTGA
MAL10|PF10_0155                 ------------------------------------------------
su_gi_contig_36                 ------------------------------------------------
gi|21480402|gb|BQ577085.1|BQ577 ------------------------------------------------

PF10_0155                       AATATATTAATATATATATACTAAAAATAAAAGAAAAAAATATATTTA
MAL10|PF10_0155                 ------------------------------------------------
su_gi_contig_36                 ------------------------------------------------
gi|21480402|gb|BQ577085.1|BQ577 ------------------------------------------------

PF10_0155                       TACATATATATATATATATAAATGATTCAGAACAATATTTAAATACAC
MAL10|PF10_0155                 ------------------------------------------------
su_gi_contig_36                 ------------------------------------------------
gi|21480402|gb|BQ577085.1|BQ577 ------------------------------------------------

PF10_0155                       ATTATCTTATTTTTTTTCTTTTTTTTTTTACTATTTAAAATCCCTCAA
MAL10|PF10_0155                 ------------------------------------------------
su_gi_contig_36                 ------------------------------------------------
gi|21480402|gb|BQ577085.1|BQ577 ------------------------------------------------

PF10_0155                       GAAAAAAAAAAAAAAAAAAAAAAAA
MAL10|PF10_0155                 -------------------------
su_gi_contig_36                 -------------------------
gi|21480402|gb|BQ577085.1|BQ577 -------------------------

;

endblock;
