# Supplementary material for: cDNA sequences reveal considerable gene prediction inaccuracy in the Plasmodium falciparum genome
Source: BMC Genomics. 2007 Jul 27;8:255. doi: 10.1186/1471-2164-8-255 (PMC1978503; doi:10.1186/1471-2164-8-255)
Supplement: Additional file 2 — Genes with predicted coding regions fully covered by EST and confirmation of predicted introns. Aligned cDNA and predicted CDS sequences can be viewed by double clicking the hyper-linked gene names in the Excel file. [file 1471-2164-8-255-S2.zip › PF10_0170.TXT]

#NEXUS

[!This data assembled using Sequencher, from Gene Codes Corporation.]
begin data;
   dimensions ntax=4 nchar=3677;
   format datatype=dna gap=- interleave=yes;
   matrix

PF10_0170                     TAATGTTTTATTATAATTTTTATAAATATGCACATGAAAATTTTTTTT
MAL10|PF10_0170               ------------------------------------------------
su_gi_contig_2719             ------------------------------------------------
gi|1674929|gb|N97911.1|N97911 ------------------------------------------------

PF10_0170                     TTTTTTTTAAATAAAAAAAAAAAAAAAAAAAAAAAGAAAATAAGAAAG
MAL10|PF10_0170               ------------------------------------------------
su_gi_contig_2719             ------------------------------------------------
gi|1674929|gb|N97911.1|N97911 ------------------------------------------------

PF10_0170                     AAGGAACCAATCCACATTATATAATATAACCTTTATTTTTTTTCAAAA
MAL10|PF10_0170               ------------------------------------------------
su_gi_contig_2719             ------------------------------------------------
gi|1674929|gb|N97911.1|N97911 ------------------------------------------------

PF10_0170                     AAGATAATATATTTTTTAAAACAGGACAATATACACATAATATTATTT
MAL10|PF10_0170               ------------------------------------------------
su_gi_contig_2719             ------------------------------------------------
gi|1674929|gb|N97911.1|N97911 ------------------------------------------------

PF10_0170                     ATGATGAACTGTTTGGATTACATCTTATTTTTTATTTTTAATATTTTT
MAL10|PF10_0170               ------------------------------------------------
su_gi_contig_2719             ------------------------------------------------
gi|1674929|gb|N97911.1|N97911 ------------------------------------------------

PF10_0170                     CTTTCATTACTTTATAAAATAAAATCAACCTTAATTAAAATACATACA
MAL10|PF10_0170               ------------------------------------------------
su_gi_contig_2719             ------------------------------------------------
gi|1674929|gb|N97911.1|N97911 ------------------------------------------------

PF10_0170                     TATATGTATATATATATATATATATATATATATATATATATATATAAA
MAL10|PF10_0170               ------------------------------------------------
su_gi_contig_2719             ------------------------------------------------
gi|1674929|gb|N97911.1|N97911 ------------------------------------------------

PF10_0170                     CATATATGTATATTTGATAAGTTTCCCAACCATTCAATTTATACTTCT
MAL10|PF10_0170               ------------------------------------------------
su_gi_contig_2719             ------------------------------------------------
gi|1674929|gb|N97911.1|N97911 ------------------------------------------------

PF10_0170                     TAAATATATTTTCATTTTTCCATATGCTATATTTTCTATAAAATAAAA
MAL10|PF10_0170               ------------------------------------------------
su_gi_contig_2719             ------------------------------------------------
gi|1674929|gb|N97911.1|N97911 ------------------------------------------------

PF10_0170                     ATCGATAAAACTTTAAGGATAATAATATAAGGTAAATTTTATATAAAC
MAL10|PF10_0170               ------------------------------------------------
su_gi_contig_2719             ------------------------------------------------
gi|1674929|gb|N97911.1|N97911 ------------------------------------------------

PF10_0170                     GAATTAAAATTTTTTGCATTTACCAAAAAAAAATTAAAATAGGGAAAA
MAL10|PF10_0170               ------------------------------------------------
su_gi_contig_2719             ------------------------------------------------
gi|1674929|gb|N97911.1|N97911 ------------------------------------------------

PF10_0170                     ATGATATAATATAAAACTTTTACGTAAATTATAAAAATATAAATTTCT
MAL10|PF10_0170               ------------------------------------------------
su_gi_contig_2719             ------------------------------------------------
gi|1674929|gb|N97911.1|N97911 ------------------------------------------------

PF10_0170                     TTTTTTATTTTTTTCCATAAATATAGCATGTTCAAACTTGGAAAAAAA
MAL10|PF10_0170               ------------------------------------------------
su_gi_contig_2719             ------------------------------------------------
gi|1674929|gb|N97911.1|N97911 ------------------------------------------------

PF10_0170                     AATTTTAAAAGTGGGTCATATAATTATATACTTAATATTATATATATA
MAL10|PF10_0170               ------------------------------------------------
su_gi_contig_2719             ------------------------------------------------
gi|1674929|gb|N97911.1|N97911 ------------------------------------------------

PF10_0170                     TATATATATATATATATATAAATATATATTTTTTATATAATAAAATTC
MAL10|PF10_0170               ------------------------------------------------
su_gi_contig_2719             ------------------------------------------------
gi|1674929|gb|N97911.1|N97911 ------------------------------------------------

PF10_0170                     ATTTTCATATATTGTACAAAATTTTATAAGGTTTAAAATATGTATAAA
MAL10|PF10_0170               ------------------------------------------------
su_gi_contig_2719             ------------------------------------------------
gi|1674929|gb|N97911.1|N97911 ------------------------------------------------

PF10_0170                     TAATTTTCTTTATTTCTTTCTTTCCTTCTTTTTTTTTTTCTTTATTTG
MAL10|PF10_0170               ------------------------------------------------
su_gi_contig_2719             ------------------------------------------------
gi|1674929|gb|N97911.1|N97911 ------------------------------------------------

PF10_0170                     TTTTTTATAAAATTATTGACGATCTTGATAAAAAAAAAAAAAAAAAAA
MAL10|PF10_0170               ------------------------------------------------
su_gi_contig_2719             ------------------------------------------------
gi|1674929|gb|N97911.1|N97911 ------------------------------------------------

PF10_0170                     AAATAGTTCTGAGGAAGCTAATTACACACATGCATATTTTTTTTTCAA
MAL10|PF10_0170               ------------------------------------------------
su_gi_contig_2719             ------------------------------------------------
gi|1674929|gb|N97911.1|N97911 ------------------------------------------------

PF10_0170                     CATTTTGGTTAAATTTTTTTTTTTTTTTACAAGATGGTTAAATTTTTA
MAL10|PF10_0170               ------------------------------------------------
su_gi_contig_2719             ------------------------------------------------
gi|1674929|gb|N97911.1|N97911 ------------------------------------------------

PF10_0170                     TAAGGGCATATATAAATATATAAATATATATATATATATATATATATA
MAL10|PF10_0170               ------------------------------------------------
su_gi_contig_2719             ------------------------------------------------
gi|1674929|gb|N97911.1|N97911 ------------------------------------------------

PF10_0170                     TATATATATGTGTAAAAAAAAAAAAACAAATAAAAACATCATAAAGTT
MAL10|PF10_0170               ------------------------------------------------
su_gi_contig_2719             ------------------------------------------------
gi|1674929|gb|N97911.1|N97911 ------------------------------------------------

PF10_0170                     AAAATATATAATATATATTATTTATATATATGTATATAAACAGTCCTC
MAL10|PF10_0170               ------------------------------------------------
su_gi_contig_2719             ------------------------------------------------
gi|1674929|gb|N97911.1|N97911 ------------------------------------------------

PF10_0170                     CATATATTATCATACCTTTTTTAAATAACAATTAATATCTACATAAAA
MAL10|PF10_0170               ------------------------------------------------
su_gi_contig_2719             ------------------------------------------------
gi|1674929|gb|N97911.1|N97911 ------------------------------------------------

PF10_0170                     ATAAAAAAAAAAAAAAAACCCAAAAAATTTGACGTAGTACTT-AAAAA
MAL10|PF10_0170               ------------------------------------------------
su_gi_contig_2719             ------------------------------------------------
gi|1674929|gb|N97911.1|N97911 ---------------------------TTTGACGTAGTACTTAAAAAA

PF10_0170                     AAAAAAAAAATTAATCATTATATATTTGTCCTCAGTGCACATAAATTT
MAL10|PF10_0170               ------------------------------------------------
su_gi_contig_2719             ------------------------------------------------
gi|1674929|gb|N97911.1|N97911 AAAAAAAAAATTAATCATTATATATTTGTCCTCAGTGCACATAAATTT

PF10_0170                     GTTAATAACATCCTTTAAAAAAGTAAAAATATATATTATGTAGATATA
MAL10|PF10_0170               ------------------------------------------------
su_gi_contig_2719             ------------------------------------------------
gi|1674929|gb|N97911.1|N97911 GTTAATAACATCCTTTAAAAAA--------------------------

PF10_0170                     ATATATACATATAATATATATATATATATATATATATATTTTAACCCT
MAL10|PF10_0170               ------------------------------------------------
su_gi_contig_2719             ------------------------------------------AACCCT
gi|1674929|gb|N97911.1|N97911 ------------------------------------------------

PF10_0170                     TATCCAAATTTACAAAAAATAAAATAATTTTTTATCACTACTATTTAT
MAL10|PF10_0170               ------------------------------------------------
su_gi_contig_2719             TATCCAAATTTACAAAAAATAAAATAATTTTTTATCACTACTATTTAT
gi|1674929|gb|N97911.1|N97911 ------------------------------------------------

PF10_0170                     TTTTACATTACTTTAATTTTTATACTACTGTTTATTTTTACAGTACTA
MAL10|PF10_0170               ------------------------------------------------
su_gi_contig_2719             TTTTACATTACTTTAATTTTTATACTACTGTTTATTTTTACAGTACTA
gi|1674929|gb|N97911.1|N97911 -------------------------------------------TACTA

PF10_0170                     TTTATTTTTACACTTATTTCAATTTCTACATATTTTATTTAAAAAAAA
MAL10|PF10_0170               ------------------------------------------------
su_gi_contig_2719             TTTATTTTTACACTTATTTCAATTTCTACATATTTTATTTAAAAAAAA
gi|1674929|gb|N97911.1|N97911 TTTATTTTTACACTTATTTCAATTTCTACATATTTNATTTAAAAAAAA

PF10_0170                     TTTCAGAATTAAAATGGCATCTGATATGGAAGAAAAATTTAGAGAAGC
MAL10|PF10_0170               -------------ATGGCATCTGATATGGAAGAAAAATTTAGAGAAGC
su_gi_contig_2719             TTTCAGAATTAAAATGGCATCTGATATGGAAGAAAAATTTAGAGAAGC
gi|1674929|gb|N97911.1|N97911 TTTCAGAATTAAAATGGCATCTGATATGGAAGAAAAATTTAGAGAAGC

PF10_0170                     TTTTATTCTCTTCAGCTCATGCAGTGACCATATTGAGATGTATAAATT
MAL10|PF10_0170               TTTTATTCTCTTCAGCTCATGCAGTGACCATATTGAGATGTATAAATT
su_gi_contig_2719             TTTTATTCTCTTCAGCTCATGCAGTGACCATATTGAGATGTATAAATT
gi|1674929|gb|N97911.1|N97911 TTTTATTCTCTTCAGCTCATGCAGNGACCATATTGAGATGTATAAATT

PF10_0170                     TTTTGAATTAATGAATTCATTTGGAATTATCTTAACAAATGATGAAAA
MAL10|PF10_0170               TTTTGAATTAATGAATTCATTTGGAATTATCTTAACAAATGATGAAAA
su_gi_contig_2719             TTTTGAATTAATGAATTCATTTGGAATTATCTTAACAAATGATGAAAA
gi|1674929|gb|N97911.1|N97911 TTTTGAATTAATGAATNCATTTGGAATTATCTTAACAAATGATGAAAA

PF10_0170                     GGCAGCCTTACCAAACGTAAGAAGAAAATAAATAAATGAATAAATAAA
MAL10|PF10_0170               GGCAGCCTTACCAAAC--------------------------------
su_gi_contig_2719             GGCAGCCTTACCAAAC--------------------------------
gi|1674929|gb|N97911.1|N97911 GGCAGCCTTACCAAAC--------------------------------

PF10_0170                     TGAATAAATAAATATATGAATAAATAAATGAATAAATAAATGTGAATT
MAL10|PF10_0170               ------------------------------------------------
su_gi_contig_2719             ------------------------------------------------
gi|1674929|gb|N97911.1|N97911 ------------------------------------------------

PF10_0170                     GTTTTATATAAGGATTCATGCATATCTTTTCTACATTACACAAAAACC
MAL10|PF10_0170               ------------------------------------------------
su_gi_contig_2719             ------------------------------------------------
gi|1674929|gb|N97911.1|N97911 ------------------------------------------------

PF10_0170                     ATGCTTATAAATTACACATATTTATAATTTCCGCAATTTCTTTTTCAT
MAL10|PF10_0170               ------------------------------------------------
su_gi_contig_2719             ------------------------------------------------
gi|1674929|gb|N97911.1|N97911 ------------------------------------------------

PF10_0170                     AGGATATTAACATGGATTACTGGTTAAACTTTGCTAAGAAACACTACA
MAL10|PF10_0170               --GATATTAACATGGATTACTGGTTAAACTTTGCTAAGAAACACTACA
su_gi_contig_2719             --GATATTAACATGGATTACTGGTTAAACTTTGCTAAGAAACACTACA
gi|1674929|gb|N97911.1|N97911 --GATATTAACATGGATTACTGGTTAAACTTTGCTAAGAAACACTACA

PF10_0170                     ACTATGAACAACCATTTAAACATATTAATAATGTGAATGAGCAAAATA
MAL10|PF10_0170               ACTATGAACAACCATTTAAACATATTAATAATGTGAATGAGCAAAATA
su_gi_contig_2719             ACTATGAACAACCATTTAAACATATTAATAATGTGAATGAGCAAAATA
gi|1674929|gb|N97911.1|N97911 ACTATGAACAACCATTTAAACATATTAATAATGTGAATGAGCAAAATA

PF10_0170                     CAAATGTTCAAATTAAAATTGATAACTTCCTTGGGGTAACATAATTTT
MAL10|PF10_0170               CAAATGTTCAAATTAAAATTGATAACTTCCTTGGG-------------
su_gi_contig_2719             CAAATGTTCAAATTAAAATTGATAACTTCCTTGGG-------------
gi|1674929|gb|N97911.1|N97911 CAAATGTTCAAATTAAAATTGATAACTTCCTTGGGATTATGAAAGCTT

PF10_0170                     TATCAAATCTGATATATATATATATATATATATATATATTTATTTATA
MAL10|PF10_0170               ------------------------------------------------
su_gi_contig_2719             ------------------------------------------------
gi|1674929|gb|N97911.1|N97911 T-----------------------------------------------

PF10_0170                     TTTATTTATTTATTTTTATATTTTTTTTCTTAGATTATGAAAGCTTTA
MAL10|PF10_0170               ---------------------------------ATTATGAAAGCTTTA
su_gi_contig_2719             ---------------------------------ATTATGAAAGCTTTA
gi|1674929|gb|N97911.1|N97911 ------------------------------------------------

PF10_0170                     GATACCAGATTGACTGAGAGCGATTTAAATATCTTATTACAAATAACT
MAL10|PF10_0170               GATACCAGATTGACTGAGAGCGATTTAAATATCTTATTACAAATAACT
su_gi_contig_2719             GATACCAGATTGACTGAGAGCGATTTAAATATCTTATTACAAATAACT
gi|1674929|gb|N97911.1|N97911 ------------------------------------------------

PF10_0170                     AATCCAGAAAATAAATCAACCTTAAACCTTAAGACAGTATCACAAAAA
MAL10|PF10_0170               AATCCAGAAAATAAATCAACCTTAAACCTTAAGACAGTATCACAAAAA
su_gi_contig_2719             AATCCAGAAAATAAATCAACCTTAAACCTTAAGACAGTATCACAAAAA
gi|1674929|gb|N97911.1|N97911 ------------------------------------------------

PF10_0170                     TTAACGGAATCGATATAAATACGCATTGTATAGTATATATATAAGAAT
MAL10|PF10_0170               TTAACGGAATCGATATAA------------------------------
su_gi_contig_2719             TTAACGGAATCGATATAAATACGCATTGTATAGTATATATATAAGAAT
gi|1674929|gb|N97911.1|N97911 ------------------------------------------------

PF10_0170                     ATATACACACATATATGTATATATATATATATATATATTTTCCTTTTT
MAL10|PF10_0170               ------------------------------------------------
su_gi_contig_2719             ATATACACACATATATGTATATATATATATATATATATTTCCCTTTTT
gi|1674929|gb|N97911.1|N97911 ------------------------------------------------

PF10_0170                     TTTTTTTTTTTTTTTTTTTTCTGTTCGTTTTTCGTCCTTTCTCTATTT
MAL10|PF10_0170               ------------------------------------------------
su_gi_contig_2719             TTTTTTTTTTTT------------------------------------
gi|1674929|gb|N97911.1|N97911 ------------------------------------------------

PF10_0170                     TTTTTTATTTTCCATCTATGTTTAAAAAATATGAAATATTTAAATAAT
MAL10|PF10_0170               ------------------------------------------------
su_gi_contig_2719             ------------------------------------------------
gi|1674929|gb|N97911.1|N97911 ------------------------------------------------

PF10_0170                     AGGATTAGATAATAAACCCAGTGTTACATATTATTATACACATTTATT
MAL10|PF10_0170               ------------------------------------------------
su_gi_contig_2719             ------------------------------------------------
gi|1674929|gb|N97911.1|N97911 ------------------------------------------------

PF10_0170                     TTTTATTTCGTATAGCCAAAATTTTTTTTTTTTTTTTTTTTGTCTTTT
MAL10|PF10_0170               ------------------------------------------------
su_gi_contig_2719             ------------------------------------------------
gi|1674929|gb|N97911.1|N97911 ------------------------------------------------

PF10_0170                     TTTTAATTTCTTTTTTTAAAAAGAAGATAATTTGTCTTTTGTTTTTTA
MAL10|PF10_0170               ------------------------------------------------
su_gi_contig_2719             ------------------------------------------------
gi|1674929|gb|N97911.1|N97911 ------------------------------------------------

PF10_0170                     TGTGATTTTTTATTTATCCATTCTTTTTTTTTTTTTTTATATTAGTAT
MAL10|PF10_0170               ------------------------------------------------
su_gi_contig_2719             ------------------------------------------------
gi|1674929|gb|N97911.1|N97911 ------------------------------------------------

PF10_0170                     ATATTTTATAAGAAATAAATTTCAGAATTAAACAAATAACATAAGAGT
MAL10|PF10_0170               ------------------------------------------------
su_gi_contig_2719             ------------------------------------------------
gi|1674929|gb|N97911.1|N97911 ------------------------------------------------

PF10_0170                     TTTAATTTGTAAGTATGGTTTGAATTTTTTTCTTTTCTATTAACAAGA
MAL10|PF10_0170               ------------------------------------------------
su_gi_contig_2719             ------------------------------------------------
gi|1674929|gb|N97911.1|N97911 ------------------------------------------------

PF10_0170                     TATGTAAAAGAAAAAAAAAAAAAAAAAAAAAAAAAAAAATTAGCTAGC
MAL10|PF10_0170               ------------------------------------------------
su_gi_contig_2719             ------------------------------------------------
gi|1674929|gb|N97911.1|N97911 ------------------------------------------------

PF10_0170                     CAATTATATAGCTTTCTTTTTTCACATATATAAATACTTTAACAGACT
MAL10|PF10_0170               ------------------------------------------------
su_gi_contig_2719             ------------------------------------------------
gi|1674929|gb|N97911.1|N97911 ------------------------------------------------

PF10_0170                     TTTCCTTTTGGACCTTTATGGAAATATAAATAAATATATAAATATATA
MAL10|PF10_0170               ------------------------------------------------
su_gi_contig_2719             ------------------------------------------------
gi|1674929|gb|N97911.1|N97911 ------------------------------------------------

PF10_0170                     TATATATATATATATATATATATATATGTGTACATTTTTTTTTAATAT
MAL10|PF10_0170               ------------------------------------------------
su_gi_contig_2719             ------------------------------------------------
gi|1674929|gb|N97911.1|N97911 ------------------------------------------------

PF10_0170                     ATCATTATTAGTAATAAACAACGTATGAAAGGAAATATATATTCAGTT
MAL10|PF10_0170               ------------------------------------------------
su_gi_contig_2719             ------------------------------------------------
gi|1674929|gb|N97911.1|N97911 ------------------------------------------------

PF10_0170                     TGAGATAAATACTGGAAAATTTATAATTAAATAAAACACATACTATAT
MAL10|PF10_0170               ------------------------------------------------
su_gi_contig_2719             ------------------------------------------------
gi|1674929|gb|N97911.1|N97911 ------------------------------------------------

PF10_0170                     GTACATATAATAATTTATATTTTAAATGTATGCCTTATTCTTTTTTTT
MAL10|PF10_0170               ------------------------------------------------
su_gi_contig_2719             ------------------------------------------------
gi|1674929|gb|N97911.1|N97911 ------------------------------------------------

PF10_0170                     AATACTTAAGAAAAAAAAAATATGTATATAACTTTAATAATAATAATA
MAL10|PF10_0170               ------------------------------------------------
su_gi_contig_2719             ------------------------------------------------
gi|1674929|gb|N97911.1|N97911 ------------------------------------------------

PF10_0170                     ATAATATATATATATATATATATACATATACAAGTTTAAATACAAAGG
MAL10|PF10_0170               ------------------------------------------------
su_gi_contig_2719             ------------------------------------------------
gi|1674929|gb|N97911.1|N97911 ------------------------------------------------

PF10_0170                     TAGCTATTCATATTTTTTTTTTATAGCATTTATATATTCTTATTAACT
MAL10|PF10_0170               ------------------------------------------------
su_gi_contig_2719             ------------------------------------------------
gi|1674929|gb|N97911.1|N97911 ------------------------------------------------

PF10_0170                     CCATCTTTTTTAATATTAAAAAAAAAATATTACTAATAAGAAAAACAC
MAL10|PF10_0170               ------------------------------------------------
su_gi_contig_2719             ------------------------------------------------
gi|1674929|gb|N97911.1|N97911 ------------------------------------------------

PF10_0170                     AATATAACATAAAATAAAATAATAAAAACAAATATTTATCTTTTCCCG
MAL10|PF10_0170               ------------------------------------------------
su_gi_contig_2719             ------------------------------------------------
gi|1674929|gb|N97911.1|N97911 ------------------------------------------------

PF10_0170                     TACTGTTTTCATTTTATACAGAAAGAACAAACTTTTTTTTTTTTTTTT
MAL10|PF10_0170               ------------------------------------------------
su_gi_contig_2719             ------------------------------------------------
gi|1674929|gb|N97911.1|N97911 ------------------------------------------------

PF10_0170                     CTAATTTTCTAAACTTAAATAGAATATTACCATTATATATGTAAATAT
MAL10|PF10_0170               ------------------------------------------------
su_gi_contig_2719             ------------------------------------------------
gi|1674929|gb|N97911.1|N97911 ------------------------------------------------

PF10_0170                     ATTATATATATATATATATATATATATATATAAATATATATATTTTTT
MAL10|PF10_0170               ------------------------------------------------
su_gi_contig_2719             ------------------------------------------------
gi|1674929|gb|N97911.1|N97911 ------------------------------------------------

PF10_0170                     TTTTTTTTTTTTCTTTTCCAATTGGCAAATTATATTCGAAATTACTAT
MAL10|PF10_0170               ------------------------------------------------
su_gi_contig_2719             ------------------------------------------------
gi|1674929|gb|N97911.1|N97911 ------------------------------------------------

PF10_0170                     ATTTTTATAACTACTTTTGGTTTAACATTAAACTTAAAAAAAATATAT
MAL10|PF10_0170               ------------------------------------------------
su_gi_contig_2719             ------------------------------------------------
gi|1674929|gb|N97911.1|N97911 ------------------------------------------------

PF10_0170                     TTATAAGAATTAATTCATAAAAGATATAAAACAATAATAATTTTTTAT
MAL10|PF10_0170               ------------------------------------------------
su_gi_contig_2719             ------------------------------------------------
gi|1674929|gb|N97911.1|N97911 ------------------------------------------------

PF10_0170                     ATACATATATAAATTATTTATTTTTATAATTTGAAAAATATGAGAAAA
MAL10|PF10_0170               ------------------------------------------------
su_gi_contig_2719             ------------------------------------------------
gi|1674929|gb|N97911.1|N97911 ------------------------------------------------

PF10_0170                     AAATAATATTAATGAAAACATATAAATTAATATTATATATATATATAT
MAL10|PF10_0170               ------------------------------------------------
su_gi_contig_2719             ------------------------------------------------
gi|1674929|gb|N97911.1|N97911 ------------------------------------------------

PF10_0170                     ATATATATATATATATATATATATATTAATATAATATTTATAAACCAT
MAL10|PF10_0170               ------------------------------------------------
su_gi_contig_2719             ------------------------------------------------
gi|1674929|gb|N97911.1|N97911 ------------------------------------------------

PF10_0170                     CTTAACAATTTTGTAAATAATAAAATAAA
MAL10|PF10_0170               -----------------------------
su_gi_contig_2719             -----------------------------
gi|1674929|gb|N97911.1|N97911 -----------------------------

;

endblock;
