# Supplementary material for: cDNA sequences reveal considerable gene prediction inaccuracy in the Plasmodium falciparum genome
Source: BMC Genomics. 2007 Jul 27;8:255. doi: 10.1186/1471-2164-8-255 (PMC1978503; doi:10.1186/1471-2164-8-255)
Supplement: Additional file 2 — Genes with predicted coding regions fully covered by EST and confirmation of predicted introns. Aligned cDNA and predicted CDS sequences can be viewed by double clicking the hyper-linked gene names in the Excel file. [file 1471-2164-8-255-S2.zip › PF10_0203.TXT]

#NEXUS

[!This data assembled using Sequencher, from Gene Codes Corporation.]
begin data;
   dimensions ntax=3 nchar=3107;
   format datatype=dna gap=- interleave=yes;
   matrix

PF10_0203g AAAAAAAAAAAAAATTATATATTTTTTTAAAAGGGAAGTTCATATGTG
PF10_0203  ------------------------------------------------
contig_295 ------------------------------------------------

PF10_0203g AAATATAATATTATAATTTAAATAATATATTATATATTTATAACTATT
PF10_0203  ------------------------------------------------
contig_295 ------------------------------------------------

PF10_0203g ATTATTAAATATGTTTATAATATATATAAAATAATATAATATATAATA
PF10_0203  ------------------------------------------------
contig_295 ------------------------------------------------

PF10_0203g TTATATTTTTGTATGCATATTAATAATAAAGTGTATCAAGGTGAAAAA
PF10_0203  ------------------------------------------------
contig_295 ------------------------------------------------

PF10_0203g TTATATTACCCATTTATTATAATTATATATATTATATATATAATATAA
PF10_0203  ------------------------------------------------
contig_295 ------------------------------------------------

PF10_0203g TATATTTTTTTTTTTTTTTCAATTTTAACATATACAAAAAAAATAAAA
PF10_0203  ------------------------------------------------
contig_295 ------------------------------------------------

PF10_0203g AAATAAAAATATATATATAACTATTATATAATGATAAATAAACCATAA
PF10_0203  ------------------------------------------------
contig_295 ------------------------------------------------

PF10_0203g TAATACATATATTATATATAAATATATATATAAAAGATAAGAAAAAAT
PF10_0203  ------------------------------------------------
contig_295 ------------------------------------------------

PF10_0203g AATTTCCTTTTTTTTTTTTTTTTTCTAAATAATATAAAATATTAAGAT
PF10_0203  ------------------------------------------------
contig_295 ------------------------------------------------

PF10_0203g ATATATAAATATATTATATATATATTTGTAAAGTTATATATGTATATT
PF10_0203  ------------------------------------------------
contig_295 ------------------------------------------------

PF10_0203g TATATATATTATAAATGTGACTAATATATAATATTTTGTGAATAAGTC
PF10_0203  ------------------------------------------------
contig_295 ------------------------------------------------

PF10_0203g AAAATTTTCTGTTACATTTATTGAAAAAGAGTTATTTTATTTTATTTT
PF10_0203  ------------------------------------------------
contig_295 ------------------------------------------------

PF10_0203g TATATTTATTTATTTATTTATTTTTTTTTTTTTTTTGATATTATAAAA
PF10_0203  ------------------------------------------------
contig_295 ------------------------------------GATATTATAAAA

PF10_0203g AAAAACATATAAAAGGTAATAAATATAAAATATGACTATATAATGATG
PF10_0203  ------------------------------------------------
contig_295 AAAAACATATAAAAG---------------------------------

PF10_0203g ATATATAAAAACTTATATACATATATATTTATATATGAGTTGACAAGT
PF10_0203  ------------------------------------------------
contig_295 ------------------------------------------------

PF10_0203g GTAACAATTTATTATATATATGTAAATTATTTTCGTATATAAAAAAAT
PF10_0203  ------------------------------------------------
contig_295 ------------------------------------------------

PF10_0203g ATATATGTGTATATAAATAGGATGATTTCCTTTTTATATTATTCATAT
PF10_0203  ------------------------------------------------
contig_295 ------------------------------------------------

PF10_0203g ATAAAACTGTAACAATACAGATCAATAACATGTGAAATATTTTTATAT
PF10_0203  ------------------------------------------------
contig_295 ------------------------------------------------

PF10_0203g GATAATATGAAATAATTACTATTTTTAAAAAATAAATAGTAACATGTA
PF10_0203  ------------------------------------------------
contig_295 ------------------------------------------------

PF10_0203g TATATATATATATATATATATATATATATATATATATGTATATGTATA
PF10_0203  ------------------------------------------------
contig_295 ------------------------------------------------

PF10_0203g CTTATATACATATTTATCTTTTTCTTCTTAGTTATTCACAATGGGTTT
PF10_0203  ----------------------------------------ATGGGTTT
contig_295 -------------------------------TTATTCACAATGGGTTT

PF10_0203g ATATGTAAGTAGGTTATTTAATCGTTTATTTCAAAAAAAAGATGTACG
PF10_0203  ATATGTAAGTAGGTTATTTAATCGTTTATTTCAAAAAAAAGATGTACG
contig_295 ATATGTAAGTAGGTTATTTAATCGTTTATTTCAAAAAAAAGATGTACG

PF10_0203g TATTTTAATGGTTGGATTAGATGCTGCTGGAAAAACTACAATATTATA
PF10_0203  TATTTTAATGGTTGGATTAGATGCTGCTGGAAAAACTACAATATTATA
contig_295 TATTTTAATGGTTGGATTAGATGCTGCTGGAAAAACTACAATATTATA

PF10_0203g TAAAGTAAAACTTGGTGAAGTTGTTACGACTATTCCAACAATAGGTAT
PF10_0203  TAAAGTAAAACTTGGTGAAGTTGTTACGACTATTCCAACAATAG----
contig_295 TAAAGTAAAACTTGGTGAAGTTGTTACGACTATTCCAACAATAG----

PF10_0203g GAAAAAAATGAAACATAATATTGGACAAAGGATATAAATTGTTGTATC
PF10_0203  ------------------------------------------------
contig_295 ------------------------------------------------

PF10_0203g CTTTATTCCATGGAAGTATATTTACATAATAAAATTAATATATATATA
PF10_0203  ------------------------------------------------
contig_295 ------------------------------------------------

PF10_0203g TTATATATATGTATGTATATTTATTTATTCATTTTATTTTATTTATTT
PF10_0203  ------------------------------------------------
contig_295 ------------------------------------------------

PF10_0203g ATTTTTTTTTTGAAGGTTTCAATGTTGAAACTGTCGAATTTCGTAACA
PF10_0203  ---------------GTTTCAATGTTGAAACTGTCGAATTTCGTAACA
contig_295 ---------------GTTTCAATGTTGAAACTGTCGAATTTCGTAACA

PF10_0203g TTTCATTTACCGTATGGGATGTAGGAGGACAAGATAAGGTAAAATGAT
PF10_0203  TTTCATTTACCGTATGGGATGTAGGAGGACAAGATAAG----------
contig_295 TTTCATTTACCGTATGGGATGTAGGAGGACAAGATAAG----------

PF10_0203g TATATAAATATTTAATTTTTTTTTTTTTTTGTTTTATTTTTAATATAT
PF10_0203  ------------------------------------------------
contig_295 ------------------------------------------------

PF10_0203g TGGAAGATATATATATATATATAATGACACACGAACATATTTACATAT
PF10_0203  ------------------------------------------------
contig_295 ------------------------------------------------

PF10_0203g TGACATGTTTATTTATTTTTATAGATCCGACCTTTATGGAGACATTAT
PF10_0203  ------------------------ATCCGACCTTTATGGAGACATTAT
contig_295 ------------------------ATCCGACCTTTATGGAGACATTAT

PF10_0203g TATTCCAACACAGACGGATTAATATTTGTCGTAGATAGTAATGATAGA
PF10_0203  TATTCCAACACAGACGGATTAATATTTGTCGTAGATAGTAATGATAGA
contig_295 TATTCCAACACAGACGGATTAATATTTGTCGTAGATAGTAATGATAGA

PF10_0203g GAAAGAATAGATGATGGTAAGAAAATAAAAAAATGGAAGGATGTAAAA
PF10_0203  GAAAGAATAGATGATG--------------------------------
contig_295 GAAAGAATAGATGATG--------------------------------

PF10_0203g GTTATAATCATAATTTGCTTCACTGAAAAAATGTAACAATATATATAT
PF10_0203  ------------------------------------------------
contig_295 ------------------------------------------------

PF10_0203g GTATATATATATATATATATATATATATATATGTTTTTTTTTTTTTTT
PF10_0203  ------------------------------------------------
contig_295 ------------------------------------------------

PF10_0203g TTTTTTTTTTTTTAATATAGCTCGTGAAGAATTACATAGAATGATAAA
PF10_0203  --------------------CTCGTGAAGAATTACATAGAATGATAAA
contig_295 --------------------CTCGTGAAGAATTACATAGAATGATAAA

PF10_0203g TGAAGAAGAATTAAAAGATGCTATAATTTTAGTCTTCGCTAATAAACA
PF10_0203  TGAAGAAGAATTAAAAGATGCTATAATTTTAGTCTTCGCTAATAAACA
contig_295 TGAAGAAGAATTAAAAGATGCTATAATTTTAGTCTTCGCTAATAAACA

PF10_0203g AGATTTACCAAATGCTATGTCAGCAGCTGAAGTTACAGAGAAATTACA
PF10_0203  AGATTTACCAAATGCTATGTCAGCAGCTGAAGTTACAGAGAAATTACA
contig_295 AGATTTACCAAATGCTATGTCAGCAGCTGAAGTTACAGAGAAATTACA

PF10_0203g CCTTAACACTATAAGGGAAAGGAACTGGTAAAGAAATAACACACAATA
PF10_0203  CCTTAACACTATAAGGGAAAGGAACTG---------------------
contig_295 CCTTAACACTATAAGGGAAAGGAACTG---------------------

PF10_0203g TATTAATATATTATATATATATATATATATATATATATGCATTCATAT
PF10_0203  ------------------------------------------------
contig_295 ------------------------------------------------

PF10_0203g ATATGTATTTATATATACATATATATTTTTTGTATCCTTTTTTTTTTT
PF10_0203  ------------------------------------------------
contig_295 ------------------------------------------------

PF10_0203g TAGGTTTATTCAATCCACCTGTGCCACAAGGGGTGACGGATTGTACGA
PF10_0203  ---GTTTATTCAATCCACCTGTGCCACAAGGGGTGACGGATTGTACGA
contig_295 ---GTTTATTCAATCCACCTGTGCCACAAGGGGTGACGGATTGTACGA

PF10_0203g AGGTTTTGATTGGCTAACCACACACTTAAATAATGCCAAATAAAAAAA
PF10_0203  AGGTTTTGATTGGCTAACCACACACTTAAATAATGCCAAATAA-----
contig_295 AGGTTTTGATTGGCTAACCACACACTTAAATAATGCCAAATAAAAAAA

PF10_0203g AAAAAAAAAAAAAAAAACGTATCAGATAATTTTTGACAAATTTTCGAG
PF10_0203  ------------------------------------------------
contig_295 AAAAAAAAAAAAAAA---------------------------------

PF10_0203g ATATATATTTTTTTATACAGTTGTGGATATTAATTTTCTTCTCCTTGT
PF10_0203  ------------------------------------------------
contig_295 ------------------------------------------------

PF10_0203g GTCCTTTATTTTAAATTGAAAAAAAAAAAAAAAAAAAAATTAAAATAT
PF10_0203  ------------------------------------------------
contig_295 ------------------------------------------------

PF10_0203g ATAAGGATATACATATATATATAATATATATATATATATATATATATA
PF10_0203  ------------------------------------------------
contig_295 ------------------------------------------------

PF10_0203g TATATACATAAATTTTTAATTTTATGAAAAATATAAAGAATTAATTTG
PF10_0203  ------------------------------------------------
contig_295 ------------------------------------------------

PF10_0203g GAGGACAAACAGAAAAATTGCATTGTTTCTATACCTTATATATATATA
PF10_0203  ------------------------------------------------
contig_295 ------------------------------------------------

PF10_0203g TATATATATATATATATATATTTATATATATGTATGTATGTATTTATG
PF10_0203  ------------------------------------------------
contig_295 ------------------------------------------------

PF10_0203g TTTTATGCAATTTTACATACCTATAAAATAAGCAATATATATATATAT
PF10_0203  ------------------------------------------------
contig_295 ------------------------------------------------

PF10_0203g ATATATATATATATATATATATATTATATCATTTAAACACATTTTATA
PF10_0203  ------------------------------------------------
contig_295 ------------------------------------------------

PF10_0203g AATATTAATATATAAATATATATTTTATATATATTATAAATATCTTTT
PF10_0203  ------------------------------------------------
contig_295 ------------------------------------------------

PF10_0203g TTTTTTTTTTTTTTTTCTTTTTTTTTTTTTCATTTATCCTTTTGTTAT
PF10_0203  ------------------------------------------------
contig_295 ------------------------------------------------

PF10_0203g TATTTTATATATTCTATATATATGAATATTCGTTAAATGTTACATGCT
PF10_0203  ------------------------------------------------
contig_295 ------------------------------------------------

PF10_0203g TATATAATATTATGATTACTTAACACATGTATTAAACTTGAGTTGACA
PF10_0203  ------------------------------------------------
contig_295 ------------------------------------------------

PF10_0203g AAATACATATATATATATATATATATATATATATATATATGTGTATAT
PF10_0203  ------------------------------------------------
contig_295 ------------------------------------------------

PF10_0203g TTTTTTTTTTTCTTTTTTTTGTGTTTTTTATACTTATCACAATAGAAT
PF10_0203  ------------------------------------------------
contig_295 ------------------------------------------------

PF10_0203g TAAAAAAAAAAAAATTAAAAAAGCTTTTTTTTATTTTTAAAAGATTAA
PF10_0203  ------------------------------------------------
contig_295 ------------------------------------------------

PF10_0203g CTTGTTATGCGATATGTATGTATGTATATATATATATATATATATATT
PF10_0203  ------------------------------------------------
contig_295 ------------------------------------------------

PF10_0203g ACCATTCCAATGTTAAAGAATATTTAGATAATTTCATTATTTTTTTAT
PF10_0203  ------------------------------------------------
contig_295 ------------------------------------------------

PF10_0203g TTAACATGTATTTATTTCAAAAACCTTTAAAATATATAATTCTATTTT
PF10_0203  ------------------------------------------------
contig_295 ------------------------------------------------

PF10_0203g TAAAGTTGTATAAATGATATATATGATATATATATTTATATAATATAT
PF10_0203  ------------------------------------------------
contig_295 ------------------------------------------------

PF10_0203g ATGTCCTGTCTTTTTGTATGGTTATTTTTTATTTT
PF10_0203  -----------------------------------
contig_295 -----------------------------------

;

endblock;
