# Supplementary material for: cDNA sequences reveal considerable gene prediction inaccuracy in the Plasmodium falciparum genome
Source: BMC Genomics. 2007 Jul 27;8:255. doi: 10.1186/1471-2164-8-255 (PMC1978503; doi:10.1186/1471-2164-8-255)
Supplement: Additional file 2 — Genes with predicted coding regions fully covered by EST and confirmation of predicted introns. Aligned cDNA and predicted CDS sequences can be viewed by double clicking the hyper-linked gene names in the Excel file. [file 1471-2164-8-255-S2.zip › PF10_0225.TXT]

#NEXUS

[!This data assembled using Sequencher, from Gene Codes Corporation.]
begin data;
   dimensions ntax=4 nchar=2973;
   format datatype=dna gap=- interleave=yes;
   matrix

PF10_0225g AAGCTAGAAACCCAAGTCATATAATTCGAAGACATAAGAGAATAAAGT
PF10_0225  ------------------------------------------------
contig_407 ------------------------------------------------
Frag[0002] ------------------------------------------------

PF10_0225g AATAATATATTATATATATATATATATATATATATATATATATATATA
PF10_0225  ------------------------------------------------
contig_407 ------------------------------------------------
Frag[0002] ------------------------------------------------

PF10_0225g TATATATAATAAAATATATCATTCAATTTTTTATTTTTTTTTATAATA
PF10_0225  ------------------------------------------------
contig_407 ------------------------------------------------
Frag[0002] ------------------------------------------------

PF10_0225g TTTATTAGGAACAGAAAAATTCTTTCCTTGTAGGAAAATATAATTATG
PF10_0225  ------------------------------------------------
contig_407 ------------------------------------------------
Frag[0002] ------------------------------------------------

PF10_0225g AATAATAATATAAATGTGCATTTTATATTATAATTATACAAATACCTT
PF10_0225  ------------------------------------------------
contig_407 ------------------------------------------------
Frag[0002] ------------------------------------------------

PF10_0225g AGAAAATAAAAAATTCATATATAATAACATAAAATATTTGTTATGAGC
PF10_0225  ------------------------------------------------
contig_407 ------------------------------------------------
Frag[0002] ------------------------------------------------

PF10_0225g ATTATGTTTTTCATTAATTTTATATTTCGAAAGTCATATCTTTGAAGA
PF10_0225  ------------------------------------------------
contig_407 ------------------------------------------------
Frag[0002] ------------------------------------------------

PF10_0225g CTTCATATTTAAGGATACTATAAGGGGAATTTATATTTGATATAATAA
PF10_0225  ------------------------------------------------
contig_407 ---------------ATAATATCAACCCATCCTAATCATCTATCCTCT
Frag[0002] ------------------------------------------------

PF10_0225g TAAATCTTATATATATATATATATATATTTTATTTATTTATTTTGTGA
PF10_0225  ------------------------------------------------
contig_407 GACCATAGGANATTAAAAGCAAATTCATCTAAACGGTAAGGCATATTT
Frag[0002] ------------------------------------------------

PF10_0225g GGTATATTTTGAAATATCCTTAATATATATATATAATATATATTGTTT
PF10_0225  ------------------------------------------------
contig_407 ATTCGGTTCATTAATCATATAAAAACAAAAAGGATTAAAAAAGNAAAG
Frag[0002] ------------------------------------------------

PF10_0225g TATTTTCTACATCTTGTTGTACGAAAAATAAAAAAAATAATAAAATGA
PF10_0225  ------------------------------------------------
contig_407 AATTCCTCACTTTTTTCTTCTCTTATAATATTATCAGGTGCTTTCAAT
Frag[0002] ------------------------------------------------

PF10_0225g ATTTCCTTCATTAAAAAAATGGCCCAATATAAATATTATATATATGTT
PF10_0225  ------------------------------------------------
contig_407 AAAATATCCTTCTTTATAGATACATTATTTATATACTCCTCTTTCAAA
Frag[0002] ------------------------------------------------

PF10_0225g AAAATGATGTATTCTACATATTAATAATTTAAAAAATATTTTGTTCAC
PF10_0225  ------------------------------------------------
contig_407 TTTTTCTTTATATTATTATAATTATTTCCTTTCTCATTCCTCATAAAG
Frag[0002] ------------------------------------------------

PF10_0225g ATATTGATTCCACATAATAAACATATATATATATTTATATATATATAA
PF10_0225  ------------------------------------------------
contig_407 TTCTCAATATCCCTCTCATCAGGATCAAGCCCAATACATAAACACGTG
Frag[0002] ------------------------------------------------

PF10_0225g AGATTATACATGTATTAATTTTTTTGTATTTTTTTTAAAAATCCATGG
PF10_0225  ------------------------------------------------
contig_407 TTTATTGCATTCCTTCGTTTTTCTAATTTTACCTTAAAACCCATATTT
Frag[0002] ------------------------------------------------

PF10_0225g AGTTAATAAATTAAATATAATTTTATTAGAAAGAGATATTATAATAAA
PF10_0225  ------------------------------------------------
contig_407 CAAAATGCTAATTTTAAAAAATTCAAAAGTTAAAGGATAAACAATAAA
Frag[0002] ------------------------------------------------

PF10_0225g AAAATATAAAATAAAAAATTAAAAATAAAAAATTAAAAATAAAAAATT
PF10_0225  ------------------------------------------------
contig_407 AAATAAATAAATAATAAAATG-------------AAAAATAAAAAATT
Frag[0002] ------------------------------------------------

PF10_0225g AAAAATACGTACATATATACATATATATATCTATATATATATATATAT
PF10_0225  ------------------------------------------------
contig_407 AAAAATACGTACATATATACATATATATATCTATATATATATATATAT
Frag[0002] ------------------------------------------------

PF10_0225g TTGTGATATTTCTAAAATCATTTTTTTAATTTAATTTTATTTTATTTT
PF10_0225  ------------------------------------------------
contig_407 TTGTGATATTTCTAAAATCATTTTTTTAATTTAATTTTATTTTATTTT
Frag[0002] ------------------------------------------------

PF10_0225g ATTTTGTTTCATTTTATTTATTTTATTTTATTTTTTTATTGTTTTATC
PF10_0225  ------------------------------------------------
contig_407 ATTTTGTTTCATTTTATTTATTTTATTTTATTTTTTTATTGTTTTATC
Frag[0002] ---------CATTTTATT-ATTT-ATTT-ATTTTTT-ATTGTTT-ATC

PF10_0225g CTTTTAACTTTTGAATTTTTTAAAATTAGCATTTTGAAATATGGGTTT
PF10_0225  ----------------------------------------ATGGGTTT
contig_407 CTTTTAACTTTTGAATTTTTTAAAATTAGCATTTTGAAATATGGGTTT
Frag[0002] CTTT-AACTTTTGAATTTTTTAAAATTAGCATTTTGAAATATGGGTTT

PF10_0225g TAAGGTAAAATTAGAAAAACGAAGGAATGCAATAAACACGTGTTTATG
PF10_0225  TAAGGTAAAATTAGAAAAACGAAGGAATGCAATAAACACGTGTTTATG
contig_407 TAAGGTAAAATTAGAAAAACGAAGGAATGCAATAAACACGTGTTTATG
Frag[0002] TAAGGTAAAATTAGAAAAACGAAGGAATGCAATAAACACGTGTTTATG

PF10_0225g TATTGGGCTTGATCCTGATGAGAAGGATATTGAGAACTTTATGAAGAA
PF10_0225  TATTGGGCTTGATCCTGATGAGAAGGATATTGAGAACTTTATGAAGAA
contig_407 TATTGGGCTTGATCCTGATGAGAAGGATATTGAGAACTTTATGAAGAA
Frag[0002] TATTGGGCTTGATCCTGATGAGAGGGATATTGAGAACTTTATGAGGAA

PF10_0225g TGAGAAAGAAAATAATTATAATAATATAAAGAAAAATTTGAAAGAGAA
PF10_0225  TGAGAAAGAAAATAATTATAATAATATAAAGAAAAATTTGAAAGAGAA
contig_407 TGAGAAAGAAAATAATTATAATAATATAAAGAAAAATTTGAAAGAGAA
Frag[0002] TGAGAAAGGAAATAATTATAATAATATAAAGAAAAATTTGAAAGAGGA

PF10_0225g GTATATAAATAATGTATCTATAAAGAAGGATATTTTATTGAAAGCACC
PF10_0225  GTATATAAATAATGTATCTATAAAGAAGGATATTTTATTGAAAGCACC
contig_407 GTATATAAATAATGTATCTATAAAGAAGGATATTTTATTGAAAGCACC
Frag[0002] GTATATAAATAATGTATCTATAAAGAAGGATATTTTATTGAAAGCACC

PF10_0225g TGATAATATTATAAGAGAAGAAAAAAGTGAGGAATTCTTTTACTTTTT
PF10_0225  TGATAATATTATAAGAGAAGAAAAAAGTGAGGAATTCTTTTACTTTTT
contig_407 TGATAATATTATAAGAGAAGAAAAAAGTGAGGAATTCTTTTACTTTTT
Frag[0002] TGATAATATTATAAGAGAAGAAAAAAGTGAGGAATTCTTTN-CTTTTT

PF10_0225g TAATCATTTTTGTTTTTATATAATTAATGAAACGAATAAATATGCCTT
PF10_0225  TAATCATTTTTGTTTTTATATAATTAATGAAACGAATAAATATGCCTT
contig_407 TAATCATTTTTGTTTTTATATAATTAATGAAACGAATAAATATGCCTT
Frag[0002] TAATCCTTTTTGTTTTTATATGATTAATGAACCGAATAAATATGCCTT

PF10_0225g AACGTTTAAGATGAATTTTGCTTTTTATATTCCTTATGGATCAGTAGG
PF10_0225  AACGTTTAAGATGAATTTTGCTTTTTATATTCCTTATGGATCAGTAGG
contig_407 AACGTTTAAGATGAATTTTGCTTTTTATATTCCTTATGGATCAGTAGG
Frag[0002] ACCGTTTA-GATGAATTT-GCTTTTAAT-NTCCT-ATGG-TCAG-AGG

PF10_0225g TATAGATGTATTAAAGAATGTGTTTG-ATTATTTATATGAATTAAATA
PF10_0225  TATAGATGTATTAAAGAATGTGTTTG-ATTATTTATATGAATTAAATA
contig_407 TATAGATGTATTAAAGAATGTGTTTG-ATTATTTATATGAATTAAATA
Frag[0002] -ATAGATG-ATTAG-GA-TGGGTTGATATTAT----------------

PF10_0225g TTCCAACAATATTAGATATGAAAATTAATGATATAGGAAATACGGTGA
PF10_0225  TTCCAACAATATTAGATATGAAAATTAATGATATAGGAAATACGGTGA
contig_407 TTCCAACAATATTAGATATGAAAATTAATGATATAGGAAATACGGTGA
Frag[0002] ------------------------------------------------

PF10_0225g AAAATTATCGAAAATTTATATTTGAATATTTAAAGAGTGATTCATGTA
PF10_0225  AAAATTATCGAAAATTTATATTTGAATATTTAAAGAGTGATTCATGTA
contig_407 AAAATTATCGAAAATTTATATTTGAATATTTAAAGAGTGATTCATGTA
Frag[0002] ------------------------------------------------

PF10_0225g CTGTTAATATATATATGGGAACAAATATGTTAAAAGATATATGTTATG
PF10_0225  CTGTTAATATATATATGGGAACAAATATGTTAAAAGATATATGTTATG
contig_407 CTGTTAATATATATATGGGAACAAATATGTTAAAAGATATATGTTATG
Frag[0002] ------------------------------------------------

PF10_0225g ATGAAGAAAAAAATAAATATTATAGTGCATTTGTTCTTGTTAAAACTA
PF10_0225  ATGAAGAAAAAAATAAATATTATAGTGCATTTGTTCTTGTTAAAACTA
contig_407 ATGAAGAAAAAAATAAATATTATAGTGCATTTGTTCTTGTTAAAACTA
Frag[0002] ------------------------------------------------

PF10_0225g CTAACCCTGATTCAGCTATATTTCAAAAAAATCTCTCTTTAGATAATA
PF10_0225  CTAACCCTGATTCAGCTATATTTCAAAAAAATCTCTCTTTAGATAATA
contig_407 CTAACCCTGATTCAGCTATATTTCAAAAAAATCTCTCTTTAGATAATA
Frag[0002] ------------------------------------------------

PF10_0225g AACAAGCATATGTAATAATGGCACAAGAAGCTTTAAATATGTCCAGTT
PF10_0225  AACAAGCATATGTAATAATGGCACAAGAAGCTTTAAATATGTCCAGTT
contig_407 AACAAGCATATGTAATAATGGCACAAGAAGCTTTAAATATGTCCAGTT
Frag[0002] ------------------------------------------------

PF10_0225g ACTTAAATCTAGAACAAAATAATGAATTTATAGGTTTTGTTGTTGGAG
PF10_0225  ACTTAAATCTAGAACAAAATAATGAATTTATAGGTTTTGTTGTTGGAG
contig_407 CCTTAAATCTAGACCAAAATAATGAATTTATAGGTTTTGGTGTTGGGG
Frag[0002] ------------------------------------------------

PF10_0225g CAAATAGTTATGATGAAATGAATTATATACGAACTTATTTTCCAAATT
PF10_0225  CAAATAGTTATGATGAAATGAATTATATACGAACTTATTTTCCAAATT
contig_407 CAAATAGTTATGATGAAATGAATTATATCCGACCTTA-TTTCCCAATT
Frag[0002] ------------------------------------------------

PF10_0225g GTTATATTTTATCACCAGGAATAGGAGCTCAAAATGGAGACTTACATA
PF10_0225  GTTATATTTTATCACCAGGAATAGGAGCTCAAAATGGAGACTTACATA
contig_407 GGTATATTTTATCCCCCGGAATAGGGGCCCAAAATGGGGGCTTACCTA
Frag[0002] ------------------------------------------------

PF10_0225g AAACCTTAACAAATGGATATCATAAAAGTTATGAAAAAATTCTTATAA
PF10_0225  AAACCTTAACAAATGGATATCATAAAAGTTATGAAAAAATTCTTATAA
contig_407 AACCCTAACCAATGGGATTTCATAAAAGTT------------------
Frag[0002] ------------------------------------------------

PF10_0225g ATATTGGAAGAGCTATAACAAAAAATCCATACCCTCAAAAAGCAGCTC
PF10_0225  ATATTGGAAGAGCTATAACAAAAAATCCATACCCTCAAAAAGCAGCTC
contig_407 ------------------------------------------------
Frag[0002] ------------------------------------------------

PF10_0225g AAATGTATTACGATCAGATTAATGCAATCTTAAAGCAAAATATGGAAT
PF10_0225  AAATGTATTACGATCAGATTAATGCAATCTTAAAGCAAAATATGGAAT
contig_407 ------------------------------------------------
Frag[0002] ------------------------------------------------

PF10_0225g CGTAAAATGTAAAATAACTTTTTACCCTTTTTTAAAAAAAAAAAAAAA
PF10_0225  CGTAA-------------------------------------------
contig_407 ------------------------------------------------
Frag[0002] ------------------------------------------------

PF10_0225g AAAAAAAAAAAAAAAAAATAATTATATAATAAACAAATGGGTTGTAAA
PF10_0225  ------------------------------------------------
contig_407 ------------------------------------------------
Frag[0002] ------------------------------------------------

PF10_0225g AATCTATCTCTAAGATTAAATGTTAAATGTTAAATGATATATATATAT
PF10_0225  ------------------------------------------------
contig_407 ------------------------------------------------
Frag[0002] ------------------------------------------------

PF10_0225g ATATATATATTTATTTATTTATTACTTACTATTTTGTATATTTTTTTT
PF10_0225  ------------------------------------------------
contig_407 ------------------------------------------------
Frag[0002] ------------------------------------------------

PF10_0225g TTGGTTGATCTTAAAAAATTTTATAATTATATGAATGAAAAGTTTTGT
PF10_0225  ------------------------------------------------
contig_407 ------------------------------------------------
Frag[0002] ------------------------------------------------

PF10_0225g TCAGTAAAAAAAAAAAAAAAAAAAAAAAATTAAATCTATAAACATTTG
PF10_0225  ------------------------------------------------
contig_407 ------------------------------------------------
Frag[0002] ------------------------------------------------

PF10_0225g AACATATAACATATTTGTGTTTTTTTTTTATTTTTTTATTTTATTATT
PF10_0225  ------------------------------------------------
contig_407 ------------------------------------------------
Frag[0002] ------------------------------------------------

PF10_0225g TTTTTTTTTTTTTTCTGGTGTATACTTGATTTAAGGAATATTTCCTTT
PF10_0225  ------------------------------------------------
contig_407 ------------------------------------------------
Frag[0002] ------------------------------------------------

PF10_0225g ATACTAATTAAAATGAAATCATTATAATTGTATATGAACTTCAAAAAA
PF10_0225  ------------------------------------------------
contig_407 ------------------------------------------------
Frag[0002] ------------------------------------------------

PF10_0225g AAAAAAAAACTTCATATTTATTTACTTACATTTTCACATATATATATA
PF10_0225  ------------------------------------------------
contig_407 ------------------------------------------------
Frag[0002] ------------------------------------------------

PF10_0225g TATATATATATATATATTTTTTTATCTCCTCAGATTAGTTCGAATTAT
PF10_0225  ------------------------------------------------
contig_407 ------------------------------------------------
Frag[0002] ------------------------------------------------

PF10_0225g ACCAAATTTTTCTTTTCTTTTGTTTTGTTTCGTTTTTAATTATTTCTT
PF10_0225  ------------------------------------------------
contig_407 ------------------------------------------------
Frag[0002] ------------------------------------------------

PF10_0225g TCGAATGCTTCACACATTACTCTTAAATAGATCACCTTATCCATATTT
PF10_0225  ------------------------------------------------
contig_407 ------------------------------------------------
Frag[0002] ------------------------------------------------

PF10_0225g GTATGCTAAATATTTTGATAAGGAAAAATACATAACTTTATATATACA
PF10_0225  ------------------------------------------------
contig_407 ------------------------------------------------
Frag[0002] ------------------------------------------------

PF10_0225g ATAACAGCAAGAAAGGCTACACCAAAAAAAAACGTACAAAATCCCACC
PF10_0225  ------------------------------------------------
contig_407 ------------------------------------------------
Frag[0002] ------------------------------------------------

PF10_0225g CAGACAATAACATATGGGATATATCATAATTAAATACAAAAAAATTAA
PF10_0225  ------------------------------------------------
contig_407 ------------------------------------------------
Frag[0002] ------------------------------------------------

PF10_0225g AAATAAAATGATATGATATGTTACGATATGATATATGAATGTATATAT
PF10_0225  ------------------------------------------------
contig_407 ------------------------------------------------
Frag[0002] ------------------------------------------------

PF10_0225g ATATGAATGTATATATAAATATATATATATATATATATAATACACTAA
PF10_0225  ------------------------------------------------
contig_407 ------------------------------------------------
Frag[0002] ------------------------------------------------

PF10_0225g ATATTATATATTACATATACTTGTTCTTATTAAATATTATAATCGTGT
PF10_0225  ------------------------------------------------
contig_407 ------------------------------------------------
Frag[0002] ------------------------------------------------

PF10_0225g GCAAATATTGAAAAAAAAAATTAAAAAATTATGAACGTTCATAATTTA
PF10_0225  ------------------------------------------------
contig_407 ------------------------------------------------
Frag[0002] ------------------------------------------------

PF10_0225g ATATAAAATTTTTTTTTTTTTTTTTTTATTTTTTTAAGGTACAAA
PF10_0225  ---------------------------------------------
contig_407 ---------------------------------------------
Frag[0002] ---------------------------------------------

;

endblock;
