# Supplementary material for: cDNA sequences reveal considerable gene prediction inaccuracy in the Plasmodium falciparum genome
Source: BMC Genomics. 2007 Jul 27;8:255. doi: 10.1186/1471-2164-8-255 (PMC1978503; doi:10.1186/1471-2164-8-255)
Supplement: Additional file 2 — Genes with predicted coding regions fully covered by EST and confirmation of predicted introns. Aligned cDNA and predicted CDS sequences can be viewed by double clicking the hyper-linked gene names in the Excel file. [file 1471-2164-8-255-S2.zip › PF10_0264.TXT]

#NEXUS

[!This data assembled using Sequencher, from Gene Codes Corporation.]
begin data;
   dimensions ntax=5 nchar=4084;
   format datatype=dna gap=- interleave=yes;
   matrix

PF10_0264                       TGGAAATATCTTATTTTAAAACATTTCACATTCTATATATAAAATATT
MAL10|PF10_0264                 ------------------------------------------------
su_gi_contig_355                ------------------------------------------------
gi|27159627|gb|CA856827.1|CA856 ------------------------------------------------
gi|15909475|gb|BI815829.1|BI815 ------------------------------------------------

PF10_0264                       GAAATAATTTTATTTTTCAAATTCTTTTATATTAAAAAAAAGGAAAAA
MAL10|PF10_0264                 ------------------------------------------------
su_gi_contig_355                ------------------------------------------------
gi|27159627|gb|CA856827.1|CA856 ------------------------------------------------
gi|15909475|gb|BI815829.1|BI815 ------------------------------------------------

PF10_0264                       TAAAATAATAAAATAAAATATTTTGATGATATATATATAATATATTTC
MAL10|PF10_0264                 ------------------------------------------------
su_gi_contig_355                ------------------------------------------------
gi|27159627|gb|CA856827.1|CA856 ------------------------------------------------
gi|15909475|gb|BI815829.1|BI815 ------------------------------------------------

PF10_0264                       ATAAATCATATATTAAAATGTAATTATATTTTTATGTATAGGGTAATT
MAL10|PF10_0264                 ------------------------------------------------
su_gi_contig_355                ------------------------------------------------
gi|27159627|gb|CA856827.1|CA856 ------------------------------------------------
gi|15909475|gb|BI815829.1|BI815 ------------------------------------------------

PF10_0264                       TTATATTGCCCATATTTGGACCCCCCATTTCCCTATATTTTTAAGAAT
MAL10|PF10_0264                 ------------------------------------------------
su_gi_contig_355                ------------------------------------------------
gi|27159627|gb|CA856827.1|CA856 ------------------------------------------------
gi|15909475|gb|BI815829.1|BI815 ------------------------------------------------

PF10_0264                       ATATTTGAGGTTAAAAAAAGGAAAAAAAAAAAAAGAAGAAGAAATAAG
MAL10|PF10_0264                 ------------------------------------------------
su_gi_contig_355                ------------------------------------------------
gi|27159627|gb|CA856827.1|CA856 ------------------------------------------------
gi|15909475|gb|BI815829.1|BI815 ------------------------------------------------

PF10_0264                       GAAAAAAGATTACTTATGCATATAAGATATTTAACATTTTATTTATTT
MAL10|PF10_0264                 ------------------------------------------------
su_gi_contig_355                ------------------------------------------------
gi|27159627|gb|CA856827.1|CA856 ------------------------------------------------
gi|15909475|gb|BI815829.1|BI815 ------------------------------------------------

PF10_0264                       ATTAAATATAAAATAAAAGGAAAATTTTTAATTTGAAAGATATGTTTA
MAL10|PF10_0264                 ------------------------------------------------
su_gi_contig_355                ------------------------------------------------
gi|27159627|gb|CA856827.1|CA856 ------------------------------------------------
gi|15909475|gb|BI815829.1|BI815 ------------------------------------------------

PF10_0264                       ATGATTAAAAAAAAATATATATATATTATATATATATAATAATAATAG
MAL10|PF10_0264                 ------------------------------------------------
su_gi_contig_355                ------------------------------------------------
gi|27159627|gb|CA856827.1|CA856 ------------------------------------------------
gi|15909475|gb|BI815829.1|BI815 ------------------------------------------------

PF10_0264                       AATACCCCCTTAAAGGGTCTGGGCTTTATTTTTTTATGCCTAAATATA
MAL10|PF10_0264                 ------------------------------------------------
su_gi_contig_355                ------------------------------------------------
gi|27159627|gb|CA856827.1|CA856 ------------------------------------------------
gi|15909475|gb|BI815829.1|BI815 ------------------------------------------------

PF10_0264                       TAATATATATTATAATTATATATATATTTTATTATTATATGTATAATA
MAL10|PF10_0264                 ------------------------------------------------
su_gi_contig_355                ------------------------------------------------
gi|27159627|gb|CA856827.1|CA856 ------------------------------------------------
gi|15909475|gb|BI815829.1|BI815 ------------------------------------------------

PF10_0264                       TATTTTAAATATTAGTATATTTAATTCTGCTGTATATATAATATAATG
MAL10|PF10_0264                 ------------------------------------------------
su_gi_contig_355                ------------------------------------------------
gi|27159627|gb|CA856827.1|CA856 ------------------------------------------------
gi|15909475|gb|BI815829.1|BI815 ------------------------------------------------

PF10_0264                       TTCTATATATATATATAATATATTGAATACTTATATAATAATATACTA
MAL10|PF10_0264                 ------------------------------------------------
su_gi_contig_355                ------------------------------------------------
gi|27159627|gb|CA856827.1|CA856 ------------------------------------------------
gi|15909475|gb|BI815829.1|BI815 ------------------------------------------------

PF10_0264                       TAAATATTTTATATTAATTTATTTTTTCGTTCCTCTTAAATTCCCAAA
MAL10|PF10_0264                 ------------------------------------------------
su_gi_contig_355                ------------------------------------------------
gi|27159627|gb|CA856827.1|CA856 ------------------------------------------------
gi|15909475|gb|BI815829.1|BI815 ------------------------------------------------

PF10_0264                       TAATTTCTTTCCCTTTGATTATATAATCTTTATAATGAACATACATTA
MAL10|PF10_0264                 ------------------------------------------------
su_gi_contig_355                ------------------------------------------------
gi|27159627|gb|CA856827.1|CA856 ------------------------------------------------
gi|15909475|gb|BI815829.1|BI815 ------------------------------------------------

PF10_0264                       TTTAAATATTCATAAGCAATATATTTTACATATATATATATATATATA
MAL10|PF10_0264                 ------------------------------------------------
su_gi_contig_355                ------------------------------------------------
gi|27159627|gb|CA856827.1|CA856 ------------------------------------------------
gi|15909475|gb|BI815829.1|BI815 ------------------------------------------------

PF10_0264                       TATATATATAATTATTTTTTTATATGTTCTTTTTTTATTTATATTTTT
MAL10|PF10_0264                 ------------------------------------------------
su_gi_contig_355                ----------------------CAATGGATCTTTTCCTTTATTATTAC
gi|27159627|gb|CA856827.1|CA856 ------------------------------------------------
gi|15909475|gb|BI815829.1|BI815 ------------------------------------------------

PF10_0264                       CATGTTATTATAAAAAATATGATATATAATAAATAATAAATTATATAC
MAL10|PF10_0264                 ------------------------------------------------
su_gi_contig_355                ATGGTATTGCAATATCTACGTGTTCTAAAGGAGAATCTGAATCACATA
gi|27159627|gb|CA856827.1|CA856 ------------------------------------------------
gi|15909475|gb|BI815829.1|BI815 ------------------------------------------------

PF10_0264                       ATTATTATTATATTTAAAATATATATAATAAATTACATATATTATATA
MAL10|PF10_0264                 ------------------------------------------------
su_gi_contig_355                ATGCTATTACAGGGATATTTGCATATGCAGATTCTTTAACCGATTGTG
gi|27159627|gb|CA856827.1|CA856 ------------------------------------------------
gi|15909475|gb|BI815829.1|BI815 ------------------------------------------------

PF10_0264                       TATATATATTTATTTATTTTTGATATATAAATATAAATAACTTGATTT
MAL10|PF10_0264                 ------------------------------------------------
su_gi_contig_355                CATCTGTTCTTGGATCCGTTACAATTAATAATCTTGGTTCTG-TA-AA
gi|27159627|gb|CA856827.1|CA856 ------------------------------------------------
gi|15909475|gb|BI815829.1|BI815 ------------------------------------------------

PF10_0264                       ATATATGTAATATTTATACAATTATATTCTTGTAGATTATTGTTAAAG
MAL10|PF10_0264                 ------------------------------------------------
su_gi_contig_355                T-TTTTGGATAATTTGATTTGTTAACATACCAGGAGTCCATCTACCGG
gi|27159627|gb|CA856827.1|CA856 ------------------------------------------------
gi|15909475|gb|BI815829.1|BI815 ------------------------------------------------

PF10_0264                       AGCCAAGATTATTATTAATTATATTTATATAAAAAATATTACAAGGAT
MAL10|PF10_0264                 ------------------------------------------------
su_gi_contig_355                CTATGGCTTGTGCTCCTGTATACTGAGCAAATTTTAACACAGCTCTAC
gi|27159627|gb|CA856827.1|CA856 ------------------------------------------------
gi|15909475|gb|BI815829.1|BI815 ------------------------------------------------

PF10_0264                       TTTATTTATAATTTAAAAACAAATATATGAAATAATATTATATATATA
MAL10|PF10_0264                 ------------------------------------------------
su_gi_contig_355                TTCCAAAAGGTCTTGCTGATACAACTACTA-CATCTGCTGGGTTGCTT
gi|27159627|gb|CA856827.1|CA856 ------------------------------------------------
gi|15909475|gb|BI815829.1|BI815 ------------------------------------------------

PF10_0264                       TATATAATTATATATGTATATAAAAACATATAAAATATGTATATTTTA
MAL10|PF10_0264                 ------------------------------------------------
su_gi_contig_355                ATAGCTACGATAATTCGTGCAGCAAGCTGTAATTTCTCATATGTCTTC
gi|27159627|gb|CA856827.1|CA856 ------------------------------------------------
gi|15909475|gb|BI815829.1|BI815 ------------------------------------------------

PF10_0264                       TAAATCAATAATTATTTAAA-AAAAAAAAAAAAAAAAAAAAATAATAA
MAL10|PF10_0264                 ------------------------------------------------
su_gi_contig_355                GCTAAGTTTATAATATGTACACCATCCTTTGCTCTCGTA-TAAA--CG
gi|27159627|gb|CA856827.1|CA856 ------------------------------------------------
gi|15909475|gb|BI815829.1|BI815 ------------------------------------------------

PF10_0264                       TAATA-A-TAATATAAGCTTTTATATA-TATATATATAATTAT-AAT-
MAL10|PF10_0264                 ------------------------------------------------
su_gi_contig_355                TATCTTTTCATCTTGTTCTCTAAATTTTTTGTACCTATATG-CA-CTT
gi|27159627|gb|CA856827.1|CA856 ------------------------------------------------
gi|15909475|gb|BI815829.1|BI815 ------------------------------------------------

PF10_0264                       AGTT-TTTATTTG-TATAATAATATCCATTTTTGTGTTATTATATTTT
MAL10|PF10_0264                 ------------------------------------------------
su_gi_contig_355                TACATATAAG-CATCTTAGCAATGCTCTCTTCTTTGGGGGATTGACCT
gi|27159627|gb|CA856827.1|CA856 ------------------------------------------------
gi|15909475|gb|BI815829.1|BI815 ------------------------------------------------

PF10_0264                       ACAAAAAAAAAAAAAATAAAAAAAAAAATATATATATA-TATATATAT
MAL10|PF10_0264                 ------------------------------------------------
su_gi_contig_355                TTTTTGTTACTCATTTTTTTTGAAATAAATATTTTCTTATAACACAAA
gi|27159627|gb|CA856827.1|CA856 --------------------------------------ACCAGACAAA
gi|15909475|gb|BI815829.1|BI815 ------------------------------------------------

PF10_0264                       ATTTATTTACATATATATAACAATATATATATATATTTTTTTTTTATT
MAL10|PF10_0264                 ------------------------------------------------
su_gi_contig_355                TCTATTATATAATAATAACAATATATATTCTTATAAATTTATATACTC
gi|27159627|gb|CA856827.1|CA856 TCTATTATATAATAATAACAATATATATTCTTATAAATTTATATACTC
gi|15909475|gb|BI815829.1|BI815 ------------------------------------------------

PF10_0264                       TTTTTTGATTTAAAAGATATAAGAATATATAGGAAGAGTATATAAATT
MAL10|PF10_0264                 ------------------------------------------------
su_gi_contig_355                TTCCTATATATTCTTATATCTTTTAAATCAAAAAAAATAAAAAAAAAA
gi|27159627|gb|CA856827.1|CA856 TTCCTATATATTCTTATATCTTTTAAATCAAAAAAAATAAAAAAAAAA
gi|15909475|gb|BI815829.1|BI815 ------------------------------------------------

PF10_0264                       TATAAGAATATATATTGTTATTATTATATAATAGATTTGTGTTATAAG
MAL10|PF10_0264                 ------------------------------------------------
su_gi_contig_355                CTCGAGACTAGTTATTGTTATATATATGTAATAGATTTGTGTTATAAG
gi|27159627|gb|CA856827.1|CA856 --TATATATATATATTGTTATATATATGTAATAGATTTGTGTTATAAG
gi|15909475|gb|BI815829.1|BI815 ------------------------------------------------

PF10_0264                       AAAATATTTATTTCAAAAAAAATGAGTAACAAAAAAGGTCAATCCCCC
MAL10|PF10_0264                 ---------------------ATGAGTAACAAAAAAGGTCAATCCCCC
su_gi_contig_355                AAAATATTTATTTCAAAAAAAATGAGTAACAAAAAAGGTCAATCCCCC
gi|27159627|gb|CA856827.1|CA856 AAAATATTTATTTCAAAAAAAATGAGTAACAAAAAAGGTCAATCCCCC
gi|15909475|gb|BI815829.1|BI815 ------------------------------------------------

PF10_0264                       AAAGAAGAGAGCATTGCTAAGATGCTTATATGTAAAGTAAGTTTAATA
MAL10|PF10_0264                 AAAGAAGAGAGCATTGCTAAGATGCTTATATGTAAA------------
su_gi_contig_355                AAAGAAGAGAGCATTGCTAAGATGCTTATATGTAAA------------
gi|27159627|gb|CA856827.1|CA856 AAAGAAGAGAGCATTGCTAAGATGCTTATATGTAAA------------
gi|15909475|gb|BI815829.1|BI815 ------------------------------------------------

PF10_0264                       AAAATAAATAAATAAATTAATATATTAAATAAATAAATAAATAATGTG
MAL10|PF10_0264                 ------------------------------------------------
su_gi_contig_355                ------------------------------------------------
gi|27159627|gb|CA856827.1|CA856 ------------------------------------------------
gi|15909475|gb|BI815829.1|BI815 ------------------------------------------------

PF10_0264                       AATATACGTACCTATATATATATATATATATATATATATATATATATA
MAL10|PF10_0264                 ------------------------------------------------
su_gi_contig_355                ------------------------------------------------
gi|27159627|gb|CA856827.1|CA856 ------------------------------------------------
gi|15909475|gb|BI815829.1|BI815 ------------------------------------------------

PF10_0264                       TATATTATATGTATTATGCATATGTATATATTTATATATATTTGTTAA
MAL10|PF10_0264                 ------------------------------------------------
su_gi_contig_355                ------------------------------------------------
gi|27159627|gb|CA856827.1|CA856 ------------------------------------------------
gi|15909475|gb|BI815829.1|BI815 ------------------------------------------------

PF10_0264                       GGCCAATTTGTTGGAAATATATTTATACAGGCCCAAAAAAATAGTGTA
MAL10|PF10_0264                 ------------------------------------------------
su_gi_contig_355                ------------------------------------------------
gi|27159627|gb|CA856827.1|CA856 ------------------------------------------------
gi|15909475|gb|BI815829.1|BI815 ------------------------------------------------

PF10_0264                       CATATAAAAATATATATATATATATATATATATATATTTATTTATTTA
MAL10|PF10_0264                 ------------------------------------------------
su_gi_contig_355                ------------------------------------------------
gi|27159627|gb|CA856827.1|CA856 ------------------------------------------------
gi|15909475|gb|BI815829.1|BI815 ------------------------------------------------

PF10_0264                       TTTATTTATTTTTTTTTTTTTCCTTATGTTAGGTGCATATAGGTACAA
MAL10|PF10_0264                 --------------------------------GTGCATATAGGTACAA
su_gi_contig_355                --------------------------------GTGCATATAGGTACAA
gi|27159627|gb|CA856827.1|CA856 --------------------------------GTGCATATAGGTACAA
gi|15909475|gb|BI815829.1|BI815 ------------------------------------------------

PF10_0264                       AAAATTTAGAGAACAAGATGAAAAGATACGTTTATACGAGAGCAAAGG
MAL10|PF10_0264                 AAAATTTAGAGAACAAGATGAAAAGATACGTTTATACGAGAGCAAAGG
su_gi_contig_355                AAAATTTAGAGAACAAGATGAAAAGATACGTTTATACGAGAGCAAAGG
gi|27159627|gb|CA856827.1|CA856 AAAATTTAGAGAACAAGATGAAAAGATACGTTTATACGAGAGCAAAGG
gi|15909475|gb|BI815829.1|BI815 ------------------------------------------------

PF10_0264                       ATGGTGTACATATTATAAACTTAGCGAAGACATATGAGAAATTACAGC
MAL10|PF10_0264                 ATGGTGTACATATTATAAACTTAGCGAAGACATATGAGAAATTACAGC
su_gi_contig_355                ATGGTGTACATATTATAAACTTAGCGAAGACATATGAGAAATTACAGC
gi|27159627|gb|CA856827.1|CA856 ATGGTGTACATATTATAAACTTAGCGAAGACATATGAGAAATTACAGC
gi|15909475|gb|BI815829.1|BI815 ------------------------------------------------

PF10_0264                       TTGCTGCACGAATTATCGTAGCTATAAGCAACCCAGCAGATGTAGTAG
MAL10|PF10_0264                 TTGCTGCACGAATTATCGTAGCTATAAGCAACCCAGCAGATGTAGTAG
su_gi_contig_355                TTGCTGCACGAATTATCGTAGCTATAAGCAACCCAGCAGATGTAGTAG
gi|27159627|gb|CA856827.1|CA856 TTGCTGCACGAATTATCGTAGCTATAAGCAACCCAGCAGATGTAGTAG
gi|15909475|gb|BI815829.1|BI815 ------------------------------------------------

PF10_0264                       TTGTATCAGCAAGACCTTTTGGAAGTAGAGCTGTGTTAAAATTTGCTC
MAL10|PF10_0264                 TTGTATCAGCAAGACCTTTTGGAAGTAGAGCTGTGTTAAAATTTGCTC
su_gi_contig_355                TTGTATCAGCAAGACCTTTTGGAAGTAGAGCTGTGTTAAAATTTGCTC
gi|27159627|gb|CA856827.1|CA856 TTGTATCAGCAAGACCTTTTGGAAGTAGAGCTGTGTTAAAATTTGCTC
gi|15909475|gb|BI815829.1|BI815 ------------------------------------------------

PF10_0264                       AGTATACAGGAGCACAAGCCATAGCCGGTAGATGGACTCCTGGTATGT
MAL10|PF10_0264                 AGTATACAGGAGCACAAGCCATAGCCGGTAGATGGACTCCTGGTATGT
su_gi_contig_355                AGTATACAGGAGCACAAGCCATAGCCGGTAGATGGACTCCTGGTATGT
gi|27159627|gb|CA856827.1|CA856 AGTATACAGGAGCACAAGCCATAGCCGGTAGATGGACTCCTGGTATGT
gi|15909475|gb|BI815829.1|BI815 ------------------------------------------------

PF10_0264                       TAACAAATCAAATTATCCAAAAATTTACAGAACCAAGATTATTAATTG
MAL10|PF10_0264                 TAACAAATCAAATTATCCAAAAATTTACAGAACCAAGATTATTAATTG
su_gi_contig_355                TAACAAATCAAATTATCCAAAAATTTACAGAACCAAGATTATTAATTG
gi|27159627|gb|CA856827.1|CA856 TAACAAATCAAATTATCCAAAAATTTACAGAACCAAGATTATTAATTG
gi|15909475|gb|BI815829.1|BI815 ------------------------------------------------

PF10_0264                       TAACGGATCCAAGAACAGATGCACAATCGGTTAAAGAATCTGCATATG
MAL10|PF10_0264                 TAACGGATCCAAGAACAGATGCACAATCGGTTAAAGAATCTGCATATG
su_gi_contig_355                TAACGGATCCAAGAACAGATGCACAATCGGTTAAAGAATCTGCATATG
gi|27159627|gb|CA856827.1|CA856 TAACGGATCCAAGAACAGATGCACAATCGGTTAAAGAATCTGCATATG
gi|15909475|gb|BI815829.1|BI815 -------------AACAGATGCACAATCGGTTAAAGAATCTGCATATG

PF10_0264                       CAAATATCCCTGTAATAGCATTATGTGATTCAGATTCTCCTTTAGAAC
MAL10|PF10_0264                 CAAATATCCCTGTAATAGCATTATGTGATTCAGATTCTCCTTTAGAAC
su_gi_contig_355                CAAATATCCCTGTAATAGCATTATGTGATTCAGATTCTCCTTTAGAAC
gi|27159627|gb|CA856827.1|CA856 CAAATATCCCTGTAATAGCA----------------------------
gi|15909475|gb|BI815829.1|BI815 CAAATATCCCTGTAATAGCATTATGTGATTCAGATTCTCCTTTAGAAC

PF10_0264                       ACGTAGATATTGCAATACCATGTAATAATAAAGGAAAAGAATCCATTG
MAL10|PF10_0264                 ACGTAGATATTGCAATACCATGTAATAATAAAGGAAAAGAATCCATTG
su_gi_contig_355                ACGTAGATATTGCAATACCATGTAATAATAAAGGAAAAGAATCCATTG
gi|27159627|gb|CA856827.1|CA856 ------------------------------------------------
gi|15909475|gb|BI815829.1|BI815 ACGTAGATATTGCAATACCATGTAATAATAAAGGAAAAGAATCCATTG

PF10_0264                       CACTTATGTATTGGTTATTAGCTCAAGAAGTATTATATTTAAAGGGTG
MAL10|PF10_0264                 CACTTATGTATTGGTTATTAGCTCAAGAAGTATTATATTTAAAGGGTG
su_gi_contig_355                CACTTATGTATTGGTTATTAGCTCAAGAAGTATTATATTTAAAGGGTG
gi|27159627|gb|CA856827.1|CA856 ------------------------------------------------
gi|15909475|gb|BI815829.1|BI815 CACTTATGTATTGGTTATTAGCTCAAGAAGTATTATATTTAAAGGGTG

PF10_0264                       TTATTCCAAGATCAGAACCCTGGAATGTAATGGTTGACATGTTTTTAT
MAL10|PF10_0264                 TTATTCCAAGATCAGAACCCTGGAATGTAATGGTTGACATGTTTTTAT
su_gi_contig_355                TTATTCCAAGATCAGAACCCTGGAATGTAATGGTTGACATGTTTTTAT
gi|27159627|gb|CA856827.1|CA856 ------------------------------------------------
gi|15909475|gb|BI815829.1|BI815 TTATTCCAAGATCAGAACCCTGGAATGTAATGGTTGACATGTTTTTAT

PF10_0264                       GGAGAGACCCAGAACAATTTGAATTAAAAAATCTAGCTAATGAAGAAA
MAL10|PF10_0264                 GGAGAGACCCAGAACAATTTGAATTAAAAAATCTAGCTAATGAAGAAA
su_gi_contig_355                GGAGAGACCCAGAACAATTTGAATTAAAAAATCTAGCTAATGAAGAAA
gi|27159627|gb|CA856827.1|CA856 ------------------------------------------------
gi|15909475|gb|BI815829.1|BI815 GGAGAGACCCAGAACAATTTGAATTAAAAAATCTAGCTAATGAAGAAA

PF10_0264                       ATACACCAACCGCTCCACATTTAATTGAAAATCAATATGCCGCTGAAG
MAL10|PF10_0264                 ATACACCAACCGCTCCACATTTAATTGAAAATCAATATGCCGCTGAAG
su_gi_contig_355                ATACACCAACCGCTCCACATTTAATTGAAAATCAATATGCCGCTGAAG
gi|27159627|gb|CA856827.1|CA856 ------------------------------------------------
gi|15909475|gb|BI815829.1|BI815 ATACACCAACCGCTCCACATTTAATTGAAAATCAATATGCCGCTGAAG

PF10_0264                       CTCCTTATGATGAATGGACCAAGAAAGAAGAATGGAATGATAATACAA
MAL10|PF10_0264                 CTCCTTATGATGAATGGACCAAGAAAGAAGAATGGAATGATAATACAA
su_gi_contig_355                CTCCTTATGATGAATGGACCAAGAAAGAAGAATGGAATGATAATACAA
gi|27159627|gb|CA856827.1|CA856 ------------------------------------------------
gi|15909475|gb|BI815829.1|BI815 CTCCTTATGATGAATGGACCAAGAAAGAAGAATGGAATGATAATACAA

PF10_0264                       ATGAGGATTGGAAAAATCCAATAGCCGCTGAAGAGTGGTAATTCCAGA
MAL10|PF10_0264                 ATGAGGATTGGAAAAATCCAATAGCCGCTGAAGAGTGGTAA-------
su_gi_contig_355                ATGAGGATTGGAAAAATCCAATAGCCGCTGAAGAGTGGTAATTCCAGA
gi|27159627|gb|CA856827.1|CA856 ------------------------------------------------
gi|15909475|gb|BI815829.1|BI815 ATGAGGATTGGAAAAATCCAATAGCCGCTGAAGAGTGGTAATTCCAGA

PF10_0264                       AATATATTAACAAGGAAAATATAAAAATAAAACAATTATATATATATA
MAL10|PF10_0264                 ------------------------------------------------
su_gi_contig_355                AATATATTAACAAGGAAAATATAAAAATAAAACAATTATATATATATA
gi|27159627|gb|CA856827.1|CA856 ------------------------------------------------
gi|15909475|gb|BI815829.1|BI815 AATATATTAACAAGGAAAATATAAAAATAAAACAATTATATATATATA

PF10_0264                       TATATATATATATATATTATATATATATATATCAAAATATTATGGAAC
MAL10|PF10_0264                 ------------------------------------------------
su_gi_contig_355                TATATATATATATATATTATATATATATATATCAAAATATTATGGAAC
gi|27159627|gb|CA856827.1|CA856 ------------------------------------------------
gi|15909475|gb|BI815829.1|BI815 TATATATATATATATATTATATATATATATATCAAAATATTATGGAAC

PF10_0264                       ATTAAACAACAAAAAAAAAAAAAAAAAAATGTGGGTATATAACATGTA
MAL10|PF10_0264                 ------------------------------------------------
su_gi_contig_355                ATTAAACAACAAAAAAAAA-----------------------------
gi|27159627|gb|CA856827.1|CA856 ------------------------------------------------
gi|15909475|gb|BI815829.1|BI815 ATTAAACAACAAAAAAAAA-----------------------------

PF10_0264                       TAATATCAAATTGTTCAATTTGATTGTAGCACTTGTTTTTTGCATTTA
MAL10|PF10_0264                 ------------------------------------------------
su_gi_contig_355                ------------------------------------------------
gi|27159627|gb|CA856827.1|CA856 ------------------------------------------------
gi|15909475|gb|BI815829.1|BI815 ------------------------------------------------

PF10_0264                       TAACAAAAAAAAAAAAAAAAAAAAAAAAATAATAATATAATTTCCCAC
MAL10|PF10_0264                 ------------------------------------------------
su_gi_contig_355                ------------------------------------------------
gi|27159627|gb|CA856827.1|CA856 ------------------------------------------------
gi|15909475|gb|BI815829.1|BI815 ------------------------------------------------

PF10_0264                       CTTCCAAATAATAAATAAATATATACATATATTTATTTATATATATAT
MAL10|PF10_0264                 ------------------------------------------------
su_gi_contig_355                ------------------------------------------------
gi|27159627|gb|CA856827.1|CA856 ------------------------------------------------
gi|15909475|gb|BI815829.1|BI815 ------------------------------------------------

PF10_0264                       TTATTTATTTATTTATTTATTTATATAATGTTCATATAAACACATATA
MAL10|PF10_0264                 ------------------------------------------------
su_gi_contig_355                ------------------------------------------------
gi|27159627|gb|CA856827.1|CA856 ------------------------------------------------
gi|15909475|gb|BI815829.1|BI815 ------------------------------------------------

PF10_0264                       TTTTTATGTTAATTATATACGCCTTATTTTTATATCGATTTTGTATTT
MAL10|PF10_0264                 ------------------------------------------------
su_gi_contig_355                ------------------------------------------------
gi|27159627|gb|CA856827.1|CA856 ------------------------------------------------
gi|15909475|gb|BI815829.1|BI815 ------------------------------------------------

PF10_0264                       AATATTTCCCCTTTTTACATAGAACATATGAATTTATTATTTTTTTTT
MAL10|PF10_0264                 ------------------------------------------------
su_gi_contig_355                ------------------------------------------------
gi|27159627|gb|CA856827.1|CA856 ------------------------------------------------
gi|15909475|gb|BI815829.1|BI815 ------------------------------------------------

PF10_0264                       TTTTTTTTTAAAATTAACTATCCAAATGAAACTAAAAATATTAAAAAA
MAL10|PF10_0264                 ------------------------------------------------
su_gi_contig_355                ------------------------------------------------
gi|27159627|gb|CA856827.1|CA856 ------------------------------------------------
gi|15909475|gb|BI815829.1|BI815 ------------------------------------------------

PF10_0264                       AAAAATTTTTCTTTTTTTTTTATATAATTCTCAAAATAGGTATTATGT
MAL10|PF10_0264                 ------------------------------------------------
su_gi_contig_355                ------------------------------------------------
gi|27159627|gb|CA856827.1|CA856 ------------------------------------------------
gi|15909475|gb|BI815829.1|BI815 ------------------------------------------------

PF10_0264                       GTATTTATGCATATTTATTAAGGATTCACGGTGATATTATTCCTATAT
MAL10|PF10_0264                 ------------------------------------------------
su_gi_contig_355                ------------------------------------------------
gi|27159627|gb|CA856827.1|CA856 ------------------------------------------------
gi|15909475|gb|BI815829.1|BI815 ------------------------------------------------

PF10_0264                       ATTATATGTGTCTCCATAATATAATTTAAATATGTATGAATGGTGTAT
MAL10|PF10_0264                 ------------------------------------------------
su_gi_contig_355                ------------------------------------------------
gi|27159627|gb|CA856827.1|CA856 ------------------------------------------------
gi|15909475|gb|BI815829.1|BI815 ------------------------------------------------

PF10_0264                       GCTTCCTTTTTTCTTTATAAGTACGGAGATAATAAGTACCTTTTGCAT
MAL10|PF10_0264                 ------------------------------------------------
su_gi_contig_355                ------------------------------------------------
gi|27159627|gb|CA856827.1|CA856 ------------------------------------------------
gi|15909475|gb|BI815829.1|BI815 ------------------------------------------------

PF10_0264                       GTGGCATGCTTTTTTTTTGATAAGAATAAGTAGCCACCTTAAAGGGGC
MAL10|PF10_0264                 ------------------------------------------------
su_gi_contig_355                ------------------------------------------------
gi|27159627|gb|CA856827.1|CA856 ------------------------------------------------
gi|15909475|gb|BI815829.1|BI815 ------------------------------------------------

PF10_0264                       AAAAAAATAAAGTAAAATAAAATAAAATAAAATAAAATGGACGTATTA
MAL10|PF10_0264                 ------------------------------------------------
su_gi_contig_355                ------------------------------------------------
gi|27159627|gb|CA856827.1|CA856 ------------------------------------------------
gi|15909475|gb|BI815829.1|BI815 ------------------------------------------------

PF10_0264                       TTTTTCTTAAAAGAATTATATGAATATATATTTTATTTGTATTAAATT
MAL10|PF10_0264                 ------------------------------------------------
su_gi_contig_355                ------------------------------------------------
gi|27159627|gb|CA856827.1|CA856 ------------------------------------------------
gi|15909475|gb|BI815829.1|BI815 ------------------------------------------------

PF10_0264                       CTATATATAATATTTCTTTCAAGAATGATCGATTATGCATAATACACA
MAL10|PF10_0264                 ------------------------------------------------
su_gi_contig_355                ------------------------------------------------
gi|27159627|gb|CA856827.1|CA856 ------------------------------------------------
gi|15909475|gb|BI815829.1|BI815 ------------------------------------------------

PF10_0264                       AAAAAAATAAAAAATTTTGCATGTTCCTATGTATGTCCGTATGTGTTT
MAL10|PF10_0264                 ------------------------------------------------
su_gi_contig_355                ------------------------------------------------
gi|27159627|gb|CA856827.1|CA856 ------------------------------------------------
gi|15909475|gb|BI815829.1|BI815 ------------------------------------------------

PF10_0264                       ATATATATGTTCTTCGTTAAAAAAAAAAAAAAAAAAAATTTACATGAT
MAL10|PF10_0264                 ------------------------------------------------
su_gi_contig_355                ------------------------------------------------
gi|27159627|gb|CA856827.1|CA856 ------------------------------------------------
gi|15909475|gb|BI815829.1|BI815 ------------------------------------------------

PF10_0264                       ATGTAATATGTTATATATATATATAGATATATATGTAACAGCTTAATA
MAL10|PF10_0264                 ------------------------------------------------
su_gi_contig_355                ------------------------------------------------
gi|27159627|gb|CA856827.1|CA856 ------------------------------------------------
gi|15909475|gb|BI815829.1|BI815 ------------------------------------------------

PF10_0264                       GTTCCTTTGTAAATTATGAAAAAATATATTTTATATATTTTTACAATC
MAL10|PF10_0264                 ------------------------------------------------
su_gi_contig_355                ------------------------------------------------
gi|27159627|gb|CA856827.1|CA856 ------------------------------------------------
gi|15909475|gb|BI815829.1|BI815 ------------------------------------------------

PF10_0264                       AATTTAGTATATTCATTTTAATCACCACACAACGATACAATTTGTTAC
MAL10|PF10_0264                 ------------------------------------------------
su_gi_contig_355                ------------------------------------------------
gi|27159627|gb|CA856827.1|CA856 ------------------------------------------------
gi|15909475|gb|BI815829.1|BI815 ------------------------------------------------

PF10_0264                       AATATAATTTAATGTACATGTGAATATATATATATATATATATATATA
MAL10|PF10_0264                 ------------------------------------------------
su_gi_contig_355                ------------------------------------------------
gi|27159627|gb|CA856827.1|CA856 ------------------------------------------------
gi|15909475|gb|BI815829.1|BI815 ------------------------------------------------

PF10_0264                       TATATATTTATATATATTTATATATATTTATATATTTATTGGTGTGTT
MAL10|PF10_0264                 ------------------------------------------------
su_gi_contig_355                ------------------------------------------------
gi|27159627|gb|CA856827.1|CA856 ------------------------------------------------
gi|15909475|gb|BI815829.1|BI815 ------------------------------------------------

PF10_0264                       TGTTTATGTATTATTTATTTTATTTTTTTTTTTTTTGAATGGAGGAAG
MAL10|PF10_0264                 ------------------------------------------------
su_gi_contig_355                ------------------------------------------------
gi|27159627|gb|CA856827.1|CA856 ------------------------------------------------
gi|15909475|gb|BI815829.1|BI815 ------------------------------------------------

PF10_0264                       GTCGCAAAATTTTTGAAAGGTTTTACGAAGATATCAATAGTTTACATC
MAL10|PF10_0264                 ------------------------------------------------
su_gi_contig_355                ------------------------------------------------
gi|27159627|gb|CA856827.1|CA856 ------------------------------------------------
gi|15909475|gb|BI815829.1|BI815 ------------------------------------------------

PF10_0264                       TACATTTTGAGTATCTCGATTCCACACAACAATATTGTATAAGAAATA
MAL10|PF10_0264                 ------------------------------------------------
su_gi_contig_355                ------------------------------------------------
gi|27159627|gb|CA856827.1|CA856 ------------------------------------------------
gi|15909475|gb|BI815829.1|BI815 ------------------------------------------------

PF10_0264                       TGAAAAAATTTATAGAAGATAATAAATTGAGAGATGATAATATGATAA
MAL10|PF10_0264                 ------------------------------------------------
su_gi_contig_355                ------------------------------------------------
gi|27159627|gb|CA856827.1|CA856 ------------------------------------------------
gi|15909475|gb|BI815829.1|BI815 ------------------------------------------------

PF10_0264                       TTGTTAGTTGTGATAAACAATATCATGGTATTGGAACACGAGATACTT
MAL10|PF10_0264                 ------------------------------------------------
su_gi_contig_355                ------------------------------------------------
gi|27159627|gb|CA856827.1|CA856 ------------------------------------------------
gi|15909475|gb|BI815829.1|BI815 ------------------------------------------------

PF10_0264                       ACAAGAACGAAGACAGGATATGGTTATCTGAGGAAGGCAATGTGTTTG
MAL10|PF10_0264                 ------------------------------------------------
su_gi_contig_355                ------------------------------------------------
gi|27159627|gb|CA856827.1|CA856 ------------------------------------------------
gi|15909475|gb|BI815829.1|BI815 ------------------------------------------------

PF10_0264                       TAAC
MAL10|PF10_0264                 ----
su_gi_contig_355                ----
gi|27159627|gb|CA856827.1|CA856 ----
gi|15909475|gb|BI815829.1|BI815 ----

;

endblock;
