# Supplementary material for: cDNA sequences reveal considerable gene prediction inaccuracy in the Plasmodium falciparum genome
Source: BMC Genomics. 2007 Jul 27;8:255. doi: 10.1186/1471-2164-8-255 (PMC1978503; doi:10.1186/1471-2164-8-255)
Supplement: Additional file 2 — Genes with predicted coding regions fully covered by EST and confirmation of predicted introns. Aligned cDNA and predicted CDS sequences can be viewed by double clicking the hyper-linked gene names in the Excel file. [file 1471-2164-8-255-S2.zip › PF10_0276.TXT]

#NEXUS

[!This data assembled using Sequencher, from Gene Codes Corporation.]
begin data;
   dimensions ntax=5 nchar=3824;
   format datatype=dna gap=- interleave=yes;
   matrix

PF10_0276                       AAAAAGTTCCTTAAAAAATGTGGATCACAAAAAATTAAAAGTCATAAA
MAL10|PF10_0276                 ------------------------------------------------
su_gi_contig_1157               ------------------------------------------------
gi|15586205|gb|BI670821.1|BI670 ------------------------------------------------
gi|22794432|gb|BU498238.1|BU498 ------------------------------------------------

PF10_0276                       GAAGCTCTAGAGAAAAAACAAAACCTCTTAAAAATTGATCAGTTAAAA
MAL10|PF10_0276                 ------------------------------------------------
su_gi_contig_1157               ------------------------------------------------
gi|15586205|gb|BI670821.1|BI670 ------------------------------------------------
gi|22794432|gb|BU498238.1|BU498 ------------------------------------------------

PF10_0276                       AAAACAAACAATTTACAAAATCTCAATGTACAAGAATTCTTCATAAAA
MAL10|PF10_0276                 ------------------------------------------------
su_gi_contig_1157               ------------------------------------------------
gi|15586205|gb|BI670821.1|BI670 ------------------------------------------------
gi|22794432|gb|BU498238.1|BU498 ------------------------------------------------

PF10_0276                       CATTCCAAAGATCATGATTACAAAGCTGGAAAAATAACCGCAAAAAAA
MAL10|PF10_0276                 ------------------------------------------------
su_gi_contig_1157               ------------------------------------------------
gi|15586205|gb|BI670821.1|BI670 ------------------------------------------------
gi|22794432|gb|BU498238.1|BU498 ------------------------------------------------

PF10_0276                       GATATGAAACATAAAAAAAAAAATTTTAATAACAAAGCAAAAAAGGAT
MAL10|PF10_0276                 ------------------------------------------------
su_gi_contig_1157               ------------------------------------------------
gi|15586205|gb|BI670821.1|BI670 ------------------------------------------------
gi|22794432|gb|BU498238.1|BU498 ------------------------------------------------

PF10_0276                       AAAGGTATCAAAAATAAACAAATAGGAAAGAAAACAAGCATAAATAAT
MAL10|PF10_0276                 ------------------------------------------------
su_gi_contig_1157               ------------------------------------------------
gi|15586205|gb|BI670821.1|BI670 ------------------------------------------------
gi|22794432|gb|BU498238.1|BU498 ------------------------------------------------

PF10_0276                       AAAAGAAAGGCTTCCTCAAAAAATTCTAGGAAAAGTAAAAAAATGAAA
MAL10|PF10_0276                 ------------------------------------------------
su_gi_contig_1157               ------------------------------------------------
gi|15586205|gb|BI670821.1|BI670 ------------------------------------------------
gi|22794432|gb|BU498238.1|BU498 ------------------------------------------------

PF10_0276                       AAAAAACATAAACATAGGAAGTAAAACAAAAAGCAGTAACATAATAAT
MAL10|PF10_0276                 ------------------------------------------------
su_gi_contig_1157               ------------------------------------------------
gi|15586205|gb|BI670821.1|BI670 ------------------------------------------------
gi|22794432|gb|BU498238.1|BU498 ------------------------------------------------

PF10_0276                       TGTTTCTTTTTTTATACAAGAAGGTTTTTTATATATATTAGTTCATTT
MAL10|PF10_0276                 ------------------------------------------------
su_gi_contig_1157               ------------------------------------------------
gi|15586205|gb|BI670821.1|BI670 ------------------------------------------------
gi|22794432|gb|BU498238.1|BU498 ------------------------------------------------

PF10_0276                       GTATATTCTTTTATTTATACAATTATTTATAGCATTTATTTTATTTAT
MAL10|PF10_0276                 ------------------------------------------------
su_gi_contig_1157               ------------------------------------------------
gi|15586205|gb|BI670821.1|BI670 ------------------------------------------------
gi|22794432|gb|BU498238.1|BU498 ------------------------------------------------

PF10_0276                       ACATTTATTTATAGCATTTATTTTATTTATACATTTATTTATAGCATT
MAL10|PF10_0276                 ------------------------------------------------
su_gi_contig_1157               ------------------------------------------------
gi|15586205|gb|BI670821.1|BI670 ------------------------------------------------
gi|22794432|gb|BU498238.1|BU498 ------------------------------------------------

PF10_0276                       TATTTTATTTTATTTATACAATTATTTATAGCATTTATTTTATTTTAT
MAL10|PF10_0276                 ------------------------------------------------
su_gi_contig_1157               ------------------------------------------------
gi|15586205|gb|BI670821.1|BI670 ------------------------------------------------
gi|22794432|gb|BU498238.1|BU498 ------------------------------------------------

PF10_0276                       TTATACAATTATTTATAGCATTTATTTTATTTTATTTTATTTTTTATT
MAL10|PF10_0276                 ------------------------------------------------
su_gi_contig_1157               ------------------------------------------------
gi|15586205|gb|BI670821.1|BI670 ------------------------------------------------
gi|22794432|gb|BU498238.1|BU498 ------------------------------------------------

PF10_0276                       TTTTTTTTTTTTGTCATTATATATTTGTTATTTTAATTTTTTTTTTTT
MAL10|PF10_0276                 ------------------------------------------------
su_gi_contig_1157               ------------------------------------------------
gi|15586205|gb|BI670821.1|BI670 ------------------------------------------------
gi|22794432|gb|BU498238.1|BU498 ------------------------------------------------

PF10_0276                       TTTTTTTTTTTTTTTGCTTTTCTTTTAATTCAAATAAAACAAACTTTT
MAL10|PF10_0276                 ------------------------------------------------
su_gi_contig_1157               ------------------------------------------------
gi|15586205|gb|BI670821.1|BI670 ------------------------------------------------
gi|22794432|gb|BU498238.1|BU498 ------------------------------------------------

PF10_0276                       ATAAAGATATAAATTTGTCTAGAATACCCTTAAGGGGAAATAAAAATA
MAL10|PF10_0276                 ------------------------------------------------
su_gi_contig_1157               ------------------------------------------------
gi|15586205|gb|BI670821.1|BI670 ------------------------------------------------
gi|22794432|gb|BU498238.1|BU498 ------------------------------------------------

PF10_0276                       TGCATGGCAATAGATATGTTGATATATATATATATAATATATATATGT
MAL10|PF10_0276                 ------------------------------------------------
su_gi_contig_1157               ------------------------------------------------
gi|15586205|gb|BI670821.1|BI670 ------------------------------------------------
gi|22794432|gb|BU498238.1|BU498 ------------------------------------------------

PF10_0276                       ATATATTTTCATTTATTCAGTGTATGATATTCCCTCTCATAAGAATAC
MAL10|PF10_0276                 ------------------------------------------------
su_gi_contig_1157               ------------------------------------------------
gi|15586205|gb|BI670821.1|BI670 ------------------------------------------------
gi|22794432|gb|BU498238.1|BU498 ------------------------------------------------

PF10_0276                       AATTGAATTATTTATTTAAAATGAACTTTAATTTTTCTTGATGGAAAT
MAL10|PF10_0276                 ------------------------------------------------
su_gi_contig_1157               ------------------------------------------------
gi|15586205|gb|BI670821.1|BI670 ------------------------------------------------
gi|22794432|gb|BU498238.1|BU498 ------------------------------------------------

PF10_0276                       AATATTAATTTTAAATCTGATAATTCATTATATTAAAATTATATATAT
MAL10|PF10_0276                 ------------------------------------------------
su_gi_contig_1157               ------------------------------------------------
gi|15586205|gb|BI670821.1|BI670 ------------------------------------------------
gi|22794432|gb|BU498238.1|BU498 ------------------------------------------------

PF10_0276                       ATATAATATATGTTTATATGTTTATATGCTTATATGTGTGTGTTCTTA
MAL10|PF10_0276                 ------------------------------------------------
su_gi_contig_1157               ------------------------------------------------
gi|15586205|gb|BI670821.1|BI670 ------------------------------------------------
gi|22794432|gb|BU498238.1|BU498 ------------------------------------------------

PF10_0276                       TTTTTAGAAAGAGTTACATATAAAATACAAATTGAAAGATGTCCATAA
MAL10|PF10_0276                 ------------------------------------------------
su_gi_contig_1157               ------------------------------------------------
gi|15586205|gb|BI670821.1|BI670 ------------------------------------------------
gi|22794432|gb|BU498238.1|BU498 ------------------------------------------------

PF10_0276                       TAATGGATCTTTAAAATAAGGAAAATATAAACGTATTTATATATAAAT
MAL10|PF10_0276                 ------------------------------------------------
su_gi_contig_1157               ------------------------------------------------
gi|15586205|gb|BI670821.1|BI670 ------------------------------------------------
gi|22794432|gb|BU498238.1|BU498 ------------------------------------------------

PF10_0276                       AATACTATTACATATTTTAATTTTTTAATACTTTATTGTATACATATG
MAL10|PF10_0276                 ------------------------------------------------
su_gi_contig_1157               ------------------------------------------------
gi|15586205|gb|BI670821.1|BI670 ------------------------------------------------
gi|22794432|gb|BU498238.1|BU498 ------------------------------------------------

PF10_0276                       TGTACATATATATTTATTTTTAAGAATTAACAAGTTTAAGATTTTATT
MAL10|PF10_0276                 ------------------------------------------------
su_gi_contig_1157               ------------------------------------------------
gi|15586205|gb|BI670821.1|BI670 ------------------------------------------------
gi|22794432|gb|BU498238.1|BU498 ------------------------------------------------

PF10_0276                       ATAAAATTGTTCATATAATGTCATTTTATGAAAACTAACATTTATACG
MAL10|PF10_0276                 ------------------------------------------------
su_gi_contig_1157               ------------------------------------------------
gi|15586205|gb|BI670821.1|BI670 ------------------------------------------------
gi|22794432|gb|BU498238.1|BU498 ------------------------------------------------

PF10_0276                       TAAAAAAAAAAAAAAAAAAAATATATATATAAATATATGTGTTTTTCT
MAL10|PF10_0276                 ------------------------------------------------
su_gi_contig_1157               ------------------------------------------------
gi|15586205|gb|BI670821.1|BI670 ------------------------------------------------
gi|22794432|gb|BU498238.1|BU498 ------------------------------------------------

PF10_0276                       TTTTTTCTTTTTTTTTTTTTTTTTTTTTTTTTTTTGTGATATTATATA
MAL10|PF10_0276                 ------------------------------------------------
su_gi_contig_1157               ------------------------------------------------
gi|15586205|gb|BI670821.1|BI670 ------------------------------------------------
gi|22794432|gb|BU498238.1|BU498 ------------------------------------------------

PF10_0276                       CTTTCTGTAACATACAACTTAATATAAATATATTATATATATATATAT
MAL10|PF10_0276                 ------------------------------------------------
su_gi_contig_1157               ---------------AACTTAATATAAATATATTATATATATATATAT
gi|15586205|gb|BI670821.1|BI670 ------------------------------------------------
gi|22794432|gb|BU498238.1|BU498 ------------------------------------------------

PF10_0276                       ATATTTATTTATTTATTTATTTATTTATTTACTGAACAATTGTAATGG
MAL10|PF10_0276                 ------------------------------------------------
su_gi_contig_1157               ATATTTATTTATTTATTTATTTATTTATTTACTGAACAATTGTAATGG
gi|15586205|gb|BI670821.1|BI670 ------------------------------------------------
gi|22794432|gb|BU498238.1|BU498 ------------------------------------------------

PF10_0276                       TGAGATGAGCTGTAGTAGTTTGAAATATTTTTAATGGAATTTAAAAAA
MAL10|PF10_0276                 ------------------------------------------------
su_gi_contig_1157               TGAGATGAGCTGTAGTAGTTTGAAATATTTTTAATGGAATTTAAAAAA
gi|15586205|gb|BI670821.1|BI670 ------------------------------------------------
gi|22794432|gb|BU498238.1|BU498 ------------------------------------------------

PF10_0276                       AAGGAAAAAATATGGACGAGGAAAACGAAAGAGAACGGTTAAGAATTC
MAL10|PF10_0276                 -----------ATGGACGAGGAAAACGAAAGAGAACGGTTAAGAATTC
su_gi_contig_1157               AAGGAAAAAATATGGACGAGGAAAACGAAAGAGAACGGTTAAGAATTC
gi|15586205|gb|BI670821.1|BI670 ------------------------------------------------
gi|22794432|gb|BU498238.1|BU498 ------------------------------------------------

PF10_0276                       GTATGAGCCTAAACGATTTAATATTAATATTGTCAGTTTGTTATTCAG
MAL10|PF10_0276                 GTATGAGCCTAAACGATTTAATATTAATATTGTCAGTTTGTTATTCAG
su_gi_contig_1157               GTATGAGCCTAAACGATTTAATATTAATATTGTCAGTTTGTTATTCAG
gi|15586205|gb|BI670821.1|BI670 ------------------------------------------------
gi|22794432|gb|BU498238.1|BU498 ------------------------------------------------

PF10_0276                       TCGGTGATATATTTGTTCAATGGAATGAGTTTTCGAAATGTTATAAAC
MAL10|PF10_0276                 TCGGTGATATATTTGTTCAATGGAATGAGTTTTCGAAATGTTATAAAC
su_gi_contig_1157               TCGGTGATATATTTGTTCAATGGAATGAGTTTTCGAAATGTTATAAAC
gi|15586205|gb|BI670821.1|BI670 ------------------------------------------------
gi|22794432|gb|BU498238.1|BU498 ------------------------------------------------

PF10_0276                       CGATACAATTATGGCTTGTTGTTTCATTCATTTCTATTGTATTATACA
MAL10|PF10_0276                 CGATACAATTATGGCTTGTTGTTTCATTCATTTCTATTGTATTATACA
su_gi_contig_1157               CGATACAATTATGGCTTGTTGTTTCATTCATTTCTATTGTATTATACA
gi|15586205|gb|BI670821.1|BI670 ------------------------------------------------
gi|22794432|gb|BU498238.1|BU498 ------------------------------------------------

PF10_0276                       GATTATCTCATTTTCTTGCTCAATATTTAAGTAATGATAATGATGATT
MAL10|PF10_0276                 GATTATCTCATTTTCTTGCTCAATATTTAAGTAATGATAATGATGATT
su_gi_contig_1157               GATTATCTCATTTTCTTGCTCAATATTTAAGTAATGATAATGATGATT
gi|15586205|gb|BI670821.1|BI670 ------------------------------------------------
gi|22794432|gb|BU498238.1|BU498 ------------------------------------------------

PF10_0276                       TCATAATATATAGAAGAAACAATCCACCTTATTATATTAGCTTCTTAG
MAL10|PF10_0276                 TCATAATATATAGAAGAAACAATCCACCTTATTATATTAGCTTCTTAG
su_gi_contig_1157               TCATAATATATAGAAGAAACAATCCACCTTATTATATTAGCTTCTTAG
gi|15586205|gb|BI670821.1|BI670 ------------------------------------------------
gi|22794432|gb|BU498238.1|BU498 ------------------------------------------------

PF10_0276                       TACTGTTCATACTGTTTCCTTTTTTTTTTATTTGGAATATTATAGGAA
MAL10|PF10_0276                 TACTGTTCATACTGTTTCCTTTTTTTTTTATTTGGAATATTATAGGAA
su_gi_contig_1157               TACTGTTCATACTGTTTCCTTTTTTTTTTATTTGGAATATTATAGGAA
gi|15586205|gb|BI670821.1|BI670 ------------------------------------------------
gi|22794432|gb|BU498238.1|BU498 ------------------------------------------------

PF10_0276                       CAATATGGATATATCAAATTATAAAATACACTCCAAATTGTTTACCCA
MAL10|PF10_0276                 CAATATGGATATATCAAATTATAAAATACACTCCAAATTGTTTACCCA
su_gi_contig_1157               CAATATGGATATATCAAATTATAAAATACACTCCAAATTGTTTACCCA
gi|15586205|gb|BI670821.1|BI670 ------------------------------------------------
gi|22794432|gb|BU498238.1|BU498 ------------------------------------------------

PF10_0276                       GAAATAATCATCCTTGGTTTATTGTTCTCTGGATTGTACTTTGCTATA
MAL10|PF10_0276                 GAAATAATCATCCTTGGTTTATTGTTCTCTGGATTGTACTTTGCTATA
su_gi_contig_1157               GAAATAATCATCCTTGGTTTATTGTTCTCTGGATTGTACTTTGCTATA
gi|15586205|gb|BI670821.1|BI670 -----------------AGGATTGTTCTCTGGATTGTACTTTGCTATA
gi|22794432|gb|BU498238.1|BU498 ---------------------------------------TTTGCTATA

PF10_0276                       TATGGATTTTGTTATACTTGTTTTTTATTATACTATCCATATATCTCG
MAL10|PF10_0276                 TATGGATTTTGTTATACTTGTTTTTTATTATACTATCCATATATCTCG
su_gi_contig_1157               TATGGATTTTGTTATACTTGTTTTTTATTATACTATCCATATATCTCG
gi|15586205|gb|BI670821.1|BI670 TATGGATTTTGTTATACTTGTTTTTTATTATACTATCCATATATCTCG
gi|22794432|gb|BU498238.1|BU498 TATGGATTTTGTTATACTTGTTTTTTATTATACTATCCATATATCTCG

PF10_0276                       AATATCAATCAAGAATTTATGAAAGGACCATAACGAATATACAAACGG
MAL10|PF10_0276                 AATATCAATCAAGAATTTATGAAAGGACCATAACGAATATACAAACGG
su_gi_contig_1157               AATATCAATCAAGAATTTATGAAAGGACCATAACGAATATACAAACGG
gi|15586205|gb|BI670821.1|BI670 AATATCAATCAAGAATTTATGAAAGGACCATAACGAATATACAAACGG
gi|22794432|gb|BU498238.1|BU498 AATATCAATCAAGAATTTATGAAAGGACCATAACGAATATACAAACGG

PF10_0276                       ATGATATATTCTCCAGATGGACAGATAATATCGACTTAATGAGAGACT
MAL10|PF10_0276                 ATGATATATTCTCCAGATGGACAGATAATATCGACTTAATGAGAGACT
su_gi_contig_1157               ATGATATATTCTCCAGATGGACAGATAATATCGACTTAATGAGAGACT
gi|15586205|gb|BI670821.1|BI670 ATGATATATTCTCCAGATGGACAGATAATATCGACTTAATGAGAGACT
gi|22794432|gb|BU498238.1|BU498 ATGATATATTCTCCAGATGGACAGATAATATCGACTTAATGAGAGACT

PF10_0276                       ATGGTATTTTTATTTATAGAAATGGATTAAGATTAAAACAAATAGAAA
MAL10|PF10_0276                 ATGGTATTTTTATTTATAGAAATGGATTAAGATTAAAACAAATAGAAA
su_gi_contig_1157               ATGGTATTTTTATTTATAGAAATGGATTAAGATTAAAACAAATAGAAA
gi|15586205|gb|BI670821.1|BI670 ATGGTATTTTTATTTATAGAAATGGATTAAGATTAAAACAAATAGAAA
gi|22794432|gb|BU498238.1|BU498 ATGGTATTTTTATTTATAGAAATGGATTAAGATTAAAACAAATAGAAA

PF10_0276                       ATTTGCCATTTTATTATATCAAAAATATTTCAAACGAATCCAAATGTT
MAL10|PF10_0276                 ATTTGCCATTTTATTATATCAAAAATATTTCAAACGAATCCAAATGTT
su_gi_contig_1157               ATTTGCCATTTTATTATATCAAAAATATTTCAAACGAATCCAAATGTT
gi|15586205|gb|BI670821.1|BI670 ATTTGCCATTTTATTATATCAAAAATATTTCAAACGAATCCAAATGTT
gi|22794432|gb|BU498238.1|BU498 ATTTGCCATTTTATTATATCAAAAATATTTCAAACGAATCCAAATGTT

PF10_0276                       CTATATGCTTAAATGATTTCCAAATCGATGAATGTGTAAGAACATTGT
MAL10|PF10_0276                 CTATATGCTTAAATGATTTCCAAATCGATGAATGTGTAAGAACATTGT
su_gi_contig_1157               CTATATGCTTAAATGATTTCCAAATCGATGAATGTGTAAGAACATTGT
gi|15586205|gb|BI670821.1|BI670 CTATATGCTTAAATGATTTCCAAATCGATGAATGTGTAAGAACATTGT
gi|22794432|gb|BU498238.1|BU498 CTATATGCTTAAATGATTTCCAAATCGATGAATGTGTAAGAACATTGT

PF10_0276                       TATTATGTAATCACACTTTTCATAAATCTTGTATTGATTTGTGGCTAA
MAL10|PF10_0276                 TATTATGTAATCACACTTTTCATAAATCTTGTATTGATTTGTGGCTAA
su_gi_contig_1157               TATTATGTAATCACACTTTTCATAAATCTTGTATTGATTTGTGGCTAA
gi|15586205|gb|BI670821.1|BI670 TATTATGTAATCACACTTTTCATAAATCTTGTATTGATTTGTGGCTAA
gi|22794432|gb|BU498238.1|BU498 TATTATGTAATCACACTTTTCATAAATCTTGTATTGATTTGTGGCTAA

PF10_0276                       TCAGAAGTGCTACCTGTCCAAATTGCAAATCACCTATTGCATCGCAAG
MAL10|PF10_0276                 TCAGAAGTGCTACCTGTCCAAATTGCAAATCACCTATTGCATCGCAAG
su_gi_contig_1157               TCAGAAGTGCTACCTGTCCAAATTGCAAATCACCTATTGCATCGCAAG
gi|15586205|gb|BI670821.1|BI670 TCAGAAGTGCTACCTGTCCAAATTGCAAATCACCTATTGCATCGCAAG
gi|22794432|gb|BU498238.1|BU498 TCAGAAGTGCTACCTGTCCAAATTGCAAATCACCTATTGCATCGCAAG

PF10_0276                       GTATTTTTATGAACATTTAAGGTAAAATATGTATGTATATATATATAT
MAL10|PF10_0276                 GTATTTTTATGAACATTTAA----------------------------
su_gi_contig_1157               GTATTTTTATGAACATTTAAGGTAAAATATGTATGTATATATATATAT
gi|15586205|gb|BI670821.1|BI670 GTATTTTTATGAACATTTAAGGTAAAATATGTATGTATATATATATAT
gi|22794432|gb|BU498238.1|BU498 GTATTTTTATGAACATTTAAGGTAAAA---------------------

PF10_0276                       ATATATATATAAAAAAAAAAAAAAAAAAAAATGCACACAATGGCTAGC
MAL10|PF10_0276                 ------------------------------------------------
su_gi_contig_1157               ATATATATATATAAAAAAAAA---------------------------
gi|15586205|gb|BI670821.1|BI670 ATATATATATATAAAAAAAAA---------------------------
gi|22794432|gb|BU498238.1|BU498 ------------------------------------------------

PF10_0276                       TGTACATAATATATATGTACATATATATATATATTATGTGTGTGCACA
MAL10|PF10_0276                 ------------------------------------------------
su_gi_contig_1157               ------------------------------------------------
gi|15586205|gb|BI670821.1|BI670 ------------------------------------------------
gi|22794432|gb|BU498238.1|BU498 ------------------------------------------------

PF10_0276                       CAATATTTATATGTTCATGTCGATTTAATTTTTTTTTAATATTGAATA
MAL10|PF10_0276                 ------------------------------------------------
su_gi_contig_1157               ------------------------------------------------
gi|15586205|gb|BI670821.1|BI670 ------------------------------------------------
gi|22794432|gb|BU498238.1|BU498 ------------------------------------------------

PF10_0276                       TAAGATTTGGTTTAATATTATTACTTTTGTTTTTATTTTAACATGTAT
MAL10|PF10_0276                 ------------------------------------------------
su_gi_contig_1157               ------------------------------------------------
gi|15586205|gb|BI670821.1|BI670 ------------------------------------------------
gi|22794432|gb|BU498238.1|BU498 ------------------------------------------------

PF10_0276                       TATTTTTAATATTTATATATATATATATATATATATATATATATATAT
MAL10|PF10_0276                 ------------------------------------------------
su_gi_contig_1157               ------------------------------------------------
gi|15586205|gb|BI670821.1|BI670 ------------------------------------------------
gi|22794432|gb|BU498238.1|BU498 ------------------------------------------------

PF10_0276                       TTTTTTATATATATATTTTTTTTATATATTTTTTTTTGTTCTTAAATT
MAL10|PF10_0276                 ------------------------------------------------
su_gi_contig_1157               ------------------------------------------------
gi|15586205|gb|BI670821.1|BI670 ------------------------------------------------
gi|22794432|gb|BU498238.1|BU498 ------------------------------------------------

PF10_0276                       AAACTTGTTTTATTAAAAATGTGTACTTAATTATGAAAAAAAAAAAAA
MAL10|PF10_0276                 ------------------------------------------------
su_gi_contig_1157               ------------------------------------------------
gi|15586205|gb|BI670821.1|BI670 ------------------------------------------------
gi|22794432|gb|BU498238.1|BU498 ------------------------------------------------

PF10_0276                       AATACAGTTCTATTTATTTACAAATGTATAATAAGGGTAAATATTTTT
MAL10|PF10_0276                 ------------------------------------------------
su_gi_contig_1157               ------------------------------------------------
gi|15586205|gb|BI670821.1|BI670 ------------------------------------------------
gi|22794432|gb|BU498238.1|BU498 ------------------------------------------------

PF10_0276                       TATTTATTTTATTTTTTATTATGATGCAAGATTCGTCAGAGAAAAGAT
MAL10|PF10_0276                 ------------------------------------------------
su_gi_contig_1157               ------------------------------------------------
gi|15586205|gb|BI670821.1|BI670 ------------------------------------------------
gi|22794432|gb|BU498238.1|BU498 ------------------------------------------------

PF10_0276                       ATATTCGCACAAATCCTGTGCAGATCTTATTCTATCCGATATTGACGT
MAL10|PF10_0276                 ------------------------------------------------
su_gi_contig_1157               ------------------------------------------------
gi|15586205|gb|BI670821.1|BI670 ------------------------------------------------
gi|22794432|gb|BU498238.1|BU498 ------------------------------------------------

PF10_0276                       TCCAGTTATCCATCCAGAATCGAGGTACAAATTTTTATAAGACAATTT
MAL10|PF10_0276                 ------------------------------------------------
su_gi_contig_1157               ------------------------------------------------
gi|15586205|gb|BI670821.1|BI670 ------------------------------------------------
gi|22794432|gb|BU498238.1|BU498 ------------------------------------------------

PF10_0276                       ATTTAATTCCTCCATAACTTTTTTTAAGAGTTTCTCATAATTATATGA
MAL10|PF10_0276                 ------------------------------------------------
su_gi_contig_1157               ------------------------------------------------
gi|15586205|gb|BI670821.1|BI670 ------------------------------------------------
gi|22794432|gb|BU498238.1|BU498 ------------------------------------------------

PF10_0276                       ATAAAATGGTATTGCGTCTTTCCATTTGTGTATTTTTAAAATATTAGG
MAL10|PF10_0276                 ------------------------------------------------
su_gi_contig_1157               ------------------------------------------------
gi|15586205|gb|BI670821.1|BI670 ------------------------------------------------
gi|22794432|gb|BU498238.1|BU498 ------------------------------------------------

PF10_0276                       TTGTGCATCATTATATATATCAAATATGTTTTTTAAATCGTTTGAAAT
MAL10|PF10_0276                 ------------------------------------------------
su_gi_contig_1157               ------------------------------------------------
gi|15586205|gb|BI670821.1|BI670 ------------------------------------------------
gi|22794432|gb|BU498238.1|BU498 ------------------------------------------------

PF10_0276                       TATTTCTTTAATTTCATATTCATCTAAAGTAATATCATTTGGATGATT
MAL10|PF10_0276                 ------------------------------------------------
su_gi_contig_1157               ------------------------------------------------
gi|15586205|gb|BI670821.1|BI670 ------------------------------------------------
gi|22794432|gb|BU498238.1|BU498 ------------------------------------------------

PF10_0276                       TGATCCACCCATATATAAAGTTAATAATACTTTATTATCATCATGACA
MAL10|PF10_0276                 ------------------------------------------------
su_gi_contig_1157               ------------------------------------------------
gi|15586205|gb|BI670821.1|BI670 ------------------------------------------------
gi|22794432|gb|BU498238.1|BU498 ------------------------------------------------

PF10_0276                       TCTTTCTTTAAACATATTATTTATATGAAAACATCCCAAGATATGTGC
MAL10|PF10_0276                 ------------------------------------------------
su_gi_contig_1157               ------------------------------------------------
gi|15586205|gb|BI670821.1|BI670 ------------------------------------------------
gi|22794432|gb|BU498238.1|BU498 ------------------------------------------------

PF10_0276                       ACATTTATCAGATGATAAAAATCCAAAAAAGTTTTTTGGAATATTTAT
MAL10|PF10_0276                 ------------------------------------------------
su_gi_contig_1157               ------------------------------------------------
gi|15586205|gb|BI670821.1|BI670 ------------------------------------------------
gi|22794432|gb|BU498238.1|BU498 ------------------------------------------------

PF10_0276                       ATCACTTTTCTTAAAATATAATGATATACTTATAATACTAGAATACGA
MAL10|PF10_0276                 ------------------------------------------------
su_gi_contig_1157               ------------------------------------------------
gi|15586205|gb|BI670821.1|BI670 ------------------------------------------------
gi|22794432|gb|BU498238.1|BU498 ------------------------------------------------

PF10_0276                       AAAATTTAAAAGTATATCTCTTATGTTAACCGGTAAAATGTTCCTCAT
MAL10|PF10_0276                 ------------------------------------------------
su_gi_contig_1157               ------------------------------------------------
gi|15586205|gb|BI670821.1|BI670 ------------------------------------------------
gi|22794432|gb|BU498238.1|BU498 ------------------------------------------------

PF10_0276                       AATATTAGAACATATTTTCGAATTTACAGCTAAAACAATGTTTTTACC
MAL10|PF10_0276                 ------------------------------------------------
su_gi_contig_1157               ------------------------------------------------
gi|15586205|gb|BI670821.1|BI670 ------------------------------------------------
gi|22794432|gb|BU498238.1|BU498 ------------------------------------------------

PF10_0276                       ATATATTGTTTTATTTTGATTTTCATGTTTGATGTTACACATCCATAA
MAL10|PF10_0276                 ------------------------------------------------
su_gi_contig_1157               ------------------------------------------------
gi|15586205|gb|BI670821.1|BI670 ------------------------------------------------
gi|22794432|gb|BU498238.1|BU498 ------------------------------------------------

PF10_0276                       ATTGTTATAAGCCTTTTCAATAAAATCGACTTCATGATTTGTATATAT
MAL10|PF10_0276                 ------------------------------------------------
su_gi_contig_1157               ------------------------------------------------
gi|15586205|gb|BI670821.1|BI670 ------------------------------------------------
gi|22794432|gb|BU498238.1|BU498 ------------------------------------------------

PF10_0276                       AAATTCTTTATTCATATGACTCTGTAATTTATCTATTAATTCATATAA
MAL10|PF10_0276                 ------------------------------------------------
su_gi_contig_1157               ------------------------------------------------
gi|15586205|gb|BI670821.1|BI670 ------------------------------------------------
gi|22794432|gb|BU498238.1|BU498 ------------------------------------------------

PF10_0276                       ACCATTTTTAAAGGTAACAGTTTTTCCAATTAAATTTTTTTTTTTTTT
MAL10|PF10_0276                 ------------------------------------------------
su_gi_contig_1157               ------------------------------------------------
gi|15586205|gb|BI670821.1|BI670 ------------------------------------------------
gi|22794432|gb|BU498238.1|BU498 ------------------------------------------------

PF10_0276                       TTTTTCATCATCAAAATGGCTAGTCGTCCATTTGGCTAGATCAGGTAA
MAL10|PF10_0276                 ------------------------------------------------
su_gi_contig_1157               ------------------------------------------------
gi|15586205|gb|BI670821.1|BI670 ------------------------------------------------
gi|22794432|gb|BU498238.1|BU498 ------------------------------------------------

PF10_0276                       CATTAAAAAAGGGTAAAAGAATTGGTATGTACATTTTAGAAATATAGA
MAL10|PF10_0276                 ------------------------------------------------
su_gi_contig_1157               ------------------------------------------------
gi|15586205|gb|BI670821.1|BI670 ------------------------------------------------
gi|22794432|gb|BU498238.1|BU498 ------------------------------------------------

PF10_0276                       AATATGACGAAATATATTAATAGAAAATTGTTTCATATGTAATAACAA
MAL10|PF10_0276                 ------------------------------------------------
su_gi_contig_1157               ------------------------------------------------
gi|15586205|gb|BI670821.1|BI670 ------------------------------------------------
gi|22794432|gb|BU498238.1|BU498 ------------------------------------------------

PF10_0276                       AATAGGAATCCTGTAACAAATATAATTAAATACATTTTTTTTTTCTGT
MAL10|PF10_0276                 ------------------------------------------------
su_gi_contig_1157               ------------------------------------------------
gi|15586205|gb|BI670821.1|BI670 ------------------------------------------------
gi|22794432|gb|BU498238.1|BU498 ------------------------------------------------

PF10_0276                       CTTCTTATTTGAGGAATAGTAATTGTATAAGACATTTAAATATACATC
MAL10|PF10_0276                 ------------------------------------------------
su_gi_contig_1157               ------------------------------------------------
gi|15586205|gb|BI670821.1|BI670 ------------------------------------------------
gi|22794432|gb|BU498238.1|BU498 ------------------------------------------------

PF10_0276                       CATTTTCATGTTTTTATTTGAAATGTAAAAAA
MAL10|PF10_0276                 --------------------------------
su_gi_contig_1157               --------------------------------
gi|15586205|gb|BI670821.1|BI670 --------------------------------
gi|22794432|gb|BU498238.1|BU498 --------------------------------

;

endblock;
