# Supplementary material for: cDNA sequences reveal considerable gene prediction inaccuracy in the Plasmodium falciparum genome
Source: BMC Genomics. 2007 Jul 27;8:255. doi: 10.1186/1471-2164-8-255 (PMC1978503; doi:10.1186/1471-2164-8-255)
Supplement: Additional file 2 — Genes with predicted coding regions fully covered by EST and confirmation of predicted introns. Aligned cDNA and predicted CDS sequences can be viewed by double clicking the hyper-linked gene names in the Excel file. [file 1471-2164-8-255-S2.zip › PF10_0301.TXT]

#NEXUS

[!This data assembled using Sequencher, from Gene Codes Corporation.]
begin data;
   dimensions ntax=3 nchar=3638;
   format datatype=dna gap=- interleave=yes;
   matrix

PF10_0301        GAAAAAAAAAGTTTACAAGAGAAGGAGGAAAATAATTGTAATGATGAT
MAL10|PF10_0301  ------------------------------------------------
su_gi_contig_870 ------------------------------------------------

PF10_0301        AATTTACCTACAAATGTCGATATAAATGACAATAATATGAATAACATA
MAL10|PF10_0301  ------------------------------------------------
su_gi_contig_870 ------------------------------------------------

PF10_0301        TCATATATAAATGATAAATTAAAAAAAGATTCATATGAAAAAATTAAA
MAL10|PF10_0301  ------------------------------------------------
su_gi_contig_870 ------------------------------------------------

PF10_0301        ACATATGTTGTTATATATAACATAGGAAAGAAGAAAAATGTGGGATGT
MAL10|PF10_0301  ------------------------------------------------
su_gi_contig_870 ------------------------------------------------

PF10_0301        ATAGTTCGAAGTTGTGTTGCTTTTAATGTTCATAAAATATTTATTGTT
MAL10|PF10_0301  ------------------------------------------------
su_gi_contig_870 ------------------------------------------------

PF10_0301        GGTAAAAGAAAGAAAGAAATAAATTTCTTTGGTAATATGGGTACATAT
MAL10|PF10_0301  ------------------------------------------------
su_gi_contig_870 ------------------------------------------------

PF10_0301        GATTATATAACGATAGAATATTTTGATAATATTTATGAATTAAAGGAA
MAL10|PF10_0301  ------------------------------------------------
su_gi_contig_870 ------------------------------------------------

PF10_0301        TATTTAACAAAACATGATATATTATTATATGCATGTGAAATTAGTGTT
MAL10|PF10_0301  ------------------------------------------------
su_gi_contig_870 ------------------------------------------------

PF10_0301        AATGCTTTATCCATTACTACAAATCCATATGAACATAAAGATACAGCT
MAL10|PF10_0301  ------------------------------------------------
su_gi_contig_870 ------------------------------------------------

PF10_0301        TTTTTATTTGGAAATGAAGGAACAGGTATTCATGACAATGTTTTAAAA
MAL10|PF10_0301  ------------------------------------------------
su_gi_contig_870 ------------------------------------------------

PF10_0301        ATATGTGACAAAATTATTTACATTCCACAATATGGGAAAGGTACTGCT
MAL10|PF10_0301  ------------------------------------------------
su_gi_contig_870 ------------------------------------------------

PF10_0301        TCATTAAACGTATCTGTATCTTGTGCTATTATTTTACAAAATTTTGCT
MAL10|PF10_0301  ------------------------------------------------
su_gi_contig_870 ------------------------------------------------

PF10_0301        GTGTGGGCAAATTATGAACAAACCGAAATAAAAAATAAAAAATTTATT
MAL10|PF10_0301  ------------------------------------------------
su_gi_contig_870 ------------------------------------------------

PF10_0301        GTACAAAAAAAAATGAGTAAATTGCAAAAATATTTAAATCCTACGGAT
MAL10|PF10_0301  ------------------------------------------------
su_gi_contig_870 ------------------------------------------------

PF10_0301        GATATGTTGAAACAAATACATTTTAAAAGATCCTTAAGATCTCAGAAA
MAL10|PF10_0301  ------------------------------------------------
su_gi_contig_870 ------------------------------------------------

PF10_0301        AAAAAAGAAAATCATATAATATCATTTGAAAACTTTATATGACAAAAA
MAL10|PF10_0301  ------------------------------------------------
su_gi_contig_870 ------------------------------------------------

PF10_0301        AAAATATGTTAACTATATATATATATATATATATATATATGTGTAGCT
MAL10|PF10_0301  ------------------------------------------------
su_gi_contig_870 ------------------------------------------------

PF10_0301        ATATATATGTAAATATTATTATGCAATACTATAATTAATTCAAATTTA
MAL10|PF10_0301  ------------------------------------------------
su_gi_contig_870 ------------------------------------------------

PF10_0301        GCAATATATATATATATATATATATTTTATTTTATTTTATTTTATTTT
MAL10|PF10_0301  ------------------------------------------------
su_gi_contig_870 ------------------------------------------------

PF10_0301        ATTTTATTTTTTTTTTTTTTTTTGTTTTTAACTTATTATTTGTTTTTG
MAL10|PF10_0301  ------------------------------------------------
su_gi_contig_870 ------------------------------------------------

PF10_0301        TCCATTTTTGATATCACAGCAAATTAAAATGCGATTAAAAAATTTTTT
MAL10|PF10_0301  ------------------------------------------------
su_gi_contig_870 ------------------------------------------------

PF10_0301        TTTTTTTTTTTCTACGATTATTATAATTTTTAAATATTATACACAAAC
MAL10|PF10_0301  ------------------------------------------------
su_gi_contig_870 ------------------------------------------------

PF10_0301        AAAGAAAATTTAAAAGAAATAAAAAGAATGTACACAATATGTATTATA
MAL10|PF10_0301  ------------------------------------------------
su_gi_contig_870 ------------------------------------------------

PF10_0301        AATACCTCCAATGTTTGTGTATGTAATAATTAATTATTTATTTATTTC
MAL10|PF10_0301  ------------------------------------------------
su_gi_contig_870 ------------------------------------------------

PF10_0301        AACGTAATATTAATATTTGTATCATATAAAAAGAAAAAAATTGTATAA
MAL10|PF10_0301  ------------------------------------------------
su_gi_contig_870 ------------------------------------------------

PF10_0301        TTTCTTAATGCACATTAATGCTTCTTTAAATATTTGATATGAGATTAA
MAL10|PF10_0301  ------------------------------------------------
su_gi_contig_870 ------------------------------------------------

PF10_0301        TGTCTTTAAGATAAATGAAAGAAAAAAAAAAAAAAAATCTAAATGTGC
MAL10|PF10_0301  ------------------------------------------------
su_gi_contig_870 ------------------------------------------------

PF10_0301        AGACCGAAATAAAATACCTCTTAAGTATATATATATAATACATACATA
MAL10|PF10_0301  ------------------------------------------------
su_gi_contig_870 ------------------------------------------------

PF10_0301        TATATATTTTTTTTTTTTTAAAAGGATTATATATGGGTAAGTTATAAC
MAL10|PF10_0301  ------------------------------------------------
su_gi_contig_870 ------------------------------------------------

PF10_0301        CATAAATATATATATATACATATATATATATATATATATATATATATA
MAL10|PF10_0301  ------------------------------------------------
su_gi_contig_870 ------------------------------------------------

PF10_0301        TATATATATATATATATATATATATTTTATTTTTTTGTTGCTTATTTA
MAL10|PF10_0301  ------------------------------------------------
su_gi_contig_870 ------------------------------------------------

PF10_0301        TATTAATAGAAAATGCAGGTGAATTTCCCAGAAGACAAAATTGATTTG
MAL10|PF10_0301  ------------ATGCAGGTGAATTTCCCAGAAGACAAAATTGATTTG
su_gi_contig_870 --------GAAAATGCAGGTGAATTTCCCAGAAGACAAAATTGATTTG

PF10_0301        TTTGAAAAAAATTTCAACTTAATTGACAACAATAATGATAAAAAAATT
MAL10|PF10_0301  TTTGAAAAAAATTTCAACTTAATTGACAACAATAATGATAAAAAAATT
su_gi_contig_870 TTTGAAAAAAATTTCAACTTAATTGACAACAATAATGATAAAAAAATT

PF10_0301        AGCCCAGAAGAATTTAAAATACTCATACGCGTCCTGGGGCAAACAATA
MAL10|PF10_0301  AGCCCAGAAGAATTTAAAATACTCATACGCGTCCTGGGGCAAACAATA
su_gi_contig_870 AGCCCAGAAGAATTTAAAATACTCATACGCGTCCTGGGGCAAACAATA

PF10_0301        AACGAAAAAGATCTGGATGAAATAATAAATAAGCATTTTGAAGATGGT
MAL10|PF10_0301  AACGAAAAAGATCTGGATGAAATAATAAATAAGCATTTTGAAGATGGT
su_gi_contig_870 AACGAAAAAGATCTGGATGAAATAATAAATAAGCATTTTGAAGATGGT

PF10_0301        ATAGAAGAATGTGATAAAGAACAAAAGGATAATGATGAAAAAAATAAT
MAL10|PF10_0301  ATAGAAGAATGTGATAAAGAACAAAAGGATAATGATGAAAAAAATAAT
su_gi_contig_870 ATAGAAGAATGTGATAAAGAACAAAAGGATAATGATGAAAAAAATAAT

PF10_0301        AAATCTATTAATAGTATAAAAAAAAAATATGATATTAAAAATTCAATA
MAL10|PF10_0301  AAATCTATTAATAGTATAAAAAAAAAATATGATATTAAAAATTCAATA
su_gi_contig_870 AAATCTATTAATAGTATAAAAAAAAAATATGATATTAAAAATTCAATA

PF10_0301        TCCAAATTTAGTAATATAAAAAGTAATGAAGAAAAAACACAAAATTCT
MAL10|PF10_0301  TCCAAATTTAGTAATATAAAAAGTAATGAAGAAAAAACACAAAATTCT
su_gi_contig_870 TCCAAATTTAGTAATATAAAAAGTAATGAAGAAAAAACACAAAATTCT

PF10_0301        TTAATTAAAAATAAGGATCATTTAAATGAAAAAATAATAAATAAAAAA
MAL10|PF10_0301  TTAATTAAAAATAAGGATCATTTAAATGAAAAAATAATAAATAAAAAA
su_gi_contig_870 TTAATTAAAAATAAGGATCATTTAAATGAAAAAATAATAAATAAAAAA

PF10_0301        CATATTAACTTTGAAGAATTTTTAAAAATTTTTATGAATATATATACT
MAL10|PF10_0301  CATATTAACTTTGAAGAATTTTTAAAAATTTTTATGAATATATATACT
su_gi_contig_870 CATATTAACTTTGAAGAATTTTTAAAAATTTTTATGAATATATATACT

PF10_0301        CAACCTATATCATTACATGAATTAATCAAATATTTTCAAATCTTTGAT
MAL10|PF10_0301  CAACCTATATCATTACATGAATTAATCAAATATTTTCAAATCTTTGAT
su_gi_contig_870 CAACCTATATCATTACATGAATTAATCAAATATTTTCAAATCTTTGAT

PF10_0301        AATGAAAATAAAGGTTATATGGATATGGAGAAATTAAAATATATTCTT
MAL10|PF10_0301  AATGAAAATAAAGGTTATATGGATATGGAGAAATTAAAATATATTCTT
su_gi_contig_870 AATGAAAATAAAGGTTATATGGATATGGAGAAATTAAAATATATTCTT

PF10_0301        ATGAATTCTGATGAAAAAATTACAGATGAGGACTTTAAATTCTTTTTG
MAL10|PF10_0301  ATGAATTCTGATGAAAAAATTACAGATGAGGACTTTAAATTCTTTTTG
su_gi_contig_870 ATGAATTCTGATGAAAAAATTACAGATGAGGACTTTAAATTCTTTTTG

PF10_0301        GACTCAATAAATTTCAAAAACGTAGATAAAATAGATTATGTTATTTTA
MAL10|PF10_0301  GACTCAATAAATTTCAAAAACGTAGATAAAATAGATTATGTTATTTTA
su_gi_contig_870 GACTCAATAAATTTCAAAAACGTAGATAAAATAGATTATGTTATTTTA

PF10_0301        TCGAAAATGATAAAAAATTTATGTTAACATGAAAGGATGAAAAAAAAA
MAL10|PF10_0301  TCGAAAATGATAAAAAATTTATGTTAA---------------------
su_gi_contig_870 TCGAAAATGATAAAAAATTTATGTTAACATGAAAGGATGAAAAAAAAA

PF10_0301        AAAATTTATAATATGCTCTTTTCATATTTTTCACTTGTCCATATGAAA
MAL10|PF10_0301  ------------------------------------------------
su_gi_contig_870 AAAATTTATAATATGCTCTTTTCATATTTTTCACTTGTCCATATGAAA

PF10_0301        TATAAATTATCTCATTATAATATTTGCATATATAAATATATATATATA
MAL10|PF10_0301  ------------------------------------------------
su_gi_contig_870 TATAAATTATCTCATTATAATATTTGCATATATAAATATATATATATA

PF10_0301        TATATATGTATATATATATGTGTGTTTGATTTTTTAAGAAAACAATAT
MAL10|PF10_0301  ------------------------------------------------
su_gi_contig_870 TATATATGTATATATATATGTGTGTTTGATTTTTTAAGAAAACAATAT

PF10_0301        GTTTTTTGCACAACTTATAAAATGTGTTTTATTAGTTAGGTTTAAACA
MAL10|PF10_0301  ------------------------------------------------
su_gi_contig_870 GTTTTTTGCACAACTTATAAAATGTGTTTTATTAGTTAGGTTTAAACA

PF10_0301        ATTAAACGGTATAAAAAAAAAAAAAAAAAGAAGCACATATATATATAT
MAL10|PF10_0301  ------------------------------------------------
su_gi_contig_870 ATTAAACGGTATAAAAAAAAA---------------------------

PF10_0301        ATATATATATATATATAATATCTATTTTATTTTATTTTATTTTATTTT
MAL10|PF10_0301  ------------------------------------------------
su_gi_contig_870 ------------------------------------------------

PF10_0301        TTTTATATAATGTATAATATGTCATATATAATTTGTTGAATCATCGAA
MAL10|PF10_0301  ------------------------------------------------
su_gi_contig_870 ------------------------------------------------

PF10_0301        CAAAATATAATTACAAAAGAACATTTCAAAGAAATAAGATGCAAATCA
MAL10|PF10_0301  ------------------------------------------------
su_gi_contig_870 ------------------------------------------------

PF10_0301        TATGACTATATATATATATATATATATATATATATATATATACATATA
MAL10|PF10_0301  ------------------------------------------------
su_gi_contig_870 ------------------------------------------------

PF10_0301        TATATATTTTTTTTTTATATTAACAATTTAATAAATATTGAGCATACA
MAL10|PF10_0301  ------------------------------------------------
su_gi_contig_870 ------------------------------------------------

PF10_0301        ATCAGAACGTGTGTTAGGGTTACTCCGTTTATTACACTATATGATGTA
MAL10|PF10_0301  ------------------------------------------------
su_gi_contig_870 ------------------------------------------------

PF10_0301        TCAGCCTGGTCCACAGTATTTCCTCCTCCGTTAGATGAAGGATCTTCT
MAL10|PF10_0301  ------------------------------------------------
su_gi_contig_870 ------------------------------------------------

PF10_0301        TTACATGTATAATAATTTCCTTCTAATGTACACACTTCATTTTCTGCA
MAL10|PF10_0301  ------------------------------------------------
su_gi_contig_870 ------------------------------------------------

PF10_0301        CATTTTAATGAACATGGTGTATCACCTTGTATATCACATAATTTATTC
MAL10|PF10_0301  ------------------------------------------------
su_gi_contig_870 ------------------------------------------------

PF10_0301        TGGTTAAGTATGGTACCTATATTGCATGAGCATGTATGTGTTAAAGAA
MAL10|PF10_0301  ------------------------------------------------
su_gi_contig_870 ------------------------------------------------

PF10_0301        TTTGCAGGATCTACTATACATTTTCCTTTACCACATACTTTATCTCGA
MAL10|PF10_0301  ------------------------------------------------
su_gi_contig_870 ------------------------------------------------

PF10_0301        CAAACATTAGGAACACATACTCCAGCAGTTAAAGTATATTCTGTTCTG
MAL10|PF10_0301  ------------------------------------------------
su_gi_contig_870 ------------------------------------------------

PF10_0301        CACATACATTTTATCTGTTTTTCATTATTCTTATTTCCTAAATCGAAA
MAL10|PF10_0301  ------------------------------------------------
su_gi_contig_870 ------------------------------------------------

PF10_0301        CAGTAAGCGTATTCATCACAAGCTTTAAATGAATTTTCAACTTTATCA
MAL10|PF10_0301  ------------------------------------------------
su_gi_contig_870 ------------------------------------------------

PF10_0301        CAGACTACTTTTTTTCCACACGTGTCCTCATTTATTAATACATATCCT
MAL10|PF10_0301  ------------------------------------------------
su_gi_contig_870 ------------------------------------------------

PF10_0301        TCAATACACTTACATTCATAATGATTACTCATCTGAATTAAATAACCA
MAL10|PF10_0301  ------------------------------------------------
su_gi_contig_870 ------------------------------------------------

PF10_0301        TATTTACATATTGTATTTTCAGTAACCCGAGCCTTATTCAACGTTATG
MAL10|PF10_0301  ------------------------------------------------
su_gi_contig_870 ------------------------------------------------

PF10_0301        TAAAGTTGAATAAATAAAAAAAGAAGTACCTTAAAATATGTATTCATT
MAL10|PF10_0301  ------------------------------------------------
su_gi_contig_870 ------------------------------------------------

PF10_0301        GTATAAAAAACTAAAAAATATAAAATAATAAGTGATTATTAATAATGT
MAL10|PF10_0301  ------------------------------------------------
su_gi_contig_870 ------------------------------------------------

PF10_0301        ACATATCTATAAATATATAAAATTTAAAAAAAAAAAGAAAAAAAAAAA
MAL10|PF10_0301  ------------------------------------------------
su_gi_contig_870 ------------------------------------------------

PF10_0301        AAAGATTACAATTTATATAATTTTGTGCACAATATTCATGTATATGTA
MAL10|PF10_0301  ------------------------------------------------
su_gi_contig_870 ------------------------------------------------

PF10_0301        AGACAAATTGACCATAAAAAAAGAAACACAAATAAGTAAGATTTATAA
MAL10|PF10_0301  ------------------------------------------------
su_gi_contig_870 ------------------------------------------------

PF10_0301        CAATATTTTGTGAGTATATATAATTTATATTTATTCTTATAAGTTTTG
MAL10|PF10_0301  ------------------------------------------------
su_gi_contig_870 ------------------------------------------------

PF10_0301        TTCTTTTGTACATATAAGTATAGATCGTTATTTATTTATTTTAATTTT
MAL10|PF10_0301  ------------------------------------------------
su_gi_contig_870 ------------------------------------------------

PF10_0301        ATTTTTAATGAATATATATATATATATATATTTCCCTATGTAAATAAA
MAL10|PF10_0301  ------------------------------------------------
su_gi_contig_870 ------------------------------------------------

PF10_0301        TATGTGTTCAGGTAAATATTGGAAAGAACATGTCTTAG
MAL10|PF10_0301  --------------------------------------
su_gi_contig_870 --------------------------------------

;

endblock;
