# Supplementary material for: cDNA sequences reveal considerable gene prediction inaccuracy in the Plasmodium falciparum genome
Source: BMC Genomics. 2007 Jul 27;8:255. doi: 10.1186/1471-2164-8-255 (PMC1978503; doi:10.1186/1471-2164-8-255)
Supplement: Additional file 2 — Genes with predicted coding regions fully covered by EST and confirmation of predicted introns. Aligned cDNA and predicted CDS sequences can be viewed by double clicking the hyper-linked gene names in the Excel file. [file 1471-2164-8-255-S2.zip › PF10_0304.TXT]

#NEXUS

[!This data assembled using Sequencher, from Gene Codes Corporation.]
begin data;
   dimensions ntax=3 nchar=3224;
   format datatype=dna gap=- interleave=yes;
   matrix

PF10_0304         TATTTATAATATCATTCTACACGTTTATAAAAAAAAAAAAATAAAATA
MAL10|PF10_0304   ------------------------------------------------
su_gi_contig_2983 ------------------------------------------------

PF10_0304         ACTACTATTATCTTTCTTATGCGTGTATCAATATATGTGTTAATATAT
MAL10|PF10_0304   ------------------------------------------------
su_gi_contig_2983 ------------------------------------------------

PF10_0304         ATTTATATTTATATTTTTTTATTTTTATTTTTTTTTTTTTTTTGTGCA
MAL10|PF10_0304   ------------------------------------------------
su_gi_contig_2983 ------------------------------------------------

PF10_0304         TGTAGATTTATTGTTATACATATTTAAATAAAAACTATAAATTTTGAA
MAL10|PF10_0304   ------------------------------------------------
su_gi_contig_2983 ------------------------------------------------

PF10_0304         TGTTAACCATAAAGAAATAATATATAAAATAAAACTGAAAATAAAAAA
MAL10|PF10_0304   ------------------------------------------------
su_gi_contig_2983 ------------------------------------------------

PF10_0304         AATACATAAAAAAATACAAATATTTGTAGGTATAATTATTTATATGCA
MAL10|PF10_0304   ------------------------------------------------
su_gi_contig_2983 ------------------------------------------------

PF10_0304         CGAACAGGTTAAAAAAAAAAAAAATTACCAATTCAACGACTTTGTTCT
MAL10|PF10_0304   ------------------------------------------------
su_gi_contig_2983 ------------------------------------------------

PF10_0304         ACCTATATATTCATTCATAATTTATAAAAAAAAAAAAATGGATCCTAC
MAL10|PF10_0304   ------------------------------------------------
su_gi_contig_2983 ------------------------------------------------

PF10_0304         TATTATTTTCTCATATCATATTATATATATAATATTATAATATGATGT
MAL10|PF10_0304   ------------------------------------------------
su_gi_contig_2983 ------------------------------------------------

PF10_0304         ATATATTATATGTATAAATTTCAAAAGGGAAAAATTTTTTTTTTTAAA
MAL10|PF10_0304   ------------------------------------------------
su_gi_contig_2983 ------------------------------------------------

PF10_0304         TATTATTATCGACTTAATCATTTAATTCTATTATTATTATTATCCTTC
MAL10|PF10_0304   ------------------------------------------------
su_gi_contig_2983 ------------------------------------------------

PF10_0304         AATTTATAAACAAACCAACATATAAATAAATAAATATATATATATATA
MAL10|PF10_0304   ------------------------------------------------
su_gi_contig_2983 ------------------------------------------------

PF10_0304         TATATTATATGTGAATCTTATAAAATAAAAAATTAAATAAATTATAAA
MAL10|PF10_0304   ------------------------------------------------
su_gi_contig_2983 ------------------------------------------------

PF10_0304         ACTTTCACATCTTAAAAAAGTATAACATTTTTTTTTTTTTTTATAAAA
MAL10|PF10_0304   ------------------------------------------------
su_gi_contig_2983 ------------------------------------------------

PF10_0304         ATATTATGTTTTAATATTTTTATTTATTTATTTTTTTTTTTTTTCCAT
MAL10|PF10_0304   ------------------------------------------------
su_gi_contig_2983 ------------------------------------------------

PF10_0304         ATTTTTATGCTTTGATAATATCCTTTGAATAATGCCATACTTTTCTTA
MAL10|PF10_0304   ------------------------------------------------
su_gi_contig_2983 ------------------------------------------------

PF10_0304         TTTTTCATTCATCAGAAAATGTTTTATTAATAAAAGCCATGTGATAAT
MAL10|PF10_0304   ------------------------------------------------
su_gi_contig_2983 ------------------------------------------------

PF10_0304         AAATCCTTGAAATCAAACAATGATTTTAATTAATATATATATATATAT
MAL10|PF10_0304   ------------------------------------------------
su_gi_contig_2983 ------------------------------------------------

PF10_0304         ATATATATATATATATATATATTTATTTATTTATTTATATAATAATAA
MAL10|PF10_0304   ------------------------------------------------
su_gi_contig_2983 ------------------------------------------------

PF10_0304         CATAATTTTATATTATTCTTTTATTTTTATGTTCCAAGATATGATATA
MAL10|PF10_0304   ------------------------------------------------
su_gi_contig_2983 ------------------------------------AGATATGATATA

PF10_0304         ATGAATTTCCCCATTTTATCATGAAGGAACAAATAATCAATGCCAAAA
MAL10|PF10_0304   ------------------------------------------------
su_gi_contig_2983 ATGAATTTCCCCATTTTATCATGAAGGAACAAATAATCAATGCCAAAA

PF10_0304         GTATAATAAATGATTGTATTATTTATGTAAGAAAATATTTTAGTTTCC
MAL10|PF10_0304   ------------------------------------------------
su_gi_contig_2983 GTATAATAAATGATTGTATTATTTATGTAAGAAAATATTTTAGTTTCC

PF10_0304         ATGATGCAACAGTATTATTGATAGATGAACTTATAAATATCATGATAA
MAL10|PF10_0304   ------------------------------------------------
su_gi_contig_2983 ATGATGCAACAGTATTATTGATAGATGAACTTATAAATATCATGATAA

PF10_0304         ATAATGAGTATGTTTATTTATTTTTTTCTTTTTCTTCTTCTTTTTATT
MAL10|PF10_0304   ------------------------------------------------
su_gi_contig_2983 ATAATGA-----------------------------------------

PF10_0304         GTGTATAATAAAAAATAGTTTGTCTTAAAATATACACAAAAAAAAATT
MAL10|PF10_0304   ------------------------------------------------
su_gi_contig_2983 ------------------------------------------------

PF10_0304         TATATATGTATATAAACGATAACTAATATATTTATATATATATATATA
MAL10|PF10_0304   ------------------------------------------------
su_gi_contig_2983 ------------------------------------------------

PF10_0304         TATATATATTTTTTTTTTTTTTTCTTTTCTTTTTTCTTCTCTTTTTAT
MAL10|PF10_0304   ------------------------------------------------
su_gi_contig_2983 ------------------------------------------------

PF10_0304         ATAGATGTGTACCCCTGGATTTGATTAACCAAAAGGATGAGTTACATA
MAL10|PF10_0304   ------------------------------------------------
su_gi_contig_2983 ----ATGTGTACCCCTGGATTTGATTAACCAAAAGGATGAGTTACATA

PF10_0304         TACTTGTAAAAAACGAATTAAAGTATGAATTTCTAAGAATCTATGAAT
MAL10|PF10_0304   ------------------------------------------------
su_gi_contig_2983 TACTTGTAAAAAACGAATTAAAGTATGAATTTCTAAGAATCTATGAAT

PF10_0304         CATTAAAATGTACATTAAAGGATATAAATAAATGCCTAAAAAAGTTAG
MAL10|PF10_0304   ------------------------------------------------
su_gi_contig_2983 CATTAAAATGTACATTAAAGGATATAAATAAATGCCTAAAAAAGTTAG

PF10_0304         TACAAGTAAAAAAACAAGTAGAAGATTATACAACTCATAACAAGCTTG
MAL10|PF10_0304   ------------------------------------------------
su_gi_contig_2983 TACAAGTAAAAAAACAAGTAGAAGATTATACAACTCATAACAAGCTTG

PF10_0304         ATATATTAAATATGTTACAAAACTTTTTAAAAAAAACATTAATATATT
MAL10|PF10_0304   -----------ATGTTACAAAACTTTTTAAAAAAAACATTAATATATT
su_gi_contig_2983 ATATATTAAATATGTTACAAAACTTTTTAAAAAAAACATTAATATATT

PF10_0304         TTAAACAAGATTACAAATTAAAGAAAACATTATATCATGCAATGATTC
MAL10|PF10_0304   TTAAACAAGATTACAAATTAAAGAAAACATTATATCATGCAATGATTC
su_gi_contig_2983 TTAAACAAGATTACAAATTAAAGAAAACATTATATCATGCAATGATTC

PF10_0304         ATATTGATAAAAACTCCGATGACGAAATAAATCGTTTAAAGTTAATTT
MAL10|PF10_0304   ATATTGATAAAAACTCCGATGACGAAATAAATCGTTTAAAGTTAATTT
su_gi_contig_2983 ATATTGATAAAAACTCCGATGACGAAATAAATCGTTTAAAGTTAATTT

PF10_0304         GGAAGGAAACTCCATTTTTATATTTAATCATTCAAAAATTTCATCTTA
MAL10|PF10_0304   GGAAGGAAACTCCATTTTTATATTTAATCATTCAAAAATTTCATCTTA
su_gi_contig_2983 GGAAGGAAACTCCATTTTTATATTTAATCATTCAAAAATTTCATCTTA

PF10_0304         ATAAAATAATAACGGATTGTTCTCAATTCCTAAACAAAACATAATAAA
MAL10|PF10_0304   ATAAAATAATAACGGATTGTTCTCAATTCCTAAACAAAACATAA----
su_gi_contig_2983 ATAAAATAATAACGGATTGTTCTCAATTCCTAAACAAAACATAATAAA

PF10_0304         TAATAAAAAAAAAAAAAAAAAAAAAAAAAAAAAAAAAAAAAGGATACT
MAL10|PF10_0304   ------------------------------------------------
su_gi_contig_2983 TAATAAAAAAAAAAAAAAAAAAAAAAA---------------------

PF10_0304         TCTCTATGTACATATATATATATATATATATATATATATATATATATA
MAL10|PF10_0304   ------------------------------------------------
su_gi_contig_2983 ------------------------------------------------

PF10_0304         TATATATGTATATCTCACAGAGCTTATAAATGTTGCTTGTGTAGAACA
MAL10|PF10_0304   ------------------------------------------------
su_gi_contig_2983 ------------------------------------------------

PF10_0304         TACGTTCCTTTTACTAACATAAAATATCAAATCCAAAAAAATGTTCAT
MAL10|PF10_0304   ------------------------------------------------
su_gi_contig_2983 ------------------------------------------------

PF10_0304         ACACCAATTCTTAGAGAAAAATCAATAATTAAATATATATATATATAT
MAL10|PF10_0304   ------------------------------------------------
su_gi_contig_2983 ------------------------------------------------

PF10_0304         ATATATATTGCACACACAATTATTATTATTATTTTGTACATACAAGGA
MAL10|PF10_0304   ------------------------------------------------
su_gi_contig_2983 ------------------------------------------------

PF10_0304         ATAAAAAAATAATTTTTTTTTTTTTTTTTTTTTTTTTTTTTCTGGACT
MAL10|PF10_0304   ------------------------------------------------
su_gi_contig_2983 ------------------------------------------------

PF10_0304         GATACTTATAGAGTTTGGCTAGATATATAAGGAATATATATTTACAAA
MAL10|PF10_0304   ------------------------------------------------
su_gi_contig_2983 ------------------------------------------------

PF10_0304         AAAAAAAAAAAAAAAAAAAGTTTTTTTTTTAATAAATATACAATAATC
MAL10|PF10_0304   ------------------------------------------------
su_gi_contig_2983 ------------------------------------------------

PF10_0304         CGTTTATATAATCATTGTAAATAAATACATATTATTAATTTTAATATT
MAL10|PF10_0304   ------------------------------------------------
su_gi_contig_2983 ------------------------------------------------

PF10_0304         ATTTATATTTTCTATTTTATTATTATTTTGTTAATTTATAAAATATTA
MAL10|PF10_0304   ------------------------------------------------
su_gi_contig_2983 ------------------------------------------------

PF10_0304         TTATGTCGTTTTTATAAACTTCAATATAGATTTTTATTTGTAATTGTT
MAL10|PF10_0304   ------------------------------------------------
su_gi_contig_2983 ------------------------------------------------

PF10_0304         TTTATTAGAATCTTATTTTATTTCTTTGTTTTCTTCAATTTATTCATT
MAL10|PF10_0304   ------------------------------------------------
su_gi_contig_2983 ------------------------------------------------

PF10_0304         TTTTTCGTTATCTTTTTTTTTTTTTTTTTTTTGTCTTATTATTTTTAT
MAL10|PF10_0304   ------------------------------------------------
su_gi_contig_2983 ------------------------------------------------

PF10_0304         TTTATTTTTCTCATTTGTTAATAAATTGTTGTGAAAACAAAAAAACAA
MAL10|PF10_0304   ------------------------------------------------
su_gi_contig_2983 ------------------------------------------------

PF10_0304         AAAAAAACAAAAAAAACTCATACCTTATATTTTTTTATTCTTTTAAAA
MAL10|PF10_0304   ------------------------------------------------
su_gi_contig_2983 ------------------------------------------------

PF10_0304         ATGAATAAACTTTACAGTTTGTTTCTTTTCCTTTTCATTCAACTTAGC
MAL10|PF10_0304   ------------------------------------------------
su_gi_contig_2983 ------------------------------------------------

PF10_0304         ATAAAATATAATAATGCGAAAGTTACCGTGGATACTGTATGCAAAAGA
MAL10|PF10_0304   ------------------------------------------------
su_gi_contig_2983 ------------------------------------------------

PF10_0304         GGATTTTTAATTCAGATGAGTGGTCATTTGGAATGTAAATGTGAAAAT
MAL10|PF10_0304   ------------------------------------------------
su_gi_contig_2983 ------------------------------------------------

PF10_0304         GATTTGGTGTTAGTAAATGAAGAAACATGTGAAGAAAAAGTTCTGAAA
MAL10|PF10_0304   ------------------------------------------------
su_gi_contig_2983 ------------------------------------------------

PF10_0304         TGTGACGAAAAGACTGTAAATAAACCATGTGGAGATTTTTCCAAATGT
MAL10|PF10_0304   ------------------------------------------------
su_gi_contig_2983 ------------------------------------------------

PF10_0304         ATTAAAATAGATGGAAATCCCGTTTCATACGCTTGTAAATGTAATCTT
MAL10|PF10_0304   ------------------------------------------------
su_gi_contig_2983 ------------------------------------------------

PF10_0304         GGATATGATATGGTAAATAATGTTTGTATACCAAATGAATGTAAGAAT
MAL10|PF10_0304   ------------------------------------------------
su_gi_contig_2983 ------------------------------------------------

PF10_0304         GTAACTTGTGGTAACGGTAAATGTATATTAGATACAAGCAATCCTGTT
MAL10|PF10_0304   ------------------------------------------------
su_gi_contig_2983 ------------------------------------------------

PF10_0304         AAAACTGGAGTTTGCTCATGTAATATAGGCAAAGTTCCCAATGTACAA
MAL10|PF10_0304   ------------------------------------------------
su_gi_contig_2983 ------------------------------------------------

PF10_0304         GATCAAAATAAATGTTCAAAAGATGGAGAAACCAAATGCTCATTAAAA
MAL10|PF10_0304   ------------------------------------------------
su_gi_contig_2983 ------------------------------------------------

PF10_0304         TGCTTAAAAGAAAATGAAACCTGTAAAGCTGTTGATGGAATTTATAAA
MAL10|PF10_0304   ------------------------------------------------
su_gi_contig_2983 ------------------------------------------------

PF10_0304         TGTGATTGTAAAGATGGATTTATAATAGATAATGAAAGCTCTATATGT
MAL10|PF10_0304   ------------------------------------------------
su_gi_contig_2983 ------------------------------------------------

PF10_0304         ACTGCTTTTTCAGCATATAATATTTTAAATCTAAGCATTATGTTTATA
MAL10|PF10_0304   ------------------------------------------------
su_gi_contig_2983 ------------------------------------------------

PF10_0304         CTATTTTCAGTATGCTTTTTTATAATGTAAATATTATAACAACATATA
MAL10|PF10_0304   ------------------------------------------------
su_gi_contig_2983 ------------------------------------------------

PF10_0304         TATATATTTTAAATGGTAAATTATCAAGGTTAAAACACTTTTTACAGT
MAL10|PF10_0304   ------------------------------------------------
su_gi_contig_2983 ------------------------------------------------

PF10_0304         TATGAATA
MAL10|PF10_0304   --------
su_gi_contig_2983 --------

;

endblock;
