# Supplementary material for: cDNA sequences reveal considerable gene prediction inaccuracy in the Plasmodium falciparum genome
Source: BMC Genomics. 2007 Jul 27;8:255. doi: 10.1186/1471-2164-8-255 (PMC1978503; doi:10.1186/1471-2164-8-255)
Supplement: Additional file 2 — Genes with predicted coding regions fully covered by EST and confirmation of predicted introns. Aligned cDNA and predicted CDS sequences can be viewed by double clicking the hyper-linked gene names in the Excel file. [file 1471-2164-8-255-S2.zip › PF10_0337.TXT]

#NEXUS

[!This data assembled using Sequencher, from Gene Codes Corporation.]
begin data;
   dimensions ntax=3 nchar=3536;
   format datatype=dna gap=- interleave=yes;
   matrix

PF10_0337         TTTTTTTGTTTTTGTACATGGATCAAAATTGTAACTTCTTGGATGTGT
MAL10|PF10_0337   ------------------------------------------------
su_gi_contig_2214 ------------------------------------------------

PF10_0337         ATGAGTTGAATTTTTAATTTGTGCTATTTGTTTGTTTAATAAACCATG
MAL10|PF10_0337   ------------------------------------------------
su_gi_contig_2214 ------------------------------------------------

PF10_0337         TATTTTATGTGAATTGTTCATATATATATTGTTATTATTAATAATATT
MAL10|PF10_0337   ------------------------------------------------
su_gi_contig_2214 ------------------------------------------------

PF10_0337         ATTAGTTAAGATGTTATTTTCCTTCTTATGGTTTGATTGTATATTATT
MAL10|PF10_0337   ------------------------------------------------
su_gi_contig_2214 ------------------------------------------------

PF10_0337         TTTAATATTTGCTATATGGTTTTGTCTTTCATTAATATTAATAAAAGT
MAL10|PF10_0337   ------------------------------------------------
su_gi_contig_2214 ------------------------------------------------

PF10_0337         TGTAAATTTTTTTCTTATATTGTAAAATGTGTTCGTATGAGTAAGAAA
MAL10|PF10_0337   ------------------------------------------------
su_gi_contig_2214 ------------------------------------------------

PF10_0337         ATCATAATTTAGGCATTTTAAATGTGTTTCATAATTTTTATATCTTTT
MAL10|PF10_0337   ------------------------------------------------
su_gi_contig_2214 ------------------------------------------------

PF10_0337         TAAATTATCCTTTTCATTTTTCAAATGACTCCTTTTTTTATATAACGG
MAL10|PF10_0337   ------------------------------------------------
su_gi_contig_2214 ------------------------------------------------

PF10_0337         TAAGTTAACAAGGTGACAACAAAACAGCCTGTTATAATTATATACATA
MAL10|PF10_0337   ------------------------------------------------
su_gi_contig_2214 ------------------------------------------------

PF10_0337         GTTCAATAAGTGTATTGGATGAATAAGTAATTTTTTTTTTTTTTTATG
MAL10|PF10_0337   ------------------------------------------------
su_gi_contig_2214 ------------------------------------------------

PF10_0337         GAAATCAATACAAGTGTTCATTATATGAACAAAAAGGTGTAACCATAT
MAL10|PF10_0337   ------------------------------------------------
su_gi_contig_2214 ------------------------------------------------

PF10_0337         ATATATATATATATATATATATATATATTAAACCATTTTGTGAATTAT
MAL10|PF10_0337   ------------------------------------------------
su_gi_contig_2214 ------------------------------------------------

PF10_0337         TATTTTCTCCCTATGGGGGTCTATACATATATTAACACAAAAGGGTAT
MAL10|PF10_0337   ------------------------------------------------
su_gi_contig_2214 ------------------------------------------------

PF10_0337         GAATATAAAAAAAATAAATAAGTTATACATATATATGTGTTTTTTTAT
MAL10|PF10_0337   ------------------------------------------------
su_gi_contig_2214 ------------------------------------------------

PF10_0337         AAATAAATGATAAAAAAATAAAATGTTAACTTTTAGGTATAAAAAAAA
MAL10|PF10_0337   ------------------------------------------------
su_gi_contig_2214 ------------------------------------------------

PF10_0337         AAAAAAAAAAAAAAAAAAATATATATATATATATATATATATATATAT
MAL10|PF10_0337   ------------------------------------------------
su_gi_contig_2214 ------------------------------------------------

PF10_0337         ATATTGTACACATATATATTTACGATATAAAAATATGTATTTTATTTA
MAL10|PF10_0337   ------------------------------------------------
su_gi_contig_2214 ------------------------------------------------

PF10_0337         ATGCATTATATATATATTATATGTACAATATATTATATATATATATAT
MAL10|PF10_0337   ------------------------------------------------
su_gi_contig_2214 ------------------------------------------------

PF10_0337         ATATATGTTTTCCCGTATGATATAATGGGCAGTGGTAATATATGAATA
MAL10|PF10_0337   ------------------------------------------------
su_gi_contig_2214 ------------------------------------------------

PF10_0337         GAGTTACAATAAAATGTATATTTATAATTCGTAATACAATTATTATAT
MAL10|PF10_0337   ------------------------------------------------
su_gi_contig_2214 ---AGACAATAAAATGTATATTTATAATTCGTAATACAATTATTATAT

PF10_0337         GTTAATAGTATATTTTAAAAAAATGGGAGAAAGATTTATTGAAGAAAA
MAL10|PF10_0337   ------------------------------------------------
su_gi_contig_2214 GTTAATAGTATATTTTAAAAAAATGGGAGAAAGATTTATTGAAGAAAA

PF10_0337         AATAATTCATAACTTCCATATGAAGAGAATTTTTGTGTGCGTACTTTA
MAL10|PF10_0337   ------------------------------------------------
su_gi_contig_2214 AATAATTCATAACTTCCATATGAAGAGAATTTTTGTGTGCGTACTTTA

PF10_0337         TTTTCCATATTGTTTAAAAGAAATTTAAGAAATAATATGAATATTATA
MAL10|PF10_0337   ------------------------------------------------
su_gi_contig_2214 TTTTCCATATTGTTTAAAAGAAATTTAAGAAATAATATGAATATTATA

PF10_0337         TATCTTAAGAGAGTATATAAAGTAACA-ACAATAAAATAAAATAATTA
MAL10|PF10_0337   ------------------------------------------------
su_gi_contig_2214 TATCTTAAGAGAGTATATAAAGTAACACACAATAAAATAAAATAATTA

PF10_0337         AAGTGTAACATTAAAAATAAATATAAATAAATAAATATATATATATAT
MAL10|PF10_0337   ------------------------------------------------
su_gi_contig_2214 AAGTGTAACATT------------------------------------

PF10_0337         ATATATTTATAATATAAATATATTGTATTATACCAGTTTTAAAAGTAC
MAL10|PF10_0337   ------------------------------------------------
su_gi_contig_2214 ------------------------------------------------

PF10_0337         TTGTGCATAAAAAATAAATACATTTTAAAGGAATGTAATACAATGCGA
MAL10|PF10_0337   ------------------------------------------------
su_gi_contig_2214 ------------------------------------------------

PF10_0337         TAAAATGTTTAAAGAAATATAATATACAATAATAAATATAAATAAATA
MAL10|PF10_0337   ------------------------------------------------
su_gi_contig_2214 ---------------------------AAAAATAAATATAAATAAATA

PF10_0337         AATATATATATATATATATATTTATATATCAAATTACGAGTGGTATAA
MAL10|PF10_0337   ------------------------------------------------
su_gi_contig_2214 AA------TATATATATATATTTATATATCAAATTACGAGTGGTATAA

PF10_0337         TATCTAATACTGAAAATTGGTTCATCAATGTACATGTAAAATAAATCA
MAL10|PF10_0337   ------------------------------------------------
su_gi_contig_2214 TATCTAATACTGAAAATTGGTTCATCAATGTACATGTAAAATAAATCA

PF10_0337         AATATATATATTATATATATATATATATATATATATATATATATAATA
MAL10|PF10_0337   ------------------------------------------------
su_gi_contig_2214 AATATATATATTATATATATATATATATATATATATATATATATAATA

PF10_0337         TCATTTGTAAACATGGGATTGATATTTTCGTCGATATTTTCTCGGTTG
MAL10|PF10_0337   ------------ATGGGATTGATATTTTCGTCGATATTTTCTCGGTTG
su_gi_contig_2214 TCATTTGTAAACATGGGATTGATATTTTCGTCGATATTTTCTCGGTTG

PF10_0337         TTCTCAAATAAAGAGGTCAGAATATTAATCTTAGGTTTAGACAATGCA
MAL10|PF10_0337   TTCTCAAATAAAGAGGTCAGAATATTAATCTTAGGTTTAGACAATGCA
su_gi_contig_2214 TTCTCAAATAAAGAGGTCAGAATATTAATCTTAGGTTTAGACAATGCA

PF10_0337         GGAAAAACTACGATATTAAATAGATTACAACTAGGAGAAGTAATACAA
MAL10|PF10_0337   GGAAAAACTACGATATTAAATAGATTACAACTAGGAGAAGTAATACAA
su_gi_contig_2214 GGAAAAACTACGATATTAAATAGATTACAACTAGGAGAAGTAATACAA

PF10_0337         ACCATACCTACTATTGGTTTTAATGTGGAGACAGTTAATTATAAAAAT
MAL10|PF10_0337   ACCATACCTACTATTGGTTTTAATGTGGAGACAGTTAATTATAAAAAT
su_gi_contig_2214 ACCATACCTACTATTGGTTTTAATGTGGAGACAGTTAATTATAAAAAT

PF10_0337         TTGAAATTACAAGTATGGGATTTAGGAGGACAGTCATCCATTAGACCA
MAL10|PF10_0337   TTGAAATTACAAGTATGGGATTTAGGAGGACAGTCATCCATTAGACCA
su_gi_contig_2214 TTGAAATTACAAGTATGGGATTTAGGAGGACAGTCATCCATTAGACCA

PF10_0337         TATTGGAGATGTTATTATAAAAATACGAATGCAATTATTTATGTTATT
MAL10|PF10_0337   TATTGGAGATGTTATTATAAAAATACGAATGCAATTATTTATGTTATT
su_gi_contig_2214 TATTGGAGATGTTATTATAAAAATACGAATGCAATTATTTATGTTATT

PF10_0337         GATAGTTCAGATAGTGAAAGATTAAATAGTACAAAATATGAAATTAAT
MAL10|PF10_0337   GATAGTTCAGATAGTGAAAGATTAAATAGTACAAAATATGAAATTAAT
su_gi_contig_2214 GATAGTTCAGATAGTGAAAGATTAAATAGTACAAAATATGAAATTAAT

PF10_0337         ATGATATTAAAAGAAATAGATTTAGAAGGTGTTCTCTTAGTTATTTTT
MAL10|PF10_0337   ATGATATTAAAAGAAATAGATTTAGAAGGTGTTCTCTTAGTTATTTTT
su_gi_contig_2214 ATGATATTAAAAGAAATAGATTTAGAAGGTGTTCTCTTAGTTATTTTT

PF10_0337         GCTAATAAGCAAGATATACAAAATGCTCTTTCTATTGCTCAAATATCA
MAL10|PF10_0337   GCTAATAAGCAAGATATACAAAATGCTCTTTCTATTGCTCAAATATCA
su_gi_contig_2214 GCTAATAAGCAAGATATACAAAATGCTCTTTCTATTGCTCAAATATCA

PF10_0337         AAAGATTTAAATTTAACATCAATTAGAGATAGACAATGGGCAATTTTT
MAL10|PF10_0337   AAAGATTTAAATTTAACATCAATTAGAGATAGACAATGGGCAATTTTT
su_gi_contig_2214 AAAGATTTAAATTTAACATCAATTAGAGATAGACAATGGGCAATTTTT

PF10_0337         AGTACAAGTGCTACTAAAAATATTGGTATTACTGAGGCACTAGATTGG
MAL10|PF10_0337   AGTACAAGTGCTACTAAAAATATTGGTATTACTGAGGCACTAGATTGG
su_gi_contig_2214 AGTACAAGTGCTACTAAAAATATTGGTATTACTGAGGCACTAGATTGG

PF10_0337         CTAGTCAATAATATTAAATAAAAAATCATGTAATAATTATACCGTTTC
MAL10|PF10_0337   CTAGTCAATAATATTAAATAA---------------------------
su_gi_contig_2214 CTAGTCAATAATATTAAATAAAAAATCATGTAATAATTATACCGTTTC

PF10_0337         TTTCCTTTTTTAAGTATATTCATAGAAATGTTATATAATTAACACAAA
MAL10|PF10_0337   ------------------------------------------------
su_gi_contig_2214 TTTCCT------------------------------------------

PF10_0337         CATATATATATATATATATATATATATATATATATATATATATATATA
MAL10|PF10_0337   ------------------------------------------------
su_gi_contig_2214 ------------------------------------------------

PF10_0337         TTGAACATATTAATGACATATTTGTTTTAATTTGTAATAATTTTTATG
MAL10|PF10_0337   ------------------------------------------------
su_gi_contig_2214 ------------------------------------------------

PF10_0337         TATACATTTTTTAATCTTATATATATATATATATATATATTTTATCAT
MAL10|PF10_0337   ------------------------------------------------
su_gi_contig_2214 ------------------------------------------------

PF10_0337         TCTTATGAATAGTATTTGTAAAAACATTCCTCTCCATATTTATGAATT
MAL10|PF10_0337   ------------------------------------------------
su_gi_contig_2214 ------------------------------------------------

PF10_0337         AATTTTAAATATATGTAATATGTTTAAATTATGAAATTGTACATATAA
MAL10|PF10_0337   ------------------------------------------------
su_gi_contig_2214 ------------------------------------------------

PF10_0337         AAATATTTTATTAAATTCTATTATATTAATATATTCATTTTTTGGGGG
MAL10|PF10_0337   ------------------------------------------------
su_gi_contig_2214 ------------------------------------------------

PF10_0337         GTACACCCTTTTAAACATTTTGTTAAGAAATATATATAAATATATTTT
MAL10|PF10_0337   ------------------------------------------------
su_gi_contig_2214 ------------------------------------------------

PF10_0337         ATATATATTTTTTATTTTTTTATTTTTTTATATTTTTATTTGTAAATT
MAL10|PF10_0337   ------------------------------------------------
su_gi_contig_2214 ------------------------------------------------

PF10_0337         TTTTTTTTGTTTATTGTTTTATTAATTGTTACAGTATCATATAAGATT
MAL10|PF10_0337   ------------------------------------------------
su_gi_contig_2214 ------------------------------------------------

PF10_0337         TACACCTTATTAGTTATCCATAATTTAATTTTTTTTTTTTTTTTTAAA
MAL10|PF10_0337   ------------------------------------------------
su_gi_contig_2214 ------------------------------------------------

PF10_0337         TCAATATATAAAAATATGATATTATTATAAGTTTAAAAAGTATATTTT
MAL10|PF10_0337   ------------------------------------------------
su_gi_contig_2214 ------------------------------------------------

PF10_0337         TTTTTTTTTTTTTTAAATATGTGGTAGGGGCTTCTATAAACTTTTTTT
MAL10|PF10_0337   ------------------------------------------------
su_gi_contig_2214 ------------------------------------------------

PF10_0337         ACTTTTTTTTTTTTTTTCTCCCCAAATTATTTTGTTAATAATCATAAG
MAL10|PF10_0337   ------------------------------------------------
su_gi_contig_2214 ------------------------------------------------

PF10_0337         ATAATTTTTTTTTTGAACTATCTTAATGACAATATGATAGTCAAGAGA
MAL10|PF10_0337   ------------------------------------------------
su_gi_contig_2214 ------------------------------------------------

PF10_0337         AAAATAGGTTTTCCCATTATATCCATAAGTCGTAGATAGTAGGAGCAT
MAL10|PF10_0337   ------------------------------------------------
su_gi_contig_2214 ------------------------------------------------

PF10_0337         ACAAGAAAAGCAGTCAAATATATTATATGATAATATAGTATATAAATT
MAL10|PF10_0337   ------------------------------------------------
su_gi_contig_2214 ------------------------------------------------

PF10_0337         AATACATGAACTAATAATAATATAAATAAATAAATAAATATATATATA
MAL10|PF10_0337   ------------------------------------------------
su_gi_contig_2214 ------------------------------------------------

PF10_0337         TATATATATATATTTATTTATGTTTCTTTTCAGCTTTAATACTTCTTT
MAL10|PF10_0337   ------------------------------------------------
su_gi_contig_2214 ------------------------------------------------

PF10_0337         GATTAAAGCAAAAATAGATATCCTGGAAAATTATGCGAAAAAGAACCA
MAL10|PF10_0337   ------------------------------------------------
su_gi_contig_2214 ------------------------------------------------

PF10_0337         GTTACACAAATTAAGAATGGATGACCTTTTTGAGGTTTTTAAATTGTA
MAL10|PF10_0337   ------------------------------------------------
su_gi_contig_2214 ------------------------------------------------

PF10_0337         CCTTTTTTAATTTAACAAAAGATGAGATAAATTTATATGATTTTTTTT
MAL10|PF10_0337   ------------------------------------------------
su_gi_contig_2214 ------------------------------------------------

PF10_0337         TTTTTTTTTATCTTTTATAAAAATGTATATATATATATATATATTTAT
MAL10|PF10_0337   ------------------------------------------------
su_gi_contig_2214 ------------------------------------------------

PF10_0337         TTATTTATTTTGTGTAGATCCAAGACAGATGAAGACTATAAGCTATCC
MAL10|PF10_0337   ------------------------------------------------
su_gi_contig_2214 ------------------------------------------------

PF10_0337         TTACATTTATTAAATGTATACTACAATTTTGGGAGAAATTTAAATACG
MAL10|PF10_0337   ------------------------------------------------
su_gi_contig_2214 ------------------------------------------------

PF10_0337         CAGCAAGATGTTAATTTGTTTTTTATATTTATTTTAAGAACAAATCAA
MAL10|PF10_0337   ------------------------------------------------
su_gi_contig_2214 ------------------------------------------------

PF10_0337         TTAAATGAAGCAAAAGATGTAATACAAAAATTTAATATACATATAAAT
MAL10|PF10_0337   ------------------------------------------------
su_gi_contig_2214 ------------------------------------------------

PF10_0337         ATATATATATTAATGCATATATATATATATATTTTTTTTTTTTTTTTT
MAL10|PF10_0337   ------------------------------------------------
su_gi_contig_2214 ------------------------------------------------

PF10_0337         TTTTTTTTTTATAGCTTTTGAAATATTTTAATGGATGGCTCCTATGTC
MAL10|PF10_0337   ------------------------------------------------
su_gi_contig_2214 ------------------------------------------------

PF10_0337         CTCCTTCTAATAAATATATATTACTATGTATGGAAGAATTTTTTAAGA
MAL10|PF10_0337   ------------------------------------------------
su_gi_contig_2214 ------------------------------------------------

PF10_0337         AACAAAAATATTATGATGTTAGGGAAATTTTT
MAL10|PF10_0337   --------------------------------
su_gi_contig_2214 --------------------------------

;

endblock;
