# Supplementary material for: cDNA sequences reveal considerable gene prediction inaccuracy in the Plasmodium falciparum genome
Source: BMC Genomics. 2007 Jul 27;8:255. doi: 10.1186/1471-2164-8-255 (PMC1978503; doi:10.1186/1471-2164-8-255)
Supplement: Additional file 2 — Genes with predicted coding regions fully covered by EST and confirmation of predicted introns. Aligned cDNA and predicted CDS sequences can be viewed by double clicking the hyper-linked gene names in the Excel file. [file 1471-2164-8-255-S2.zip › PF10_0345.TXT]

#NEXUS

[!This data assembled using Sequencher, from Gene Codes Corporation.]
begin data;
   dimensions ntax=4 nchar=4065;
   format datatype=dna gap=- interleave=yes;
   matrix

PF10_0345                       AAGAAAAGATGATGAAAAGGATTCATCAAATAAAAATAAAAAGAAATC
MAL10|PF10_0345                 ------------------------------------------------
su_gi_contig_393                ------------------------------------------------
gi|21884484|gb|BQ739471.1|BQ739 ------------------------------------------------

PF10_0345                       ATCTTTTATAACATATATATCTACAAAGAAATTTAAAAAAGTATCTCA
MAL10|PF10_0345                 ------------------------------------------------
su_gi_contig_393                ------------------------------------------------
gi|21884484|gb|BQ739471.1|BQ739 ------------------------------------------------

PF10_0345                       AACTATTGTAAGTGTTATGATTAATGCATATGATGGTGTTATTCAAGT
MAL10|PF10_0345                 ------------------------------------------------
su_gi_contig_393                ------------------------------------------------
gi|21884484|gb|BQ739471.1|BQ739 ------------------------------------------------

PF10_0345                       TGTAAGTACAATTAAAGGAATAGCAAAGGATATAGTAATATTTTTCCA
MAL10|PF10_0345                 ------------------------------------------------
su_gi_contig_393                ------------------------------------------------
gi|21884484|gb|BQ739471.1|BQ739 ------------------------------------------------

PF10_0345                       AAACATTTAAATAATTAACAAAAAAAAAAAAAAAAAAAAAAAAAAAAT
MAL10|PF10_0345                 ------------------------------------------------
su_gi_contig_393                ------------------------------------------------
gi|21884484|gb|BQ739471.1|BQ739 ------------------------------------------------

PF10_0345                       TTAATGATTTAGTTGGTAAATTATATGAAATCATATGTAAATTTTTTT
MAL10|PF10_0345                 ------------------------------------------------
su_gi_contig_393                ------------------------------------------------
gi|21884484|gb|BQ739471.1|BQ739 ------------------------------------------------

PF10_0345                       TTCTTCTTCAAAAATATATAAAATATGAAAATTCTCTTATGAAATCAC
MAL10|PF10_0345                 ------------------------------------------------
su_gi_contig_393                ------------------------------------------------
gi|21884484|gb|BQ739471.1|BQ739 ------------------------------------------------

PF10_0345                       GTTTAAGGACAAATAAATTAATCGGTTATTATATATATATATAAAATG
MAL10|PF10_0345                 ------------------------------------------------
su_gi_contig_393                ------------------------------------------------
gi|21884484|gb|BQ739471.1|BQ739 ------------------------------------------------

PF10_0345                       TTGGAGAAAAAAAAAAATATATATAGTTTTATAATTTACACATTTATC
MAL10|PF10_0345                 ------------------------------------------------
su_gi_contig_393                ------------------------------------------------
gi|21884484|gb|BQ739471.1|BQ739 ------------------------------------------------

PF10_0345                       CACTATATATTTTTGAGCATATTGAAAAAGTTGTTACTTTTATATACA
MAL10|PF10_0345                 ------------------------------------------------
su_gi_contig_393                ------------------------------------------------
gi|21884484|gb|BQ739471.1|BQ739 ------------------------------------------------

PF10_0345                       AAAAATTTTACCCTTCCGTAAATAAATATAAGTTGTAAAAAATATATT
MAL10|PF10_0345                 ------------------------------------------------
su_gi_contig_393                ------------------------------------------------
gi|21884484|gb|BQ739471.1|BQ739 ------------------------------------------------

PF10_0345                       TTTTTTTATAAAATTATTTATATAGTATAACAACCAAAGTGTTTAACG
MAL10|PF10_0345                 ------------------------------------------------
su_gi_contig_393                ------------------------------------------------
gi|21884484|gb|BQ739471.1|BQ739 ------------------------------------------------

PF10_0345                       TTCCACAATTTATATTTTATGATATATTAAACACAAGAAAAAAAAAAA
MAL10|PF10_0345                 ------------------------------------------------
su_gi_contig_393                ------------------------------------------------
gi|21884484|gb|BQ739471.1|BQ739 ------------------------------------------------

PF10_0345                       AAAAAAAAATAATAATAATAAAATTATATCATATGTATTTAAATATTT
MAL10|PF10_0345                 ------------------------------------------------
su_gi_contig_393                ------------------------------------------------
gi|21884484|gb|BQ739471.1|BQ739 ------------------------------------------------

PF10_0345                       TTAATTTTTTTTTTTTTTTTTTGTGTAGTTTTAGTAGACTATTTTAAT
MAL10|PF10_0345                 ------------------------------------------------
su_gi_contig_393                ------------------------------------------------
gi|21884484|gb|BQ739471.1|BQ739 ------------------------------------------------

PF10_0345                       ATTTGTAGTACAGATTGAAATGACGAAATTTCAATTCAAAATATAATA
MAL10|PF10_0345                 ------------------------------------------------
su_gi_contig_393                ------------------------------------------------
gi|21884484|gb|BQ739471.1|BQ739 ------------------------------------------------

PF10_0345                       CAAAGATATAATTGTATTATTATATATATATATATATGTATATATATA
MAL10|PF10_0345                 ------------------------------------------------
su_gi_contig_393                ------------------------------------------------
gi|21884484|gb|BQ739471.1|BQ739 ------------------------------------------------

PF10_0345                       TTTTTTTTTCTTTTGTTTTAAATTAATGAATTTTTTAGTATTATTTTT
MAL10|PF10_0345                 ------------------------------------------------
su_gi_contig_393                ------------------------------------------------
gi|21884484|gb|BQ739471.1|BQ739 ------------------------------------------------

PF10_0345                       TTATATAATTTAAATGAAATATGTTGTATAATCAATATTAAATTATTT
MAL10|PF10_0345                 ------------------------------------------------
su_gi_contig_393                ------------------------------------------------
gi|21884484|gb|BQ739471.1|BQ739 ------------------------------------------------

PF10_0345                       TAAGTATATATTTATATATATTTTAAACTGAACAAAAATTTTTAAATA
MAL10|PF10_0345                 ------------------------------------------------
su_gi_contig_393                ------------------------------------------------
gi|21884484|gb|BQ739471.1|BQ739 ------------------------------------------------

PF10_0345                       TTATAAAAACAATTCATTTAGCTATTTAAAAAAAATTATTGTTTTCTT
MAL10|PF10_0345                 ------------------------------------------------
su_gi_contig_393                ------------------------------------------------
gi|21884484|gb|BQ739471.1|BQ739 ------------------------------------------------

PF10_0345                       TTTTTTTGATATTATTATAATGATAATAATTGAAAAAAAAAAAAAAAA
MAL10|PF10_0345                 ------------------------------------------------
su_gi_contig_393                ------------------------------------------------
gi|21884484|gb|BQ739471.1|BQ739 ------------------------------------------------

PF10_0345                       AAAAAAAAAAAATTCAATTTAAAAGAAAGTAATTACATAAAGTTATTT
MAL10|PF10_0345                 ------------------------------------------------
su_gi_contig_393                ------------------------------------------------
gi|21884484|gb|BQ739471.1|BQ739 ------------------------------------------------

PF10_0345                       TTTTTGGAGAAAAAAGGAAAATTTTATTTGCACACATTATTACGTCTA
MAL10|PF10_0345                 ------------------------------------------------
su_gi_contig_393                ------------------------------------------------
gi|21884484|gb|BQ739471.1|BQ739 ------------------------------------------------

PF10_0345                       AATCTATTTTATTTTTAGGAACGATAAAAGGAATTTAAATAAAAAGAA
MAL10|PF10_0345                 ------------------------------------------------
su_gi_contig_393                ------------------------------------------------
gi|21884484|gb|BQ739471.1|BQ739 ------------------------------------------------

PF10_0345                       AGAATTTCAAAGAAACTAATAGAATTAATTAAAAAATAAAGAAATAGA
MAL10|PF10_0345                 ------------------------------------------------
su_gi_contig_393                ------------------------------------------------
gi|21884484|gb|BQ739471.1|BQ739 ------------------------------------------------

PF10_0345                       AAATAAGTAGCTTAATTGAAAATTAATTTTTTTGTTTTTGTTTTTTTT
MAL10|PF10_0345                 ------------------------------------------------
su_gi_contig_393                ------------------------------------------------
gi|21884484|gb|BQ739471.1|BQ739 ------------------------------------------------

PF10_0345                       ATATTTATACATATATAATTAATGTTGTAAAAAATAAAATATTTTTTA
MAL10|PF10_0345                 ------------------------------------------------
su_gi_contig_393                ------------------------------------------------
gi|21884484|gb|BQ739471.1|BQ739 ------------------------------------------------

PF10_0345                       ATTAATATATTATTTTTATTTTTTTTTTTTGACATTTTTTTATTTATA
MAL10|PF10_0345                 ------------------------------------------------
su_gi_contig_393                ------------------------------------------------
gi|21884484|gb|BQ739471.1|BQ739 ------------------------------------------------

PF10_0345                       AAAATTTGCATAAATATTTAAATAAAATTGAATAACATATATCATAAC
MAL10|PF10_0345                 ------------------------------------------------
su_gi_contig_393                -----------------------------------------TCATAAC
gi|21884484|gb|BQ739471.1|BQ739 ------------------------------------------------

PF10_0345                       TTTCTTA-TTTTTTTTTTTTTTTTTTGATTAAAATTTTTTAATATACA
MAL10|PF10_0345                 ------------------------------------------------
su_gi_contig_393                TTTCTTATTTTTTTTTTTTTTTTTTTGATTAAAATTTTTTAATATACA
gi|21884484|gb|BQ739471.1|BQ739 -------TTTTTTTTTTTTTTTTTTAGAACAAATATTTCT--------

PF10_0345                       TTAATTATACAAAATGAAAAGTTTTATAAATATTACTCTTTCATTATT
MAL10|PF10_0345                 -------------ATGAAAAGTTTTATAAATATTACTCTTTCATTATT
su_gi_contig_393                TTAATTATACAAAATGAAAAGTTTTATAAATATTACTCTTTCATTATT
gi|21884484|gb|BQ739471.1|BQ739 ------------------------------------------------

PF10_0345                       TTTGTTACATTTATATATTTATATAAATAATGTTGCTAGTAAAGAAAT
MAL10|PF10_0345                 TTTGTTACATTTATATATTTATATAAATAATGTTGCTAGTAAAGAAAT
su_gi_contig_393                TTTGTTACATTTATATATTTATATAAATAATGTTGCTAGTAAAGAAAT
gi|21884484|gb|BQ739471.1|BQ739 --------ATTTATATATTTATATAAATAATGTTGCTAGTAAAGAAAT

PF10_0345                       TGTAAAAAAATATAATCTTAACTTAAGAAATGCAATATTGAATAATAA
MAL10|PF10_0345                 TGTAAAAAAATATAATCTTAACTTAAGAAATGCAATATTGAATAATAA
su_gi_contig_393                TGTAAAAAAATATAATCTTAACTTAAGAAATGCAATATTGAATAATAA
gi|21884484|gb|BQ739471.1|BQ739 TGTAAAAAAATATAATCTTAACTTAAGAAATGCAATATTGAATAATAA

PF10_0345                       TTCTCAAATAGAAAATGAAGAAAATGTAAATACTACAATTACTGGTAA
MAL10|PF10_0345                 TTCTCAAATAGAAAATGAAGAAAATGTAAATACTACAATTACTGGTAA
su_gi_contig_393                TTCTCAAATAGAAAATGAAGAAAATGTAAATACTACAATTACTGGTAA
gi|21884484|gb|BQ739471.1|BQ739 TTCTCAAATAGAAAATGAAGAAAATGTAAATACTACAATTACTGGTAA

PF10_0345                       TGATTTTAGTGGTGGAGAATTTTTGTGGCCTGGTTATACGGAAGAATT
MAL10|PF10_0345                 TGATTTTAGTGGTGGAGAATTTTTGTGGCCTGGTTATACGGAAGAATT
su_gi_contig_393                TGATTTTAGTGGTGGAGAATTTTTGTGGCCTGGTTATACGGAAGAATT
gi|21884484|gb|BQ739471.1|BQ739 TGATTTTAGTGGTGGAGAATTTTTGTGGCCTGGTTATACGGAAGAATT

PF10_0345                       AAAAGCTAAAAAAGCTTCCGAAGATGCTGAAAAAGCTGCTAATGATGC
MAL10|PF10_0345                 AAAAGCTAAAAAAGCTTCCGAAGATGCTGAAAAAGCTGCTAATGATGC
su_gi_contig_393                AAAAGCTAAAAAAGCTTCCGAAGATGCTGAAAAAGCTGCTAATGATGC
gi|21884484|gb|BQ739471.1|BQ739 AAAAGCTAAAAAAGCTTCCGAAGATGCTGAAAAAGCTGCTAATGATGC

PF10_0345                       TGAAAATGCTTCAAAAGAGGCAGAAGAAGCTGCTAAAGAAGCAGTAAA
MAL10|PF10_0345                 TGAAAATGCTTCAAAAGAGGCAGAAGAAGCTGCTAAAGAAGCAGTAAA
su_gi_contig_393                TGAAAATGCTTCAAAAGAGGCAGAAGAAGCTGCTAAAGAAGCAGTAAA
gi|21884484|gb|BQ739471.1|BQ739 TGAAAATGCTTCAAAAGAGGCAGAAGAAGCTGCTAAAGAAGCAGTAAA

PF10_0345                       TTTAAAGGAATCTGATAAATCTTATACAAAAGCAAAAGAAGCATGTAC
MAL10|PF10_0345                 TTTAAAGGAATCTGATAAATCTTATACAAAAGCAAAAGAAGCATGTAC
su_gi_contig_393                TTTAAAGGAATCTGATAAATCTTATACAAAAGCAAAAGAAGCATGTAC
gi|21884484|gb|BQ739471.1|BQ739 TTTAAAGGAATCTGATAAATCTTATACAAAAGCAAAAGAAGCATGTAC

PF10_0345                       AGCTGCTTCAAAGGCAAAGAAAGCTGTTGAAACTGCTTTAAAGGCAAA
MAL10|PF10_0345                 AGCTGCTTCAAAGGCAAAGAAAGCTGTTGAAACTGCTTTAAAGGCAAA
su_gi_contig_393                AGCTGCTTCAAAGGCAAAGAAAGCTGTTGAAACTGCTTTAAAGGCAAA
gi|21884484|gb|BQ739471.1|BQ739 AGCTGCTTCAAAGGCAAAGAAAGCTGTTGAAACTGCTTTAAAGGCAAA

PF10_0345                       AGATGATGCTGAAAAATCTTCAAAAGCTGATAGTATTTCTACAAAAAC
MAL10|PF10_0345                 AGATGATGCTGAAAAATCTTCAAAAGCTGATAGTATTTCTACAAAAAC
su_gi_contig_393                AGATGATGCTGAAAAATCTTCAAAAGCTGATAGTATTTCTACAAAAAC
gi|21884484|gb|BQ739471.1|BQ739 AGATGATGCTGAAAAATCTTCAAAAGCTGATAGTATTTCTACAAAAAC

PF10_0345                       AAAAGAATATGCTGAAAAAGCAAAAAATGCTTATGAAAAGGCAAAAAA
MAL10|PF10_0345                 AAAAGAATATGCTGAAAAAGCAAAAAATGCTTATGAAAAGGCAAAAAA
su_gi_contig_393                AAAAGAATATGCTGAAAAAGCAAAAAATGCTTATGAAAAGGCAAAAAA
gi|21884484|gb|BQ739471.1|BQ739 AAAAGAATATGCTGAAAAAGCAAAAAATGCTTATGAAAAGGCAAAAAA

PF10_0345                       TGCTTATCAAAAAGCAAACCAAGCTGTTTTAAAAGCAAAAGAAGCTTC
MAL10|PF10_0345                 TGCTTATCAAAAAGCAAACCAAGCTGTTTTAAAAGCAAAAGAAGCTTC
su_gi_contig_393                TGCTTATCAAAAAGCAAACCAAGCTGTTTTAAAAGCAAAAGAAGCTTC
gi|21884484|gb|BQ739471.1|BQ739 TGCTTATCAAAAAGCAAACCAAGCTGTTTTAAAAGCAAAAGAAGCTTC

PF10_0345                       TAGTTATGATTATATTTTAGGTTGGGAATTTGGAGGAGGCGTTCCAGA
MAL10|PF10_0345                 TAGTTATGATTATATTTTAGGTTGGGAATTTGGAGGAGGCGTTCCAGA
su_gi_contig_393                TAGTTATGATTATATTTTAGGTTGGGAATTTGGAGGAGGCGTTCCAGA
gi|21884484|gb|BQ739471.1|BQ739 TAGTTATGATTATATTTTAG----------------------------

PF10_0345                       ACACAAAAAAGAAGAAAATATGTTATCACATTTATATGTTTCTTCAAA
MAL10|PF10_0345                 ACACAAAAAAGAAGAAAATATGTTATCACATTTATATGTTTCTTCAAA
su_gi_contig_393                ACACAAAAAAGAAGAAAATATGTTATCACATTTATATGTTTCTTCAAA
gi|21884484|gb|BQ739471.1|BQ739 ------------------------------------------------

PF10_0345                       GGATAAGGAAAATATATCTAAGGAAAATGATGATGTATTAGATGAGAA
MAL10|PF10_0345                 GGATAAGGAAAATATATCTAAGGAAAATGATGATGTATTAGATGAGAA
su_gi_contig_393                GGATAAGGAAAATATATCTAAGGAAAATGATGATGTATTAGATGAGAA
gi|21884484|gb|BQ739471.1|BQ739 ------------------------------------------------

PF10_0345                       GGAAGAAGAGGCAGAAGAAACAGAAGAAGAAGAACTTGAAGAAAAAAA
MAL10|PF10_0345                 GGAAGAAGAGGCAGAAGAAACAGAAGAAGAAGAACTTGAAGAAAAAAA
su_gi_contig_393                GGAAGAAGAGGCAGAAGAAACAGAAGAAGAAGAACTTGAAGAAAAAAA
gi|21884484|gb|BQ739471.1|BQ739 ------------------------------------------------

PF10_0345                       TGAAGAAGAAACAGAATCAGAAATAAGTGAAGATGAAGAAGAAGAAGA
MAL10|PF10_0345                 TGAAGAAGAAACAGAATCAGAAATAAGTGAAGATGAAGAAGAAGAAGA
su_gi_contig_393                TGAAGAAGAAACAGAATCAGAAATAAGTGAAGATGAAGAAGAAGAAGA
gi|21884484|gb|BQ739471.1|BQ739 ------------------------------------------------

PF10_0345                       AGAAGAAGAAGAAAAGGAAGAAGAAAATGACAAAAAAAAAGAACAAGA
MAL10|PF10_0345                 AGAAGAAGAAGAAAAGGAAGAAGAAAATGACAAAAAAAAAGAACAAGA
su_gi_contig_393                AGAAGAAGAAGAAAAGGAAGAAGAAAATGACAAAAAAAAAGAACAAGA
gi|21884484|gb|BQ739471.1|BQ739 ------------------------------------------------

PF10_0345                       AAAAGAACAAAGTAATGAAAATAATGATCAAAAAAAAGATATGGAAGC
MAL10|PF10_0345                 AAAAGAACAAAGTAATGAAAATAATGATCAAAAAAAAGATATGGAAGC
su_gi_contig_393                AAAAGAACAAAGTAATGAAAATAATGATCAAAAAAAAGATATGGAAGC
gi|21884484|gb|BQ739471.1|BQ739 ------------------------------------------------

PF10_0345                       ACAGAATTTAATTTCTAAAAACCAGAATAATAATGAGAAAAACGTAAA
MAL10|PF10_0345                 ACAGAATTTAATTTCTAAAAACCAGAATAATAATGAGAAAAACGTAAA
su_gi_contig_393                ACAGAATTTAATTTCTAAAAACCAGAATAATAATGAGAAAAACGTAAA
gi|21884484|gb|BQ739471.1|BQ739 ------------------------------------------------

PF10_0345                       AGAAGCTGCTGAAAGCATCATGAAAACTTTAGCTGGTTTAATCAAGGG
MAL10|PF10_0345                 AGAAGCTGCTGAAAGCATCATGAAAACTTTAGCTGGTTTAATCAAGGG
su_gi_contig_393                AGAAGCTGCTGAAAGCATCATGAAAACTTTAGCTGGTTTAATCAAGGG
gi|21884484|gb|BQ739471.1|BQ739 ------------------------------------------------

PF10_0345                       AAATAATCAAATAGATTCTACCTTAAAAGATTTAGTAGAAGAATTATC
MAL10|PF10_0345                 AAATAATCAAATAGATTCTACCTTAAAAGATTTAGTAGAAGAATTATC
su_gi_contig_393                AAATAATCAAATAGATTCTACCTTAAAAGATTTAGTAGAAGAATTATC
gi|21884484|gb|BQ739471.1|BQ739 ------------------------------------------------

PF10_0345                       CAAATATTTTAAAAATCATTAAATGATTTTAAATGAACATAATTTATA
MAL10|PF10_0345                 CAAATATTTTAAAAATCATTAA--------------------------
su_gi_contig_393                CAAATATTTTAAAAATCATTAAATGATTTTAAATGAACATAATTTATA
gi|21884484|gb|BQ739471.1|BQ739 ------------------------------------------------

PF10_0345                       TTCATAACATGATTATTTTTTATAATTCATTTTATAAATTTTATAAAG
MAL10|PF10_0345                 ------------------------------------------------
su_gi_contig_393                TTCATAACATGATTATTTTTTATAATTCATTTTATAAATTTTATAAAG
gi|21884484|gb|BQ739471.1|BQ739 ------------------------------------------------

PF10_0345                       TTAATTTATAATTTGTTATATTGATTCCTTTTATATTCTATAAATCCT
MAL10|PF10_0345                 ------------------------------------------------
su_gi_contig_393                TTAATTTATAATTTGTTATATTGATTCCTTTTATATTCTATAAATCCT
gi|21884484|gb|BQ739471.1|BQ739 ------------------------------------------------

PF10_0345                       TTTGTGTGTAAATTTTAAAATAAACAGAAAATATAAAAAAAAAAAAAA
MAL10|PF10_0345                 ------------------------------------------------
su_gi_contig_393                TTTGTGTGTAAATTTTAAAATAAACAGAAAATATAAAAAAAAAAAAAA
gi|21884484|gb|BQ739471.1|BQ739 ------------------------------------------------

PF10_0345                       AAAAAAAAAAAAAAATATTAAATAAAATTTTTTTTCTTATTATATGTA
MAL10|PF10_0345                 ------------------------------------------------
su_gi_contig_393                AAAAAA------------------------------------------
gi|21884484|gb|BQ739471.1|BQ739 ------------------------------------------------

PF10_0345                       ACTAATATTATTTATTAATAAATATATATATTATATAAAAGAATACTA
MAL10|PF10_0345                 ------------------------------------------------
su_gi_contig_393                ------------------------------------------------
gi|21884484|gb|BQ739471.1|BQ739 ------------------------------------------------

PF10_0345                       GGATTTCTGTATATATAGAAATAAATTCATTGTATATTATTATAGAAA
MAL10|PF10_0345                 ------------------------------------------------
su_gi_contig_393                ------------------------------------------------
gi|21884484|gb|BQ739471.1|BQ739 ------------------------------------------------

PF10_0345                       AAAATAAAAATAAATAATTTCTTTTCTTAGTTGTATTAATATTCTAAA
MAL10|PF10_0345                 ------------------------------------------------
su_gi_contig_393                ------------------------------------------------
gi|21884484|gb|BQ739471.1|BQ739 ------------------------------------------------

PF10_0345                       AATATAATAAATAAAATATAGAAACATTTACAGTATATTTTATAATCT
MAL10|PF10_0345                 ------------------------------------------------
su_gi_contig_393                ------------------------------------------------
gi|21884484|gb|BQ739471.1|BQ739 ------------------------------------------------

PF10_0345                       GAAAGTATACATGTAATAAAAAAATTTTCTGGCTTTATAATAATAAAT
MAL10|PF10_0345                 ------------------------------------------------
su_gi_contig_393                ------------------------------------------------
gi|21884484|gb|BQ739471.1|BQ739 ------------------------------------------------

PF10_0345                       AAGAAAATTATTATTTTATGTATTATTTTAAGAAATATTATATATAAT
MAL10|PF10_0345                 ------------------------------------------------
su_gi_contig_393                ------------------------------------------------
gi|21884484|gb|BQ739471.1|BQ739 ------------------------------------------------

PF10_0345                       GATAATAAATGAAAGAAAGAAAAAAAAAATTTTTTTATTATCATTTTT
MAL10|PF10_0345                 ------------------------------------------------
su_gi_contig_393                ------------------------------------------------
gi|21884484|gb|BQ739471.1|BQ739 ------------------------------------------------

PF10_0345                       TTCATAAATATTATAAATAATTATTATATATAAATACTGGATAAATAT
MAL10|PF10_0345                 ------------------------------------------------
su_gi_contig_393                ------------------------------------------------
gi|21884484|gb|BQ739471.1|BQ739 ------------------------------------------------

PF10_0345                       TTATGTATATATTTATATATATACCATGTTGCCTTTTGGCATAAATGC
MAL10|PF10_0345                 ------------------------------------------------
su_gi_contig_393                ------------------------------------------------
gi|21884484|gb|BQ739471.1|BQ739 ------------------------------------------------

PF10_0345                       AATAAAAATATGAAACAATAAATCTATGTTCTGATTTATATTCTTAGG
MAL10|PF10_0345                 ------------------------------------------------
su_gi_contig_393                ------------------------------------------------
gi|21884484|gb|BQ739471.1|BQ739 ------------------------------------------------

PF10_0345                       TAATAAAATTCATATATATTTTTTTTAATTTTAAATATTTTAAAACAA
MAL10|PF10_0345                 ------------------------------------------------
su_gi_contig_393                ------------------------------------------------
gi|21884484|gb|BQ739471.1|BQ739 ------------------------------------------------

PF10_0345                       ATGATATAATTAAAATTAAATAAGAAAAAGTAAGATTTTATAATGTCC
MAL10|PF10_0345                 ------------------------------------------------
su_gi_contig_393                ------------------------------------------------
gi|21884484|gb|BQ739471.1|BQ739 ------------------------------------------------

PF10_0345                       ATAAATTTTTTTTTTTTTTTAGTAGAATATATTTAAATAAATATATAT
MAL10|PF10_0345                 ------------------------------------------------
su_gi_contig_393                ------------------------------------------------
gi|21884484|gb|BQ739471.1|BQ739 ------------------------------------------------

PF10_0345                       TATTAAGTTATATTTATAGTACTTATTTAGTATAAATAGAGGAATTCT
MAL10|PF10_0345                 ------------------------------------------------
su_gi_contig_393                ------------------------------------------------
gi|21884484|gb|BQ739471.1|BQ739 ------------------------------------------------

PF10_0345                       TTTTTTTTAGAACATGATTACGTGAATTTATAGTTACATGTTTTATGT
MAL10|PF10_0345                 ------------------------------------------------
su_gi_contig_393                ------------------------------------------------
gi|21884484|gb|BQ739471.1|BQ739 ------------------------------------------------

PF10_0345                       TATATATACTAAGACATATAATTTTTTTATAAATAATGAAAAAAAATA
MAL10|PF10_0345                 ------------------------------------------------
su_gi_contig_393                ------------------------------------------------
gi|21884484|gb|BQ739471.1|BQ739 ------------------------------------------------

PF10_0345                       ATTAAAAGGAATTCAAACTATGTTGTTATTTTGTTCATATATATATAT
MAL10|PF10_0345                 ------------------------------------------------
su_gi_contig_393                ------------------------------------------------
gi|21884484|gb|BQ739471.1|BQ739 ------------------------------------------------

PF10_0345                       ATATATATATATATATATTTTTTATTTTTTTTTTTTCAAATTTTAATA
MAL10|PF10_0345                 ------------------------------------------------
su_gi_contig_393                ------------------------------------------------
gi|21884484|gb|BQ739471.1|BQ739 ------------------------------------------------

PF10_0345                       TTTTATAATATTAATAATATAAATTTTTTACACTTTTTCACTTTTGGA
MAL10|PF10_0345                 ------------------------------------------------
su_gi_contig_393                ------------------------------------------------
gi|21884484|gb|BQ739471.1|BQ739 ------------------------------------------------

PF10_0345                       TATGTGTTATTATAATATATGAAAAAATTATGTTTTGGAATTTTTTAT
MAL10|PF10_0345                 ------------------------------------------------
su_gi_contig_393                ------------------------------------------------
gi|21884484|gb|BQ739471.1|BQ739 ------------------------------------------------

PF10_0345                       TTTTACAAAGTAGAATTGTTATGTTAATTTATAATATTACAAAAAAAA
MAL10|PF10_0345                 ------------------------------------------------
su_gi_contig_393                ------------------------------------------------
gi|21884484|gb|BQ739471.1|BQ739 ------------------------------------------------

PF10_0345                       AAAAAAAAATGATGTTATTAAAATAGTAATTAAAAGAGAAAAGTGAAA
MAL10|PF10_0345                 ------------------------------------------------
su_gi_contig_393                ------------------------------------------------
gi|21884484|gb|BQ739471.1|BQ739 ------------------------------------------------

PF10_0345                       AGATAAAAAAATTGTTTTATATTTTTTTTTGGTTTTTATTTTATTTTA
MAL10|PF10_0345                 ------------------------------------------------
su_gi_contig_393                ------------------------------------------------
gi|21884484|gb|BQ739471.1|BQ739 ------------------------------------------------

PF10_0345                       ATATATTCTTTTAAAGAAGGAAATTTGTTATTGCACACAAATTTTTCT
MAL10|PF10_0345                 ------------------------------------------------
su_gi_contig_393                ------------------------------------------------
gi|21884484|gb|BQ739471.1|BQ739 ------------------------------------------------

PF10_0345                       TTTTTTAGAGACTTATTAATTGTAGAAAAATTTTCTATTGTTTTATTT
MAL10|PF10_0345                 ------------------------------------------------
su_gi_contig_393                ------------------------------------------------
gi|21884484|gb|BQ739471.1|BQ739 ------------------------------------------------

PF10_0345                       TTAATTATTACACAAATTTTATAAAGGGAAAAGAAAAATAAAACAAAC
MAL10|PF10_0345                 ------------------------------------------------
su_gi_contig_393                ------------------------------------------------
gi|21884484|gb|BQ739471.1|BQ739 ------------------------------------------------

PF10_0345                       ATTTATATATAATTATTTATTTTGTAGATAATG
MAL10|PF10_0345                 ---------------------------------
su_gi_contig_393                ---------------------------------
gi|21884484|gb|BQ739471.1|BQ739 ---------------------------------

;

endblock;
