# Supplementary material for: cDNA sequences reveal considerable gene prediction inaccuracy in the Plasmodium falciparum genome
Source: BMC Genomics. 2007 Jul 27;8:255. doi: 10.1186/1471-2164-8-255 (PMC1978503; doi:10.1186/1471-2164-8-255)
Supplement: Additional file 2 — Genes with predicted coding regions fully covered by EST and confirmation of predicted introns. Aligned cDNA and predicted CDS sequences can be viewed by double clicking the hyper-linked gene names in the Excel file. [file 1471-2164-8-255-S2.zip › PF10_0352.TXT]

#NEXUS

[!This data assembled using Sequencher, from Gene Codes Corporation.]
begin data;
   dimensions ntax=3 nchar=4217;
   format datatype=dna gap=- interleave=yes;
   matrix

PF10_0352         TTAAAAAAGATTACAAACAATTTAAATGAAATGCATTTAAGCACTTTA
MAL10|PF10_0352   ------------------------------------------------
su_gi_contig_1202 ------------------------------------------------

PF10_0352         TATCCATAAAAAATGTTTTCATATATGGTGTATGAATTAATTTTAATT
MAL10|PF10_0352   ------------------------------------------------
su_gi_contig_1202 ------------------------------------------------

PF10_0352         ATAAACCTATTTTTTTATAGAGTATAATAATATTATTTTCTCCTATTA
MAL10|PF10_0352   ------------------------------------------------
su_gi_contig_1202 ------------------------------------------------

PF10_0352         TTTTTAAATGAGTTATCATAAAATGTGTAAAAGATAGTTATTCGAATA
MAL10|PF10_0352   ------------------------------------------------
su_gi_contig_1202 ------------------------------------------------

PF10_0352         TATTAAAAAAGAAAGTAAATATAAATAAATAAATAAATATATATATAT
MAL10|PF10_0352   ------------------------------------------------
su_gi_contig_1202 ------------------------------------------------

PF10_0352         ATATATATATATATTATTATGTTGTTCTTTTTTTTTGTTGTTTTATTT
MAL10|PF10_0352   ------------------------------------------------
su_gi_contig_1202 ------------------------------------------------

PF10_0352         ATTTTGCTTCATTATTATTTTTTTTTTATTTGTACTTTTTTTTTTTTT
MAL10|PF10_0352   ------------------------------------------------
su_gi_contig_1202 ------------------------------------------------

PF10_0352         TTTTTTTTTTTTTTTACCTAAATGTATATTGAGATTCATATATAAAAT
MAL10|PF10_0352   ------------------------------------------------
su_gi_contig_1202 ------------------------------------------------

PF10_0352         TATAAAAAAAAAAAAAAAAAAATAGAATCCATTTTTATGTTATTTTAT
MAL10|PF10_0352   ------------------------------------------------
su_gi_contig_1202 ------------------------------------------------

PF10_0352         TTTATTTTATTTTTTTAATTATGTGCATTAAAAAAATTTTTGTTAAAT
MAL10|PF10_0352   ------------------------------------------------
su_gi_contig_1202 ------------------------------------------------

PF10_0352         TATTTTTAATATTATCATATTTTTTTGTTTTTGTTTTTTTTTACTTTT
MAL10|PF10_0352   ------------------------------------------------
su_gi_contig_1202 ------------------------------------------------

PF10_0352         ATTTATTTATTAATATGTTTAAAATATTAACTTATTTTCTTCATTATC
MAL10|PF10_0352   ------------------------------------------------
su_gi_contig_1202 ------------------------------------------------

PF10_0352         TGAACACATTTGTTTTTAATTGTAATATTAAGTTATTTAAAATAAAAT
MAL10|PF10_0352   ------------------------------------------------
su_gi_contig_1202 ------------------------------------------------

PF10_0352         TAAATAATATTTTGATCTAAAATATTTAAATATTGTAAAATTTTTTAT
MAL10|PF10_0352   ------------------------------------------------
su_gi_contig_1202 ------------------------------------------------

PF10_0352         AAAGTCTTAAAAATTATAATTAAAAAAAAAAAAAATAAAGAATGAATA
MAL10|PF10_0352   ------------------------------------------------
su_gi_contig_1202 ------------------------------------------------

PF10_0352         AAAATACAAATTAAAGTTTATTATTATTATATATATATTATTACTTAT
MAL10|PF10_0352   ------------------------------------------------
su_gi_contig_1202 ------------------------------------------------

PF10_0352         ATATAAGGAAATATTAAAATAACACTTTTAATAATATATATATATATA
MAL10|PF10_0352   ------------------------------------------------
su_gi_contig_1202 ------------------------------------------------

PF10_0352         TATTGTTTAAATAAATAATAATTGTCCATCTTAATATTTAAGTACTCC
MAL10|PF10_0352   ------------------------------------------------
su_gi_contig_1202 ------------------------------------------------

PF10_0352         TTTTAATTTTTATAACTATGAATGTGAAATTGTCTTTATATAGAATAA
MAL10|PF10_0352   ------------------------------------------------
su_gi_contig_1202 ------------------------------------------------

PF10_0352         AAAAAAGTTGGTAAAAATTCTTTTCTTTCTTTTCGTTCATGCTGTACT
MAL10|PF10_0352   ------------------------------------------------
su_gi_contig_1202 ------------------------------------------------

PF10_0352         TAATTGCTCTAATTTTAATAAATTTTTTCTTTTCCATGCTATTAAAAA
MAL10|PF10_0352   ------------------------------------------------
su_gi_contig_1202 ------------------------------------------------

PF10_0352         ATATTAATCCTTTTGGTGGTTAACTATGGAGAAAAAAAAAAAAAAAAA
MAL10|PF10_0352   ------------------------------------------------
su_gi_contig_1202 ------------------------------------------------

PF10_0352         AAAAAAAAAAAGTACAGACGTCAAAAAAAAAAATAAAAAAATAAAATA
MAL10|PF10_0352   ------------------------------------------------
su_gi_contig_1202 ------------------------------------------------

PF10_0352         AATAAAAAATAAATAAAAAGAACACTTCTTATTTATGTACTTAATTCC
MAL10|PF10_0352   ------------------------------------------------
su_gi_contig_1202 ------------------------------------------------

PF10_0352         CAACGGAAATGTAAAAGAATAAACATAAAGAGTTTGTCCTTTTTTTTT
MAL10|PF10_0352   ------------------------------------------------
su_gi_contig_1202 ------------------------------------------------

PF10_0352         TTTTTTTTTTTTTTTTTTTAATTTTTTTCTTTTTAAAATTCTATTAAT
MAL10|PF10_0352   ------------------------------------------------
su_gi_contig_1202 ------------------------------------------------

PF10_0352         TTTCCAAAGTTGTTAACTTTTCCAGGTGAAAATTTTAATTAGACTGTA
MAL10|PF10_0352   ------------------------------------------------
su_gi_contig_1202 ------------------------------------------------

PF10_0352         CACATTTTAGAATAATTATTTTATAATTTAAAGAAAAAAATTTTTTTT
MAL10|PF10_0352   ------------------------------------------------
su_gi_contig_1202 ------------------------------------------------

PF10_0352         TTTAAAATTTTTTTTTCTTATTTTTAGATTTATATTATTAAAGTTTTA
MAL10|PF10_0352   ------------------------------------------------
su_gi_contig_1202 ------------------------------------------------

PF10_0352         TATAATAAATATTCACATATTTCAATATATATGTATATTTTTATATAT
MAL10|PF10_0352   ------------------------------------------------
su_gi_contig_1202 ------------------------------------------------

PF10_0352         CTATATAATATTTATAATTTTTTTTTTTTTTTTTTTTTAAGAATAAAT
MAL10|PF10_0352   ------------------------------------------------
su_gi_contig_1202 -------------------------------------GAAGAATAAAT

PF10_0352         AAATAATAAACAATGAATAAGTTTTTGAATATTATATTTTACATTTTT
MAL10|PF10_0352   ------------ATGAATAAGTTTTTGAATATTATATTTTACATTTTT
su_gi_contig_1202 AAATAATAAACAATGAATAAGTTTTTGAATATTATATTTTACATTTTT

PF10_0352         CTAATATTAAATTTCTCTTTCTTCCAAAGCAATGCCACAAGTAAGGAA
MAL10|PF10_0352   CTAATATTAAATTTCTCTTTCTTCCAAAGCAATGCCACAAGTAAGGAA
su_gi_contig_1202 CTAATATTAAATTTCTCTTTCTTCCAAAGCAATGCCACAAGTAAGGAA

PF10_0352         ATTCAAAAAGATGAACAAAAGAATTTAAGAAATGGTTCTTCAATAAAT
MAL10|PF10_0352   ATTCAAAAAGATGAACAAAAGAATTTAAGAAATGGTTCTTCAATAAAT
su_gi_contig_1202 ATTCAAAAAGATGAACAAAAGAATTTAAGAAATGGTTCTTCAATAAAT

PF10_0352         AATAACAAAAATATAGAAAATAAAAATGATAATATTGAAACTCAATAT
MAL10|PF10_0352   AATAACAAAAATATAGAAAATAAAAATGATAATATTGAAACTCAATAT
su_gi_contig_1202 AATAACAAAAATATAGAAAATAAAAATGATAATATTGAAACTCAATAT

PF10_0352         GAAGCTTCAGAATATATAGAAAAACAAAATGACATTTTAAATATGTAT
MAL10|PF10_0352   GAAGCTTCAGAATATATAGAAAAACAAAATGACATTTTAAATATGTAT
su_gi_contig_1202 GAAGCTTCAGAATATATAGAAAAACAAAATGACATTTTAAATATGTAT

PF10_0352         AATGATGAAAAAGAGAAAAATAATAATAATTCATTAGATACAAATGTA
MAL10|PF10_0352   AATGATGAAAAAGAGAAAAATAATAATAATTCATTAGATACAAATGTA
su_gi_contig_1202 AATGATGAAAAAGAGAAAAATAATAATAATTCATTAGATACAAATGTA

PF10_0352         ACAAAAAATACTGTAATTGATAATTCAAATAAATTTCAATCAATTGAA
MAL10|PF10_0352   ACAAAAAATACTGTAATTGATAATTCAAATAAATTTCAATCAATTGAA
su_gi_contig_1202 ACAAAAAATACTGTAATTGATAATTCAAATAAATTTCAATCAATTGAA

PF10_0352         GACAATAATGTATACAATAAAGGTATATTTGTAGGTACTGGGATAAAA
MAL10|PF10_0352   GACAATAATGTATACAATAAAGGTATATTTGTAGGTACTGGGATAAAA
su_gi_contig_1202 GACAATAATGTATACAATAAAGGTATATTTGTAGGTACTGGGATAAAA

PF10_0352         TTAAATGATTCACAAACTACATCTGATAATTACAAAAATGAACGATAT
MAL10|PF10_0352   TTAAATGATTCACAAACTACATCTGATAATTACAAAAATGAACGATAT
su_gi_contig_1202 TTAAATGATTCACAAACTACATCTGATAATTACAAAAATGAACGATAT

PF10_0352         CAAATAGACGATGAAAAATTGAAGTATGGAGGGTCGTTTGACACAATT
MAL10|PF10_0352   CAAATAGACGATGAAAAATTGAAGTATGGAGGGTCGTTTGACACAATT
su_gi_contig_1202 CAAATAGACGATGAAAAATTGAAGTATGGAGGGTCGTTTGACACAATT

PF10_0352         TTTTCAGGTTTTGTTAATTTATTAACACCATCAAGTCCTACTCAAAAC
MAL10|PF10_0352   TTTTCAGGTTTTGTTAATTTATTAACACCATCAAGTCCTACTCAAAAC
su_gi_contig_1202 TTTTCAGGTTTTGTTAATTTATTAACACCATCAAGTCCTACTCAAAAC

PF10_0352         GATGGATCTACAGGAAGAAATGTACCACCTCCTAGTGAACCTAATGTT
MAL10|PF10_0352   GATGGATCTACAGGAAGAAATGTACCACCTCCTAGTGAACCTAATGTT
su_gi_contig_1202 GATGGATCTACAGGAAGAAATGTACCACCTCCTAGTGAACCTAATGTT

PF10_0352         GATACACCAGATCCTCCAACAGCACCCGCACCTGTAAAGGTACCTGAA
MAL10|PF10_0352   GATACACCAGATCCTCCAACAGCACCCGCACCTGTAAAGGTACCTGAA
su_gi_contig_1202 GATACACCAGATCCTCCAACAGCACCCGCACCTGTAAAGGTACCTGAA

PF10_0352         GATGCAAAATTATCAAGTTCTCCTAGACCTGAAGGACCAAGAGCAAAC
MAL10|PF10_0352   GATGCAAAATTATCAAGTTCTCCTAGACCTGAAGGACCAAGAGCAAAC
su_gi_contig_1202 GATGCAAAATTATCAAGTTCTCCTAGACCTGAAGGACCAAGAGCAAAC

PF10_0352         AATAGAAATGAAAATAATCAAAATACAGATCCATATAACCACTATTTT
MAL10|PF10_0352   AATAGAAATGAAAATAATCAAAATACAGATCCATATAACCACTATTTT
su_gi_contig_1202 AATAGAAATGAAAATAATCAAAATACAGATCCATATAACCACTATTTT

PF10_0352         GCATGGGAAATTGGAGGTGGTGCTCCAACGTATAAACCCGAGAACAAT
MAL10|PF10_0352   GCATGGGAAATTGGAGGTGGTGCTCCAACGTATAAACCCGAGAACAAT
su_gi_contig_1202 GCATGGGAAATTGGAGGTGGTGCTCCAACGTATAAACCCGAGAACAAT

PF10_0352         AAGAACGATAATATTTTGCTAGAACACGTAAAAATTACCTCGTGGGAT
MAL10|PF10_0352   AAGAACGATAATATTTTGCTAGAACACGTAAAAATTACCTCGTGGGAT
su_gi_contig_1202 AAGAACGATAATATTTTGCTAGAACACGTAAAAATTACCTCGTGGGAT

PF10_0352         AAAGAAGATATAATTAAAGAAAATGAAGACACAAAACGCGAAGTTCAA
MAL10|PF10_0352   AAAGAAGATATAATTAAAGAAAATGAAGACACAAAACGCGAAGTTCAA
su_gi_contig_1202 AAAGAAGATATAATTAAAGAAAATGAAGACACAAAACGCGAAGTTCAA

PF10_0352         GAAACTGAAGACACTGACGAAACTGAAGATACTGACGAAACTGAAGAA
MAL10|PF10_0352   GAAACTGAAGACACTGACGAAACTGAAGATACTGACGAAACTGAAGAA
su_gi_contig_1202 GAAACTGAAGACACTGACGAAACTGAAGATACTGACGAAACTGAAGAA

PF10_0352         ACAGAAGATATGGAAGATGAAAACGAAATTGTGGAAGATCAATTACAA
MAL10|PF10_0352   ACAGAAGATATGGAAGATGAAAACGAAATTGTGGAAGATCAATTACAA
su_gi_contig_1202 ACAGAAGATATGGAAGATGAAAACGAAATTGTGGAAGATCAATTACAA

PF10_0352         GAAAATGAAGATGATGAGGATAATGTAAATTTAGAAGATATTAATAAA
MAL10|PF10_0352   GAAAATGAAGATGATGAGGATAATGTAAATTTAGAAGATATTAATAAA
su_gi_contig_1202 GAAAATGAAGATGATGAGGATAATGTAAATTTAGAAGATATTAATAAA

PF10_0352         AATACTAGAAATGATATATTTGAAGAACAAATAAAATTAGATTCTACG
MAL10|PF10_0352   AATACTAGAAATGATATATTTGAAGAACAAATAAAATTAGATTCTACG
su_gi_contig_1202 AATACTAGAAATGATATATTTGAAGAACAAATAAAATTAGATTCTACG

PF10_0352         CAAGATGACAAAGCTCAAAAATTAATTTCTAATGAATATAAAAAAACT
MAL10|PF10_0352   CAAGATGACAAAGCTCAAAAATTAATTTCTAATGAATATAAAAAAACT
su_gi_contig_1202 CAAGATGACAAAGCTCAAAAATTAATTTCTAATGAATATAAAAAAACT

PF10_0352         GAAGAAAAAAAATCATTAGAAGATCATGTAAATCTATTATTTAATTTT
MAL10|PF10_0352   GAAGAAAAAAAATCATTAGAAGATCATGTAAATCTATTATTTAATTTT
su_gi_contig_1202 GAAGAAAAAAAATCATTAGAAGATCATGTAAATCTATTATTTAATTTT

PF10_0352         TTACAAACAAATAACCAACTAGATCCTTCACTAAAAGATTTAGAAAAT
MAL10|PF10_0352   TTACAAACAAATAACCAACTAGATCCTTCACTAAAAGATTTAGAAAAT
su_gi_contig_1202 TTACAAACAAATAACCAACTAGATCCTTCACTAAAAGATTTAGAAAAT

PF10_0352         GAGTTAACTTTTTTTTTAAATAACTATTGAAAACTTTTTTAACAGAAA
MAL10|PF10_0352   GAGTTAACTTTTTTTTTAAATAACTATTGA------------------
su_gi_contig_1202 GAGTTAACTTTTTTTTTAAATAACTATTGAAAACTTTTTTAACAGAAA

PF10_0352         AATAGGGATACAATATATATATATATATATATATTGAAATTTATAATA
MAL10|PF10_0352   ------------------------------------------------
su_gi_contig_1202 AATAGGGATACAATATATATATATATATATATATTGAAATTTATAATA

PF10_0352         ATATTAGTAATTATATCATATTATATTAATAAAAATACTAAATCAAAA
MAL10|PF10_0352   ------------------------------------------------
su_gi_contig_1202 ATATTAGTAATTATATCATATTATATTAATAAAAATACTAAATCAAAA

PF10_0352         TATTATTATTAGATATTTATAAAAATAGAATCTTATATATAATATTAA
MAL10|PF10_0352   ------------------------------------------------
su_gi_contig_1202 TATTATTATTAGATATTTATAAAAATAGAATCTTATATATAATATTAA

PF10_0352         TAATTTATAAATTCTGTATATGTTTTAGATAATATTTGTATTTGTTAA
MAL10|PF10_0352   ------------------------------------------------
su_gi_contig_1202 TAATTTATAAATTCTGTATATGTTTTAGATAATATTTGTATTTGTTAA

PF10_0352         TATAATAATTTTATTCAAATATATGATAAATTTTTAAAATTATTCCAT
MAL10|PF10_0352   ------------------------------------------------
su_gi_contig_1202 TATAATAATTTTATTCAAATATATGATAA-------------------

PF10_0352         CTCATAATTTTTTTTCTTTTTTTCTTTATAGAACAAATATGTTTAATA
MAL10|PF10_0352   ------------------------------------------------
su_gi_contig_1202 ------------------------------------------------

PF10_0352         TATTACTAATTATTTTTATACACATGAATGATTAAAATAAAAAAAAAA
MAL10|PF10_0352   ------------------------------------------------
su_gi_contig_1202 ------------------------------------------------

PF10_0352         TAAAAACAATTAACACCTAGTTATAATTTTATAAATAAATAAATAAAT
MAL10|PF10_0352   ------------------------------------------------
su_gi_contig_1202 ------------------------------------------------

PF10_0352         ATATATATATATATATATATATATATTAATTAAAGTGTTGAAAAACCT
MAL10|PF10_0352   ------------------------------------------------
su_gi_contig_1202 ------------------------------------------------

PF10_0352         GATAATTAAATATACTTGTTTAAATTATATAAATGAAAAAAAACGACC
MAL10|PF10_0352   ------------------------------------------------
su_gi_contig_1202 ------------------------------------------------

PF10_0352         TTACGCACACATTATTCTAGTCTATATATAATACATTTAAGCAACTTT
MAL10|PF10_0352   ------------------------------------------------
su_gi_contig_1202 ------------------------------------------------

PF10_0352         GGAAAAGTATAAAATTATATATATATATATATATATATATATAATTCA
MAL10|PF10_0352   ------------------------------------------------
su_gi_contig_1202 ------------------------------------------------

PF10_0352         TTCGGAAAATTAATAGAAAATAAAGTAAATTATAATTCTTTCTATATT
MAL10|PF10_0352   ------------------------------------------------
su_gi_contig_1202 ------------------------------------------------

PF10_0352         GAATATAACATATATATCTATAATTAATTATAGAAATTAATATGGTTT
MAL10|PF10_0352   ------------------------------------------------
su_gi_contig_1202 ------------------------------------------------

PF10_0352         ATGGATATATTAGTTTTTTTTTTCTGAACTAGGTATATAAATATGAAA
MAL10|PF10_0352   ------------------------------------------------
su_gi_contig_1202 ------------------------------------------------

PF10_0352         TATTTTATTTTTTCCTTTAATTTTTTTTTTAAATTTCCATATTCTTCT
MAL10|PF10_0352   ------------------------------------------------
su_gi_contig_1202 ------------------------------------------------

PF10_0352         TACATTTTTAATTATATATTTAAAAAAAAAAAGAAAAAGAAATAATAT
MAL10|PF10_0352   ------------------------------------------------
su_gi_contig_1202 ------------------------------------------------

PF10_0352         ATATATATATATATATATCATATTACACCATTCTTAATCATTTATATA
MAL10|PF10_0352   ------------------------------------------------
su_gi_contig_1202 ------------------------------------------------

PF10_0352         TTGCAAAATTTTATTTTTAGTGAAAACTATTCGAGGTATATTTTTTTT
MAL10|PF10_0352   ------------------------------------------------
su_gi_contig_1202 ------------------------------------------------

PF10_0352         TACATAAATAACTATTTAATAAAAGTAAAATATAAATATAATTTTCTT
MAL10|PF10_0352   ------------------------------------------------
su_gi_contig_1202 ------------------------------------------------

PF10_0352         TTCTTTTTTTTTTCTTTTGTTGTCGTGTTTACTTTTAATAGACAATGT
MAL10|PF10_0352   ------------------------------------------------
su_gi_contig_1202 ------------------------------------------------

PF10_0352         AAAGTAAATTTTGAGTCTAATATTTTATATAATTTTTTTTTTATATTT
MAL10|PF10_0352   ------------------------------------------------
su_gi_contig_1202 ------------------------------------------------

PF10_0352         AAATATTTTTAAAAATAAAATTGTGCCTTATGAGGAATAAATAAAGCT
MAL10|PF10_0352   ------------------------------------------------
su_gi_contig_1202 ------------------------------------------------

PF10_0352         ATTTCTAGTTTAAGATGTACTTTAATAAAAATTATTCGTGAAAAATTC
MAL10|PF10_0352   ------------------------------------------------
su_gi_contig_1202 ------------------------------------------------

PF10_0352         AATAATAAAAATGATGTCTCTGTATGCGTTGATATTCTTGGTAGGGGG
MAL10|PF10_0352   ------------------------------------------------
su_gi_contig_1202 ------------------------------------------------

PF10_0352         ATATATTCTTGGAATTATAAAGCATGAAGAAAGAAAAAGAAAAAAAAA
MAL10|PF10_0352   ------------------------------------------------
su_gi_contig_1202 ------------------------------------------------

PF10_0352         AAAGCTCTTTTATTTTTTTTTTTCTATAAAAAGTAATCAATTAAATGC
MAL10|PF10_0352   ------------------------------------------------
su_gi_contig_1202 ------------------------------------------------

PF10_0352         TAACATTGAATATAATTTAGAAGTTGATGCTTTATAACTACATAATTA
MAL10|PF10_0352   ------------------------------------------------
su_gi_contig_1202 ------------------------------------------------

PF10_0352         TGTAAAATATATGTAAGAAGTTATGGCATGATTAGAAATTGTTGCTCA
MAL10|PF10_0352   ------------------------------------------------
su_gi_contig_1202 ------------------------------------------------

PF10_0352         ATATTTTAATGATAACCATGTAACCGTTTCTATTGGTAAGAGTAGTAG
MAL10|PF10_0352   ------------------------------------------------
su_gi_contig_1202 ------------------------------------------------

PF10_0352         TGGACATTAGGATAAAAATTTTAATGCACTAATTAATGTAC
MAL10|PF10_0352   -----------------------------------------
su_gi_contig_1202 -----------------------------------------

;

endblock;
