# Supplementary material for: cDNA sequences reveal considerable gene prediction inaccuracy in the Plasmodium falciparum genome
Source: BMC Genomics. 2007 Jul 27;8:255. doi: 10.1186/1471-2164-8-255 (PMC1978503; doi:10.1186/1471-2164-8-255)
Supplement: Additional file 2 — Genes with predicted coding regions fully covered by EST and confirmation of predicted introns. Aligned cDNA and predicted CDS sequences can be viewed by double clicking the hyper-linked gene names in the Excel file. [file 1471-2164-8-255-S2.zip › PF10_0372.TXT]

#NEXUS

[!This data assembled using Sequencher, from Gene Codes Corporation.]
begin data;
   dimensions ntax=4 nchar=4061;
   format datatype=dna gap=- interleave=yes;
   matrix

PF10_0372                       AAATTTAGTTAAAGAACATACAAATGGATTTTCTTTTTGATAACACAT
MAL10|PF10_0372                 ------------------------------------------------
su_gi_contig_102                ------------------------------------------------
gi|22791943|gb|BU495749.1|BU495 ------------------------------------------------

PF10_0372                       TTTTTAACTTTTTATCAAGTTAATAAAAATAAAAAAAATATTTTTGTA
MAL10|PF10_0372                 ------------------------------------------------
su_gi_contig_102                ------------------------------------------------
gi|22791943|gb|BU495749.1|BU495 ------------------------------------------------

PF10_0372                       CGAATTAAATTTTTTTTTTTTTTTTTTTTTTTTCTTAGGATATTATTA
MAL10|PF10_0372                 ------------------------------------------------
su_gi_contig_102                ------------------------------------------------
gi|22791943|gb|BU495749.1|BU495 ------------------------------------------------

PF10_0372                       TAATAAATACAAGATTATATAAACATAAAATATATGAATAAACTAATT
MAL10|PF10_0372                 ------------------------------------------------
su_gi_contig_102                ------------------------------------------------
gi|22791943|gb|BU495749.1|BU495 ------------------------------------------------

PF10_0372                       TTTAATTTTTGCTTTTTGTTTCATATTAGCATATATATTATTATAAAA
MAL10|PF10_0372                 ------------------------------------------------
su_gi_contig_102                ------------------------------------------------
gi|22791943|gb|BU495749.1|BU495 ------------------------------------------------

PF10_0372                       GTTGCATTTGATCTAGTTTAAATTATATAATTAAAAATAATATAAAAA
MAL10|PF10_0372                 ------------------------------------------------
su_gi_contig_102                ------------------------------------------------
gi|22791943|gb|BU495749.1|BU495 ------------------------------------------------

PF10_0372                       CACATAATTAATTATATTATAAATGCATTATACGGTTATATATAAAAA
MAL10|PF10_0372                 ------------------------------------------------
su_gi_contig_102                ------------------------------------------------
gi|22791943|gb|BU495749.1|BU495 ------------------------------------------------

PF10_0372                       AAATGAAAATAAATGAAATAAATAAAATACATATAATTTATATATATA
MAL10|PF10_0372                 ------------------------------------------------
su_gi_contig_102                ------------------------------------------------
gi|22791943|gb|BU495749.1|BU495 ------------------------------------------------

PF10_0372                       TTATATATATATATATATATATATTAATGAATAAATTAATAATATATA
MAL10|PF10_0372                 ------------------------------------------------
su_gi_contig_102                ------------------------------------------------
gi|22791943|gb|BU495749.1|BU495 ------------------------------------------------

PF10_0372                       ATAATATATGTATCGTATTTTTTTATTTTATTTTTTTTTTTAATATAT
MAL10|PF10_0372                 ------------------------------------------------
su_gi_contig_102                ------------------------------------------------
gi|22791943|gb|BU495749.1|BU495 ------------------------------------------------

PF10_0372                       ATATAAAATAAAAATATATATATATAAATAGTGTAATAATTTTAATAT
MAL10|PF10_0372                 ------------------------------------------------
su_gi_contig_102                ------------------------------------------------
gi|22791943|gb|BU495749.1|BU495 ------------------------------------------------

PF10_0372                       TGTATTATTATTTTATATATATATATATATAAATAATTGTACATAATA
MAL10|PF10_0372                 ------------------------------------------------
su_gi_contig_102                ------------------------------------------------
gi|22791943|gb|BU495749.1|BU495 ------------------------------------------------

PF10_0372                       ATAAAATATATGCATAGATATTATATATATATTAATATAAAATATATC
MAL10|PF10_0372                 ------------------------------------------------
su_gi_contig_102                ------------------------------------------------
gi|22791943|gb|BU495749.1|BU495 ------------------------------------------------

PF10_0372                       ATTTTTTAAAATATATAATTTAAATATATGATATGAATATATTAGAAA
MAL10|PF10_0372                 ------------------------------------------------
su_gi_contig_102                ------------------------------------------------
gi|22791943|gb|BU495749.1|BU495 ------------------------------------------------

PF10_0372                       TATATATAAATATATATATAAATAATATGTAAATAAAATAATATTATA
MAL10|PF10_0372                 ------------------------------------------------
su_gi_contig_102                ------------------------------------------------
gi|22791943|gb|BU495749.1|BU495 ------------------------------------------------

PF10_0372                       ATATATATATATATATATATATATAAATGTACTATATATATTCATTTA
MAL10|PF10_0372                 ------------------------------------------------
su_gi_contig_102                ------------------------------------------------
gi|22791943|gb|BU495749.1|BU495 ------------------------------------------------

PF10_0372                       TATTTACATCTTAAAAATTATATATTTTGAATATTGTTTGTGCATATT
MAL10|PF10_0372                 ------------------------------------------------
su_gi_contig_102                ------------------------------------------------
gi|22791943|gb|BU495749.1|BU495 ------------------------------------------------

PF10_0372                       GTTTTTTTTTTATATAATATATTTATATATAATATCATTATTATTTTT
MAL10|PF10_0372                 ------------------------------------------------
su_gi_contig_102                ------------------------------------------------
gi|22791943|gb|BU495749.1|BU495 ------------------------------------------------

PF10_0372                       TATTTAAAAAATTATTATTTTTATTATAATATATTTATTATATATAAA
MAL10|PF10_0372                 ------------------------------------------------
su_gi_contig_102                ------------------------------------------------
gi|22791943|gb|BU495749.1|BU495 ------------------------------------------------

PF10_0372                       ATATAATTACATAATTTTAATATATTTATTTATATATTGTAATAATAT
MAL10|PF10_0372                 ------------------------------------------------
su_gi_contig_102                ------------------------------------------------
gi|22791943|gb|BU495749.1|BU495 ------------------------------------------------

PF10_0372                       ATATATATTTATATATATATATATAATAAATATATTTTAACCTCTTAT
MAL10|PF10_0372                 ------------------------------------------------
su_gi_contig_102                ------------------------------------------------
gi|22791943|gb|BU495749.1|BU495 ------------------------------------------------

PF10_0372                       ATTTATTATTGTTATATATATAATAATAAATATATAAAATAATTTTTT
MAL10|PF10_0372                 ------------------------------------------------
su_gi_contig_102                ------------------------------------------------
gi|22791943|gb|BU495749.1|BU495 ------------------------------------------------

PF10_0372                       TTTTTAAAATTTAAAAAAAAAATTATCTTTTTAAAAAAATATATAAAT
MAL10|PF10_0372                 ------------------------------------------------
su_gi_contig_102                ------------------------------------------------
gi|22791943|gb|BU495749.1|BU495 ------------------------------------------------

PF10_0372                       TCTTTTAACTGTAAAATATAAGCATATTTTCATTTCTAAAAGTATTAA
MAL10|PF10_0372                 ------------------------------------------------
su_gi_contig_102                ------------------------------------------------
gi|22791943|gb|BU495749.1|BU495 ------------------------------------------------

PF10_0372                       AACAAATAATATATATTTAATTTTTTTTTTTTTTTTTTACTGAAAAAT
MAL10|PF10_0372                 ------------------------------------------------
su_gi_contig_102                ----------------------TTTTTTTTTTTTTTTTACTGAAAAAT
gi|22791943|gb|BU495749.1|BU495 -------------------TTTTTTTTTTTTTTTTTTTACTGAAAAAT

PF10_0372                       ATTTATATATTTTTTTATTTACATATATATTTACTATATTATATATAA
MAL10|PF10_0372                 ------------------------------------------------
su_gi_contig_102                ATTTATATATTTTTTTATTTACATATATATTTACTATATTATATATAA
gi|22791943|gb|BU495749.1|BU495 ATTTATATATTTTTTTATTTACATATATATTTACTATATTATATATAA

PF10_0372                       TAATAAAATACATTTATATATTATTTTTATATATAATAATATATTTAT
MAL10|PF10_0372                 ------------------------------------------------
su_gi_contig_102                TAATAAAATACATTTATATATTATTTTTATATATAATAATATATTTAT
gi|22791943|gb|BU495749.1|BU495 TAATAAAATACATTTATATATTATTTTTATATATAATAATATATTTAT

PF10_0372                       ATATATTTTTCTTTCTTTTTAATAAATTTTCTTTCTTTCTTTTTTCTT
MAL10|PF10_0372                 ------------------------------------------------
su_gi_contig_102                ATATATTTTTCTTTCTTTTTAATAAA-TTTTCTTTCTTTCTTTTTTTT
gi|22791943|gb|BU495749.1|BU495 ATATATTTTTCTTTCTTTTTAATAAA-TTTTCTTTCTTTCTTTTTTCT

PF10_0372                       TTTTTTTTTTTTTAAATACAAATATTTAAATATTATATTTTATATAAT
MAL10|PF10_0372                 ------------------------------------------------
su_gi_contig_102                TTTTTTTTTTTTTAAATACAAATATTTAAATATTATATTTTATATAAT
gi|22791943|gb|BU495749.1|BU495 TTTTTTTTTTTTTAAATACAAATATTTAAATATTATATTTTATATAAT

PF10_0372                       AAAATATTAAACAAAAAAAAAGAAAAAAAAAAATATAAAATATCAAAA
MAL10|PF10_0372                 ------------------------------------------------
su_gi_contig_102                AAAATATTAAACAAAAAAAAAGAAAAAAAAAAATATAAAATATCAAAA
gi|22791943|gb|BU495749.1|BU495 AAAATATTAAACAAAAAAAAAGAAAAAAAAAAATATAAAATATCAAAA

PF10_0372                       ACAATTTTGAAAAAAATATTAAAAAACCATTTTATATTTATTTAAAAA
MAL10|PF10_0372                 ------------------------------------------------
su_gi_contig_102                ACAATTTTGAAAAAAATATTAAAAAACCATTTTATATTTATTTAAAAA
gi|22791943|gb|BU495749.1|BU495 ACAATTTTGAAAAAAATATTAAAAAACCATTTTATATTTATTTAAAAA

PF10_0372                       AAACATTCAAAAATGGGGTCACAAATTCAACCATCAAGATTTTTAGAT
MAL10|PF10_0372                 ------------ATGGGGTCACAAATTCAACCATCAAGATTTTTAGAT
su_gi_contig_102                AAACATTCAAAAATGGGGTCACAAATTCAACCATCAAGATTTTTAGAT
gi|22791943|gb|BU495749.1|BU495 AAACATTCAAAAATGGGGTCACAAATTCAACCATCAAGATTTTTAGAT

PF10_0372                       AGTAAGATAATTTTATATTTCAAAAAAAAAAAGAAAATTATTATTATA
MAL10|PF10_0372                 A-----------------------------------------------
su_gi_contig_102                A-----------------------------------------------
gi|22791943|gb|BU495749.1|BU495 A-----------------------------------------------

PF10_0372                       TGTATATATTTATATTTATATTTATTTATTTATATTTTTATATGTATG
MAL10|PF10_0372                 ------------------------------------------------
su_gi_contig_102                ------------------------------------------------
gi|22791943|gb|BU495749.1|BU495 ------------------------------------------------

PF10_0372                       TATGTATGTATGTATGAATAAATAAATGAAATATCCATTCTTTTATTT
MAL10|PF10_0372                 ------------------------------------------------
su_gi_contig_102                ------------------------------------------------
gi|22791943|gb|BU495749.1|BU495 ------------------------------------------------

PF10_0372                       TTTATATAAATATATTATAGTTATATATATTTATAAGAGTTGATTATA
MAL10|PF10_0372                 ------------------------------------------------
su_gi_contig_102                ------------------------------------------------
gi|22791943|gb|BU495749.1|BU495 ------------------------------------------------

PF10_0372                       TTTATTACTAGTAGTATTTATATTGATATTATAATTTATATGCACAAC
MAL10|PF10_0372                 ------------------------------------------------
su_gi_contig_102                ------------------------------------------------
gi|22791943|gb|BU495749.1|BU495 ------------------------------------------------

PF10_0372                       AGCTCTCCAAATATAATAATAATAATAATGCTATTATGTATATATATA
MAL10|PF10_0372                 ------------------------------------------------
su_gi_contig_102                ------------------------------------------------
gi|22791943|gb|BU495749.1|BU495 ------------------------------------------------

PF10_0372                       TATGTGAACATATAACATGAAGAAATTATGTTATTATGAATAAACAAA
MAL10|PF10_0372                 ------------------------------------------------
su_gi_contig_102                ------------------------------------------------
gi|22791943|gb|BU495749.1|BU495 ------------------------------------------------

PF10_0372                       TAATATATAAAATATAATACATATCGTAAATAATTGGTTGATGTTAAA
MAL10|PF10_0372                 ------------------------------------------------
su_gi_contig_102                ------------------------------------------------
gi|22791943|gb|BU495749.1|BU495 ------------------------------------------------

PF10_0372                       ATAATTTTTTTTTTTTTTTTTTCTTTTTTTATAGGTGCAATTTTAGCA
MAL10|PF10_0372                 ----------------------------------GTGCAATTTTAGCA
su_gi_contig_102                ----------------------------------GTGCAATTTTAGCA
gi|22791943|gb|BU495749.1|BU495 ----------------------------------GTGCAATTTTAGCA

PF10_0372                       TTATTTGCCATGATAATATCGGCATCCTTCCTTTATATGTTTTCAGAA
MAL10|PF10_0372                 TTATTTGCCATGATAATATCGGCATCCTTCCTTTATATGTTTTCAGAA
su_gi_contig_102                TTATTTGCCATGATAATATCGGCATCCTTCCTTTATATGTTTTCAGAA
gi|22791943|gb|BU495749.1|BU495 TTATTTGCCATGATAATATCGGCATCCTTCCTTTATATGTTTTCAGAA

PF10_0372                       TTTTTTATGATGTCACATGAATCCAAATTGTTTAACAATAAATTAAGT
MAL10|PF10_0372                 TTTTTTATGATGTCACATGAATCCAAATTGTTTAACAATAAATTAAGT
su_gi_contig_102                TTTTTTATGATGTCACATGAATCCAAATTGTTTAACAATAAATTAAGT
gi|22791943|gb|BU495749.1|BU495 TTTTTTATGATG------------------------------------

PF10_0372                       ATGATCTTATCACGTTTATTTCCTTTTAAAGTAATGAAATGACTAAAA
MAL10|PF10_0372                 ATGATCTTATCACGTTTATTTCCTTTTAAA------------------
su_gi_contig_102                ATGATCTTATCACGTTTATTTCCTTTTAAA------------------
gi|22791943|gb|BU495749.1|BU495 ------------------------------------------------

PF10_0372                       AAAAAATATATATATGCATATATATAAATTTATTTAATTGTTTTTTTT
MAL10|PF10_0372                 ------------------------------------------------
su_gi_contig_102                ------------------------------------------------
gi|22791943|gb|BU495749.1|BU495 ------------------------------------------------

PF10_0372                       TTTTTTTTAAAAAAACAATTTATTTCATATTATATTTAAATTTTTCGT
MAL10|PF10_0372                 ------------------------------------------------
su_gi_contig_102                ------------------------------------------------
gi|22791943|gb|BU495749.1|BU495 ------------------------------------------------

PF10_0372                       TCAGAAGACTTTCGAGTACAACTTAACCCACATATTACTTCTTACCAT
MAL10|PF10_0372                 ----AAGACTTTCGAGTACAACTTAACCCACATATTACTTCTTACCAT
su_gi_contig_102                -------ACTTTCGAGTACAACTTAACCCACATATTACTTCTTACCAT
gi|22791943|gb|BU495749.1|BU495 ------------------------------------------------

PF10_0372                       ATGTATCATTATCCTTAGTCTTAAGTAAGAAAAAAGAAATATAATAAG
MAL10|PF10_0372                 ATGTATCATTATCCTTAGTCTTAA------------------------
su_gi_contig_102                ATGTATCATTATCCTTAGTCTTAA------------------------
gi|22791943|gb|BU495749.1|BU495 ------------------------------------------------

PF10_0372                       AGTAAAAAGACAATACTTCAAAATGATTATATGATTAAAATGTATATA
MAL10|PF10_0372                 ------------------------------------------------
su_gi_contig_102                ------------------------------------------------
gi|22791943|gb|BU495749.1|BU495 ------------------------------------------------

PF10_0372                       TATATATATATATATATATATGCTTTATGAACATATATATTGAATTTT
MAL10|PF10_0372                 ------------------------------------------------
su_gi_contig_102                ------------------------------------------------
gi|22791943|gb|BU495749.1|BU495 ------------------------------------------------

PF10_0372                       ATATGCATTATTTTTATAATTATTTTTTATTTTTTAATTTTTAGACCT
MAL10|PF10_0372                 --------------------------------------------ACCT
su_gi_contig_102                --------------------------------------------ACCT
gi|22791943|gb|BU495749.1|BU495 ------------------------------------------------

PF10_0372                       GATAGTGTAAGCAGCAAATATGGATTAAAGGACAGCAGAAAACCCCAA
MAL10|PF10_0372                 GATAGTGTAAGCAGCAAATATGGATTAAAGGACAGCAGAAAACCCCAA
su_gi_contig_102                GATAGTGTAAGCAGCAAATATGGATTAAAGGACAGCAGAAAACCCCAA
gi|22791943|gb|BU495749.1|BU495 ------------------------------------------------

PF10_0372                       GGTAAAGATGACGCACATAAAGGTGATGAAGATCCAAATAGATTAAAT
MAL10|PF10_0372                 GGTAAAGATGACGCACATAAAGGTGATGAAGATCCAAATAGATTAAAT
su_gi_contig_102                GGTAAAGATGACGCACATAAAGGTGATGAAGATCCAAATAGATTAAAT
gi|22791943|gb|BU495749.1|BU495 ------------------------------------------------

PF10_0372                       CGTGACAAGAAAAAATAAATAATCAAATATTAAAAATTGTGCAAAAAA
MAL10|PF10_0372                 CGTGACAAGAAAAAATAA------------------------------
su_gi_contig_102                CGTGACAAGAAAAAATAAATAATCAAATATTAAAAATTGTGCAAAAAA
gi|22791943|gb|BU495749.1|BU495 ------------------------------------------------

PF10_0372                       AAAAAAAAAAAATATATGGAAATATATTTATATACATATATAGCACTA
MAL10|PF10_0372                 ------------------------------------------------
su_gi_contig_102                AAAAAAAAAAAA------------------------------------
gi|22791943|gb|BU495749.1|BU495 ------------------------------------------------

PF10_0372                       TAATTTTCAATTAATTTTAAGAATCAATACGATATTTAATGAAAAAAA
MAL10|PF10_0372                 ------------------------------------------------
su_gi_contig_102                ------------------------------------------------
gi|22791943|gb|BU495749.1|BU495 ------------------------------------------------

PF10_0372                       AAATCTCCAAAAAAAAAAAAAAAAAATAAAATAAAAATTTCAAAAAAA
MAL10|PF10_0372                 ------------------------------------------------
su_gi_contig_102                ------------------------------------------------
gi|22791943|gb|BU495749.1|BU495 ------------------------------------------------

PF10_0372                       ATAAAAAAAAAATAAAAAAAATAAATAATATAGTGAAATGAATACAAA
MAL10|PF10_0372                 ------------------------------------------------
su_gi_contig_102                ------------------------------------------------
gi|22791943|gb|BU495749.1|BU495 ------------------------------------------------

PF10_0372                       ATATTTTGGATATAAAATGGCTTATACATTTGATCAGATAATATATAA
MAL10|PF10_0372                 ------------------------------------------------
su_gi_contig_102                ------------------------------------------------
gi|22791943|gb|BU495749.1|BU495 ------------------------------------------------

PF10_0372                       AGTGTTATTTAGTTAAAGAAAAAAAATCAACAAATTTACATATTAATA
MAL10|PF10_0372                 ------------------------------------------------
su_gi_contig_102                ------------------------------------------------
gi|22791943|gb|BU495749.1|BU495 ------------------------------------------------

PF10_0372                       TATATATTTATATATATATATATCTAATTGTACATATTTTATAAATAA
MAL10|PF10_0372                 ------------------------------------------------
su_gi_contig_102                ------------------------------------------------
gi|22791943|gb|BU495749.1|BU495 ------------------------------------------------

PF10_0372                       GGAAAAAAAAATTTTTTTTTTTTTTTTTTTTATTATTATTTTTTAAAT
MAL10|PF10_0372                 ------------------------------------------------
su_gi_contig_102                ------------------------------------------------
gi|22791943|gb|BU495749.1|BU495 ------------------------------------------------

PF10_0372                       ATTATGCCTCATGGAAATATTAAATTTCAAATAAACATATATTTATAT
MAL10|PF10_0372                 ------------------------------------------------
su_gi_contig_102                ------------------------------------------------
gi|22791943|gb|BU495749.1|BU495 ------------------------------------------------

PF10_0372                       ATATATATGTATATGCATATATTTTTTTGTATGTATGTATAAATTTAT
MAL10|PF10_0372                 ------------------------------------------------
su_gi_contig_102                ------------------------------------------------
gi|22791943|gb|BU495749.1|BU495 ------------------------------------------------

PF10_0372                       ATATAAATATAAATAACTAAACGTCATTAAAATATAATGAAAAATAAG
MAL10|PF10_0372                 ------------------------------------------------
su_gi_contig_102                ------------------------------------------------
gi|22791943|gb|BU495749.1|BU495 ------------------------------------------------

PF10_0372                       TAGAATGAACAAGTGTGAAAGGAAACAAAAAGTAAAGTAAATATATAA
MAL10|PF10_0372                 ------------------------------------------------
su_gi_contig_102                ------------------------------------------------
gi|22791943|gb|BU495749.1|BU495 ------------------------------------------------

PF10_0372                       AATAAAATAAGGAATATATATAATATTATTCACACGTTTACTTTTTTT
MAL10|PF10_0372                 ------------------------------------------------
su_gi_contig_102                ------------------------------------------------
gi|22791943|gb|BU495749.1|BU495 ------------------------------------------------

PF10_0372                       TTTTTTTTTTTTTTTTTTTTAATCCATTTAACTATACATTTTGATAGT
MAL10|PF10_0372                 ------------------------------------------------
su_gi_contig_102                ------------------------------------------------
gi|22791943|gb|BU495749.1|BU495 ------------------------------------------------

PF10_0372                       TAAAAATTGTTTTAAAATCATATAAGGTATCATATATAGTTTGATTTT
MAL10|PF10_0372                 ------------------------------------------------
su_gi_contig_102                ------------------------------------------------
gi|22791943|gb|BU495749.1|BU495 ------------------------------------------------

PF10_0372                       TACAATTATATACTTGTTGATTAAATTTACTAATTATGTAAAAGAAAG
MAL10|PF10_0372                 ------------------------------------------------
su_gi_contig_102                ------------------------------------------------
gi|22791943|gb|BU495749.1|BU495 ------------------------------------------------

PF10_0372                       TGGAAATATCTTCAATTAATGGATAAATAGGATAATTGTGTACATCAT
MAL10|PF10_0372                 ------------------------------------------------
su_gi_contig_102                ------------------------------------------------
gi|22791943|gb|BU495749.1|BU495 ------------------------------------------------

PF10_0372                       TTGTAAAAAGTAGGTTTATAATATTTTGATTTTCCTTTAATTCAAGAA
MAL10|PF10_0372                 ------------------------------------------------
su_gi_contig_102                ------------------------------------------------
gi|22791943|gb|BU495749.1|BU495 ------------------------------------------------

PF10_0372                       TGTTTTTTTTTTCACAATGGTTTGAACAATTCTTGGTTTTATTAAATT
MAL10|PF10_0372                 ------------------------------------------------
su_gi_contig_102                ------------------------------------------------
gi|22791943|gb|BU495749.1|BU495 ------------------------------------------------

PF10_0372                       CATCTTTTTTATTATTAATGTTATTTTCTTTACAAGAGATAGTTTGAT
MAL10|PF10_0372                 ------------------------------------------------
su_gi_contig_102                ------------------------------------------------
gi|22791943|gb|BU495749.1|BU495 ------------------------------------------------

PF10_0372                       TATCATTATGATTATTATGTTTTTTTATCTCATTTCCTTGGGTATTTA
MAL10|PF10_0372                 ------------------------------------------------
su_gi_contig_102                ------------------------------------------------
gi|22791943|gb|BU495749.1|BU495 ------------------------------------------------

PF10_0372                       GATTTTCCTTTTCTATATTTTCAAATATGTTATTATATATATCTAAAT
MAL10|PF10_0372                 ------------------------------------------------
su_gi_contig_102                ------------------------------------------------
gi|22791943|gb|BU495749.1|BU495 ------------------------------------------------

PF10_0372                       TTTCATTAATTAATTGTATAGTATCCTTTCTATATACAGTTGGTTCAT
MAL10|PF10_0372                 ------------------------------------------------
su_gi_contig_102                ------------------------------------------------
gi|22791943|gb|BU495749.1|BU495 ------------------------------------------------

PF10_0372                       ATTCATAATATGCTATATAAATAATACCTTCATTTTTTAGTAACTGAT
MAL10|PF10_0372                 ------------------------------------------------
su_gi_contig_102                ------------------------------------------------
gi|22791943|gb|BU495749.1|BU495 ------------------------------------------------

PF10_0372                       TGAATTGTTTCATAAAATATTCATCATTTGGTTTATTTTCTTCCTTAT
MAL10|PF10_0372                 ------------------------------------------------
su_gi_contig_102                ------------------------------------------------
gi|22791943|gb|BU495749.1|BU495 ------------------------------------------------

PF10_0372                       TTTCTTCCACACTTCCTTCCTTATTTTCTTCCATATTTTCTTCCATAT
MAL10|PF10_0372                 ------------------------------------------------
su_gi_contig_102                ------------------------------------------------
gi|22791943|gb|BU495749.1|BU495 ------------------------------------------------

PF10_0372                       TTTCTTCCATATTTCCTTCCATATTTCCTTCCATATTTCCTTCCATAT
MAL10|PF10_0372                 ------------------------------------------------
su_gi_contig_102                ------------------------------------------------
gi|22791943|gb|BU495749.1|BU495 ------------------------------------------------

PF10_0372                       TTTCTTCCACACTTCCTTCCTTATTTTCTTTTAATATATTATTTATTT
MAL10|PF10_0372                 ------------------------------------------------
su_gi_contig_102                ------------------------------------------------
gi|22791943|gb|BU495749.1|BU495 ------------------------------------------------

PF10_0372                       CATCTTCATTTTTATCATATTCATATTGGTCTTCTCTTTTATTTATTA
MAL10|PF10_0372                 ------------------------------------------------
su_gi_contig_102                ------------------------------------------------
gi|22791943|gb|BU495749.1|BU495 ------------------------------------------------

PF10_0372                       TTTCATCATTTTCGTGGTCTTTATTTGTATTTATTTTATTGTTGATAT
MAL10|PF10_0372                 ------------------------------------------------
su_gi_contig_102                ------------------------------------------------
gi|22791943|gb|BU495749.1|BU495 ------------------------------------------------

PF10_0372                       CAGATAACTGGCTCATATTATTAAATTCT
MAL10|PF10_0372                 -----------------------------
su_gi_contig_102                -----------------------------
gi|22791943|gb|BU495749.1|BU495 -----------------------------

;

endblock;
