# Supplementary material for: cDNA sequences reveal considerable gene prediction inaccuracy in the Plasmodium falciparum genome
Source: BMC Genomics. 2007 Jul 27;8:255. doi: 10.1186/1471-2164-8-255 (PMC1978503; doi:10.1186/1471-2164-8-255)
Supplement: Additional file 2 — Genes with predicted coding regions fully covered by EST and confirmation of predicted introns. Aligned cDNA and predicted CDS sequences can be viewed by double clicking the hyper-linked gene names in the Excel file. [file 1471-2164-8-255-S2.zip › PF11_0036.TXT]

#NEXUS

[!This data assembled using Sequencher, from Gene Codes Corporation.]
begin data;
   dimensions ntax=3 nchar=4982;
   format datatype=dna gap=- interleave=yes;
   matrix

PF11_0036        TATATTATATATGACATTTAATCGTCTGTCAATTTCAAGGTTTTATTT
MAL11|PF11_0036  ------------------------------------------------
su_gi_contig_719 ------------------------------------------------

PF11_0036        TTTTTGTATTTATTATTGTTTTTAAAATAAAAAAAAAACATAAAAAAA
MAL11|PF11_0036  ------------------------------------------------
su_gi_contig_719 ------------------------------------------------

PF11_0036        AAAAAATTTACTTTTTCTTATTTTAAGGAAAAATTAGATTAAAAACAG
MAL11|PF11_0036  ------------------------------------------------
su_gi_contig_719 ------------------------------------------------

PF11_0036        TACATTCATTAGTTAAATGTCATGTTATTAATATATGATTTTTTTTAT
MAL11|PF11_0036  ------------------------------------------------
su_gi_contig_719 ------------------------------------------------

PF11_0036        TATTTTTTTATTTTATTATTTTTTTTTTTTTTTTGTTTGTTTTTTATA
MAL11|PF11_0036  ------------------------------------------------
su_gi_contig_719 ------------------------------------------------

PF11_0036        TATCCTATTTTATATTTTTGATAATTAATTTACAGATTTAATTCTTTT
MAL11|PF11_0036  ------------------------------------------------
su_gi_contig_719 ------------------------------------------------

PF11_0036        AAACTTATTTCATTTTTATTATTATATATATTTATATATGGATATATA
MAL11|PF11_0036  ------------------------------------------------
su_gi_contig_719 ------------------------------------------------

PF11_0036        ATATAGAACAAATAATTTATATATAAAAAAATATTGTTGATTTAAAAG
MAL11|PF11_0036  ------------------------------------------------
su_gi_contig_719 ------------------------------------------------

PF11_0036        AATTTATATATTTACATGTGTTACAAGTGTAATCAATATATTTTTATA
MAL11|PF11_0036  ------------------------------------------------
su_gi_contig_719 ------------------------------------------------

PF11_0036        AAATTTTATTATTATCCTTAAGTGTGTTTTTATTATATTACTATAAAT
MAL11|PF11_0036  ------------------------------------------------
su_gi_contig_719 ------------------------------------------------

PF11_0036        TGGTACCTTATTTTTTTCCAAAAAAAAAAAAAAAAAAAAAAAAAATGA
MAL11|PF11_0036  ------------------------------------------------
su_gi_contig_719 ------------------------------------------------

PF11_0036        ATATATATATATATATATATATATAAAATATATTTATATATAAAGTAT
MAL11|PF11_0036  ------------------------------------------------
su_gi_contig_719 ------------------------------------------------

PF11_0036        CCAAATTCTAAATTTAATTAAAAAAATATATATATATATATTTTTTTT
MAL11|PF11_0036  ------------------------------------------------
su_gi_contig_719 ------------------------------------------------

PF11_0036        TTTTTTTTTTTTTTGGAAATATTTTTGTATTATTTTAAAGGTGTATTA
MAL11|PF11_0036  ------------------------------------------------
su_gi_contig_719 ------------------------------------------------

PF11_0036        ATATATATATATATATATATATATGTATATTTATTGGCCATATAAAAT
MAL11|PF11_0036  ------------------------------------------------
su_gi_contig_719 ------------------------------------------------

PF11_0036        GTTATGTGTTTATGTTGCATAAATATATTTACACAATTCTTTTTTTTT
MAL11|PF11_0036  ------------------------------------------------
su_gi_contig_719 ------------------------------------------------

PF11_0036        ATACAATAATTATTTATGTACACTTGTTATGGTATTATGAAGAAGAAA
MAL11|PF11_0036  ------------------------------------------------
su_gi_contig_719 ------------------------------------------------

PF11_0036        TATATATATTATTTATTTATATATTTATGTTGTTTGTATCTGTAGTAT
MAL11|PF11_0036  ------------------------------------------------
su_gi_contig_719 ------------------------------------------------

PF11_0036        GTGTTGCAAATAATTAATAATATACCTTTTGTGTGAGAAAAAAAAAAA
MAL11|PF11_0036  ------------------------------------------------
su_gi_contig_719 ------------------------------------------------

PF11_0036        AAAAAAAAAAAAGCTATGAAACATTTTGAATTATTTAAGTCTTAAACA
MAL11|PF11_0036  ------------------------------------------------
su_gi_contig_719 ------------------------------------------------

PF11_0036        TATGTGGATAGACACTAGTTATAAAAGAATTGTTACTCTGAATATATA
MAL11|PF11_0036  ------------------------------------------------
su_gi_contig_719 ------------------------------------------------

PF11_0036        TATTTATATATATATATGTATATTTATTTATTTATATATTTATTTGTT
MAL11|PF11_0036  ------------------------------------------------
su_gi_contig_719 ------------------------------------------------

PF11_0036        TATATATTCTTTTGATAACAATATCGAAAATATTAAGTTTATTTAGAG
MAL11|PF11_0036  ------------------------------------------------
su_gi_contig_719 ------------------------------------------------

PF11_0036        AATTTATGTAGACTAATTATTTTTTATACTTTATATATTTATTAGTCT
MAL11|PF11_0036  ------------------------------------------------
su_gi_contig_719 ------------------------------------------------

PF11_0036        ATTAGAGTAATATAATATGTGCTTTTGTTCATGTGCGTAAATCGATTA
MAL11|PF11_0036  ------------------------------------------------
su_gi_contig_719 ------------------------------------------------

PF11_0036        ATTATATATATATTAAAATTTTGTTTCATGTCATAGTTAATAATATAT
MAL11|PF11_0036  ------------------------------------------------
su_gi_contig_719 ------------------------------------------------

PF11_0036        ATATTTATATATATGTTTATTTATAATTTATGAATAAAAATTTATATA
MAL11|PF11_0036  ------------------------------------------------
su_gi_contig_719 ------------------------------------------------

PF11_0036        TATTTGTTGTTAGAAAAGATGATATTTATTATATATTAACCATATATT
MAL11|PF11_0036  ------------------------------------------------
su_gi_contig_719 ------------------------------------------------

PF11_0036        TATATATATATATATATATATATATTTATTTATTTATTTATTCATTTA
MAL11|PF11_0036  ------------------------------------------------
su_gi_contig_719 ------------------------------------------------

PF11_0036        TATTCATATTTATATTTATTTAATTAAATGAAGATTTTTGTTGAATTA
MAL11|PF11_0036  ------------------------------------------------
su_gi_contig_719 --TTCATATTTATATTTATTTAATTAAATGGAGATTTTTGTTGAATTA

PF11_0036        AATAAATAAAAATAAATTAATAAATAATATTAATAATTTTAAAGTGGT
MAL11|PF11_0036  ------------------------------------------------
su_gi_contig_719 AATAAATAAAAATAAATTAATAAATAATATTAATAATTTTAAAGTGGT

PF11_0036        TATAATAAAATATGAAATGTATTGAATGTTTTGAAAATATAGAAGATT
MAL11|PF11_0036  -----------ATGAAATGTATTGAATGTTTTGAAAATATAGAAGATT
su_gi_contig_719 TATAATAAAATATGAAATGTATTGAATGTTTTGAAAATATAGAAGATT

PF11_0036        TTGATGGAAATTTATCAAATACCTCTATAAAAGAAATAGATAATGTTA
MAL11|PF11_0036  TTGATGGAAATTTATCAAATACCTCTATAAAAGAAATAGATAATGTTA
su_gi_contig_719 TTGATGGAAATTTATCAAATACCTCTATAAAAGAAATAGATAATGTTA

PF11_0036        TTGTAAGTAAAAAAGAGAAATCTTTATTATTATCTAATAAAGAGACTT
MAL11|PF11_0036  TTGTAAGTAAAAAAGAGAAATCTTTATTATTATCTAATAAAGAGACTT
su_gi_contig_719 TTGTAAGTAAAAAAGAGAAATCTTTATTATTATCTAATAAAGAGACTT

PF11_0036        TATTTATCCATAATTATAAAGAGGGCATATCTAATATTAATAATGAAT
MAL11|PF11_0036  TATTTATCCATAATTATAAAGAGGGCATATCTAATATTAATAATGAAT
su_gi_contig_719 TATTTATCCATAATTATAAAGAGGGCATATCTAATATTAATAATGAAT

PF11_0036        CATATAAGGTATTATCTATGGATAATTTTGTAAGAAATAAGAAGGAAA
MAL11|PF11_0036  CATATAAGGTATTATCTATGGATAATTTTGTAAGAAATAAGAAGGAAA
su_gi_contig_719 CATATAAGGTATTATCTATGGATAATTTTGTAAGAAATAAGAAGGAAA

PF11_0036        CTATTATTAATAATATAGAAAAAGTATATAATAGAAATGTTGTGAATA
MAL11|PF11_0036  CTATTATTAATAATATAGAAAAAGTATATAATAGAAATGTTGTGAATA
su_gi_contig_719 CTATTATTAATAATATAGAAAAAGTATATAATAGAAATGTTGTGAATA

PF11_0036        ATATATATTCATCTGATTTATTAAATAAACATTATAATAAGCAAAAGA
MAL11|PF11_0036  ATATATATTCATCTGATTTATTAAATAAACATTATAATAAGCAAAAGA
su_gi_contig_719 ATATATATTCATCTGATTTATTAAATAAACATTATAATAAGCAAAAGA

PF11_0036        AGCATAATTTATTACATATAGAACCTAGTGGTGTATTATATAAAAATG
MAL11|PF11_0036  AGCATAATTTATTACATATAGAACCTAGTGGTGTATTATATAAAAATG
su_gi_contig_719 AGCATAATTTATTACATATAGAACCTAGTGGTGTATTATATAAAAATG

PF11_0036        ATGAGGAATATTTTAAAATAGCTTTACGTTATGATCCAGAAAATAATG
MAL11|PF11_0036  ATGAGGAATATTTTAAAATAGCTTTACGTTATGATCCAGAAAATAATG
su_gi_contig_719 ATGAGGAATATTTTAAAATAGCTTTACGTTATGATCCAGAAAATAATG

PF11_0036        AAGATAATATAAAAGATGAACTACTAAAACAAAATGAAAATAATGATA
MAL11|PF11_0036  AAGATAATATAAAAGATGAACTACTAAAACAAAATGAAAATAATGATA
su_gi_contig_719 AAGATAATATAAAAGATGAACTACTAAAACAAAATGAAAATAATGATA

PF11_0036        ATATATGTAATGTAAAAGATGATGATTATTTTTTGAAGTATTCAAAAT
MAL11|PF11_0036  ATATATGTAATGTAAAAGATGATGATTATTTTTTGAAGTATTCAAAAT
su_gi_contig_719 ATATATGTAATGTAAAAGATGATGATTATTTTTTGAAGTATTCAAAAT

PF11_0036        TTTTCAATAGTAAATTGAGACCTAAAAATATAGATGAAATATTAAAAA
MAL11|PF11_0036  TTTTCAATAGTAAATTGAGACCTAAAAATATAGATGAAATATTAAAAA
su_gi_contig_719 TTTTCAATAGTAAATTGAGACCTAAAAATATAGATGAAATATTAAAAA

PF11_0036        CATTAGAGGAGAATTTCCTTCCAAATGATGATGATAATATAATATTTA
MAL11|PF11_0036  CATTAGAGGAGAATTTCCTTCCAAATGATGATGATAATATAATATTTA
su_gi_contig_719 CATTAGAGGAGAATTTCCTTCCAAATGATGATGATAATATAATATTTA

PF11_0036        TAACATCGGGAGGTACTAAAGTTCCTCTTGAAAAGGTTGATATAAGAA
MAL11|PF11_0036  TAACATCGGGAGGTACTAAAGTTCCTCTTGAAAAGGTTGATATAAGAA
su_gi_contig_719 TAACATCGGGAGGTACTAAAGTTCCTCTTGAAAAGGTTGATATAAGAA

PF11_0036        ATATTGATAATTTTTCTACAGGAAGGAGAGGAGCACTTATGTGTGAAT
MAL11|PF11_0036  ATATTGATAATTTTTCTACAGGAAGGAGAGGAGCACTTATGTGTGAAT
su_gi_contig_719 ATATTGATAATTTTTCTACAGGAAGGAGAGGAGCACTTATGTGTGAAT

PF11_0036        ATTTTTTAAAAAAAAATAAGAAAGTGATTTTTTTACACCGAAGAGGAT
MAL11|PF11_0036  ATTTTTTAAAAAAAAATAAGAAAGTGATTTTTTTACACCGAAGAGGAT
su_gi_contig_719 ATTTTTTAAAAAAAAATAAGAAAGTGATTTTTTTACACCGAAGAGGAT

PF11_0036        CTCATTTACCATTTGAATATCATTTAAAGGGTGTAGCAAATTTTAATA
MAL11|PF11_0036  CTCATTTACCATTTGAATATCATTTAAAGGGTGTAGCAAATTTTAATA
su_gi_contig_719 CTCATTTACCATTTGAATATCATTTAAAGGGTGTAGCAAATTTTAATA

PF11_0036        ATTTAAATCTTGTAGATAATAATATTATTACATTTAATTTGAAGGAGG
MAL11|PF11_0036  ATTTAAATCTTGTAGATAATAATATTATTACATTTAATTTGAAGGAGG
su_gi_contig_719 ATTTAAATCTTGTAGATAATAATATTATTACATTTAATTTGAAGGAGG

PF11_0036        ATGAAAAATTAAACCTAATAAATAATATAAAGAATTATCAGAAATATA
MAL11|PF11_0036  ATGAAAAATTAAACCTAATAAATAATATAAAGAATTATCAGAAATATA
su_gi_contig_719 ATGAAAAATTAAACCTAATAAATAATATAAAGAATTATCAGAAATATA

PF11_0036        AGGAGAACCTTTTTATAGTAGCTTTTGATACAATATTTGATTATGGTT
MAL11|PF11_0036  AGGAGAACCTTTTTATAGTAGCTTTTGATACAATATTTGATTATGGTT
su_gi_contig_719 AGGAGAACCTTTTTATAGTAGCTTTTGATACAATATTTGATTATGGTT

PF11_0036        ATTATTTATTAGAAATTGGAAAATTATTAAATGATAATATGAAAAAAA
MAL11|PF11_0036  ATTATTTATTAGAAATTGGAAAATTATTAAATGATAATATGAAAAAAA
su_gi_contig_719 ATTATTTATTAGAAATTGGAAAATTATTAAATGATAATATGAAAAAAA

PF11_0036        GATATGAGAAATATTTTAATCTTAATAAGGATTTTAATTATACATTGG
MAL11|PF11_0036  GATATGAGAAATATTTTAATCTTAATAAGGATTTTAATTATACATTGG
su_gi_contig_719 GATATGAGAAATATTTTAATCTTAATAAGGATTTTAATTATACATTGG

PF11_0036        TAGTTGATGTATATGCTAAAAATATTTTAGAAGATATAGTTCATTTAT
MAL11|PF11_0036  TAGTTGATGTATATGCTAAAAATATTTTAGAAGATATAGTTCATTTAT
su_gi_contig_719 TAGTTGATGTATATGCTAAAAATATTTTAGAAGATATAGTTCATTTAT

PF11_0036        TTTCGTCTAATAATAATGTAATATATGGTAAATATAATGAGGAAGGAC
MAL11|PF11_0036  TTTCGTCTAATAATAATGTAATATATGGTAAATATAATGAGGAAGGAC
su_gi_contig_719 TTTCGTCTAATAATAATGTAATATATGGTAAATATAATGAGGAAGGAC

PF11_0036        GTTTTTATGAATTATTACAAAAATTGATTTTATTTGAAAATCTACGTT
MAL11|PF11_0036  GTTTTTATGAATTATTACAAAAATTGATTTTATTTGAAAATCTACGTT
su_gi_contig_719 GTTTTTATGAATTATTACAAAAATTGATTTTATTTGAAAATCTACGTT

PF11_0036        TAGAAAAATATAATAATAATAATAATATAAATAATAATAATAATAATA
MAL11|PF11_0036  TAGAAAAATATAATAATAATAATAATATAAATAATAATAATAATAATA
su_gi_contig_719 TAGAAAAATATAATAATAATAATAATATAAATAATAATAATAATAATA

PF11_0036        ATAATAATAGATGTTATGATTTATCAAATTTTTTTAAATATATATTTG
MAL11|PF11_0036  ATAATAATAGATGTTATGATTTATCAAATTTTTTTAAATATATATTTG
su_gi_contig_719 ATAATAATAGATGTTATGATTTATCAAATTTTTTTAAATATATATTTG

PF11_0036        ATATTTTATATGATATGATTAAAAAAGGTCAAATTAGATTATCAGACG
MAL11|PF11_0036  ATATTTTATATGATATGATTAAAAAAGGTCAAATTAGATTATCAGACG
su_gi_contig_719 ATATTTTATATGATATGATTAAAAAAGGTCAAATTAGATTATCAGACG

PF11_0036        AAAGTATAAAAGATATTCTTGTAAGAGCAAAATTTTTTATAAATAATA
MAL11|PF11_0036  AAAGTATAAAAGATATTCTTGTAAGAGCAAAATTTTTTATAAATAATA
su_gi_contig_719 AAAGTATAAAAGATATTCTTGTAAGAGCAAAATTTTTTATAAATAATA

PF11_0036        TTAATGGTTGTATGAAAAATAAGAGCCACGATTACATTCTTAATGACA
MAL11|PF11_0036  TTAATGGTTGTATGAAAAATAAGAGCCACGATTACATTCTTAATGACA
su_gi_contig_719 TTAATGGTTGTATGAAAAATAAGAGCCACGATTACATTCTTAATGACA

PF11_0036        TAAATCATTTAAAATATAATGTTAATCATAAAAATGATAATAAAAATA
MAL11|PF11_0036  TAAATCATTTAAAATATAATGTTAATCATAAAAATGATAATAAAAATA
su_gi_contig_719 TAAATCATTTAAAATATAATGTTAATCATAAAAATGATAATAAAAATA

PF11_0036        TGTATATGTATGAAAAAATAAATAATATTAATTTTTGTAATTCTGTAC
MAL11|PF11_0036  TGTATATGTATGAAAAAATAAATAATATTAATTTTTGTAATTCTGTAC
su_gi_contig_719 TGTATATGTATGAAAAAATAAATAATATTAATTTTTGTAATTCTGTAC

PF11_0036        ATATAAATGGGGAAATTAATGAAAATGTATCAAATGTTGGTGATAATA
MAL11|PF11_0036  ATATAAATGGGGAAATTAATGAAAATGTATCAAATGTTGGTGATAATA
su_gi_contig_719 ATATAAATGGGGAAATTAATGAAAATGTATCAAATGTTGGTGATAATA

PF11_0036        AATCAGATGAATTTTTATTTCCATCACATTTAATGATATTATGTGCAG
MAL11|PF11_0036  AATCAGATGAATTTTTATTTCCATCACATTTAATGATATTATGTGCAG
su_gi_contig_719 AATCAGATGAATTTTTATTTCCATCACATTTAATGATATTATGTGCAG

PF11_0036        CAGCTAGTGATTTTTATATTCCTTTTGATGATTTACTTGATTTTAAGA
MAL11|PF11_0036  CAGCTAGTGATTTTTATATTCCTTTTGATGATTTACTTGATTTTAAGA
su_gi_contig_719 CAGCTAGTGATTTTTATATTCCTTTTGATGATTTACTTGATTTTAAGA

PF11_0036        TAGATAGTAACAATTGTCCTTTTCAAATTGAAATGTATTTAACTCCTA
MAL11|PF11_0036  TAGATAGTAACAATTGTCCTTTTCAAATTGAAATGTATTTAACTCCTA
su_gi_contig_719 TAGATAGTAACAATTGTCCTTTTCAAATTGAAATGTATTTAACTCCTA

PF11_0036        AGTTTTATAAAATTACATATAAATATTTCCCATTTTTAAAGCATTGTA
MAL11|PF11_0036  AGTTTTATAAAATTACATATAAATATTTCCCATTTTTAAAGCATTGTA
su_gi_contig_719 AGTTTTATAAAATTACATATAAATATTTCCCATTTTTAAAGCATTGTA

PF11_0036        TATTTAAATTAGAAGATCAGGACAATGTACTTATTAAAAAATCAAATG
MAL11|PF11_0036  TATTTAAATTAGAAGATCAGGACAATGTACTTATTAAAAAATCAAATG
su_gi_contig_719 TATTTAAATTAGAAGATCAGGACAATGTACTTATTAAAAAATCAAATG

PF11_0036        AACGGCTAGAACATGCAGATATGTTAATAGCAAATATATTAACGCAGA
MAL11|PF11_0036  AACGGCTAGAACATGCAGATATGTTAATAGCAAATATATTAACGCAGA
su_gi_contig_719 AACGGCTAGAACATGCAGATATGTTAATAGCAAATATATTAACGCAGA

PF11_0036        GAAATATGTTTGTTTATATTTTTAAGAAGGAACAAGAATATTTCAAAT
MAL11|PF11_0036  GAAATATGTTTGTTTATATTTTTAAGAAGGAACAAGAATATTTCAAAT
su_gi_contig_719 GAAATATGTTTGTTTATATTTTTAAGAAGGAACAAGAATATTTCAAAT

PF11_0036        TAACTAAATCGAAAGGAGAACCAATTGAAAATAATATATGTCGTGAAG
MAL11|PF11_0036  TAACTAAATCGAAAGGAGAACCAATTGAAAATAATATATGTCGTGAAG
su_gi_contig_719 TAACTAAATCGAAAGGAGAACCAATTGAAAATAATATATGTCGTGAAG

PF11_0036        TATGTAAGCACTTTTCAATAATATAATAAATGAAGAATATAATTAATA
MAL11|PF11_0036  TATGTAAGCACTTTTCAATAATATAA----------------------
su_gi_contig_719 TATGTAAGCACTTTTCAATAATATAATAAATGAAGAATATAATTAATA

PF11_0036        AAATATGTTGAAATAAATAAATAAATATATATATAATAAAATTTTTTA
MAL11|PF11_0036  ------------------------------------------------
su_gi_contig_719 AAATATGTTGAAATAAATAAATAAATATATATATAATAAAATTTTTTA

PF11_0036        TTTATTATATGTATATATAAAAATTGGGTACAAATACACACACATATA
MAL11|PF11_0036  ------------------------------------------------
su_gi_contig_719 TTTATTATATGTATATATAAAAATTGGGTACAAATACACACACATATA

PF11_0036        TATATTAATATTTATATTTATATTTCATTGTTCTATCTTTATTTTTAT
MAL11|PF11_0036  ------------------------------------------------
su_gi_contig_719 TATATTAATATTTATATTTATATTTCATTGTTCTATCTTTATTTTTAT

PF11_0036        CTTTATTTTTATCTTTATAATTTTGTTTATTTTTTTTTTATTTTAATT
MAL11|PF11_0036  ------------------------------------------------
su_gi_contig_719 CTTTATTTTTATCTTTATAATTTTGTTTATTTTTTTTTTATTTTAATT

PF11_0036        TTTTTTTGTTTTTTAATTTTTTTTTTTTTTTATTTTATAACCTGAAAA
MAL11|PF11_0036  ------------------------------------------------
su_gi_contig_719 TTTTTTTGTTTTTTAATTTTTTTTTTTTTTTATTTAAAAA--------

PF11_0036        TAAAAAATTTCAAATCATAAAATTTTAACTAAACTAAAATAATAGCAT
MAL11|PF11_0036  ------------------------------------------------
su_gi_contig_719 ------------------------------------------------

PF11_0036        ATGTAATAATTTTTTTTCTTCAATTTTATCTGAATTTTGTTAAGAGTT
MAL11|PF11_0036  ------------------------------------------------
su_gi_contig_719 ------------------------------------------------

PF11_0036        ATATGTTTTCTCATTTTACGAATTAAAATAAATTCTTATATCATAATA
MAL11|PF11_0036  ------------------------------------------------
su_gi_contig_719 ------------------------------------------------

PF11_0036        TATATATATAATATATGTGATATGTATAAAATTGTTATATATCTATAA
MAL11|PF11_0036  ------------------------------------------------
su_gi_contig_719 ------------------------------------------------

PF11_0036        AAATATGGAAATTATTATTCAGCATATATTGTATTAAGATGGTGTTCA
MAL11|PF11_0036  ------------------------------------------------
su_gi_contig_719 ------------------------------------------------

PF11_0036        TAAATATGTAAACTGTATTTATAGTAAGGAAATTTTTTCTACAAGTTT
MAL11|PF11_0036  ------------------------------------------------
su_gi_contig_719 ------------------------------------------------

PF11_0036        TATCAATTTATGCATATATATATATGTATATGATATCATTTTATATTA
MAL11|PF11_0036  ------------------------------------------------
su_gi_contig_719 ------------------------------------------------

PF11_0036        TAAGAATACCTGTTGTAGTTGTGTTGGCATTATGACAAGGAAGGCAGC
MAL11|PF11_0036  ------------------------------------------------
su_gi_contig_719 ------------------------------------------------

PF11_0036        TTGTCAAAAATATGATATTTTGGTTACTATTAAGGTTATAATATCTGT
MAL11|PF11_0036  ------------------------------------------------
su_gi_contig_719 ------------------------------------------------

PF11_0036        ATTATAACATAATGTAGTCATGTTAGTTTTAAAGAATTTTCCCATTTA
MAL11|PF11_0036  ------------------------------------------------
su_gi_contig_719 ------------------------------------------------

PF11_0036        TGAAATTCTTTTATGTTCTTTTTTTTTTTTTTTTTTTTTTTTAGCTTG
MAL11|PF11_0036  ------------------------------------------------
su_gi_contig_719 ------------------------------------------------

PF11_0036        AATAATTTATGAGAAATAGGAGAATCAATATTTTTTTCGTAATGAAAT
MAL11|PF11_0036  ------------------------------------------------
su_gi_contig_719 ------------------------------------------------

PF11_0036        ATATATGATAGATAATAACATATATATATATATATATATATATATATA
MAL11|PF11_0036  ------------------------------------------------
su_gi_contig_719 ------------------------------------------------

PF11_0036        TAATTATATTTAATAAGATAATAAATATTCTTTTAATTATTTATTAAT
MAL11|PF11_0036  ------------------------------------------------
su_gi_contig_719 ------------------------------------------------

PF11_0036        TATCGTATTGTTGGAAATAACAAGGCTTGAAAAATAAGGAAACATTTA
MAL11|PF11_0036  ------------------------------------------------
su_gi_contig_719 ------------------------------------------------

PF11_0036        CATGAATATGATTATATAATTAATAAAAATAAAGCATCTGGTTATACC
MAL11|PF11_0036  ------------------------------------------------
su_gi_contig_719 ------------------------------------------------

PF11_0036        TATAGAAATATATATAATACATATAAATGTATATACATCTGTATATAT
MAL11|PF11_0036  ------------------------------------------------
su_gi_contig_719 ------------------------------------------------

PF11_0036        AAAGTTTTATAATTTAATTTCAAAACGTATCTTTTTTTTTTTTTTTTT
MAL11|PF11_0036  ------------------------------------------------
su_gi_contig_719 ------------------------------------------------

PF11_0036        TTTTTTTTTTTTAATTTTATATAATTTGTATATATGCATTATATTAAA
MAL11|PF11_0036  ------------------------------------------------
su_gi_contig_719 ------------------------------------------------

PF11_0036        GTGGTAAATATCAATTAAATAATTCCGAATATATTTATATTATTATAA
MAL11|PF11_0036  ------------------------------------------------
su_gi_contig_719 ------------------------------------------------

PF11_0036        CAAATTATTATTATTATTTTTTTTTTATATAAAGTAGAAAAGAAAAAG
MAL11|PF11_0036  ------------------------------------------------
su_gi_contig_719 ------------------------------------------------

PF11_0036        AAAAAAAGCAAATACAATTTATTATAAATATTGATAACGAAATAAATT
MAL11|PF11_0036  ------------------------------------------------
su_gi_contig_719 ------------------------------------------------

PF11_0036        AATAAAGCTCTATTTTTTTAAAATGGAAATAAACAAAATTAAGAAGCA
MAL11|PF11_0036  ------------------------------------------------
su_gi_contig_719 ------------------------------------------------

PF11_0036        AAAATATTTATATAAACATAATAAATACATATTTATTTATATATATAA
MAL11|PF11_0036  ------------------------------------------------
su_gi_contig_719 ------------------------------------------------

PF11_0036        TATGAATATTATAAAAATAGAAATGAATCCTTTTTTAATTTACCTCAT
MAL11|PF11_0036  ------------------------------------------------
su_gi_contig_719 ------------------------------------------------

PF11_0036        TTGCTTAAGTATTTAAATTATTGGAACCATTATTTTAC
MAL11|PF11_0036  --------------------------------------
su_gi_contig_719 --------------------------------------

;

endblock;
