# Supplementary material for: cDNA sequences reveal considerable gene prediction inaccuracy in the Plasmodium falciparum genome
Source: BMC Genomics. 2007 Jul 27;8:255. doi: 10.1186/1471-2164-8-255 (PMC1978503; doi:10.1186/1471-2164-8-255)
Supplement: Additional file 2 — Genes with predicted coding regions fully covered by EST and confirmation of predicted introns. Aligned cDNA and predicted CDS sequences can be viewed by double clicking the hyper-linked gene names in the Excel file. [file 1471-2164-8-255-S2.zip › PF11_0037.TXT]

#NEXUS

[!This data assembled using Sequencher, from Gene Codes Corporation.]
begin data;
   dimensions ntax=3 nchar=5094;
   format datatype=dna gap=- interleave=yes;
   matrix

PF11_0037        TATATATTTTTTCTTGGAAAAAAACAAAAATGAGGAAATATAATACAT
MAL11|PF11_0037  ------------------------------------------------
su_gi_contig_354 ------------------------------------------------

PF11_0037        TTTTTTTTTTTTTTCTATAAATATATGTACGTATTATTTTTACGTACT
MAL11|PF11_0037  ------------------------------------------------
su_gi_contig_354 ------------------------------------------------

PF11_0037        CTCAAATGAAATCATATTTATTTATAATATTTCAAAAAAAAAAAAAAA
MAL11|PF11_0037  ------------------------------------------------
su_gi_contig_354 ------------------------------------------------

PF11_0037        AGTATTCATATTTTTAATTTTTTGTATTTTTTCATTATAAATAGTTAT
MAL11|PF11_0037  ------------------------------------------------
su_gi_contig_354 ------------------------------------------------

PF11_0037        AAATGGAACATATGGAAAAATTGGGTACACCCTAAATAAAATAAATGG
MAL11|PF11_0037  ------------------------------------------------
su_gi_contig_354 ------------------------------------------------

PF11_0037        AAAAGGTGTACACAAAAAAAAGGGAAAAGCATAATAATAATAACGCAT
MAL11|PF11_0037  ------------------------------------------------
su_gi_contig_354 ------------------------------------------------

PF11_0037        ATTATATATTTCTGTACTCTTAAAATATTAAAAAAATAAAAAAAATAA
MAL11|PF11_0037  ------------------------------------------------
su_gi_contig_354 ------------------------------------------------

PF11_0037        AAAAAGGAATACCATTTTAAAGGAAAAAAATATATTCTTTTAACGTAT
MAL11|PF11_0037  ------------------------------------------------
su_gi_contig_354 ------------------------------------------------

PF11_0037        TAAGGCTTTGGAATACGTTAAAATTATGAATCTTCAAAAAAAAAGTTT
MAL11|PF11_0037  ------------------------------------------------
su_gi_contig_354 ------------------------------------------------

PF11_0037        TCCTTTTTTATTATATTATATATATTTAAGATCCCTTTTATACATTGA
MAL11|PF11_0037  ------------------------------------------------
su_gi_contig_354 -----------------------ATTTAAGATCCCTTTTATACATTGA

PF11_0037        TACGTTTTTTTTTATGGTTAAAATATTTATTTTTAATAATTAAAAACA
MAL11|PF11_0037  ------------------------------------------------
su_gi_contig_354 TACGTTTTTTTTTATGGTTAAAATATTTATTTTTAATAATTAAAAACA

PF11_0037        AATTAATCGTTATTTTTAATTTAAAATTAATTAAAATTTTATTAATAA
MAL11|PF11_0037  ------------------------------------------------
su_gi_contig_354 AATTAATCGTTATTTTTAATTTAAAATTAATTAAAATTTTATTAATAA

PF11_0037        AAATAATGTTATATATGATAATATAATAATATATTTTAAATATAAAAT
MAL11|PF11_0037  ------------------------------------------------
su_gi_contig_354 AAATAATGTTATATATGATAATATAATAATATATTTTAAATATAAAAT

PF11_0037        TAATAGTCATATGGTTTTTCTTATAAATTCATAAATATAGAGTTCATA
MAL11|PF11_0037  ------------------------------------------------
su_gi_contig_354 TAATAGTCATATGGTTTTTCTTATAAATTCATAAATATAGAGTTCATA

PF11_0037        TATATAATATATTCTTGAAAATTTTTAATTAATTCAGGTATGATTTTT
MAL11|PF11_0037  ------------------------------------------------
su_gi_contig_354 TATATAATATATTCTTGAAAATTTTTAATTAATTCAG-----------

PF11_0037        ATATATATTATAATTCTTTTAATATTAAATTTTAATTAACATATATAT
MAL11|PF11_0037  ------------------------------------------------
su_gi_contig_354 ------------------------------------------------

PF11_0037        ATATATATATAAATATATATAAATATATATATTTTTTCTATGAGGAAA
MAL11|PF11_0037  ------------------------------------------------
su_gi_contig_354 ------------------------------------------------

PF11_0037        ATAATAAATAAAATATATATATATATATATATATATATATAAGGATAG
MAL11|PF11_0037  ------------------------------------------------
su_gi_contig_354 ------------------------------------------------

PF11_0037        TACATATATTTATATGATTAATCATAATTAAATAATTTCCATAGTAGA
MAL11|PF11_0037  ------------------------------------------------
su_gi_contig_354 ------------------------------------------------

PF11_0037        ATGTTCTATATTTTTATTTGAGAATAATTTCTGTATCATAATGTGATA
MAL11|PF11_0037  ------------------------------------------------
su_gi_contig_354 ------------------------------------------------

PF11_0037        TATATAGTTATATGGATATCGTTTTATAATATTTTATACTGTTCAAGA
MAL11|PF11_0037  ------------------------------------------------
su_gi_contig_354 ------------------------------------------------

PF11_0037        ATATAATATAAATAATTTATATATGTTATAAGAATATATATATGTATA
MAL11|PF11_0037  ------------------------------------------------
su_gi_contig_354 ------------------------------------------------

PF11_0037        ATATCGTATATATATATGTATCTTATGTTCTATAATTGTTCAAAAACA
MAL11|PF11_0037  ------------------------------------------------
su_gi_contig_354 ------------------------------------------------

PF11_0037        TTTTGCTAATTTAATATATATTATAAAGTAGTTTATATAAGTATATAC
MAL11|PF11_0037  ------------------------------------------------
su_gi_contig_354 ------------------------------------------------

PF11_0037        ATCTGTTGATGATAAAATTTTATGCACATATATATATATATATATATA
MAL11|PF11_0037  ------------------------------------------------
su_gi_contig_354 ------------------------------------------------

PF11_0037        TATTATAAGTATTATCTTTGCATGAATATATAATTATTTATTTATAAA
MAL11|PF11_0037  ------------------------------------------------
su_gi_contig_354 ------------------------------------------------

PF11_0037        ATATAAAGTTTTAGTTCAATATTATTATCATACTATTTGGAAATGAAA
MAL11|PF11_0037  ------------------------------------------------
su_gi_contig_354 ------------------------------------------------

PF11_0037        TATTTCATTTATTTTTTTTTTTTTTTTTTACTAAATGTAGAAATAATT
MAL11|PF11_0037  ------------------------------------------------
su_gi_contig_354 ----------------------------------------AAATAATT

PF11_0037        AAAAAAGGGAAAGTTACATTATATAATATAGAATAAGACAGAGGAATA
MAL11|PF11_0037  ------------------------------------------------
su_gi_contig_354 AAAAAAGGGAAAGTTACATTATATAATATAGAATAAGACAGAGGAATA

PF11_0037        GTTCCATTTTATATGCATATATTAAAATTATCAAGAAAAAAGAAAAAA
MAL11|PF11_0037  ------------------------------------------------
su_gi_contig_354 GTTCCATTTTATATGCATATATTAAAATTATCAAGAAAAAAGAAAAAA

PF11_0037        AAAATTTACTTTGGATAATCATTTAGAGTTTGAAAAATTTTAATATAT
MAL11|PF11_0037  ------------------------------------------------
su_gi_contig_354 AAAATTTACTTTGGATAATCATTTAGAGTTTGAAAAATTTTAATATAT

PF11_0037        TCAAATCGAGTATGTCAGAAAAAAGTTTAGACGCTATGCCTGCTAGAA
MAL11|PF11_0037  -----------ATGTCAGAAAAAAGTTTAGACGCTATGCCTGCTAGAA
su_gi_contig_354 TCAAATCGAGTATGTCAGAAAAAAGTTTAGACGCTATGCCTGCTAGAA

PF11_0037        GTTGCCCCACATCTTTCTGGAATCCAAAAATGAAGCTTTTGCATAATA
MAL11|PF11_0037  GTTGCCCCACATCTTTCTGGAATCCAAAAATGAAGCTTTTGCATAATA
su_gi_contig_354 GTTGCCCCACATCTTTCTGGAATCCAAAAATGAAGCTTTTGCATAATA

PF11_0037        TGAAAGCATTTTATATGTCATCATTTCAAAGATATATATATGTTTTTA
MAL11|PF11_0037  TGAAAGCATTTTATATGTCATCATTTCAAAGATATATATATGTTTTTA
su_gi_contig_354 TGAAAGCATTTTATATGTCATCATTTCAAAGATATATATATGTTTTTA

PF11_0037        TTGCTTTTGTTTTTCTTATGCTCTTATTTGTAATAAAAATAGAAAAAA
MAL11|PF11_0037  TTGCTTTTGTTTTTCTTATGCTCTTATTT-------------------
su_gi_contig_354 TTGCTTTTGTTTTTCTTATGCTCTTATTT-------------------

PF11_0037        AAAAAAAATAAATAAAAAGTTTTAAGTTTGAAGAATTTTTTGTTTGCA
MAL11|PF11_0037  ------------------------------------------------
su_gi_contig_354 ------------------------------------------------

PF11_0037        ATATATATATATATATATATATTTAAAAATTTTATCATTTATATTATG
MAL11|PF11_0037  ------------------------------------------------
su_gi_contig_354 ------------------------------------------------

PF11_0037        TTATATTTATACCTAAATATGTTCGTGAATTTAAAATATCATTCATGT
MAL11|PF11_0037  ------------------------------------------------
su_gi_contig_354 ------------------------------------------------

PF11_0037        TATTTTATATTTTATATTTTATATTTTATATTTTGTATTTTTTATTTG
MAL11|PF11_0037  ------------------------------------------------
su_gi_contig_354 ------------------------------------------------

PF11_0037        TTTTTGCAGAATGTACCTAGTATTGAAGAAAATACATATTCAAGAGAT
MAL11|PF11_0037  ---------AATGTACCTAGTATTGAAGAAAATACATATTCAAGAGAT
su_gi_contig_354 ---------AATGTACCTAGTATTGAAGAAAATACATATTCAAGAGAT

PF11_0037        ATATTAGAGAAGAGATTTTTTAGAAATTTGTATGAAGATGAGTTAATA
MAL11|PF11_0037  ATATTAGAGAAGAGATTTTTTAGAAATTTGTATGAAGATGAGTTAATA
su_gi_contig_354 ATATTAGAGAAGAGATTTTTTAGAAATTTGTATGAAGATGAGTTAATA

PF11_0037        AGAAAGGATTCAAGCAAAGTTAACACTAGAGAACATGGAGGTGAATCA
MAL11|PF11_0037  AGAAAGGATTCAAGCAAAGTTAACACTAGAGAACATGGAGGTGAATCA
su_gi_contig_354 AGAAAGGATTCAAGCAAAGTTAACACTAGAGAACATGGAGGTGAATCA

PF11_0037        AAGGTATTGCATTTGAGCGATATAATATCTGAAGTTCTAAAGGATTCT
MAL11|PF11_0037  AAGGTATTGCATTTGAGCGATATAATATCTGAAGTTCTAAAGGATTCT
su_gi_contig_354 AAGGTATTGCATTTGAGCGATATAATATCTGAAGTTCTAAAGGATTCT

PF11_0037        GGTATGAGTAGAAGCAATGTTAGAAGTACTAATAAGGTTGATGTTATT
MAL11|PF11_0037  GGTATGAGTAGAAGCAATGTTAGAAGTACTAATAAGGTTGATGTTATT
su_gi_contig_354 GGTATGAGTAGAAGCAATGTTAGAAGTACTAATAAGGTTGATGTTATT

PF11_0037        TTTGATAAGAAAGGTGTGAAACCTAATGTATATGAAAATATAGAAGTG
MAL11|PF11_0037  TTTGATAAGAAAGGTGTGAAACCTAATGTATATGAAAATATAGAAGTG
su_gi_contig_354 TTTGATAAGAAAGGTGTGAAACCTAATGTATATGAAAATATAGAAGTG

PF11_0037        GAAGAAGATCCTAATGAAAAAGTAATATATTCTGTTGAGATATGTAGT
MAL11|PF11_0037  GAAGAAGATCCTAATGAAAAAGTAATATATTCTGTTGAGATATGTAGT
su_gi_contig_354 GAAGAAGATCCTAATGAAAAAGTAATATATTCTGTTGAGATATGTAGT

PF11_0037        AAGCAAGTTAGTGATTCTAATAGTGCTGATAGTAAAATGAAATATGGA
MAL11|PF11_0037  AAGCAAGTTAGTGATTCTAATAGTGCTGATAGTAAAATGAAATATGGA
su_gi_contig_354 AAGCAAGTTAGTGATTCTAATAGTGCTGATAGTAAAATGAAATATGGA

PF11_0037        GAACAACTAAATAATGATTTTATGGGGAATATAAATGAACAAGAGTAT
MAL11|PF11_0037  GAACAACTAAATAATGATTTTATGGGGAATATAAATGAACAAGAGTAT
su_gi_contig_354 GAACAACTAAATAATGATTTTATGGGGAATATAAATGAACAAGAGTAT

PF11_0037        ATTACTGGGAAATTAGGAGTAAGAAGAGGATTAAAAATTTATGATCGT
MAL11|PF11_0037  ATTACTGGGAAATTAGGAGTAAGAAGAGGATTAAAAATTTATGATCGT
su_gi_contig_354 ATTACTGGGAAATTAGGAGTAAGAAGAGGATTAAAAATTTATGATCGT

PF11_0037        AAAAAAGAAATAGAAAAACTAAAAAATGAATTAAAATTTTTAAATAAA
MAL11|PF11_0037  AAAAAAGAAATAGAAAAACTAAAAAATGAATTAAAATTTTTAAATAAA
su_gi_contig_354 AAAAAAGAAATAGAAAAACTAAAAAATGAATTAAAATTTTTAAATAAA

PF11_0037        CTCAAGTATGAAAACTTTGAAGAGTATGCAAAATATAAACCAAAAAGA
MAL11|PF11_0037  CTCAAGTATGAAAACTTTGAAGAGTATGCAAAATATAAACCAAAAAGA
su_gi_contig_354 CTCAAGTATGAAAACTTTGAAGAGTATGCAAAATATAAACCAAAAAGA

PF11_0037        AAGCCAAGTGAAATAAATAGCGATATAGCTGAAAGAAAAGAAGAAAGA
MAL11|PF11_0037  AAGCCAAGTGAAATAAATAGCGATATAGCTGAAAGAAAAGAAGAAAGA
su_gi_contig_354 AAGCCAAGTGAAATAAATAGCGATATAGCTGAAAGAAAAGAAGAAAGA

PF11_0037        GAGGCTGATAATGCAAAACTATCAATCTTTGAAAAAGAAAAATTAGAT
MAL11|PF11_0037  GAGGCTGATAATGCAAAACTATCAATCTTTGAAAAAGAAAAATTAGAT
su_gi_contig_354 GAGGCTGATAATGCAAAACTATCAATCTTTGAAAAAGAAAAATTAGAT

PF11_0037        ATCGAAGAAACTAAAAAGGATGAGAAAGTAGCATTAGAAAAAAGCACT
MAL11|PF11_0037  ATCGAAGAAACTAAAAAGGATGAGAAAGTAGCATTAGAAAAAAGCACT
su_gi_contig_354 ATCGAAGAAACTAAAAAGGATGAGAAAGTAGCATTAGAAAAAAGCACT

PF11_0037        GACAATATTAGTAATATTAAATCAAAAGTGGTAGGAATAAAAGAAATT
MAL11|PF11_0037  GACAATATTAGTAATATTAAATCAAAAGTGGTAGGAATAAAAGAAATT
su_gi_contig_354 GACAATATTAGTAATATTAAATCAAAAGTGGTAGGAATAAAAGAAATT

PF11_0037        GACGAAGAAGGAATGGAAAGCATATCAAAAACGATTGATAATAGTAAA
MAL11|PF11_0037  GACGAAGAAGGAATGGAAAGCATATCAAAAACGATTGATAATAGTAAA
su_gi_contig_354 GACGAAGAAGGAATGGAAAGCATATCAAAAACGATTGATAATAGTAAA

PF11_0037        ACATCAGAAGTTGTTGAAGAAAAAAAAACAGAAGATGTTGATTCATTA
MAL11|PF11_0037  ACATCAGAAGTTGTTGAAGAAAAAAAAACAGAAGATGTTGATTCATTA
su_gi_contig_354 ACATCAGAAGTTGTTGAAGAAAAAAAAACAGAAGATGTTGATTCATTA

PF11_0037        AACGAATGTTTATATTTTTATCCAAATGATGGTGATAGTATGAATTTA
MAL11|PF11_0037  AACGAATGTTTATATTTTTATCCAAATGATGGTGATAGTATGAATTTA
su_gi_contig_354 AACGAATGTTTATATTTTTATCCAAATGATGGTGATAGTATGAATTTA

PF11_0037        GAAAATGTGTTAAAACATATTATGGAATATGATAATTCTGAAAACACA
MAL11|PF11_0037  GAAAATGTGTTAAAACATATTATGGAATATGATAATTCTGAAAACACA
su_gi_contig_354 GAAAATGTGTTAAAACATATTATGGAATATGATAATTCTGAAAACACA

PF11_0037        ATAGATGATCTAAGTGAAGAGGAAAATTATAATCAATTATTTAATTTA
MAL11|PF11_0037  ATAGATGATCTAAGTGAAGAGGAAAATTATAATCAATTATTTAATTTA
su_gi_contig_354 ATAGATGATCTAAGTGAAGAGGAAAATTATAATCAATTATTTAATTTA

PF11_0037        TTATATAGGGCTTTCCAGAATAAGTTTTATAATATATTTAAATTACAT
MAL11|PF11_0037  TTATATAGGGCTTTCCAGAATAAGTTTTATAATATATTTAAATTACAT
su_gi_contig_354 TTATATAGGGCTTTCCAGAATAAGTTTTATAATATATTTAAATTACAT

PF11_0037        GAAATGTTATATCGTGATTTGAGCAATGTTTCTATATGGGATGAATAT
MAL11|PF11_0037  GAAATGTTATATCGTGATTTGAGCAATGTTTCTATATGGGATGAATAT
su_gi_contig_354 GAAATGTTATATCGTGATTTGAGCAATGTTTCTATATGGGATGAATAT

PF11_0037        GAATTAGATTTATATAATGTAAAAGAAAATGGTTTGTATACTGATGAT
MAL11|PF11_0037  GAATTAGATTTATATAATGTAAAAGAAAATGGTTTGTATACTGATGAT
su_gi_contig_354 GAATTAGAGTTATATAATGTAAAAGAAAATGGTTTGTATACTGATGAT

PF11_0037        AAGGATTTGGAACTAAATGAAAACATATTGTCTTTAAATTCTAAAAAA
MAL11|PF11_0037  AAGGATTTGGAACTAAATGAAAACATATTGTCTTTAAATTCTAAAAAA
su_gi_contig_354 AAGGATTTGGAACTAAATGAAAACATATTGTCTTTAAATTCTAAAAAA

PF11_0037        AATGATGTGAATACCTTAAGGGATATGTGGAATCAAATAAATAGAAAT
MAL11|PF11_0037  AATGATGTGAATACCTTAAGGGATATGTGGAATCAAATAAATAGAAAT
su_gi_contig_354 AATGATGTGAATACCTTAAGGGATATGTGGAATCAAATAAATAGAAAT

PF11_0037        GAAGAGAAGAAAATTTCAGTTACAATATACCGTTTAAATTCACTTTAT
MAL11|PF11_0037  GAAGAGAAGAAAATTTCAGTTACAATATACCGTTTAAATTCACTTTAT
su_gi_contig_354 GAAGAGAAGAAAATTTCAGTTACAATATACCGTTTAAATTCACTTTAT

PF11_0037        ACGAATTTAAAAAATAAATATGATGTACCTGTTTTCCATTCAACTAAT
MAL11|PF11_0037  ACGAATTTAAAAAATAAATATGATGTACCTGTTTTCCATTCAACTAAT
su_gi_contig_354 ACGAATTTAAAAAATAAATATGATGTACCTGTTTTCCATTCAACTAAT

PF11_0037        GAATTGAATAATGCTTATGGAAAATTTTTGATTCATATGAATTATATA
MAL11|PF11_0037  GAATTGAATAATGCTTATGGAAAATTTTTGATTCATATGAATTATATA
su_gi_contig_354 GAATTGAATAATGCTTATGGAAAATTTTTGATTCATATGAATTATATA

PF11_0037        AAATCATATTTTAATGGAATTTTTAATGAATGGATTAAAACTAGTGAA
MAL11|PF11_0037  AAATCATATTTTAATGGAATTTTTAATGAATGGATTAAAACTAGTGAA
su_gi_contig_354 AAATCATATTTTAATGGAATTTTTAATGAATGGATTAAAACTAGTGAA

PF11_0037        GGGAATATCAAAGAATATAGAATTCTTATAATCGCATGTAGATTAATA
MAL11|PF11_0037  GGGAATATCAAAGAATATAGAATTCTTATAATCGCATGTAGATTAATA
su_gi_contig_354 GGGAATATCAAAGAATATAGAATTCTTATAATCGCATGTAGATTAATA

PF11_0037        TGGAGAAAATTAAAGAAAAATACTTTACAATCACTTGAACACATTATA
MAL11|PF11_0037  TGGAGAAAATTAAAGAAAAATACTTTACAATCACTTGAACACATTATA
su_gi_contig_354 TGGAGAAAATTAAAGAAAAATACTTTACAATCACTTGAACACATTATA

PF11_0037        ACCAAAACTTTTGAAAAGAAAATTAAAGAGCATGAATCGTATAAAAAG
MAL11|PF11_0037  ACCAAAACTTTTGAAAAGAAAATTAAAGAGCATGAATCGTATAAAAAG
su_gi_contig_354 ACCAAAACTTTTGAAAAGAAAATTAAAGAGCATGAATCGTATAAAAAG

PF11_0037        TATCTTGCTCGTTTGTATAAAGCAAAATATCAACAAGAAAAACATAAT
MAL11|PF11_0037  TATCTTGCTCGTTTGTATAAAGCAAAATATCAACAAGAAAAACATAAT
su_gi_contig_354 TATCTTGCTCGTTTGTATAAAGCAAAATATCAACAAGAAAAACATAAT

PF11_0037        TACTCTTGGATGAAATTTCTTGATGAATATAAAGGAGATGGAAGCAGT
MAL11|PF11_0037  TACTCTTGGATGAAATTTCTTGATGAATATAAAGGAGATGGAAGCAGT
su_gi_contig_354 TACTCTTGGATGAAATTTCTTGATGAATATAAAGGAGATGGAAGCAGT

PF11_0037        TCTTATGAAAATAGTATTACAGAAGCTCCTTATATAGGTTAAAATGTA
MAL11|PF11_0037  TCTTATGAAAATAGTATTACAGAAGCTCCTTATATAGGTTAA------
su_gi_contig_354 TCTTATGAAAATAGTATTACAGAAGCTCCTTATATAGGTTAAAATGTA

PF11_0037        CTTGAATATATTTATATAAATTTTAAAAAAATGAAGTAAAAAAAAAAA
MAL11|PF11_0037  ------------------------------------------------
su_gi_contig_354 CTTGAATATATTTATATAAATTTTAAAAAAATGAAGC-----------

PF11_0037        AAAAAAATAATACATATATAAAAATATTAAGTGGAATAACATAATACA
MAL11|PF11_0037  ------------------------------------------------
su_gi_contig_354 ------------------------------------------------

PF11_0037        TGTATGTATTGTATATTTCATAGGAATCACTATTAATTACAATGATAT
MAL11|PF11_0037  ------------------------------------------------
su_gi_contig_354 ------------------------------------------------

PF11_0037        ATATGTATATATATATATATAACGAATATATTATAATATGAATTAATT
MAL11|PF11_0037  ------------------------------------------------
su_gi_contig_354 ------------------------------------------------

PF11_0037        TTTTCTTTCTTTTTTTTTTATTATAACAATTTGGAAGATACATAATAC
MAL11|PF11_0037  ------------------------------------------------
su_gi_contig_354 ------------------------------------------------

PF11_0037        ATTACAGATTTTATGTTTTCTATATGTCTTAAATATTAATTCATATAA
MAL11|PF11_0037  ------------------------------------------------
su_gi_contig_354 ------------------------------------------------

PF11_0037        ATAAATAAATAAATATATATTATATATATATATATTATATAGTACGTC
MAL11|PF11_0037  ------------------------------------------------
su_gi_contig_354 ------------------------------------------------

PF11_0037        TAGAATATATTCGATGTCACGTGTCATTTAATTTTTTGTACGAAAAAA
MAL11|PF11_0037  ------------------------------------------------
su_gi_contig_354 ------------------------------------------------

PF11_0037        ACATATAAATTTTATTTTGCTCGTTCTTATTTCCATATACATAAAAAA
MAL11|PF11_0037  ------------------------------------------------
su_gi_contig_354 ------------------------------------------------

PF11_0037        ATTTTATTTATTTAAAAGGACGCCAAAAAAAAAAAAAAAAAAAATATA
MAL11|PF11_0037  ------------------------------------------------
su_gi_contig_354 ------------------------------------------------

PF11_0037        TATATATATATATATGTATATGTACTTTTTCTATTAACACAAAAAACT
MAL11|PF11_0037  ------------------------------------------------
su_gi_contig_354 ------------------------------------------------

PF11_0037        ACACATGGAATATAAAGTAATAAATATATTGGAATATAATATTATTTA
MAL11|PF11_0037  ------------------------------------------------
su_gi_contig_354 ------------------------------------------------

PF11_0037        ACTTTTTTTAAAACGAATGATTTAATTGTGTTCGTATAAATAATTTTA
MAL11|PF11_0037  ------------------------------------------------
su_gi_contig_354 ------------------------------------------------

PF11_0037        TTTTTTTATTTTTTTTCCTACAAATATTTAAAAGTAGGAAAAAATTGT
MAL11|PF11_0037  ------------------------------------------------
su_gi_contig_354 ------------------------------------------------

PF11_0037        TCTCATATATATAATATAAAAGAGAAATATATAAAATATATATAAATT
MAL11|PF11_0037  ------------------------------------------------
su_gi_contig_354 ------------------------------------------------

PF11_0037        GAAATGTTATAGTTTTTAATATGAATAAATATTTCTTTAGTTTTATTA
MAL11|PF11_0037  ------------------------------------------------
su_gi_contig_354 ------------------------------------------------

PF11_0037        ATATTTTTAAAATTGAAATGATTTTATTACACTTTTAAAATAAAAAGA
MAL11|PF11_0037  ------------------------------------------------
su_gi_contig_354 ------------------------------------------------

PF11_0037        CTTTATTATATATATTTATATGAATTTTAAATAATTTCATGAAATTAT
MAL11|PF11_0037  ------------------------------------------------
su_gi_contig_354 ------------------------------------------------

PF11_0037        ATAAATTAAAAAGATTATTATTTTTATATAAAAAAATTTATAATATAT
MAL11|PF11_0037  ------------------------------------------------
su_gi_contig_354 ------------------------------------------------

PF11_0037        ATATATATATATATATATATATATATATATATAATATTATAAATCTAT
MAL11|PF11_0037  ------------------------------------------------
su_gi_contig_354 ------------------------------------------------

PF11_0037        AAAAAAGGAAAAAAAAAAAAAAAAAAAAATGAATTCAAAATGATAGGA
MAL11|PF11_0037  ------------------------------------------------
su_gi_contig_354 ------------------------------------------------

PF11_0037        AAATTTCAAATTAATCATACTATATATTATATATATATATATATATAT
MAL11|PF11_0037  ------------------------------------------------
su_gi_contig_354 ------------------------------------------------

PF11_0037        ATATGTATATAATATAATCCCCTCCAGAAGAAATGTTAAATTTTTTCA
MAL11|PF11_0037  ------------------------------------------------
su_gi_contig_354 ------------------------------------------------

PF11_0037        ATCCACTTAATAAATTATATATAATTTTATACGTACTATAATAATAGT
MAL11|PF11_0037  ------------------------------------------------
su_gi_contig_354 ------------------------------------------------

PF11_0037        ATTGTAATTTTATATTATATTTATATTTCAAATATATATATGGAAAAA
MAL11|PF11_0037  ------------------------------------------------
su_gi_contig_354 ------------------------------------------------

PF11_0037        ATAAAAAAATTATATAAATTAATGAATAGCAATATTTTATATATATAT
MAL11|PF11_0037  ------------------------------------------------
su_gi_contig_354 ------------------------------------------------

PF11_0037        ATATAATAGTATAGTTTTAAAATAGTTTAAATATATATATTATATATA
MAL11|PF11_0037  ------------------------------------------------
su_gi_contig_354 ------------------------------------------------

PF11_0037        TATATATATATGAATTGGTAAAATATATATGATTATATATATTATATA
MAL11|PF11_0037  ------------------------------------------------
su_gi_contig_354 ------------------------------------------------

PF11_0037        TGACATTTAATCGTCTGTCAATTTCAAGGTTTTATTTTTTTTGTATTT
MAL11|PF11_0037  ------------------------------------------------
su_gi_contig_354 ------------------------------------------------

PF11_0037        ATTATTGTTTTTAAAATAAAAAAAAAACATAAAAAAAAAAAAATTTAC
MAL11|PF11_0037  ------------------------------------------------
su_gi_contig_354 ------------------------------------------------

PF11_0037        TTTTTCTTATTTTAAGGAAAAATTAGATTAAAAACAGTACATTCATTA
MAL11|PF11_0037  ------------------------------------------------
su_gi_contig_354 ------------------------------------------------

PF11_0037        GTTAAA
MAL11|PF11_0037  ------
su_gi_contig_354 ------

;

endblock;
