# Supplementary material for: cDNA sequences reveal considerable gene prediction inaccuracy in the Plasmodium falciparum genome
Source: BMC Genomics. 2007 Jul 27;8:255. doi: 10.1186/1471-2164-8-255 (PMC1978503; doi:10.1186/1471-2164-8-255)
Supplement: Additional file 2 — Genes with predicted coding regions fully covered by EST and confirmation of predicted introns. Aligned cDNA and predicted CDS sequences can be viewed by double clicking the hyper-linked gene names in the Excel file. [file 1471-2164-8-255-S2.zip › PF11_0040.TXT]

#NEXUS

[!This data assembled using Sequencher, from Gene Codes Corporation.]
begin data;
   dimensions ntax=3 nchar=3287;
   format datatype=dna gap=- interleave=yes;
   matrix

PF11_0040        ATTGGATAGTTCCGGTTGCTAAATGCAGTTCTATAATAAAATTCAGAA
MAL11|PF11_0040  ------------------------------------------------
su_gi_contig_927 ------------------------------------------------

PF11_0040        CTTGTTTTTTATAGAATGAAAAAAATAAAAAATATGAATTTTAAAAAA
MAL11|PF11_0040  ------------------------------------------------
su_gi_contig_927 ------------------------------------------------

PF11_0040        TAATAAAAAATACCAACTAAATTTTTTAAAGAAATAGATATTTTTTAA
MAL11|PF11_0040  ------------------------------------------------
su_gi_contig_927 ------------------------------------------------

PF11_0040        AACATTATTATTATATATAGCTTTTAATTTATAATACTTAAATATATG
MAL11|PF11_0040  ------------------------------------------------
su_gi_contig_927 ------------------------------------------------

PF11_0040        GTATATTTAGTTATTTATCTATCTTAAAATACATTTTTTTTTTTTTTT
MAL11|PF11_0040  ------------------------------------------------
su_gi_contig_927 ------------------------------------------------

PF11_0040        ATTACGGTATTTATTTATTATAGATGTTTTATAAAATAATTATTGTTC
MAL11|PF11_0040  ------------------------------------------------
su_gi_contig_927 ------------------------------------------------

PF11_0040        TTTATTAAGGAGGTTATTTGATCTATATTATATATATATATTTTTAAA
MAL11|PF11_0040  ------------------------------------------------
su_gi_contig_927 ------------------------------------------------

PF11_0040        AAAAGTATTGCATATATATATATAATAACATGAATATATAATATTTAA
MAL11|PF11_0040  ------------------------------------------------
su_gi_contig_927 ------------------------------------------------

PF11_0040        ATAGATATATATTTTTTTTTTATAAATAATGCCTATTATATATACAAA
MAL11|PF11_0040  ------------------------------------------------
su_gi_contig_927 ------------------------------------------------

PF11_0040        ATAAGATAGTTATAGAATAATCTCTATAATATAATAATGAAAAAAAAT
MAL11|PF11_0040  ------------------------------------------------
su_gi_contig_927 ------------------------------------------------

PF11_0040        AATATTGAATAAAATTTAAATAAGAAAAAAAGGTTATATACATATATA
MAL11|PF11_0040  ------------------------------------------------
su_gi_contig_927 ------------------------------------------------

PF11_0040        TAATAAATATAAATAGATAATCTAATGAAATGAATAATATTTTATCTT
MAL11|PF11_0040  ------------------------------------------------
su_gi_contig_927 ------------------------------------------------

PF11_0040        ATCGCGTTTTATTATATATATATATATATATAATATATCTTTTTCTAA
MAL11|PF11_0040  ------------------------------------------------
su_gi_contig_927 ------------------------------------------------

PF11_0040        AAAATTCAACGTGCTTTATTTAATTATGAATATATTAAGAAATATAAA
MAL11|PF11_0040  ------------------------------------------------
su_gi_contig_927 ------------------------------------------------

PF11_0040        AATTTGTGGGTGGGTAGTAAAAAAACAAGTCGTTCTTTTTTTTATTTC
MAL11|PF11_0040  ------------------------------------------------
su_gi_contig_927 ------------------------------------------------

PF11_0040        TTTTAAAAATTAATATTTCTATATATAATAAAATAATTATAAACATAT
MAL11|PF11_0040  ------------------------------------------------
su_gi_contig_927 ------------------------------------------------

PF11_0040        TATAATATTATATAAACATATAATAATTTATAAAACTTAATATATAAT
MAL11|PF11_0040  ------------------------------------------------
su_gi_contig_927 ------------------------------------------------

PF11_0040        TTTTAAAAATAACAAAAAAAAAAGTTATTTTTTTTTAAAGTTAGCATT
MAL11|PF11_0040  ------------------------------------------------
su_gi_contig_927 ------------------------------------------------

PF11_0040        AAAAATTTATTATTTTAAATTGAAGTTTCTTATTTTTTATTTAAATTT
MAL11|PF11_0040  ------------------------------------------------
su_gi_contig_927 ------------------------------------------------

PF11_0040        TATATAAACAAATAAAAAAAAAAAAAAATAAATTTTAAATTTATTATA
MAL11|PF11_0040  ------------------------------------------------
su_gi_contig_927 ------------------------------------------------

PF11_0040        AAAAATAAATTTTTTTTTTTTAAATTATTTTTTTAAAATAAAATTTTT
MAL11|PF11_0040  ------------------------------------------------
su_gi_contig_927 ------------------------------------------------

PF11_0040        TTAAATCTCAAAAAAAAAAAAAATTAATTTTTGAAAAAAAATTATTTT
MAL11|PF11_0040  ------------------------------------------------
su_gi_contig_927 ---AATCTCAAAAAAAAAAAAAATTAATTTTTGAAAAAAAATTATTTT

PF11_0040        AAAAACTTTTTTAAATATTTTATTTTCTTGAATTAAAAATCC-G-TTT
MAL11|PF11_0040  ------------------------------------------------
su_gi_contig_927 AAAAACTTTTTTAAATATTTTATTTTCTTGAATTAAAAATCCGGTTTT

PF11_0040        TTTTTCTTTTTTACAAAATATTTTAAACTTTTTTAAAAAAATCTTATT
MAL11|PF11_0040  ------------------------------------------------
su_gi_contig_927 TTTTTCTTTTTTACAAAATATTTTAAACTTTTTTAAAAAAATCTTATT

PF11_0040        TTTAATTAAAACATTCCCCAAAACTTTTCTTTAAAAAATAAGTTTCTT
MAL11|PF11_0040  ------------------------------------------------
su_gi_contig_927 TTTAATTAAAACATTCCCCAAAACTTTTCTTTAAAAAATAAGTTTCTT

PF11_0040        TTTTTATTCTATTGAATTTATAGAAAATAGAACAAAAAAAATAGAAAA
MAL11|PF11_0040  ------------------------------------------------
su_gi_contig_927 TTTTTATTCTATTGAATTTATAGAAAATAGAACAAAAAAAATAGAAAA

PF11_0040        AAAAAATATTCATATATTTATGAAAGAAACTCTTATATATTATAATAT
MAL11|PF11_0040  ------------------------------------------------
su_gi_contig_927 AAAAAATATTCATATATTTATGAAAGAAACTCTTATATATTATAATAT

PF11_0040        ATTAATATATATATATTAATATATATATTATATATATAATATATATAA
MAL11|PF11_0040  ------------------------------------------------
su_gi_contig_927 ATTAATATATATATATTAATATATATATTATATATATAATATATATAA

PF11_0040        TATATTAAGGGAAAAAAAAAATATATAGAATAAAGATACCCAAAATAT
MAL11|PF11_0040  ------------------------------------------------
su_gi_contig_927 TATATTAAGGGAAAAAAAAAATATATAGAATAAAGATACCCAAAATAT

PF11_0040        AATAATACTTTTTATAAAAGGAATACATATAAATACATACATATATAT
MAL11|PF11_0040  ------------------------------------------------
su_gi_contig_927 AATAATACTTTTTATAAAAGGAATACATATAAATACATACATATATAT

PF11_0040        ATATATATTATTTT-TTTATTTTTATTTTTATTTTAATTTTTATTTTT
MAL11|PF11_0040  ------------------------------------------------
su_gi_contig_927 ATATATATTATTTTGTTTATTTTTATTTTTATTTTAATTTTTATTTTT

PF11_0040        GTAGTTTTATCAAAATGAAAATCACAAAGATCTTTTATTTCTTCGCCG
MAL11|PF11_0040  --------------ATGAAAATCACAAAGATCTTTTATTTCTTCGCCG
su_gi_contig_927 GTAGTTTTATCAAAATGAAAATCACAAAGATCTTTTATTTCTTCGCCG

PF11_0040        CCTTATTGGCCTTAAACTTCATTGCCCCAAACTACTTTAACGGATATG
MAL11|PF11_0040  CCTTATTGGCCTTAAACTTCATTGCCCCAAACTACTTTAACGGATATG
su_gi_contig_927 CCTTATTGGCCTTAAACTTCATTGCCCCAAACTACTTTAACGGATATG

PF11_0040        TAGAAGCAAAGAAAGCTTTAACACCAGCTGAAAAGAAAAAGAGAAACC
MAL11|PF11_0040  TAGAAGCAAAGAAAGCTTTAACACCAGCTGAAAAGAAAAAGAGAAACC
su_gi_contig_927 TAGAAGCAAAGAAAGCTTTAACACCAGCTGAAAAGAAAAAGAGAAACC

PF11_0040        AACAAATCATGTTAATCTCTGGTATTACCTCAGCTTTAGCACTTCTCA
MAL11|PF11_0040  AACAAATCATGTTAATCTCTGGTATTACCTCAGCTTTAGCACTTCTCA
su_gi_contig_927 AACAAATCATGTTAATCTCTGGTATTACCTCAGCTTTAGCACTTCTCA

PF11_0040        TTGGTGCTGGTGTAGGTCTCGGAATCCACTACAAGAACAAGAATAACG
MAL11|PF11_0040  TTGGTGCTGGTGTAGGTCTCGGAATCCACTACAAGAACAAGAATAACG
su_gi_contig_927 TTGGTGCTGGTGTAGGTCTCGGAATCCACTACAAGAACAAGAATAACG

PF11_0040        GTGATGAAAAGAAAGATAAAGCAGGAGCAAAAACCATCACCGCCACTC
MAL11|PF11_0040  GTGATGAAAAGAAAGATAAAGCAGGAGCAAAAACCATCACCGCCACTC
su_gi_contig_927 GTGATGAAAAGAAAGATAAAGCAGGAGCAAAAACCATCACCGCCACTC

PF11_0040        CAAAAAACTAAATTAACAACTAATTGAGACTACTAAAAATATTATAGA
MAL11|PF11_0040  CAAAAAACTAA-------------------------------------
su_gi_contig_927 CAAAAAACTAAATTAACAACTAATTGAGACTACTAAAAATATTATAGA

PF11_0040        ACCAGAGAAAAAAAAAAAAAAAAAGAGAGAGGGAATATATGGTATATA
MAL11|PF11_0040  ------------------------------------------------
su_gi_contig_927 ACCAGAGAAAAAAAAAAAAAAAAAA-----------------------

PF11_0040        TAAATTCAGAAATAGAAACACAAAAAAAATAGGGAATTTTTTGTAATA
MAL11|PF11_0040  ------------------------------------------------
su_gi_contig_927 ------------------------------------------------

PF11_0040        AAAATATTAAATATTATTTTGCATTACATATATAGAACATAATAGGGG
MAL11|PF11_0040  ------------------------------------------------
su_gi_contig_927 ------------------------------------------------

PF11_0040        ATATATACAAGAAGAGGAACTTATAATATATATATATATATATATATG
MAL11|PF11_0040  ------------------------------------------------
su_gi_contig_927 ------------------------------------------------

PF11_0040        TATATATATATATGAAAATCCTATTGATCTTTGTTCCCCTCATTTAGA
MAL11|PF11_0040  ------------------------------------------------
su_gi_contig_927 ------------------------------------------------

PF11_0040        AGAATATATATATATATATGTATCTTCAAATATAATTTATTTTTATTA
MAL11|PF11_0040  ------------------------------------------------
su_gi_contig_927 ------------------------------------------------

PF11_0040        TTAGAAAGGATTTGTTAAGAATTTTTTTTATTTCGTTTTGTTTCTTTG
MAL11|PF11_0040  ------------------------------------------------
su_gi_contig_927 ------------------------------------------------

PF11_0040        TGAGTGAGTGAATTATAATATATATATATGTTTAGAAATTATACATGA
MAL11|PF11_0040  ------------------------------------------------
su_gi_contig_927 ------------------------------------------------

PF11_0040        GCATTATTCTAATGACTGAGAAATATTAAAGTCCGCAGAAATTTAAAA
MAL11|PF11_0040  ------------------------------------------------
su_gi_contig_927 ------------------------------------------------

PF11_0040        AGAATATATATTTATAGTACGAGTACTTTTTTTAATTATTTTTTATTT
MAL11|PF11_0040  ------------------------------------------------
su_gi_contig_927 ------------------------------------------------

PF11_0040        TATTCTATTCTTTATATATAAATATATTTTATATATATATATTACTTT
MAL11|PF11_0040  ------------------------------------------------
su_gi_contig_927 ------------------------------------------------

PF11_0040        TTTTTTTTTATATGTATATGTATATATGTTTTTTATTGCATTTTTATT
MAL11|PF11_0040  ------------------------------------------------
su_gi_contig_927 ------------------------------------------------

PF11_0040        TTTGCTTTGAAAATATTTGTACCATATATATATTTTTTCATAATACCA
MAL11|PF11_0040  ------------------------------------------------
su_gi_contig_927 ------------------------------------------------

PF11_0040        AATAAGTGTACCTTTTAATCTGTATTATATATATATAAATATATATAT
MAL11|PF11_0040  ------------------------------------------------
su_gi_contig_927 ------------------------------------------------

PF11_0040        ATATAGATACTAATTGAAGAGACTTAGAAAACACACATACATAAGATA
MAL11|PF11_0040  ------------------------------------------------
su_gi_contig_927 ------------------------------------------------

PF11_0040        ATTTAAGAAGAAAGAAAAATCGACTGAAATTTATAATAGTGTACAAAG
MAL11|PF11_0040  ------------------------------------------------
su_gi_contig_927 ------------------------------------------------

PF11_0040        AAAAAAAAAAAAAAATTATTTGTATTAAAAAAGAGAATAAAATTAATA
MAL11|PF11_0040  ------------------------------------------------
su_gi_contig_927 ------------------------------------------------

PF11_0040        AAATATAATCTTTTATTTAGATATATTATGAATATTTCTATGAATATA
MAL11|PF11_0040  ------------------------------------------------
su_gi_contig_927 ------------------------------------------------

PF11_0040        AAATTATATATGTATATAAATAACAGAAAAAAAAAATTTTTTTTTTTT
MAL11|PF11_0040  ------------------------------------------------
su_gi_contig_927 ------------------------------------------------

PF11_0040        GTCCAAATATTTTATGATGCGTTGTAAAACTCGCTGTGCTTATTGGCT
MAL11|PF11_0040  ------------------------------------------------
su_gi_contig_927 ------------------------------------------------

PF11_0040        TAAGTAAATGTTTTTTTTTTTTATTTTTATTTCATTGGGATTAACATA
MAL11|PF11_0040  ------------------------------------------------
su_gi_contig_927 ------------------------------------------------

PF11_0040        ATATATATATATATATATATATAATATTTTATGTATATTGGTTAATTT
MAL11|PF11_0040  ------------------------------------------------
su_gi_contig_927 ------------------------------------------------

PF11_0040        TATTGATGACACAAATGGTACAATATTAAAATCATAAAATATACTGAA
MAL11|PF11_0040  ------------------------------------------------
su_gi_contig_927 ------------------------------------------------

PF11_0040        TTTTTAACTGAATTAAAATTCGATCTTTATATATTATATTATATATAA
MAL11|PF11_0040  ------------------------------------------------
su_gi_contig_927 ------------------------------------------------

PF11_0040        AACATAAAAATAAAATTCATTTAACCATTAATATTTCCTACAAGTATA
MAL11|PF11_0040  ------------------------------------------------
su_gi_contig_927 ------------------------------------------------

PF11_0040        TTATATAACAATAAAAGAGGATAATATAATAATTATATTGTAAAGAAT
MAL11|PF11_0040  ------------------------------------------------
su_gi_contig_927 ------------------------------------------------

PF11_0040        TTTTAAAGTAAAATATAATATAAATATGTACATAGTATATACTACTGG
MAL11|PF11_0040  ------------------------------------------------
su_gi_contig_927 ------------------------------------------------

PF11_0040        CCCTTTATATATATATAATAAAGAATTTCATTTTTCATATAAAAGAAA
MAL11|PF11_0040  ------------------------------------------------
su_gi_contig_927 ------------------------------------------------

PF11_0040        GGTTCATTATATATATATATATATATCAACATATAGATAAGTGTAGAA
MAL11|PF11_0040  ------------------------------------------------
su_gi_contig_927 ------------------------------------------------

PF11_0040        TGTATGATATAGAAATAAATAAAATATATTAAATATTTTATGTCCTTA
MAL11|PF11_0040  ------------------------------------------------
su_gi_contig_927 ------------------------------------------------

PF11_0040        AATATTGCCATATTTTTGTTCAA
MAL11|PF11_0040  -----------------------
su_gi_contig_927 -----------------------

;

endblock;
