# Supplementary material for: cDNA sequences reveal considerable gene prediction inaccuracy in the Plasmodium falciparum genome
Source: BMC Genomics. 2007 Jul 27;8:255. doi: 10.1186/1471-2164-8-255 (PMC1978503; doi:10.1186/1471-2164-8-255)
Supplement: Additional file 2 — Genes with predicted coding regions fully covered by EST and confirmation of predicted introns. Aligned cDNA and predicted CDS sequences can be viewed by double clicking the hyper-linked gene names in the Excel file. [file 1471-2164-8-255-S2.zip › PF11_0043.TXT]

#NEXUS

[!This data assembled using Sequencher, from Gene Codes Corporation.]
begin data;
   dimensions ntax=3 nchar=3753;
   format datatype=dna gap=- interleave=yes;
   matrix

PF11_0043        TATATATATATATATATATTGTGTTTTTTTTTTTTTTTTTTCTGTGAG
MAL11|PF11_0043  ------------------------------------------------
su_gi_contig_456 ------------------------------------------------

PF11_0043        AATAAGGATATTTTATTTTATTACACTTCAAACAGAATATTAGTTCAC
MAL11|PF11_0043  ------------------------------------------------
su_gi_contig_456 ------------------------------------------------

PF11_0043        ATTTTAAAATTATAAGGATATTTTTAAATTTTTATTTTATGGGAATTT
MAL11|PF11_0043  ------------------------------------------------
su_gi_contig_456 ------------------------------------------------

PF11_0043        TTCGTAAAACTTAGAAAATGTAAAATTCGAATTAAAAGGATAAATAAA
MAL11|PF11_0043  ------------------------------------------------
su_gi_contig_456 ------------------------------------------------

PF11_0043        AGGAAAAAAAAAAATATATATCATATTTTTGTATGGGGAAAAATGTGA
MAL11|PF11_0043  ------------------------------------------------
su_gi_contig_456 ------------------------------------------------

PF11_0043        TATTTATATATAAATATAAATTTTTTTAATTATTATTATTTTTTTTTT
MAL11|PF11_0043  ------------------------------------------------
su_gi_contig_456 ------------------------------------------------

PF11_0043        TTGTACATACAATATTAAAATTTCTATAAATTTGTATAAATTTATATA
MAL11|PF11_0043  ------------------------------------------------
su_gi_contig_456 ------------------------------------------------

PF11_0043        ATATATAATATATTTACAAAATACATGGATTTTATACTTAATATTATA
MAL11|PF11_0043  ------------------------------------------------
su_gi_contig_456 ------------------------------------------------

PF11_0043        TTAATAGCATTTTTAAAAATTTAATTTTTTTATATATATATAAATATT
MAL11|PF11_0043  ------------------------------------------------
su_gi_contig_456 ------------------------------------------------

PF11_0043        AAAATATAATATATAAAATTTAAAGAAAGAATTAAATAGGGGTATAAT
MAL11|PF11_0043  ------------------------------------------------
su_gi_contig_456 ------------------------------------------------

PF11_0043        ATAACAAATATTATATATATGTATTTAATATAATAAATTGTTGTACCT
MAL11|PF11_0043  ------------------------------------------------
su_gi_contig_456 ------------------------------------------------

PF11_0043        ACATATATTTTTTTTATAAAAAAAAAAAAATTATGATACTTTTTATAT
MAL11|PF11_0043  ------------------------------------------------
su_gi_contig_456 ------------------------------------------------

PF11_0043        ATAGATACATATATATTATTATAATAAACTTTTCATAATTATAATAAA
MAL11|PF11_0043  ------------------------------------------------
su_gi_contig_456 ------------------------------------------------

PF11_0043        AAAAATATATATATAATAAATATTTTTATTGTTTAATTTATATAGTAA
MAL11|PF11_0043  ------------------------------------------------
su_gi_contig_456 ------------------------------------------------

PF11_0043        AAAGAAAAAAACACCATATATATATAATATATATATATATATATATAA
MAL11|PF11_0043  ------------------------------------------------
su_gi_contig_456 ------------------------------------------------

PF11_0043        TATTAATATATTAAATATATATTTTGATGTGTATTTTATTATATATAT
MAL11|PF11_0043  ------------------------------------------------
su_gi_contig_456 ------------------------------------------------

PF11_0043        ATATATATAAAAAATATATAATATACATATGAAAAATGATTGATTTTA
MAL11|PF11_0043  ------------------------------------------------
su_gi_contig_456 ------------------------------------------------

PF11_0043        TTGTACGTACTATAAATATGGTATAATATAACTTAACCTCTTTGATAC
MAL11|PF11_0043  ------------------------------------------------
su_gi_contig_456 ------------------------------------------------

PF11_0043        ACTAATATTTACTTGTTAAGAAACTATATTTATATTATAAAATATATA
MAL11|PF11_0043  ------------------------------------------------
su_gi_contig_456 ------------------------------------------------

PF11_0043        TATATATAAATATTAAATAACATATATATTAAAATTATATATATGTAC
MAL11|PF11_0043  ------------------------------------------------
su_gi_contig_456 ------------------------------------------------

PF11_0043        ATTAATAATATAATATATATCAATATATTATTATATATGTTATATAAA
MAL11|PF11_0043  ------------------------------------------------
su_gi_contig_456 ------------------------------------------------

PF11_0043        TATTTATATATTATATTATATTTTGCCTTTTTTTTTTTTTTTTTTTTC
MAL11|PF11_0043  ------------------------------------------------
su_gi_contig_456 ------------------------------------------------

PF11_0043        TTTATAATATTATATGTATTATTTTACATATTTACATATATTATATAT
MAL11|PF11_0043  ------------------------------------------------
su_gi_contig_456 ------------------------------------------------

PF11_0043        ATATGATAATATATACATAATATATTTATAATTTTTTTAATCCCCTCT
MAL11|PF11_0043  ------------------------------------------------
su_gi_contig_456 ------------------------------------------------

PF11_0043        TTTTTTTTTTTTTTTTTCTTTCCTTTTTTTTTATAATATTATTTTGAA
MAL11|PF11_0043  ------------------------------------------------
su_gi_contig_456 ------------------------------------------------

PF11_0043        GTTTTTTATAGTAAATAGCTTTTACTAAAGATAATATAAAAATATATA
MAL11|PF11_0043  ------------------------------------------------
su_gi_contig_456 ------------------------------------------------

PF11_0043        TATTATATATATAATATATAATATATTTTTTTATTTTTGCTTATTTTT
MAL11|PF11_0043  ------------------------------------------------
su_gi_contig_456 ------------------------------------------------

PF11_0043        TTTACTTCAAGAAAAAAAAGAAAAAATTAGGAGATATATTTGTAATTA
MAL11|PF11_0043  ------------------------------------------------
su_gi_contig_456 ------------------------------------------------

PF11_0043        AAAAAAAAAAAAAATAAAATAAATAAATAAAAAAAAAAATAACAATTT
MAL11|PF11_0043  ------------------------------------------------
su_gi_contig_456 ------------------------------------------------

PF11_0043        CATATTTTCTTATTTAAGAATAAATTGAAAATTATATTATATTTAATA
MAL11|PF11_0043  ------------------------------------------------
su_gi_contig_456 -ATATTTTCTTATTTAAGAATAAATTGAAAATTATATTATATTTAATA

PF11_0043        ATTTTATAACATTTTATAAATTTTAAATAAAACAAAATAAAATAAAAA
MAL11|PF11_0043  ------------------------------------------------
su_gi_contig_456 ATTTTATAACATTTTATAAATTTTAAATAAAACAAAATAAAATAAAAA

PF11_0043        GAAAAGAAAAAATGGCATCAATTCCAGCATCAGAATTACCAGAATGTG
MAL11|PF11_0043  -----------ATGGCATCAATTCCAGCATCAGAATTACCAGAATGTG
su_gi_contig_456 GAAAAGAAAAAATGGCATCAATTCCAGCATCAGAATTACCAGAATGTG

PF11_0043        AAAAGCAGGAACTTTTATGTACCTATGCTGCTTTAATATTACATGAAG
MAL11|PF11_0043  AAAAGCAGGAACTTTTATGTACCTATGCTGCTTTAATATTACATGAAG
su_gi_contig_456 AAAAGCAGGAACTTTTATGTACCTATGCTGCTTTAATATTACATGAAG

PF11_0043        AAAAAATGAGTATAACAAGTGACAATATTTTAAAGCTTATTAAAAATT
MAL11|PF11_0043  AAAAAATGAGTATAACAAGTGACAATATTTTAAAGCTTATTAAAAATT
su_gi_contig_456 AAAAAATGAGTATAACAAGTGACAATATTTTAAAGCTTATTAAAAATT

PF11_0043        CTAACAATACTGTTTTGCCATACTTACCAATGCTTTTCGAAAGGGCTT
MAL11|PF11_0043  CTAACAATACTGTTTTGCCATACTTACCAATGCTTTTCGAAAGGGCTT
su_gi_contig_456 CTAACAATACTGTTTTGCCATACTTACCAATGCTTTTCGAAAGGGCTT

PF11_0043        TAAAGGGAAAAGATATTCAGTAAGAAAAAAAAATAATAATAATAATAA
MAL11|PF11_0043  TAAAGGGAAAAGATATTCA-----------------------------
su_gi_contig_456 TAAAGGGAAAAGATATTCA-----------------------------

PF11_0043        AAATGTATATTATATATATATATATATATATATATATGTATATATTTA
MAL11|PF11_0043  ------------------------------------------------
su_gi_contig_456 ------------------------------------------------

PF11_0043        TATTTTAGTGTACATATAAAAATAGATGTATATAAAATTTTAGTACAT
MAL11|PF11_0043  ------------------------------------------------
su_gi_contig_456 ------------------------------------------------

PF11_0043        ACATAAATATGCATATAACAAAATGTATATAATTTATACATATATTTA
MAL11|PF11_0043  ------------------------------------------------
su_gi_contig_456 ------------------------------------------------

PF11_0043        TTTCTATTTAACAAATATGAACTGTGGATTATGATATATCTAATGTAT
MAL11|PF11_0043  ------------------------------------------------
su_gi_contig_456 ------------------------------------------------

PF11_0043        AATTATGTATGTGCGAATTGTATACAATATTATGTGAAAATGTATATT
MAL11|PF11_0043  ------------------------------------------------
su_gi_contig_456 ------------------------------------------------

PF11_0043        ATTAAAATGTGTTTTTTTTTTTTTTTTTTTCCCCTCCTAATATAATAT
MAL11|PF11_0043  ------------------------------------------------
su_gi_contig_456 ------------------------------------------------

PF11_0043        ATGTATGCAATATTATATTTATAAATATATGAAAACATATATATTTTT
MAL11|PF11_0043  ------------------------------------------------
su_gi_contig_456 ------------------------------------------------

PF11_0043        TTTTAAATTTTAATTTTTTTTGCGTTTTATAGGAGCTTATTAAGTAAC
MAL11|PF11_0043  --------------------------------GAGCTTATTAAGTAAC
su_gi_contig_456 --------------------------------GAGCTTATTAAGTAAC

PF11_0043        TTAAGTGTAGGAAGTGCCCCTGCAGCTGCTGCCCAAGTTACAACTGAG
MAL11|PF11_0043  TTAAGTGTAGGAAGTGCCCCTGCAGCTGCTGCCCAAGTTACAACTGAG
su_gi_contig_456 TTAAGTGTAGGAAGTGCCCCTGCAGCTGCTGCCCAAGTTACAACTGAG

PF11_0043        AAACCAAGTGAAGACAAAAAGGAAGCCAAAAAAGAAGAGAAAGTTGAG
MAL11|PF11_0043  AAACCAAGTGAAGACAAAAAGGAAGCCAAAAAAGAAGAGAAAGTTGAG
su_gi_contig_456 AAACCAAGTGAAGACAAAAAGGAAGCCAAAAAAGAAGAGAAAGTAGAG

PF11_0043        GAAGAAGAAGAAGAAGATGATTTAGGTTTCTCCTTATTTGGTTAAACT
MAL11|PF11_0043  GAAGAAGAAGAAGAAGATGATTTAGGTTTCTCCTTATTTGGTTAA---
su_gi_contig_456 GAAGAAGAAGAAGAAGATGATTTAGGTTTCTCCTTATTTGGTTAAACT

PF11_0043        TGTTGTAATATGAAGGTAGAGAGAGAAAAAAAAAAAAAAAAAAAAAAA
MAL11|PF11_0043  ------------------------------------------------
su_gi_contig_456 TGTTGTAATATGAAGATAGAGAGAGAAAAAAAAAAAAAAAAAAAAAAA

PF11_0043        AATTAAGGTATATAAAATAAAATATAAATGTAGGAAAAACGAGACGCT
MAL11|PF11_0043  ------------------------------------------------
su_gi_contig_456 A-----------------------------------------------

PF11_0043        TCTTTATAACACGGTGTTAATAAATTAAGAGTAATTTATTTTATCTGA
MAL11|PF11_0043  ------------------------------------------------
su_gi_contig_456 ------------------------------------------------

PF11_0043        TAAAAATCAATACTATTTTATTTTATAATTTTAATGTAATATATGTAT
MAL11|PF11_0043  ------------------------------------------------
su_gi_contig_456 ------------------------------------------------

PF11_0043        GTATATATATATATATATATATATGTGTAAATTTTTTTTTTTTTTTTT
MAL11|PF11_0043  ------------------------------------------------
su_gi_contig_456 ------------------------------------------------

PF11_0043        TTCCTTTTTTTAAACACTTATTTTTTATTTATTATGGACAAAAACTTA
MAL11|PF11_0043  ------------------------------------------------
su_gi_contig_456 ------------------------------------------------

PF11_0043        AAAAAAATTGTGTAAAATTAGAAAAAGCATAAAATTTAATTTTTTTTT
MAL11|PF11_0043  ------------------------------------------------
su_gi_contig_456 ------------------------------------------------

PF11_0043        TTTTTTTTTTTTTTTTTTTTTTTTTATTAAAGATATGTATAAAAAATG
MAL11|PF11_0043  ------------------------------------------------
su_gi_contig_456 ------------------------------------------------

PF11_0043        AGTTCTTTAAAATTTTTAAAATTTATATCCTTTTAAAAATGGAAAAGA
MAL11|PF11_0043  ------------------------------------------------
su_gi_contig_456 ------------------------------------------------

PF11_0043        AGATGTTTGAAATAACTATGTATATTATTTTTTTTGCATCTTCATAAA
MAL11|PF11_0043  ------------------------------------------------
su_gi_contig_456 ------------------------------------------------

PF11_0043        AATTGCAGGTTACCATGTAAAAGTTTTAATATAAAATATGTATATATA
MAL11|PF11_0043  ------------------------------------------------
su_gi_contig_456 ------------------------------------------------

PF11_0043        TATTTTTATATATTTTGTGTGAATCTTTTTAAAGTTACACCTGAATAA
MAL11|PF11_0043  ------------------------------------------------
su_gi_contig_456 ------------------------------------------------

PF11_0043        ATTTTAATTTAAGAAACAGAATGTGTTTTTTTTAATATGGTATATCGC
MAL11|PF11_0043  ------------------------------------------------
su_gi_contig_456 ------------------------------------------------

PF11_0043        TTCATACATAAAGGAATTATTATATTATGTACCTTTTGATAGGTATAT
MAL11|PF11_0043  ------------------------------------------------
su_gi_contig_456 ------------------------------------------------

PF11_0043        AATGATATGTATATAATAATATGTATATAATAATATATATATATATAT
MAL11|PF11_0043  ------------------------------------------------
su_gi_contig_456 ------------------------------------------------

PF11_0043        ATATATATATATCAATAGTATATTATTATAAGATACATGTAAAAATAT
MAL11|PF11_0043  ------------------------------------------------
su_gi_contig_456 ------------------------------------------------

PF11_0043        GAAAATAATAATAATAAATATATATATATATATATATATATATATATA
MAL11|PF11_0043  ------------------------------------------------
su_gi_contig_456 ------------------------------------------------

PF11_0043        TATATATATTAATTAATTATCATATATCTATTTATATTACATTTTATT
MAL11|PF11_0043  ------------------------------------------------
su_gi_contig_456 ------------------------------------------------

PF11_0043        ATTGTTGTATAATAATTCATGTTAATTTACATACTTAATATATTAATC
MAL11|PF11_0043  ------------------------------------------------
su_gi_contig_456 ------------------------------------------------

PF11_0043        TTTTAAAATTCTTATTTAAAAATAACTTATTTGTTATTAATAATTCAT
MAL11|PF11_0043  ------------------------------------------------
su_gi_contig_456 ------------------------------------------------

PF11_0043        AATAATATTGGATTATTATTATTATTATATTATTTTTTTTTTTTTTAT
MAL11|PF11_0043  ------------------------------------------------
su_gi_contig_456 ------------------------------------------------

PF11_0043        GTCTATTCTTCTTCATTAGAAAAATATCCAGAATCAGCTTCAACGAAA
MAL11|PF11_0043  ------------------------------------------------
su_gi_contig_456 ------------------------------------------------

PF11_0043        TATAGTAGTGCTCGACGTCTAGCACATGTTCTCTGACAACTCTATTAA
MAL11|PF11_0043  ------------------------------------------------
su_gi_contig_456 ------------------------------------------------

PF11_0043        TTTAAAAATAAAATATGAACATAATGGGAAGTTTTTAATTTTGAATTG
MAL11|PF11_0043  ------------------------------------------------
su_gi_contig_456 ------------------------------------------------

PF11_0043        TAGAATGATGTTGTAATTTGTATTATATATATATATATATTATATTAT
MAL11|PF11_0043  ------------------------------------------------
su_gi_contig_456 ------------------------------------------------

PF11_0043        ATTATCTTACCAGTTGACATATTTTTATAAGTAGTACTAAAAGTGCTA
MAL11|PF11_0043  ------------------------------------------------
su_gi_contig_456 ------------------------------------------------

PF11_0043        AATAGATTAGAACACATATAGTAAGAAGATAATCATAATCCATATCGT
MAL11|PF11_0043  ------------------------------------------------
su_gi_contig_456 ------------------------------------------------

PF11_0043        ATTCATATAAATTAACATTATTTGTTATTTGGTTATGATTTTCTTGAA
MAL11|PF11_0043  ------------------------------------------------
su_gi_contig_456 ------------------------------------------------

PF11_0043        GTTTTAACTCAGTACTATTCGGTGAAATTATGTTAGAAGCTTCTAGTT
MAL11|PF11_0043  ------------------------------------------------
su_gi_contig_456 ------------------------------------------------

PF11_0043        CACTCATGTTCAAACAGAAGTTTTTATAAATATTTTTGTACACATTTA
MAL11|PF11_0043  ------------------------------------------------
su_gi_contig_456 ------------------------------------------------

PF11_0043        AATATTATTATAATCTATATAATTCGTTTTATAAATAAATATTATATA
MAL11|PF11_0043  ------------------------------------------------
su_gi_contig_456 ------------------------------------------------

PF11_0043        TCCTAATGA
MAL11|PF11_0043  ---------
su_gi_contig_456 ---------

;

endblock;
