# Supplementary material for: cDNA sequences reveal considerable gene prediction inaccuracy in the Plasmodium falciparum genome
Source: BMC Genomics. 2007 Jul 27;8:255. doi: 10.1186/1471-2164-8-255 (PMC1978503; doi:10.1186/1471-2164-8-255)
Supplement: Additional file 2 — Genes with predicted coding regions fully covered by EST and confirmation of predicted introns. Aligned cDNA and predicted CDS sequences can be viewed by double clicking the hyper-linked gene names in the Excel file. [file 1471-2164-8-255-S2.zip › PF11_0045.TXT]

#NEXUS

[!This data assembled using Sequencher, from Gene Codes Corporation.]
begin data;
   dimensions ntax=3 nchar=3814;
   format datatype=dna gap=- interleave=yes;
   matrix

PF11_0045        CAGTTAACGATAAAATATGTATGCGAGATTATTCTAAACAGTGTCCTT
MAL11|PF11_0045  ------------------------------------------------
su_gi_contig_823 ------------------------------------------------

PF11_0045        CGATGTGGGAACCAATCACAGAAACTCAATGTTCCGCTCCAAAGTAAG
MAL11|PF11_0045  ------------------------------------------------
su_gi_contig_823 ------------------------------------------------

PF11_0045        AAAAAGTAAAATGAAACGATATATTTCTATGATATTGAAAAAAAAAAT
MAL11|PF11_0045  ------------------------------------------------
su_gi_contig_823 ------------------------------------------------

PF11_0045        ATATATATATATATATATATATATATATATATATTTATTTATTTATTT
MAL11|PF11_0045  ------------------------------------------------
su_gi_contig_823 ------------------------------------------------

PF11_0045        AATTATTTATTAATATATTTATTTATTATAGGGATTATTCTGGACCAT
MAL11|PF11_0045  ------------------------------------------------
su_gi_contig_823 ------------------------------------------------

PF11_0045        GTGCTCATATCATGATTTTAGAACCTATGAATGCAAAAGAAAAAAGCT
MAL11|PF11_0045  ------------------------------------------------
su_gi_contig_823 ------------------------------------------------

PF11_0045        CAATAGCAAAAGATTGCAAAGGTTATTAAAATAGTTGTGATACAATAT
MAL11|PF11_0045  ------------------------------------------------
su_gi_contig_823 ------------------------------------------------

PF11_0045        AAAGATATATTATTCATATATTTTTTCTTGAAATATTTTATTTAATAC
MAL11|PF11_0045  ------------------------------------------------
su_gi_contig_823 ------------------------------------------------

PF11_0045        ATTAATTTTTGTTTAAATATATATTTTGTTTTTAAGTCAATTGGTCAT
MAL11|PF11_0045  ------------------------------------------------
su_gi_contig_823 ------------------------------------------------

PF11_0045        GTATTAATGAATCCTGTGGAAATGGAGAAAGAGATTACTTAAGGGAAT
MAL11|PF11_0045  ------------------------------------------------
su_gi_contig_823 ------------------------------------------------

PF11_0045        GTCCAGAAAATTGGATTTACAATGGAACGTGTGAAGCTCCAGAGTATA
MAL11|PF11_0045  ------------------------------------------------
su_gi_contig_823 ------------------------------------------------

PF11_0045        TATATTAAAAATTATATTATAAAAGAGATAATGCGTTTTTATTAATAT
MAL11|PF11_0045  ------------------------------------------------
su_gi_contig_823 ------------------------------------------------

PF11_0045        GTTATTAATATGGGATGTGTTTAACATAATATGAGACACACACATATT
MAL11|PF11_0045  ------------------------------------------------
su_gi_contig_823 ------------------------------------------------

PF11_0045        TATATATATATATTTTTTTTTTTTTTGAAGAAACTATTCTGGAGGATG
MAL11|PF11_0045  ------------------------------------------------
su_gi_contig_823 ------------------------------------------------

PF11_0045        TAATAGATCAATGGTAAGAATATGATTGAATACATACATACATATGCA
MAL11|PF11_0045  ------------------------------------------------
su_gi_contig_823 ------------------------------------------------

PF11_0045        AACATTAATAAATATGTATATGTATATATATATATATATATATATATA
MAL11|PF11_0045  ------------------------------------------------
su_gi_contig_823 ------------------------------------------------

PF11_0045        TATATATATATATATATAGTTATTTACATTTCTGTTAT-TATTTTATT
MAL11|PF11_0045  ------------------------------------------------
su_gi_contig_823 ------------------------------------ATGTAATAGA-T

PF11_0045        TTCAGGATTTTGATACTTTTACACAAAATGATAAGGAGCAATTTTCTT
MAL11|PF11_0045  ------------------------------------------------
su_gi_contig_823 CAATGGATTTTGATACTTTTACACAAAATGATAAGGAGCAATTTTCTT

PF11_0045        CAAGTATTTTTAGCAAGACACATAATTAATATCGATTTAATAAGAACG
MAL11|PF11_0045  ------------------------------------------------
su_gi_contig_823 CAA---------------------------------------------

PF11_0045        ATTACTATTACATTTATGTATAACTTTTTTTTCTTTTTTTTTTTTTTT
MAL11|PF11_0045  ------------------------------------------------
su_gi_contig_823 ------------------------------------------------

PF11_0045        ATTAAGCTTGTAAAGTGGTATTCTAATGTTCTAAATAAAACAAGAAAA
MAL11|PF11_0045  ------------------------------------------------
su_gi_contig_823 ------CTTGTAAAGTG-------------------------------

PF11_0045        GGAACAACAGAAAAGAAAATATATGTAATAAAAATGAAGTAATAGAAA
MAL11|PF11_0045  ------------------------------------------------
su_gi_contig_823 ------------------------------------------------

PF11_0045        GTTGAATTTTTTTTTTTTTTTCTTCTTCTCTTCTTTTTCTTATCACCC
MAL11|PF11_0045  ------------------------------------------------
su_gi_contig_823 ------------------------------------------------

PF11_0045        TAGGTTTGGCCTTGTAAAGAAGAATCATGTGGTAAAATTAATAAATAT
MAL11|PF11_0045  ------------------------------------------------
su_gi_contig_823 ---GTTTGGCCTTGTAAAGAAGAATCATGTG-----------------

PF11_0045        ATATATATATATATATATATAGACATGTTGAATATTTTATCTATGATA
MAL11|PF11_0045  ------------------------------------------------
su_gi_contig_823 ------------------------------------------------

PF11_0045        ATAATTAATGCTTAATTAGTAAAACGGCCAGACGTTATGTAGAGTCTA
MAL11|PF11_0045  ------------------------------------------------
su_gi_contig_823 ------------------------------------------------

PF11_0045        TTTTTCACATATATAAAATTATAAATAATTATAAAGTGTTTAAAATTT
MAL11|PF11_0045  ------------------------------------------------
su_gi_contig_823 ------------------------------------------------

PF11_0045        TTTTTTTTTTTTTTATATTTATAGAACGAGATTATTCCATAACATGTC
MAL11|PF11_0045  ------------------------------------------------
su_gi_contig_823 ------------------------AACGAGATTATTCCATAACATGTC

PF11_0045        CTAAAGGTGATATAAAAAAATAATGGACAATAAATAGAATAAAATGAT
MAL11|PF11_0045  ------------------------------------------------
su_gi_contig_823 CTAAAG------------------------------------------

PF11_0045        TAAAATATTATTTAAATCGTATTAAATAAATACATATATGTTTCTTCT
MAL11|PF11_0045  ------------------------------------------------
su_gi_contig_823 ------------------------------------------------

PF11_0045        ACATATAAAAAAATATAACAATTTTTAATTATAGGATGGTCTTATAGT
MAL11|PF11_0045  ------------------------------------------------
su_gi_contig_823 ----------------------------------GATGGTCTTATAGT

PF11_0045        GTAAAGGATGACATGTGTATGGGAAGTAATGAATTGAGGGGTTTAATT
MAL11|PF11_0045  ------------ATGTGTATGGGAAGTAATGAATTGAGGGGTTTAATT
su_gi_contig_823 GTAAAGGATGACATGTGTATGGGAAGTAATGAATTGAGGGGTTTAATT

PF11_0045        TCAAAGGAAGAAATTGAGGCAATAAGTCATATGTCTTATCATGTAATA
MAL11|PF11_0045  TCAAAGGAAGAAATTGAGGCAATAAGTCATATGTCTTATCAT------
su_gi_contig_823 TCAAAGGAAGAAATTGAGGCAATAAGTCATATGTCTTATCAT------

PF11_0045        AAAAGAAATATTTTAATGAAGATGAAATATAATTTATATCTATAAGGA
MAL11|PF11_0045  ------------------------------------------------
su_gi_contig_823 ------------------------------------------------

PF11_0045        AGCATAAATAAATAAATAAATAAATAAATAAATAAATAAATAAATATA
MAL11|PF11_0045  ------------------------------------------------
su_gi_contig_823 ------------------------------------------------

PF11_0045        TATATATATATATATATATATATATATATATATATATATATATGTTGA
MAL11|PF11_0045  ------------------------------------------------
su_gi_contig_823 ------------------------------------------------

PF11_0045        TATTGTGTGTATACGTGAATATTTTAATATATTTATATTATAGCAAAG
MAL11|PF11_0045  -------------------------------------------CAAAG
su_gi_contig_823 -------------------------------------------CAAAG

PF11_0045        AATTGCGTTTTCCACAAAATATGGAATTCCTTGGCCTTGCAAAAATAA
MAL11|PF11_0045  AATTGCGTTTTCCACAAAATATGGAATTCCTTGGCCTTGCAAAAATAA
su_gi_contig_823 AATTGCGTTTTCCACAAAATATGGAATTCCTTGGCCTTGCAAAAATAA

PF11_0045        ATGTACTTTTGGCTATGATATCTATGCTTGTCCTCGAGGATGGTTGAA
MAL11|PF11_0045  ATGTACTTTTGGCTATGATATCTATGCTTGTCCTCGAGGATGGTTGAA
su_gi_contig_823 ATGTACTTTTGGCTATGATATCTATGCTTGTCCTCGAGGATGGTTGAA

PF11_0045        TTTAATGAATTCAGGTGCTTGTAAAGCTCCAGATGATTACATTGCTCC
MAL11|PF11_0045  TTTAATGAATTCAGGTGCTTGTAAAGCTCCAGATGATTACATTGCTCC
su_gi_contig_823 TTTAATGAATTCAGGTGCTTGTAAAGCTCCAGATGATTACATTGCTCC

PF11_0045        AAATAATTGTCCACGTATAACTCATTTTGACTATATGGATATAAATGA
MAL11|PF11_0045  AAATAATTGTCCACGTATAACTCATTTTGACTATATGGATATAAATGA
su_gi_contig_823 AAATAATTGTCCACGTATAACTCATTTTGACTATATGGATATAAATGA

PF11_0045        AAAAGAGAAATTTAGTAAAATATGTAATGTAAAATGGTTATGTGTGGA
MAL11|PF11_0045  AAAAGAGAAATTTAGTAAAATATGTAATGTAAAATGGTTATGTGTGGA
su_gi_contig_823 AAAAGAGAAATTTAGTAAAATATGTAATGTAAAATGGTTATGTGTGGA

PF11_0045        AAATTCTCAAAGAGACTATTCCAAATGTCCAATATATTTTGAATATAT
MAL11|PF11_0045  AAATTCTCAAAGAGACTATTCCAAATGTCCAATATATTTTGAATATAT
su_gi_contig_823 AAATTCTCAAAGAGACTATTCCAAATGTCCAATATATTTTGAATATAT

PF11_0045        TAAAGAAGGGAATTATAAAGGTATGTGTAAGCCAGATGAAAAATACAA
MAL11|PF11_0045  TAAAGAAGGGAATTATAAAGGTATGTGTAAGCCAGATGAAAAATACAA
su_gi_contig_823 TAAAGAAGGGAATTATAAAGGTATGTGTAAGCCAGATGAAAAATACAA

PF11_0045        AGGACCTTGTAAAGAAGCTCAAGACATTTTAACTTTAAATCTTGAACA
MAL11|PF11_0045  AGGACCTTGTAAAGAAGCTCAAGACATTTTAACTTTAAATCTTGAACA
su_gi_contig_823 AGGACCTTGTAAAGAAGCTCAAGACATTTTAACTTTAAATCTTGAACA

PF11_0045        AAAATATAACTTTGAAGAAACGTGTGAAGCACAATTTCCAAACTTACA
MAL11|PF11_0045  AAAATATAACTTTGAAGAAACGTGTGAAGCACAATTTCCAAACTTACA
su_gi_contig_823 AAAATATAACTTTGAAGAAACGTGTGAAGCACAATTTCCAAACTTACA

PF11_0045        GATTAAAGATATTCCTCAAACAGAACAGGATTCTATTTCTCCAAGTAC
MAL11|PF11_0045  GATTAAAGATATTCCTCAAACAGAACAGGATTCTATTTCTCCAAGTAC
su_gi_contig_823 GATTAAAGATATTCCTCAAACAGAACAGGATTCTATTTCTCCAAGTAC

PF11_0045        GATGGAAAAATTATTAAATGGTACTGATTTAACTAATAAAAGTGTTAC
MAL11|PF11_0045  GATGGAAAAATTATTAAATGGTACTGATTTAACTAATAAAAGTGTTAC
su_gi_contig_823 GATGGAAAAATTATTAAATGGTACTGATTTAACTAATAAAAGTGTTAC

PF11_0045        TTTAGAGTAATATGATAAGTATATGAGCATCAGTTCTCACATAAATAC
MAL11|PF11_0045  TTTAGAGTAA--------------------------------------
su_gi_contig_823 TTTAGAGTAATATGATAAGTATATGAGCATCAGTTCTCACATAAATAC

PF11_0045        ATACATATATATAAATATATGTATATATTTATATGTTTATGTTAATTT
MAL11|PF11_0045  ------------------------------------------------
su_gi_contig_823 ATACATATATATAAATATATGTATATATTTATATGTTTATGTTAATTT

PF11_0045        TTTTTTTAAATATAAGTAATATGTTAGAAAAGATTACAAACATTAATA
MAL11|PF11_0045  ------------------------------------------------
su_gi_contig_823 TTTTTTTAAATATAAGTAATATGTTAGAAAAGATTACAAACATTAATA

PF11_0045        CAAATTAAATATAAATGATACAAAAAAAAAAAAAAAAAAAAAAAAACT
MAL11|PF11_0045  ------------------------------------------------
su_gi_contig_823 CAAATTAAATATAAAT--------------------------------

PF11_0045        TAATCTAAAATGTAGGAATGAGACATATATATATTCATATATAATTTT
MAL11|PF11_0045  ------------------------------------------------
su_gi_contig_823 ------------------------------------------------

PF11_0045        CTACTTTTCATTTGCCTTAAAAATATGTTAAATATTTTATATTTTGTT
MAL11|PF11_0045  ------------------------------------------------
su_gi_contig_823 ------------------------------------------------

PF11_0045        ATATTTTAAATAATAAAGATGTAATTTAATTGAGTAATAATAAGAATA
MAL11|PF11_0045  ------------------------------------------------
su_gi_contig_823 ------------------------------------------------

PF11_0045        TGAATCTTCATATATATATATATATATATATATATATATATATATGTG
MAL11|PF11_0045  ------------------------------------------------
su_gi_contig_823 ------------------------------------------------

PF11_0045        TACATATTAATAAGTAGAACTTTTATACTTTTGAGAAAATTTTAAAAC
MAL11|PF11_0045  ------------------------------------------------
su_gi_contig_823 ------------------------------------------------

PF11_0045        CTTTTGATATACCCTATTTTTAAGATTTTCGTCAGATATATGGTCTAA
MAL11|PF11_0045  ------------------------------------------------
su_gi_contig_823 ------------------------------------------------

PF11_0045        AATTTCCTTAACAAAAGAATTCATCATTATTTCTCTAGCATTTCTTTC
MAL11|PF11_0045  ------------------------------------------------
su_gi_contig_823 ------------------------------------------------

PF11_0045        AGATATTCCTCTTGTCATTAATGAGAAGATTGGTTCTTTTTCTAAATC
MAL11|PF11_0045  ------------------------------------------------
su_gi_contig_823 ------------------------------------------------

PF11_0045        ACTTATGGTTGCACCGTGATTTGCACATTCTATATCACTTGGTATAAT
MAL11|PF11_0045  ------------------------------------------------
su_gi_contig_823 ------------------------------------------------

PF11_0045        TTCTAGGGTGGGTATACATACAGCGCTAGCTCCAAAATTCAATAGAAT
MAL11|PF11_0045  ------------------------------------------------
su_gi_contig_823 ------------------------------------------------

PF11_0045        AGATTTACATAAGGTATTTAATTTTGCTTTTATTGCATTTCTTTCTAT
MAL11|PF11_0045  ------------------------------------------------
su_gi_contig_823 ------------------------------------------------

PF11_0045        TCTACCTCTACTTCTCCAGACGGCATGTGCTTTATCAGATACTAGGCA
MAL11|PF11_0045  ------------------------------------------------
su_gi_contig_823 ------------------------------------------------

PF11_0045        TTTAAATAATTGATTAGTTTCCATAGATGGATGTTCGTGATGAAACAT
MAL11|PF11_0045  ------------------------------------------------
su_gi_contig_823 ------------------------------------------------

PF11_0045        TTCATATTGACTAATATTTTGTTTATCTTCTAATAATGATAAACCATA
MAL11|PF11_0045  ------------------------------------------------
su_gi_contig_823 ------------------------------------------------

PF11_0045        ACTTTCTTGTTTACATCCTTTTTCTCCTTCTATTTGTAAATTAATTCT
MAL11|PF11_0045  ------------------------------------------------
su_gi_contig_823 ------------------------------------------------

PF11_0045        TGAGGATAAGCTACCTAGTAATACATCAACGAATTTATAATTTGCATT
MAL11|PF11_0045  ------------------------------------------------
su_gi_contig_823 ------------------------------------------------

PF11_0045        TAATCCATTTTTTACTGATACGTTATGAAAATGCCATACATTATTTCC
MAL11|PF11_0045  ------------------------------------------------
su_gi_contig_823 ------------------------------------------------

PF11_0045        TAATTCTTGAGATAATGTATGTTTTACATTGGATTTTTCTTCTAAACA
MAL11|PF11_0045  ------------------------------------------------
su_gi_contig_823 ------------------------------------------------

PF11_0045        AATTCTTGAGAATCCATTAACTAGTCCACTATTACTTTTATTTAATGA
MAL11|PF11_0045  ------------------------------------------------
su_gi_contig_823 ------------------------------------------------

PF11_0045        TATATGTGATTCGTATATATTTATTTTGCTATTTCCTTTTACATATAC
MAL11|PF11_0045  ------------------------------------------------
su_gi_contig_823 ------------------------------------------------

PF11_0045        AACTAATCTAGGATTTGTTATTGGATTGTGCGTATGATATTCTGTTAA
MAL11|PF11_0045  ------------------------------------------------
su_gi_contig_823 ------------------------------------------------

PF11_0045        TTTGATTTGTGTATATTTACTTTTTTTATTTTCTTTACATTCATTTTT
MAL11|PF11_0045  ------------------------------------------------
su_gi_contig_823 ------------------------------------------------

PF11_0045        TTCAATATCACAATTTTGTATTGTATCATCATGACTCGATATAACTTT
MAL11|PF11_0045  ------------------------------------------------
su_gi_contig_823 ------------------------------------------------

PF11_0045        TTCCATATGACATTTTTGAATACTTTCTTCTTTTTCATATTCGTTATC
MAL11|PF11_0045  ------------------------------------------------
su_gi_contig_823 ------------------------------------------------

PF11_0045        ATTTTGTTCATCATTTGTAATTTGTTTGTTACTACAATTATTTTGTTC
MAL11|PF11_0045  ------------------------------------------------
su_gi_contig_823 ------------------------------------------------

PF11_0045        GTTATTATATTCAGAATTATTATTTGAATTGGTTTGTTTGTTATTAGA
MAL11|PF11_0045  ------------------------------------------------
su_gi_contig_823 ------------------------------------------------

PF11_0045        TGGAATGTTTTCATATACATTATATTTGGATTGTTTTTCATATATATC
MAL11|PF11_0045  ------------------------------------------------
su_gi_contig_823 ------------------------------------------------

PF11_0045        ATTATCATTATTATTATCATTA
MAL11|PF11_0045  ----------------------
su_gi_contig_823 ----------------------

;

endblock;
