# Supplementary material for: cDNA sequences reveal considerable gene prediction inaccuracy in the Plasmodium falciparum genome
Source: BMC Genomics. 2007 Jul 27;8:255. doi: 10.1186/1471-2164-8-255 (PMC1978503; doi:10.1186/1471-2164-8-255)
Supplement: Additional file 2 — Genes with predicted coding regions fully covered by EST and confirmation of predicted introns. Aligned cDNA and predicted CDS sequences can be viewed by double clicking the hyper-linked gene names in the Excel file. [file 1471-2164-8-255-S2.zip › PF11_0051.TXT]

#NEXUS

[!This data assembled using Sequencher, from Gene Codes Corporation.]
begin data;
   dimensions ntax=7 nchar=4171;
   format datatype=dna gap=- interleave=yes;
   matrix

PF11_0051g                TTTTTTTTTTCCTTGGATGTTCTTTTCATTTTAATATTCATATATGTT
Pfa3D7|chr11|PF11_0051|Pf ------------------------------------------------
SU_CLEAN_contig_8989      ------------------------------------------------
SU_CLEAN_contig_361       ------------------------------------------------
SU_CLEAN_contig_588       ------------------------------------------------
SU_CLEAN_contig_3207      ------------------------------------------------
SU_CLEAN_contig_5499      ------------------------------------------------

PF11_0051g                TTTTAAGTTTCCATATATTACATCAACAATATGTTTAAATTAATATCT
Pfa3D7|chr11|PF11_0051|Pf ------------------------------------------------
SU_CLEAN_contig_8989      ------------------------------------------------
SU_CLEAN_contig_361       ------------------------------------------------
SU_CLEAN_contig_588       ------------------------------------------------
SU_CLEAN_contig_3207      ------------------------------------------------
SU_CLEAN_contig_5499      ------------------------------------------------

PF11_0051g                TAATACATTAGTTTTTATTATTTATCATTTTTGATAATATAATTAATA
Pfa3D7|chr11|PF11_0051|Pf ------------------------------------------------
SU_CLEAN_contig_8989      ------------------------------------------------
SU_CLEAN_contig_361       ------------------------------------------------
SU_CLEAN_contig_588       ------------------------------------------------
SU_CLEAN_contig_3207      ------------------------------------------------
SU_CLEAN_contig_5499      ------------------------------------------------

PF11_0051g                TAATAATTGACTTTTTTAATAAAATTGGAGAACTTATGTAACGGTTTA
Pfa3D7|chr11|PF11_0051|Pf ------------------------------------------------
SU_CLEAN_contig_8989      ------------------------------------------------
SU_CLEAN_contig_361       ------------------------------------------------
SU_CLEAN_contig_588       ------------------------------------------------
SU_CLEAN_contig_3207      ------------------------------------------------
SU_CLEAN_contig_5499      ------------------------------------------------

PF11_0051g                AAAGATTTGTTCATTTAAGATTTTTCGATCGTTCAATATAAAAAAATA
Pfa3D7|chr11|PF11_0051|Pf ------------------------------------------------
SU_CLEAN_contig_8989      ------------------------------------------------
SU_CLEAN_contig_361       ------------------------------------------------
SU_CLEAN_contig_588       ------------------------------------------------
SU_CLEAN_contig_3207      ------------------------------------------------
SU_CLEAN_contig_5499      ------------------------------------------------

PF11_0051g                AGCATAGATATTTTACTTTTTCGAATTGTTTATTATATAATGTATCTA
Pfa3D7|chr11|PF11_0051|Pf ------------------------------------------------
SU_CLEAN_contig_8989      ------------------------------------------------
SU_CLEAN_contig_361       ------------------------------------------------
SU_CLEAN_contig_588       ------------------------------------------------
SU_CLEAN_contig_3207      ------------------------------------------------
SU_CLEAN_contig_5499      ------------------------------------------------

PF11_0051g                ATTTGTATATGTTAGAAGATATAAAAATTATCTCACAAAAGAAAAAAA
Pfa3D7|chr11|PF11_0051|Pf ------------------------------------------------
SU_CLEAN_contig_8989      ------------------------------------------------
SU_CLEAN_contig_361       ------------------------------------------------
SU_CLEAN_contig_588       ------------------------------------------------
SU_CLEAN_contig_3207      ------------------------------------------------
SU_CLEAN_contig_5499      ------------------------------------------------

PF11_0051g                AAAAAAAAATATAAATATAATAAAGTAGTTATATTGTTATAATGACAT
Pfa3D7|chr11|PF11_0051|Pf ------------------------------------------------
SU_CLEAN_contig_8989      ------------------------------------------------
SU_CLEAN_contig_361       ------------------------------------------------
SU_CLEAN_contig_588       ------------------------------------------------
SU_CLEAN_contig_3207      ------------------------------------------------
SU_CLEAN_contig_5499      ------------------------------------------------

PF11_0051g                ATCGGTTTTTATAATATTTAATAAAAATGAACTTAAAAAGGTGAATGT
Pfa3D7|chr11|PF11_0051|Pf ------------------------------------------------
SU_CLEAN_contig_8989      ------------------------------------------------
SU_CLEAN_contig_361       ------------------------------------------------
SU_CLEAN_contig_588       ------------------------------------------------
SU_CLEAN_contig_3207      ------------------------------------------------
SU_CLEAN_contig_5499      ------------------------------------------------

PF11_0051g                TTTTTTTTGCATATTCCTTAAGCTAGGGTATTTATATATATAATATAT
Pfa3D7|chr11|PF11_0051|Pf ------------------------------------------------
SU_CLEAN_contig_8989      ------------------------------------------------
SU_CLEAN_contig_361       ------------------------------------------------
SU_CLEAN_contig_588       ------------------------------------------------
SU_CLEAN_contig_3207      ------------------------------------------------
SU_CLEAN_contig_5499      ------------------------------------------------

PF11_0051g                ATATATTATATATTAATAATAGGAGCCATATACAGTTTCAAATATATA
Pfa3D7|chr11|PF11_0051|Pf ------------------------------------------------
SU_CLEAN_contig_8989      ------------------------------------------------
SU_CLEAN_contig_361       ------------------------------------------------
SU_CLEAN_contig_588       ------------------------------------------------
SU_CLEAN_contig_3207      ------------------------------------------------
SU_CLEAN_contig_5499      ------------------------------------------------

PF11_0051g                TATATAATATATATATATATATATATATTAAAATATATAATAATGTAC
Pfa3D7|chr11|PF11_0051|Pf ------------------------------------------------
SU_CLEAN_contig_8989      ---------------------------------------------TAC
SU_CLEAN_contig_361       ------------------------------------------------
SU_CLEAN_contig_588       ------------------------------------------------
SU_CLEAN_contig_3207      ------------------------------------------------
SU_CLEAN_contig_5499      ------------------------------------------------

PF11_0051g                ATATTTTTATTTAGGAGAACATATATATTAAAAACGATGTACCCTGAA
Pfa3D7|chr11|PF11_0051|Pf ------------------------------------------------
SU_CLEAN_contig_8989      ATATTTTTATTTAGGAGAACATATATATTAAAAACGATGTACCCTGAA
SU_CLEAN_contig_361       ------------------------------------------------
SU_CLEAN_contig_588       ------------------------------------------------
SU_CLEAN_contig_3207      ------------------------------------------------
SU_CLEAN_contig_5499      ------------------------------------------------

PF11_0051g                CTAAAAAAAAAAAAAAAATTTTAAATAAATAAATTATAAAAAAATAAA
Pfa3D7|chr11|PF11_0051|Pf ------------------------------------------------
SU_CLEAN_contig_8989      CTAAAAAAAAAAAAAAAATTTTAAATAAATAAATTATAAAAAAATAAA
SU_CLEAN_contig_361       ----------------------AAATAAATAAATTATAAAAAAATAAA
SU_CLEAN_contig_588       ------------------------------------------------
SU_CLEAN_contig_3207      ------------------------------------------------
SU_CLEAN_contig_5499      ------------------------------------------------

PF11_0051g                AATTTGATTGAAAAAAAATTCATATGATATAATGTTGTATTATTATAT
Pfa3D7|chr11|PF11_0051|Pf ------------------------------------------------
SU_CLEAN_contig_8989      AATTTGAT----------------------------------------
SU_CLEAN_contig_361       AATTTGATTGAAAAAAAATTCATATGATATAATGTTGTATTATTATAT
SU_CLEAN_contig_588       ------------------------------------------------
SU_CLEAN_contig_3207      ------------------------------------------------
SU_CLEAN_contig_5499      ------------------------------------------------

PF11_0051g                ATATGTATATATATGTCATATAAATATGTTTGTTTAATATAAATTTTT
Pfa3D7|chr11|PF11_0051|Pf ------------------------------------------------
SU_CLEAN_contig_8989      ------------------------------------------------
SU_CLEAN_contig_361       ATATGTATATATATGTCATATAAATATGTTTGTTTAATATAAATTTTT
SU_CLEAN_contig_588       ------------------------------------------------
SU_CLEAN_contig_3207      ------------------------------------------------
SU_CLEAN_contig_5499      ------------------------------------------------

PF11_0051g                TCTCTTTTATTTTTTTATAATTTTTTCATTATAAATATGTATATGTAA
Pfa3D7|chr11|PF11_0051|Pf ------------------------------------------------
SU_CLEAN_contig_8989      ------------------------------------------------
SU_CLEAN_contig_361       TCTCTTTTATTTTTTTATAATTTTTTCATTATAAATATGTATATGTAA
SU_CLEAN_contig_588       ------------------------------------------------
SU_CLEAN_contig_3207      ------------------------------------------------
SU_CLEAN_contig_5499      ------------------------------------------------

PF11_0051g                GTATATTTTAGTTATGTATTTTATTTTATTTTATTTTATTTCTCCTTA
Pfa3D7|chr11|PF11_0051|Pf ------------------------------------------------
SU_CLEAN_contig_8989      ------------------------------------------------
SU_CLEAN_contig_361       GTATATTTTAGTTATGTATTTTATTTTATTTTATTTTATTTCTCCTTA
SU_CLEAN_contig_588       ------------------------------------------------
SU_CLEAN_contig_3207      ------------------------------------------------
SU_CLEAN_contig_5499      ------------------------------------------------

PF11_0051g                AAAATATTACATGTTTAAGGGTTCTAAAATATTATTTTATATTCTTGA
Pfa3D7|chr11|PF11_0051|Pf ------------------------------------------------
SU_CLEAN_contig_8989      ------------------------------------------------
SU_CLEAN_contig_361       AAAATATTACATGTTTAAGGGTTCTAAAATATTATTTTATATTCTTGA
SU_CLEAN_contig_588       ------------------------------------------------
SU_CLEAN_contig_3207      ------------------------------------------------
SU_CLEAN_contig_5499      ------------------------------------------------

PF11_0051g                ATTTTATAATTTTTTTATATATATTTATATAATTTTTTATGTTGAAAA
Pfa3D7|chr11|PF11_0051|Pf ------------------------------------------------
SU_CLEAN_contig_8989      ------------------------------------------------
SU_CLEAN_contig_361       ATTTTATAATTTTTTTATATATATTTATATAATTTTTTATGTTGAAAA
SU_CLEAN_contig_588       ------------------------------------------------
SU_CLEAN_contig_3207      ------------------------------------------------
SU_CLEAN_contig_5499      ------------------------------------------------

PF11_0051g                GATATATCCATTTTTGTGGTAAGAAAAAAAAGAAAAAATAATGCCTAC
Pfa3D7|chr11|PF11_0051|Pf ----------------------------------------ATGCCTAC
SU_CLEAN_contig_8989      ------------------------------------------------
SU_CLEAN_contig_361       GATATATCCATTTTTGTGGTAAGAAAAAAAAGAAAAAATAATGCCTAC
SU_CLEAN_contig_588       ------------------------------------------------
SU_CLEAN_contig_3207      ------------------------------------------------
SU_CLEAN_contig_5499      ------------------------------------------------

PF11_0051g                CATATCAGTGTATGAAGATGATTTATTCGAAAAGCTTGGGGAGGAAAT
Pfa3D7|chr11|PF11_0051|Pf CATATCAGTGTATGAAGATGATTTATTCGAAAAGCTTGGGGAGGAAAT
SU_CLEAN_contig_8989      ------------------------------------------------
SU_CLEAN_contig_361       CATATCAGTGTATGAAGATGATTTATTCGAAAAGCTTGGGGAGGAAAT
SU_CLEAN_contig_588       ------------------------------------------------
SU_CLEAN_contig_3207      ------------------------------------------------
SU_CLEAN_contig_5499      ------------------------------------------------

PF11_0051g                TATAGAAGAGAAATTATTGGATGTTTGTTTTGATTTTGGTCTTGAGGT
Pfa3D7|chr11|PF11_0051|Pf TATAGAAGAGAAATTATTGGATGTTTGTTTTGATTTTGGTCTTGAGGT
SU_CLEAN_contig_8989      ------------------------------------------------
SU_CLEAN_contig_361       TATAGAAGAGAAATTATTGGATGTTTGTTTTGATTTTGGTCTTGAGGT
SU_CLEAN_contig_588       ------------------------------------------------
SU_CLEAN_contig_3207      ------------------------------------------------
SU_CLEAN_contig_5499      ------------------------------------------------

PF11_0051g                AGATGATATTGAATATAAGAATGATAAGAAAATATATAAAATCGAAGT
Pfa3D7|chr11|PF11_0051|Pf AGATGATATTGAATATAAGAATGATAAGAAAATATATAAAATCGAAGT
SU_CLEAN_contig_8989      ------------------------------------------------
SU_CLEAN_contig_361       AGATGATATTGAATATAAGAATGATAAGAAAATATATAAAATCGAAGT
SU_CLEAN_contig_588       ------------------------------------------------
SU_CLEAN_contig_3207      ------------------------------------------------
SU_CLEAN_contig_5499      ------------------------------------------------

PF11_0051g                ACCAGCTAATAGATATGATTTAATATGTGTAGAAGGATTATGTCGTGC
Pfa3D7|chr11|PF11_0051|Pf ACCAGCTAATAGATATGATTTAATATGTGTAGAAGGATTATGTCGTGC
SU_CLEAN_contig_8989      ------------------------------------------------
SU_CLEAN_contig_361       ACCAGCTAATAGATATGATTTAATATGTGTAGAAGGATTATGTCGTGC
SU_CLEAN_contig_588       ------------------------------------------------
SU_CLEAN_contig_3207      ------------------------------------------------
SU_CLEAN_contig_5499      ------------------------------------------------

PF11_0051g                TTTAAAAAATTTCATGTGTAAATTTGATGATATAAAATATGATATATC
Pfa3D7|chr11|PF11_0051|Pf TTTAAAAAATTTCATGTGTAAATTTGATGATATAAAATATGATATATC
SU_CLEAN_contig_8989      ------------------------------------------------
SU_CLEAN_contig_361       TTTAAAAAATTTCATGTGTAAATTTGATGATATAAAATATGATATATC
SU_CLEAN_contig_588       ------------------------------------------------
SU_CLEAN_contig_3207      ------------------------------------------------
SU_CLEAN_contig_5499      ------------------------------------------------

PF11_0051g                AATGAATAATTATGATATATGTATAAAAGGAAATCAATATATTAAAGT
Pfa3D7|chr11|PF11_0051|Pf AATGAATAATTATGATATATGTATAAAAGGAAATCAATATATTAAAGT
SU_CLEAN_contig_8989      ------------------------------------------------
SU_CLEAN_contig_361       AATGAATAATTATGATATATGTATAAAAGGAAATCAATATATTAAAGT
SU_CLEAN_contig_588       ------------------------------------------------
SU_CLEAN_contig_3207      ------------------------------------------------
SU_CLEAN_contig_5499      ------------------------------------------------

PF11_0051g                AGATGGATCTGTTGATGATCGAAGAGGTTATGTTGTTTGTTGTGTTTT
Pfa3D7|chr11|PF11_0051|Pf AGATGGATCTGTTGATGATCGAAGAGGTTATGTTGTTTGTTGTGTTTT
SU_CLEAN_contig_8989      ------------------------------------------------
SU_CLEAN_contig_361       AGATGGATCTGTTGATGATCGAAGAGGTTATGTTGTTTGTTGTGTTTT
SU_CLEAN_contig_588       ------------------------------------------------
SU_CLEAN_contig_3207      ------------------------------------------------
SU_CLEAN_contig_5499      ------------------------------------------------

PF11_0051g                AAAGAATATGAATATAAATGATAGTGTATATAATAATATTATAGAGAT
Pfa3D7|chr11|PF11_0051|Pf AAAGAATATGAATATAAATGATAGTGTATATAATAATATTATAGAGAT
SU_CLEAN_contig_8989      ------------------------------------------------
SU_CLEAN_contig_361       AAAGAATATGAATATAAATGATAGTGTATATAATAATATTATAGAGAT
SU_CLEAN_contig_588       ------------------------------------------------
SU_CLEAN_contig_3207      ------------------------------------------------
SU_CLEAN_contig_5499      ------------------------------------------------

PF11_0051g                ACAAGAAAAGTTACATCATAATTTAGGAAAGAAGAGAAGTGTATTAGC
Pfa3D7|chr11|PF11_0051|Pf ACAAGAAAAGTTACATCATAATTTAGGAAAGAAGAGAAGTGTATTAGC
SU_CLEAN_contig_8989      ------------------------------------------------
SU_CLEAN_contig_361       ACAAGAAAAGTTACATCATAATTTAGGAAAGAAGAGAAGTGTATTAGC
SU_CLEAN_contig_588       ------------------------------------------------
SU_CLEAN_contig_3207      ------------------------------------------------
SU_CLEAN_contig_5499      ------------------------------------------------

PF11_0051g                TATAGGTATTCATGATTATGATAAAATTAAATTCCCTTTAAAATATAA
Pfa3D7|chr11|PF11_0051|Pf TATAGGTATTCATGATTATGATAAAATTAAATTCCCTTTAAAATATAA
SU_CLEAN_contig_8989      ------------------------------------------------
SU_CLEAN_contig_361       TATAGGTATTCATGATTATGATAAAATTAAATTCCCTTTAAAATATAA
SU_CLEAN_contig_588       ------------------------------------------------
SU_CLEAN_contig_3207      ------------------------------------------------
SU_CLEAN_contig_5499      ------------------------------------------------

PF11_0051g                ATTTGAAAAAAAAGAAAAAATTAATTTTATACCATTAAATGAAAAAAC
Pfa3D7|chr11|PF11_0051|Pf ATTTGAAAAAAAAGAAAAAATTAATTTTATACCATTAAATGAAAAAAC
SU_CLEAN_contig_8989      ------------------------------------------------
SU_CLEAN_contig_361       ATTTGAAAAAAAAGAAAAAATTAATTTTATACCATTAAATGAAAAAAC
SU_CLEAN_contig_588       ------------------------------------------------
SU_CLEAN_contig_3207      ------------------------------------------------
SU_CLEAN_contig_5499      ------------------------------------------------

PF11_0051g                AAATTTGAATGGTATGAATTTAATAGATTTTTATAGTAAAAATCTAAA
Pfa3D7|chr11|PF11_0051|Pf AAATTTGAATGGTATGAATTTAATAGATTTTTATAGTAAAAATCTAAA
SU_CLEAN_contig_8989      ------------------------------------------------
SU_CLEAN_contig_361       AAATTTGAATGGTATGAATTTAATAGATTTTTATAGTAAAAATCTAAA
SU_CLEAN_contig_588       ------------------------------------------------
SU_CLEAN_contig_3207      ------------------------------------------------
SU_CLEAN_contig_5499      ------------------------------------------------

PF11_0051g                TTTAAAACCTTATTTAAAAATTATTAAAGATTTTGACAAATATCCAAT
Pfa3D7|chr11|PF11_0051|Pf TTTAAAACCTTATTTAAAAATTATTAAAGATTTTGACAAATATCCAAT
SU_CLEAN_contig_8989      ------------------------------------------------
SU_CLEAN_contig_361       TTTAAAACCTTATTTAAAAATTATTAAAGATTTTGACAAATATCCAAT
SU_CLEAN_contig_588       ------------------------------------------------
SU_CLEAN_contig_3207      ------------------------------------------------
SU_CLEAN_contig_5499      ------------------------------------------------

PF11_0051g                AATTGTAGATTCCAATGAACAAATATTATCTTTACCACCTATTATTAA
Pfa3D7|chr11|PF11_0051|Pf AATTGTAGATTCCAATGAACAAATATTATCTTTACCACCTATTATTAA
SU_CLEAN_contig_8989      ------------------------------------------------
SU_CLEAN_contig_361       AATTGTAGATTCCAATGAACAAATATTATCTTTACCACCTATTATTAA
SU_CLEAN_contig_588       ------------------------------------------------
SU_CLEAN_contig_3207      ------------------------------------------------
SU_CLEAN_contig_5499      ------------------------------------------------

PF11_0051g                TTGTGATCATACAAAAATTAGTTTGAATACAAAAAATGTTTTTATTGA
Pfa3D7|chr11|PF11_0051|Pf TTGTGATCATACAAAAATTAGTTTGAATACAAAAAATGTTTTTATTGA
SU_CLEAN_contig_8989      ------------------------------------------------
SU_CLEAN_contig_361       TTGTGATCATACAAAAATTAGTTTGAATACAAAAAATGTTTTTATTGA
SU_CLEAN_contig_588       ------------------------------------------------
SU_CLEAN_contig_3207      ------------------------------------------------
SU_CLEAN_contig_5499      ------------------------------------------------

PF11_0051g                ATGTACAGCTATTGATAGAAATAAAGCTCAGATAGCATTAAATATTTT
Pfa3D7|chr11|PF11_0051|Pf ATGTACAGCTATTGATAGAAATAAAGCTCAGATAGCATTAAATATTTT
SU_CLEAN_contig_8989      ------------------------------------------------
SU_CLEAN_contig_361       ATGTACAGCTATTGATAGAAATAAAGCTCAGATAGCATTAAATATTTT
SU_CLEAN_contig_588       ------------------------------------------------
SU_CLEAN_contig_3207      ------------------------------------------------
SU_CLEAN_contig_5499      ------------------------------------------------

PF11_0051g                ATGTTCTATGTTATCTGAATATTGTGTTCCTAAATATTCTATACAATC
Pfa3D7|chr11|PF11_0051|Pf ATGTTCTATGTTATCTGAATATTGTGTTCCTAAATATTCTATACAATC
SU_CLEAN_contig_8989      ------------------------------------------------
SU_CLEAN_contig_361       ATGTTCTATGTTATCTGAATATTGTGTTCCTAAATATTCTATACAATC
SU_CLEAN_contig_588       ------------------------------------------------
SU_CLEAN_contig_3207      ------------------------------------------------
SU_CLEAN_contig_5499      ------------------------------------------------

PF11_0051g                GTTTGTGGTTATTTATGAGAATCAAGATTTTAGTGATGATCAAAATTT
Pfa3D7|chr11|PF11_0051|Pf GTTTGTGGTTATTTATGAGAATCAAGATTTTAGTGATGATCAAAATTT
SU_CLEAN_contig_8989      ------------------------------------------------
SU_CLEAN_contig_361       GTTTGTGGTTATTTATGAGAATCAAGATTTTAGTGATGATCAAAATTT
SU_CLEAN_contig_588       ------------------------------------------------
SU_CLEAN_contig_3207      ------------------------------------------------
SU_CLEAN_contig_5499      ------------------------------------------------

PF11_0051g                AAAAAAAAAAGAAACTCAGTTTTTATATCCTATATTTGAAAATAAATC
Pfa3D7|chr11|PF11_0051|Pf AAAAAAAAAAGAAACTCAGTTTTTATATCCTATATTTGAAAATAAATC
SU_CLEAN_contig_8989      ------------------------------------------------
SU_CLEAN_contig_361       AAAAAAAAAAGAAACTCAGTTTTTATATCCTATATTTGAAAATAAATC
SU_CLEAN_contig_588       ------------------------------------------------
SU_CLEAN_contig_3207      ------------------------------------------------
SU_CLEAN_contig_5499      ------------------------------------------------

PF11_0051g                GTTAACTTGTAATATTGATTATGTTAGGAAATTGTCAGGAATTTCACA
Pfa3D7|chr11|PF11_0051|Pf GTTAACTTGTAATATTGATTATGTTAGGAAATTGTCAGGAATTTCACA
SU_CLEAN_contig_8989      ------------------------------------------------
SU_CLEAN_contig_361       GTTAACTTGTAATATTGATTATGTTAGGAAATTGTCAGGAATTTCACA
SU_CLEAN_contig_588       ------------------------------------------------
SU_CLEAN_contig_3207      ------------------------------------------------
SU_CLEAN_contig_5499      ------------------------------------------------

PF11_0051g                TATAACCGTTCATGAAGTTAATAATTTATTAAAGAGAATGATGTTATC
Pfa3D7|chr11|PF11_0051|Pf TATAACCGTTCATGAAGTTAATAATTTATTAAAGAGAATGATGTTATC
SU_CLEAN_contig_8989      ------------------------------------------------
SU_CLEAN_contig_361       TATAACCGTTCATGAAGTTAATAATTTATTAAAGAGAATGATGTTATC
SU_CLEAN_contig_588       ------------------------------------------------
SU_CLEAN_contig_3207      ------------------------------------------------
SU_CLEAN_contig_5499      ------------------------------------------------

PF11_0051g                ATGTGATATTATGGATAATAATACATTTAAGGTTACTATACCATTTTA
Pfa3D7|chr11|PF11_0051|Pf ATGTGATATTATGGATAATAATACATTTAAGGTTACTATACCATTTTA
SU_CLEAN_contig_8989      ------------------------------------------------
SU_CLEAN_contig_361       ATGTGATATTATGGATAATAATACATTTAAGGTTACTATACCATTTTA
SU_CLEAN_contig_588       ------------------------------------------------
SU_CLEAN_contig_3207      ------------------------------------------------
SU_CLEAN_contig_5499      ------------------------------------------------

PF11_0051g                TAGATCAGATATTATGCATTGTTGTGATATAATAGAAGATATAGCTAT
Pfa3D7|chr11|PF11_0051|Pf TAGATCAGATATTATGCATTGTTGTGATATAATAGAAGATATAGCTAT
SU_CLEAN_contig_8989      ------------------------------------------------
SU_CLEAN_contig_361       TAGATCAGATATTATGCATTGTTGGGATATAATAGAAGATATAGCTAT
SU_CLEAN_contig_588       ------------------------------------------------
SU_CLEAN_contig_3207      ------------------------------------------------
SU_CLEAN_contig_5499      ------------------------------------------------

PF11_0051g                AGCATATGGATATGGAAATATTAAATATGAACCACCTCAGATATGTAA
Pfa3D7|chr11|PF11_0051|Pf AGCATATGGATATGGAAATATTAAATATGAACCACCTCAGATATGTAA
SU_CLEAN_contig_8989      ------------------------------------------------
SU_CLEAN_contig_361       GGCATATGGATATGGAAATATTAAATATGACCCACCTCAGATATGTAA
SU_CLEAN_contig_588       ------------------------------------------------
SU_CLEAN_contig_3207      ------------------------------------------------
SU_CLEAN_contig_5499      ------------------------------------------------

PF11_0051g                AAAGCATTCATTAAACAATTGTTCTGAATTATTTAGAAATGTGTTAGT
Pfa3D7|chr11|PF11_0051|Pf AAAGCATTCATTAAACAATTGTTCTGAATTATTTAGAAATGTGTTAGT
SU_CLEAN_contig_8989      ------------------------------------------------
SU_CLEAN_contig_361       AAAGCATTCATTAAACATTGGTCCTGAATTATTTAGAAATGTGTTAGT
SU_CLEAN_contig_588       ----------------------------------AGAAATGTGTTAGT
SU_CLEAN_contig_3207      ------------------------------------------------
SU_CLEAN_contig_5499      ------------------------------------------------

PF11_0051g                AGAATGTGGATATACTGAAGTTATGACAAATGCTTTATTGTCACGAGA
Pfa3D7|chr11|PF11_0051|Pf AGAATGTGGATATACTGAAGTTATGACAAATGCTTTATTGTCACGAGA
SU_CLEAN_contig_8989      ------------------------------------------------
SU_CLEAN_contig_361       AGAATGTGGATATAC---------------------------------
SU_CLEAN_contig_588       AGAATGTGGATATACTGAAGTTATGACAAATGCTTTATTGTC-CGAGA
SU_CLEAN_contig_3207      ------------------------------------------------
SU_CLEAN_contig_5499      ------------------------------------------------

PF11_0051g                TGAAAATTATAATTGTATGCTTAGAACGCATAAATCATATGATGATCC
Pfa3D7|chr11|PF11_0051|Pf TGAAAATTATAATTGTATGCTTAGAACGCATAAATCATATGATGATCC
SU_CLEAN_contig_8989      ------------------------------------------------
SU_CLEAN_contig_361       ------------------------------------------------
SU_CLEAN_contig_588       TGAAAATTATAATTGTATGCTTAGAACGCATAAATCATATGATGATCC
SU_CLEAN_contig_3207      ------------------------------------------------
SU_CLEAN_contig_5499      ------------------------------------------------

PF11_0051g                AAATATAAATCTTGACGAATATAATCCATTAGCTGCTCCTATTCAAAT
Pfa3D7|chr11|PF11_0051|Pf AAATATAAATCTTGACGAATATAATCCATTAGCTGCTCCTATTCAAAT
SU_CLEAN_contig_8989      ------------------------------------------------
SU_CLEAN_contig_361       ------------------------------------------------
SU_CLEAN_contig_588       AAATATAAATCTTGACGAATATAATCCATTAGCTGCTCCTATTCAAAT
SU_CLEAN_contig_3207      ------------------------------------------------
SU_CLEAN_contig_5499      ------------------------------------------------

PF11_0051g                AAAGAATTCCAAAACTTCTGAATATGAAATAATAAGAACATCATTAAT
Pfa3D7|chr11|PF11_0051|Pf AAAGAATTCCAAAACTTCTGAATATGAAATAATAAGAACATCATTAAT
SU_CLEAN_contig_8989      ------------------------------------------------
SU_CLEAN_contig_361       ------------------------------------------------
SU_CLEAN_contig_588       AAAGAATTCCAAAACTTCTGAATATGAAATAATAAGAACATCATTAAT
SU_CLEAN_contig_3207      ------------------------------------------------
SU_CLEAN_contig_5499      ------------------------------------------------

PF11_0051g                TGTAAATTTGTTAAAATTTGTATCTGCTAATAAGCATAGAGAATTACC
Pfa3D7|chr11|PF11_0051|Pf TGTAAATTTGTTAAAATTTGTATCTGCTAATAAGCATAGAGAATTACC
SU_CLEAN_contig_8989      ------------------------------------------------
SU_CLEAN_contig_361       ------------------------------------------------
SU_CLEAN_contig_588       TGTAAATTTGTTAAAATTTGTATCTGCTAATAAGCATAGAGAATTACC
SU_CLEAN_contig_3207      ------------------------------------------------
SU_CLEAN_contig_5499      ------------------------------------------------

PF11_0051g                ATTGCGATTTTTTGAAATAGGAGATGTATCTTATGCAACATATAACCA
Pfa3D7|chr11|PF11_0051|Pf ATTGCGATTTTTTGAAATAGGAGATGTATCTTATGCAACATATAACCA
SU_CLEAN_contig_8989      ------------------------------------------------
SU_CLEAN_contig_361       ------------------------------------------------
SU_CLEAN_contig_588       ATTGCGATTTTTTGAAATAGGAGATGTATCTTATGCAACATATAACCC
SU_CLEAN_contig_3207      ------------------------------------------------
SU_CLEAN_contig_5499      ------------------------------------------------

PF11_0051g                AACAGATACGAATGCAGTCAATAAAAAGTATCTATCCATAATTTTTTC
Pfa3D7|chr11|PF11_0051|Pf AACAGATACGAATGCAGTCAATAAAAAGTATCTATCCATAATTTTTTC
SU_CLEAN_contig_8989      ------------------------------------------------
SU_CLEAN_contig_361       ------------------------------------------------
SU_CLEAN_contig_588       AACAGATACGAATGCAGTCAATAAAAAGTATCTATCCATAATTTTTTC
SU_CLEAN_contig_3207      ------------------------------------------------
SU_CLEAN_contig_5499      ------------------------------------------------

PF11_0051g                TGATAAATTTACAGCAGGTTTGGAGGAATTGCATGGTGTCTTGGAAGC
Pfa3D7|chr11|PF11_0051|Pf TGATAAATTTACAGCAGGTTTGGAGGAATTGCATGGTGTCTTGGAAGC
SU_CLEAN_contig_8989      ------------------------------------------------
SU_CLEAN_contig_361       ------------------------------------------------
SU_CLEAN_contig_588       TGATAAATTTACAGCAGGTTTGGAGGAATTGCATGGTGTCTTGGAAGC
SU_CLEAN_contig_3207      --------------------TGGAGGAATTGCATGGTGTCTTGGAAGC
SU_CLEAN_contig_5499      ------------------------------------------------

PF11_0051g                TATTTTAAAAGAATATCAATTATTTAGTGATTATAAAATTGAGGAAAA
Pfa3D7|chr11|PF11_0051|Pf TATTTTAAAAGAATATCAATTATTTAGTGATTATAAAATTGAGGAAAA
SU_CLEAN_contig_8989      ------------------------------------------------
SU_CLEAN_contig_361       ------------------------------------------------
SU_CLEAN_contig_588       TATTTTAAAAGAATATCAATTATTTAGTGATTATAAAATTGAGGAAAA
SU_CLEAN_contig_3207      TGTTTTAAAAGAATATCAATTATTTAGTGATTATAAAATTGAGGAAAA
SU_CLEAN_contig_5499      ------------------------------------------------

PF11_0051g                AAAAAAAGAAAATATATCTATACGATCTGATATGTATTATAAATTGAT
Pfa3D7|chr11|PF11_0051|Pf AAAAAAAGAAAATATATCTATACGATCTGATATGTATTATAAATTGAT
SU_CLEAN_contig_8989      ------------------------------------------------
SU_CLEAN_contig_361       ------------------------------------------------
SU_CLEAN_contig_588       AAAAAAAGAAAATATATCTATACGATCTGATATGTATTATAAATTGAT
SU_CLEAN_contig_3207      AAAAAAAGAAAATATATCTA----------------------------
SU_CLEAN_contig_5499      ------------------------------------------------

PF11_0051g                TCCAAAGGAGGGTAACAAAAAGAATGAAATGAAATGATATATATTAAA
Pfa3D7|chr11|PF11_0051|Pf TCCAAAGGAGG-------------------------------------
SU_CLEAN_contig_8989      ------------------------------------------------
SU_CLEAN_contig_361       ------------------------------------------------
SU_CLEAN_contig_588       TCCAAAGGAG--------------------------------------
SU_CLEAN_contig_3207      ------------------------------------------------
SU_CLEAN_contig_5499      ------------------------------------------------

PF11_0051g                TAAATAAATAAATAAATATATATATATATATATATAAATTTTTAGGAA
Pfa3D7|chr11|PF11_0051|Pf ------------------------------------------------
SU_CLEAN_contig_8989      ------------------------------------------------
SU_CLEAN_contig_361       ------------------------------------------------
SU_CLEAN_contig_588       ------------------------------------------------
SU_CLEAN_contig_3207      ------------------------------------------------
SU_CLEAN_contig_5499      ------------------------------------------------

PF11_0051g                CGTTTTGTTTTTTTATTCCATCATATAAATATGTGGATTTATGTATAT
Pfa3D7|chr11|PF11_0051|Pf ------------------------------------------------
SU_CLEAN_contig_8989      ------------------------------------------------
SU_CLEAN_contig_361       ------------------------------------------------
SU_CLEAN_contig_588       ------------------------------------------------
SU_CLEAN_contig_3207      ------------------------------------------------
SU_CLEAN_contig_5499      ------------------------------------------------

PF11_0051g                ATTTTTTATTTTTATTTTTATTTTTAGATCCTTCCTTTTTGAATGAAC
Pfa3D7|chr11|PF11_0051|Pf ---------------------------ATCCTTCCTTTTTGAATGAAC
SU_CLEAN_contig_8989      ------------------------------------------------
SU_CLEAN_contig_361       ------------------------------------------------
SU_CLEAN_contig_588       ------------------------------------------------
SU_CLEAN_contig_3207      ------------------------------------------------
SU_CLEAN_contig_5499      ------------------------------CTTCCTTTTTGAATGAAC

PF11_0051g                GTATAGTTGATATTGTTTTGTTTCCTCACAATTTGAAGTTTGGTGTTT
Pfa3D7|chr11|PF11_0051|Pf GTATAGTTGATATTGTTTTGTTTCCTCACAATTTGAAGTTTGGTGTTT
SU_CLEAN_contig_8989      ------------------------------------------------
SU_CLEAN_contig_361       ------------------------------------------------
SU_CLEAN_contig_588       ------------------------------------------------
SU_CLEAN_contig_3207      ------------------------------------------------
SU_CLEAN_contig_5499      GTATAGTTGATATTGTTTTGTTTCCTCACAATTTGAAGTTTGGTGTTT

PF11_0051g                TAGGTATTATTCATCCGAAGGTTTTGGAAAACTTTTCCCTCGATATTC
Pfa3D7|chr11|PF11_0051|Pf TAGGTATTATTCATCCGAAGGTTTTGGAAAACTTTTCCCTCGATATTC
SU_CLEAN_contig_8989      ------------------------------------------------
SU_CLEAN_contig_361       ------------------------------------------------
SU_CLEAN_contig_588       ------------------------------------------------
SU_CLEAN_contig_3207      ------------------------------------------------
SU_CLEAN_contig_5499      TAGGTATTATTCATCCGAAGGTTTTGGAAAACTTTTCCCTCGATATTC

PF11_0051g                CTGGTAAGAATATATAATTATATATATATATATATTATATAATTTTTT
Pfa3D7|chr11|PF11_0051|Pf CTG---------------------------------------------
SU_CLEAN_contig_8989      ------------------------------------------------
SU_CLEAN_contig_361       ------------------------------------------------
SU_CLEAN_contig_588       ------------------------------------------------
SU_CLEAN_contig_3207      ------------------------------------------------
SU_CLEAN_contig_5499      CTG---------------------------------------------

PF11_0051g                GTATTATTTTATATTATATATTTTTTAAAACATATGTAATTTTTTTCA
Pfa3D7|chr11|PF11_0051|Pf ------------------------------------------------
SU_CLEAN_contig_8989      ------------------------------------------------
SU_CLEAN_contig_361       ------------------------------------------------
SU_CLEAN_contig_588       ------------------------------------------------
SU_CLEAN_contig_3207      ------------------------------------------------
SU_CLEAN_contig_5499      ------------------------------------------------

PF11_0051g                TATATAATATACATGTTGTATATATATATTTTTTGCTTATTTTCAGTG
Pfa3D7|chr11|PF11_0051|Pf ----------------------------------------------TG
SU_CLEAN_contig_8989      ------------------------------------------------
SU_CLEAN_contig_361       ------------------------------------------------
SU_CLEAN_contig_588       ------------------------------------------------
SU_CLEAN_contig_3207      ------------------------------------------------
SU_CLEAN_contig_5499      ----------------------------------------------TG

PF11_0051g                TCTGCCATAGAAATAAATGTGGAAACTTTACTTAACGTTTTAATGATG
Pfa3D7|chr11|PF11_0051|Pf TCTGCCATAGAAATAAATGTGGAAACTTTACTTAACGTTTTAATGATG
SU_CLEAN_contig_8989      ------------------------------------------------
SU_CLEAN_contig_361       ------------------------------------------------
SU_CLEAN_contig_588       ------------------------------------------------
SU_CLEAN_contig_3207      ------------------------------------------------
SU_CLEAN_contig_5499      TCTGCCATAGAAATAAATGTGGAAACTTTACTTAACGTTTTAATGATG

PF11_0051g                TAATAACGAGAGAGTACAAAAAAAAAAAAAAAAAAAAAAAAATAGTAA
Pfa3D7|chr11|PF11_0051|Pf TAA---------------------------------------------
SU_CLEAN_contig_8989      ------------------------------------------------
SU_CLEAN_contig_361       ------------------------------------------------
SU_CLEAN_contig_588       ------------------------------------------------
SU_CLEAN_contig_3207      ------------------------------------------------
SU_CLEAN_contig_5499      TAATAACGAGAGAGTAAAAAAAAAAAAAAAAAAAA-------------

PF11_0051g                TAAAATATATTAATAAATAAAAAGAATAATTTTATTTTTATTTTTTTT
Pfa3D7|chr11|PF11_0051|Pf ------------------------------------------------
SU_CLEAN_contig_8989      ------------------------------------------------
SU_CLEAN_contig_361       ------------------------------------------------
SU_CLEAN_contig_588       ------------------------------------------------
SU_CLEAN_contig_3207      ------------------------------------------------
SU_CLEAN_contig_5499      ------------------------------------------------

PF11_0051g                TTTTCGTGGGTGTGGGAATATTACATGTGTTTATATTAAACAAACACA
Pfa3D7|chr11|PF11_0051|Pf ------------------------------------------------
SU_CLEAN_contig_8989      ------------------------------------------------
SU_CLEAN_contig_361       ------------------------------------------------
SU_CLEAN_contig_588       ------------------------------------------------
SU_CLEAN_contig_3207      ------------------------------------------------
SU_CLEAN_contig_5499      ------------------------------------------------

PF11_0051g                CACATATATATATATATATATATAATATATATATCATTTGGAGCTGTT
Pfa3D7|chr11|PF11_0051|Pf ------------------------------------------------
SU_CLEAN_contig_8989      ------------------------------------------------
SU_CLEAN_contig_361       ------------------------------------------------
SU_CLEAN_contig_588       ------------------------------------------------
SU_CLEAN_contig_3207      ------------------------------------------------
SU_CLEAN_contig_5499      ------------------------------------------------

PF11_0051g                CAATTTTTCTTCAAAATAATTTATGGAAAAAAGATATACATTTTCTGG
Pfa3D7|chr11|PF11_0051|Pf ------------------------------------------------
SU_CLEAN_contig_8989      ------------------------------------------------
SU_CLEAN_contig_361       ------------------------------------------------
SU_CLEAN_contig_588       ------------------------------------------------
SU_CLEAN_contig_3207      ------------------------------------------------
SU_CLEAN_contig_5499      ------------------------------------------------

PF11_0051g                CTTGTGTTGTATCAATGTTGCAATAAATTCTGACAAAATTTCTTCAAA
Pfa3D7|chr11|PF11_0051|Pf ------------------------------------------------
SU_CLEAN_contig_8989      ------------------------------------------------
SU_CLEAN_contig_361       ------------------------------------------------
SU_CLEAN_contig_588       ------------------------------------------------
SU_CLEAN_contig_3207      ------------------------------------------------
SU_CLEAN_contig_5499      ------------------------------------------------

PF11_0051g                ATATTTGGGTATTTCATATGAATCCAAATTAATATTTTCAATTTTTGT
Pfa3D7|chr11|PF11_0051|Pf ------------------------------------------------
SU_CLEAN_contig_8989      ------------------------------------------------
SU_CLEAN_contig_361       ------------------------------------------------
SU_CLEAN_contig_588       ------------------------------------------------
SU_CLEAN_contig_3207      ------------------------------------------------
SU_CLEAN_contig_5499      ------------------------------------------------

PF11_0051g                AAATTCAAATTCTGTGTCCTTATCCATTTTAATGAATTAAAGGTGAAA
Pfa3D7|chr11|PF11_0051|Pf ------------------------------------------------
SU_CLEAN_contig_8989      ------------------------------------------------
SU_CLEAN_contig_361       ------------------------------------------------
SU_CLEAN_contig_588       ------------------------------------------------
SU_CLEAN_contig_3207      ------------------------------------------------
SU_CLEAN_contig_5499      ------------------------------------------------

PF11_0051g                TATATATATATATGTATATTTAAATGTTATTAATTTTTAATGTCTGTA
Pfa3D7|chr11|PF11_0051|Pf ------------------------------------------------
SU_CLEAN_contig_8989      ------------------------------------------------
SU_CLEAN_contig_361       ------------------------------------------------
SU_CLEAN_contig_588       ------------------------------------------------
SU_CLEAN_contig_3207      ------------------------------------------------
SU_CLEAN_contig_5499      ------------------------------------------------

PF11_0051g                TTGATATATATATATATATATATAAATTTATACTTTTTAAATGTTGTA
Pfa3D7|chr11|PF11_0051|Pf ------------------------------------------------
SU_CLEAN_contig_8989      ------------------------------------------------
SU_CLEAN_contig_361       ------------------------------------------------
SU_CLEAN_contig_588       ------------------------------------------------
SU_CLEAN_contig_3207      ------------------------------------------------
SU_CLEAN_contig_5499      ------------------------------------------------

PF11_0051g                ATTATGTTTGACAATTATATAAAAATTTTCCTTGTTAAATAATCATTT
Pfa3D7|chr11|PF11_0051|Pf ------------------------------------------------
SU_CLEAN_contig_8989      ------------------------------------------------
SU_CLEAN_contig_361       ------------------------------------------------
SU_CLEAN_contig_588       ------------------------------------------------
SU_CLEAN_contig_3207      ------------------------------------------------
SU_CLEAN_contig_5499      ------------------------------------------------

PF11_0051g                TGTCTTTTTTTAATTCTTTTTTTTTTTTTTTTTTTTTTTCTTATATTT
Pfa3D7|chr11|PF11_0051|Pf ------------------------------------------------
SU_CLEAN_contig_8989      ------------------------------------------------
SU_CLEAN_contig_361       ------------------------------------------------
SU_CLEAN_contig_588       ------------------------------------------------
SU_CLEAN_contig_3207      ------------------------------------------------
SU_CLEAN_contig_5499      ------------------------------------------------

PF11_0051g                TATATAAATATAATGTATATAGAAATGCTTTTATACTGCTTAATTTTT
Pfa3D7|chr11|PF11_0051|Pf ------------------------------------------------
SU_CLEAN_contig_8989      ------------------------------------------------
SU_CLEAN_contig_361       ------------------------------------------------
SU_CLEAN_contig_588       ------------------------------------------------
SU_CLEAN_contig_3207      ------------------------------------------------
SU_CLEAN_contig_5499      ------------------------------------------------

PF11_0051g                TTATAGTATATAACTTTTTATGTAATCAAGAAACATCTAAAGAAATTC
Pfa3D7|chr11|PF11_0051|Pf ------------------------------------------------
SU_CLEAN_contig_8989      ------------------------------------------------
SU_CLEAN_contig_361       ------------------------------------------------
SU_CLEAN_contig_588       ------------------------------------------------
SU_CLEAN_contig_3207      ------------------------------------------------
SU_CLEAN_contig_5499      ------------------------------------------------

PF11_0051g                TTAATATAAATCGTATAATATATATATATATATATATATATATATATA
Pfa3D7|chr11|PF11_0051|Pf ------------------------------------------------
SU_CLEAN_contig_8989      ------------------------------------------------
SU_CLEAN_contig_361       ------------------------------------------------
SU_CLEAN_contig_588       ------------------------------------------------
SU_CLEAN_contig_3207      ------------------------------------------------
SU_CLEAN_contig_5499      ------------------------------------------------

PF11_0051g                TAATATAAGCTTATATTGTGTTAAATTATTTAGAAAACTGAAATTGCG
Pfa3D7|chr11|PF11_0051|Pf ------------------------------------------------
SU_CLEAN_contig_8989      ------------------------------------------------
SU_CLEAN_contig_361       ------------------------------------------------
SU_CLEAN_contig_588       ------------------------------------------------
SU_CLEAN_contig_3207      ------------------------------------------------
SU_CLEAN_contig_5499      ------------------------------------------------

PF11_0051g                AAATATTCTTATAATAGAGCATTCTCTTTTTATTCGTAATGAAAAAGA
Pfa3D7|chr11|PF11_0051|Pf ------------------------------------------------
SU_CLEAN_contig_8989      ------------------------------------------------
SU_CLEAN_contig_361       ------------------------------------------------
SU_CLEAN_contig_588       ------------------------------------------------
SU_CLEAN_contig_3207      ------------------------------------------------
SU_CLEAN_contig_5499      ------------------------------------------------

PF11_0051g                AATAATTATATGACAAATAGCTAGATATATATTATCATTTTGTATTAG
Pfa3D7|chr11|PF11_0051|Pf ------------------------------------------------
SU_CLEAN_contig_8989      ------------------------------------------------
SU_CLEAN_contig_361       ------------------------------------------------
SU_CLEAN_contig_588       ------------------------------------------------
SU_CLEAN_contig_3207      ------------------------------------------------
SU_CLEAN_contig_5499      ------------------------------------------------

PF11_0051g                ATATCAAACAATTTATATTATGTTAACGAATTTTTTGTTTTTTTTTAT
Pfa3D7|chr11|PF11_0051|Pf ------------------------------------------------
SU_CLEAN_contig_8989      ------------------------------------------------
SU_CLEAN_contig_361       ------------------------------------------------
SU_CLEAN_contig_588       ------------------------------------------------
SU_CLEAN_contig_3207      ------------------------------------------------
SU_CLEAN_contig_5499      ------------------------------------------------

PF11_0051g                TTAGTATTTGATGAAAAAAAAAAAAAAATATAATATAATTTTTATGAA
Pfa3D7|chr11|PF11_0051|Pf ------------------------------------------------
SU_CLEAN_contig_8989      ------------------------------------------------
SU_CLEAN_contig_361       ------------------------------------------------
SU_CLEAN_contig_588       ------------------------------------------------
SU_CLEAN_contig_3207      ------------------------------------------------
SU_CLEAN_contig_5499      ------------------------------------------------

PF11_0051g                GAAGTACAAAATGTACTATCATAAATGGTAAAAAAAAAAAAAA
Pfa3D7|chr11|PF11_0051|Pf -------------------------------------------
SU_CLEAN_contig_8989      -------------------------------------------
SU_CLEAN_contig_361       -------------------------------------------
SU_CLEAN_contig_588       -------------------------------------------
SU_CLEAN_contig_3207      -------------------------------------------
SU_CLEAN_contig_5499      -------------------------------------------

;

endblock;
