# Supplementary material for: cDNA sequences reveal considerable gene prediction inaccuracy in the Plasmodium falciparum genome
Source: BMC Genomics. 2007 Jul 27;8:255. doi: 10.1186/1471-2164-8-255 (PMC1978503; doi:10.1186/1471-2164-8-255)
Supplement: Additional file 2 — Genes with predicted coding regions fully covered by EST and confirmation of predicted introns. Aligned cDNA and predicted CDS sequences can be viewed by double clicking the hyper-linked gene names in the Excel file. [file 1471-2164-8-255-S2.zip › PF11_0061.TXT]

#NEXUS

[!This data assembled using Sequencher, from Gene Codes Corporation.]
begin data;
   dimensions ntax=3 nchar=3311;
   format datatype=dna gap=- interleave=yes;
   matrix

PF11_0061        ACATAATGCTCAAGTATTTTTAAAGCTTCGCTAGCTCGTAAAAAATTC
MAL11|PF11_0061  ------------------------------------------------
su_gi_contig_222 ------------------------------------------------

PF11_0061        ATAAAAATAAAAAAAACGTAAGTAATTAATTGTATTCGCTTGCAATTT
MAL11|PF11_0061  ------------------------------------------------
su_gi_contig_222 ------------------------------------------------

PF11_0061        TGTGTTATATTACTGTAGGATTAATTACTATATTATATATATATATAA
MAL11|PF11_0061  ------------------------------------------------
su_gi_contig_222 ------------------------------------------------

PF11_0061        ACATTATATTGTTTTTAAAATCATATTACCATAACATGATAGAAATTG
MAL11|PF11_0061  ------------------------------------------------
su_gi_contig_222 ------------------------------------------------

PF11_0061        ATTAAGAAAAAAATGGATACATATACGATGGTATACATAAGTATTTTT
MAL11|PF11_0061  ------------------------------------------------
su_gi_contig_222 ------------------------------------------------

PF11_0061        AAAGCATTACATTTATAAGTGTATATATATATAAATATATATATATAT
MAL11|PF11_0061  ------------------------------------------------
su_gi_contig_222 ------------------------------------------------

PF11_0061        ATATAAACATATATATTTTATATATTTTATATATTTTTATTTATTATT
MAL11|PF11_0061  ------------------------------------------------
su_gi_contig_222 ------------------------------------------------

PF11_0061        TCTTTTCTTTTTTTCTTTTTTACGTCTTAACACTTTGCACAAGAGCTA
MAL11|PF11_0061  ------------------------------------------------
su_gi_contig_222 ------------------------------------------------

PF11_0061        CTTGCTCGTATTAGAGCATACATAAATTAATATACATAATAGTGACTG
MAL11|PF11_0061  ------------------------------------------------
su_gi_contig_222 ------------------------------------------------

PF11_0061        CTATTTTAATATTTCACTTTATTTTTTATACATTTTTAAAATATTAAA
MAL11|PF11_0061  ------------------------------------------------
su_gi_contig_222 ------------------------------------------------

PF11_0061        AAAAAGGATGAATTAAAAATGCATGATATAGCACAATATTTTGATCCC
MAL11|PF11_0061  ------------------------------------------------
su_gi_contig_222 ------------------------------------------------

PF11_0061        TCTAAGTATATAACATTATATAAATATATATATATATATATATATATA
MAL11|PF11_0061  ------------------------------------------------
su_gi_contig_222 ------------------------------------------------

PF11_0061        TAATATATTATATATTTTTATATAGCATATAATACATATGTAAACATA
MAL11|PF11_0061  ------------------------------------------------
su_gi_contig_222 ------------------------------------------------

PF11_0061        AATACATATATAAATATATATAATATATTATATATATGTATATATATT
MAL11|PF11_0061  ------------------------------------------------
su_gi_contig_222 ------------------------------------------------

PF11_0061        AATAATATTATTTTTTATGCAAAATTAAACATGATAAAATATAATATA
MAL11|PF11_0061  ------------------------------------------------
su_gi_contig_222 ------------------------------------------------

PF11_0061        TAAATATATATTATAACAGAAAAATAGTATTTAATAATTACATGCTTA
MAL11|PF11_0061  ------------------------------------------------
su_gi_contig_222 ------------------------------------------------

PF11_0061        AAATACTAGAAAAAATAAAATTCATTTTTATTTACTATTTTGAAGTAT
MAL11|PF11_0061  ------------------------------------------------
su_gi_contig_222 ------------------------------------------------

PF11_0061        TTATATATATATAATAATATTTTAACTCATATATATAATAAAAAAATA
MAL11|PF11_0061  ------------------------------------------------
su_gi_contig_222 ------------------------------------------------

PF11_0061        TACAATATATTATTATATATAAAAAAATAAAAAAAAATCGACTCAAAA
MAL11|PF11_0061  ------------------------------------------------
su_gi_contig_222 ------------------------------------------------

PF11_0061        TTCATCCCCAAATAAAATAAATAAATAAATGCATACATTAAAAAAAAA
MAL11|PF11_0061  ------------------------------------------------
su_gi_contig_222 ------------------------------------------------

PF11_0061        AAAAAAAAAAAAACTATGTAATTATATATATTTATATATATATATTAT
MAL11|PF11_0061  ------------------------------------------------
su_gi_contig_222 ------------------------------------------------

PF11_0061        ATATAATATATATAATTTATATAAAAATATATATATATTTTATATATA
MAL11|PF11_0061  ------------------------------------------------
su_gi_contig_222 ------------------------------------------------

PF11_0061        ATTTATATATATAATTTATATATAAATTAAATGCACCATATATATATA
MAL11|PF11_0061  ------------------------------------------------
su_gi_contig_222 ------------------------------------------------

PF11_0061        TTAAAAAAAAAAAAAAAATTAAAAAATTTTATTTTTATACATATATAT
MAL11|PF11_0061  ------------------------------------------------
su_gi_contig_222 ------------------------------------------------

PF11_0061        ATATATATATATATATATATATATTATTTATATATGTATTTATATTAA
MAL11|PF11_0061  ------------------------------------------------
su_gi_contig_222 ------------------------------------------------

PF11_0061        TATATTATATTATTTTATTATATATACATTAAAAATTTTTAAAATTAA
MAL11|PF11_0061  ------------------------------------------------
su_gi_contig_222 ------------------------------------------------

PF11_0061        AAAAAAAAAAAAAAAACATAATAAATAAATTTTTTTTTTTTTTTTTTT
MAL11|PF11_0061  ------------------------------------------------
su_gi_contig_222 ------------------------------------------------

PF11_0061        TTGAAATTAATTAAATGTCGAAAAAATTTAAAAAAAAAATATATATAT
MAL11|PF11_0061  ------------------------------------------------
su_gi_contig_222 ---AAATTAATTAAATGTCGAAAAAATTTAAAAAAAAAATATATATAT

PF11_0061        TTAAAAAAAAAATTATAATTTAAAAAAAAAAAATTAACATAACATTTT
MAL11|PF11_0061  ------------------------------------------------
su_gi_contig_222 TTAAAAAAAAAATTATAATTTAAAAAAAAAAAATTAACATAACATTTT

PF11_0061        ATTGTTATATATATTTAAAATTATTCAAAAAAACTTTTTTTTTTTTTG
MAL11|PF11_0061  ------------------------------------------------
su_gi_contig_222 ATTGTTATATATATTTAAAATTATTCAAAAAAACTTTTTTTTTTTTTG

PF11_0061        AATTTTTTTTCTTTTTCTTTTTTTTTCATTTTATTATATATATATAAA
MAL11|PF11_0061  ------------------------------------------------
su_gi_contig_222 AATTTTTTTTCTTTTTCTTTTTTTTTCATTTTATTATATATATATAAA

PF11_0061        TATAATCAAAAATGTCAGGAAGAGGTAAGGGAGGTAAAGGTTTGGGAA
MAL11|PF11_0061  -----------ATGTCAGGAAGAGGTAAGGGAGGTAAAGGTTTGGGAA
su_gi_contig_222 TATAATCAAAAATGTCAGGAAGAGGTAAGGGAGGTAAAGGTTTGGGAA

PF11_0061        AAGGAGGAGCTAAGAGACACAGAAAAATTTTAAGAGATAACATTCAAG
MAL11|PF11_0061  AAGGAGGAGCTAAGAGACACAGAAAAATTTTAAGAGATAACATTCAAG
su_gi_contig_222 AAGGAGGAGCTAAGAGACACAGAAAAATTTTAAGAGATAACATTCAAG

PF11_0061        GTATTACAAAACCAGCCATCAGACGTTTAGCAAGAAGAGGTGGTGTTA
MAL11|PF11_0061  GTATTACAAAACCAGCCATCAGACGTTTAGCAAGAAGAGGTGGTGTTA
su_gi_contig_222 GTATTACAAAACCAGCCATCAGACGTTTAGCAAGAAGAGGTGGTGTTA

PF11_0061        AACGTATTTCTGGTTTAATATATGAAGAAATCAGAGGAGTTTTAAAAG
MAL11|PF11_0061  AACGTATTTCTGGTTTAATATATGAAGAAATCAGAGGAGTTTTAAAAG
su_gi_contig_222 AACGTATTTCTGGTTTAATATATGAAGAAATCAGAGGAGTTTTAAAAG

PF11_0061        TTTTCTTAGAAAACGTAATTAAAGATTCCATCATGTATACTGAACACG
MAL11|PF11_0061  TTTTCTTAGAAAACGTAATTAAAGATTCCATCATGTATACTGAACACG
su_gi_contig_222 TTTTCTTAGAAAACGTAATTAAAGATTCCATCATGTATACTGAACACG

PF11_0061        CTAAAAGAAAAACCGTCACTGCTATGGATATTGTATACTCCTTAAAAA
MAL11|PF11_0061  CTAAAAGAAAAACCGTCACTGCTATGGATATTGTATACTCCTTAAAAA
su_gi_contig_222 CTAAAAGAAAAACCGTCACTGCTATGGATATTGGATACTCCTTAAAAA

PF11_0061        GACAAGGAAGAACTTTATATGGTTTTGGAGGTTAAACATAAACATTAT
MAL11|PF11_0061  GACAAGGAAGAACTTTATATGGTTTTGGAGGTTAA-------------
su_gi_contig_222 GACAAGGAAGAACTTTATATGGTTTTGGAGGTTAAACATAAACTTTAT

PF11_0061        ACCAAATCTAGAAACTGTATTTATTTATATATTATATATATAAACAAT
MAL11|PF11_0061  ------------------------------------------------
su_gi_contig_222 ACCAAATCTAGAAACTGTATTTAT------------------------

PF11_0061        AACAGATAATTTTTATAGCATTATATATATATATATATATATATATAT
MAL11|PF11_0061  ------------------------------------------------
su_gi_contig_222 ------------------------------------------------

PF11_0061        ATATTATATGCTATTAAATAATGCCACCAGTACCCACTGAAAGAAAAA
MAL11|PF11_0061  ------------------------------------------------
su_gi_contig_222 ------------------------------------------------

PF11_0061        AAGAAGATCAGAAAAGAAAAAAAAAATTTCATATATATATATATATAT
MAL11|PF11_0061  ------------------------------------------------
su_gi_contig_222 ------------------------------------------------

PF11_0061        ATATTTAATTTTTTTTTTATTTTTTTTTCCTTTTTTTTTTCCTTATCA
MAL11|PF11_0061  ------------------------------------------------
su_gi_contig_222 ------------------------------------------------

PF11_0061        CATTTAATAATGTATATTTATATATAATAATATCCTTGAAAAGAAAAA
MAL11|PF11_0061  ------------------------------------------------
su_gi_contig_222 ------------------------------------------------

PF11_0061        AAAAAAAAAAAAGAAAAAAAATAGAAAAAAAACAAAAAAAAAGTTTAA
MAL11|PF11_0061  ------------------------------------------------
su_gi_contig_222 ------------------------------------------------

PF11_0061        TTATTGAATAAAAAAATCAGTCAACAATAAATATGTATATCTATGTAT
MAL11|PF11_0061  ------------------------------------------------
su_gi_contig_222 ------------------------------------------------

PF11_0061        ATATAAATATATATATATATATATATATATGTATGCATATATGTTCAT
MAL11|PF11_0061  ------------------------------------------------
su_gi_contig_222 ------------------------------------------------

PF11_0061        TATTACATTATATATATTTTAGTAAGAATAGAAACTTTAATTATGTTT
MAL11|PF11_0061  ------------------------------------------------
su_gi_contig_222 ------------------------------------------------

PF11_0061        CACTTACCAAAATTAAATATGTAACATGTGTGGATTTTTATAAATAAT
MAL11|PF11_0061  ------------------------------------------------
su_gi_contig_222 ------------------------------------------------

PF11_0061        TATTCACCATATATATTATATATATAAATTATATATATGTATATATAT
MAL11|PF11_0061  ------------------------------------------------
su_gi_contig_222 ------------------------------------------------

PF11_0061        ATATATGTACATATATAAATAAAGCGAATACCAATTAAAACAGGGAAA
MAL11|PF11_0061  ------------------------------------------------
su_gi_contig_222 ------------------------------------------------

PF11_0061        AATTTTTGTTTTTTTTTTCTTTTTTTTCATATTAAATTTAAAGACATA
MAL11|PF11_0061  ------------------------------------------------
su_gi_contig_222 ------------------------------------------------

PF11_0061        TAATATATATATATTTTTTTTTTTTTTTTGCTTTTTTCATACACTATT
MAL11|PF11_0061  ------------------------------------------------
su_gi_contig_222 ------------------------------------------------

PF11_0061        ATTATACCATATGTTTTTTTTTTTTTTATGCAATAGTATAAAATATTA
MAL11|PF11_0061  ------------------------------------------------
su_gi_contig_222 ------------------------------------------------

PF11_0061        GGCTTCACTAGAAGCCATTAAACTTTTTTATCCACCAAAGATTTTTTC
MAL11|PF11_0061  ------------------------------------------------
su_gi_contig_222 ------------------------------------------------

PF11_0061        TTTATAACTTTAATATGTTTTATATATATATATTATATATGTATTTAA
MAL11|PF11_0061  ------------------------------------------------
su_gi_contig_222 ------------------------------------------------

PF11_0061        ATTTTCCATGATCAATATAAAGTTCATTTTGAGATACCATTGTAATAT
MAL11|PF11_0061  ------------------------------------------------
su_gi_contig_222 ------------------------------------------------

PF11_0061        ATATATGATACCAACATATATATATTTATATATTATATATGTTTTTCA
MAL11|PF11_0061  ------------------------------------------------
su_gi_contig_222 ------------------------------------------------

PF11_0061        AAGTATTATATAAAAATGTTTTAGTTTTATGCAATTGTTTTTAATTTA
MAL11|PF11_0061  ------------------------------------------------
su_gi_contig_222 ------------------------------------------------

PF11_0061        TTTAATGGGCAAAATGTATGTAGACAATGAATAAATGTATGTTTGAAA
MAL11|PF11_0061  ------------------------------------------------
su_gi_contig_222 ------------------------------------------------

PF11_0061        ATGTTTATATGTGCATATATATATATATATATATATATATATAATATA
MAL11|PF11_0061  ------------------------------------------------
su_gi_contig_222 ------------------------------------------------

PF11_0061        TATATATTTATAATGTTTGTTGAATAATGAAGTAGTTTTTATTTTTCA
MAL11|PF11_0061  ------------------------------------------------
su_gi_contig_222 ------------------------------------------------

PF11_0061        ATATTCCTATTATTGTTTTAGTATTGTTTAGTCTTTTTTATATTTTGT
MAL11|PF11_0061  ------------------------------------------------
su_gi_contig_222 ------------------------------------------------

PF11_0061        TTCCTTTGATGTATATATGTATTTGTTTTTATACACCTGTGAAATATG
MAL11|PF11_0061  ------------------------------------------------
su_gi_contig_222 ------------------------------------------------

PF11_0061        TTTAATGCGAGTGGGAAAAAAGAAGAAAAGCAAGAAGAGAACAGAAAT
MAL11|PF11_0061  ------------------------------------------------
su_gi_contig_222 ------------------------------------------------

PF11_0061        ATATGATGAAGTGGAAAATGGCTAGTTAGCTAAATGGATCAGCCAATA
MAL11|PF11_0061  ------------------------------------------------
su_gi_contig_222 ------------------------------------------------

PF11_0061        AACCAAAAAGGAAAAAAAAAAAAAAAAAAAAAAAAATATTACCAGACA
MAL11|PF11_0061  ------------------------------------------------
su_gi_contig_222 ------------------------------------------------

PF11_0061        GTATTTTTGAATATTTTCTCATATGTATATTTAAGAAATGTATTTTAT
MAL11|PF11_0061  ------------------------------------------------
su_gi_contig_222 ------------------------------------------------

PF11_0061        TCTTATAAATTGGTTACAATATAATATGTATATTATATATATATATA
MAL11|PF11_0061  -----------------------------------------------
su_gi_contig_222 -----------------------------------------------

;

endblock;
