# Supplementary material for: cDNA sequences reveal considerable gene prediction inaccuracy in the Plasmodium falciparum genome
Source: BMC Genomics. 2007 Jul 27;8:255. doi: 10.1186/1471-2164-8-255 (PMC1978503; doi:10.1186/1471-2164-8-255)
Supplement: Additional file 2 — Genes with predicted coding regions fully covered by EST and confirmation of predicted introns. Aligned cDNA and predicted CDS sequences can be viewed by double clicking the hyper-linked gene names in the Excel file. [file 1471-2164-8-255-S2.zip › PF11_0062.TXT]

#NEXUS

[!This data assembled using Sequencher, from Gene Codes Corporation.]
begin data;
   dimensions ntax=3 nchar=3353;
   format datatype=dna gap=- interleave=yes;
   matrix

PF11_0062         ATTTATATATATATATATTTTTTTTTTTTTTCTTAAATTGAAAATACG
MAL11|PF11_0062   ------------------------------------------------
su_gi_contig_1285 ------------------------------------------------

PF11_0062         CCCAAAAGAAAAAAAAAAAATATTGAGATATGTATATACTTGTATATA
MAL11|PF11_0062   ------------------------------------------------
su_gi_contig_1285 ------------------------------------------------

PF11_0062         TATAATCTGGAATAGTTATTGGAATATGTATAAGATATATGATTATTA
MAL11|PF11_0062   ------------------------------------------------
su_gi_contig_1285 ------------------------------------------------

PF11_0062         TGTCATAATTTTCATTACAAAAAAAAAAAAAAAAAAAAAAAAAAAAAA
MAL11|PF11_0062   ------------------------------------------------
su_gi_contig_1285 ------------------------------------------------

PF11_0062         ATATATATATATAAATATATATATATATATATATATATATCCTATAAT
MAL11|PF11_0062   ------------------------------------------------
su_gi_contig_1285 ------------------------------------------------

PF11_0062         ATATATATATAATATATATAAATTATGTTAATGTTTTGATATGAATAT
MAL11|PF11_0062   ------------------------------------------------
su_gi_contig_1285 ------------------------------------------------

PF11_0062         ATATAGTTCTTTATAATATTTAAGATATCCCGATATATAAATATAAAC
MAL11|PF11_0062   ------------------------------------------------
su_gi_contig_1285 ------------------------------------------------

PF11_0062         ACATCGAAGAATATAATACTTTGATTTTTTGATCATATCATGATTAAT
MAL11|PF11_0062   ------------------------------------------------
su_gi_contig_1285 ------------------------------------------------

PF11_0062         TTTATATATATTTTTGAACACAAAGTTTTAATAAACTTGAATGAAAAA
MAL11|PF11_0062   ------------------------------------------------
su_gi_contig_1285 ------------------------------------------------

PF11_0062         AATATTTCCTATTTCAATAAATTTGTTTTATTTTATTTTTTTTTTTTC
MAL11|PF11_0062   ------------------------------------------------
su_gi_contig_1285 ------------------------------------------------

PF11_0062         ATATAAATACATGCACACAAAAATATCAATACATTGTAATTATGCAAA
MAL11|PF11_0062   ------------------------------------------------
su_gi_contig_1285 ------------------------------------------------

PF11_0062         AGGAATTTTTTTAAAATTTACAAGAAGAAAAAAAAAAACTATATTAAA
MAL11|PF11_0062   ------------------------------------------------
su_gi_contig_1285 ------------------------------------------------

PF11_0062         TAATATATATTTATATAGCTATTATCATATGTATTATTATATATATAT
MAL11|PF11_0062   ------------------------------------------------
su_gi_contig_1285 ------------------------------------------------

PF11_0062         ATGATATTTTTTTTTTTTTTTTTTTTTTTTTTTTTAATTAATGTTCAT
MAL11|PF11_0062   ------------------------------------------------
su_gi_contig_1285 ------------------------------------------------

PF11_0062         AATATATTATGATACGTTCATAATTTATATATATATAATTATATATTT
MAL11|PF11_0062   ------------------------------------------------
su_gi_contig_1285 ------------------------------------------------

PF11_0062         ATATAAATAAAAAAAAAAAAAATTCGTGTGTGCGCATATATAATATAT
MAL11|PF11_0062   ------------------------------------------------
su_gi_contig_1285 ------------------------------------------------

PF11_0062         AAAATATATATATATATATTTTATATATATATTATATATATATATATA
MAL11|PF11_0062   ------------------------------------------------
su_gi_contig_1285 ------------------------------------------------

PF11_0062         TATATTTAAATAGCGAAAATTATGCAGAGACGATATTTCATATTTGCA
MAL11|PF11_0062   ------------------------------------------------
su_gi_contig_1285 ------------------------------------------------

PF11_0062         TGTGCATATTAAAAGTATCGTTTAAAAAAAAAAAAAAAATGAGCATAA
MAL11|PF11_0062   ------------------------------------------------
su_gi_contig_1285 ------------------------------------------------

PF11_0062         ATATATATAATATATATATAATATATATATAATATATATATACTATAT
MAL11|PF11_0062   ------------------------------------------------
su_gi_contig_1285 ------------------------------------------------

PF11_0062         TATATATATATGAATACACAAAAAATATATAATATATATATTATATAT
MAL11|PF11_0062   ------------------------------------------------
su_gi_contig_1285 ------------------------------------------------

PF11_0062         TTTTTATATATATATACAATGTATTATTTATATATATATATATATATA
MAL11|PF11_0062   ------------------------------------------------
su_gi_contig_1285 ------------------------------------------------

PF11_0062         ACATATATATAATATTTTATATATATATTATAATTCATATGTACATGT
MAL11|PF11_0062   ------------------------------------------------
su_gi_contig_1285 ------------------------------------------------

PF11_0062         AAAAAAAAAAAAAAAAAAAAAATATATATATATATATATATAAATAAA
MAL11|PF11_0062   ------------------------------------------------
su_gi_contig_1285 ------------------------------------------------

PF11_0062         TATATACATACATATATATATATATATATATATATATACATACATTAT
MAL11|PF11_0062   ------------------------------------------------
su_gi_contig_1285 ------------------------------------------------

PF11_0062         ATACATATAATATTATATTATATTCATTTATTTATTTTTTACTTTTTT
MAL11|PF11_0062   ------------------------------------------------
su_gi_contig_1285 ------------------------------------------------

PF11_0062         TTTTAATTTTTATTTTTAATTTTGAAAAAAAAAAAATATATATGTTTA
MAL11|PF11_0062   ------------------------------------------------
su_gi_contig_1285 ------------------------------------------------

PF11_0062         ATTATTTATTTTTTTTTTTTTTTAATAATAATTTATATATAATAAATT
MAL11|PF11_0062   ------------------------------------------------
su_gi_contig_1285 ------------------------------------------------

PF11_0062         AAAAATTATTTAAAAAAAAAAAAATTCAGCAATTTCTTTACTTGAAAA
MAL11|PF11_0062   ------------------------------------------------
su_gi_contig_1285 ------------------------------------------------

PF11_0062         CTTTTCTTAACATTTTTTTTTTTTTTTTTTTTTATTTTTCTTTATAAT
MAL11|PF11_0062   ------------------------------------------------
su_gi_contig_1285 ------------------------------------------------

PF11_0062         ATTTTTTTTTTAAAAAAACTTCTTTTTTTTTTTTTTTTTTTATTTTAT
MAL11|PF11_0062   ------------------------------------------------
su_gi_contig_1285 --------------------------TTTTTTTTTTTTTTTATTTTAT

PF11_0062         TAATATTGCAAAATGGTATCAAAAAAACCAGCTAAAGCTAAAAAAACC
MAL11|PF11_0062   ------------ATGGTATCAAAAAAACCAGCTAAAGCTAAAAAAACC
su_gi_contig_1285 TAATATTGCAAAATGGTATCAAAAAAACCAGCTAAAGCTAAAAAAACC

PF11_0062         GGAACTGGTCCAGATGGAAAGAAAAAAAGAAAAAAGTCAAGATATGAC
MAL11|PF11_0062   GGAACTGGTCCAGATGGAAAGAAAAAAAGAAAAAAGTCAAGATATGAC
su_gi_contig_1285 GGAACTGGTCCAGATGGAAAGAAAAAAAGAAAAAAGTCAAGATATGAC

PF11_0062         AGCTATGGACTTTATATCTTCAAAGTTTTGAAACAAGTACACCCAGAT
MAL11|PF11_0062   AGCTATGGACTTTATATCTTCAAAGTTTTGAAACAAGTACACCCAGAT
su_gi_contig_1285 AGCTATGGACTTTATATCTTCAAAGTTTTGAAACAAGTACACCCAGAT

PF11_0062         ACTGGTATTTCAAGAAAATCCATGAACATCATGAATTCATTCCTTGTT
MAL11|PF11_0062   ACTGGTATTTCAAGAAAATCCATGAACATCATGAATTCATTCCTTGTT
su_gi_contig_1285 ACTGGTATTTCAAGAAAATCCATGAACATCATGAATTCATTCCTTGTT

PF11_0062         GATACTTTCGAAAAAATTGCAACTGAAGCTTCAAGATTATGCAAATAT
MAL11|PF11_0062   GATACTTTCGAAAAAATTGCAACTGAAGCTTCAAGATTATGCAAATAT
su_gi_contig_1285 GATACTTTCGAAAAAATTGCAACTGAAGCTTCAAGATTATGCAAATAT

PF11_0062         ACAAGAAGAGATACCTTATCATCACGTGAAATTCAAACTGCCATAAGA
MAL11|PF11_0062   ACAAGAAGAGATACCTTATCATCACGTGAAATTCAAACTGCCATAAGA
su_gi_contig_1285 ACAAGAAGAGATACCTTATCATCACGTGAAATTCAAACTGCCATAAGA

PF11_0062         TTAGTTTTACCAGGAGAATTAGCTAAACACGCAGTTTCTGAAGGAACC
MAL11|PF11_0062   TTAGTTTTACCAGGAGAATTAGCTAAACACGCAGTTTCTGAAGGAACC
su_gi_contig_1285 TTAGTTTTACCAGGAGAATTAGCTAAACACGCAGTTTCTGAAGGAACC

PF11_0062         AAAGCTGTAACAAAATTTACCTCCAAATAAATTTTGTCAAGCAGCATT
MAL11|PF11_0062   AAAGCTGTAACAAAATTTACCTCCAAATAA------------------
su_gi_contig_1285 AAAGCTGTAACAAAATTTACCTCCAAATAAATTTTGTCAAGCAGCATT

PF11_0062         TTTTGCGCACAAATATAAAAAAAAACAAAAAAAAAATTTTGGTTCACA
MAL11|PF11_0062   ------------------------------------------------
su_gi_contig_1285 TTTTGCGCACAAATATAAAAAAAAAAAAAAAAAAAATTTTGGTTCACA

PF11_0062         TTATAAAATATATATATATATAATGTGCAACATCATGTAAATGGAAAT
MAL11|PF11_0062   ------------------------------------------------
su_gi_contig_1285 TTATAAAATATATATATATATAATGTGCAACATCATGTAAATGGAAAT

PF11_0062         GTATATGTATATATATATATATATATATATATATATATATATGTATAC
MAL11|PF11_0062   ------------------------------------------------
su_gi_contig_1285 GTATATGTATATATATATATATATATATATATAT--------------

PF11_0062         ATTTTTTTTCATTTATATGGTTAACCAAAAAAAAATACAAAAAATTAA
MAL11|PF11_0062   ------------------------------------------------
su_gi_contig_1285 ------------------------------------------------

PF11_0062         AAAAAAAAAAAAAAAAAAAAAAAGAGAAAAATTAAAGAAAAAAAATAA
MAL11|PF11_0062   ------------------------------------------------
su_gi_contig_1285 ------------------------------------------------

PF11_0062         AAAAAAAAAAAATAAAATATAAGAAAAGTGAAATTACCAAAGAAGAAA
MAL11|PF11_0062   ------------------------------------------------
su_gi_contig_1285 ------------------------------------------------

PF11_0062         TAAGCTTAATTGATATTATATAAAGAGAAGAATAATTTTTATATATAT
MAL11|PF11_0062   ------------------------------------------------
su_gi_contig_1285 ------------------------------------------------

PF11_0062         ATGTTATTTGGAAAAAAAAGAAAAAAAAAAAAGAAAGAAAGGAAAAAA
MAL11|PF11_0062   ------------------------------------------------
su_gi_contig_1285 ------------------------------------------------

PF11_0062         AGAAAAAAAAATTATATTCAAATGAACTAAAAATAAAATTTAGGTGTT
MAL11|PF11_0062   ------------------------------------------------
su_gi_contig_1285 ------------------------------------------------

PF11_0062         ATTTATAAAAAAAAAAGAATTTGAACTTATGATGATATATATAAAAGA
MAL11|PF11_0062   ------------------------------------------------
su_gi_contig_1285 ------------------------------------------------

PF11_0062         AAGGAAAGCTTTAAAAAGAAAAAATAGAAAATTAAAAGAAATAAAGTA
MAL11|PF11_0062   ------------------------------------------------
su_gi_contig_1285 ------------------------------------------------

PF11_0062         TTTCTTTTTTTTCTTCTTTTTTTTTTTTTTTTGTAATTCCTTTTTTTT
MAL11|PF11_0062   ------------------------------------------------
su_gi_contig_1285 ------------------------------------------------

PF11_0062         TTTTTTATAATCATAATAGTACTTTTTCTTTTTCACATATATATAATA
MAL11|PF11_0062   ------------------------------------------------
su_gi_contig_1285 ------------------------------------------------

PF11_0062         TATATATATATATATGTGCGCCTATTTTTTATTTTTAGTTCATATAAT
MAL11|PF11_0062   ------------------------------------------------
su_gi_contig_1285 ------------------------------------------------

PF11_0062         TTTTTTTTTTTTTTTTCTTTTTCTTTTTTTTTTTTTTTTTAAATATAT
MAL11|PF11_0062   ------------------------------------------------
su_gi_contig_1285 ------------------------------------------------

PF11_0062         CATAACTTTTATGTATAACACGAAAGGAAATACATATATATATATATA
MAL11|PF11_0062   ------------------------------------------------
su_gi_contig_1285 ------------------------------------------------

PF11_0062         TATATCCTTCATATATATTATGTATTCTTTTTTTTTATTATTATGTAT
MAL11|PF11_0062   ------------------------------------------------
su_gi_contig_1285 ------------------------------------------------

PF11_0062         ATATAATTAAAAAATATATTATATATATATTTCAGTAATGCTAAAAAA
MAL11|PF11_0062   ------------------------------------------------
su_gi_contig_1285 ------------------------------------------------

PF11_0062         AAAATATAAGGAAATAATAATGTAAAATAATATTATTAATTTATATGT
MAL11|PF11_0062   ------------------------------------------------
su_gi_contig_1285 ------------------------------------------------

PF11_0062         GTTATGACAAGACATATATATACACCCATATAATATAAAAGAATAAAA
MAL11|PF11_0062   ------------------------------------------------
su_gi_contig_1285 ------------------------------------------------

PF11_0062         GAAAAAAAAAAAAAAAAAAAAAGAAATACAATATTATAAACAATTTTA
MAL11|PF11_0062   ------------------------------------------------
su_gi_contig_1285 ------------------------------------------------

PF11_0062         ATCACAGAATTGAAGAATAATTTTGTTTTCTTTTTTTTCTCCTTTTTA
MAL11|PF11_0062   ------------------------------------------------
su_gi_contig_1285 ------------------------------------------------

PF11_0062         TTGAAGCATATTAAGTTGTGTTTTGATACATAAAAGGAGAAAAGAAAA
MAL11|PF11_0062   ------------------------------------------------
su_gi_contig_1285 ------------------------------------------------

PF11_0062         AAAAGAAAATAATATATATATATATATATATATATATATATATATATA
MAL11|PF11_0062   ------------------------------------------------
su_gi_contig_1285 ------------------------------------------------

PF11_0062         TTATATTCTCATGAAGTAGATTATTATTATTATTCATATTATATTTTT
MAL11|PF11_0062   ------------------------------------------------
su_gi_contig_1285 ------------------------------------------------

PF11_0062         TTTTTTTTTTTTTTGGAAAATTATAATATTTATAATATTATAGATTTT
MAL11|PF11_0062   ------------------------------------------------
su_gi_contig_1285 ------------------------------------------------

PF11_0062         TTTTTTTTTTCGCTTATATATATACACAAAAATATATAATTATTGCTT
MAL11|PF11_0062   ------------------------------------------------
su_gi_contig_1285 ------------------------------------------------

PF11_0062         CTTTTTTTTTTTATATATATATATTTTTTTTTAAAAGTAACATTATTT
MAL11|PF11_0062   ------------------------------------------------
su_gi_contig_1285 ------------------------------------------------

PF11_0062         TATTTAAACTTTTTATTATATAAGGCTTCACTAGAAGCCATTCTTTAA
MAL11|PF11_0062   ------------------------------------------------
su_gi_contig_1285 ------------------------------------------------

PF11_0062         AAGTAATTATTTTTTTTTTATTTTGAAAAACTTTGAGACAGAAATAAT
MAL11|PF11_0062   ------------------------------------------------
su_gi_contig_1285 ------------------------------------------------

PF11_0062         GTATTTTAAGTTCTATTTTGTTTTTATGCTAAAAAAAAAAA
MAL11|PF11_0062   -----------------------------------------
su_gi_contig_1285 -----------------------------------------

;

endblock;
