# Supplementary material for: cDNA sequences reveal considerable gene prediction inaccuracy in the Plasmodium falciparum genome
Source: BMC Genomics. 2007 Jul 27;8:255. doi: 10.1186/1471-2164-8-255 (PMC1978503; doi:10.1186/1471-2164-8-255)
Supplement: Additional file 2 — Genes with predicted coding regions fully covered by EST and confirmation of predicted introns. Aligned cDNA and predicted CDS sequences can be viewed by double clicking the hyper-linked gene names in the Excel file. [file 1471-2164-8-255-S2.zip › PF11_0098.TXT]

#NEXUS

[!This data assembled using Sequencher, from Gene Codes Corporation.]
begin data;
   dimensions ntax=4 nchar=4032;
   format datatype=dna gap=- interleave=yes;
   matrix

PF11_0098                       AATAATAATACAAAATAATAAATAAATTATATTTTATAATATATAAAA
MAL11|PF11_0098                 ------------------------------------------------
su_gi_contig_254                ------------------------------------------------
gi|21542688|gb|BQ595962.1|BQ595 ------------------------------------------------

PF11_0098                       TGAACGAATCTCAAATATATGATATTTAATCTTTAACTTTTACGACCA
MAL11|PF11_0098                 ------------------------------------------------
su_gi_contig_254                ------------------------------------------------
gi|21542688|gb|BQ595962.1|BQ595 ------------------------------------------------

PF11_0098                       TATTATTTAAAATATTATTCAATGTAAGAAAAAAATACACATATAAAA
MAL11|PF11_0098                 ------------------------------------------------
su_gi_contig_254                ------------------------------------------------
gi|21542688|gb|BQ595962.1|BQ595 ------------------------------------------------

PF11_0098                       TGGCCAAAAAAAAAAAAAAAAATAAAATAAAATAAAATAAAATATATA
MAL11|PF11_0098                 ------------------------------------------------
su_gi_contig_254                ------------------------------------------------
gi|21542688|gb|BQ595962.1|BQ595 ------------------------------------------------

PF11_0098                       TATATATAATATATATATATATATAAAGGGTTTTCATTTTTTAAAATA
MAL11|PF11_0098                 ------------------------------------------------
su_gi_contig_254                ------------------------------------------------
gi|21542688|gb|BQ595962.1|BQ595 ------------------------------------------------

PF11_0098                       ATTTATATATTGCTATTAATAATGAGATATGATATTAACTCTTTTGTT
MAL11|PF11_0098                 ------------------------------------------------
su_gi_contig_254                ------------------------------------------------
gi|21542688|gb|BQ595962.1|BQ595 ------------------------------------------------

PF11_0098                       TTATTTTTTTTATTTTATTATTTTATTATTATTTTTTTTTTTAATTAT
MAL11|PF11_0098                 ------------------------------------------------
su_gi_contig_254                ------------------------------------------------
gi|21542688|gb|BQ595962.1|BQ595 ------------------------------------------------

PF11_0098                       TGTTTTGACAAATGCTATATATTCTTATGTAAAAAAAAAAAAAAAATA
MAL11|PF11_0098                 ------------------------------------------------
su_gi_contig_254                ------------------------------------------------
gi|21542688|gb|BQ595962.1|BQ595 ------------------------------------------------

PF11_0098                       ATAAAAATAAAAAAAAATAATAATAATAATAAAATGTATTCATATATA
MAL11|PF11_0098                 ------------------------------------------------
su_gi_contig_254                ------------------------------------------------
gi|21542688|gb|BQ595962.1|BQ595 ------------------------------------------------

PF11_0098                       TTATATATATATATATATAAATAATTATTTTTAAAATAGTAATATTTA
MAL11|PF11_0098                 ------------------------------------------------
su_gi_contig_254                ------------------------------------------------
gi|21542688|gb|BQ595962.1|BQ595 ------------------------------------------------

PF11_0098                       TTTTATATATATATATAATATAATATATATAAAAAAGGATATATTAAT
MAL11|PF11_0098                 ------------------------------------------------
su_gi_contig_254                ------------------------------------------------
gi|21542688|gb|BQ595962.1|BQ595 ------------------------------------------------

PF11_0098                       AATTTTTTATTCATATGTAATGCACTAGTTACTTTTATACACATATAA
MAL11|PF11_0098                 ------------------------------------------------
su_gi_contig_254                ------------------------------------------------
gi|21542688|gb|BQ595962.1|BQ595 ------------------------------------------------

PF11_0098                       ATAATAAATATATTACAAATATAATATATGTATTATATATATATATAT
MAL11|PF11_0098                 ------------------------------------------------
su_gi_contig_254                ------------------------------------------------
gi|21542688|gb|BQ595962.1|BQ595 ------------------------------------------------

PF11_0098                       AAAATAAATAAATAAATAAATGTAATAAAAATATTTCTTGTTGTATCT
MAL11|PF11_0098                 ------------------------------------------------
su_gi_contig_254                ------------------------------------------------
gi|21542688|gb|BQ595962.1|BQ595 ------------------------------------------------

PF11_0098                       AAAAAAAAAATAAAATTATATAATAATTATATACAAACATAAATGATG
MAL11|PF11_0098                 ------------------------------------------------
su_gi_contig_254                ------------------------------------------------
gi|21542688|gb|BQ595962.1|BQ595 ------------------------------------------------

PF11_0098                       TGTTGATATCATAAATTCTTAAAAGTATAATATTGAACATTTTTTATT
MAL11|PF11_0098                 ------------------------------------------------
su_gi_contig_254                ------------------------------------------------
gi|21542688|gb|BQ595962.1|BQ595 ------------------------------------------------

PF11_0098                       ATTATTAAAAGCAAAAAAAAAAAAAAGAAGTATTTGTTATTCCTTATA
MAL11|PF11_0098                 ------------------------------------------------
su_gi_contig_254                ------------------------------------------------
gi|21542688|gb|BQ595962.1|BQ595 ------------------------------------------------

PF11_0098                       TAATATATATTTCGTTCTTATTCTTATATATACATATATATATATATA
MAL11|PF11_0098                 ------------------------------------------------
su_gi_contig_254                ------------------------------------------------
gi|21542688|gb|BQ595962.1|BQ595 ------------------------------------------------

PF11_0098                       ATATATAATAAATATATATTTGCATATATTTTTGTAATATTATAAAAA
MAL11|PF11_0098                 ------------------------------------------------
su_gi_contig_254                ------------------------------------------------
gi|21542688|gb|BQ595962.1|BQ595 ------------------------------------------------

PF11_0098                       AATAATTTATAAAATAAAAATATTATTATACTATATATAAATATAATA
MAL11|PF11_0098                 ------------------------------------------------
su_gi_contig_254                ------------------------------------------------
gi|21542688|gb|BQ595962.1|BQ595 ------------------------------------------------

PF11_0098                       TATAATAAAAATATATATTAATTATATGTATTTAGTATGTATGTATGT
MAL11|PF11_0098                 ------------------------------------------------
su_gi_contig_254                ------------------------------------------------
gi|21542688|gb|BQ595962.1|BQ595 ------------------------------------------------

PF11_0098                       ATTTATTTTACATTTATTATTATTTATATATAATAAAATAGTTTTTAT
MAL11|PF11_0098                 ------------------------------------------------
su_gi_contig_254                ------------------------------------------------
gi|21542688|gb|BQ595962.1|BQ595 ------------------------------------------------

PF11_0098                       TTTTTTATTTTTGTATCTAGTGTATATTCATATACATATATAAAATAT
MAL11|PF11_0098                 ------------------------------------------------
su_gi_contig_254                ------------------------------------------------
gi|21542688|gb|BQ595962.1|BQ595 ------------------------------------------------

PF11_0098                       TATATATATATATAATACATATATATTTTTTTATTATATTAATATATT
MAL11|PF11_0098                 ------------------------------------------------
su_gi_contig_254                ------------------------------------------------
gi|21542688|gb|BQ595962.1|BQ595 ------------------------------------------------

PF11_0098                       TAATAAAAAACAAAAAAAAAAAAAAAAAAAAAAAAAATTGTTTATATT
MAL11|PF11_0098                 ------------------------------------------------
su_gi_contig_254                ------------------------------------------------
gi|21542688|gb|BQ595962.1|BQ595 ------------------------------------------------

PF11_0098                       TTTTTATAAATATTTATTTACATTTATTTATGTATTAACATTTTAGTA
MAL11|PF11_0098                 ------------------------------------------------
su_gi_contig_254                ------------------------------------------------
gi|21542688|gb|BQ595962.1|BQ595 ------------------------------------------------

PF11_0098                       TTATTCGTTCCAGTTGTAAAAAAAAAAAAAAGAAAGAAAAAGAAATAC
MAL11|PF11_0098                 ------------------------------------------------
su_gi_contig_254                ------------------------------------------------
gi|21542688|gb|BQ595962.1|BQ595 ------------------------------------------------

PF11_0098                       ATATATTAAATATATTTATTTATTTATTTATATATATATATATATATA
MAL11|PF11_0098                 ------------------------------------------------
su_gi_contig_254                ------------------------------------------------
gi|21542688|gb|BQ595962.1|BQ595 ------------------------------------------------

PF11_0098                       TATATATATATATATATTTTTTAGAAAAAAAGAAATACATACATTAAA
MAL11|PF11_0098                 ------------------------------------------------
su_gi_contig_254                ------------------------------------------------
gi|21542688|gb|BQ595962.1|BQ595 ------------------------------------------------

PF11_0098                       TATATATTTTTATATATATTAAGAAAAAAAAAAATTTTTTTTTTTTTT
MAL11|PF11_0098                 ------------------------------------------------
su_gi_contig_254                -----------------------------------------TTTTTTT
gi|21542688|gb|BQ595962.1|BQ595 ------------------------------------------------

PF11_0098                       TTTTTTTTTTTGATATAACTTTCTTTATTTTAATTTTCCTTTTTTTTT
MAL11|PF11_0098                 ------------------------------------------------
su_gi_contig_254                TTTTTTTTTTTGATATAACTTTCTTTATTTTAATTTTCCTTTTTTTTT
gi|21542688|gb|BQ595962.1|BQ595 ------------------------------------------------

PF11_0098                       TTTTTTACAAAATGATGAAAATAAATTTGTACAAGTTGTTATGCTTCA
MAL11|PF11_0098                 -----------ATGATGAAAATAAATTTGTACAAGTTGTTATGCTTCA
su_gi_contig_254                TTTTTTACAAAATGATGAAAATAAATTTGTACAAGTTGTTATGCTTCA
gi|21542688|gb|BQ595962.1|BQ595 ------------------------------------------------

PF11_0098                       TATGTGTAATATTTTTGTTACATAAAAATGTGGTAAGATCAGGTGATA
MAL11|PF11_0098                 TATGTGTAATATTTTTGTTACATAAAAATGTGGTAAGATCAGGTGATA
su_gi_contig_254                TATGTGTAATATTTTTGTTACATAAAAATGTGGTAAGATCAGGTGATA
gi|21542688|gb|BQ595962.1|BQ595 ------------------------------------------------

PF11_0098                       ACATGAAATACAATGATATGAAAGGATTAGATGATCTTAGTAAGTTAA
MAL11|PF11_0098                 ACATGAAATACAATGATATGAAAGGATTAGATGATCTTAGTAAGTTAA
su_gi_contig_254                ACATGAAATACAATGATATGAAAGGATTAGATGATCTTAGTAAGTTAA
gi|21542688|gb|BQ595962.1|BQ595 ------------------------------------------------

PF11_0098                       ATGATGATCAGGTGAAGGATATTTTAGGATTAAAAATAGATGGAGCAA
MAL11|PF11_0098                 ATGATGATCAGGTGAAGGATATTTTAGGATTAAAAATAGATGGAGCAA
su_gi_contig_254                ATGATGATCAGGTGAAGGATATTTTAGGATTAAAAATAGATGGAGCAA
gi|21542688|gb|BQ595962.1|BQ595 ------------------------------------------------

PF11_0098                       AAGAAAGAATAGAAAAATTATTTCATTTGATAGATAAAAACAATGATA
MAL11|PF11_0098                 AAGAAAGAATAGAAAAATTATTTCATTTGATAGATAAAAACAATGATA
su_gi_contig_254                AAGAAAGAATAGAAAAATTATTTCATTTGATAGATAAAAACAATGATA
gi|21542688|gb|BQ595962.1|BQ595 ------------------------------------------------

PF11_0098                       AAGAAATAACAGAAGAAGAATTAAATACTTGGTCTAGCTTTTTAAAAA
MAL11|PF11_0098                 AAGAAATAACAGAAGAAGAATTAAATACTTGGTCTAGCTTTTTAAAAA
su_gi_contig_254                AAGAAATAACAGAAGAAGAATTAAATACTTGGTCTAGCTTTTTAAAAA
gi|21542688|gb|BQ595962.1|BQ595 ------------------------------------------------

PF11_0098                       ATGAAATATTTTTAAAACAAGTACAAGCCGAAATGGGACAAATAGATT
MAL11|PF11_0098                 ATGAAATATTTTTAAAACAAGTACAAGCCGAAATGGGACAAATAGATT
su_gi_contig_254                ATGAAATATTTTTAAAACAAGTACAAGCCGAAATGGGACAAATAGATT
gi|21542688|gb|BQ595962.1|BQ595 ------------------------------------------------

PF11_0098                       CTGACAAGGATGGGTTCATA-TCTTTAAACGAATTAAATGATGCATTT
MAL11|PF11_0098                 CTGACAAGGATGGGTTCATA-TCTTTAAACGAATTAAATGATGCATTT
su_gi_contig_254                CTGACAAGGATGGGTTCATA-TCTTTAAACGAATTAAATGATGCATTT
gi|21542688|gb|BQ595962.1|BQ595 -------------------AGGCTTTAAACGAATTAAATGATGCATTT

PF11_0098                       GCACAAAATTTAGATGCTAAAGAAGTTGAAAAACATTCAGAAGGATTA
MAL11|PF11_0098                 GCACAAAATTTAGATGCTAAAGAAGTTGAAAAACATTCAGAAGGATTA
su_gi_contig_254                GCACAAAATTTAGATGCTAAAGAAGTTGAAAAACATTCAGAAGGATTA
gi|21542688|gb|BQ595962.1|BQ595 GCACAAAATTTAGATGCTAAAGAAGTTGAAAAACATTCAGAAGGATTA

PF11_0098                       TTAAAAAGATTTCAAATTGTTGATAAAGATAAAGATGGGAAATTAAGT
MAL11|PF11_0098                 TTAAAAAGATTTCAAATTGTTGATAAAGATAAAGATGGGAAATTAAGT
su_gi_contig_254                TTAAAAAGATTTCAAATTGTTGATAAAGATAAAGATGGGAAATTAAGT
gi|21542688|gb|BQ595962.1|BQ595 TTAAAAAGATTTCAAATTGTTGATAAAGATAAAGATGGGAAATTAAGT

PF11_0098                       ATTAATGAAGTTGGATTATTGATTGATCCTATGAAAGATGAAGAATTA
MAL11|PF11_0098                 ATTAATGAAGTTGGATTATTGATTGATCCTATGAAAGATGAAGAATTA
su_gi_contig_254                ATTAATGAAGTTGGATTATTGATTGATCCTATGAAAGATGAAGAATTA
gi|21542688|gb|BQ595962.1|BQ595 ATTAATGAAGTTGGATTATTGATTGATCCTATGAAAGATGAAGAATTA

PF11_0098                       AAAGAATTAGAAATAAATGAAATTCTTGAACACCATGATGTAAATAAA
MAL11|PF11_0098                 AAAGAATTAGAAATAAATGAAATTCTTGAACACCATGATGTAAATAAA
su_gi_contig_254                AAAGAATTAGAAATAAATGAAATTCTTGAACACCATGATGTAAATAAA
gi|21542688|gb|BQ595962.1|BQ595 AAAGAATTAGAAATAAATGAAATTCTTGTTCTCCATGATGTAAATAAA

PF11_0098                       GATGGAAAAATATCATTAGATGAATTTAAACAAACAAGATCTGATGAA
MAL11|PF11_0098                 GATGGAAAAATATCATTAGATGAATTTAAACAAACAAGATCTGATGAA
su_gi_contig_254                GATGGAAAAATATCATTAGATGAATTTAAACAAACAAGATCTGATGAA
gi|21542688|gb|BQ595962.1|BQ595 GATGGAAAAATATCATTAGATGAATTTAAACAAACAAGATCTGATGAA

PF11_0098                       AGTTCAGGTGTTAAAAAAGATGATGAAATGGCTCTTGATGATTTTAAT
MAL11|PF11_0098                 AGTTCAGGTGTTAAAAAAGATGATGAAATGGCTCTTGATGATTTTAAT
su_gi_contig_254                AGTTCAGGTGTTAAAAAAGATGATGAAATGGCTCTTGATGATTTTAAT
gi|21542688|gb|BQ595962.1|BQ595 AGTTCAGGTGTTAAAAAAGATGATGAAATGGCTCTTGATGATTTTAAT

PF11_0098                       TTCTTTGATGCTAATAAAGATGGATTTATAGATAAAGAAGAAATTATT
MAL11|PF11_0098                 TTCTTTGATGCTAATAAAGATGGATTTATAGATAAAGAAGAAATTATT
su_gi_contig_254                TTCTTTGATGCTAATAAAGATGGATTTATAGATAAAGAAGAAATTATT
gi|21542688|gb|BQ595962.1|BQ595 TTCTTTGATGCTAATAAAGATGGATTTATAGATAAAGAAGAAATTATT

PF11_0098                       AAAGTTTATTTTGATCCTGCTCATGAAAGTGGAGCAATCAATGTAAAC
MAL11|PF11_0098                 AAAGTTTATTTTGATCCTGCTCATGAAAGTGGAGCAATCAATGTAAAC
su_gi_contig_254                AAAGTTTATTTTGATCCTGCTCATGAAAGTGGAGCAATCAATGTAAAC
gi|21542688|gb|BQ595962.1|BQ595 AAAGTTTATTTTGATCCTGCTCATGAAAGTGGAGCAATCAATGTAAAC

PF11_0098                       GAAATAAAGGAAAATATTTTTGAAGGTAAAAAAATTACTTATGATTTA
MAL11|PF11_0098                 GAAATAAAGGAAAATATTTTTGAAGGTAAAAAAATTACTTATGATTTA
su_gi_contig_254                GAAATAAAGGAAAATATTTTTGAAGGTAAAAAAATTACTTATGATTTA
gi|21542688|gb|BQ595962.1|BQ595 GAAATAAAGGAAAATATTTTTGAAGGTAAAAAAATTACTTATGATTTA

PF11_0098                       TGGAATGAAAAAGCACTTAAAATTGCTGTAACATCATTAACTGATTAT
MAL11|PF11_0098                 TGGAATGAAAAAGCACTTAAAATTGCTGTAACATCATTAACTGATTAT
su_gi_contig_254                TGGAATGAAAAAGCACTTAAAATTGCTGTAACATCATTAACTGATTAT
gi|21542688|gb|BQ595962.1|BQ595 TGGAATGAAAAAGCACTTAAAATTGCTGTAACATCATTAACTGATTAT

PF11_0098                       GGTGATGTTATAAGATATCCAGAAGATTTTAAACTAGATATAGGAAAA
MAL11|PF11_0098                 GGTGATGTTATAAGATATCCAGAAGATTTTAAACTAGATATAGGAAAA
su_gi_contig_254                GGTGATGTTATAAGATATCCAGAAGATTTTAAACTAGATATAGGAAAA
gi|21542688|gb|BQ595962.1|BQ595 GGTGATGTTATAAGATATCCAGAAGATTTTAAACTAGATATAGGAAAA

PF11_0098                       AATGTTATCTTACCAACAGCTCGTAGTAGAGCATTCGAAGATGATGAT
MAL11|PF11_0098                 AATGTTATCTTACCAACAGCTCGTAGTAGAGCATTCGAAGATGATGAT
su_gi_contig_254                AATGTTATCTTACCAACAGCTCGTAGTAGAGCATTCGAAGATGATGAT
gi|21542688|gb|BQ595962.1|BQ595 AATGTTATCTTACCAACAGCTCGTAGTAGAGCATTCGAAGATGAT---

PF11_0098                       ATGGATGCTGATAACACAGAAGATGATAAAGATGAAGCTGACGATGCA
MAL11|PF11_0098                 ATGGATGCTGATAACACAGAAGATGATAAAGATGAAGCTGACGATGCA
su_gi_contig_254                ATGGATGCTGATAACACAGAAGATGATAAAGATGAAGCTGACGATGCA
gi|21542688|gb|BQ595962.1|BQ595 ------------------------------------------------

PF11_0098                       TCCCAACAAAAATCCCCAGCAATTGATGAATTATAGGGTATATATATA
MAL11|PF11_0098                 TCCCAACAAAAATCCCCAGCAATTGATGAATTATAG------------
su_gi_contig_254                TCCCAACAAAAATCCCCAGCAATTGATGAATTATAGGGTATATATATA
gi|21542688|gb|BQ595962.1|BQ595 ------------------------------------------------

PF11_0098                       TTTATATAAACATATTTTTTTTTTTTTTAACATAAAGGGAAACAAAAA
MAL11|PF11_0098                 ------------------------------------------------
su_gi_contig_254                TTTATATAAACATATTTTTTTTTTTTTTAACATAAAGGGAAACAAAAA
gi|21542688|gb|BQ595962.1|BQ595 ------------------------------------------------

PF11_0098                       AAAAAAAAAAAAATTTCGTACACCCCACAAATAAATAAATATAAATAT
MAL11|PF11_0098                 ------------------------------------------------
su_gi_contig_254                AAAAAAAAAAAAATTTCGTACACCCCACAAATAAATAAATATAAATAT
gi|21542688|gb|BQ595962.1|BQ595 ------------------------------------------------

PF11_0098                       ATAAATAAATATATATATATATATATTAAATATCATCATTGTTATTTT
MAL11|PF11_0098                 ------------------------------------------------
su_gi_contig_254                ATAAATAAATATATATATATATATATTAAATATCATCATTGTTATTTT
gi|21542688|gb|BQ595962.1|BQ595 ------------------------------------------------

PF11_0098                       TATTTAAATATATAACATATTGTTATATAATTTTATTCTTATTTCGTT
MAL11|PF11_0098                 ------------------------------------------------
su_gi_contig_254                TATTTAAATATATAACATATTGTTATATAATTTTATTCTTATTTCGTT
gi|21542688|gb|BQ595962.1|BQ595 ------------------------------------------------

PF11_0098                       TTTCCCTTTTCTTTTTTTTTCTTTCCATTACTTATATTTCTTTTTTTT
MAL11|PF11_0098                 ------------------------------------------------
su_gi_contig_254                TTTCCCTTTTCTTTTTTTTTCTTTCCATTACTTATATTTCTTTTTTTT
gi|21542688|gb|BQ595962.1|BQ595 ------------------------------------------------

PF11_0098                       TTATATTATTTAATAAACATAATATACAAATATATGACATTTTTCTTT
MAL11|PF11_0098                 ------------------------------------------------
su_gi_contig_254                TTATATTATTTAATAAACATAATATACAAATATATGACATTTTTCTTT
gi|21542688|gb|BQ595962.1|BQ595 ------------------------------------------------

PF11_0098                       TTAAAATAAAAAATATCAATTTTTATTGTGAATATAACTTTATCAACA
MAL11|PF11_0098                 ------------------------------------------------
su_gi_contig_254                TTAAAATAAAAAATATCAATTTTTATTGTGAATATAACTTTATCAACA
gi|21542688|gb|BQ595962.1|BQ595 ------------------------------------------------

PF11_0098                       TATCAACATATAAATATATCATCATATAAATATATCAACATATAAATA
MAL11|PF11_0098                 ------------------------------------------------
su_gi_contig_254                TATCAACATATAAATATATCATCATATAAATATATCAACATATAAATA
gi|21542688|gb|BQ595962.1|BQ595 ------------------------------------------------

PF11_0098                       TATATATATATATATATATATATTTTTTTTTTTATGTGTTTTTCTTTT
MAL11|PF11_0098                 ------------------------------------------------
su_gi_contig_254                TATATATATATATATATATATATTTTTTTTTTTAT-------------
gi|21542688|gb|BQ595962.1|BQ595 ------------------------------------------------

PF11_0098                       TAACATTAAGTTAACAATTATAAAAAGCACTGAAGAAAAGAGAGAAAA
MAL11|PF11_0098                 ------------------------------------------------
su_gi_contig_254                ------------------------------------------------
gi|21542688|gb|BQ595962.1|BQ595 ------------------------------------------------

PF11_0098                       AGAAACATACTAAAAAAAAAAAATATTATACCTACATTTAAATTATTT
MAL11|PF11_0098                 ------------------------------------------------
su_gi_contig_254                ------------------------------------------------
gi|21542688|gb|BQ595962.1|BQ595 ------------------------------------------------

PF11_0098                       CATGTTACACATTTATATGTCATAATAAAGAATATGTATTAAAAAATT
MAL11|PF11_0098                 ------------------------------------------------
su_gi_contig_254                ------------------------------------------------
gi|21542688|gb|BQ595962.1|BQ595 ------------------------------------------------

PF11_0098                       GTTGGTTCCTCTCCAAGGAAATTATTTTTTGTCTGTTCTTTTGTTTCA
MAL11|PF11_0098                 ------------------------------------------------
su_gi_contig_254                ------------------------------------------------
gi|21542688|gb|BQ595962.1|BQ595 ------------------------------------------------

PF11_0098                       ATTTACACAAATTTATATAAAAAAAAAAAATATATATATATATATATA
MAL11|PF11_0098                 ------------------------------------------------
su_gi_contig_254                ------------------------------------------------
gi|21542688|gb|BQ595962.1|BQ595 ------------------------------------------------

PF11_0098                       TATATATATATATATTTATTTATTTATACATTTTGGGATATATGTATC
MAL11|PF11_0098                 ------------------------------------------------
su_gi_contig_254                ------------------------------------------------
gi|21542688|gb|BQ595962.1|BQ595 ------------------------------------------------

PF11_0098                       ACGAATATGTTGTTATAACAAAATAAAACACACACACAAATGTACATA
MAL11|PF11_0098                 ------------------------------------------------
su_gi_contig_254                ------------------------------------------------
gi|21542688|gb|BQ595962.1|BQ595 ------------------------------------------------

PF11_0098                       TATATATATATTTATGTATATATGTATGTATATTTGTACCCCCTATTA
MAL11|PF11_0098                 ------------------------------------------------
su_gi_contig_254                ------------------------------------------------
gi|21542688|gb|BQ595962.1|BQ595 ------------------------------------------------

PF11_0098                       TCTATCCAATTTGTCATTTCTTTTCATTTCAATGTTTGCATGACTGCA
MAL11|PF11_0098                 ------------------------------------------------
su_gi_contig_254                ------------------------------------------------
gi|21542688|gb|BQ595962.1|BQ595 ------------------------------------------------

PF11_0098                       TATATATCTTCACCCATCTTTGTGGGATTTAATATAACATGAACACCT
MAL11|PF11_0098                 ------------------------------------------------
su_gi_contig_254                ------------------------------------------------
gi|21542688|gb|BQ595962.1|BQ595 ------------------------------------------------

PF11_0098                       GCATTTTGTAAGGCCTCTATTTTTCCATCTGCTGTTCCTTTTCCACCA
MAL11|PF11_0098                 ------------------------------------------------
su_gi_contig_254                ------------------------------------------------
gi|21542688|gb|BQ595962.1|BQ595 ------------------------------------------------

PF11_0098                       CTAATTAAAGCACCAGCATGTCCCATCCTTTTTCCTGGTGGTGCACAT
MAL11|PF11_0098                 ------------------------------------------------
su_gi_contig_254                ------------------------------------------------
gi|21542688|gb|BQ595962.1|BQ595 ------------------------------------------------

PF11_0098                       TTACCAGCAATAAATGCGAAAACAGGTTTTTTCTTCCTTTTCCCATTA
MAL11|PF11_0098                 ------------------------------------------------
su_gi_contig_254                ------------------------------------------------
gi|21542688|gb|BQ595962.1|BQ595 ------------------------------------------------

PF11_0098                       TCTACATTATTTTGTATTAACCATTGAGCTACTTGTTCTTCCGAATCT
MAL11|PF11_0098                 ------------------------------------------------
su_gi_contig_254                ------------------------------------------------
gi|21542688|gb|BQ595962.1|BQ595 ------------------------------------------------

PF11_0098                       CCACCAATTTCTCCAATTAATAAAATACATTCTGTTTGGTCATCTTCT
MAL11|PF11_0098                 ------------------------------------------------
su_gi_contig_254                ------------------------------------------------
gi|21542688|gb|BQ595962.1|BQ595 ------------------------------------------------

PF11_0098                       AAAAACAATTTAATGCAGTCTAAAAAATTCGTACCATGAAATGGATCC
MAL11|PF11_0098                 ------------------------------------------------
su_gi_contig_254                ------------------------------------------------
gi|21542688|gb|BQ595962.1|BQ595 ------------------------------------------------

PF11_0098                       CCACCTATACCTATACATGTTGATTGACCTAAACCAACTTTAGTTGTT
MAL11|PF11_0098                 ------------------------------------------------
su_gi_contig_254                ------------------------------------------------
gi|21542688|gb|BQ595962.1|BQ595 ------------------------------------------------

PF11_0098                       TGATTAACTCCTTCATATGTTAAGGTACCACTTCGACTTACTATACCA
MAL11|PF11_0098                 ------------------------------------------------
su_gi_contig_254                ------------------------------------------------
gi|21542688|gb|BQ595962.1|BQ595 ------------------------------------------------

PF11_0098                       ACACACCCTTTTTTATGAATATGTGATGGCATTATGCCGATTTTGCAT
MAL11|PF11_0098                 ------------------------------------------------
su_gi_contig_254                ------------------------------------------------
gi|21542688|gb|BQ595962.1|BQ595 ------------------------------------------------

PF11_0098                       TCACCCGGTTTTATGATTCCAGGACAATTGGGACCAATCAAGGTGGTT
MAL11|PF11_0098                 ------------------------------------------------
su_gi_contig_254                ------------------------------------------------
gi|21542688|gb|BQ595962.1|BQ595 ------------------------------------------------

PF11_0098                       TTCTTTGACATTTTTAAACAAGATTTTACTTCAAGCATATCATGCTGG
MAL11|PF11_0098                 ------------------------------------------------
su_gi_contig_254                ------------------------------------------------
gi|21542688|gb|BQ595962.1|BQ595 ------------------------------------------------

PF11_0098                       CATATTCCTTCAGTTATACATACAATTAATGGAATTTCAGCTTCAATT
MAL11|PF11_0098                 ------------------------------------------------
su_gi_contig_254                ------------------------------------------------
gi|21542688|gb|BQ595962.1|BQ595 ------------------------------------------------

PF11_0098                       
MAL11|PF11_0098                 
su_gi_contig_254                
gi|21542688|gb|BQ595962.1|BQ595 

;

endblock;
