# Supplementary material for: cDNA sequences reveal considerable gene prediction inaccuracy in the Plasmodium falciparum genome
Source: BMC Genomics. 2007 Jul 27;8:255. doi: 10.1186/1471-2164-8-255 (PMC1978503; doi:10.1186/1471-2164-8-255)
Supplement: Additional file 2 — Genes with predicted coding regions fully covered by EST and confirmation of predicted introns. Aligned cDNA and predicted CDS sequences can be viewed by double clicking the hyper-linked gene names in the Excel file. [file 1471-2164-8-255-S2.zip › PF11_0106.TXT]

#NEXUS

[!This data assembled using Sequencher, from Gene Codes Corporation.]
begin data;
   dimensions ntax=4 nchar=3652;
   format datatype=dna gap=- interleave=yes;
   matrix

PF11_0106                    ATTTTTTTTTTTGTATGATGCTTTTTTATATTTACTTTTTAAATTAAT
MAL11|PF11_0106              ------------------------------------------------
su_gi_contig_696             ------------------------------------------------
gi|462826|gb|T18040.1|T18040 ------------------------------------------------

PF11_0106                    TCTTCTTTTTAAAAATTAATATATTATTTATGTGAAAAAAAAAATAAA
MAL11|PF11_0106              ------------------------------------------------
su_gi_contig_696             ------------------------------------------------
gi|462826|gb|T18040.1|T18040 ------------------------------------------------

PF11_0106                    AATAATAAAAATAAAACTAAAAAAAATATGAACTTATATAAACCTTAA
MAL11|PF11_0106              ------------------------------------------------
su_gi_contig_696             ------------------------------------------------
gi|462826|gb|T18040.1|T18040 ------------------------------------------------

PF11_0106                    AAATTAAAGGAATTCAACTGTATAATTATATATAATATAATTATAATA
MAL11|PF11_0106              ------------------------------------------------
su_gi_contig_696             ------------------------------------------------
gi|462826|gb|T18040.1|T18040 ------------------------------------------------

PF11_0106                    TAATATATATTTTATTATATATAATTATTACATTTTCATATAATATAT
MAL11|PF11_0106              ------------------------------------------------
su_gi_contig_696             ------------------------------------------------
gi|462826|gb|T18040.1|T18040 ------------------------------------------------

PF11_0106                    TTATTTATCTAAACAAAAAACAAAGATATTTTTTTATAAATATAATCA
MAL11|PF11_0106              ------------------------------------------------
su_gi_contig_696             ------------------------------------------------
gi|462826|gb|T18040.1|T18040 ------------------------------------------------

PF11_0106                    TCATCATCTTTTATTAGTAAAAGTACTTATATAAATATTATATTATGC
MAL11|PF11_0106              ------------------------------------------------
su_gi_contig_696             ------------------------------------------------
gi|462826|gb|T18040.1|T18040 ------------------------------------------------

PF11_0106                    ATATAAACATAAAAGAAATTTATATATATATATAATATTTTTAATTAT
MAL11|PF11_0106              ------------------------------------------------
su_gi_contig_696             ------------------------------------------------
gi|462826|gb|T18040.1|T18040 ------------------------------------------------

PF11_0106                    TAAATTTTAATAAAAAGAAAATATTCTAAAAAATAGTAATAAAATTTT
MAL11|PF11_0106              ------------------------------------------------
su_gi_contig_696             ------------------------------------------------
gi|462826|gb|T18040.1|T18040 ------------------------------------------------

PF11_0106                    ATTTTTATACTTTAAAAAATATATAAATTTAAATAATTATGTTAAATA
MAL11|PF11_0106              ------------------------------------------------
su_gi_contig_696             ------------------------------------------------
gi|462826|gb|T18040.1|T18040 ------------------------------------------------

PF11_0106                    TGTAACTTAAAATATGTTTATTATATTTTTTACAAAATATTAATAAAT
MAL11|PF11_0106              ------------------------------------------------
su_gi_contig_696             ------------------------------------------------
gi|462826|gb|T18040.1|T18040 ------------------------------------------------

PF11_0106                    ATACTATATCTTTTTTTTTCACCACAATATATGTATCTCTCAAAAAAA
MAL11|PF11_0106              ------------------------------------------------
su_gi_contig_696             ------------------------------------------------
gi|462826|gb|T18040.1|T18040 ------------------------------------------------

PF11_0106                    AAAAAAAAAAAAAAAAAAAAATATATATATATATAAAATAAATATAGT
MAL11|PF11_0106              ------------------------------------------------
su_gi_contig_696             ------------------------------------------------
gi|462826|gb|T18040.1|T18040 ------------------------------------------------

PF11_0106                    AATAACCACTGTTAACACTAATAAGGGAAAAAAAAAATATAAAAATGA
MAL11|PF11_0106              ------------------------------------------------
su_gi_contig_696             ------------------------------------------------
gi|462826|gb|T18040.1|T18040 ------------------------------------------------

PF11_0106                    ATAATAAAATTATATATATATTAATATAATAATATATATTTATTATAT
MAL11|PF11_0106              ------------------------------------------------
su_gi_contig_696             ------------------------------------------------
gi|462826|gb|T18040.1|T18040 ------------------------------------------------

PF11_0106                    TATGTATATTATATATTATATATATTATAATAAAGGATACTTTAATAT
MAL11|PF11_0106              ------------------------------------------------
su_gi_contig_696             ------------------------------------------------
gi|462826|gb|T18040.1|T18040 ------------------------------------------------

PF11_0106                    TATTTTATGATATTAAGCAGCAAAAAAGAATTTTCTTATTTATAATAA
MAL11|PF11_0106              ------------------------------------------------
su_gi_contig_696             ------------------------------------------------
gi|462826|gb|T18040.1|T18040 ------------------------------------------------

PF11_0106                    TATAAAATATTTGTTTTTTATATAATACATCTATATATATATATATAT
MAL11|PF11_0106              ------------------------------------------------
su_gi_contig_696             ------------------------------------------------
gi|462826|gb|T18040.1|T18040 ------------------------------------------------

PF11_0106                    ATATATATATATATTATATATATATGTAATAATTTATATATTATTTTT
MAL11|PF11_0106              ------------------------------------------------
su_gi_contig_696             ------------------------------------------------
gi|462826|gb|T18040.1|T18040 ------------------------------------------------

PF11_0106                    ATTTACTAAGGTTAAAAAGAAAAAAATTAATAAACATAGTTATATATA
MAL11|PF11_0106              ------------------------------------------------
su_gi_contig_696             ------------------------------------------------
gi|462826|gb|T18040.1|T18040 ------------------------------------------------

PF11_0106                    TATATATATATATATATATTTATTATTAGGCTAAAAAAAAAAAAATAA
MAL11|PF11_0106              ------------------------------------------------
su_gi_contig_696             ------------------------------------------------
gi|462826|gb|T18040.1|T18040 ------------------------------------------------

PF11_0106                    TAACACGTATTAAAAAAAAATTATCTTAATAAAAATTAAGAACATAAT
MAL11|PF11_0106              ------------------------------------------------
su_gi_contig_696             ------------------------------------------------
gi|462826|gb|T18040.1|T18040 ------------------------------------------------

PF11_0106                    GAAAACTAATATAAAATAAAATATTATATGTATAAATAAAATACTATA
MAL11|PF11_0106              ------------------------------------------------
su_gi_contig_696             ------------------------------------------------
gi|462826|gb|T18040.1|T18040 ------------------------------------------------

PF11_0106                    TATATATATAATATGTATATAAATATTTTTATATATAATAATATATTA
MAL11|PF11_0106              ------------------------------------------------
su_gi_contig_696             ------------------------------------------------
gi|462826|gb|T18040.1|T18040 ------------------------------------------------

PF11_0106                    TATACTCATAATATTTGGTAAAAAATAAAAATTGTGGAACGATTTTAT
MAL11|PF11_0106              ------------------------------------------------
su_gi_contig_696             ------------------------------------------------
gi|462826|gb|T18040.1|T18040 ------------------------------------------------

PF11_0106                    ATTTTATATTTTATATTTTATATTTTATTTTATTTATTTTTTTTTTCT
MAL11|PF11_0106              ------------------------------------------------
su_gi_contig_696             ------------------------------------------------
gi|462826|gb|T18040.1|T18040 ------------------------------------------------

PF11_0106                    CATTTTTTATTTGTTAATAAATAAAAAAAAAAAGAAAGAAGGAAATAT
MAL11|PF11_0106              ------------------------------------------------
su_gi_contig_696             ------------------------------------------------
gi|462826|gb|T18040.1|T18040 ------------------------------------------------

PF11_0106                    TTTTTAAAAATAAAAATTTTTTATTTTCTAAAGTTTTCCATAAAATAT
MAL11|PF11_0106              ------------------------------------------------
su_gi_contig_696             ------------------------------------------------
gi|462826|gb|T18040.1|T18040 ------------------------------------------------

PF11_0106                    AATTTTATAATATATATATTATATATATATATATATATATATATATAT
MAL11|PF11_0106              ------------------------------------------------
su_gi_contig_696             ------------------------------------------------
gi|462826|gb|T18040.1|T18040 ------------------------------------------------

PF11_0106                    TTGTTAATTTGTAAAATAAAAATTTAAACGTTTTTAAATTTTTAAGTA
MAL11|PF11_0106              ------------------------------------------------
su_gi_contig_696             ------------------------------------------------
gi|462826|gb|T18040.1|T18040 ---------------------------------------------GTC

PF11_0106                    -AAAGTTTTTTTTTTTTTTTTTTTTTTATAATAATTATCATTATTTTA
MAL11|PF11_0106              ------------------------------------------------
su_gi_contig_696             --------TTTTTTTTTTTTTTTTTTTATAATAATTATCATTATTTTA
gi|462826|gb|T18040.1|T18040 TCCAGTTTTTTTTTTTTTTTTT--------------------------

PF11_0106                    TAAATATATAAAAATGGGAAGGAAATCAACCATTAAGCCAGCCACAGG
MAL11|PF11_0106              -------------ATGGGAAGGAAATCAACCATTAAGCCAGCCACAGG
su_gi_contig_696             TAAATATATAAAAATGGGAAGGAAATCAACCATTAAGCCAGCCACAGG
gi|462826|gb|T18040.1|T18040 ------------------------------------------------

PF11_0106                    AATAGCAGGTAAATATATTTAAAGAATTGAGAAAAAGAGTAAAAAAAA
MAL11|PF11_0106              AATAGCAG----------------------------------------
su_gi_contig_696             AATAGCAG----------------------------------------
gi|462826|gb|T18040.1|T18040 ------------------------------------------------

PF11_0106                    AAAAAAAAAGAATGAAAATTTATAAGTTTATATATATATTATATATAT
MAL11|PF11_0106              ------------------------------------------------
su_gi_contig_696             ------------------------------------------------
gi|462826|gb|T18040.1|T18040 ------------------------------------------------

PF11_0106                    AATATATTAATAACAATATGTATATTTTATATGTTGTTTTACATGTTA
MAL11|PF11_0106              ------------------------------------------------
su_gi_contig_696             ------------------------------------------------
gi|462826|gb|T18040.1|T18040 ------------------------------------------------

PF11_0106                    GTATTTTTTTTTAAATATATAACATTATTATGTATATATATATATATA
MAL11|PF11_0106              ------------------------------------------------
su_gi_contig_696             ------------------------------------------------
gi|462826|gb|T18040.1|T18040 ------------------------------------------------

PF11_0106                    TATATTATATTTGTGAATATTACCTATATGTTATGACAAAAAATGTTA
MAL11|PF11_0106              ------------------------------------------------
su_gi_contig_696             ------------------------------------------------
gi|462826|gb|T18040.1|T18040 ------------------------------------------------

PF11_0106                    CAAATTTATTTTATATTTTATATTTTATTTTATATTTTATTTATTTTT
MAL11|PF11_0106              ------------------------------------------------
su_gi_contig_696             ------------------------------------------------
gi|462826|gb|T18040.1|T18040 ------------------------------------------------

PF11_0106                    TCCTTTTTCTTTCCTTTTGTTGCCACTTCATAGTTGGATTTAATAGTG
MAL11|PF11_0106              ---------------------------------TTGGATTTAATAGTG
su_gi_contig_696             ---------------------------------TTGGATTTAATAGTG
gi|462826|gb|T18040.1|T18040 ------------CCTTTTGTTGCCACTTCATAGTTGGATTTAATAGTG

PF11_0106                    GACATGTTGTAACAAAGAGAAATTTAAAATTACATAAGAAAAAGAAAC
MAL11|PF11_0106              GACATGTTGTAACAAAGAGAAATTTAAAATTACATAAGAAAAAGAAAC
su_gi_contig_696             GACATGTTGTAACAAAGAGAAATTTAAAATTACATAAGAAAAAGAAAC
gi|462826|gb|T18040.1|T18040 GACATGTTGTAACAAAGAGAAATTTAAAATTACATAAGAAAAAGAAAC

PF11_0106                    CATTTTCTAAAAGAAAAGAATTGATAAAAGATGTCGTTAGAGAAATTA
MAL11|PF11_0106              CATTTTCTAAAAGAAAAGAATTGATAAAAGATGTCGTTAGAGAAATTA
su_gi_contig_696             CATTTTCTAAAAGAAAAGAATTGATAAAAGATGTCGTTAGAGAAATTA
gi|462826|gb|T18040.1|T18040 CATTTTCTAAAAGAAAAGAATTGATAAAAGATGTCGTTAGAGAAATTA

PF11_0106                    CTGGATTTAGTCCATATGAAAAAAGAATAATTGAATTGATAAAAATAG
MAL11|PF11_0106              CTGGATTTAGTCCATATGAAAAAAGAATAATTGAATTGATAAAAATAG
su_gi_contig_696             CTGGATTTAGTCCATATGAAAAAAGAATAATTGAATTGATAAAAATAG
gi|462826|gb|T18040.1|T18040 CTGGATTTAGTCCATATGAAAAAAGAATAATTGAATTGATAAAAATAG

PF11_0106                    GTACATCTGCTTCTACTAAAAGAAGTTTAAAATACGCTAAAAAAAAGT
MAL11|PF11_0106              GTACATCTGCTTCTACTAAAAGAAGTTTAAAATACGCTAAAAAAAAGT
su_gi_contig_696             GTACATCTGCTTCTACTAAAAGAAGTTTAAAATACGCTAAAAAAAAGT
gi|462826|gb|T18040.1|T18040 GTACATCTGCTTCTACTAAAAGAAGTTTAAAATACGCTAAAAAAAAGT

PF11_0106                    TAGGAACCCATAAAAGAGGAAAAGCTAAGAGAGAAGAAATTCAAAAAG
MAL11|PF11_0106              TAGGAACCCATAAAAGAGGAAAAGCTAAGAGAGAAGAAATTCAAAAAG
su_gi_contig_696             TAGGAACCCATAAAAGAGGAAAAGCTAAGAGAGAAGAAATTCAAAAAG
gi|462826|gb|T18040.1|T18040 TAGGAACCC---------------------------------------

PF11_0106                    TCGTTATTTTACAAAGAAGAAAAGCTGCTGAAAAACATTAAAACAAAA
MAL11|PF11_0106              TCGTTATTTTACAAAGAAGAAAAGCTGCTGAAAAACATTAA-------
su_gi_contig_696             TCGTTATTTTACAAAGAAGAAAAGCTGCTGAAAAACATTAAAACAAAA
gi|462826|gb|T18040.1|T18040 ------------------------------------------------

PF11_0106                    AAGAAAAACAATGAGATAAAGAAGAGAAAATATGTCAAATTTTTAATT
MAL11|PF11_0106              ------------------------------------------------
su_gi_contig_696             AAGAAAAACAATGAGATAAAGAAGAGAAAATATGTCAAATTTTTAATT
gi|462826|gb|T18040.1|T18040 ------------------------------------------------

PF11_0106                    TTTTTATATCCAGATAATTTGTATATTAATTTTATATTCATTATGTTA
MAL11|PF11_0106              ------------------------------------------------
su_gi_contig_696             TTTTTATATCCAGATAATTTGTATATTAATTTTATATTCATTATGTTA
gi|462826|gb|T18040.1|T18040 ------------------------------------------------

PF11_0106                    TATATAAAGACATGGTATTTATAATAAAATATATTTTTATTAACTGTA
MAL11|PF11_0106              ------------------------------------------------
su_gi_contig_696             TATATAAAGACATGGTATTTATAATAAAATATATTTTTATTAACTGTA
gi|462826|gb|T18040.1|T18040 ------------------------------------------------

PF11_0106                    TATATTGATATAGATAGATATAGATTTTTTTTATAATTTATTATTATT
MAL11|PF11_0106              ------------------------------------------------
su_gi_contig_696             TATATTGATATAGATAGATATAGATTTTTTTTATAATTTATTATTATT
gi|462826|gb|T18040.1|T18040 ------------------------------------------------

PF11_0106                    TATATGAAATTTTTTTTTTTTTTTATTAACATTTTAAAATTAATATAT
MAL11|PF11_0106              ------------------------------------------------
su_gi_contig_696             TATATGAAATTTTTTTTTTTTTTTATTAACATTTTAAAATTAATATAT
gi|462826|gb|T18040.1|T18040 ------------------------------------------------

PF11_0106                    ATTTATATTGAAAAAAAAAAAAAAAAAAAAAAAAAAATATATATATAT
MAL11|PF11_0106              ------------------------------------------------
su_gi_contig_696             ATTTATATTGAAAAAAAAAAAAAAAAA---------------------
gi|462826|gb|T18040.1|T18040 ------------------------------------------------

PF11_0106                    ATATATATATATATATATATACCTACATTTGTATGTATGTATGTGTGT
MAL11|PF11_0106              ------------------------------------------------
su_gi_contig_696             ------------------------------------------------
gi|462826|gb|T18040.1|T18040 ------------------------------------------------

PF11_0106                    ATTTTATTTTATTTTCTTTTTTCTTTTTTCTTTTTTTTTTTTTTTTTT
MAL11|PF11_0106              ------------------------------------------------
su_gi_contig_696             ------------------------------------------------
gi|462826|gb|T18040.1|T18040 ------------------------------------------------

PF11_0106                    TAAACTTCATAATTACTATATATCAACAGCCAAAATGAAAACTTTTGA
MAL11|PF11_0106              ------------------------------------------------
su_gi_contig_696             ------------------------------------------------
gi|462826|gb|T18040.1|T18040 ------------------------------------------------

PF11_0106                    CAACTTTTGTTATTTCTTTCTTTTTTTTTTTTTTCATTAATTATTTTA
MAL11|PF11_0106              ------------------------------------------------
su_gi_contig_696             ------------------------------------------------
gi|462826|gb|T18040.1|T18040 ------------------------------------------------

PF11_0106                    TAAATAAGAAAAAGGAATTTTTTTCTTTTTATTTTGAAGCATATAATA
MAL11|PF11_0106              ------------------------------------------------
su_gi_contig_696             ------------------------------------------------
gi|462826|gb|T18040.1|T18040 ------------------------------------------------

PF11_0106                    AAATGAGATAACATATATATATATATATATATATATTATATATATGTA
MAL11|PF11_0106              ------------------------------------------------
su_gi_contig_696             ------------------------------------------------
gi|462826|gb|T18040.1|T18040 ------------------------------------------------

PF11_0106                    TGTATACTATTTCATCGAATTTTCGTAGGTTAAAAAAAAAAACAAGAT
MAL11|PF11_0106              ------------------------------------------------
su_gi_contig_696             ------------------------------------------------
gi|462826|gb|T18040.1|T18040 ------------------------------------------------

PF11_0106                    TTATATATCATATGTCATAAAATTATGTGAACAATTTAAATTAAAAAT
MAL11|PF11_0106              ------------------------------------------------
su_gi_contig_696             ------------------------------------------------
gi|462826|gb|T18040.1|T18040 ------------------------------------------------

PF11_0106                    TTTTTTATTTTCAATATAAATGATTTAATTTTATTGTATTATTATCAT
MAL11|PF11_0106              ------------------------------------------------
su_gi_contig_696             ------------------------------------------------
gi|462826|gb|T18040.1|T18040 ------------------------------------------------

PF11_0106                    AATTTTTTTTTTTTTTTATTGTATTTCTTTTCCTTTTTTTAAATAATA
MAL11|PF11_0106              ------------------------------------------------
su_gi_contig_696             ------------------------------------------------
gi|462826|gb|T18040.1|T18040 ------------------------------------------------

PF11_0106                    GTTTATTATGGTTATCTTTTAAAAAGTCCTTTATTATATTTTTTTTTG
MAL11|PF11_0106              ------------------------------------------------
su_gi_contig_696             ------------------------------------------------
gi|462826|gb|T18040.1|T18040 ------------------------------------------------

PF11_0106                    TGAGGGGAATTAAAGAAAAGCTCTTTTTTTAATTTTTGGAAGTACAAC
MAL11|PF11_0106              ------------------------------------------------
su_gi_contig_696             ------------------------------------------------
gi|462826|gb|T18040.1|T18040 ------------------------------------------------

PF11_0106                    ATATATATAAAGATGAATAAGGGTCTAATAGAAACAGGAGTGGTAAAA
MAL11|PF11_0106              ------------------------------------------------
su_gi_contig_696             ------------------------------------------------
gi|462826|gb|T18040.1|T18040 ------------------------------------------------

PF11_0106                    ATTTTTAAGAAAACAAAAAAAAAAATAAAATAATAACATACACATATA
MAL11|PF11_0106              ------------------------------------------------
su_gi_contig_696             ------------------------------------------------
gi|462826|gb|T18040.1|T18040 ------------------------------------------------

PF11_0106                    AATATATAAATAAATAAATAAATATATATATATATATATATATATATA
MAL11|PF11_0106              ------------------------------------------------
su_gi_contig_696             ------------------------------------------------
gi|462826|gb|T18040.1|T18040 ------------------------------------------------

PF11_0106                    TATATATATATGTTTTTATGTATATAGTTTATATTTCTTTTTTGTATT
MAL11|PF11_0106              ------------------------------------------------
su_gi_contig_696             ------------------------------------------------
gi|462826|gb|T18040.1|T18040 ------------------------------------------------

PF11_0106                    TTTAAAGGGAATATATAAAATTTAAATATTTTTAATATATATATTAAC
MAL11|PF11_0106              ------------------------------------------------
su_gi_contig_696             ------------------------------------------------
gi|462826|gb|T18040.1|T18040 ------------------------------------------------

PF11_0106                    GCATAAAGAGTAAATGATAATAAATGTGTATAAAATGTCACATATATA
MAL11|PF11_0106              ------------------------------------------------
su_gi_contig_696             ------------------------------------------------
gi|462826|gb|T18040.1|T18040 ------------------------------------------------

PF11_0106                    TATGATGTACCATATTTAATATTTTTTTTTTTTTTTTTTTTTTTTTTT
MAL11|PF11_0106              ------------------------------------------------
su_gi_contig_696             ------------------------------------------------
gi|462826|gb|T18040.1|T18040 ------------------------------------------------

PF11_0106                    TTTTTTTTTCTCGTCTGAGCTGTAGAAAGTATCCTTTGGCGTCCTAGG
MAL11|PF11_0106              ------------------------------------------------
su_gi_contig_696             ------------------------------------------------
gi|462826|gb|T18040.1|T18040 ------------------------------------------------

PF11_0106                    TGTTTTGTACTTTTTTTATTTGAAACGATTTGTTATACAAGAATGGGA
MAL11|PF11_0106              ------------------------------------------------
su_gi_contig_696             ------------------------------------------------
gi|462826|gb|T18040.1|T18040 ------------------------------------------------

PF11_0106                    TATTTATAAAGTGAAGAAAAAAGAGAGAGACATTACGATGAATAAAAT
MAL11|PF11_0106              ------------------------------------------------
su_gi_contig_696             ------------------------------------------------
gi|462826|gb|T18040.1|T18040 ------------------------------------------------

PF11_0106                    TAAAATTCATGAGGATAATGAAAATGTGAAATATATTTTAGACGAGGA
MAL11|PF11_0106              ------------------------------------------------
su_gi_contig_696             ------------------------------------------------
gi|462826|gb|T18040.1|T18040 ------------------------------------------------

PF11_0106                    AAGAAATAAAAAAAAATATATAAGAACGTTCGACTATAAGGAAGCCAG
MAL11|PF11_0106              ------------------------------------------------
su_gi_contig_696             ------------------------------------------------
gi|462826|gb|T18040.1|T18040 ------------------------------------------------

PF11_0106                    ATAACAAAAAAATAAAATATATATATATATATAATATATATCCTTATG
MAL11|PF11_0106              ------------------------------------------------
su_gi_contig_696             ------------------------------------------------
gi|462826|gb|T18040.1|T18040 ------------------------------------------------

PF11_0106                    TGTT
MAL11|PF11_0106              ----
su_gi_contig_696             ----
gi|462826|gb|T18040.1|T18040 ----

;

endblock;
