# Supplementary material for: cDNA sequences reveal considerable gene prediction inaccuracy in the Plasmodium falciparum genome
Source: BMC Genomics. 2007 Jul 27;8:255. doi: 10.1186/1471-2164-8-255 (PMC1978503; doi:10.1186/1471-2164-8-255)
Supplement: Additional file 2 — Genes with predicted coding regions fully covered by EST and confirmation of predicted introns. Aligned cDNA and predicted CDS sequences can be viewed by double clicking the hyper-linked gene names in the Excel file. [file 1471-2164-8-255-S2.zip › PF11_0149.TXT]

#NEXUS

[!This data assembled using Sequencher, from Gene Codes Corporation.]
begin data;
   dimensions ntax=5 nchar=3469;
   format datatype=dna gap=- interleave=yes;
   matrix

PF11_0149                    TTTTTTTATTTATTTCAATTTATTATTATTTTTTTTTCTCCCTCCTAT
MAL11|PF11_0149              ------------------------------------------------
su_gi_contig_5061            ------------------------------------------------
E07_PfLab1_Large_Plate9b.ab1 ------------------------------------------------
C11_2329_1.ab1               ------------------------------------------------

PF11_0149                    TTTTAATCATTTTCCTTTTTTATTCCATTTGTTCCAATTTTTTATTAA
MAL11|PF11_0149              ------------------------------------------------
su_gi_contig_5061            ------------------------------------------------
E07_PfLab1_Large_Plate9b.ab1 ------------------------------------------------
C11_2329_1.ab1               ------------------------------------------------

PF11_0149                    ATTAAAATTAAAACAGCATTATATAAAATAAAATATATATATATATAT
MAL11|PF11_0149              ------------------------------------------------
su_gi_contig_5061            ------------------------------------------------
E07_PfLab1_Large_Plate9b.ab1 ------------------------------------------------
C11_2329_1.ab1               ------------------------------------------------

PF11_0149                    ATATACATTTATATAATATAATAATACCCTATATTTCAATAAAGTTAT
MAL11|PF11_0149              ------------------------------------------------
su_gi_contig_5061            ------------------------------------------------
E07_PfLab1_Large_Plate9b.ab1 ------------------------------------------------
C11_2329_1.ab1               ------------------------------------------------

PF11_0149                    AAAAACCATAAAAAAATTATGTATATATTTATTTTTCATAATTGTACA
MAL11|PF11_0149              ------------------------------------------------
su_gi_contig_5061            ------------------------------------------------
E07_PfLab1_Large_Plate9b.ab1 ------------------------------------------------
C11_2329_1.ab1               ------------------------------------------------

PF11_0149                    AAAATAAATGGAAACAAAATGAAATATATATATATATATATATATAAA
MAL11|PF11_0149              ------------------------------------------------
su_gi_contig_5061            ------------------------------------------------
E07_PfLab1_Large_Plate9b.ab1 ------------------------------------------------
C11_2329_1.ab1               ------------------------------------------------

PF11_0149                    GGATTTCATTTTGCCATGATACAATTTATATTTTATGTTTATATATAC
MAL11|PF11_0149              ------------------------------------------------
su_gi_contig_5061            ------------------------------------------------
E07_PfLab1_Large_Plate9b.ab1 ------------------------------------------------
C11_2329_1.ab1               ------------------------------------------------

PF11_0149                    TTTTTTAATTTCTTAAAAATATATATTTAATTAACTTCATTTTTTCTT
MAL11|PF11_0149              ------------------------------------------------
su_gi_contig_5061            ------------------------------------------------
E07_PfLab1_Large_Plate9b.ab1 ------------------------------------------------
C11_2329_1.ab1               ------------------------------------------------

PF11_0149                    ATAACAAATTTTTCCAACATTTGAAAAATGTTTACAACATTTACAAAT
MAL11|PF11_0149              ------------------------------------------------
su_gi_contig_5061            ------------------------------------------------
E07_PfLab1_Large_Plate9b.ab1 ------------------------------------------------
C11_2329_1.ab1               ------------------------------------------------

PF11_0149                    AGAAGAATAATTCATTATAAATATGAACCAACACAAAAGGAAAGAAAA
MAL11|PF11_0149              ------------------------------------------------
su_gi_contig_5061            ------------------------------------------------
E07_PfLab1_Large_Plate9b.ab1 ------------------------------------------------
C11_2329_1.ab1               ------------------------------------------------

PF11_0149                    GCAAGAAAAAAAAAAAAAAAAAAAAAAAAAAGTAACAAAAAGGGAACA
MAL11|PF11_0149              ------------------------------------------------
su_gi_contig_5061            ------------------------------------------------
E07_PfLab1_Large_Plate9b.ab1 ------------------------------------------------
C11_2329_1.ab1               ------------------------------------------------

PF11_0149                    CATGCGCTCTTTATTTATTTATTTATTTTTTTTTTTTTGTTCTTTTTT
MAL11|PF11_0149              ------------------------------------------------
su_gi_contig_5061            ------------------------------------------------
E07_PfLab1_Large_Plate9b.ab1 ------------------------------------------------
C11_2329_1.ab1               ------------------------------------------------

PF11_0149                    TTTTTTTTTTTTCTTCAATAAAAATATAATTTCATTATAAAAAATGAA
MAL11|PF11_0149              ------------------------------------------------
su_gi_contig_5061            ------------------------------------------------
E07_PfLab1_Large_Plate9b.ab1 ------------------------------------------------
C11_2329_1.ab1               ------------------------------------------------

PF11_0149                    AAATTCATAAATTATAGTTTTTCAACTCTACATATATGAATATATATA
MAL11|PF11_0149              ------------------------------------------------
su_gi_contig_5061            ------------------------------------------------
E07_PfLab1_Large_Plate9b.ab1 ------------------------------------------------
C11_2329_1.ab1               ------------------------------------------------

PF11_0149                    TAAATATATACATATATATATATATATATATATATATATATGAATGAA
MAL11|PF11_0149              ------------------------------------------------
su_gi_contig_5061            ------------------------------------------------
E07_PfLab1_Large_Plate9b.ab1 ------------------------------------------------
C11_2329_1.ab1               ------------------------------------------------

PF11_0149                    TAATATTTAAAAGAATATAATATATGCTTATGAATGAAATATGTAAAA
MAL11|PF11_0149              ------------------------------------------------
su_gi_contig_5061            ------------------------------------------------
E07_PfLab1_Large_Plate9b.ab1 ------------------------------------------------
C11_2329_1.ab1               ------------------------------------------------

PF11_0149                    TTAGTTTATGTATATATTATATATATATATATATATATTATTTTAAAT
MAL11|PF11_0149              ------------------------------------------------
su_gi_contig_5061            ------------------------------------------------
E07_PfLab1_Large_Plate9b.ab1 ------------------------------------------------
C11_2329_1.ab1               ------------------------------------------------

PF11_0149                    AGTGACATGTAACATTAGATCATTTAAATTCGTATGGTTATTCATTTT
MAL11|PF11_0149              ------------------------------------------------
su_gi_contig_5061            ------------------------------------------------
E07_PfLab1_Large_Plate9b.ab1 ------------------------------------------------
C11_2329_1.ab1               ------------------------------------------------

PF11_0149                    ATATTTTTAATATATATATTTATATATATATTTTTTTTTTTTTTTTTC
MAL11|PF11_0149              ------------------------------------------------
su_gi_contig_5061            ------------------------------------------------
E07_PfLab1_Large_Plate9b.ab1 ------------------------------------------------
C11_2329_1.ab1               ------------------------------------------------

PF11_0149                    TCCCTTAATTATAAGCATGTGTTTATATAGTTTTTTAAAATATAAATG
MAL11|PF11_0149              ------------------------------------------------
su_gi_contig_5061            ------------------------------------------------
E07_PfLab1_Large_Plate9b.ab1 ------------------------------------------------
C11_2329_1.ab1               ------------------------------------------------

PF11_0149                    TTCATTTTCCCTTATACATAAATATTTTATAAATCCACTATTTTATAA
MAL11|PF11_0149              ------------------------------------------------
su_gi_contig_5061            ------------------------------------------------
E07_PfLab1_Large_Plate9b.ab1 ------------------------------------------------
C11_2329_1.ab1               ------------------------------------------------

PF11_0149                    TTTCCTTGAAATTAAAGAAAAAAAGAACACAATTCTTCTTTATATGTA
MAL11|PF11_0149              ------------------------------------------------
su_gi_contig_5061            ------------------------------------------------
E07_PfLab1_Large_Plate9b.ab1 ------------------------------------------------
C11_2329_1.ab1               ------------------------------------------------

PF11_0149                    TTAGGACTATACATATATATATATTTAATATATATGTATATATTATAA
MAL11|PF11_0149              ------------------------------------------------
su_gi_contig_5061            ------------------------------------------------
E07_PfLab1_Large_Plate9b.ab1 ------------------------------------------------
C11_2329_1.ab1               ------------------------------------------------

PF11_0149                    TTTGAAACGTATACAAATATAAGCTGTATTATGAATGGTATATATATT
MAL11|PF11_0149              ------------------------------------------------
su_gi_contig_5061            ------------------------------------------------
E07_PfLab1_Large_Plate9b.ab1 ------------------------------------------------
C11_2329_1.ab1               ------------------------------------------------

PF11_0149                    CATATATATAAATTTGATAATTAAGAACAGCACAAATAAAAAAAAAGA
MAL11|PF11_0149              ------------------------------------------------
su_gi_contig_5061            ------------------------------------------------
E07_PfLab1_Large_Plate9b.ab1 ------------------------------------------------
C11_2329_1.ab1               ------------------------------------------------

PF11_0149                    AAAAAAAAAAAAAACATATATGTATATATAATATAACATTTATTATAA
MAL11|PF11_0149              ------------------------------------------------
su_gi_contig_5061            ------------------------------------------------
E07_PfLab1_Large_Plate9b.ab1 ------------------------------------------------
C11_2329_1.ab1               ------------------------------------------------

PF11_0149                    TTTTTCTCTTTTTTTTTTTTTTTTTTTTTCCAGCTAGCCATTTTTGTG
MAL11|PF11_0149              ------------------------------------------------
su_gi_contig_5061            ------------------------------------------------
E07_PfLab1_Large_Plate9b.ab1 ------------------------------------------------
C11_2329_1.ab1               ------------------------------------------------

PF11_0149                    AGTCCTATTTTATAATTATATCTTTTTAATATACATATAAATTTTTAA
MAL11|PF11_0149              ------------------------------------------------
su_gi_contig_5061            ------------------------------------------------
E07_PfLab1_Large_Plate9b.ab1 ------------------------------------------------
C11_2329_1.ab1               ------------------------------------------------

PF11_0149                    GATATTGTTGTTTAGTATTTTTCTTTTTTTTTTTTTTTTTTTTTTTTT
MAL11|PF11_0149              ------------------------------------------------
su_gi_contig_5061            ------------------------------------------------
E07_PfLab1_Large_Plate9b.ab1 ------------------------------------------------
C11_2329_1.ab1               ------------------------------------------------

PF11_0149                    TTTTGTTTATTGATATATTTTTCAGTCGTTTAAAATTATAGTTACACA
MAL11|PF11_0149              ------------------------------------------------
su_gi_contig_5061            ------------------------------TAAAATTATAGTTACACA
E07_PfLab1_Large_Plate9b.ab1 ------------------------------TAAAATTATAGTTACACA
C11_2329_1.ab1               ------------------------------------------------

PF11_0149                    ACAATAATTTTTTTTCTGTTTATCCTTATTATTATACTTGAATTATTT
MAL11|PF11_0149              ------------------------------------------------
su_gi_contig_5061            ACAATAATTTTTTTTCTGTTTATCCTTATTATTATACTTGAATTATTT
E07_PfLab1_Large_Plate9b.ab1 ACAATAATTTTTTTTCTGTTTATCCTTATTATTATACTTGAATTATTT
C11_2329_1.ab1               ------------------------------------------------

PF11_0149                    ATGTAATAAACCATGAGTAATATTCATACGCTAGCAGAGTATCGAGAT
MAL11|PF11_0149              ------------ATGAGTAATATTCATACGCTAGCAGAGTATCGAGAT
su_gi_contig_5061            ATGTAATAAACCATGAGTAATATTCATACGCTAGCAGAGTATCGAGAT
E07_PfLab1_Large_Plate9b.ab1 ATGTAATAAACCATGAGTAATATTCATACGCTAGCAGAGTATCGAGAT
C11_2329_1.ab1               ------------------------------------------------

PF11_0149                    GATTATGCCGAAAATACACCCTTCAACAGAAGTATGCAATAACAATAT
MAL11|PF11_0149              GATTATGCCGAAAATACACCCTTCAACAGAA-----------------
su_gi_contig_5061            GATTATGCCGAAAATACACCCTTCAACAGAA-----------------
E07_PfLab1_Large_Plate9b.ab1 GATTATGCCGAAAATACACCCTTCAACAGAA-----------------
C11_2329_1.ab1               ------------------------------------------------

PF11_0149                    TATATATATATATATATATTTATTTATTTATGAGGAAAATTTTATGAA
MAL11|PF11_0149              ------------------------------------------------
su_gi_contig_5061            ------------------------------------------------
E07_PfLab1_Large_Plate9b.ab1 ------------------------------------------------
C11_2329_1.ab1               ------------------------------------------------

PF11_0149                    TATATGTGACCATATATATATTATTTATATCTTTAAATGATATTTTAT
MAL11|PF11_0149              ------------------------------------------------
su_gi_contig_5061            ------------------------------------------------
E07_PfLab1_Large_Plate9b.ab1 ------------------------------------------------
C11_2329_1.ab1               ------------------------------------------------

PF11_0149                    ACCATGTTTATTTTATTATATTTTTTCCTTTTAAATGGACATATTATA
MAL11|PF11_0149              ------------------------------------------------
su_gi_contig_5061            ------------------------------------------------
E07_PfLab1_Large_Plate9b.ab1 ------------------------------------------------
C11_2329_1.ab1               ------------------------------------------------

PF11_0149                    TTTGGAATTTTTTTTTTTTTTTTTAACAAGCGCCAGATTATTATCAGT
MAL11|PF11_0149              ------------------------------CGCCAGATTATTATCAGT
su_gi_contig_5061            ------------------------------CGCCAGATTATTATCAGT
E07_PfLab1_Large_Plate9b.ab1 ------------------------------CGCCAGATTATTATCAGT
C11_2329_1.ab1               ------------------------------------------------

PF11_0149                    CTCAGAGTAGTTTTGTTCAAAGGTCTAAACCAATTGATTTATTGAACC
MAL11|PF11_0149              CTCAGAGTAGTTTTGTTCAAAGGTCTAAACCAATTGATTTATTGAACC
su_gi_contig_5061            CTCAGAGTAGTTTTGTTCAAAGGTCTAAACCAATTGATTTATTGAACC
E07_PfLab1_Large_Plate9b.ab1 CTCAGAGTAGTTTTGTTCAAAGGTCTAAACCAATTGATTTATTGAACC
C11_2329_1.ab1               ---------------------------------------TATTGAACC

PF11_0149                    TTATATTTCCCCACTTTACATGGAAAAGTTTTATGGTCGTTATTTCTA
MAL11|PF11_0149              TTATATTTCCCCACTTTACATGGAAAAGTTTTATGGTCGTTATTTCTA
su_gi_contig_5061            TTATATTTCCCCACTTTACATGGAAAAGTTTTATGGTCGTTATTTCTA
E07_PfLab1_Large_Plate9b.ab1 TTATATTTCCCCACTTTACATGGAAAAGTTTTATGGTCGTTATTTCTA
C11_2329_1.ab1               TTATATTTCCCCACTTTACATGGAAAAGTTTTATGGTCGTTATTTCTA

PF11_0149                    TTATACAGTTGATTGTTTTTATCATATCAGTGAGTATAAAACCAGCAG
MAL11|PF11_0149              TTATACAGTTGATTGTTTTTATCATATCAGTGAGTATAAAACCAGCAG
su_gi_contig_5061            TTGTACAGTTGATTGTTTTTATCATATCAGTGAGTATAAAACCAGCAG
E07_PfLab1_Large_Plate9b.ab1 TTGTACAGTTGATTGTTTTTATCATATCAGTGAGTATAAAACCAGCAG
C11_2329_1.ab1               TTGTACAGTTGATTGTTTTTATCATATCAGTGAGTATAAAACCAGCAG

PF11_0149                    ACTTCCTTACCCCTTCAGGTATATATACTAATATGAATTCGTTAATAT
MAL11|PF11_0149              ACTTCCTTACCCCTTCAGGTATATATACTAATATGAATTCGTTAATAT
su_gi_contig_5061            ACTTCCTTACCCCTTCAGGTATATATACTAATATGAATTCGTTAATAT
E07_PfLab1_Large_Plate9b.ab1 ACTTCCTTACCCCTTCAGGTATATATACTAATATGAATTCGTTAATAT
C11_2329_1.ab1               ACTTCCTTACCCCTTCAGGTATATATACTAATATGAATTCGTTAATAT

PF11_0149                    AATTAAATACATAAAATATAAGGATATTAAAGGAAAAATAAAAAAAAA
MAL11|PF11_0149              AA----------------------------------------------
su_gi_contig_5061            AATTAAATACATAAAATATAAGGATATTAAAGGAAAAAT---------
E07_PfLab1_Large_Plate9b.ab1 AATTAAATACATAAAATATAAGGATATTAAAGGAAAAAT---------
C11_2329_1.ab1               AATTAAATACATAAAATATAAGGATATTAAAGGAAAAAT---------

PF11_0149                    AAAAAAAGAAGAAGAACATATAATGAAAATATACATCAATAAATAATT
MAL11|PF11_0149              ------------------------------------------------
su_gi_contig_5061            ------------------------------------------------
E07_PfLab1_Large_Plate9b.ab1 ------------------------------------------------
C11_2329_1.ab1               ------------------------------------------------

PF11_0149                    AAAAATAAAGCAATGACAAAAATAGTTATATTTTGTTACATTGTATTT
MAL11|PF11_0149              ------------------------------------------------
su_gi_contig_5061            ------------------------------------------------
E07_PfLab1_Large_Plate9b.ab1 ------------------------------------------------
C11_2329_1.ab1               ------------------------------------------------

PF11_0149                    ATATATAATAATAAATATTGTATTTTTTTTTTTTTTATAACATATATC
MAL11|PF11_0149              ------------------------------------------------
su_gi_contig_5061            ------------------------------------------------
E07_PfLab1_Large_Plate9b.ab1 ------------------------------------------------
C11_2329_1.ab1               ------------------------------------------------

PF11_0149                    ATCTCATTTGTTATTATTTTAATTAATTATTTAATTATTTATGTATTT
MAL11|PF11_0149              ------------------------------------------------
su_gi_contig_5061            ------------------------------------------------
E07_PfLab1_Large_Plate9b.ab1 ------------------------------------------------
C11_2329_1.ab1               ------------------------------------------------

PF11_0149                    AATTATTTGTGTAGATAGCTTATTAGTAACCCTTGGTGCGAATGTTGC
MAL11|PF11_0149              ------------------------------------------------
su_gi_contig_5061            ------------------------------------------------
E07_PfLab1_Large_Plate9b.ab1 ------------------------------------------------
C11_2329_1.ab1               ------------------------------------------------

PF11_0149                    GTCGAGAATAAAACAGGGAGAAATTCACAGATTGATTTTACCCATATT
MAL11|PF11_0149              ------------------------------------------------
su_gi_contig_5061            ------------------------------------------------
E07_PfLab1_Large_Plate9b.ab1 ------------------------------------------------
C11_2329_1.ab1               ------------------------------------------------

PF11_0149                    TTTACATGCAAATATATTCCATGCAATTTTTAATATTTTTTTTCAATT
MAL11|PF11_0149              ------------------------------------------------
su_gi_contig_5061            ------------------------------------------------
E07_PfLab1_Large_Plate9b.ab1 ------------------------------------------------
C11_2329_1.ab1               ------------------------------------------------

PF11_0149                    AAGAATGGGATTTACATTAGAAAAGAATTATGGTATTATGAAGATTAT
MAL11|PF11_0149              ------------------------------------------------
su_gi_contig_5061            ------------------------------------------------
E07_PfLab1_Large_Plate9b.ab1 ------------------------------------------------
C11_2329_1.ab1               ------------------------------------------------

PF11_0149                    CATACTTTATTTTGTTACCGGTATGTATGGAAATATTTTATCCTCCTC
MAL11|PF11_0149              ------------------------------------------------
su_gi_contig_5061            ------------------------------------------------
E07_PfLab1_Large_Plate9b.ab1 ------------------------------------------------
C11_2329_1.ab1               ------------------------------------------------

PF11_0149                    CATAACATATTGTCCAATAAAAGTAGGGGCAAGTACATCAGGTATGGG
MAL11|PF11_0149              ------------------------------------------------
su_gi_contig_5061            ------------------------------------------------
E07_PfLab1_Large_Plate9b.ab1 ------------------------------------------------
C11_2329_1.ab1               ------------------------------------------------

PF11_0149                    GTTAGTTGGAATAGTAACATCTGAATTAATTTTATTGTGGCATATAAT
MAL11|PF11_0149              ------------------------------------------------
su_gi_contig_5061            ------------------------------------------------
E07_PfLab1_Large_Plate9b.ab1 ------------------------------------------------
C11_2329_1.ab1               ------------------------------------------------

PF11_0149                    TAGACATAGAGAAAGAGTTGTTTTTAATATAATATTTTTTTCTTTAAT
MAL11|PF11_0149              ------------------------------------------------
su_gi_contig_5061            ------------------------------------------------
E07_PfLab1_Large_Plate9b.ab1 ------------------------------------------------
C11_2329_1.ab1               ------------------------------------------------

PF11_0149                    ATCTTTTTTTTATTACTTCACTTTTAATGGTTCTAATATTGACCACGT
MAL11|PF11_0149              ------------------------------------------------
su_gi_contig_5061            ------------------------------------------------
E07_PfLab1_Large_Plate9b.ab1 ------------------------------------------------
C11_2329_1.ab1               ------------------------------------------------

PF11_0149                    TGGTCATTTAGGAGGCTTAATATCGGGTAAGGAAAAAAAGAAATAATA
MAL11|PF11_0149              ------------------------------------------------
su_gi_contig_5061            ------------------------------------------------
E07_PfLab1_Large_Plate9b.ab1 ------------------------------------------------
C11_2329_1.ab1               ------------------------------------------------

PF11_0149                    ATAAGTAAAATAATAATAATATGTGGAAATGTTAGATGAATATATTTA
MAL11|PF11_0149              ------------------------------------------------
su_gi_contig_5061            ------------------------------------------------
E07_PfLab1_Large_Plate9b.ab1 ------------------------------------------------
C11_2329_1.ab1               ------------------------------------------------

PF11_0149                    TGTGTCCTTATATGAAACAATCGTAAATAAATAAATAAATAAATAAAT
MAL11|PF11_0149              ------------------------------------------------
su_gi_contig_5061            ------------------------------------------------
E07_PfLab1_Large_Plate9b.ab1 ------------------------------------------------
C11_2329_1.ab1               ------------------------------------------------

PF11_0149                    ATATATATATATATATATATTCCTTTTTTTTTACCACAAAATGTTAAC
MAL11|PF11_0149              ------------------------------------------------
su_gi_contig_5061            ------------------------------------------------
E07_PfLab1_Large_Plate9b.ab1 ------------------------------------------------
C11_2329_1.ab1               ------------------------------------------------

PF11_0149                    TTATTAGGCATATCCCTCGGAATATTATACAATGAACATATGGATAAC
MAL11|PF11_0149              ------------------------------------------------
su_gi_contig_5061            ------------------------------------------------
E07_PfLab1_Large_Plate9b.ab1 ------------------------------------------------
C11_2329_1.ab1               ------------------------------------------------

PF11_0149                    AAACCTAGATGGTATAACCATTTAAAAATAGGTTCATATATTTCATTA
MAL11|PF11_0149              ------------------------------------------------
su_gi_contig_5061            ------------------------------------------------
E07_PfLab1_Large_Plate9b.ab1 ------------------------------------------------
C11_2329_1.ab1               ------------------------------------------------

PF11_0149                    GTTCTTTTGGCTATTATACCAACCGTCGTTTTATTTACAATACCTCGT
MAL11|PF11_0149              ------------------------------------------------
su_gi_contig_5061            ------------------------------------------------
E07_PfLab1_Large_Plate9b.ab1 ------------------------------------------------
C11_2329_1.ab1               ------------------------------------------------

PF11_0149                    ACATGTTAATTCGCAAATAAATTAATGTACACATATATATATATATAT
MAL11|PF11_0149              ------------------------------------------------
su_gi_contig_5061            ------------------------------------------------
E07_PfLab1_Large_Plate9b.ab1 ------------------------------------------------
C11_2329_1.ab1               ------------------------------------------------

PF11_0149                    TATGTAATCATTTTTAATTCTTATAAAAATGTTCATCATATATCATTT
MAL11|PF11_0149              ------------------------------------------------
su_gi_contig_5061            ------------------------------------------------
E07_PfLab1_Large_Plate9b.ab1 ------------------------------------------------
C11_2329_1.ab1               ------------------------------------------------

PF11_0149                    TTATTACACTAATTTTTTCTTCTTATTTGTTTATACTTCATTACTATT
MAL11|PF11_0149              ------------------------------------------------
su_gi_contig_5061            ------------------------------------------------
E07_PfLab1_Large_Plate9b.ab1 ------------------------------------------------
C11_2329_1.ab1               ------------------------------------------------

PF11_0149                    ATTTATTATGTTATATTTTTTATTTATTTATTTTATTTTATTTTTTTT
MAL11|PF11_0149              ------------------------------------------------
su_gi_contig_5061            ------------------------------------------------
E07_PfLab1_Large_Plate9b.ab1 ------------------------------------------------
C11_2329_1.ab1               ------------------------------------------------

PF11_0149                    TTGTTACTTTTTAAATTTACAAAATAAAAAGAATTTCCATTTAAAATA
MAL11|PF11_0149              ------------------------------------------------
su_gi_contig_5061            ------------------------------------------------
E07_PfLab1_Large_Plate9b.ab1 ------------------------------------------------
C11_2329_1.ab1               ------------------------------------------------

PF11_0149                    TAATAATAATAATATATATATATTTATTTGAATTCTACTTATTCATGA
MAL11|PF11_0149              ------------------------------------------------
su_gi_contig_5061            ------------------------------------------------
E07_PfLab1_Large_Plate9b.ab1 ------------------------------------------------
C11_2329_1.ab1               ------------------------------------------------

PF11_0149                    GAATCGATTTATAAATTTTAATTAAAAAGTTTTTATGATGAAAAAAAA
MAL11|PF11_0149              ------------------------------------------------
su_gi_contig_5061            ------------------------------------------------
E07_PfLab1_Large_Plate9b.ab1 ------------------------------------------------
C11_2329_1.ab1               ------------------------------------------------

PF11_0149                    AAGAAGAATATTAATAAAAATACACAAGCACACAAATGTACATATATA
MAL11|PF11_0149              ------------------------------------------------
su_gi_contig_5061            ------------------------------------------------
E07_PfLab1_Large_Plate9b.ab1 ------------------------------------------------
C11_2329_1.ab1               ------------------------------------------------

PF11_0149                    TATATATATATATATATAAGAGATAATTGTGTAAAAGGAAATTACTCT
MAL11|PF11_0149              ------------------------------------------------
su_gi_contig_5061            ------------------------------------------------
E07_PfLab1_Large_Plate9b.ab1 ------------------------------------------------
C11_2329_1.ab1               ------------------------------------------------

PF11_0149                    TGTATTTTATTATTAACAAAAGTATGAAATAAAGATAATGTAGACGAT
MAL11|PF11_0149              ------------------------------------------------
su_gi_contig_5061            ------------------------------------------------
E07_PfLab1_Large_Plate9b.ab1 ------------------------------------------------
C11_2329_1.ab1               ------------------------------------------------

PF11_0149                    TTGAAGGTGAAAA
MAL11|PF11_0149              -------------
su_gi_contig_5061            -------------
E07_PfLab1_Large_Plate9b.ab1 -------------
C11_2329_1.ab1               -------------

;

endblock;
