# Supplementary material for: cDNA sequences reveal considerable gene prediction inaccuracy in the Plasmodium falciparum genome
Source: BMC Genomics. 2007 Jul 27;8:255. doi: 10.1186/1471-2164-8-255 (PMC1978503; doi:10.1186/1471-2164-8-255)
Supplement: Additional file 2 — Genes with predicted coding regions fully covered by EST and confirmation of predicted introns. Aligned cDNA and predicted CDS sequences can be viewed by double clicking the hyper-linked gene names in the Excel file. [file 1471-2164-8-255-S2.zip › PF11_0164.TXT]

#NEXUS

[!This data assembled using Sequencher, from Gene Codes Corporation.]
begin data;
   dimensions ntax=3 nchar=3922;
   format datatype=dna gap=- interleave=yes;
   matrix

PF11_0164         TATGTCAATAGTATTTTAAAAAGGGACCTATCTTAAATAAATAAGTAA
MAL11|PF11_0164   ------------------------------------------------
su_gi_contig_1173 ------------------------------------------------

PF11_0164         TAAAATTTTGGGAATATTTTATATAATTTTACGATTTTACATAAAATA
MAL11|PF11_0164   ------------------------------------------------
su_gi_contig_1173 ------------------------------------------------

PF11_0164         TGAAGATACCTCCAAAGGATAGAAAGAATTTTATAACTGGATTGAAGT
MAL11|PF11_0164   ------------------------------------------------
su_gi_contig_1173 ------------------------------------------------

PF11_0164         TAGGTGTTCATATATGTGTTATATAAGTATGTTTATATTTGTTGTTTT
MAL11|PF11_0164   ------------------------------------------------
su_gi_contig_1173 ------------------------------------------------

PF11_0164         TTTTATATATCAAATACTTGATTATCTGTCTGTTCGTTTATTATTGTA
MAL11|PF11_0164   ------------------------------------------------
su_gi_contig_1173 ------------------------------------------------

PF11_0164         TGTTCTAATTTTTTTACCTGTTGATGAAGAAAATTATTTTGTTAAAAT
MAL11|PF11_0164   ------------------------------------------------
su_gi_contig_1173 ------------------------------------------------

PF11_0164         AATAGGAAATTTCTATAAATATCTGATGATATATTAATGGAAGAGTTT
MAL11|PF11_0164   ------------------------------------------------
su_gi_contig_1173 ------------------------------------------------

PF11_0164         TAAAATGCATCCTTACTAATTTTTCCTTTACCTTACACATAATATATA
MAL11|PF11_0164   ------------------------------------------------
su_gi_contig_1173 ------------------------------------------------

PF11_0164         TATATATATATATATATATATATATATATATATATATATATATATATA
MAL11|PF11_0164   ------------------------------------------------
su_gi_contig_1173 ------------------------------------------------

PF11_0164         ATTTTTTTTTTTTCTTTTTTTGTTTATATTTTTTTAATTATGTGTATG
MAL11|PF11_0164   ------------------------------------------------
su_gi_contig_1173 ------------------------------------------------

PF11_0164         TATATATTATTTGTTATAATGAATAATTTGTCCCATAATATTAAATGA
MAL11|PF11_0164   ------------------------------------------------
su_gi_contig_1173 ------------------------------------------------

PF11_0164         ACTAGAACTAATAAAATGAATACATAAAATGAAATGAAACGATATAAT
MAL11|PF11_0164   ------------------------------------------------
su_gi_contig_1173 ------------------------------------------------

PF11_0164         ATAATATAAATTATATTACAATAAAATATATAATAGTGAGGAAAAAAT
MAL11|PF11_0164   ------------------------------------------------
su_gi_contig_1173 ------------------------------------------------

PF11_0164         ATAATATATACATACATATATATAATATATATATATATATATATATAT
MAL11|PF11_0164   ------------------------------------------------
su_gi_contig_1173 ------------------------------------------------

PF11_0164         AATGTAAAATTGAAAATACAAATATTTAGATTTTCTTTTATGCGTAAA
MAL11|PF11_0164   ------------------------------------------------
su_gi_contig_1173 ------------------------------------------------

PF11_0164         ATTTGTAAAACTCTTATATTTTCTTTGTTTATAAATTTTTATTTATTT
MAL11|PF11_0164   ------------------------------------------------
su_gi_contig_1173 ------------------------------------------------

PF11_0164         TTACATATATTCCAAGGAACGTATTATAATAAAATTATAAAGAGAATT
MAL11|PF11_0164   ------------------------------------------------
su_gi_contig_1173 ------------------------------------------------

PF11_0164         TTACATTACTTTACATATTTTCGCATTCTTTTTTATCTTATGAAGATA
MAL11|PF11_0164   ------------------------------------------------
su_gi_contig_1173 ------------------------------------------------

PF11_0164         AATGGGAATAATAATTGTTACTGTAATTTAAATTTTTGTAAAAATATT
MAL11|PF11_0164   ------------------------------------------------
su_gi_contig_1173 ------------------------------------------------

PF11_0164         ATGTTTTATTCATTTTATTCCTATAAGTATTAATTCTAATTTTAGGTA
MAL11|PF11_0164   ------------------------------------------------
su_gi_contig_1173 ------------------------------------------------

PF11_0164         CTTATTTACTTAGAATACATATAAAGGAGGAAAAATGGGAGAAGTGCT
MAL11|PF11_0164   ------------------------------------------------
su_gi_contig_1173 ------------------------------------------------

PF11_0164         TATTATAATTTGCAAATATAATATATATAATATATATATATATATATA
MAL11|PF11_0164   ------------------------------------------------
su_gi_contig_1173 ------------------------------------------------

PF11_0164         TATATATATATATATATAATAATATAAATAAATATTTTAACGTCCTAT
MAL11|PF11_0164   ------------------------------------------------
su_gi_contig_1173 ------------------------------------------------

PF11_0164         TTATTTATTTTTATTTATTTTTTTTTTTTTTAGATACATATTTTTTTT
MAL11|PF11_0164   ------------------------------------------------
su_gi_contig_1173 ------------------------------------------------

PF11_0164         ATTGTGTGCATTAAGTATTGAATAATTTATTTTTTATTTTTCGTATTT
MAL11|PF11_0164   ------------------------------------------------
su_gi_contig_1173 ------------------------------------------------

PF11_0164         TTATTTTTATTTTTATTATTTCATTTTTTTTTTTTTTTTGAATATGTA
MAL11|PF11_0164   ------------------------------------------------
su_gi_contig_1173 ------------------------------------------------

PF11_0164         TTATATTATATTGTATTAAGATATATGTTTCTTAATTTTTAAATTAAT
MAL11|PF11_0164   ------------------------------------------------
su_gi_contig_1173 ------------------------------------------------

PF11_0164         TTATTTAAAAAATATTTATATAATTTATAATATTTACGATAAATATAA
MAL11|PF11_0164   ------------------------------------------------
su_gi_contig_1173 ------------------------------------------------

PF11_0164         AATATTATATTATATATATTTGGTTTTTTTTTTTTTTTTTTTTTTTAT
MAL11|PF11_0164   ------------------------------------------------
su_gi_contig_1173 ------------------------------------------------

PF11_0164         TAAAAAAGAATTAAAATAGTTGCTTGAAATTATTAACATTCTTTTAGC
MAL11|PF11_0164   ------------------------------------------------
su_gi_contig_1173 -------------------TTGCTTGAAATTATTAACATTCTTTTAGC

PF11_0164         TATATTTTTAAGAGATATCTTAAATCCGAACTAAAATAAAATTATTTC
MAL11|PF11_0164   ------------------------------------------------
su_gi_contig_1173 TATATTTTTAAGAGATATCTTAAATCCGAACTAAAATAAAATTATTTC

PF11_0164         TTTTTGCAAAAATGAATAAATTAGTAAGATTATGAAAAGTATAATATA
MAL11|PF11_0164   -----------ATGAATAAATTA-------------------------
su_gi_contig_1173 TTTTTGCAAAAATGAATAAATTA-------------------------

PF11_0164         TATTAAGTATCTAATTAGATCTCATAATTTTAATACATACATATATAT
MAL11|PF11_0164   ------------------------------------------------
su_gi_contig_1173 ------------------------------------------------

PF11_0164         ATATATATATATATATATATATATATATATTTATTTATTTATTTATTT
MAL11|PF11_0164   ------------------------------------------------
su_gi_contig_1173 ------------------------------------------------

PF11_0164         ATTTATTTATTATTTTTTTTTTTTATTTTGCATTAGGTGTCAATCATT
MAL11|PF11_0164   ------------------------------------GTGTCAATCATT
su_gi_contig_1173 ------------------------------------GTGTCAATCATT

PF11_0164         TTAGTTATATTCTTTTTGTTCCATAAATATGCTTTATGCGCCGAGGAA
MAL11|PF11_0164   TTAGTTATATTCTTTTTGTTCCATAAATATGCTTTATGCGCCGAGGAA
su_gi_contig_1173 TTAGTTATATTCTTTTTGTTCCATAAATATGCTTTATGCGCCGAGGAA

PF11_0164         CATGAAATTACTCACAAAGTAAGAAACAAAAATATAATATATATATAA
MAL11|PF11_0164   CATGAAATTACTCACAAA------------------------------
su_gi_contig_1173 CATGAAATTACTCACAAA------------------------------

PF11_0164         GTATATGATGCAATATATTATAATTTTATAAAAATATGGATAATAATA
MAL11|PF11_0164   ------------------------------------------------
su_gi_contig_1173 ------------------------------------------------

PF11_0164         AATACCCACATATATATATATATATATATATATAAATATATGTACATT
MAL11|PF11_0164   ------------------------------------------------
su_gi_contig_1173 ------------------------------------------------

PF11_0164         TTTTTCGCATGAACAATTAATGTGTTTATATATATATATATATTTTAT
MAL11|PF11_0164   ------------------------------------------------
su_gi_contig_1173 ------------------------------------------------

PF11_0164         ATAGACCTATTTTGATATAACTATCGATGACAAGCCACTTGGAAGAAT
MAL11|PF11_0164   ----ACCTATTTTGATATAACTATCGATGACAAGCCACTTGGAAGAAT
su_gi_contig_1173 ----ACCTATTTTGATATAACTATCGATGACAAGCCACTTGGAAGAAT

PF11_0164         CGTATTTGGTTTATATGGAAAGGTAGCCCCCAAGACAGTAGAAAATTT
MAL11|PF11_0164   CGTATTTGGTTTATATGGAAAGGTAGCCCCCAAGACAGTAGAAAATTT
su_gi_contig_1173 CGTATTTGGTTTATATGGAAAGGTAGCCCCCAAGACAGTAGAAAATTT

PF11_0164         TGTAAGTATATGTAAAGGGACGGTTGTAGATGGAAAAATGTTACACTA
MAL11|PF11_0164   TGTAAGTATATGTAAAGGGACGGTTGTAGATGGAAAAATGTTACACTA
su_gi_contig_1173 TGTAAGTATATGTAAAGGGACGGTTGTAGATGGAAAAATGTTACACTA

PF11_0164         TACGAATTCTATTTTTCATCGTATAATACCCAATTTTATGGCTCAAGG
MAL11|PF11_0164   TACGAATTCTATTTTTCATCGTATAATACCCAATTTTATGGCTCAAGG
su_gi_contig_1173 TACGAATTCTATTTTTCATCGTATAATACCCAATTTTATGGCTCAAGG

PF11_0164         AGGAGACATTACTAATTTTAATGGTACTGGTGGTTTAAGTATTTATGG
MAL11|PF11_0164   AGGAGACATTACTAATTTTAATGGTACTGGTGGTTTAAGTATTTATGG
su_gi_contig_1173 AGGAGACATTACTAATTTTAATGGTACTGGTGGTTTAAGTATTTATGG

PF11_0164         AAAAAAATTTGAAGATGAAAATTTTAAAGTAAATCATAGTAAAAGAGG
MAL11|PF11_0164   AAAAAAATTTGAAGATGAAAATTTTAAAGTAAATCATAGTAAAAGAGG
su_gi_contig_1173 AAAAAAATTTGAAGATGAAAATTTTAAAGTAAATCATAGTAAAAGAGG

PF11_0164         ATTATTATCAATGGCTAATGCAGGAAAAAATACCAATGGAAGCCAATT
MAL11|PF11_0164   ATTATTATCAATGGCTAATGCAGGAAAAAATACCAATGGAAGCCAATT
su_gi_contig_1173 ATTATTATCAATGGCTAATGCAGGAAAAAATACCAATGGAAGCCAATT

PF11_0164         CTTTATATTATTTATTCCTACTCCATGGCTTGATGGAAGACATGTAGT
MAL11|PF11_0164   CTTTATATTATTTATTCCTACTCCATGGCTTGATGGAAGACATGTAGT
su_gi_contig_1173 CTTTATATTATTTATTCCTACTCCATGGCTTGATGGAAGACATGTAGT

PF11_0164         TTTTGGTGAAGTAGTTGAAGGGTTAGATAAATTAGTACATATTGAAGC
MAL11|PF11_0164   TTTTGGTGAAGTAGTTGAAGGGTTAGATAAATTAGTACATATTGAAGC
su_gi_contig_1173 TTTTGGTGAAGTAGTTGAAGGGTTAGATAAATTAGTACATATTGAAGC

PF11_0164         TGTAGGAACAGATTCTGGTGAACCATTAAAGAGAGTATTGGTTAAAGA
MAL11|PF11_0164   TGTAGGAACAGATTCTGGTGAACCATTAAAGAGAGTATTGGTTAAAGA
su_gi_contig_1173 TGTAGGAACAGATTCTGGTGAACCATTAAAGAGAGTATTGGTTAAAGA

PF11_0164         ATCAGGAGAATTGCCATTGTAAGAAAAAGATAAATTATAAATAAATTA
MAL11|PF11_0164   ATCAGGAGAATTGCCATTGTAA--------------------------
su_gi_contig_1173 ATCAGGAGAATTGCCATTGTAAGAAAAAGATAAATTATAAATAAATTA

PF11_0164         ATTAATATATATATATATATATATATATATATATATATTATTGACTCT
MAL11|PF11_0164   ------------------------------------------------
su_gi_contig_1173 ATTAATATATATATATATATATATATATATATATATATTATTGACTCT

PF11_0164         TGTTTGGTGGAAAAAAGATTTTATTTTTTCGATGTTCATCTTTTTTTT
MAL11|PF11_0164   ------------------------------------------------
su_gi_contig_1173 TGTTTGGTGGAAAAAAGATTTTATTTTTTCGATGTTCATCTTTTTTTT

PF11_0164         TTTTTTTTTTATAAACATATAAACATAAAAAAATATATATATATATAT
MAL11|PF11_0164   ------------------------------------------------
su_gi_contig_1173 TTTTTTTTTTATAAACATATAAACATAAAAAAATATATAT--------

PF11_0164         ATATATATTTAAAATTATATATGAATGTAATGAATAAAGTATGATAAA
MAL11|PF11_0164   ------------------------------------------------
su_gi_contig_1173 ------------------GTTTTTATATGGACTTATAATGGGGGGATA

PF11_0164         TAAAAAAAAAAAAGAAAGAAGACATATATATGATTAAATATAAGGAAA
MAL11|PF11_0164   ------------------------------------------------
su_gi_contig_1173 ACATATTAGGGATTTATATTCTTCATTTTTTATTCGATTTTTTTTTGG

PF11_0164         AGATATAATATATTCCTCGTAATTAATTTGTATGTATATATTACTTCT
MAL11|PF11_0164   ------------------------------------------------
su_gi_contig_1173 TTTTATATTAGGAAATATTTTTGGACACCTCCAAAAGGTATAATATCC

PF11_0164         TGTGTTTTTCAACTCTTTCTATGGCCATCTGTTTAGCAGTTTCAAATC
MAL11|PF11_0164   ------------------------------------------------
su_gi_contig_1173 TATGTTTTTAATAATATAATTATTAAATTAATTTTTATTTTCTTTTCT

PF11_0164         CATGATATTCAGCTGAGAAAGATCTGCAAACAGGGAAGTTGTTTGAAC
MAL11|PF11_0164   ------------------------------------------------
su_gi_contig_1173 TAATAAAAATTTTAAATATTAATTATTATATAATTATTTATAAGAAAT

PF11_0164         GATAAAAGGCAACCCAACAGTTGGTAATAATATCATAGTGAACACCTG
MAL11|PF11_0164   ------------------------------------------------
su_gi_contig_1173 TTAAATTATTTGTTTCTACTATGATTTATTTTTAATGTTTTTTTGTAG

PF11_0164         ATTAAAGTTTCAAATGGAAATAAAAATAAAAAATATCAATATATATAT
MAL11|PF11_0164   ------------------------------------------------
su_gi_contig_1173 GATTGCATGAAAATAATGAAAGC-------------------------

PF11_0164         ATATATATATATTTGAATATATTATAATTCAATATATCCAACTATATA
MAL11|PF11_0164   ------------------------------------------------
su_gi_contig_1173 ------------------------------------------------

PF11_0164         TTTAGAAGGTCATATTTATTAGGCCTTTTTTTTTTTTCTTTTTTTAAC
MAL11|PF11_0164   ------------------------------------------------
su_gi_contig_1173 ------------------------------------------------

PF11_0164         TTAATATGCTGATATACCTTCAACGCCAGATTCGTATTTAGGTTTTGG
MAL11|PF11_0164   ------------------------------------------------
su_gi_contig_1173 ------------------------------------------------

PF11_0164         CATTATACGTTGTTGTACCTAAAATTAATTAATAATTTTTAAAAAAAG
MAL11|PF11_0164   ------------------------------------------------
su_gi_contig_1173 ------------------------------------------------

PF11_0164         AAAATATAATAATAAATGTATTTATAAGCTAATACTAATTTATTATAT
MAL11|PF11_0164   ------------------------------------------------
su_gi_contig_1173 ------------------------------------------------

PF11_0164         ATTCCTATTTTCATTTCATTTCATTTCATTTTTTTTGTTTGCTTTTCT
MAL11|PF11_0164   ------------------------------------------------
su_gi_contig_1173 ------------------------------------------------

PF11_0164         TTTTCTTACCTTTAAGGATTCATAAAATTTGATTGCTTCCCTTTTTGC
MAL11|PF11_0164   ------------------------------------------------
su_gi_contig_1173 ------------------------------------------------

PF11_0164         ATCATTTATTCCAAACTTTTTAACAGGAAAGGGTTTTGCATTTAGTTT
MAL11|PF11_0164   ------------------------------------------------
su_gi_contig_1173 ------------------------------------------------

PF11_0164         ATTATTTTCAAACCAATATACTTCCCATTGTTCATTTAATTCTTCATA
MAL11|PF11_0164   ------------------------------------------------
su_gi_contig_1173 ------------------------------------------------

PF11_0164         CCTTATGTTTTCATTAACATTATCAAAGTAGTCTTTTCTTATAGTTAC
MAL11|PF11_0164   ------------------------------------------------
su_gi_contig_1173 ------------------------------------------------

PF11_0164         TTCTTTGGAGCGTTTTAAATGTACTGGATGATATCTGATATGTAATTT
MAL11|PF11_0164   ------------------------------------------------
su_gi_contig_1173 ------------------------------------------------

PF11_0164         AAAAGGGGAAAAAAAAAAAAAAAAAATATTTATATATATATATATATA
MAL11|PF11_0164   ------------------------------------------------
su_gi_contig_1173 ------------------------------------------------

PF11_0164         TATATACAAAGTAATAAAATTTCATATTTAAATTTTTAATATTAATAA
MAL11|PF11_0164   ------------------------------------------------
su_gi_contig_1173 ------------------------------------------------

PF11_0164         TATATAACATGATTGAATGAATTCATGTCTGAAGTTGTAAAATTATCT
MAL11|PF11_0164   ------------------------------------------------
su_gi_contig_1173 ------------------------------------------------

PF11_0164         ATACGAAATTCTTAAGTTATATAAGAATACATGTAAAAAATTGTATAT
MAL11|PF11_0164   ------------------------------------------------
su_gi_contig_1173 ------------------------------------------------

PF11_0164         GTTTTATTTTTATTTTATATGCAACAGTAACCTGTTTTCTGGATCGGA
MAL11|PF11_0164   ------------------------------------------------
su_gi_contig_1173 ------------------------------------------------

PF11_0164         ACGAAATTTATTTCCTATTCCCCATTTAAAAACATATTGAATAAAATC
MAL11|PF11_0164   ------------------------------------------------
su_gi_contig_1173 ------------------------------------------------

PF11_0164         AGAATTGTTTTTATCTATTTCTTGTTTTTCACTTTTTACAATACATAT
MAL11|PF11_0164   ------------------------------------------------
su_gi_contig_1173 ------------------------------------------------

PF11_0164         ATTATTATTTACACTTGAATTATTTTGTATTGAATTTAAACATATTGA
MAL11|PF11_0164   ------------------------------------------------
su_gi_contig_1173 ------------------------------------------------

PF11_0164         TTTTTTCCTATGTTGATATATTGTGCTTATATGAAATCGTTTTTTACA
MAL11|PF11_0164   ------------------------------------------------
su_gi_contig_1173 ------------------------------------------------

PF11_0164         AAATTGGATGTAAAATTTCTTGTTTTCATTTTTT
MAL11|PF11_0164   ----------------------------------
su_gi_contig_1173 ----------------------------------

;

endblock;
