# Supplementary material for: cDNA sequences reveal considerable gene prediction inaccuracy in the Plasmodium falciparum genome
Source: BMC Genomics. 2007 Jul 27;8:255. doi: 10.1186/1471-2164-8-255 (PMC1978503; doi:10.1186/1471-2164-8-255)
Supplement: Additional file 2 — Genes with predicted coding regions fully covered by EST and confirmation of predicted introns. Aligned cDNA and predicted CDS sequences can be viewed by double clicking the hyper-linked gene names in the Excel file. [file 1471-2164-8-255-S2.zip › PF11_0170.TXT]

#NEXUS

[!This data assembled using Sequencher, from Gene Codes Corporation.]
begin data;
   dimensions ntax=3 nchar=3467;
   format datatype=dna gap=- interleave=yes;
   matrix

PF11_0170g                ATATATATATCTAATTATATTTAAAAAAAACACATGTAAAAATAAAAT
Pfa3D7|chr11|PF11_0170|Pf ------------------------------------------------
SU_CLEAN_contig_5281      ------------------------------------------------

PF11_0170g                ATATTCATAATATAACAATTTAACATTTTATTGTTCGAAATAATTTTG
Pfa3D7|chr11|PF11_0170|Pf ------------------------------------------------
SU_CLEAN_contig_5281      ------------------------------------------------

PF11_0170g                TGACGTTGCTTTTTTCATTATTTTGTAGCATTATATATATATAAAAAA
Pfa3D7|chr11|PF11_0170|Pf ------------------------------------------------
SU_CLEAN_contig_5281      ------------------------------------------------

PF11_0170g                AAAAAAAAAAAAAAAAACCTACGAAAAATGTTAACGGATATGTGGATA
Pfa3D7|chr11|PF11_0170|Pf ------------------------------------------------
SU_CLEAN_contig_5281      ------------------------------------------------

PF11_0170g                TTAAAAAAAAAATAAGGTTAAAAAAAAAAAAAAAAAAAACAGAAAGAA
Pfa3D7|chr11|PF11_0170|Pf ------------------------------------------------
SU_CLEAN_contig_5281      ------------------------------------------------

PF11_0170g                AGAAAGAAAGAAAGAAAGAAAGAAAGAATAAGGGAATAATTATATTCT
Pfa3D7|chr11|PF11_0170|Pf ------------------------------------------------
SU_CLEAN_contig_5281      ------------------------------------------------

PF11_0170g                ACATATTAGAAAAAAGCAATTATGATAATAATAAAAATTAATTAAAAC
Pfa3D7|chr11|PF11_0170|Pf ------------------------------------------------
SU_CLEAN_contig_5281      ------------------------------------------------

PF11_0170g                AAGAAAATACATTTTATTTTATAAAATATATCTAGTGTAAAGAAATTA
Pfa3D7|chr11|PF11_0170|Pf ------------------------------------------------
SU_CLEAN_contig_5281      ------------------------------------------------

PF11_0170g                TAAATTTATATTTTATTATTTGAACATAATTAGAAAATAAAATATATA
Pfa3D7|chr11|PF11_0170|Pf ------------------------------------------------
SU_CLEAN_contig_5281      ------------------------------------------------

PF11_0170g                ATATAATAAAATTATATACATATATATATATATATATATATATATATA
Pfa3D7|chr11|PF11_0170|Pf ------------------------------------------------
SU_CLEAN_contig_5281      ------------------------------------------------

PF11_0170g                TAATATATATAATTTTTTTTTATGTATGCTTTCTCAAATTATGTATAA
Pfa3D7|chr11|PF11_0170|Pf ------------------------------------------------
SU_CLEAN_contig_5281      ------------------------------------------------

PF11_0170g                TATATATATATATATATTCTCTTATTATAAAGTTATAATACAAAATTA
Pfa3D7|chr11|PF11_0170|Pf ------------------------------------------------
SU_CLEAN_contig_5281      ------------------------------------------------

PF11_0170g                TTTTTAGTACAACAGAAAAAAGAAAAGAGAGGAGTACAAAATATAATT
Pfa3D7|chr11|PF11_0170|Pf ------------------------------------------------
SU_CLEAN_contig_5281      ------------------------------------------------

PF11_0170g                ATCTATAAAGAAAATATATATATGTAATTATATATATATATATATTAT
Pfa3D7|chr11|PF11_0170|Pf ------------------------------------------------
SU_CLEAN_contig_5281      ------------------------------------------------

PF11_0170g                CATTATTTTATATTACATAATATATACATATATATATAAAATATAATA
Pfa3D7|chr11|PF11_0170|Pf ------------------------------------------------
SU_CLEAN_contig_5281      ------------------------------------------------

PF11_0170g                ATTGTTTTAAATTAATCAATGTTTAAAAAAAAAAAATGTTCTTACTAT
Pfa3D7|chr11|PF11_0170|Pf ------------------------------------------------
SU_CLEAN_contig_5281      ------------------------------------------------

PF11_0170g                AATAGTATAAAAAATACTATATTTAAGAAAAGGAAATAAAAAAAAAAA
Pfa3D7|chr11|PF11_0170|Pf ------------------------------------------------
SU_CLEAN_contig_5281      ------------------------------------------------

PF11_0170g                AAAAAAAAAGAAAAAAAAAAAAAAGTATAAAATTAATAATAATAACTA
Pfa3D7|chr11|PF11_0170|Pf ------------------------------------------------
SU_CLEAN_contig_5281      ------------------------------------------------

PF11_0170g                AAATAGAAAAAAAATAAAATAAAATAAAATAAAACATAAGGATCATAG
Pfa3D7|chr11|PF11_0170|Pf ------------------------------------------------
SU_CLEAN_contig_5281      --------------------------------------------ATAG

PF11_0170g                TGTATTATATATATATATATCATTATGTATATATGTGAAGTAAAATAT
Pfa3D7|chr11|PF11_0170|Pf ------------------------------------------------
SU_CLEAN_contig_5281      TGTATTATATATATATATATCATTATGTATATATGTGAAGTAAAATAT

PF11_0170g                TTTACAGATAATATACTTAATTTATATTTTTTAACATAAAATGTCTTT
Pfa3D7|chr11|PF11_0170|Pf ----------------------------------------ATGTCTTT
SU_CLEAN_contig_5281      TTTACAGATAATATACTTAATTTATATTTTTTAACATAAAATGTCTTT

PF11_0170g                GAGTATACATACAAATTATGGAGATATAAAAATAGAATTATTCTGTTA
Pfa3D7|chr11|PF11_0170|Pf GAGTATACATACAAATTATGGAGATATAAAAATAGAATTATTCTGTTA
SU_CLEAN_contig_5281      GAGTATACATACAAATTATGGAGATATAAAAATAGAATTATTCTGTTA

PF11_0170g                TGAGGTTCCAAAAACGTGTAAAGTATAATATATAAAGATAAAGATATA
Pfa3D7|chr11|PF11_0170|Pf TGAGGTTCCAAAAACGTGTAAA--------------------------
SU_CLEAN_contig_5281      TGAGGTTCCAAAAACGTGTAAA--------------------------

PF11_0170g                TATATATATATGTATGTAATATTTGTTTGTATTGAAAAAAAATATATA
Pfa3D7|chr11|PF11_0170|Pf ------------------------------------------------
SU_CLEAN_contig_5281      ------------------------------------------------

PF11_0170g                TCATATGATTTACATTAATATTCTATATAATATATATTCTTAACATGC
Pfa3D7|chr11|PF11_0170|Pf ------------------------------------------------
SU_CLEAN_contig_5281      ------------------------------------------------

PF11_0170g                AGAACTTCTTAGCTTTATGTGCTTCTGGATATTATGATAATACCAAAT
Pfa3D7|chr11|PF11_0170|Pf --AACTTCTTAGCTTTATGTGCTTCTGGATATTATGATAATACCAAAT
SU_CLEAN_contig_5281      --AACTTCTTAGCTTTATGTGCTTCTGGATATTATGATAATACCAAAT

PF11_0170g                TTCACAAGTATGAAAAATATATATGATTAGAATTGTTTGTATAAAGAT
Pfa3D7|chr11|PF11_0170|Pf TTCACAA-----------------------------------------
SU_CLEAN_contig_5281      TTCACAA-----------------------------------------

PF11_0170g                GTACAATAAGTAAATAAACAAATAAGTAAATATATATATATATATATA
Pfa3D7|chr11|PF11_0170|Pf ------------------------------------------------
SU_CLEAN_contig_5281      ------------------------------------------------

PF11_0170g                TATATATATTGTTTATCATTTTAATGATGTAGAAATATAAAAGGATTT
Pfa3D7|chr11|PF11_0170|Pf --------------------------------AAATATAAAAGGATTT
SU_CLEAN_contig_5281      --------------------------------AAATATAAAAGGATTT

PF11_0170g                GCCATACAAGGCGGAGACCCAACCAATACAGGAAAAGGAGGGCAAAGT
Pfa3D7|chr11|PF11_0170|Pf GCCATACAAGGCGGAGACCCAACCAATACAGGAAAAGGAGGGCAAAGT
SU_CLEAN_contig_5281      GCCATACAAGGCGGAGACCCAACCAATACAGGAAAAGGAGGGCAAAGT

PF11_0170g                ATTTATGGGAAATATTTCGAGGACGAATTTGATTCAACATTAAAGGTT
Pfa3D7|chr11|PF11_0170|Pf ATTTATGGGAAATATTTCGAGGACGAATTTGATTCAACATTAAAG---
SU_CLEAN_contig_5281      ATTTATGGGAAATATTTCGAGGACGAATTTGATTCAACATTAAAG---

PF11_0170g                TGATACTAATAGAAAAAATAAAATAAATATTAATACAAATAATTACAT
Pfa3D7|chr11|PF11_0170|Pf ------------------------------------------------
SU_CLEAN_contig_5281      ------------------------------------------------

PF11_0170g                ATATATATATATATATATATATATATTTTTATATATATATAATTATTT
Pfa3D7|chr11|PF11_0170|Pf ------------------------------------------------
SU_CLEAN_contig_5281      ------------------------------------------------

PF11_0170g                ATGTATTAAATTTCATATAATACATTTTAATAAAGTTGTAATACCCAC
Pfa3D7|chr11|PF11_0170|Pf ------------------------------------------------
SU_CLEAN_contig_5281      ------------------------------------------------

PF11_0170g                CAAATTTCATAATATATTTTTATTTTATCATTATATATATATATATAT
Pfa3D7|chr11|PF11_0170|Pf ------------------------------------------------
SU_CLEAN_contig_5281      ------------------------------------------------

PF11_0170g                ATAGCATGACAAAAGAGGTATTGTATCAATGGCAAATAAGGGAAAACC
Pfa3D7|chr11|PF11_0170|Pf ----CATGACAAAAGAGGTATTGTATCAATGGCAAATAAGGGAAAACC
SU_CLEAN_contig_5281      ----CATGACAAAAGAGGTATTGTATCAATGGCAAATAAGGGAAAACC

PF11_0170g                AAATACTAACGGTTCTCAATTTTTTATAACATATTCTAGACAACCACA
Pfa3D7|chr11|PF11_0170|Pf AAATACTAACGGTTCTCAATTTTTTATAACATATTCTAGACAACCACA
SU_CLEAN_contig_5281      AAATACTAACGGTTCTCAATTTTTTATAACATATTCTAGACAACCACA

PF11_0170g                TCTTAATGGTATTTATCCTGTCTTTGGAAAGTAATAAACGAAAAAAAG
Pfa3D7|chr11|PF11_0170|Pf TCTTAATGGTATTTATCCTGTCTTTGGAAA------------------
SU_CLEAN_contig_5281      TCTTAATGGTATTTATCCTGTCTTTGGAAA------------------

PF11_0170g                AAAAAGAAAAAGAAAAAAAAAAAAACATTAATAAGAAAATATAAAAAT
Pfa3D7|chr11|PF11_0170|Pf ------------------------------------------------
SU_CLEAN_contig_5281      ------------------------------------------------

PF11_0170g                ATGAAAATAAAAAAATAACAAATAAAAACAAGGGAAAAAAAAAAAAAA
Pfa3D7|chr11|PF11_0170|Pf ------------------------------------------------
SU_CLEAN_contig_5281      ------------------------------------------------

PF11_0170g                GAAAAAAAAAAAGAAAAGAAAAGAAACATTATAATACAATATAGTATA
Pfa3D7|chr11|PF11_0170|Pf ------------------------------------------------
SU_CLEAN_contig_5281      ------------------------------------------------

PF11_0170g                ATATAATATAATAAAAAAATTAATAATAAATAAATAAATATTAGATAA
Pfa3D7|chr11|PF11_0170|Pf ------------------------------------------------
SU_CLEAN_contig_5281      ------------------------------------------------

PF11_0170g                TATGAAATACAATAAAAAATTAAAACATAATTATAAATAGAGTTAATA
Pfa3D7|chr11|PF11_0170|Pf ------------------------------------------------
SU_CLEAN_contig_5281      ------------------------------------------------

PF11_0170g                AATTTGTATAATATAAAGTATAATTATATAAAACAAACTAAATGAAAA
Pfa3D7|chr11|PF11_0170|Pf ------------------------------------------------
SU_CLEAN_contig_5281      ------------------------------------------------

PF11_0170g                AATATATGTATATAAGCCAAATGTTATAATAATATATTTTTTAATTTT
Pfa3D7|chr11|PF11_0170|Pf ------------------------------------------------
SU_CLEAN_contig_5281      ------------------------------------------------

PF11_0170g                ATTATAGGGTGATTGACGGCATGGATGTTCTATCTGTTCTTGAGAATG
Pfa3D7|chr11|PF11_0170|Pf -------GGTGATTGACGGCATGGATGTTCTATCTGTTCTTGAGAATG
SU_CLEAN_contig_5281      -------GGTGATTGACGGCATGGATGTTCTATCTGTTCTTGAGAATG

PF11_0170g                GTACATTTTGAAAAAAAAAAAAAAAATTTATATATCTATACATATATA
Pfa3D7|chr11|PF11_0170|Pf ------------------------------------------------
SU_CLEAN_contig_5281      ------------------------------------------------

PF11_0170g                TATTATGAATAGATTATATTTATTGTTACGTTTCCATATTTTAAAGCC
Pfa3D7|chr11|PF11_0170|Pf ------------------------------------------------
SU_CLEAN_contig_5281      ------------------------------------------------

PF11_0170g                TTCCTTTTCATCCCATTTTTATCTTCATTTTATTTTATTTTATTTTAT
Pfa3D7|chr11|PF11_0170|Pf ------------------------------------------------
SU_CLEAN_contig_5281      ------------------------------------------------

PF11_0170g                TTTTTCTCTTTTAGAACCTGTGGGGGAAAAAAGTAGGCCAATTAAAGA
Pfa3D7|chr11|PF11_0170|Pf --------------AACCTGTGGGGGAAAAAAGTAGGCCAATTAAAGA
SU_CLEAN_contig_5281      --------------AACCTGTGGGGGAAAAAAGTAGGCCAATTAAAGA

PF11_0170g                TATTATAATTGAGACGATAACTATTCATGCTAACCCTATAGCCGAGGA
Pfa3D7|chr11|PF11_0170|Pf TATTATAATTGAGACGATAACTATTCATGCTAACCCTATAGCCGAGGA
SU_CLEAN_contig_5281      TATTATAATTGGAGACGATACTATTCATGCTAACCCTATAGCCGAGGA

PF11_0170g                GGAATCAGTGGATAATTAATACAATCATATAAATAAATAAATAAATAT
Pfa3D7|chr11|PF11_0170|Pf GGAATCAGTGGATAATTAA-----------------------------
SU_CLEAN_contig_5281      GGAATCAGGGGATAATTAATACACCCATATATATATATATTTTCTATA

PF11_0170g                ATATATATATATATATATATATATATATTAATTTTTTATTCGTACCAT
Pfa3D7|chr11|PF11_0170|Pf ------------------------------------------------
SU_CLEAN_contig_5281      ATCCGCCCATGCCC----------------------------------

PF11_0170g                ATATATATATATATATATATATATATATATATATTTTCTATAATTCGT
Pfa3D7|chr11|PF11_0170|Pf ------------------------------------------------
SU_CLEAN_contig_5281      ------------------------------------------------

PF11_0170g                CCATGTCCATGATAACTTTATTTTTCTTTGGATCTACGTTATAATTTC
Pfa3D7|chr11|PF11_0170|Pf ------------------------------------------------
SU_CLEAN_contig_5281      ------------------------------------------------

PF11_0170g                TTTTTTTTTTTGTTATATTAGTGTATGCTTTATTGTGAAATAATGACG
Pfa3D7|chr11|PF11_0170|Pf ------------------------------------------------
SU_CLEAN_contig_5281      ------------------------------------------------

PF11_0170g                ATATGCGCAGATCATATCCTACATTAAATGAATCCAATAAAATAATAG
Pfa3D7|chr11|PF11_0170|Pf ------------------------------------------------
SU_CLEAN_contig_5281      ------------------------------------------------

PF11_0170g                ATATAAAAAATAATAATAAGAAATATATTATGAATCTTCCAAATTTCC
Pfa3D7|chr11|PF11_0170|Pf ------------------------------------------------
SU_CLEAN_contig_5281      ------------------------------------------------

PF11_0170g                TTAAATATCTAAACATAAATGAATTGATATGTAAAGTACTAATTGTAT
Pfa3D7|chr11|PF11_0170|Pf ------------------------------------------------
SU_CLEAN_contig_5281      ------------------------------------------------

PF11_0170g                AATCTGCACCAGCTGACAAAAGATAATTATCATCTTTAATAAAACACA
Pfa3D7|chr11|PF11_0170|Pf ------------------------------------------------
SU_CLEAN_contig_5281      ------------------------------------------------

PF11_0170g                TTGCTGTTATGGGTAATTCATGTTTCTTATAATGGGCTAAGAGATAAA
Pfa3D7|chr11|PF11_0170|Pf ------------------------------------------------
SU_CLEAN_contig_5281      ------------------------------------------------

PF11_0170g                ATTTGGAATTATATATTTTTAAAGCTCCTGTACTAAATCCTAAAGCTA
Pfa3D7|chr11|PF11_0170|Pf ------------------------------------------------
SU_CLEAN_contig_5281      ------------------------------------------------

PF11_0170g                TAAATTTTTGATTCGTACTAACAGCAATATTACAACATGGTCTATCAT
Pfa3D7|chr11|PF11_0170|Pf ------------------------------------------------
SU_CLEAN_contig_5281      ------------------------------------------------

PF11_0170g                TAATCCATATAAATTTGTCTTTTGTAAAAGTAAACTGTTCTTTCTTAT
Pfa3D7|chr11|PF11_0170|Pf ------------------------------------------------
SU_CLEAN_contig_5281      ------------------------------------------------

PF11_0170g                CATTATAATATACTTTCCATATTATTAAATAGCTAGATCCTCTAGGTG
Pfa3D7|chr11|PF11_0170|Pf ------------------------------------------------
SU_CLEAN_contig_5281      ------------------------------------------------

PF11_0170g                TATATGCAGTTGTTAATAATGTATATGTAAAATCTTTAAAACTATTAG
Pfa3D7|chr11|PF11_0170|Pf ------------------------------------------------
SU_CLEAN_contig_5281      ------------------------------------------------

PF11_0170g                AATGATTCAAAAATTTACAACAACGGAAATTTAATTTATCATTTTTAT
Pfa3D7|chr11|PF11_0170|Pf ------------------------------------------------
SU_CLEAN_contig_5281      ------------------------------------------------

PF11_0170g                TTTGAGGACTTTTCATTTGTTCTGTGTGTAAATTCACAAAACTATTTG
Pfa3D7|chr11|PF11_0170|Pf ------------------------------------------------
SU_CLEAN_contig_5281      ------------------------------------------------

PF11_0170g                TATCCCATATTTTTAAAGAATGATCAGAAGAACATGTACATACAATTT
Pfa3D7|chr11|PF11_0170|Pf ------------------------------------------------
SU_CLEAN_contig_5281      ------------------------------------------------

PF11_0170g                TTTCATCAAACGATATATCACAATCTTTTATGCTATCATCATGTCCTA
Pfa3D7|chr11|PF11_0170|Pf ------------------------------------------------
SU_CLEAN_contig_5281      ------------------------------------------------

PF11_0170g                CGAAATCACCTAGATGTTCCACAGATTTATTTTTATCTAAATATAAAT
Pfa3D7|chr11|PF11_0170|Pf ------------------------------------------------
SU_CLEAN_contig_5281      ------------------------------------------------

PF11_0170g                TATTGTTTACAGCAATGTAATTATCATCATCTGTTTTATTATCATTGT
Pfa3D7|chr11|PF11_0170|Pf ------------------------------------------------
SU_CLEAN_contig_5281      ------------------------------------------------

PF11_0170g                CTTTTTTCTTA
Pfa3D7|chr11|PF11_0170|Pf -----------
SU_CLEAN_contig_5281      -----------

;

endblock;
