# Supplementary material for: cDNA sequences reveal considerable gene prediction inaccuracy in the Plasmodium falciparum genome
Source: BMC Genomics. 2007 Jul 27;8:255. doi: 10.1186/1471-2164-8-255 (PMC1978503; doi:10.1186/1471-2164-8-255)
Supplement: Additional file 2 — Genes with predicted coding regions fully covered by EST and confirmation of predicted introns. Aligned cDNA and predicted CDS sequences can be viewed by double clicking the hyper-linked gene names in the Excel file. [file 1471-2164-8-255-S2.zip › PF11_0183.TXT]

#NEXUS

[!This data assembled using Sequencher, from Gene Codes Corporation.]
begin data;
   dimensions ntax=5 nchar=3805;
   format datatype=dna gap=- interleave=yes;
   matrix

PF11_0183                       CTATATATATTTTTATATATAATAAATATAACATATTATTATTATATT
MAL11|PF11_0183                 ------------------------------------------------
su_gi_contig_57                 ------------------------------------------------
gi|21255407|gb|BQ452295.1|BQ452 ------------------------------------------------
gi|16250670|gb|BI936198.1|BI936 ------------------------------------------------

PF11_0183                       TTTATATTATATTCTTAATGGAAATATATAATAATAAATAATAACTTT
MAL11|PF11_0183                 ------------------------------------------------
su_gi_contig_57                 ------------------------------------------------
gi|21255407|gb|BQ452295.1|BQ452 ------------------------------------------------
gi|16250670|gb|BI936198.1|BI936 ------------------------------------------------

PF11_0183                       TTCTTTCATATATAAAAATATATTATATATATAATATATATATATATA
MAL11|PF11_0183                 ------------------------------------------------
su_gi_contig_57                 ------------------------------------------------
gi|21255407|gb|BQ452295.1|BQ452 ------------------------------------------------
gi|16250670|gb|BI936198.1|BI936 ------------------------------------------------

PF11_0183                       TATATATCATGATATTATTTAAATATATTATGTATATATATAAATAAA
MAL11|PF11_0183                 ------------------------------------------------
su_gi_contig_57                 ------------------------------------------------
gi|21255407|gb|BQ452295.1|BQ452 ------------------------------------------------
gi|16250670|gb|BI936198.1|BI936 ------------------------------------------------

PF11_0183                       TATATATATTAATAAATATAAAATACATAAAAAAAATTATAAGAAAAT
MAL11|PF11_0183                 ------------------------------------------------
su_gi_contig_57                 ------------------------------------------------
gi|21255407|gb|BQ452295.1|BQ452 ------------------------------------------------
gi|16250670|gb|BI936198.1|BI936 ------------------------------------------------

PF11_0183                       ATTGTATATTATATAATATGTACAAAAAATATATATATACTATTATAT
MAL11|PF11_0183                 ------------------------------------------------
su_gi_contig_57                 ------------------------------------------------
gi|21255407|gb|BQ452295.1|BQ452 ------------------------------------------------
gi|16250670|gb|BI936198.1|BI936 ------------------------------------------------

PF11_0183                       AATGCAAAGATGTGGTATTTTATAATATATATATTATATATATATAAT
MAL11|PF11_0183                 ------------------------------------------------
su_gi_contig_57                 ------------------------------------------------
gi|21255407|gb|BQ452295.1|BQ452 ------------------------------------------------
gi|16250670|gb|BI936198.1|BI936 ------------------------------------------------

PF11_0183                       ATACATTTTATATTATTTCAATAAAATATATATATTATATAATTATAT
MAL11|PF11_0183                 ------------------------------------------------
su_gi_contig_57                 ------------------------------------------------
gi|21255407|gb|BQ452295.1|BQ452 ------------------------------------------------
gi|16250670|gb|BI936198.1|BI936 ------------------------------------------------

PF11_0183                       ATAATAATAATAATTGTTATTATTATATTATTATAAATATATAATTAA
MAL11|PF11_0183                 ------------------------------------------------
su_gi_contig_57                 ------------------------------------------------
gi|21255407|gb|BQ452295.1|BQ452 ------------------------------------------------
gi|16250670|gb|BI936198.1|BI936 ------------------------------------------------

PF11_0183                       AATAAATATTATATATGTAATATTTTTTTTTTATTTATTAATTTCATA
MAL11|PF11_0183                 ------------------------------------------------
su_gi_contig_57                 ------------------------------------------------
gi|21255407|gb|BQ452295.1|BQ452 ------------------------------------------------
gi|16250670|gb|BI936198.1|BI936 ------------------------------------------------

PF11_0183                       TAATAAATATATGAATATATTATATATATATATTTTTTTTATATTAAT
MAL11|PF11_0183                 ------------------------------------------------
su_gi_contig_57                 ------------------------------------------------
gi|21255407|gb|BQ452295.1|BQ452 ------------------------------------------------
gi|16250670|gb|BI936198.1|BI936 ------------------------------------------------

PF11_0183                       AATTATATAATATCCATCAAAAATTATCCTTTGCGTTTCTTTTTATTA
MAL11|PF11_0183                 ------------------------------------------------
su_gi_contig_57                 ------------------------------------------------
gi|21255407|gb|BQ452295.1|BQ452 ------------------------------------------------
gi|16250670|gb|BI936198.1|BI936 ------------------------------------------------

PF11_0183                       CAATTTTTTTTTTTTTTTTTTTTTTTCATATTATTTAATAATAACCTT
MAL11|PF11_0183                 ------------------------------------------------
su_gi_contig_57                 ------------------------------------------------
gi|21255407|gb|BQ452295.1|BQ452 ------------------------------------------------
gi|16250670|gb|BI936198.1|BI936 ------------------------------------------------

PF11_0183                       TTTTTTCTTTCCCCCTTTTTCTGAGATTATAAATTAATATATATATAT
MAL11|PF11_0183                 ------------------------------------------------
su_gi_contig_57                 ------------------------------------------------
gi|21255407|gb|BQ452295.1|BQ452 ------------------------------------------------
gi|16250670|gb|BI936198.1|BI936 ------------------------------------------------

PF11_0183                       ATATATATATATAATATAATATAATAAAATAAAATATATATTTTTTTT
MAL11|PF11_0183                 ------------------------------------------------
su_gi_contig_57                 ------------------------------------------------
gi|21255407|gb|BQ452295.1|BQ452 ------------------------------------------------
gi|16250670|gb|BI936198.1|BI936 ------------------------------------------------

PF11_0183                       ATTTCCATTATTTTTATTTTTGCTCTAATTTCTTTCCTTCTTTGCTTA
MAL11|PF11_0183                 ------------------------------------------------
su_gi_contig_57                 ------------------------------------------------
gi|21255407|gb|BQ452295.1|BQ452 ------------------------------------------------
gi|16250670|gb|BI936198.1|BI936 ------------------------------------------------

PF11_0183                       TTTTTCTAAAAAAAAAAATTTTATTTTTATTTGTTTAAAATATAATAT
MAL11|PF11_0183                 ------------------------------------------------
su_gi_contig_57                 ------------------------------------------------
gi|21255407|gb|BQ452295.1|BQ452 ------------------------------------------------
gi|16250670|gb|BI936198.1|BI936 ------------------------------------------------

PF11_0183                       AAGGAAAAAAAAAAAAAAAAAAAAAAAAACTTCTTTTTTACATAGATC
MAL11|PF11_0183                 ------------------------------------------------
su_gi_contig_57                 -----------------------------------------ATAGANC
gi|21255407|gb|BQ452295.1|BQ452 ------------------------------------------------
gi|16250670|gb|BI936198.1|BI936 ------------------------------------------------

PF11_0183                       ATAATAAAAAAAAAAAAAATAAACAATAATTTTATAGTTGTATTATTA
MAL11|PF11_0183                 ------------------------------------------------
su_gi_contig_57                 ATAATAAAAAAAAAAAAAATAAACAATAATTTTATAGTTGTATTATTA
gi|21255407|gb|BQ452295.1|BQ452 -----------------------------TTTTATAGTTGTATTATTA
gi|16250670|gb|BI936198.1|BI936 ------------------------------------------------

PF11_0183                       TATATAATATAAATACCTAAATAATATATTATAAAGTAAGGGGAAAAA
MAL11|PF11_0183                 ------------------------------------------------
su_gi_contig_57                 TATATAATATAAATACCTAAATAATATATTATAAA-------------
gi|21255407|gb|BQ452295.1|BQ452 TATATAATATAAATACCTAAATAATATATTATAAA-------------
gi|16250670|gb|BI936198.1|BI936 ------------------------------------------------

PF11_0183                       TATAAAAATAAAAATAATCTTAAAGGAGTGAATAATTTATAAAGTGTA
MAL11|PF11_0183                 ------------------------------------------------
su_gi_contig_57                 ------------------------------------------------
gi|21255407|gb|BQ452295.1|BQ452 ------------------------------------------------
gi|16250670|gb|BI936198.1|BI936 ------------------------------------------------

PF11_0183                       TAATAATATTATATATATATATATATATATATTTATATATTTATATAT
MAL11|PF11_0183                 ------------------------------------------------
su_gi_contig_57                 ------------------------------------------------
gi|21255407|gb|BQ452295.1|BQ452 ------------------------------------------------
gi|16250670|gb|BI936198.1|BI936 ------------------------------------------------

PF11_0183                       TGAGATATATGTAAAAAATTTATAAACAATATATGATTATTACTTATT
MAL11|PF11_0183                 ------------------------------------------------
su_gi_contig_57                 ------------------------------------------------
gi|21255407|gb|BQ452295.1|BQ452 ------------------------------------------------
gi|16250670|gb|BI936198.1|BI936 ------------------------------------------------

PF11_0183                       AATTCTACGATATATGCATATATTATTATTAATATTATTAATATTTCA
MAL11|PF11_0183                 ------------------------------------------------
su_gi_contig_57                 ------------------------------------------------
gi|21255407|gb|BQ452295.1|BQ452 ------------------------------------------------
gi|16250670|gb|BI936198.1|BI936 ------------------------------------------------

PF11_0183                       TTTCCATTTTTATAACTTTTTTTCTTATGTGAAATGAAAAAAGGAAAA
MAL11|PF11_0183                 ------------------------------------------------
su_gi_contig_57                 ------------------------------------------------
gi|21255407|gb|BQ452295.1|BQ452 ------------------------------------------------
gi|16250670|gb|BI936198.1|BI936 ------------------------------------------------

PF11_0183                       AATTTGTATATTAGTACTTTACATACATATTTTAACATATTATATTTC
MAL11|PF11_0183                 ------------------------------------------------
su_gi_contig_57                 ------------------------------------------------
gi|21255407|gb|BQ452295.1|BQ452 ------------------------------------------------
gi|16250670|gb|BI936198.1|BI936 ------------------------------------------------

PF11_0183                       ATTTATATATATAATATTTATTTTTTAAATTTTAAAGGGGAAAAAAAT
MAL11|PF11_0183                 ------------------------------------------------
su_gi_contig_57                 ------------------------------------------------
gi|21255407|gb|BQ452295.1|BQ452 ------------------------------------------------
gi|16250670|gb|BI936198.1|BI936 ------------------------------------------------

PF11_0183                       TAAATAGATTAAAACTATATATATTTATATGTATGTATATATAATATT
MAL11|PF11_0183                 ------------------------------------------------
su_gi_contig_57                 ------------------------------------------------
gi|21255407|gb|BQ452295.1|BQ452 ------------------------------------------------
gi|16250670|gb|BI936198.1|BI936 ------------------------------------------------

PF11_0183                       TATATGTTTCTATTATATATACGTATATTTTTGTATATAACACATAAG
MAL11|PF11_0183                 ------------------------------------------------
su_gi_contig_57                 ------------------------------------------------
gi|21255407|gb|BQ452295.1|BQ452 ------------------------------------------------
gi|16250670|gb|BI936198.1|BI936 ------------------------------------------------

PF11_0183                       CAATATGTCAGTTGATATTATAAATTAAATATATATTTACAACATTAT
MAL11|PF11_0183                 ------------------------------------------------
su_gi_contig_57                 ------------------------------------------------
gi|21255407|gb|BQ452295.1|BQ452 ------------------------------------------------
gi|16250670|gb|BI936198.1|BI936 ------------------------------------------------

PF11_0183                       AGTCTTATTTTAATATATCTTTTTTTTTTTTTTTCTTTTTATTAGATA
MAL11|PF11_0183                 ------------------------------------------------
su_gi_contig_57                 ---------------------------------------------ATA
gi|21255407|gb|BQ452295.1|BQ452 ---------------------------------------------ATA
gi|16250670|gb|BI936198.1|BI936 ------------------------------------------------

PF11_0183                       CAATTTAAAAAATGGATTCACAAGAATATATTCCACAATATAAATTAA
MAL11|PF11_0183                 -----------ATGGATTCACAAGAATATATTCCACAATATAAATTAA
su_gi_contig_57                 CAATTTAAAAAATGGATTCACAAGAATATATTCCACAATATAAATTAA
gi|21255407|gb|BQ452295.1|BQ452 CAATTTAAAAAATGGATTCACAAGAATATATTCCACAATATAAATTAA
gi|16250670|gb|BI936198.1|BI936 ------------------------------------------------

PF11_0183                       TCTTAGTCGGTGATGGTGGTGTTGGCAAAACAACCTTTGTGAAAAGAC
MAL11|PF11_0183                 TCTTAGTCGGTGATGGTGGTGTTGGCAAAACAACCTTTGTGAAAAGAC
su_gi_contig_57                 TCTTAGTCGGTGATGGTGGTGTTGGCAAAACAACCTTTGTGAAAAGAC
gi|21255407|gb|BQ452295.1|BQ452 TCTTAGTCGGTGATGGTGGTGTTGGCAAAACAACCTTTGTGAAAAGAC
gi|16250670|gb|BI936198.1|BI936 ------------------------------------------------

PF11_0183                       ACTTGACTGGAGAATTTGAAAAAAAATATATACGTAATGAAAAGGAGA
MAL11|PF11_0183                 ACTTGACTGGAGAATTTGAAAAAAAATATATAC---------------
su_gi_contig_57                 ACTTGACTGGAGAATTTGAAAAAAAATATATAC---------------
gi|21255407|gb|BQ452295.1|BQ452 ACTTGACTGGAGAATTTGAAAAAAAATATATAC---------------
gi|16250670|gb|BI936198.1|BI936 ------------------------------------------------

PF11_0183                       AATAATAAAATGGGAACATTAATATATATATATATATATATATATATA
MAL11|PF11_0183                 ------------------------------------------------
su_gi_contig_57                 ------------------------------------------------
gi|21255407|gb|BQ452295.1|BQ452 ------------------------------------------------
gi|16250670|gb|BI936198.1|BI936 ------------------------------------------------

PF11_0183                       TATTTATTTATTTATTTATATGTTTACATATATATTTATATTTATTTT
MAL11|PF11_0183                 ------------------------------------------------
su_gi_contig_57                 ------------------------------------------------
gi|21255407|gb|BQ452295.1|BQ452 ------------------------------------------------
gi|16250670|gb|BI936198.1|BI936 ------------------------------------------------

PF11_0183                       TTATATTTTTGTATTTATTTATTTTATTATAATTTTTTTTTTTTTTTA
MAL11|PF11_0183                 ------------------------------------------------
su_gi_contig_57                 ------------------------------------------------
gi|21255407|gb|BQ452295.1|BQ452 ------------------------------------------------
gi|16250670|gb|BI936198.1|BI936 ------------------------------------------------

PF11_0183                       GCTACTCTTGGTGTGGAAGTTCACCCCTTAAAATTTCAAACAAACTTT
MAL11|PF11_0183                 -CTACTCTTGGTGTGGAAGTTCACCCCTTAAAATTTCAAACAAACTTT
su_gi_contig_57                 -CTACTCTTGGTGTGGAAGTTCACCCCTTAAAATTTCAAACAAACTTT
gi|21255407|gb|BQ452295.1|BQ452 -CTACTCTTGGTGTGGAAGTTCACCCCTTAAAATTTCAAACAAACTTT
gi|16250670|gb|BI936198.1|BI936 ------------------------------------------------

PF11_0183                       GGAAAAACTCAATTTAACGTATGGGATACTGCAGGACAAGAAAAGTTT
MAL11|PF11_0183                 GGAAAAACTCAATTTAACGTATGGGATACTGCAGGACAAGAAAAGTTT
su_gi_contig_57                 GGAAAAACTCAATTTAACGTATGGGATACTGCAGGACAAGAAAAGTTT
gi|21255407|gb|BQ452295.1|BQ452 GGAAAAACTCAATTTAACGTATGGGATACTGCAGGACAAGAAAAGTTT
gi|16250670|gb|BI936198.1|BI936 ------------------------------------------------

PF11_0183                       GGTGGTTTAAGAGATGGATATTATATAAAAAGTGATTGTGCTATAATT
MAL11|PF11_0183                 GGTGGTTTAAGAGATGGATATTATATAAAAAGTGATTGTGCTATAATT
su_gi_contig_57                 GGTGGTTTAAGAGATGGATATTATATAAAAAGTGATTGTGCTATAATT
gi|21255407|gb|BQ452295.1|BQ452 GGTGGTTTAAGAGATGGATATTATATAAAAAGTGATTGTGCTATAATT
gi|16250670|gb|BI936198.1|BI936 ------------------------------------------------

PF11_0183                       ATGTTTGATGTATCTTCTCGTATTACTTACAAGAACGTTCCAAATTGG
MAL11|PF11_0183                 ATGTTTGATGTATCTTCTCGTATTACTTACAAGAACGTTCCAAATTGG
su_gi_contig_57                 ATGTTTGATGTATCTTCTCGTATTACTTACAAGAACGTTCCAAATTGG
gi|21255407|gb|BQ452295.1|BQ452 ATGTTTGATGTATCTTCTCGTATTACTTACAAGAACGTTCCAAATTGG
gi|16250670|gb|BI936198.1|BI936 ---TTTGATGTATCTTCTCGTATTACTTACAAGAACGTTCCAAATTGG

PF11_0183                       TATAGAGATATTACAAGAGTGTGTGAAACAATTCCTATGGTTTTAGTT
MAL11|PF11_0183                 TATAGAGATATTACAAGAGTGTGTGAAACAATTCCTATGGTTTTAGTT
su_gi_contig_57                 TATAGAGATATTACAAGAGTGTGTGAAACAATTCCTATGGTTTTAGTT
gi|21255407|gb|BQ452295.1|BQ452 TATAGAGATATTACAAGAGTGTGTGAAACAATTCCTATGGTTTTAGTT
gi|16250670|gb|BI936198.1|BI936 TATAGAGATATTACAAGAGTGTGTGAAACAATTCCTATGGTTTTAGTT

PF11_0183                       GGAAACAAAGTTGATGTTAAAGACAGACAAGTAAAATCAAGGCAAATT
MAL11|PF11_0183                 GGAAACAAAGTTGATGTTAAAGACAGACAAGTAAAATCAAGGCAAATT
su_gi_contig_57                 GGAAACAAAGTTGATGTTAAAGACAGACAAGTAAAATCAAGGCAAATT
gi|21255407|gb|BQ452295.1|BQ452 GGAAACAAAGTTGATGTTAAAGACAGACAAGTAAAATCAAGGCAAATT
gi|16250670|gb|BI936198.1|BI936 GGAAACAAAGTTGATGTTAAAGACAGACAAGTAAAATCAAGGCAAATT

PF11_0183                       CAATTTCACAGAAAAAGGAATTTACAATACTACGATCTATCTGCAAGA
MAL11|PF11_0183                 CAATTTCACAGAAAAAGGAATTTACAATACTACGATCTATCTGCAAGA
su_gi_contig_57                 CAATTTCACAGAAAAAGGAATTTACAATACTACGATCTATCTGCAAGA
gi|21255407|gb|BQ452295.1|BQ452 CAATTTCACAGAAAAAGGAATTTACAATACTACGATCTATCTGCAAGA
gi|16250670|gb|BI936198.1|BI936 CAATTTCACAGAAAAAGGAATTTACAATACTACGATCTATCTGCAAGA

PF11_0183                       TCAAATTACAATTTCGAAAAACCTTTCTTATGGTTAGCTAGGAGATTG
MAL11|PF11_0183                 TCAAATTACAATTTCGAAAAACCTTTCTTATGGTTAGCTAGGAGATTG
su_gi_contig_57                 TCAAATTACAATTTCGAAAAACCTTTCTTATGGTTAGCTAGGAGATTG
gi|21255407|gb|BQ452295.1|BQ452 TCAAATTACAATTTCGAAAAACCTTTCTTATGGTTAGCTAGGAGATTG
gi|16250670|gb|BI936198.1|BI936 TCAAATTACAATTTCGAAAAACCTTTCTTATGGTTAGCTAGGAGATTG

PF11_0183                       TCCAACCAACCAAATCTTGTTTTCGTAGGAGAACATGCTAAAGCACCA
MAL11|PF11_0183                 TCCAACCAACCAAATCTTGTTTTCGTAGGAGAACATGCTAAAGCACCA
su_gi_contig_57                 TCCAACCAACCAAATCTTGTTTTCGTAGGAGAACATGCTAAAGCACCA
gi|21255407|gb|BQ452295.1|BQ452 TCCAACCAACCAAATCTTGTTTTT------------------------
gi|16250670|gb|BI936198.1|BI936 TCCAACCAACCAAATCTTGTTTTCGTAGGAGAACATGCTAAAGCACCA

PF11_0183                       GAGTTCCAAATTGATCTAAATATTGTAAGAGAAGCTGAAAAAGAATTA
MAL11|PF11_0183                 GAGTTCCAAATTGATCTAAATATTGTAAGAGAAGCTGAAAAAGAATTA
su_gi_contig_57                 GAGTTCCAAATTGATCTAAATATTGTAAGAGAAGCTGAAAAAGAATTA
gi|21255407|gb|BQ452295.1|BQ452 ------------------------------------------------
gi|16250670|gb|BI936198.1|BI936 GAGTTCCAAATTGATCTAAATATTGTAAGAGAAGCTGAAAAAGAATTA

PF11_0183                       GAGCAAGCAGCAGCTGTAGCTATTGATGAAGAAGATATTGAAAATTAA
MAL11|PF11_0183                 GAGCAAGCAGCAGCTGTAGCTATTGATGAAGAAGATATTGAAAATTAA
su_gi_contig_57                 GAGCAAGCAGCAGCTGTAGCTATTGATGAAGAAGATATTGAAAATTAA
gi|21255407|gb|BQ452295.1|BQ452 ------------------------------------------------
gi|16250670|gb|BI936198.1|BI936 GAGCAAGCAGCAGCTGTAGCTATTGATGAAGAAGATATTGAAAATTAA

PF11_0183                       ATAAATAGAAAAAAAAAAAAAAAAAAAA-AAAAAAAGGGGAAACAGCC
MAL11|PF11_0183                 ------------------------------------------------
su_gi_contig_57                 ATAAATAGAAAAAAAAAAAAAAAAAAAA--------------------
gi|21255407|gb|BQ452295.1|BQ452 ------------------------------------------------
gi|16250670|gb|BI936198.1|BI936 ATAAATAGAAANNAAAAAAAAAAAAAAAAAAAAAA-------------

PF11_0183                       AAAATGGAATGAAAAAAAAAAAAAAAAAAATTGAACAAAACAGCCAAA
MAL11|PF11_0183                 ------------------------------------------------
su_gi_contig_57                 ------------------------------------------------
gi|21255407|gb|BQ452295.1|BQ452 ------------------------------------------------
gi|16250670|gb|BI936198.1|BI936 ------------------------------------------------

PF11_0183                       ATGAAATAATAAAAAAAAAAAAAAAAAAAAAAAAAAAAAAAAACTTAA
MAL11|PF11_0183                 ------------------------------------------------
su_gi_contig_57                 ------------------------------------------------
gi|21255407|gb|BQ452295.1|BQ452 ------------------------------------------------
gi|16250670|gb|BI936198.1|BI936 ------------------------------------------------

PF11_0183                       ATTAATCTACCAAATCTATAGACACACATATATATATATATTGTAATA
MAL11|PF11_0183                 ------------------------------------------------
su_gi_contig_57                 ------------------------------------------------
gi|21255407|gb|BQ452295.1|BQ452 ------------------------------------------------
gi|16250670|gb|BI936198.1|BI936 ------------------------------------------------

PF11_0183                       AGATACAATTTAGTACCATTTGTCAGACCTTTTAAGATTTGCATATTT
MAL11|PF11_0183                 ------------------------------------------------
su_gi_contig_57                 ------------------------------------------------
gi|21255407|gb|BQ452295.1|BQ452 ------------------------------------------------
gi|16250670|gb|BI936198.1|BI936 ------------------------------------------------

PF11_0183                       ATATGCATAATGACTACACTGAAATATATACATATATATATATATAAA
MAL11|PF11_0183                 ------------------------------------------------
su_gi_contig_57                 ------------------------------------------------
gi|21255407|gb|BQ452295.1|BQ452 ------------------------------------------------
gi|16250670|gb|BI936198.1|BI936 ------------------------------------------------

PF11_0183                       TATGTATATTTTTGAAATAAAAACATATGTATGCAAAATTATACATGA
MAL11|PF11_0183                 ------------------------------------------------
su_gi_contig_57                 ------------------------------------------------
gi|21255407|gb|BQ452295.1|BQ452 ------------------------------------------------
gi|16250670|gb|BI936198.1|BI936 ------------------------------------------------

PF11_0183                       ATTTATGTGTGAATGTATATGTAAATGCATATATTAATATATACATAT
MAL11|PF11_0183                 ------------------------------------------------
su_gi_contig_57                 ------------------------------------------------
gi|21255407|gb|BQ452295.1|BQ452 ------------------------------------------------
gi|16250670|gb|BI936198.1|BI936 ------------------------------------------------

PF11_0183                       ATATATATTGTTATATATATATATATGTTGAAAAAAAAAAAAAAATGT
MAL11|PF11_0183                 ------------------------------------------------
su_gi_contig_57                 ------------------------------------------------
gi|21255407|gb|BQ452295.1|BQ452 ------------------------------------------------
gi|16250670|gb|BI936198.1|BI936 ------------------------------------------------

PF11_0183                       GCTAGCTATATATATTGAAAAATTAAAAATTGTTAAACATATCTTGTC
MAL11|PF11_0183                 ------------------------------------------------
su_gi_contig_57                 ------------------------------------------------
gi|21255407|gb|BQ452295.1|BQ452 ------------------------------------------------
gi|16250670|gb|BI936198.1|BI936 ------------------------------------------------

PF11_0183                       AAGATCATTTAGTTGTATATATATATATATATATATATATATATAAAT
MAL11|PF11_0183                 ------------------------------------------------
su_gi_contig_57                 ------------------------------------------------
gi|21255407|gb|BQ452295.1|BQ452 ------------------------------------------------
gi|16250670|gb|BI936198.1|BI936 ------------------------------------------------

PF11_0183                       CTTTTTTTTTTTTTTTTTTTTTTTTTTTTATATAAATACTAATACTAT
MAL11|PF11_0183                 ------------------------------------------------
su_gi_contig_57                 ------------------------------------------------
gi|21255407|gb|BQ452295.1|BQ452 ------------------------------------------------
gi|16250670|gb|BI936198.1|BI936 ------------------------------------------------

PF11_0183                       AAAAAAAAAAAAAAAAAATTGTATTCATATTATTATGTGGTTTTTCAA
MAL11|PF11_0183                 ------------------------------------------------
su_gi_contig_57                 ------------------------------------------------
gi|21255407|gb|BQ452295.1|BQ452 ------------------------------------------------
gi|16250670|gb|BI936198.1|BI936 ------------------------------------------------

PF11_0183                       ATAACATTTTTTCAAAGCTTTATATGCATATGTGCGCGCATGTATATT
MAL11|PF11_0183                 ------------------------------------------------
su_gi_contig_57                 ------------------------------------------------
gi|21255407|gb|BQ452295.1|BQ452 ------------------------------------------------
gi|16250670|gb|BI936198.1|BI936 ------------------------------------------------

PF11_0183                       TTAAATAATCTCTTTATTTTAAAAATCATATTTAAATAATTTTAATGA
MAL11|PF11_0183                 ------------------------------------------------
su_gi_contig_57                 ------------------------------------------------
gi|21255407|gb|BQ452295.1|BQ452 ------------------------------------------------
gi|16250670|gb|BI936198.1|BI936 ------------------------------------------------

PF11_0183                       AGTTATTTAATTTATATATATTATATATAGATTACAGTTTACACATTT
MAL11|PF11_0183                 ------------------------------------------------
su_gi_contig_57                 ------------------------------------------------
gi|21255407|gb|BQ452295.1|BQ452 ------------------------------------------------
gi|16250670|gb|BI936198.1|BI936 ------------------------------------------------

PF11_0183                       GTCAAAGTAAATGACAAAGGGACAATAAACAAATAAAAATATATACAA
MAL11|PF11_0183                 ------------------------------------------------
su_gi_contig_57                 ------------------------------------------------
gi|21255407|gb|BQ452295.1|BQ452 ------------------------------------------------
gi|16250670|gb|BI936198.1|BI936 ------------------------------------------------

PF11_0183                       ATGTGTATATATATATATATATATATATTTAAAAAAAATATTATGTGT
MAL11|PF11_0183                 ------------------------------------------------
su_gi_contig_57                 ------------------------------------------------
gi|21255407|gb|BQ452295.1|BQ452 ------------------------------------------------
gi|16250670|gb|BI936198.1|BI936 ------------------------------------------------

PF11_0183                       ATTTAAGAATAAAAGGATAAAATTATTTAAATTTATAACACAAAAAGC
MAL11|PF11_0183                 ------------------------------------------------
su_gi_contig_57                 ------------------------------------------------
gi|21255407|gb|BQ452295.1|BQ452 ------------------------------------------------
gi|16250670|gb|BI936198.1|BI936 ------------------------------------------------

PF11_0183                       AATTTTTGTGATTTCCAAAAGGGAATTTTTTATATTACTTAGAATGTG
MAL11|PF11_0183                 ------------------------------------------------
su_gi_contig_57                 ------------------------------------------------
gi|21255407|gb|BQ452295.1|BQ452 ------------------------------------------------
gi|16250670|gb|BI936198.1|BI936 ------------------------------------------------

PF11_0183                       AACAAGTAATATATTAAAAAATTTGTTGGTTTTTTTGTACAAACTAGA
MAL11|PF11_0183                 ------------------------------------------------
su_gi_contig_57                 ------------------------------------------------
gi|21255407|gb|BQ452295.1|BQ452 ------------------------------------------------
gi|16250670|gb|BI936198.1|BI936 ------------------------------------------------

PF11_0183                       AAAAAAAAAAAAAATTAAAAAAAATGAAATAAATAAATAAAAGTATAT
MAL11|PF11_0183                 ------------------------------------------------
su_gi_contig_57                 ------------------------------------------------
gi|21255407|gb|BQ452295.1|BQ452 ------------------------------------------------
gi|16250670|gb|BI936198.1|BI936 ------------------------------------------------

PF11_0183                       TTATTTCATGTAATCTTTTTAATATAATACATAGTTAGATATGAAGGA
MAL11|PF11_0183                 ------------------------------------------------
su_gi_contig_57                 ------------------------------------------------
gi|21255407|gb|BQ452295.1|BQ452 ------------------------------------------------
gi|16250670|gb|BI936198.1|BI936 ------------------------------------------------

PF11_0183                       TTATTACTTTCTATGAAGCATACATATAAAAATATGACTACTACATAA
MAL11|PF11_0183                 ------------------------------------------------
su_gi_contig_57                 ------------------------------------------------
gi|21255407|gb|BQ452295.1|BQ452 ------------------------------------------------
gi|16250670|gb|BI936198.1|BI936 ------------------------------------------------

PF11_0183                       CACAATACAAAAGGTTATTGTTTTCTGTCTAAAGAATTAAATAAAATA
MAL11|PF11_0183                 ------------------------------------------------
su_gi_contig_57                 ------------------------------------------------
gi|21255407|gb|BQ452295.1|BQ452 ------------------------------------------------
gi|16250670|gb|BI936198.1|BI936 ------------------------------------------------

PF11_0183                       TTAACAAAATACAAAATGCTTCAATCATAATCACGCTTATTGAATTTC
MAL11|PF11_0183                 ------------------------------------------------
su_gi_contig_57                 ------------------------------------------------
gi|21255407|gb|BQ452295.1|BQ452 ------------------------------------------------
gi|16250670|gb|BI936198.1|BI936 ------------------------------------------------

PF11_0183                       CTTTGCTGTCGCTTCTTCTTTTGATTAATTAAATTATCTTTGTATTTT
MAL11|PF11_0183                 ------------------------------------------------
su_gi_contig_57                 ------------------------------------------------
gi|21255407|gb|BQ452295.1|BQ452 ------------------------------------------------
gi|16250670|gb|BI936198.1|BI936 ------------------------------------------------

PF11_0183                       TTTATCTGTAAATAATTATAATAATGTAAAAATATATATATATATATA
MAL11|PF11_0183                 ------------------------------------------------
su_gi_contig_57                 ------------------------------------------------
gi|21255407|gb|BQ452295.1|BQ452 ------------------------------------------------
gi|16250670|gb|BI936198.1|BI936 ------------------------------------------------

PF11_0183                       TATAAAATATATAAACATATATATGTTGCGTCACCTGTTCATCAGACT
MAL11|PF11_0183                 ------------------------------------------------
su_gi_contig_57                 ------------------------------------------------
gi|21255407|gb|BQ452295.1|BQ452 ------------------------------------------------
gi|16250670|gb|BI936198.1|BI936 ------------------------------------------------

PF11_0183                       TAATTAAATGAATAAAATCTTTTATACATGTATGTTTAATTTTTTCTT
MAL11|PF11_0183                 ------------------------------------------------
su_gi_contig_57                 ------------------------------------------------
gi|21255407|gb|BQ452295.1|BQ452 ------------------------------------------------
gi|16250670|gb|BI936198.1|BI936 ------------------------------------------------

PF11_0183                       TATAATTCTAAAACATTAAACAAACAATATATGTATTATTAATTATAT
MAL11|PF11_0183                 ------------------------------------------------
su_gi_contig_57                 ------------------------------------------------
gi|21255407|gb|BQ452295.1|BQ452 ------------------------------------------------
gi|16250670|gb|BI936198.1|BI936 ------------------------------------------------

PF11_0183                       ATATATATATATA
MAL11|PF11_0183                 -------------
su_gi_contig_57                 -------------
gi|21255407|gb|BQ452295.1|BQ452 -------------
gi|16250670|gb|BI936198.1|BI936 -------------

;

endblock;
