# Supplementary material for: cDNA sequences reveal considerable gene prediction inaccuracy in the Plasmodium falciparum genome
Source: BMC Genomics. 2007 Jul 27;8:255. doi: 10.1186/1471-2164-8-255 (PMC1978503; doi:10.1186/1471-2164-8-255)
Supplement: Additional file 2 — Genes with predicted coding regions fully covered by EST and confirmation of predicted introns. Aligned cDNA and predicted CDS sequences can be viewed by double clicking the hyper-linked gene names in the Excel file. [file 1471-2164-8-255-S2.zip › PF11_0208.TXT]

#NEXUS

[!This data assembled using Sequencher, from Gene Codes Corporation.]
begin data;
   dimensions ntax=6 nchar=3145;
   format datatype=dna gap=- interleave=yes;
   matrix

PF11_0208g                TTAATATGAATTATATATATGTAATATATATATATATTATAATATGAT
Pfa3D7|chr11|PF11_0208|Pf ------------------------------------------------
PF11_0208c                ------------------------------------------------
SU_CLEAN_contig_6596      ------------------------------------------------
SU_CLEAN_contig_693       ------------------------------------------------
SU_CLEAN_contig_5280      ------------------------------------------------

PF11_0208g                AACAAGGTGACATATTATTTTTAAATTTAATATAATTATTTTTATATG
Pfa3D7|chr11|PF11_0208|Pf ------------------------------------------------
PF11_0208c                ------------------------------------------------
SU_CLEAN_contig_6596      ------------------------------------------------
SU_CLEAN_contig_693       ------------------------------------------------
SU_CLEAN_contig_5280      ------------------------------------------------

PF11_0208g                AAATATATACGATATTATATATTTTCATACATATTATTAATAAGTATA
Pfa3D7|chr11|PF11_0208|Pf ------------------------------------------------
PF11_0208c                ------------------------------------------------
SU_CLEAN_contig_6596      ------------------------------------------------
SU_CLEAN_contig_693       ------------------------------------------------
SU_CLEAN_contig_5280      ------------------------------------------------

PF11_0208g                TTTGTATAGCTTGTTATTTTTTTTATATACCACTTTTCAGCACTATAT
Pfa3D7|chr11|PF11_0208|Pf ------------------------------------------------
PF11_0208c                ------------------------------------------------
SU_CLEAN_contig_6596      ------------------------------------------------
SU_CLEAN_contig_693       ------------------------------------------------
SU_CLEAN_contig_5280      ------------------------------------------------

PF11_0208g                AATAATATTATATATGAGAAAAGAATATAAAAAAATAGAATATAAAAA
Pfa3D7|chr11|PF11_0208|Pf ------------------------------------------------
PF11_0208c                ------------------------------------------------
SU_CLEAN_contig_6596      ------------------------------------------------
SU_CLEAN_contig_693       ------------------------------------------------
SU_CLEAN_contig_5280      ------------------------------------------------

PF11_0208g                AAATATAAAAGAATAAAAAAATAAAAGAAAAAACTCTCTAAGCGCACA
Pfa3D7|chr11|PF11_0208|Pf ------------------------------------------------
PF11_0208c                ------------------------------------------------
SU_CLEAN_contig_6596      ------------------------------------------------
SU_CLEAN_contig_693       ------------------------------------------------
SU_CLEAN_contig_5280      ------------------------------------------------

PF11_0208g                TATATGAAAAATCGTAATAATAGGATAAATAAAAAATACATATTATAT
Pfa3D7|chr11|PF11_0208|Pf ------------------------------------------------
PF11_0208c                ------------------------------------------------
SU_CLEAN_contig_6596      ------------------------------------------------
SU_CLEAN_contig_693       ------------------------------------------------
SU_CLEAN_contig_5280      ------------------------------------------------

PF11_0208g                AATAATATGAAATGTATACATATATTAAAATATATATATAATATATAT
Pfa3D7|chr11|PF11_0208|Pf ------------------------------------------------
PF11_0208c                ------------------------------------------------
SU_CLEAN_contig_6596      ------------------------------------------------
SU_CLEAN_contig_693       ------------------------------------------------
SU_CLEAN_contig_5280      ------------------------------------------------

PF11_0208g                TATATATATATATATTATATATATTTATTTATTATTATATAATACCAA
Pfa3D7|chr11|PF11_0208|Pf ------------------------------------------------
PF11_0208c                ------------------------------------------------
SU_CLEAN_contig_6596      ------------------------------------------------
SU_CLEAN_contig_693       ------------------------------------------------
SU_CLEAN_contig_5280      ------------------------------------------------

PF11_0208g                ACAAATATGTCATAAATAATTATTCCATATGCTACATATGTACTTTTA
Pfa3D7|chr11|PF11_0208|Pf ------------------------------------------------
PF11_0208c                ------------------------------------------------
SU_CLEAN_contig_6596      ------------------------------------------------
SU_CLEAN_contig_693       ------------------------------------------------
SU_CLEAN_contig_5280      ------------------------------------------------

PF11_0208g                TTAATATTTACATTTAAGGTTCATATGTATATGTTATAAAAGTAAATT
Pfa3D7|chr11|PF11_0208|Pf ------------------------------------------------
PF11_0208c                ------------------------------------------------
SU_CLEAN_contig_6596      ------------------------------------------------
SU_CLEAN_contig_693       ------------------------------------------------
SU_CLEAN_contig_5280      ------------------------------------------------

PF11_0208g                ATTTTCTTTTATATTTTTTAATTATGATTATATTATTATTATTATTTT
Pfa3D7|chr11|PF11_0208|Pf ------------------------------------------------
PF11_0208c                ------------------------------------------------
SU_CLEAN_contig_6596      ------------------------------------------------
SU_CLEAN_contig_693       ------------------------------------------------
SU_CLEAN_contig_5280      ------------------------------------------------

PF11_0208g                TATCTCTTAATTGAAGCAAAAAAATAAAATAAAATAAAATAAAATAAA
Pfa3D7|chr11|PF11_0208|Pf ------------------------------------------------
PF11_0208c                ------------------------------------------------
SU_CLEAN_contig_6596      ------------------------------------------------
SU_CLEAN_contig_693       ------------------------------------------------
SU_CLEAN_contig_5280      ------------------------------------------------

PF11_0208g                TAAAAAAAAAAAATATAAATAGGTTAAACATTTTTAATATTTATTTAA
Pfa3D7|chr11|PF11_0208|Pf ------------------------------------------------
PF11_0208c                ------------------------------------------------
SU_CLEAN_contig_6596      ------------------------------------------------
SU_CLEAN_contig_693       ------------------------------------------------
SU_CLEAN_contig_5280      ------------------------------------------------

PF11_0208g                ATAAATAAATGAATAATATTATATACATTTGATATAGATATATGTGAA
Pfa3D7|chr11|PF11_0208|Pf ------------------------------------------------
PF11_0208c                ------------------------------------------------
SU_CLEAN_contig_6596      ------------------------------------------------
SU_CLEAN_contig_693       ------------------------------------------------
SU_CLEAN_contig_5280      ------------------------------------------------

PF11_0208g                CAATTTATATATAGAAAAATATTTCTCTCCTATTATTTTAAAATAAAT
Pfa3D7|chr11|PF11_0208|Pf ------------------------------------------------
PF11_0208c                ------------------------------------------------
SU_CLEAN_contig_6596      ------------------------------------------------
SU_CLEAN_contig_693       ------------------------------------------------
SU_CLEAN_contig_5280      ------------------------------------------------

PF11_0208g                TTTCTTATTTTCTCCTTTTATATATTTTATTTATTTAAATTGGAAATT
Pfa3D7|chr11|PF11_0208|Pf ------------------------------------------------
PF11_0208c                ------------------------------------------------
SU_CLEAN_contig_6596      ------------------------------------------------
SU_CLEAN_contig_693       ------------------------------------------------
SU_CLEAN_contig_5280      ------------------------------------------------

PF11_0208g                CTCATATTTTTTCATTTTTGTATTAAAAATATTATTTTATAAAAATAT
Pfa3D7|chr11|PF11_0208|Pf ------------------------------------------------
PF11_0208c                ------------------------------------------------
SU_CLEAN_contig_6596      ------------------------------------------------
SU_CLEAN_contig_693       ------------------------------------------------
SU_CLEAN_contig_5280      ------------------------------------------------

PF11_0208g                ATACATTTATAATATTTTATATATATTATTATTATAACTATATATAAC
Pfa3D7|chr11|PF11_0208|Pf ------------------------------------------------
PF11_0208c                ------------------------------------------------
SU_CLEAN_contig_6596      ------------------------------------------------
SU_CLEAN_contig_693       ------------------------------------------------
SU_CLEAN_contig_5280      ------------------------------------------------

PF11_0208g                AAATAGTTAAGTACCTATATATTTATTTTTTTTTTTTTAATTATAATA
Pfa3D7|chr11|PF11_0208|Pf ------------------------------------------------
PF11_0208c                ------------------------------------------------
SU_CLEAN_contig_6596      ------------------------------------------------
SU_CLEAN_contig_693       ------------------------------------------------
SU_CLEAN_contig_5280      ------------------------------------------------

PF11_0208g                TCAAAAATAAAAACATAAATATATATATATATATCCCAAAATGACTAC
Pfa3D7|chr11|PF11_0208|Pf ------------------------------------------------
PF11_0208c                ----------------------------------------ATGACTAC
SU_CLEAN_contig_6596      ------------------------------------------------
SU_CLEAN_contig_693       ------------------------------------------------
SU_CLEAN_contig_5280      ------------------------------------------------

PF11_0208g                TTATACTTTAGTTCTTTTAAGACATGGTTTGAATGAAAAAAAGAAAAA
Pfa3D7|chr11|PF11_0208|Pf ------------------------------------------------
PF11_0208c                TTATACTTTAGTTCTTTTAAGACATG----------------------
SU_CLEAN_contig_6596      ------------------------------------------------
SU_CLEAN_contig_693       ------------------------------------------------
SU_CLEAN_contig_5280      ------------------------------------------------

PF11_0208g                AAAAAAAAAACTTTAAAAATATAAAAAAAAAAAAAAAAAAATGTTATA
Pfa3D7|chr11|PF11_0208|Pf ------------------------------------------------
PF11_0208c                ------------------------------------------------
SU_CLEAN_contig_6596      AAAAAAAAAAACTTTTAAAATATTAAAAAAAAAAAAAAAAATGTTATA
SU_CLEAN_contig_693       ------------------------------------------------
SU_CLEAN_contig_5280      ------------------------------------------------

PF11_0208g                AAAGTAATAATGTAATTATTTTTATTATATTGAAGTTAACACATATGA
Pfa3D7|chr11|PF11_0208|Pf ------------------------------------------------
PF11_0208c                ------------------------------------------------
SU_CLEAN_contig_6596      AAAGTAATAATGTAATTATTTTTATTATATTGAAGTTAACACATATGA
SU_CLEAN_contig_693       ------------------------------------------------
SU_CLEAN_contig_5280      ------------------------------------------------

PF11_0208g                TACTTTTTTTCTTTTATTTTTACTTTTTATATTTAAGGTGAAAGTACA
Pfa3D7|chr11|PF11_0208|Pf -------------------------------------GTGAAAGTACA
PF11_0208c                -------------------------------------GTGAAAGTACA
SU_CLEAN_contig_6596      TACTTTTTTTCTTTTATTTTTACTTTTTATATTTAAGGTGAAAGTACA
SU_CLEAN_contig_693       ------------------------------------------------
SU_CLEAN_contig_5280      ------------------------------------------------

PF11_0208g                TGGAACAAGGAAAACAAGTTCACAGGATGGACCGATGTTCCTTTAAGT
Pfa3D7|chr11|PF11_0208|Pf TGGAACAAGGAAAACAAGTTCACAGGATGGACCGATGTTCCTTTAAGT
PF11_0208c                TGGAACAAGGAAAACAAGTTCACAGGATGGACCGATGTTCCTTTAAGT
SU_CLEAN_contig_6596      TGGAACAAGGAAAACAAGTTCACAGGATGGACCGATGTTCCTTTAAGT
SU_CLEAN_contig_693       ------------------------------------------------
SU_CLEAN_contig_5280      ------------------------------------------------

PF11_0208g                GAAAAGGGAGAAGAAGAAGCAATGTAATTTAAAAGAAAGAGAAACGTT
Pfa3D7|chr11|PF11_0208|Pf GAAAAGGGAGAAGAAGAAGCAAT-------------------------
PF11_0208c                GAAAAGGGAGAAGAAGAAGCAAT-------------------------
SU_CLEAN_contig_6596      GAAAAGGGAGAAGAAGAAGCAAT-------------------------
SU_CLEAN_contig_693       ------------------------------------------------
SU_CLEAN_contig_5280      ------------------------------------------------

PF11_0208g                ATCCATATAATTTTAAAAAAAAAAATTGTCATATAATTATTTAAAGGA
Pfa3D7|chr11|PF11_0208|Pf ------------------------------------------------
PF11_0208c                ------------------------------------------------
SU_CLEAN_contig_6596      ------------------------------------------------
SU_CLEAN_contig_693       ------------------------------------------------
SU_CLEAN_contig_5280      ------------------------------------------------

PF11_0208g                ATGTATTCCTGATACATTAATACCTTGTTTGTGTGCTTATTTTTTTTT
Pfa3D7|chr11|PF11_0208|Pf ------------------------------------------------
PF11_0208c                ------------------------------------------------
SU_CLEAN_contig_6596      ------------------------------------------------
SU_CLEAN_contig_693       ------------------------------------------------
SU_CLEAN_contig_5280      ------------------------------------------------

PF11_0208g                TTGTTCGTGTACACACCAAATATTTATTTTGTTATATATATATATATA
Pfa3D7|chr11|PF11_0208|Pf ------------------------------------------------
PF11_0208c                ------------------------------------------------
SU_CLEAN_contig_6596      ------------------------------------------------
SU_CLEAN_contig_693       ------------------------------------------------
SU_CLEAN_contig_5280      ------------------------------------------------

PF11_0208g                TATATTTTTTTTTTTTTTTTTTTTTTTTTTTTTTTTTTTATATATAGA
Pfa3D7|chr11|PF11_0208|Pf -----------------------------------------------A
PF11_0208c                -----------------------------------------------A
SU_CLEAN_contig_6596      -----------------------------------------------A
SU_CLEAN_contig_693       ------------------------------------------------
SU_CLEAN_contig_5280      ------------------------------------------------

PF11_0208g                GCTGCTGGAAAATACCTTAAGGAAAAGAATTTCAAATTCGACGTTGTT
Pfa3D7|chr11|PF11_0208|Pf GCTGCTGGAAAATACCTTAAGGAAAAGAATTTCAAATTCGACGTTGTT
PF11_0208c                GCTGCTGGAAAATACCTTAAGGAAAAGAATTTCAAATTCGACGTTGTT
SU_CLEAN_contig_6596      GCTGCTGGAAAATACCTTAAGGAAAAGAATTTCAAATTCGACGTTGTT
SU_CLEAN_contig_693       ------------------------------------------------
SU_CLEAN_contig_5280      ------------------------------------------------

PF11_0208g                TATACATCAGTTTTGAAGAGAGCAATTTGCACAGCCTGGAATGTATTA
Pfa3D7|chr11|PF11_0208|Pf TATACATCAGTTTTGAAGAGAGCAATTTGCACAGCCTGGAATGTATTA
PF11_0208c                TATACATCAGTTTTGAAGAGAGCAATTTGCACAGCCTGGAATGTATTA
SU_CLEAN_contig_6596      TATACATCAGTTTTGAAGAGAGCAATTTGCACAGCCTGGAATGTATTA
SU_CLEAN_contig_693       ------------------------------------------------
SU_CLEAN_contig_5280      ------------------------------------------------

PF11_0208g                AAAACAGCTGACCTTTTACATGTTCCAGTTGTTAAAACTTGGAGATTA
Pfa3D7|chr11|PF11_0208|Pf AAAACAGCTGACCTTTTACATGTTCCAGTTGTTAAAACTTGGAGATTA
PF11_0208c                AAAACAGCTGACCTTTTACATGTTCCAGTTGTTAAAACTTGGAGATTA
SU_CLEAN_contig_6596      AAAACAGCTGACCTTTTACATGTTCCAGTTGTTAAAACTTGGAGATTA
SU_CLEAN_contig_693       ------------------------------------------------
SU_CLEAN_contig_5280      ------------------------------------------------

PF11_0208g                AATGAAAGGCACTATGGTTCCCTTCAAGGTTTAAACAAATCAGAAACA
Pfa3D7|chr11|PF11_0208|Pf AATGAAAGGCACTATGGTTCCCTTCAAGGTTTAAACAAATCAGAAACA
PF11_0208c                AATGAAAGGCACTATGGTTCCCTTCAAGGTTTAAACAAATCAGAAACA
SU_CLEAN_contig_6596      AATGAAAGGCACTATGGTTCCCTTCAAGGTTTAAACAAATCAGAAACA
SU_CLEAN_contig_693       ------------------------------------------------
SU_CLEAN_contig_5280      ------------------------------------------------

PF11_0208g                GCCAAGAAGTATGGAGAGGAACAAGTAAAAATATGGAGAAGATCATAT
Pfa3D7|chr11|PF11_0208|Pf GCCAAGAAGTATGGAGAGGAACAAGTAAAAATATGGAGAAGATCATAT
PF11_0208c                GCCAAGAAGTATGGAGAGGAACAAGTAAAAATATGGAGAAGATCATAT
SU_CLEAN_contig_6596      GCCAAGAAGTATGGAGAGGAACAAGTAAAAATATGGAGAAGATCATAT
SU_CLEAN_contig_693       --------------------------------------------ATAT
SU_CLEAN_contig_5280      ------------------------------------------------

PF11_0208g                GATATCCCTCCACCAAAATTAGATAAGGAAGATAACAGATGGCCAGGA
Pfa3D7|chr11|PF11_0208|Pf GATATCCCTCCACCAAAATTAGATAAGGAAGATAACAGATGGCCAGGA
PF11_0208c                GATATCCCTCCACCAAAATTAGATAAGGAAGATAACAGATGGCCAGGA
SU_CLEAN_contig_6596      ------------------------------------------------
SU_CLEAN_contig_693       GATATCCCTCCACCAAAATTAGATAAGGAAGATAACAGATGGCCAGGA
SU_CLEAN_contig_5280      ------------------------------------------------

PF11_0208g                CACAATGTTGTATATAAAAATGTACCAAAGGATGCATTACCATTTACT
Pfa3D7|chr11|PF11_0208|Pf CACAATGTTGTATATAAAAATGTACCAAAGGATGCATTACCATTTACT
PF11_0208c                CACAATGTTGTATATAAAAATGTACCAAAGGATGCATTACCATTTACT
SU_CLEAN_contig_6596      ------------------------------------------------
SU_CLEAN_contig_693       CACAATGTTGTATATAAAAATGTACCAAAGGATGCATTACCATTTACT
SU_CLEAN_contig_5280      ------------------------------------------------

PF11_0208g                GAATGTTTAAAAGATACTGTTGAACGAGTCTTACCATTCTGGTTTGAT
Pfa3D7|chr11|PF11_0208|Pf GAATGTTTAAAAGATACTGTTGAACGAGTCTTACCATTCTGGTTTGAT
PF11_0208c                GAATGTTTAAAAGATACTGTTGAACGAGTCTTACCATTCTGGTTTGAT
SU_CLEAN_contig_6596      ------------------------------------------------
SU_CLEAN_contig_693       GAATGTTTAAAAGATACTGTTGAACGAGTCTTACCATTCTGGTTT---
SU_CLEAN_contig_5280      ------------------------------------------------

PF11_0208g                CACATCGCACCTGATATTTTAGCAAATAAAAAAGTTATGGTAGCTGCT
Pfa3D7|chr11|PF11_0208|Pf CACATCGCACCTGATATTTTAGCAAATAAAAAAGTTATGGTAGCTGCT
PF11_0208c                CACATCGCACCTGATATTTTAGCAAATAAAAAAGTTATGGTAGCTGCT
SU_CLEAN_contig_6596      ------------------------------------------------
SU_CLEAN_contig_693       ------------------------------------------------
SU_CLEAN_contig_5280      -ACATCGCACCTGATATTTTAGCAAATAAAAAAGTTATGGTAGCTGCT

PF11_0208g                CATGGAAATAGTTTAAGAGGTTTAGTCAAACATTTAGATAACTTAAGT
Pfa3D7|chr11|PF11_0208|Pf CATGGAAATAGTTTAAGAGGTTTAGTCAAACATTTAGATAACTTAAGT
PF11_0208c                CATGGAAATAGTTTAAGAGGTTTAGTCAAACATTTAGATAACTTAAGT
SU_CLEAN_contig_6596      ------------------------------------------------
SU_CLEAN_contig_693       ------------------------------------------------
SU_CLEAN_contig_5280      CATGGAAATAGTTTAAGAGGTTTAGTCAAACATTTAGATAACTTAAGT

PF11_0208g                GAAGCTGATGTATTAGAACTTAACATTCCAACAGGTGTACCTTTAGTT
Pfa3D7|chr11|PF11_0208|Pf GAAGCTGATGTATTAGAACTTAACATTCCAACAGGTGTACCTTTAGTT
PF11_0208c                GAAGCTGATGTATTAGAACTTAACATTCCAACAGGTGTACCTTTAGTT
SU_CLEAN_contig_6596      ------------------------------------------------
SU_CLEAN_contig_693       ------------------------------------------------
SU_CLEAN_contig_5280      GAAGCTGATGTATTAGAACTTAACATTCCAACAGGTGTACCTTTAGTT

PF11_0208g                TATGAATTAGATGAAAACTTAAAGCCAATAAAACACTATTATTTATTA
Pfa3D7|chr11|PF11_0208|Pf TATGAATTAGATGAAAACTTAAAGCCAATAAAACACTATTATTTATTA
PF11_0208c                TATGAATTAGATGAAAACTTAAAGCCAATAAAACACTATTATTTATTA
SU_CLEAN_contig_6596      ------------------------------------------------
SU_CLEAN_contig_693       ------------------------------------------------
SU_CLEAN_contig_5280      TATGAATTAGATGAAAACTTAAAGCCAATAAAACACTATTATTTATTA

PF11_0208g                GATAGTGAAGAATTAAAAAAGAAAATGGATGAAGTAGCCAACCAAGGA
Pfa3D7|chr11|PF11_0208|Pf GATAGTGAAGAATTAAAAAAGAAAATGGATGAAGTAGCCAACCAAGGA
PF11_0208c                GATAGTGAAGAATTAAAAAAGAAAATGGATGAAGTAGCCAACCAAGGA
SU_CLEAN_contig_6596      ------------------------------------------------
SU_CLEAN_contig_693       ------------------------------------------------
SU_CLEAN_contig_5280      GATAGCGAAGAATTAAAAAAGAAAATGGATGAAGTAGCCAACCAAGGA

PF11_0208g                AAAGCAAAATAAATCAATATAAATAAAATTTTTAATTTTAACCC----
Pfa3D7|chr11|PF11_0208|Pf AAAGCAAAATAA------------------------------------
PF11_0208c                AAAGCAAAATAA------------------------------------
SU_CLEAN_contig_6596      ------------------------------------------------
SU_CLEAN_contig_693       ------------------------------------------------
SU_CLEAN_contig_5280      AAAGCAAAATAAATCAATATAAATAAAATTTTTAATTTTAACCCCAAA

PF11_0208g                -----------------TAAATGAAATATATACACATGTATATATATA
Pfa3D7|chr11|PF11_0208|Pf ------------------------------------------------
PF11_0208c                ------------------------------------------------
SU_CLEAN_contig_6596      ------------------------------------------------
SU_CLEAN_contig_693       ------------------------------------------------
SU_CLEAN_contig_5280      AAAAAAAAAAAAAAAAA-------------------------------

PF11_0208g                TATATATATATATATATTATGAGACACAAAATATAACATAAGAAATTT
Pfa3D7|chr11|PF11_0208|Pf ------------------------------------------------
PF11_0208c                ------------------------------------------------
SU_CLEAN_contig_6596      ------------------------------------------------
SU_CLEAN_contig_693       ------------------------------------------------
SU_CLEAN_contig_5280      ------------------------------------------------

PF11_0208g                TTATTTTTACATATTAATGTTAATAAAGAAATAAATAAACTATACCCT
Pfa3D7|chr11|PF11_0208|Pf ------------------------------------------------
PF11_0208c                ------------------------------------------------
SU_CLEAN_contig_6596      ------------------------------------------------
SU_CLEAN_contig_693       ------------------------------------------------
SU_CLEAN_contig_5280      ------------------------------------------------

PF11_0208g                TTTGAGCATATTTTCTTTCTTTCTTTTTTTTTTTTTTTTTATTCACTA
Pfa3D7|chr11|PF11_0208|Pf ------------------------------------------------
PF11_0208c                ------------------------------------------------
SU_CLEAN_contig_6596      ------------------------------------------------
SU_CLEAN_contig_693       ------------------------------------------------
SU_CLEAN_contig_5280      ------------------------------------------------

PF11_0208g                ATATATATATATATATATATATATATATATTTATATATTTATATTTAT
Pfa3D7|chr11|PF11_0208|Pf ------------------------------------------------
PF11_0208c                ------------------------------------------------
SU_CLEAN_contig_6596      ------------------------------------------------
SU_CLEAN_contig_693       ------------------------------------------------
SU_CLEAN_contig_5280      ------------------------------------------------

PF11_0208g                ATATTTATATAATACATAAGCAAAAGTGAACATATAATATGCATATGA
Pfa3D7|chr11|PF11_0208|Pf ------------------------------------------------
PF11_0208c                ------------------------------------------------
SU_CLEAN_contig_6596      ------------------------------------------------
SU_CLEAN_contig_693       ------------------------------------------------
SU_CLEAN_contig_5280      ------------------------------------------------

PF11_0208g                TTTTACGATTATGAGATTTTCACCCTAGTTATAGATTAAAAATAAAAA
Pfa3D7|chr11|PF11_0208|Pf ------------------------------------------------
PF11_0208c                ------------------------------------------------
SU_CLEAN_contig_6596      ------------------------------------------------
SU_CLEAN_contig_693       ------------------------------------------------
SU_CLEAN_contig_5280      ------------------------------------------------

PF11_0208g                ATTAATTATGGCATAAGAAACTTTTTCATCCTTATAAGAAATAACGAT
Pfa3D7|chr11|PF11_0208|Pf ------------------------------------------------
PF11_0208c                ------------------------------------------------
SU_CLEAN_contig_6596      ------------------------------------------------
SU_CLEAN_contig_693       ------------------------------------------------
SU_CLEAN_contig_5280      ------------------------------------------------

PF11_0208g                TAAATGCATAAAGACAGCTGCTTTCGAGGTTTCCCATTTGTGGATAAT
Pfa3D7|chr11|PF11_0208|Pf ------------------------------------------------
PF11_0208c                ------------------------------------------------
SU_CLEAN_contig_6596      ------------------------------------------------
SU_CLEAN_contig_693       ------------------------------------------------
SU_CLEAN_contig_5280      ------------------------------------------------

PF11_0208g                CTTTTTATATATGCAATTTAAATTCATCACGTACATACGTGAATATAC
Pfa3D7|chr11|PF11_0208|Pf ------------------------------------------------
PF11_0208c                ------------------------------------------------
SU_CLEAN_contig_6596      ------------------------------------------------
SU_CLEAN_contig_693       ------------------------------------------------
SU_CLEAN_contig_5280      ------------------------------------------------

PF11_0208g                ACAAAAAAAAATATACATATATATAAATATATATATATATATATATAT
Pfa3D7|chr11|PF11_0208|Pf ------------------------------------------------
PF11_0208c                ------------------------------------------------
SU_CLEAN_contig_6596      ------------------------------------------------
SU_CLEAN_contig_693       ------------------------------------------------
SU_CLEAN_contig_5280      ------------------------------------------------

PF11_0208g                ATATATTATTTATTTGTGCGTACACCATCTCATTTTTGTACAGGTGCA
Pfa3D7|chr11|PF11_0208|Pf ------------------------------------------------
PF11_0208c                ------------------------------------------------
SU_CLEAN_contig_6596      ------------------------------------------------
SU_CLEAN_contig_693       ------------------------------------------------
SU_CLEAN_contig_5280      ------------------------------------------------

PF11_0208g                CTTATCGTTACACTATTATTTGTAGGTTATAAAATGACCTCGTTTTCC
Pfa3D7|chr11|PF11_0208|Pf ------------------------------------------------
PF11_0208c                ------------------------------------------------
SU_CLEAN_contig_6596      ------------------------------------------------
SU_CLEAN_contig_693       ------------------------------------------------
SU_CLEAN_contig_5280      ------------------------------------------------

PF11_0208g                TTTTTTAAATCCATATATATAATGTCGAATTATTAAAAATATAATTAT
Pfa3D7|chr11|PF11_0208|Pf ------------------------------------------------
PF11_0208c                ------------------------------------------------
SU_CLEAN_contig_6596      ------------------------------------------------
SU_CLEAN_contig_693       ------------------------------------------------
SU_CLEAN_contig_5280      ------------------------------------------------

PF11_0208g                TTATTCCTATTAACTTTTCGAATTTGGAAAGAAGTACATGAAGCCAAC
Pfa3D7|chr11|PF11_0208|Pf ------------------------------------------------
PF11_0208c                ------------------------------------------------
SU_CLEAN_contig_6596      ------------------------------------------------
SU_CLEAN_contig_693       ------------------------------------------------
SU_CLEAN_contig_5280      ------------------------------------------------

PF11_0208g                ATATGTATACGGTACTGAAGTATAAAAACAATTGAAATGTAAAAGTAT
Pfa3D7|chr11|PF11_0208|Pf ------------------------------------------------
PF11_0208c                ------------------------------------------------
SU_CLEAN_contig_6596      ------------------------------------------------
SU_CLEAN_contig_693       ------------------------------------------------
SU_CLEAN_contig_5280      ------------------------------------------------

PF11_0208g                ACATATATATATATATATATATATATATTGTTTCACATGATAAAATAA
Pfa3D7|chr11|PF11_0208|Pf ------------------------------------------------
PF11_0208c                ------------------------------------------------
SU_CLEAN_contig_6596      ------------------------------------------------
SU_CLEAN_contig_693       ------------------------------------------------
SU_CLEAN_contig_5280      ------------------------------------------------

PF11_0208g                TAAGATAAATGATAATTTTATTATCTTTATTTCCATGTATTTTTTTAC
Pfa3D7|chr11|PF11_0208|Pf ------------------------------------------------
PF11_0208c                ------------------------------------------------
SU_CLEAN_contig_6596      ------------------------------------------------
SU_CLEAN_contig_693       ------------------------------------------------
SU_CLEAN_contig_5280      ------------------------------------------------

PF11_0208g                TTATAATATTACGGGTGCTATAAATACATTATATTTAAAATATATAAA
Pfa3D7|chr11|PF11_0208|Pf ------------------------------------------------
PF11_0208c                ------------------------------------------------
SU_CLEAN_contig_6596      ------------------------------------------------
SU_CLEAN_contig_693       ------------------------------------------------
SU_CLEAN_contig_5280      ------------------------------------------------

PF11_0208g                TATATATATATATATATTTATTTATTGATATGCAATTTTTTTTTTTTT
Pfa3D7|chr11|PF11_0208|Pf ------------------------------------------------
PF11_0208c                ------------------------------------------------
SU_CLEAN_contig_6596      ------------------------------------------------
SU_CLEAN_contig_693       ------------------------------------------------
SU_CLEAN_contig_5280      ------------------------------------------------

PF11_0208g                TTTTCTTTCTCTTTTTTTAATAATA
Pfa3D7|chr11|PF11_0208|Pf -------------------------
PF11_0208c                -------------------------
SU_CLEAN_contig_6596      -------------------------
SU_CLEAN_contig_693       -------------------------
SU_CLEAN_contig_5280      -------------------------

;

endblock;
