# Supplementary material for: cDNA sequences reveal considerable gene prediction inaccuracy in the Plasmodium falciparum genome
Source: BMC Genomics. 2007 Jul 27;8:255. doi: 10.1186/1471-2164-8-255 (PMC1978503; doi:10.1186/1471-2164-8-255)
Supplement: Additional file 2 — Genes with predicted coding regions fully covered by EST and confirmation of predicted introns. Aligned cDNA and predicted CDS sequences can be viewed by double clicking the hyper-linked gene names in the Excel file. [file 1471-2164-8-255-S2.zip › PF11_0212.TXT]

#NEXUS

[!This data assembled using Sequencher, from Gene Codes Corporation.]
begin data;
   dimensions ntax=6 nchar=4504;
   format datatype=dna gap=- interleave=yes;
   matrix

PF11_0212g                ACATATACTTTTTTATATATTATAAATAAATTTTATATAGAGATTGAA
Pfa3D7|chr11|PF11_0212|Pf ------------------------------------------------
SU_CLEAN_contig_663       ------------------------------------------------
SU_CLEAN_contig_1743      ------------------------------------------------
SU_CLEAN_contig_6388      ------------------------------------------------
SU_CLEAN_contig_3552      ------------------------------------------------

PF11_0212g                ATAATACATTTTTTTCATGCAACTTGTTTAATAAATAAATAAATAAAT
Pfa3D7|chr11|PF11_0212|Pf ------------------------------------------------
SU_CLEAN_contig_663       ------------------------------------------------
SU_CLEAN_contig_1743      ------------------------------------------------
SU_CLEAN_contig_6388      ------------------------------------------------
SU_CLEAN_contig_3552      ------------------------------------------------

PF11_0212g                AAATAAATAAATATATATATATATATATATATATATATATATATATAT
Pfa3D7|chr11|PF11_0212|Pf ------------------------------------------------
SU_CLEAN_contig_663       ------------------------------------------------
SU_CLEAN_contig_1743      ------------------------------------------------
SU_CLEAN_contig_6388      ------------------------------------------------
SU_CLEAN_contig_3552      ------------------------------------------------

PF11_0212g                TATAATATATTTATTTTATTATCATATATTTTAAAAAATATATTTTTT
Pfa3D7|chr11|PF11_0212|Pf ------------------------------------------------
SU_CLEAN_contig_663       ------------------------------------------------
SU_CLEAN_contig_1743      ------------------------------------------------
SU_CLEAN_contig_6388      ------------------------------------------------
SU_CLEAN_contig_3552      ------------------------------------------------

PF11_0212g                TATGTTTTATTAGCAACAATCCAATCCCCATTGTTTATGAGAGAGTTA
Pfa3D7|chr11|PF11_0212|Pf ------------------------------------------------
SU_CLEAN_contig_663       ------------------------------------------------
SU_CLEAN_contig_1743      ------------------------------------------------
SU_CLEAN_contig_6388      ------------------------------------------------
SU_CLEAN_contig_3552      ------------------------------------------------

PF11_0212g                TATTTTTCACATGTCCATGATAAATATTATAATAATAAAATGATTATT
Pfa3D7|chr11|PF11_0212|Pf ------------------------------------------------
SU_CLEAN_contig_663       ------------------------------------------------
SU_CLEAN_contig_1743      ------------------------------------------------
SU_CLEAN_contig_6388      ------------------------------------------------
SU_CLEAN_contig_3552      ------------------------------------------------

PF11_0212g                ATTATGTTGAAAATTATTCATTTTTAATTAAATATATATGTATATTTA
Pfa3D7|chr11|PF11_0212|Pf ------------------------------------------------
SU_CLEAN_contig_663       ------------------------------------------------
SU_CLEAN_contig_1743      ------------------------------------------------
SU_CLEAN_contig_6388      ------------------------------------------------
SU_CLEAN_contig_3552      ------------------------------------------------

PF11_0212g                TGTATTTATTTATTCATTTTTTTATTTTTTATATTTTTATGTATTATA
Pfa3D7|chr11|PF11_0212|Pf ------------------------------------------------
SU_CLEAN_contig_663       ------------------------------------------------
SU_CLEAN_contig_1743      ------------------------------------------------
SU_CLEAN_contig_6388      ------------------------------------------------
SU_CLEAN_contig_3552      ------------------------------------------------

PF11_0212g                ATTTATTAAGTGCTTGATAAGAAAATTCAAATACCTCACTTTATAATT
Pfa3D7|chr11|PF11_0212|Pf ------------------------------------------------
SU_CLEAN_contig_663       ------------------------------------------------
SU_CLEAN_contig_1743      ------------------------------------------------
SU_CLEAN_contig_6388      ------------------------------------------------
SU_CLEAN_contig_3552      ------------------------------------------------

PF11_0212g                TTATTAAAACAAAACCAAGTTCTTTTTTTAAGGTAAAAATGATATAAT
Pfa3D7|chr11|PF11_0212|Pf ------------------------------------------------
SU_CLEAN_contig_663       ------------------------------------------------
SU_CLEAN_contig_1743      ------------------------------------------------
SU_CLEAN_contig_6388      ------------------------------------------------
SU_CLEAN_contig_3552      ------------------------------------------------

PF11_0212g                AAGAAATTCCATTCTTCATATATTTTTGTAGGTATAATTTTCATACCA
Pfa3D7|chr11|PF11_0212|Pf ------------------------------------------------
SU_CLEAN_contig_663       ------------------------------------------------
SU_CLEAN_contig_1743      ------------------------------------------------
SU_CLEAN_contig_6388      ------------------------------------------------
SU_CLEAN_contig_3552      ------------------------------------------------

PF11_0212g                ACCAGATACATATATAATAAAATAAGTGCTTTCCCTTATATTATATAC
Pfa3D7|chr11|PF11_0212|Pf ------------------------------------------------
SU_CLEAN_contig_663       ------------------------------------------------
SU_CLEAN_contig_1743      ------------------------------------------------
SU_CLEAN_contig_6388      ------------------------------------------------
SU_CLEAN_contig_3552      ------------------------------------------------

PF11_0212g                TGATATAAAATAAAATAAAATAAAATAAAATAAAATAAAATAAAATAA
Pfa3D7|chr11|PF11_0212|Pf ------------------------------------------------
SU_CLEAN_contig_663       ------------------------------------------------
SU_CLEAN_contig_1743      ------------------------------------------------
SU_CLEAN_contig_6388      ------------------------------------------------
SU_CLEAN_contig_3552      ------------------------------------------------

PF11_0212g                AATAAAATAATATTATAAATTTTTTATGGTATTAAAATTATATACGTA
Pfa3D7|chr11|PF11_0212|Pf ------------------------------------------------
SU_CLEAN_contig_663       ------------------------------------------------
SU_CLEAN_contig_1743      ------------------------------------------------
SU_CLEAN_contig_6388      ------------------------------------------------
SU_CLEAN_contig_3552      ------------------------------------------------

PF11_0212g                CTACATATATATATTATTAATATAATATATATATATATATATATATAT
Pfa3D7|chr11|PF11_0212|Pf ------------------------------------------------
SU_CLEAN_contig_663       ------------------------------------------------
SU_CLEAN_contig_1743      ------------------------------------------------
SU_CLEAN_contig_6388      ------------------------------------------------
SU_CLEAN_contig_3552      ------------------------------------------------

PF11_0212g                TTATTTATTTATTTATATGTATGTATATATTTTTGTGGAAAAGGCCAC
Pfa3D7|chr11|PF11_0212|Pf ------------------------------------------------
SU_CLEAN_contig_663       --------------------------------------AAAAGGCC-C
SU_CLEAN_contig_1743      ------------------------------------------------
SU_CLEAN_contig_6388      ------------------------------------------------
SU_CLEAN_contig_3552      ------------------------------------------------

PF11_0212g                TTAAGGTAATTGTTTAATAAAAATGTTCCAAGTTCAAAAGTGGATTTA
Pfa3D7|chr11|PF11_0212|Pf ------------------------------------------------
SU_CLEAN_contig_663       TTAAGGTAATTGTTTAATAAAAATGTTCCAAGTTCAAAAGTGGATTTA
SU_CLEAN_contig_1743      ------------------------------------------------
SU_CLEAN_contig_6388      ------------------------------------------------
SU_CLEAN_contig_3552      ------------------------------------------------

PF11_0212g                CACAATTAAATTTATTATGTAAATATATGTGGAGCTAAATATTATTAT
Pfa3D7|chr11|PF11_0212|Pf ------------------------------------------------
SU_CLEAN_contig_663       CACAATTAAATTTATTATGTAAATATATGTGGAGCTAAATATTATTAT
SU_CLEAN_contig_1743      ------------------------------------------------
SU_CLEAN_contig_6388      ------------------------------------------------
SU_CLEAN_contig_3552      ------------------------------------------------

PF11_0212g                GCTTGAATAATTACATATATAATATAATATAATATTATATTATTATAT
Pfa3D7|chr11|PF11_0212|Pf ------------------------------------------------
SU_CLEAN_contig_663       GCTTGAATAATTACATATATAATATAATATAATATTATATTATTATAT
SU_CLEAN_contig_1743      ------------------------------------------------
SU_CLEAN_contig_6388      ------------------------------------------------
SU_CLEAN_contig_3552      ------------------------------------------------

PF11_0212g                TATATATATCATCGCATTATTTTATTATTATATATTTATTTATTTATA
Pfa3D7|chr11|PF11_0212|Pf ------------------------------------------------
SU_CLEAN_contig_663       TATATATATCATCGCATTATTTTATTATTATATATTTATTTATTTATA
SU_CLEAN_contig_1743      ------------------------------------------------
SU_CLEAN_contig_6388      ------------------------------------------------
SU_CLEAN_contig_3552      ------------------------------------------------

PF11_0212g                TATTTATTTATTTTTATTTATTTTTTCCTTTTTTGTTTGAATGAATAT
Pfa3D7|chr11|PF11_0212|Pf ----------------------------------------ATGAATAT
SU_CLEAN_contig_663       TATTTATTTATTTTTATTTATTTTTTCCTTTTTTGTTTGAATGAATAT
SU_CLEAN_contig_1743      ------------------------------------------------
SU_CLEAN_contig_6388      ------------------------------------------------
SU_CLEAN_contig_3552      ------------------------------------------------

PF11_0212g                TTTTGGCTTGCTTCTTTTAAATTTATTGATTAATGTAATATTTATACT
Pfa3D7|chr11|PF11_0212|Pf TTTTGGCTTGCTTCTTTTAAATTTATTGATTAATGTAATATTTATACT
SU_CLEAN_contig_663       TTTTGGCTCGCTTCTTTTAAATTTATTGATTAATGTAATATTTATACT
SU_CLEAN_contig_1743      ------------------------------------------------
SU_CLEAN_contig_6388      ------------------------------------------------
SU_CLEAN_contig_3552      ------------------------------------------------

PF11_0212g                TTGTAATATAAAAAGAAAAAATAAATTTTTAAAAAGGCAATTATGTTC
Pfa3D7|chr11|PF11_0212|Pf TTGTAATATAAAAAGAAAAAATAAATTTTTAAAAAGGCAATTATGTTC
SU_CLEAN_contig_663       TTGTAATATAAAAAGAAAAAATAAATTTTTAAAAAGGCAATTATGTTC
SU_CLEAN_contig_1743      ------------------------------------------------
SU_CLEAN_contig_6388      ------------------------------------------------
SU_CLEAN_contig_3552      ------------------------------------------------

PF11_0212g                AAATGAATTGAAACATTTGAAATACAAAAATGATAATATGATAAGAAA
Pfa3D7|chr11|PF11_0212|Pf AAATGAATTGAAACATTTGAAATACAAAAATGATAATATGATAAGAAA
SU_CLEAN_contig_663       AAATGAATTGAAACATTTGAAATACAAAAATGATAATATGATAAGAAA
SU_CLEAN_contig_1743      ------------------------------------------------
SU_CLEAN_contig_6388      ------------------------------------------------
SU_CLEAN_contig_3552      ------------------------------------------------

PF11_0212g                AGGTATACTTAATTATAAATATAAATATAAATATAGATTTTTCTACAT
Pfa3D7|chr11|PF11_0212|Pf AGGTATACTTAATTATAAATATAAATATAAATATAGATTTTTCTACAT
SU_CLEAN_contig_663       AGGTATACTTAATTATAAATATAAATATAAATATAGATTTTTCTACAT
SU_CLEAN_contig_1743      ------------------------------------------------
SU_CLEAN_contig_6388      ------------------------------------------------
SU_CLEAN_contig_3552      ------------------------------------------------

PF11_0212g                AATAATAAAAAAAAATTATAGTAATAAAATTAAAAGAAAAAATAAAAT
Pfa3D7|chr11|PF11_0212|Pf AATAATAAAAAAAAATTATAGTAATAAAATTAAAAGAAAAAATAAAAT
SU_CLEAN_contig_663       AATAATAAAAAAAAATTATAGTAATAAAATTAAAAGAAAAAATAAAAT
SU_CLEAN_contig_1743      ------------------------------------------------
SU_CLEAN_contig_6388      ------------------------------------------------
SU_CLEAN_contig_3552      ------------------------------------------------

PF11_0212g                AAAGCAAATAGGAGTGATGGAAAATATCAATAATATTAATGATAATAA
Pfa3D7|chr11|PF11_0212|Pf AAAGCAAATAGGAGTGATGGAAAATATCAATAATATTAATGATAATAA
SU_CLEAN_contig_663       AAAGCAAATAGGAGTGATGGAAAATATCAATAATATTAATGATAATAA
SU_CLEAN_contig_1743      ------------------------------------------------
SU_CLEAN_contig_6388      ------------------------------------------------
SU_CLEAN_contig_3552      ------------------------------------------------

PF11_0212g                TAAATGGAGATGTTTAAGTAGTAGCAATCATATTTCAAGTAATATGAT
Pfa3D7|chr11|PF11_0212|Pf TAAATGGAGATGTTTAAGTAGTAGCAATCATATTTCAAGTAATATGAT
SU_CLEAN_contig_663       TAAATGGAGATGTTTAAGTAGTAGCAATCATATTTCAAGTAATATGAT
SU_CLEAN_contig_1743      ------------------------------------------------
SU_CLEAN_contig_6388      ------------------------------------------------
SU_CLEAN_contig_3552      ------------------------------------------------

PF11_0212g                GGGGAACACATTTTACGAAAATGTATATATAAATTACCTAAAAGATTA
Pfa3D7|chr11|PF11_0212|Pf GGGGAACACATTTTACGAAAATGTATATATAAATTACCTAAAAGATTA
SU_CLEAN_contig_663       GGGGAACACATTTTACGAAAATGTATATATAAATTACCTAAAAGATTA
SU_CLEAN_contig_1743      ------------------------------------------------
SU_CLEAN_contig_6388      ------------------------------------------------
SU_CLEAN_contig_3552      ------------------------------------------------

PF11_0212g                TATAATAGATGAAAAAGAAAAGGCTATGGAAAAAAATATAGTTAAGGA
Pfa3D7|chr11|PF11_0212|Pf TATAATAGATGAAAAAGAAAAGGCTATGGAAAAAAATATAGTTAAGGA
SU_CLEAN_contig_663       TATAATAGATGAAAAAGAAAAGGCTATGGAAAAAAATATAGTTAAGGA
SU_CLEAN_contig_1743      ------------------------------------------------
SU_CLEAN_contig_6388      ------------------------------------------------
SU_CLEAN_contig_3552      ------------------------------------------------

PF11_0212g                CGAGGAACAAAAAAAGGATAAAATATATTTTCCAAATAGTAATAATAT
Pfa3D7|chr11|PF11_0212|Pf CGAGGAACAAAAAAAGGATAAAATATATTTTCCAAATAGTAATAATAT
SU_CLEAN_contig_663       CGAGGAACAAAAAAAGGATAAAATATATTTTCCAAATAGTAATAATAT
SU_CLEAN_contig_1743      ------------------------------------------------
SU_CLEAN_contig_6388      ------------------------------------------------
SU_CLEAN_contig_3552      ------------------------------------------------

PF11_0212g                GTTAAATGCTAAAGATATAGAAAATGTTATACATGAAAGAATAAGAAA
Pfa3D7|chr11|PF11_0212|Pf GTTAAATGCTAAAGATATAGAAAATGTTATACATGAAAGAATAAGAAA
SU_CLEAN_contig_663       GTTAAATGCTAAAGATATAGAAAATGTTATACATGAAAGAATAAGAAA
SU_CLEAN_contig_1743      ------------------------------------------------
SU_CLEAN_contig_6388      ------------------------------------------------
SU_CLEAN_contig_3552      ------------------------------------------------

PF11_0212g                AGAAGAAGAAAATTTATTTGAGTTTTTAAAAAGTGTAAATGAGAGATA
Pfa3D7|chr11|PF11_0212|Pf AGAAGAAGAAAATTTATTTGAGTTTTTAAAAAGTGTAAATGAGAGATA
SU_CLEAN_contig_663       AGAAGAAGAAAATTTATTTGAGTTTTTAAAAAGTGTAAATGAGAGATA
SU_CLEAN_contig_1743      ------------------------------------------------
SU_CLEAN_contig_6388      ------------------------------------------------
SU_CLEAN_contig_3552      ------------------------------------------------

PF11_0212g                CAATTTAAATTGTACATTACGGGTTGTCGGTGGTTGGGTGAGAGACAA
Pfa3D7|chr11|PF11_0212|Pf CAATTTAAATTGTACATTACGGGTTGTCGGTGGTTGGGTGAGAGACAA
SU_CLEAN_contig_663       CAATTTAAATTGTACATTACGGGTTGTCGGTGGTTGGGTGAGAGACAA
SU_CLEAN_contig_1743      ------------------------------------------------
SU_CLEAN_contig_6388      ------------------------------------------------
SU_CLEAN_contig_3552      ------------------------------------------------

PF11_0212g                ATTCTTAAATATTAATAATGATGATATAGATATAACAGTCGATAATAT
Pfa3D7|chr11|PF11_0212|Pf ATTCTTAAATATTAATAATGATGATATAGATATAACAGTCGATAATAT
SU_CLEAN_contig_663       ATTCTTAAATATTAATAATGATGATATAGATATAACAGTCGATAATAT
SU_CLEAN_contig_1743      ------------------------------------------------
SU_CLEAN_contig_6388      ------------------------------------------------
SU_CLEAN_contig_3552      ------------------------------------------------

PF11_0212g                GAAAGGTGCTGAATTTTGTAATTATATTAAAGAATATATAAAAGAGAA
Pfa3D7|chr11|PF11_0212|Pf GAAAGGTGCTGAATTTTGTAATTATATTAAAGAATATATAAAAGAGAA
SU_CLEAN_contig_663       GAAAGGTGCTGAATTTTGTAATTATATTAAAGAATATATAAAAGAGAA
SU_CLEAN_contig_1743      ------------------------------------------------
SU_CLEAN_contig_6388      ------------------------------------------------
SU_CLEAN_contig_3552      ------------------------------------------------

PF11_0212g                AGAAAATAAGAATTTTAATTTTGGTATTATTAAAATAAATTCAGATCA
Pfa3D7|chr11|PF11_0212|Pf AGAAAATAAGAATTTTAATTTTGGTATTATTAAAATAAATTCAGATCA
SU_CLEAN_contig_663       AGAAAATAAGAATTTTAATTTTGGTATTATTAAAATAAATTCAGATCA
SU_CLEAN_contig_1743      ------------------------------------------------
SU_CLEAN_contig_6388      ------------------------------------------------
SU_CLEAN_contig_3552      ------------------------------------------------

PF11_0212g                ATCAAAACATTTAGAAACATCAAGCTTTAATTTATTTAATTTTCAAGT
Pfa3D7|chr11|PF11_0212|Pf ATCAAAACATTTAGAAACATCAAGCTTTAATTTATTTAATTTTCAAGT
SU_CLEAN_contig_663       ATCAAAACATTTAGAAACATCAAGCTTTAATTTATTTAATTTTCAAGT
SU_CLEAN_contig_1743      ------------------------------------------------
SU_CLEAN_contig_6388      ------------------------------------------------
SU_CLEAN_contig_3552      ------------------------------------------------

PF11_0212g                AGATATTGTAAATTTAAGAAATGAAAAATATACAGAAGAAAGTCGAAT
Pfa3D7|chr11|PF11_0212|Pf AGATATTGTAAATTTAAGAAATGAAAAATATACAGAAGAAAGTCGAAT
SU_CLEAN_contig_663       AGATATTGTAAATTTAAGAAATGAAAAATATACAGAAGAAAGTCGAAT
SU_CLEAN_contig_1743      ------------------------------------------------
SU_CLEAN_contig_6388      ------------------------------------------------
SU_CLEAN_contig_3552      ------------------------------------------------

PF11_0212g                ACCAGAAATTGTTATAGGAACACCAGAAGAAGATGCTTTAAGAAGAGA
Pfa3D7|chr11|PF11_0212|Pf ACCAGAAATTGTTATAGGAACACCAGAAGAAGATGCTTTAAGAAGAGA
SU_CLEAN_contig_663       ACCAGAAATTGTTATAGGAACACCAGAAGAAGATGCTTTAAGAAGAGA
SU_CLEAN_contig_1743      ------------------------------------------------
SU_CLEAN_contig_6388      ------------------------------------------------
SU_CLEAN_contig_3552      ------------------------------------------------

PF11_0212g                TTTTACAGTAAATTCCTTATTTTATAATTTAAAAAATAAAAAAGTTGA
Pfa3D7|chr11|PF11_0212|Pf TTTTACAGTAAATTCCTTATTTTATAATTTAAAAAATAAAAAAGTTGA
SU_CLEAN_contig_663       TTTTACAGTAAATTCCTTATTTTATAATTTAAAAAATAAAAAAGTTGA
SU_CLEAN_contig_1743      ------------------------------------------------
SU_CLEAN_contig_6388      ------------------------------------------------
SU_CLEAN_contig_3552      ------------------------------------------------

PF11_0212g                AGATTATACTGAAAAAGGTATATTCCATTTAAAAAATCATATTATTAG
Pfa3D7|chr11|PF11_0212|Pf AGATTATACTGAAAAAGGTATATTCCATTTAAAAAATCATATTATTAG
SU_CLEAN_contig_663       AGATTATACTGAAAAAGGTATATTCCATTTAAAAAATCATATTATTAG
SU_CLEAN_contig_1743      ------------------------------------------------
SU_CLEAN_contig_6388      ------------------------------------------------
SU_CLEAN_contig_3552      ------------------------------------------------

PF11_0212g                TACTCCACTAGAACCACTTGCTACTTTTCTTGATGATCCTTTAAGAAT
Pfa3D7|chr11|PF11_0212|Pf TACTCCACTAGAACCACTTGCTACTTTTCTTGATGATCCTTTAAGAAT
SU_CLEAN_contig_663       TACTCCACTAGAACCACTTGCTACTTTTCTTGATGATCCTTTAAGAAT
SU_CLEAN_contig_1743      ------------------------------------------------
SU_CLEAN_contig_6388      ------------------------------------------------
SU_CLEAN_contig_3552      ------------------------------------------------

PF11_0212g                TGTTAGATGTATACGTTTTTGTGGATTCTTTAATTTCTTCTTAGAAAA
Pfa3D7|chr11|PF11_0212|Pf TGTTAGATGTATACGTTTTTGTGGATTCTTTAATTTCTTCTTAGAAAA
SU_CLEAN_contig_663       TGTTAGATGTATACGTTTTTGTGGATTCTTTAATTTCTTCTTAGAAAA
SU_CLEAN_contig_1743      ------------------------------------------------
SU_CLEAN_contig_6388      ------------------------------------------------
SU_CLEAN_contig_3552      ------------------------------------------------

PF11_0212g                ATCCATTTTTAATGTTTTAAAAAATGAAGATATTAAAAAAGCATTTAC
Pfa3D7|chr11|PF11_0212|Pf ATCCATTTTTAATGTTTTAAAAAATGAAGATATTAAAAAAGCATTTAC
SU_CLEAN_contig_663       ATCCATTTTTAATGTTTTAAAAAATGAAGATATTAAAAAAGCATTTAC
SU_CLEAN_contig_1743      ------------------------------------------------
SU_CLEAN_contig_6388      ------------------------------------------------
SU_CLEAN_contig_3552      ------------------------------------------------

PF11_0212g                GAAAAAAATATCCAAAAGTAGATTATCATCAGAAATTGTAAAAATTTT
Pfa3D7|chr11|PF11_0212|Pf GAAAAAAATATCCAAAAGTAGATTATCATCAGAAATTGTAAAAATTTT
SU_CLEAN_contig_663       GAAAAAAATATCCAAAAGTAGATTATCATCAGAAATTGTAAAAATTTT
SU_CLEAN_contig_1743      ------------------------------------------------
SU_CLEAN_contig_6388      ------------------------------------------------
SU_CLEAN_contig_3552      ------------------------------------------------

PF11_0212g                TTCAGCCAAATGTAAAAATGTTATTCTATCTTTAACATTATTGAATTA
Pfa3D7|chr11|PF11_0212|Pf TTCAGCCAAATGTAAAAATGTTATTCTATCTTTAACATTATTGAATTA
SU_CLEAN_contig_663       TTCAGCCAAATGTAAAAATGTTATTCTATCTTTAACATTATTGAATTA
SU_CLEAN_contig_1743      ------------------------------------------------
SU_CLEAN_contig_6388      ------------------------------------------------
SU_CLEAN_contig_3552      ------------------------------------------------

PF11_0212g                TAGTTCCTACTCCTCTAAAATATTTCAGCTACCATCAAATTATTTTGT
Pfa3D7|chr11|PF11_0212|Pf TAGTTCCTACTCCTCTAAAATATTTCAGCTACCATCAAATTATTTTGT
SU_CLEAN_contig_663       TAGTTCCTACTCCTCTAAAATATTTCAGCTACCATCAAATTATTTTGT
SU_CLEAN_contig_1743      ------------------------------------------------
SU_CLEAN_contig_6388      ------------------------------------------------
SU_CLEAN_contig_3552      ------------------------------------------------

PF11_0212g                AAAAGATGAAGAACTATTTGAAAAACTTAAAAAGAAGGATAAAATAAA
Pfa3D7|chr11|PF11_0212|Pf AAAAGATGAAGAACTATTTGAAAAACTTAAAAAGAAGGATAAAATAAA
SU_CLEAN_contig_663       AAAAGATGAAGAACTATTTGAAAAACTTAAAAAGAAGGATAAAATAAA
SU_CLEAN_contig_1743      ------------------------------------------------
SU_CLEAN_contig_6388      ------------------------------------------------
SU_CLEAN_contig_3552      ------------------------------------------------

PF11_0212g                CAAAGGAATTGTAACACCAGCACAACATTATCATACTAATGATAGTGT
Pfa3D7|chr11|PF11_0212|Pf CAAAGGAATTGTAACACCAGCACAACATTATCATACTAATGATAGTGT
SU_CLEAN_contig_663       CAAAGGAATTGTAACACCAGCACAACATTATCATACTAATGATAGTGT
SU_CLEAN_contig_1743      ------------------------------------------------
SU_CLEAN_contig_6388      ------------------------------------------------
SU_CLEAN_contig_3552      ------------------------------------------------

PF11_0212g                TCATGATCAACATGTGGATAATCTAAATGATTTAAATTGTGTTTCTTC
Pfa3D7|chr11|PF11_0212|Pf TCATGATCAACATGTGGATAATCTAAATGATTTAAATTGTGTTTCTTC
SU_CLEAN_contig_663       TCATGATCAACATGTGGATAATCTAAATGATT----------------
SU_CLEAN_contig_1743      --------AACATGTGGATAATCTAAATGATTTAAATTGTGTTTCTTC
SU_CLEAN_contig_6388      ------------------------------------------------
SU_CLEAN_contig_3552      ------------------------------------------------

PF11_0212g                AAATAACAATATAAATAATAAAAAAATTCATTTACAAAATGTAGAAAA
Pfa3D7|chr11|PF11_0212|Pf AAATAACAATATAAATAATAAAAAAATTCATTTACAAAATGTAGAAAA
SU_CLEAN_contig_663       ------------------------------------------------
SU_CLEAN_contig_1743      AAATAACAATATAAATAATAAAAAAATTCATTTACAAAATGTAGAAAA
SU_CLEAN_contig_6388      ------------------------------------------------
SU_CLEAN_contig_3552      ------------------------------------------------

PF11_0212g                TAGCAACATTTGTAATAATTCTAGTAATATCATTTCATCAAATGATCT
Pfa3D7|chr11|PF11_0212|Pf TAGCAACATTTGTAATAATTCTAGTAATATCATTTCATCAAATGATCT
SU_CLEAN_contig_663       ------------------------------------------------
SU_CLEAN_contig_1743      TAGCAACATTTGTAATAATTCTAGTAATATCATTTCATCAAATGATCT
SU_CLEAN_contig_6388      ------------------------------------------------
SU_CLEAN_contig_3552      ------------------------------------------------

PF11_0212g                AATACAAAATAAAGTGAATAATGTTTCTGAACAATCTGATATAAATAA
Pfa3D7|chr11|PF11_0212|Pf AATACAAAATAAAGTGAATAATGTTTCTGAACAATCTGATATAAATAA
SU_CLEAN_contig_663       ------------------------------------------------
SU_CLEAN_contig_1743      AATACAAAATAAAGTGAATAATGTTTCTGAACAATCTGATATAAATAA
SU_CLEAN_contig_6388      ------------------------------------------------
SU_CLEAN_contig_3552      ------------------------------------------------

PF11_0212g                GGAAGATGAAAATAATCAATGTAATAATGTAATGAATGTACAAAATAA
Pfa3D7|chr11|PF11_0212|Pf GGAAGATGAAAATAATCAATGTAATAATGTAATGAATGTACAAAATAA
SU_CLEAN_contig_663       ------------------------------------------------
SU_CLEAN_contig_1743      GGAAGATGAAAATAATCAATGTAATAATGTAATGAATGTACAAAATAA
SU_CLEAN_contig_6388      ------------------------------------------------
SU_CLEAN_contig_3552      ------------------------------------------------

PF11_0212g                TGATAAACAAAACTTTGAACAAAAATGGCTTTTTGATGGACTTAGTTA
Pfa3D7|chr11|PF11_0212|Pf TGATAAACAAAACTTTGAACAAAAATGGCTTTTTGATGGACTTAGTTA
SU_CLEAN_contig_663       ------------------------------------------------
SU_CLEAN_contig_1743      TGATAAACAAAACTTTGAACAAAAATGGCTTTTTGATGGACTTAGTTA
SU_CLEAN_contig_6388      ---------------------AAAATGGCTTTTTGATGGACTTAGTTA
SU_CLEAN_contig_3552      ------------------------------------------------

PF11_0212g                TTTAAAATTTTTTAAAGAAATAGAAAAAAATAACCTTTTAAAAGAAAC
Pfa3D7|chr11|PF11_0212|Pf TTTAAAATTTTTTAAAGAAATAGAAAAAAATAACCTTTTAAAAGAAAC
SU_CLEAN_contig_663       ------------------------------------------------
SU_CLEAN_contig_1743      TTTAAAATTTTTTAAAGAAATAGAAAAAAATAACCTTTTAAAAGAAAC
SU_CLEAN_contig_6388      TTTAAAATTTTTTAAAGAAATAGAAAAAAATAACCTTTTAAAAGAAAC
SU_CLEAN_contig_3552      ------------------------------------------------

PF11_0212g                ATTTAATAATTTAGATTATAAAGAAAATATGAATTATATACAATTATG
Pfa3D7|chr11|PF11_0212|Pf ATTTAATAATTTAGATTATAAAGAAAATATGAATTATATACAATTATG
SU_CLEAN_contig_663       ------------------------------------------------
SU_CLEAN_contig_1743      ATTTAATAATTTAGATTATAAAGAAAATATGAATTATATACAATTATG
SU_CLEAN_contig_6388      ATTTAATAATTTAGATTATAAAGAAAATATGAATTATATACAATTATG
SU_CLEAN_contig_3552      ------------------------------------------------

PF11_0212g                TTTATTTTTATTACCATTAAAAAATCATTTTTTATATATAAAAAATGG
Pfa3D7|chr11|PF11_0212|Pf TTTATTTTTATTACCATTAAAAAATCATTTTTTATATATAAAAAATGG
SU_CLEAN_contig_663       ------------------------------------------------
SU_CLEAN_contig_1743      TTTATTTTTATTACCATTAAAAAATCATTTTTTATATATAAAAAATGG
SU_CLEAN_contig_6388      TTTATTTTTATTACCATTAAAAAATCATTTTTTATATATAAAAAATGG
SU_CLEAN_contig_3552      ----------------------------------TATATAAAAAATGG

PF11_0212g                TAAAACAGAATATGTGGTTGAATATATAATTAGAGAATCTTTAAAGTT
Pfa3D7|chr11|PF11_0212|Pf TAAAACAGAATATGTGGTTGAATATATAATTAGAGAATCTTTAAAGTT
SU_CLEAN_contig_663       ------------------------------------------------
SU_CLEAN_contig_1743      TAAAACAGAATATGTGGTTGAATATATAATTAGAGAATCTTTAAAGTT
SU_CLEAN_contig_6388      TAAAACAGAATATGTGGTTGAATATATAATTAGAGAATCTTTAAAGTT
SU_CLEAN_contig_3552      TAAAACAGAATATGTGGTTGAATATATAATTAGAGAATCTTTAAAGTT

PF11_0212g                TCCATTAAAATATTCCAAATTTTGTGTACACATTTTTGAGGGTTTTAC
Pfa3D7|chr11|PF11_0212|Pf TCCATTAAAATATTCCAAATTTTGTGTACACATTTTTGAGGGTTTTAC
SU_CLEAN_contig_663       ------------------------------------------------
SU_CLEAN_contig_1743      TCCATTAAAATATTCCAAATTTTGTGTACACATTTTTGAGGGTTTTAC
SU_CLEAN_contig_6388      TCCATTAAAATATTCCAAATTTTGTGTACACATTTTTGAGGGTTTTAC
SU_CLEAN_contig_3552      TCCATTAAAATATTCCAAATTTTGTGTACACATTTTTGAGGGTTTTAC

PF11_0212g                TCATTTATATAATTTATATAAAACCATAGATGTTCTTAATTTTTTAAA
Pfa3D7|chr11|PF11_0212|Pf TCATTTATATAATTTATATAAAACCATAGATGTTCTTAATTTTTTAAA
SU_CLEAN_contig_663       ------------------------------------------------
SU_CLEAN_contig_1743      TCATTTATATAATTTATATAAAACCATAGATGTTCTTAATTTTTTAAA
SU_CLEAN_contig_6388      TCATTTATATAATTTATATAAAACCATAGATGTTCTTAATTTTTTAAA
SU_CLEAN_contig_3552      TCATTTATATAATTTATATAAAACCATAGATGTTCTTAATTTTTTAAA

PF11_0212g                AAATAAAAATTATCAAGAAGAACATAATATACAAATTAAAGGTCAAAC
Pfa3D7|chr11|PF11_0212|Pf AAATAAAAATTATCAAGAAGAACATAATATACAAATTAAAGGTCAAAC
SU_CLEAN_contig_663       ------------------------------------------------
SU_CLEAN_contig_1743      AAATAAAAATTATCAAGAAGAACATAATATACAAATTAAAGGTCAAAC
SU_CLEAN_contig_6388      AAATAAAAATTATCAAGAAGAACATAATATACAAATTAAAGGTCAAAC
SU_CLEAN_contig_3552      AAATAAAAATTATCAAGAAGAACATAATATACAAATTAAAGGTCAAAC

PF11_0212g                TGTTTTATGTTTAAAAAAAATTGGAGATAAATGGAATTTTGTATTTCT
Pfa3D7|chr11|PF11_0212|Pf TGTTTTATGTTTAAAAAAAATTGGAGATAAATGGAATTTTGTATTTCT
SU_CLEAN_contig_663       ------------------------------------------------
SU_CLEAN_contig_1743      TGTTTTATGTTTAAAAAAAATTGGAGATAAATGGAATTTTGTATTTCT
SU_CLEAN_contig_6388      TGTTTTATGTTTAAAAAAAATTGGAGATAAATGGAATTTTGTATTTCT
SU_CLEAN_contig_3552      TGTTTTATGTTTAAAAAAAATTGGAGATAAATGGAATTTTGTATTTCT

PF11_0212g                AATCTTTTATATTTTTCATAAATTTAATGAACTAAATAAAAATTATAT
Pfa3D7|chr11|PF11_0212|Pf AATCTTTTATATTTTTCATAAATTTAATGAACTAAATAAAAATTATAT
SU_CLEAN_contig_663       ------------------------------------------------
SU_CLEAN_contig_1743      AATCTTTTATATTTTTCATAAATTTAATGAACTAAATAAAAATTATAT
SU_CLEAN_contig_6388      AATCTTTTATATTTTTCATAAATTTAATGAACTAAATAAAAATTATAT
SU_CLEAN_contig_3552      AATCTTTTATATTTTTCATAAATTTAATGAACTAAATAAAAATTATAT

PF11_0212g                AACATCTATAACAACTAATAATATATGCTTATCTGATTTTGTTGCTAA
Pfa3D7|chr11|PF11_0212|Pf AACATCTATAACAACTAATAATATATGCTTATCTGATTTTGTTGCTAA
SU_CLEAN_contig_663       ------------------------------------------------
SU_CLEAN_contig_1743      AACATCTATAACAACTAATAATATATGCTTATCTGATTTTGTTGCTAA
SU_CLEAN_contig_6388      AACATCTATAACAACTAATAATATATGCTTATCTGATTTTGTTGCTAA
SU_CLEAN_contig_3552      AACATCTATAACAACTAATAATATATGCTTATCTGATTTTGTTGCTAA

PF11_0212g                ATTGTATCGATATATTTTTAAATTTAATTTACAAGAGTCTTATAACAT
Pfa3D7|chr11|PF11_0212|Pf ATTGTATCGATATATTTTTAAATTTAATTTACAAGAGTCTTATAACAT
SU_CLEAN_contig_663       ------------------------------------------------
SU_CLEAN_contig_1743      ATTGTATCGATATATTTTTAAATTTAATTTACAAGAGTCTTATAACAT
SU_CLEAN_contig_6388      ATTGTATCGATATATTTTTAAATTTAATTTACAAGAGTCTTATAACAT
SU_CLEAN_contig_3552      ATTGTATCGATATATTTTTAAATTTAATTTACAAGAGTCTTATAACAT

PF11_0212g                GAAGCCTTTTTTGAAATGGCCTGATATTAAGCACAACTTTCCTAATAT
Pfa3D7|chr11|PF11_0212|Pf GAAGCCTTTTTTGAAATGGCCTGATATTAAGCACAACTTTCCTAATAT
SU_CLEAN_contig_663       ------------------------------------------------
SU_CLEAN_contig_1743      GAAGCCTTTTTTGAAATGGCCTGATATTAAGCACAACTTTCCTAATAT
SU_CLEAN_contig_6388      GAAGCCTTTTTTGAAATGGCCTGATATTAAGCACAACTTTCCTAATAT
SU_CLEAN_contig_3552      GAAGCCTTTTTTGAAATGGCCTGATATTAAGCACAACTTTCCTAATAT

PF11_0212g                TTCACCCAACCAAATAAATGAAGTCTATGAGCAAATAGTAAGAATGAA
Pfa3D7|chr11|PF11_0212|Pf TTCACCCAACCAAATAAATGAAGTCTATGAGCAAATA-----------
SU_CLEAN_contig_663       ------------------------------------------------
SU_CLEAN_contig_1743      TTCACCCAACCAAATAAATGAAGTCTATGAGCAAATA-----------
SU_CLEAN_contig_6388      TTCACCCAACCAAATAAATGAAGTCTATGAGCAAATA-----------
SU_CLEAN_contig_3552      TTCACCCAACCAAATAAATGAAGTCTATGAGCAAATA-----------

PF11_0212g                ATGAAACATATAAATGTTTATATGTATGTATTTATAAAATATGTATAA
Pfa3D7|chr11|PF11_0212|Pf ------------------------------------------------
SU_CLEAN_contig_663       ------------------------------------------------
SU_CLEAN_contig_1743      ------------------------------------------------
SU_CLEAN_contig_6388      ------------------------------------------------
SU_CLEAN_contig_3552      ------------------------------------------------

PF11_0212g                CAATTATATTTTTTCACTATATTTTATTTTATTTTATTATTATTTTTT
Pfa3D7|chr11|PF11_0212|Pf ------------------------------------------------
SU_CLEAN_contig_663       ------------------------------------------------
SU_CLEAN_contig_1743      ------------------------------------------------
SU_CLEAN_contig_6388      ------------------------------------------------
SU_CLEAN_contig_3552      ------------------------------------------------

PF11_0212g                TTTTTTTTTTTTACCTTGCAGATTAAATTTATGGCTATTCATGGTGAA
Pfa3D7|chr11|PF11_0212|Pf ---------------------ATTAAATTTATGGCTATTCATGGTGAA
SU_CLEAN_contig_663       ------------------------------------------------
SU_CLEAN_contig_1743      ---------------------ATTAAATTTATGGCTATTCATGGTGAA
SU_CLEAN_contig_6388      ---------------------ATTAAATTTATGGCTATTCATGGTGAA
SU_CLEAN_contig_3552      ---------------------ATTAAATTTATGGCTATTCATGGTGAA

PF11_0212g                AATGAAAAAGAGTGTATTGAATATTTAAAACAACATTTTACAAAATGA
Pfa3D7|chr11|PF11_0212|Pf AATGAAAAAGAGTGTATTGAATATTTAAAACAACATTTTACAAAATGA
SU_CLEAN_contig_663       ------------------------------------------------
SU_CLEAN_contig_1743      AATGAAAAAGAGTGTATTGAATATTTAAAACAACATTTTACAAAAT--
SU_CLEAN_contig_6388      AATGAAAAAGAGTGTATTGAATATTTAAAACAACATTTTACAAAATGA
SU_CLEAN_contig_3552      AATGAAAAAGAGTGTATTGAATATTTAAAACAACATTTTACAAAATGA

PF11_0212g                TCGCAAGATTAATATAAGGAGAAACGTTTATATATATATATATATCAT
Pfa3D7|chr11|PF11_0212|Pf ------------------------------------------------
SU_CLEAN_contig_663       ------------------------------------------------
SU_CLEAN_contig_1743      ------------------------------------------------
SU_CLEAN_contig_6388      TCGCAAGATTAATATAAGGA----------------------------
SU_CLEAN_contig_3552      TCGCAAGATTAATATAAGGAGAAACGTTTATATATATATATATATCAT

PF11_0212g                ATATTCCTATTATTTTATTTTTTTTTATTTTTTTTATTTTTTATTTTT
Pfa3D7|chr11|PF11_0212|Pf ------------------------------------------------
SU_CLEAN_contig_663       ------------------------------------------------
SU_CLEAN_contig_1743      ------------------------------------------------
SU_CLEAN_contig_6388      ------------------------------------------------
SU_CLEAN_contig_3552      ATAT--------------------------------------------

PF11_0212g                TTTTTGTGTACAAAAAATATATTTTTGTACTTATGTTTTTATTTTGAT
Pfa3D7|chr11|PF11_0212|Pf ------------------------------------------------
SU_CLEAN_contig_663       ------------------------------------------------
SU_CLEAN_contig_1743      ------------------------------------------------
SU_CLEAN_contig_6388      ------------------------------------------------
SU_CLEAN_contig_3552      ------------------------------------------------

PF11_0212g                TGTTAATTATTACAAATTAAACAGAAAAAAAAAATATTGTACAATTTT
Pfa3D7|chr11|PF11_0212|Pf ------------------------------------------------
SU_CLEAN_contig_663       ------------------------------------------------
SU_CLEAN_contig_1743      ------------------------------------------------
SU_CLEAN_contig_6388      ------------------------------------------------
SU_CLEAN_contig_3552      ------------------------------------------------

PF11_0212g                AAAATATTTCTGTTTTAGCTTTAATTATTTTTTCTTCTTCTTCCTTTA
Pfa3D7|chr11|PF11_0212|Pf ------------------------------------------------
SU_CLEAN_contig_663       ------------------------------------------------
SU_CLEAN_contig_1743      ------------------------------------------------
SU_CLEAN_contig_6388      ------------------------------------------------
SU_CLEAN_contig_3552      ------------------------------------------------

PF11_0212g                ACTTTTCCATGTCCTATAAAAATATAAGAAAAATTTATAAATATAACA
Pfa3D7|chr11|PF11_0212|Pf ------------------------------------------------
SU_CLEAN_contig_663       ------------------------------------------------
SU_CLEAN_contig_1743      ------------------------------------------------
SU_CLEAN_contig_6388      ------------------------------------------------
SU_CLEAN_contig_3552      ------------------------------------------------

PF11_0212g                CCTTTGAACACATCAAAGAAGAACATCATATATATGTATGTATATATG
Pfa3D7|chr11|PF11_0212|Pf ------------------------------------------------
SU_CLEAN_contig_663       ------------------------------------------------
SU_CLEAN_contig_1743      ------------------------------------------------
SU_CLEAN_contig_6388      ------------------------------------------------
SU_CLEAN_contig_3552      ------------------------------------------------

PF11_0212g                TATGTATATATGTATGCATATATGTATGTATATATGTATATATATATA
Pfa3D7|chr11|PF11_0212|Pf ------------------------------------------------
SU_CLEAN_contig_663       ------------------------------------------------
SU_CLEAN_contig_1743      ------------------------------------------------
SU_CLEAN_contig_6388      ------------------------------------------------
SU_CLEAN_contig_3552      ------------------------------------------------

PF11_0212g                TATATATATATATATATAGTTACATGTCTATTTTTTTTTTTTACCTTA
Pfa3D7|chr11|PF11_0212|Pf ------------------------------------------------
SU_CLEAN_contig_663       ------------------------------------------------
SU_CLEAN_contig_1743      ------------------------------------------------
SU_CLEAN_contig_6388      ------------------------------------------------
SU_CLEAN_contig_3552      ------------------------------------------------

PF11_0212g                TCATTAACACTTAACGATATGACCTTGTTGCAAATTTTTACAAAATCA
Pfa3D7|chr11|PF11_0212|Pf ------------------------------------------------
SU_CLEAN_contig_663       ------------------------------------------------
SU_CLEAN_contig_1743      ------------------------------------------------
SU_CLEAN_contig_6388      ------------------------------------------------
SU_CLEAN_contig_3552      ------------------------------------------------

PF11_0212g                TCATGCGTATTCACTTTCCCTTTGGACTGAATTTCAAAACATAATTTA
Pfa3D7|chr11|PF11_0212|Pf ------------------------------------------------
SU_CLEAN_contig_663       ------------------------------------------------
SU_CLEAN_contig_1743      ------------------------------------------------
SU_CLEAN_contig_6388      ------------------------------------------------
SU_CLEAN_contig_3552      ------------------------------------------------

PF11_0212g                TTAATTTCTTCTTGTGATAAATAAATATAATTTCCTTTTTCATCTAAC
Pfa3D7|chr11|PF11_0212|Pf ------------------------------------------------
SU_CLEAN_contig_663       ------------------------------------------------
SU_CLEAN_contig_1743      ------------------------------------------------
SU_CLEAN_contig_6388      ------------------------------------------------
SU_CLEAN_contig_3552      ------------------------------------------------

PF11_0212g                ACCCCATTTATCATATCTTGTTCTTCAAGTTCCTCGAGCTTTTCCCTG
Pfa3D7|chr11|PF11_0212|Pf ------------------------------------------------
SU_CLEAN_contig_663       ------------------------------------------------
SU_CLEAN_contig_1743      ------------------------------------------------
SU_CLEAN_contig_6388      ------------------------------------------------
SU_CLEAN_contig_3552      ------------------------------------------------

PF11_0212g                ATATCCTATATATAAATAAGTATATAAGAATAGAAACATTTATAGATT
Pfa3D7|chr11|PF11_0212|Pf ------------------------------------------------
SU_CLEAN_contig_663       ------------------------------------------------
SU_CLEAN_contig_1743      ------------------------------------------------
SU_CLEAN_contig_6388      ------------------------------------------------
SU_CLEAN_contig_3552      ------------------------------------------------

PF11_0212g                ATATAAACAAATGCATTATCATGATATTATAAAAAAATTTTATAGAAA
Pfa3D7|chr11|PF11_0212|Pf ------------------------------------------------
SU_CLEAN_contig_663       ------------------------------------------------
SU_CLEAN_contig_1743      ------------------------------------------------
SU_CLEAN_contig_6388      ------------------------------------------------
SU_CLEAN_contig_3552      ------------------------------------------------

PF11_0212g                AAATAGGATGAAATGATACTACAAATATGAGCAAATTGTATATATAAT
Pfa3D7|chr11|PF11_0212|Pf ------------------------------------------------
SU_CLEAN_contig_663       ------------------------------------------------
SU_CLEAN_contig_1743      ------------------------------------------------
SU_CLEAN_contig_6388      ------------------------------------------------
SU_CLEAN_contig_3552      ------------------------------------------------

PF11_0212g                ATGTTGAAATAATAAATAAATAAATAATTATCTGATCGTTAATGTTCT
Pfa3D7|chr11|PF11_0212|Pf ------------------------------------------------
SU_CLEAN_contig_663       ------------------------------------------------
SU_CLEAN_contig_1743      ------------------------------------------------
SU_CLEAN_contig_6388      ------------------------------------------------
SU_CLEAN_contig_3552      ------------------------------------------------

PF11_0212g                ATTTTTTTACGTCGGTGGTAGTTTGAAATTTCACTGATAATTCCGTTA
Pfa3D7|chr11|PF11_0212|Pf ------------------------------------------------
SU_CLEAN_contig_663       ------------------------------------------------
SU_CLEAN_contig_1743      ------------------------------------------------
SU_CLEAN_contig_6388      ------------------------------------------------
SU_CLEAN_contig_3552      ------------------------------------------------

PF11_0212g                TATTAACATATTTTTTTAATTTTATAAAGTTTAAAAAACAAGATAACA
Pfa3D7|chr11|PF11_0212|Pf ------------------------------------------------
SU_CLEAN_contig_663       ------------------------------------------------
SU_CLEAN_contig_1743      ------------------------------------------------
SU_CLEAN_contig_6388      ------------------------------------------------
SU_CLEAN_contig_3552      ------------------------------------------------

PF11_0212g                AGACGTCTGATGAGAGCCAGTCATCCGCGTATTTCTTAGTTATGACCT
Pfa3D7|chr11|PF11_0212|Pf ------------------------------------------------
SU_CLEAN_contig_663       ------------------------------------------------
SU_CLEAN_contig_1743      ------------------------------------------------
SU_CLEAN_contig_6388      ------------------------------------------------
SU_CLEAN_contig_3552      ------------------------------------------------

PF11_0212g                GAGACTATATAAAAAAAGAGATAATAAATATTATACATAC
Pfa3D7|chr11|PF11_0212|Pf ----------------------------------------
SU_CLEAN_contig_663       ----------------------------------------
SU_CLEAN_contig_1743      ----------------------------------------
SU_CLEAN_contig_6388      ----------------------------------------
SU_CLEAN_contig_3552      ----------------------------------------

;

endblock;
