# Supplementary material for: cDNA sequences reveal considerable gene prediction inaccuracy in the Plasmodium falciparum genome
Source: BMC Genomics. 2007 Jul 27;8:255. doi: 10.1186/1471-2164-8-255 (PMC1978503; doi:10.1186/1471-2164-8-255)
Supplement: Additional file 2 — Genes with predicted coding regions fully covered by EST and confirmation of predicted introns. Aligned cDNA and predicted CDS sequences can be viewed by double clicking the hyper-linked gene names in the Excel file. [file 1471-2164-8-255-S2.zip › PF11_0216.TXT]

#NEXUS

[!This data assembled using Sequencher, from Gene Codes Corporation.]
begin data;
   dimensions ntax=5 nchar=3341;
   format datatype=dna gap=- interleave=yes;
   matrix

PF11_0216                       CAAAAAAAAAAAAAAAAAATTCATATATATATATATATTTTATTTAAA
MAL11|PF11_0216                 ------------------------------------------------
su_gi_contig_4226               ------------------------------------------------
gi|22792098|gb|BU495904.1|BU495 ------------------------------------------------
gi|21254606|gb|BQ451494.1|BQ451 ------------------------------------------------

PF11_0216                       ACAAATTGAAAAGGTAAATGAAAAATTTAAGAAAAAAATAAATATATA
MAL11|PF11_0216                 ------------------------------------------------
su_gi_contig_4226               ------------------------------------------------
gi|22792098|gb|BU495904.1|BU495 ------------------------------------------------
gi|21254606|gb|BQ451494.1|BQ451 ------------------------------------------------

PF11_0216                       AATACAAAATGTATATTGTCGGGAATGGTAAAATATTTATAGGACGAA
MAL11|PF11_0216                 ------------------------------------------------
su_gi_contig_4226               ------------------------------------------------
gi|22792098|gb|BU495904.1|BU495 ------------------------------------------------
gi|21254606|gb|BQ451494.1|BQ451 ------------------------------------------------

PF11_0216                       TATTGATAATATCATATATATATATATATACTTTATATGTATGATATA
MAL11|PF11_0216                 ------------------------------------------------
su_gi_contig_4226               ------------------------------------------------
gi|22792098|gb|BU495904.1|BU495 ------------------------------------------------
gi|21254606|gb|BQ451494.1|BQ451 ------------------------------------------------

PF11_0216                       TTTTTCATAATTTTATATATATGTAAACCTTATTCCTATAATTATGTT
MAL11|PF11_0216                 ------------------------------------------------
su_gi_contig_4226               ------------------------------------------------
gi|22792098|gb|BU495904.1|BU495 ------------------------------------------------
gi|21254606|gb|BQ451494.1|BQ451 ------------------------------------------------

PF11_0216                       TTAACGTATCTTATTATTTAATTCTTTAATTTTTATGAATTATGAAAC
MAL11|PF11_0216                 ------------------------------------------------
su_gi_contig_4226               ------------------------------------------------
gi|22792098|gb|BU495904.1|BU495 ------------------------------------------------
gi|21254606|gb|BQ451494.1|BQ451 ------------------------------------------------

PF11_0216                       TTCTAATATTATATATAATTTAAAGGACTACTAAAAAACATACATCTG
MAL11|PF11_0216                 ------------------------------------------------
su_gi_contig_4226               ------------------------------------------------
gi|22792098|gb|BU495904.1|BU495 ------------------------------------------------
gi|21254606|gb|BQ451494.1|BQ451 ------------------------------------------------

PF11_0216                       TGTATATACATATTTTTAATTAAAAAGAATGAACTGTGGTAAATATAA
MAL11|PF11_0216                 ------------------------------------------------
su_gi_contig_4226               ------------------------------------------------
gi|22792098|gb|BU495904.1|BU495 ------------------------------------------------
gi|21254606|gb|BQ451494.1|BQ451 ------------------------------------------------

PF11_0216                       ACCTTATAATATAAACGTTCAAAAATATTTATATTATATTGTTTACAT
MAL11|PF11_0216                 ------------------------------------------------
su_gi_contig_4226               ------------------------------------------------
gi|22792098|gb|BU495904.1|BU495 ------------------------------------------------
gi|21254606|gb|BQ451494.1|BQ451 ------------------------------------------------

PF11_0216                       TTTTATATTTGATTATTATAATGATTGAGTAAAATGGGTACATATACA
MAL11|PF11_0216                 ------------------------------------------------
su_gi_contig_4226               ------------------------------------------------
gi|22792098|gb|BU495904.1|BU495 ------------------------------------------------
gi|21254606|gb|BQ451494.1|BQ451 ------------------------------------------------

PF11_0216                       CTATTACATTAAATGTGTACATATATATATATATATATATATATATAT
MAL11|PF11_0216                 ------------------------------------------------
su_gi_contig_4226               ------------------------------------------------
gi|22792098|gb|BU495904.1|BU495 ------------------------------------------------
gi|21254606|gb|BQ451494.1|BQ451 ------------------------------------------------

PF11_0216                       ATTATATTTTTTCTTTTATATATAAATAAAACAATATTATTATTTTAT
MAL11|PF11_0216                 ------------------------------------------------
su_gi_contig_4226               ------------------------------------------------
gi|22792098|gb|BU495904.1|BU495 ------------------------------------------------
gi|21254606|gb|BQ451494.1|BQ451 ------------------------------------------------

PF11_0216                       CATTACTAATTTATAAATTAAAAGGAGAACAAATATATGTATATATAT
MAL11|PF11_0216                 ------------------------------------------------
su_gi_contig_4226               ------------------------------------------------
gi|22792098|gb|BU495904.1|BU495 ------------------------------------------------
gi|21254606|gb|BQ451494.1|BQ451 ------------------------------------------------

PF11_0216                       ATATATATATATATATATATTAATTTTATTCCTACTAATATGTATTAT
MAL11|PF11_0216                 ------------------------------------------------
su_gi_contig_4226               ------------------------------------------------
gi|22792098|gb|BU495904.1|BU495 ------------------------------------------------
gi|21254606|gb|BQ451494.1|BQ451 ------------------------------------------------

PF11_0216                       ATATATATACTAATTCAATGAATTAACCCAATTTTATTTATATGCGTG
MAL11|PF11_0216                 ------------------------------------------------
su_gi_contig_4226               ------------------------------------------------
gi|22792098|gb|BU495904.1|BU495 ------------------------------------------------
gi|21254606|gb|BQ451494.1|BQ451 ------------------------------------------------

PF11_0216                       AAATTTTTAAGTACAATTTATATTTATATTTATATTTATCTTTTTTTT
MAL11|PF11_0216                 ------------------------------------------------
su_gi_contig_4226               ------------------------------------------------
gi|22792098|gb|BU495904.1|BU495 ------------------------------------------------
gi|21254606|gb|BQ451494.1|BQ451 ------------------------------------------------

PF11_0216                       TTTTTTTTTTTTTTTTTTTCTTTTTTTTTTTTAAATCAATATTTTAAA
MAL11|PF11_0216                 ------------------------------------------------
su_gi_contig_4226               ------------------------------------------------
gi|22792098|gb|BU495904.1|BU495 ------------------------------------------------
gi|21254606|gb|BQ451494.1|BQ451 ------------------------------------------------

PF11_0216                       TATATATATATATATAATATAATCATGAAGTATATATATAAACTCTTA
MAL11|PF11_0216                 ------------------------------------------------
su_gi_contig_4226               ------------------------------------------------
gi|22792098|gb|BU495904.1|BU495 ------------------------------------------------
gi|21254606|gb|BQ451494.1|BQ451 ------------------------------------------------

PF11_0216                       TAATAATATTATGAAAATGATAAACGTGTAAAATAATATTAATAAATA
MAL11|PF11_0216                 ------------------------------------------------
su_gi_contig_4226               ------------------------------------------------
gi|22792098|gb|BU495904.1|BU495 ------------------------------------------------
gi|21254606|gb|BQ451494.1|BQ451 ------------------------------------------------

PF11_0216                       TGATACAGTAATAAATTAATATATTATATTATATAATATGATGTATAT
MAL11|PF11_0216                 ------------------------------------------------
su_gi_contig_4226               ------------------------------------------------
gi|22792098|gb|BU495904.1|BU495 ------------------------------------------------
gi|21254606|gb|BQ451494.1|BQ451 ------------------------------------------------

PF11_0216                       ATAATACATACTTAATTAGATTTAATTATACATTTTTAAATAAACATA
MAL11|PF11_0216                 ------------------------------------------------
su_gi_contig_4226               ------------------------------------------------
gi|22792098|gb|BU495904.1|BU495 ------------------------------------------------
gi|21254606|gb|BQ451494.1|BQ451 ------------------------------------------------

PF11_0216                       TTACACTTATAAAAATATTTCCATTTATATAATATTGTCTTACATATA
MAL11|PF11_0216                 ------------------------------------------------
su_gi_contig_4226               ------------------------------------------------
gi|22792098|gb|BU495904.1|BU495 ------------------------------------------------
gi|21254606|gb|BQ451494.1|BQ451 ------------------------------------------------

PF11_0216                       GTATTAATATATTTCAAATAATATTTATTTATTTATATATTATTTTAT
MAL11|PF11_0216                 ------------------------------------------------
su_gi_contig_4226               ------------------------------------------------
gi|22792098|gb|BU495904.1|BU495 ------------------------------------------------
gi|21254606|gb|BQ451494.1|BQ451 ------------------------------------------------

PF11_0216                       TTTTTATTCCATTTTGAAGTTTCCTATGTTCTATTATTCTACATTATA
MAL11|PF11_0216                 ------------------------------------------------
su_gi_contig_4226               ------------------------------------------------
gi|22792098|gb|BU495904.1|BU495 ------------------------------------------------
gi|21254606|gb|BQ451494.1|BQ451 ------------------------------------------------

PF11_0216                       TGTATATATATATATATATATATATATATATATATATATATATATATA
MAL11|PF11_0216                 ------------------------------------------------
su_gi_contig_4226               ------------------------------------------------
gi|22792098|gb|BU495904.1|BU495 ------------------------------------------------
gi|21254606|gb|BQ451494.1|BQ451 ------------------------------------------------

PF11_0216                       TAATATATATGTATATTATAATAACAGCCTATTAATAGCGTAATATGC
MAL11|PF11_0216                 ------------------------------------------------
su_gi_contig_4226               ------------------------------------------------
gi|22792098|gb|BU495904.1|BU495 ------------------------------------------------
gi|21254606|gb|BQ451494.1|BQ451 ------------------------------------------------

PF11_0216                       ATATATCATCAAAAAAAAATTTAGAAGATTGTATATTTTGTAGAGTTA
MAL11|PF11_0216                 ------------------------------------------------
su_gi_contig_4226               ----------------------------------------TAGAGTTA
gi|22792098|gb|BU495904.1|BU495 ----------------------------------------TAGAGTTA
gi|21254606|gb|BQ451494.1|BQ451 ------------------------------------------------

PF11_0216                       CAGGAACAATAGTATTTGGAAGTGTGTCCGTATATTCTTTTTTAAAAT
MAL11|PF11_0216                 ------------------------------------------------
su_gi_contig_4226               CAGGAACAATAGTATTTGGAAGTGTGTCCGTATATTCTTTTTTAAAAT
gi|22792098|gb|BU495904.1|BU495 CAGGAACAATAGTATTTGGAAGTGTGTCCGTATATTCTTTTTTAAAAT
gi|21254606|gb|BQ451494.1|BQ451 ------------------------------------------------

PF11_0216                       TTTTGCAAGCTCCAAAGAAAAGTGGAGATCGAAAATTTTTTGGATTGA
MAL11|PF11_0216                 ------------------------------------------------
su_gi_contig_4226               TTTTGCAAGCTCCAAAGAAAAGTGGAGATCGAAAATTTTTTGGATTGA
gi|22792098|gb|BU495904.1|BU495 TTTTGCAAGCTCCAAAGAAAAGTGGAGATCGAAAATTTTTTGGATTGA
gi|21254606|gb|BQ451494.1|BQ451 ------------------------------------------------

PF11_0216                       TTTCTGTATGTTTCAGTTTTTTAGCTTTATATCGAGCCTTTACGCCAG
MAL11|PF11_0216                 ------------------------------------------------
su_gi_contig_4226               TTTCTGTATGTTTCAGTTTTTTAGCTTTATATCGAGCCTTTACGCCAG
gi|22792098|gb|BU495904.1|BU495 TTTCTGTATGTTTCAGTTTTTTAGCTTTATATCGAGCCTTTACGCCAG
gi|21254606|gb|BQ451494.1|BQ451 ------------------------------------------------

PF11_0216                       CCAAACCAATAACATTAAATACATTCAATAAAAAAGATGTTAAACAAG
MAL11|PF11_0216                 ------------------------------------------------
su_gi_contig_4226               CCAAACCAATAACATTAAATACATTCAATAAAAAAGATGTTAAACAAG
gi|22792098|gb|BU495904.1|BU495 CCAAACCAATAACATTAAATACATTCAATAAAAAAGATGTTAAACAAG
gi|21254606|gb|BQ451494.1|BQ451 ---------------------AATGCAATAAAAAAGATGTTAAACAAG

PF11_0216                       AAAAATGAAAGTATGAATTTTAACGAAATGTTAAAGAGTAATGAAAAT
MAL11|PF11_0216                 ------------ATGAATTTTAACGAAATGTTAAAGAGTAATGAAAAT
su_gi_contig_4226               AAAAATGAAAGTATGAATTTTAACGAAATGTTAAAGAGTAATGAAAAT
gi|22792098|gb|BU495904.1|BU495 AAAAATGAAAGTATGAATTTTAACGAAATGTTAAAGAGTAATGAAAAT
gi|21254606|gb|BQ451494.1|BQ451 AAAAATGAAAGTATGAATTTTAACGAAATGTTAAAGAGTAATGAAAAT

PF11_0216                       AATATTAGGAGTGACAAGTTCAATAATTATTGTACTTCGTTTAATAAT
MAL11|PF11_0216                 AATATTAGGAGTGACAAGTTCAATAATTATTGTACTTCGTTTAATAAT
su_gi_contig_4226               AATATTAGGAGTGACAAGTTCAATAATTATTGTACTTCGTTTAATAAT
gi|22792098|gb|BU495904.1|BU495 AATATTAGGAGTGACAAGTTCAATAATTATTGTACTTCGTTTAATAAT
gi|21254606|gb|BQ451494.1|BQ451 AATATTAGGAGTGACAAGTTCAATAATTATTGTACTTCGTTTAATAAT

PF11_0216                       TCCGCCATGTCCTTGAACTCTACAAAACAAAATAACATATCATTATTA
MAL11|PF11_0216                 TCCGCCATGTCCTTGAACTCTACAAAACAAAATAACATATCATTATTA
su_gi_contig_4226               TCCGCCATGTCCTTGAACTCTACAAAACAAAATAACATATCATTATTA
gi|22792098|gb|BU495904.1|BU495 TCCGCCATGTCCTTGAACTCTACAAAACAAAATAACATATCATTATTA
gi|21254606|gb|BQ451494.1|BQ451 TCCGCCATGTCCTTGAACTCTACAAAACAAAATAACATATCATTATTA

PF11_0216                       AATAATAACAATAATAATATTAATGTTAAAGTTGAACCTAAAGCAGGA
MAL11|PF11_0216                 AATAATAACAATAATAATATTAATGTTAAAGTTGAACCTAAAGCAGGA
su_gi_contig_4226               AATAATAACAATAATAATATTAATGTTAAAGTTGAACCTAAAGCAGGA
gi|22792098|gb|BU495904.1|BU495 AATAATAACAATAATAATATTAATGTTAAAGTTGAACCTAAAGCAGGA
gi|21254606|gb|BQ451494.1|BQ451 AATAATAACAATAATAATATTAATGTTAAAGTTGAACCTAAAGCAGGA

PF11_0216                       GAAGAATTAGAAATTTATGTAGAAAACATGCTTAACGAATTAAAAACC
MAL11|PF11_0216                 GAAGAATTAGAAATTTATGTAGAAAACATGCTTAACGAATTAAAAACC
su_gi_contig_4226               GAAGAATTAGAAATTTATGTAGAAAACATGCTTAACGAATTAAAAACC
gi|22792098|gb|BU495904.1|BU495 GAAGAATTAGAAATTTATGTAGAAAACATGCTTAACGAATTAAAAACC
gi|21254606|gb|BQ451494.1|BQ451 GAAGAATTAGAAATTTATGTAGAAAACATGCTTAACGAATTAAAAACC

PF11_0216                       AAAATGCAGAGCTTGTCAGATAATTTATTAAATAAAGTTGACAATATG
MAL11|PF11_0216                 AAAATGCAGAGCTTGTCAGATAATTTATTAAATAAAGTTGACAATATG
su_gi_contig_4226               AAAATGCAGAGCTTGTCAGATAATTTATTAAATAAAGTTGACAATATG
gi|22792098|gb|BU495904.1|BU495 AAAATGCAGAGCTTGTCAGATAATTTATTANATAAAGTTGACAATATG
gi|21254606|gb|BQ451494.1|BQ451 AAAATGCAGAGCTTGTCAGATAATTTATTAAATAAAGTTGACAATATG

PF11_0216                       GAAAAATATTTAGACGAACTAGAAAATACTATGATGAACTATACAACT
MAL11|PF11_0216                 GAAAAATATTTAGACGAACTAGAAAATACTATGATGAACTATACAACT
su_gi_contig_4226               GAAAAATATTTAGACGAACTAGAAAATACTATGATGAACTATACAACT
gi|22792098|gb|BU495904.1|BU495 GAAAAATATTTAGACGAACTAGAAAATACTATGATGAAC---------
gi|21254606|gb|BQ451494.1|BQ451 GAAAAATATTTAGACGAACTAGAAAATACTATGATGAACTATACAACT

PF11_0216                       CAAAATAATTTACAGTAATTCTAGTAATATATGTATATTTATATATGT
MAL11|PF11_0216                 CAAAATAATTTACAGTAA------------------------------
su_gi_contig_4226               CAAAATAATTTACAGTAATTCTAGTAATATATGTATATTTATATATGT
gi|22792098|gb|BU495904.1|BU495 ------------------------------------------------
gi|21254606|gb|BQ451494.1|BQ451 CAAAATAATTTACAGTAATTCTAGTAATATATGTATATTTATATATGT

PF11_0216                       ATGTGTTCGTATATTTGTGTATATATTTATATAAATATTTTTGCCTTT
MAL11|PF11_0216                 ------------------------------------------------
su_gi_contig_4226               ATGTGTTCGTATATTTGTGTATATATTTATATAAATATTTTTGCCTTT
gi|22792098|gb|BU495904.1|BU495 ------------------------------------------------
gi|21254606|gb|BQ451494.1|BQ451 ATGTGTTCGTATATTTGTGTATATATTTATATAAATATTTTTGCCTTT

PF11_0216                       CTTTTCTTATTTATATTTATTCGTCTTTTTTCTCACACACCCTTTTTA
MAL11|PF11_0216                 ------------------------------------------------
su_gi_contig_4226               CTTTTCTTATTTATATTTATTCGTCTTTTTTCTCACACACCCTTTTTA
gi|22792098|gb|BU495904.1|BU495 ------------------------------------------------
gi|21254606|gb|BQ451494.1|BQ451 CTTTTCTTATTTATATTTATTCGTCTTTTTTCTCACACACCCTTTTTA

PF11_0216                       TTAAAAGTATCTTTTTAACCGCTTCTTATTTATATTGACATTCTTATT
MAL11|PF11_0216                 ------------------------------------------------
su_gi_contig_4226               TTAAAAGTATCTTTTTAACCGCTTCTTATTTATATTGACATTCTTATT
gi|22792098|gb|BU495904.1|BU495 ------------------------------------------------
gi|21254606|gb|BQ451494.1|BQ451 TTAAAAGTATCTTTTTAACCGCTTCTTATTTATATTGACATTCTTATT

PF11_0216                       AAAAATACATTATAAATATCATAAAATAAATTATAAAGCATTTTTCTT
MAL11|PF11_0216                 ------------------------------------------------
su_gi_contig_4226               A-----------------------------------------------
gi|22792098|gb|BU495904.1|BU495 ------------------------------------------------
gi|21254606|gb|BQ451494.1|BQ451 A-----------------------------------------------

PF11_0216                       TTATTTAATAAGACATAAAAGAGAAAAATATATATCAATTATTCATAT
MAL11|PF11_0216                 ------------------------------------------------
su_gi_contig_4226               ------------------------------------------------
gi|22792098|gb|BU495904.1|BU495 ------------------------------------------------
gi|21254606|gb|BQ451494.1|BQ451 ------------------------------------------------

PF11_0216                       ATATATGTAGTATTATAATAGATGGGTATATTTTTCTACATATTCTTT
MAL11|PF11_0216                 ------------------------------------------------
su_gi_contig_4226               ------------------------------------------------
gi|22792098|gb|BU495904.1|BU495 ------------------------------------------------
gi|21254606|gb|BQ451494.1|BQ451 ------------------------------------------------

PF11_0216                       CGGATCATAAATGAATAAATACATAAAAAAAAATTTGACCTAGTGAAT
MAL11|PF11_0216                 ------------------------------------------------
su_gi_contig_4226               ------------------------------------------------
gi|22792098|gb|BU495904.1|BU495 ------------------------------------------------
gi|21254606|gb|BQ451494.1|BQ451 ------------------------------------------------

PF11_0216                       AAATAAATAAATATATATATATATATATAATAAATATTATATACACGA
MAL11|PF11_0216                 ------------------------------------------------
su_gi_contig_4226               ------------------------------------------------
gi|22792098|gb|BU495904.1|BU495 ------------------------------------------------
gi|21254606|gb|BQ451494.1|BQ451 ------------------------------------------------

PF11_0216                       AAAAAATTAACAATTTTAAGTGTGCGTCATTATATTCATTTTTCTCGA
MAL11|PF11_0216                 ------------------------------------------------
su_gi_contig_4226               ------------------------------------------------
gi|22792098|gb|BU495904.1|BU495 ------------------------------------------------
gi|21254606|gb|BQ451494.1|BQ451 ------------------------------------------------

PF11_0216                       ATGTTAAAATCAACAAAATTAATGGGAATTCAATTTTTTATTTAATAT
MAL11|PF11_0216                 ------------------------------------------------
su_gi_contig_4226               ------------------------------------------------
gi|22792098|gb|BU495904.1|BU495 ------------------------------------------------
gi|21254606|gb|BQ451494.1|BQ451 ------------------------------------------------

PF11_0216                       TTCTTTTTCTTTTCTTTTTTTTTTTTGATTATGTGTGTATATTTTAAA
MAL11|PF11_0216                 ------------------------------------------------
su_gi_contig_4226               ------------------------------------------------
gi|22792098|gb|BU495904.1|BU495 ------------------------------------------------
gi|21254606|gb|BQ451494.1|BQ451 ------------------------------------------------

PF11_0216                       CAGTACTTATTTTTTTATTTTTTGTATAAAAAAAAAAAAAAAAAAAAA
MAL11|PF11_0216                 ------------------------------------------------
su_gi_contig_4226               ------------------------------------------------
gi|22792098|gb|BU495904.1|BU495 ------------------------------------------------
gi|21254606|gb|BQ451494.1|BQ451 ------------------------------------------------

PF11_0216                       AAAAAAATATACTCATAAATGTATATATGTATATATATATATATTTTA
MAL11|PF11_0216                 ------------------------------------------------
su_gi_contig_4226               ------------------------------------------------
gi|22792098|gb|BU495904.1|BU495 ------------------------------------------------
gi|21254606|gb|BQ451494.1|BQ451 ------------------------------------------------

PF11_0216                       TATATGGTACAAATAAATACAAACATAAAATATATAATATAAAAGTAC
MAL11|PF11_0216                 ------------------------------------------------
su_gi_contig_4226               ------------------------------------------------
gi|22792098|gb|BU495904.1|BU495 ------------------------------------------------
gi|21254606|gb|BQ451494.1|BQ451 ------------------------------------------------

PF11_0216                       CTGTATTTTTAATAAGCGAAAAAGGGTTTTTTTTTTTTTTTTTTTTTT
MAL11|PF11_0216                 ------------------------------------------------
su_gi_contig_4226               ------------------------------------------------
gi|22792098|gb|BU495904.1|BU495 ------------------------------------------------
gi|21254606|gb|BQ451494.1|BQ451 ------------------------------------------------

PF11_0216                       TTTTTTTTTTTATTTTATTTTTTTTTGGAATTTTTATATTTTTGGAAC
MAL11|PF11_0216                 ------------------------------------------------
su_gi_contig_4226               ------------------------------------------------
gi|22792098|gb|BU495904.1|BU495 ------------------------------------------------
gi|21254606|gb|BQ451494.1|BQ451 ------------------------------------------------

PF11_0216                       TTATCAAACATATTATTTAGTATACATATTTTCACATTTGATGAAATG
MAL11|PF11_0216                 ------------------------------------------------
su_gi_contig_4226               ------------------------------------------------
gi|22792098|gb|BU495904.1|BU495 ------------------------------------------------
gi|21254606|gb|BQ451494.1|BQ451 ------------------------------------------------

PF11_0216                       TTATATTATAATTAAATTTTTACCCTTAACATTAAAAAGAAAAATTTA
MAL11|PF11_0216                 ------------------------------------------------
su_gi_contig_4226               ------------------------------------------------
gi|22792098|gb|BU495904.1|BU495 ------------------------------------------------
gi|21254606|gb|BQ451494.1|BQ451 ------------------------------------------------

PF11_0216                       TGTATAATTTACAATATATTTATATATAACTTAGTGTATAATTATATT
MAL11|PF11_0216                 ------------------------------------------------
su_gi_contig_4226               ------------------------------------------------
gi|22792098|gb|BU495904.1|BU495 ------------------------------------------------
gi|21254606|gb|BQ451494.1|BQ451 ------------------------------------------------

PF11_0216                       ATGAATATATTTATTATCATGTGCTGTTATATTATATATATGTAATAT
MAL11|PF11_0216                 ------------------------------------------------
su_gi_contig_4226               ------------------------------------------------
gi|22792098|gb|BU495904.1|BU495 ------------------------------------------------
gi|21254606|gb|BQ451494.1|BQ451 ------------------------------------------------

PF11_0216                       TTATTTATTATTATTTTCCCCCCTGTTTAATGAACGTATAATCTTTAT
MAL11|PF11_0216                 ------------------------------------------------
su_gi_contig_4226               ------------------------------------------------
gi|22792098|gb|BU495904.1|BU495 ------------------------------------------------
gi|21254606|gb|BQ451494.1|BQ451 ------------------------------------------------

PF11_0216                       AAAGTTTTGCCTTGTGGTTATGTGTTTATATTCCGTCTGTTTTTAAAA
MAL11|PF11_0216                 ------------------------------------------------
su_gi_contig_4226               ------------------------------------------------
gi|22792098|gb|BU495904.1|BU495 ------------------------------------------------
gi|21254606|gb|BQ451494.1|BQ451 ------------------------------------------------

PF11_0216                       AAAATATAAGAGCAAAAAATAAATGAGAAAAAAAAAAAAAAAAAAAAA
MAL11|PF11_0216                 ------------------------------------------------
su_gi_contig_4226               ------------------------------------------------
gi|22792098|gb|BU495904.1|BU495 ------------------------------------------------
gi|21254606|gb|BQ451494.1|BQ451 ------------------------------------------------

PF11_0216                       AATATACATATATATATATATATATATATATATAAATAGACATTGTTT
MAL11|PF11_0216                 ------------------------------------------------
su_gi_contig_4226               ------------------------------------------------
gi|22792098|gb|BU495904.1|BU495 ------------------------------------------------
gi|21254606|gb|BQ451494.1|BQ451 ------------------------------------------------

PF11_0216                       TATTTACGATATAATAATTCATCACAACATAATTATAACTTAGTTTAT
MAL11|PF11_0216                 ------------------------------------------------
su_gi_contig_4226               ------------------------------------------------
gi|22792098|gb|BU495904.1|BU495 ------------------------------------------------
gi|21254606|gb|BQ451494.1|BQ451 ------------------------------------------------

PF11_0216                       ATTTGTATATATACATATAAACGAAGTTAATAAAAGTATATATGTTAA
MAL11|PF11_0216                 ------------------------------------------------
su_gi_contig_4226               ------------------------------------------------
gi|22792098|gb|BU495904.1|BU495 ------------------------------------------------
gi|21254606|gb|BQ451494.1|BQ451 ------------------------------------------------

PF11_0216                       TATGACATAATATAAATATGCTTATAATATAATCCCAAATTTTCCATA
MAL11|PF11_0216                 ------------------------------------------------
su_gi_contig_4226               ------------------------------------------------
gi|22792098|gb|BU495904.1|BU495 ------------------------------------------------
gi|21254606|gb|BQ451494.1|BQ451 ------------------------------------------------

PF11_0216                       ATTTATAAAATGTATACATATATATATATATATATATATATATATATA
MAL11|PF11_0216                 ------------------------------------------------
su_gi_contig_4226               ------------------------------------------------
gi|22792098|gb|BU495904.1|BU495 ------------------------------------------------
gi|21254606|gb|BQ451494.1|BQ451 ------------------------------------------------

PF11_0216                       TATATGTATATATATTTGTATATTTAATATAATTTTTTATTTTACCTT
MAL11|PF11_0216                 ------------------------------------------------
su_gi_contig_4226               ------------------------------------------------
gi|22792098|gb|BU495904.1|BU495 ------------------------------------------------
gi|21254606|gb|BQ451494.1|BQ451 ------------------------------------------------

PF11_0216                       ATTCTTCCTTAATATTAATAATTAATTTATAATTAAAAACATTTGCAT
MAL11|PF11_0216                 ------------------------------------------------
su_gi_contig_4226               ------------------------------------------------
gi|22792098|gb|BU495904.1|BU495 ------------------------------------------------
gi|21254606|gb|BQ451494.1|BQ451 ------------------------------------------------

PF11_0216                       TTCAATTACAAGAGTATATATCCCATATA
MAL11|PF11_0216                 -----------------------------
su_gi_contig_4226               -----------------------------
gi|22792098|gb|BU495904.1|BU495 -----------------------------
gi|21254606|gb|BQ451494.1|BQ451 -----------------------------

;

endblock;
