# Supplementary material for: cDNA sequences reveal considerable gene prediction inaccuracy in the Plasmodium falciparum genome
Source: BMC Genomics. 2007 Jul 27;8:255. doi: 10.1186/1471-2164-8-255 (PMC1978503; doi:10.1186/1471-2164-8-255)
Supplement: Additional file 2 — Genes with predicted coding regions fully covered by EST and confirmation of predicted introns. Aligned cDNA and predicted CDS sequences can be viewed by double clicking the hyper-linked gene names in the Excel file. [file 1471-2164-8-255-S2.zip › PF11_0224.TXT]

#NEXUS

[!This data assembled using Sequencher, from Gene Codes Corporation.]
begin data;
   dimensions ntax=4 nchar=3936;
   format datatype=dna gap=- interleave=yes;
   matrix

PF11_0224                TAAAAAAAAAACAATAAGCATCAAAGTTTATAAAAATGATGTTACTAA
MAL11|PF11_0224          ------------------------------------------------
su_gi_contig_27          ------------------------------------------------
G11_PfLab1_L_Plate5b.ab1 ------------------------------------------------

PF11_0224                CATATTTATTTATATTATATATATAAATATTAAAAGGTTATATATATA
MAL11|PF11_0224          ------------------------------------------------
su_gi_contig_27          ------------------------------------------------
G11_PfLab1_L_Plate5b.ab1 ------------------------------------------------

PF11_0224                TATATATATATAATATAAATGTATATTATTATACGCAATTATTATATA
MAL11|PF11_0224          ------------------------------------------------
su_gi_contig_27          ------------------------------------------------
G11_PfLab1_L_Plate5b.ab1 ------------------------------------------------

PF11_0224                TATATATAAATGTAAGAACAAAAAAATATATATAAATATATTATATAT
MAL11|PF11_0224          ------------------------------------------------
su_gi_contig_27          ------------------------------------------------
G11_PfLab1_L_Plate5b.ab1 ------------------------------------------------

PF11_0224                ATAAAAATATACTTATATTTTATATCTACTAATATTATATATATACCT
MAL11|PF11_0224          ------------------------------------------------
su_gi_contig_27          ------------------------------------------------
G11_PfLab1_L_Plate5b.ab1 ------------------------------------------------

PF11_0224                TTAAAATAATTCAAAATATATATGGGTGTTATTTTTTATAATAAAATA
MAL11|PF11_0224          ------------------------------------------------
su_gi_contig_27          ------------------------------------------------
G11_PfLab1_L_Plate5b.ab1 ------------------------------------------------

PF11_0224                TATAAGCATTATATATATATATATATATATATATATATATTATATATA
MAL11|PF11_0224          ------------------------------------------------
su_gi_contig_27          ------------------------------------------------
G11_PfLab1_L_Plate5b.ab1 ------------------------------------------------

PF11_0224                TATAAATATTATTATATATTATATATTCATATTATAATTTTTTTTTTT
MAL11|PF11_0224          ------------------------------------------------
su_gi_contig_27          ------------------------------------------------
G11_PfLab1_L_Plate5b.ab1 ------------------------------------------------

PF11_0224                TTTTGGTTTTTAAGTCAAAAAGATCATATACCCCTTTATACATGACAT
MAL11|PF11_0224          ------------------------------------------------
su_gi_contig_27          ------------------------------------------------
G11_PfLab1_L_Plate5b.ab1 ------------------------------------------------

PF11_0224                AGTACCCATTTTAGATTTGAAAAAAAAAAAAAGTTAATATGAATATAT
MAL11|PF11_0224          ------------------------------------------------
su_gi_contig_27          ------------------------------------------------
G11_PfLab1_L_Plate5b.ab1 ------------------------------------------------

PF11_0224                ATAAAATATTTATATACATAAAAAAATAAATATATTATATAATAATAT
MAL11|PF11_0224          ------------------------------------------------
su_gi_contig_27          ------------------------------------------------
G11_PfLab1_L_Plate5b.ab1 ------------------------------------------------

PF11_0224                TAATATATGAAATGTAATTTTTTTACAAGATATAGTATATTTTATTAT
MAL11|PF11_0224          ------------------------------------------------
su_gi_contig_27          ------------------------------------------------
G11_PfLab1_L_Plate5b.ab1 ------------------------------------------------

PF11_0224                GGTTCATTTTATATAAAATAAAAATTATATAGTTAAAGGTTAAAAAAT
MAL11|PF11_0224          ------------------------------------------------
su_gi_contig_27          ------------------------------------------------
G11_PfLab1_L_Plate5b.ab1 ------------------------------------------------

PF11_0224                AGTTTTAAATATATATTTATATATAATTATATTTATAGTAATAATAAT
MAL11|PF11_0224          ------------------------------------------------
su_gi_contig_27          ------------------------------------------------
G11_PfLab1_L_Plate5b.ab1 ------------------------------------------------

PF11_0224                AAAAAATATATATATATATATATATATTGCTGATTTTAAAAAATAACA
MAL11|PF11_0224          ------------------------------------------------
su_gi_contig_27          ------------------------------------------------
G11_PfLab1_L_Plate5b.ab1 ------------------------------------------------

PF11_0224                AAATATTTTATATAATATATAAATATTATATAAAACAAAAATAAGAAC
MAL11|PF11_0224          ------------------------------------------------
su_gi_contig_27          ------------------------------------------------
G11_PfLab1_L_Plate5b.ab1 ------------------------------------------------

PF11_0224                ATTTTTTTCATTCCTATTTAATATAAAAATTTATTATATTTATATATT
MAL11|PF11_0224          ------------------------------------------------
su_gi_contig_27          ------------------------------------------------
G11_PfLab1_L_Plate5b.ab1 ------------------------------------------------

PF11_0224                TAAGTTTTTTCATAATATTTAAGTTTTATATCTATCTAAATTCAAAAT
MAL11|PF11_0224          ------------------------------------------------
su_gi_contig_27          ------------------------------------------------
G11_PfLab1_L_Plate5b.ab1 ------------------------------------------------

PF11_0224                TTCATAGTTTTTTTTTTTTTTTTTCTTTTTCCTTCTTTTATAATATAA
MAL11|PF11_0224          ------------------------------------------------
su_gi_contig_27          ---------------------------------------ATAATATAA
G11_PfLab1_L_Plate5b.ab1 ------------------------------------------------

PF11_0224                TATATTATATATGTTATTTATTATTTTTTATACCTTAATATTTTTTTA
MAL11|PF11_0224          ------------------------------------------------
su_gi_contig_27          TATATTATATATGTTATTTATTATTTTTTATACCTTAATATTTTTTTA
G11_PfLab1_L_Plate5b.ab1 ------------------------------------------------

PF11_0224                AATATATATATATTTTTTTATAAAATCATTTATATTTATATATATAAA
MAL11|PF11_0224          ------------------------------------------------
su_gi_contig_27          AATATATATATATTTTTTTATAAAATCATTTATATTTATATATATAAA
G11_PfLab1_L_Plate5b.ab1 ------------------------------------------------

PF11_0224                TAAATATATCACACTTTATAATTAAAAAAAAAAATAAAAAAAAAATAT
MAL11|PF11_0224          ------------------------------------------------
su_gi_contig_27          TAAATATATCACACTTTATAATTAA-AAAAAAAATAAAAAAAAAATAT
G11_PfLab1_L_Plate5b.ab1 -----------------------AAAAAAAAAAATAAAAAAAAAATAT

PF11_0224                ATATATATTTTTTTTAAATATTTATCCAGCAAAATAATTTTTATATAT
MAL11|PF11_0224          ------------------------------------------------
su_gi_contig_27          ATATATATTTTTTTTAAATATTTATCCAGCAAAATAATTTTTATATAT
G11_PfLab1_L_Plate5b.ab1 ATATATATTTTTTTTAAATATTTATCCAGCAAAATAATTTTTATATAT

PF11_0224                AGATTTCAAAATATTTAATTATCTAAATAAATTTAATTAAAAATTTTT
MAL11|PF11_0224          ------------------------------------------------
su_gi_contig_27          AGATTTCAAAATATTTAATTATCTAAATAAATTTAATTAAAAATTTTT
G11_PfLab1_L_Plate5b.ab1 AGATTTCAAAATATTTAATTATCTAATTAAATTTAATTAAAAATTTTT

PF11_0224                ATAACATATTTTATTTAAGATTTTATAATAATTAAGTTTTAATTTCTT
MAL11|PF11_0224          ------------------------------------------------
su_gi_contig_27          ATAACATATTTTATTTAAGATTTTATAATAATTAAGTTTTAATTTCTT
G11_PfLab1_L_Plate5b.ab1 ATAACATATTTTATTTAAGATTTTATAATAATTAAGTTTTAATTTCTT

PF11_0224                TTGATCCAAAGTTTTTAATAATTAAAGTAAAAATTCAAAACACAAAAA
MAL11|PF11_0224          ------------------------------------------------
su_gi_contig_27          TTGATCCAAAGTTTTTAATAATTAAA----------------------
G11_PfLab1_L_Plate5b.ab1 TTGATCCAAAGTTTTTAATAATTAAATTT-------------------

PF11_0224                AAAAGTATTATATATATATATATATTTATATGTTTATATTTTTATGTG
MAL11|PF11_0224          ------------------------------------------------
su_gi_contig_27          ------------------------------------------------
G11_PfLab1_L_Plate5b.ab1 ------------------------------------------------

PF11_0224                TTTATTTAAATGTTCATGTAATAAAATAAATATGTAAATAAAATTCTT
MAL11|PF11_0224          ------------------------------------------------
su_gi_contig_27          ------------------------------------------------
G11_PfLab1_L_Plate5b.ab1 ------------------------------------------------

PF11_0224                TATATTTTTTGAGAAATGTTATATATATATATATATATATATATAGAA
MAL11|PF11_0224          ------------------------------------------------
su_gi_contig_27          ------------------------------------------------
G11_PfLab1_L_Plate5b.ab1 ------------------------------------------------

PF11_0224                TATATTTATAAAGCATGTATAACAATTTTAATCAATTTTCTATAGAAA
MAL11|PF11_0224          ------------------------------------------------
su_gi_contig_27          ------------------------------------------------
G11_PfLab1_L_Plate5b.ab1 ------------------------------------------------

PF11_0224                CCTTTTTTTTCTTCTTCTCTTATAGTTTGTAGATTTTTAATTTATTTA
MAL11|PF11_0224          ------------------------------------------------
su_gi_contig_27          -------------------------TTTGTAGATTTTTAATTTATTTA
G11_PfLab1_L_Plate5b.ab1 ------------------------------------------------

PF11_0224                ATATATTCAAAATGAAAATCTTATCAGTATTTTTTCTTGCTCTTTTCT
MAL11|PF11_0224          -----------ATGAAAATCTTATCAGTATTTTTTCTTGCTCTTTTCT
su_gi_contig_27          ATATATTCAAAATGAAAATCTTATCAGTATTTTTTCTTGCTCTTTTCT
G11_PfLab1_L_Plate5b.ab1 ------------------------------------------------

PF11_0224                TTATCATTTTCAATAAAGAATCCTTAGCCGAAAAAACAAACAAAGGAA
MAL11|PF11_0224          TTATCATTTTCAATAAAGAATCCTTAGCCGAAAAAACAAACAAAGGAA
su_gi_contig_27          TTATCATTTTCAATAAAGAATCCTTAGCCGAAAAAACAAACAAAGGAA
G11_PfLab1_L_Plate5b.ab1 ------------------------------------------------

PF11_0224                CTGGAAGTGGTGTTAGCAGCAAAAAAAAAAATAAAAGTAAGTCATTTT
MAL11|PF11_0224          CTGGAAGTGGTGTTAGCAGCAAAAAAAAAAATAAAA------------
su_gi_contig_27          CTGGAAGTGGTGTTAGCAGCAAAAAAAAAAATAAAA------------
G11_PfLab1_L_Plate5b.ab1 ------------------------------------------------

PF11_0224                GATATATATATATATATATGTATTGCGTTAGAAATGTATAATATGTAT
MAL11|PF11_0224          ------------------------------------------------
su_gi_contig_27          ------------------------------------------------
G11_PfLab1_L_Plate5b.ab1 ------------------------------------------------

PF11_0224                ACAATATATTTATGTAATGATTTTATTATATATATGAATACCTTTTTT
MAL11|PF11_0224          ------------------------------------------------
su_gi_contig_27          ------------------------------------------------
G11_PfLab1_L_Plate5b.ab1 ------------------------------------------------

PF11_0224                TTTTTTATTATGTTATGTAAAAATCATATACATATATATATATATATG
MAL11|PF11_0224          ------------------------------------------------
su_gi_contig_27          ------------------------------------------------
G11_PfLab1_L_Plate5b.ab1 ------------------------------------------------

PF11_0224                TATTATGTTTAAATGTGGACTTTTATTCATTATAAATTTATATATGAC
MAL11|PF11_0224          ------------------------------------------------
su_gi_contig_27          ------------------------------------------------
G11_PfLab1_L_Plate5b.ab1 ------------------------------------------------

PF11_0224                GAATTGAAGTATTTATTTTTTTTTGAAGTGAAATATATATTTTTGTAT
MAL11|PF11_0224          ------------------------------------------------
su_gi_contig_27          ------------------------------------------------
G11_PfLab1_L_Plate5b.ab1 ------------------------------------------------

PF11_0224                AATAATGTTGTGTGATATATATGTGTATGATATATAATATTTTATTTT
MAL11|PF11_0224          ------------------------------------------------
su_gi_contig_27          ------------------------------------------------
G11_PfLab1_L_Plate5b.ab1 ------------------------------------------------

PF11_0224                CTTTTTGTTAATAGAAGGATCAGGTGAACCATTAATAGATGTACACGA
MAL11|PF11_0224          --------------AAGGATCAGGTGAACCATTAATAGATGTACACGA
su_gi_contig_27          --------------AAGGATCAGGTGAACCATTAATAGATGTACACGA
G11_PfLab1_L_Plate5b.ab1 ------------------------------------------------

PF11_0224                TTTAATATCTGATATGATCAAAAAAGAAGAAGAACTTGTTGAAGTTAA
MAL11|PF11_0224          TTTAATATCTGATATGATCAAAAAAGAAGAAGAACTTGTTGAAGTTAA
su_gi_contig_27          TTTAATATCTGATATGATCAAAAAAGAAGAAGAACTTGTTGAAGTTAA
G11_PfLab1_L_Plate5b.ab1 ------------------------------------------------

PF11_0224                CAAAAGAAAATCCAAATATAAACTTGCCACTTCAGTACTTGCAGGTTT
MAL11|PF11_0224          CAAAAGAAAATCCAAATATAAACTTGCCACTTCAGTACTTGCAGGTTT
su_gi_contig_27          CAAAAGAAAATCCAAATATAAACTTGCCACTTCAGTACTTGCAGGTTT
G11_PfLab1_L_Plate5b.ab1 ------------------------------------------------

PF11_0224                ATTAGGTGTAGTATCCACCGTATTATTAGGAGGTGTTGGTTTAGTATT
MAL11|PF11_0224          ATTAGGTGTAGTATCCACCGTATTATTAGGAGGTGTTGGTTTAGTATT
su_gi_contig_27          ATTAGGTGTAGTATCCACCGTATTATTAGGAGGTGTTGGTTTAGTATT
G11_PfLab1_L_Plate5b.ab1 ------------------------------------------------

PF11_0224                ATACAATACTGAAAAAGGAAGACACCCATTCAAAATAGGATCAAGCGA
MAL11|PF11_0224          ATACAATACTGAAAAAGGAAGACACCCATTCAAAATAGGATCAAGCGA
su_gi_contig_27          ATACAATACTGAAAAAGGAAGACACCCATTCAAAATAGGATCAAGCGA
G11_PfLab1_L_Plate5b.ab1 ------------------------------------------------

PF11_0224                CCCAGCTGATAATGCTAACCCAGATGCTGATTCTGAATCCAATGGAGA
MAL11|PF11_0224          CCCAGCTGATAATGCTAACCCAGATGCTGATTCTGAATCCAATGGAGA
su_gi_contig_27          CCCAGCTGATAATGCTAACCCAGATGCTGATTCTGAATCCAATGGAGA
G11_PfLab1_L_Plate5b.ab1 ------------------------------------------------

PF11_0224                ACCAAATGCAGGCCCACAAGTTACAGCTCAAGATGTTACACCAGAGGT
MAL11|PF11_0224          ACCAAATGCAGGCCCACAAGTTACAGCTCAAGATGTTACACCAGAG--
su_gi_contig_27          ACCAAATGCAGGCCCACAAGTTACAGCTCAAGATGTTACACCAGAG--
G11_PfLab1_L_Plate5b.ab1 ------------------------------------------------

PF11_0224                ATGATTTTTTTTTTTTTTTTTTATAAATTATATATATATATATATTAA
MAL11|PF11_0224          ------------------------------------------------
su_gi_contig_27          ------------------------------------------------
G11_PfLab1_L_Plate5b.ab1 ------------------------------------------------

PF11_0224                TATATTTTTTACATTTTCCTTTTAATAATATATCTGTGTATCCAAATG
MAL11|PF11_0224          ------------------------------------------------
su_gi_contig_27          ------------------------------------------------
G11_PfLab1_L_Plate5b.ab1 ------------------------------------------------

PF11_0224                TCTATATATTTATTTTATTTTTCTTTATTTTTATAGCAACCACAAGGT
MAL11|PF11_0224          ------------------------------------CAACCACAAGGT
su_gi_contig_27          ------------------------------------CAACCACAAGGT
G11_PfLab1_L_Plate5b.ab1 ------------------------------------------------

PF11_0224                GACGACAACAACCTCGTAAGTGGCACTGAACACTAAACAGCTGTAAAC
MAL11|PF11_0224          GACGACAACAACCTCGTAAGTGGCACTGAACACTAA------------
su_gi_contig_27          GACGACAACAACCTCGTAAGTGGCACTGAACACTAAACAGCTGTAAAC
G11_PfLab1_L_Plate5b.ab1 ------------------------------------------------

PF11_0224                TTTTTTGTTAATGGGTTTTTTTGAAACACGTGAAAATAATTTTTATTT
MAL11|PF11_0224          ------------------------------------------------
su_gi_contig_27          TTTTTTGTTAATGGGTTTTTTTGAAACACGTGAAAATAATTTTTATTT
G11_PfLab1_L_Plate5b.ab1 ------------------------------------------------

PF11_0224                ATGATTATATTATATATATTGCTATTTTAAAAAAAAAAAAAAATAAAA
MAL11|PF11_0224          ------------------------------------------------
su_gi_contig_27          ATGATTATATTATATATATTGCTATTTTAAAAAAAAAAAAAAATAAAA
G11_PfLab1_L_Plate5b.ab1 ------------------------------------------------

PF11_0224                TAAAATAAAAAAAAAAAAAATAGAATAAAATAAAAAAAAAAAAAATAG
MAL11|PF11_0224          ------------------------------------------------
su_gi_contig_27          TAAAATAAAAAAAAAAAAAAAAAAAA----------------------
G11_PfLab1_L_Plate5b.ab1 ------------------------------------------------

PF11_0224                AATATATTTAAATTTAAATATATTAAGTATTATATATATATATATATA
MAL11|PF11_0224          ------------------------------------------------
su_gi_contig_27          ------------------------------------------------
G11_PfLab1_L_Plate5b.ab1 ------------------------------------------------

PF11_0224                TATATATATATATAATATATATATAGAAAATTAATAGGGAGAATTATA
MAL11|PF11_0224          ------------------------------------------------
su_gi_contig_27          ------------------------------------------------
G11_PfLab1_L_Plate5b.ab1 ------------------------------------------------

PF11_0224                ATATAACATAATTTACAACTAGTAATTATATATATACATATATATATG
MAL11|PF11_0224          ------------------------------------------------
su_gi_contig_27          ------------------------------------------------
G11_PfLab1_L_Plate5b.ab1 ------------------------------------------------

PF11_0224                TTTATATGATTAATATTTCACGTTTTTTTTTTTTTTTATACCCAAAGA
MAL11|PF11_0224          ------------------------------------------------
su_gi_contig_27          ------------------------------------------------
G11_PfLab1_L_Plate5b.ab1 ------------------------------------------------

PF11_0224                AAAAGAAAAAAAAAATTTATATAATACTGAAAATATTTTTAATAAATA
MAL11|PF11_0224          ------------------------------------------------
su_gi_contig_27          ------------------------------------------------
G11_PfLab1_L_Plate5b.ab1 ------------------------------------------------

PF11_0224                TTTCAGTTATATTATTTTTTCACAGTTTTCTTTTTTTTTCCACAATTT
MAL11|PF11_0224          ------------------------------------------------
su_gi_contig_27          ------------------------------------------------
G11_PfLab1_L_Plate5b.ab1 ------------------------------------------------

PF11_0224                TTCCTCCTTTTTTTTTTTTTACATATTTTATGATGTGTGTATTATATA
MAL11|PF11_0224          ------------------------------------------------
su_gi_contig_27          ------------------------------------------------
G11_PfLab1_L_Plate5b.ab1 ------------------------------------------------

PF11_0224                TATATATATATATATATATATTTATCACGTTTTATATCATATATCACA
MAL11|PF11_0224          ------------------------------------------------
su_gi_contig_27          ------------------------------------------------
G11_PfLab1_L_Plate5b.ab1 ------------------------------------------------

PF11_0224                TTTTATATTTATTATTTTTTTTTTTTTTTCTTTTTCGTTTTTCTTTTG
MAL11|PF11_0224          ------------------------------------------------
su_gi_contig_27          ------------------------------------------------
G11_PfLab1_L_Plate5b.ab1 ------------------------------------------------

PF11_0224                TTATTTAAAAGTTGTTATAATAGCTTATAACGAAAAGTGTAATAACGT
MAL11|PF11_0224          ------------------------------------------------
su_gi_contig_27          ------------------------------------------------
G11_PfLab1_L_Plate5b.ab1 ------------------------------------------------

PF11_0224                GTGCTGTATTTCCTCATTAACTTTTATTAAGATATATGATATTTAATA
MAL11|PF11_0224          ------------------------------------------------
su_gi_contig_27          ------------------------------------------------
G11_PfLab1_L_Plate5b.ab1 ------------------------------------------------

PF11_0224                ATTAAAAAAAAAAAAAAAAAAAATTAAAATTAAAAAATAAATAAGTGT
MAL11|PF11_0224          ------------------------------------------------
su_gi_contig_27          ------------------------------------------------
G11_PfLab1_L_Plate5b.ab1 ------------------------------------------------

PF11_0224                ATATAAAAAAATAAAAGAACCATGGTGTTCTAAATTGTTTTATGTGAA
MAL11|PF11_0224          ------------------------------------------------
su_gi_contig_27          ------------------------------------------------
G11_PfLab1_L_Plate5b.ab1 ------------------------------------------------

PF11_0224                ATACGATTAAATGTTATAATTCCAGAAGAAAAATAATATATAATTACT
MAL11|PF11_0224          ------------------------------------------------
su_gi_contig_27          ------------------------------------------------
G11_PfLab1_L_Plate5b.ab1 ------------------------------------------------

PF11_0224                ATTCTATTAAAAAAGGAAAAAAAGAGAACATAAATTTAATGCATATTT
MAL11|PF11_0224          ------------------------------------------------
su_gi_contig_27          ------------------------------------------------
G11_PfLab1_L_Plate5b.ab1 ------------------------------------------------

PF11_0224                TTCTTTATATGCATATACATATGTAGTACAATAATTTGAAAAAAAAAA
MAL11|PF11_0224          ------------------------------------------------
su_gi_contig_27          ------------------------------------------------
G11_PfLab1_L_Plate5b.ab1 ------------------------------------------------

PF11_0224                TAAAAATAAAAATAAAAATAAAAATAAAAAAGATATATGAACCAATAG
MAL11|PF11_0224          ------------------------------------------------
su_gi_contig_27          ------------------------------------------------
G11_PfLab1_L_Plate5b.ab1 ------------------------------------------------

PF11_0224                AATTAATATATATATATATATATATATATATATATATAATAATTTAAG
MAL11|PF11_0224          ------------------------------------------------
su_gi_contig_27          ------------------------------------------------
G11_PfLab1_L_Plate5b.ab1 ------------------------------------------------

PF11_0224                TGAATTGTTGAAAAGGAATTTTAATATAAGGAGATTTATTTTTAGGTG
MAL11|PF11_0224          ------------------------------------------------
su_gi_contig_27          ------------------------------------------------
G11_PfLab1_L_Plate5b.ab1 ------------------------------------------------

PF11_0224                ATAAATAAATGAAAGAATTATTAATTTAATTTGTTATTATTTATTTTT
MAL11|PF11_0224          ------------------------------------------------
su_gi_contig_27          ------------------------------------------------
G11_PfLab1_L_Plate5b.ab1 ------------------------------------------------

PF11_0224                TTCTTTTTATACTGTTTCACATTTTTTTTTTTTTTTTTTCTTTTTTTT
MAL11|PF11_0224          ------------------------------------------------
su_gi_contig_27          ------------------------------------------------
G11_PfLab1_L_Plate5b.ab1 ------------------------------------------------

PF11_0224                TCTTTTCTTTTCTTTTCTTTTCTTTTCCCCTATTTGATGTATCCACTT
MAL11|PF11_0224          ------------------------------------------------
su_gi_contig_27          ------------------------------------------------
G11_PfLab1_L_Plate5b.ab1 ------------------------------------------------

PF11_0224                TATTTTTTTCATATTTTCATATCTTGATCTTAAACAAAATAATATGCC
MAL11|PF11_0224          ------------------------------------------------
su_gi_contig_27          ------------------------------------------------
G11_PfLab1_L_Plate5b.ab1 ------------------------------------------------

PF11_0224                CAAAGGTTCAACCTTCTTTTTAAAAACTTTTGTGTGTGCGACACCTGT
MAL11|PF11_0224          ------------------------------------------------
su_gi_contig_27          ------------------------------------------------
G11_PfLab1_L_Plate5b.ab1 ------------------------------------------------

PF11_0224                GGGCATATTATTATTTAACGAAATTAAGAGAATTGTCAACGTGCGAGA
MAL11|PF11_0224          ------------------------------------------------
su_gi_contig_27          ------------------------------------------------
G11_PfLab1_L_Plate5b.ab1 ------------------------------------------------

PF11_0224                AAATGAAAGCTTTAATAAAAAGTTGTTCTTAAAAAATTTCGATAGGAA
MAL11|PF11_0224          ------------------------------------------------
su_gi_contig_27          ------------------------------------------------
G11_PfLab1_L_Plate5b.ab1 ------------------------------------------------

PF11_0224                TATTTTAGTGAAAAATAAAAGAACAACCGTATTAGAAGAAGAGAAGAT
MAL11|PF11_0224          ------------------------------------------------
su_gi_contig_27          ------------------------------------------------
G11_PfLab1_L_Plate5b.ab1 ------------------------------------------------

PF11_0224                GTATGGAAATAAAAAAAAACTGTCCTTTTTTTATAATTCATCAAATAT
MAL11|PF11_0224          ------------------------------------------------
su_gi_contig_27          ------------------------------------------------
G11_PfLab1_L_Plate5b.ab1 ------------------------------------------------

PF11_0224                
MAL11|PF11_0224          
su_gi_contig_27          
G11_PfLab1_L_Plate5b.ab1 

;

endblock;
