# Supplementary material for: cDNA sequences reveal considerable gene prediction inaccuracy in the Plasmodium falciparum genome
Source: BMC Genomics. 2007 Jul 27;8:255. doi: 10.1186/1471-2164-8-255 (PMC1978503; doi:10.1186/1471-2164-8-255)
Supplement: Additional file 2 — Genes with predicted coding regions fully covered by EST and confirmation of predicted introns. Aligned cDNA and predicted CDS sequences can be viewed by double clicking the hyper-linked gene names in the Excel file. [file 1471-2164-8-255-S2.zip › PF11_0250.TXT]

#NEXUS

[!This data assembled using Sequencher, from Gene Codes Corporation.]
begin data;
   dimensions ntax=3 nchar=3678;
   format datatype=dna gap=- interleave=yes;
   matrix

PF11_0250         TCAATCAGGAGGTGAAAGATCTTTAACAACTATGTTATATATTTTATC
MAL11|PF11_0250   ------------------------------------------------
su_gi_contig_4194 ------------------------------------------------

PF11_0250         TATACAAAAATTAACAAAAAATGGGTTCTATGTTCTAGATGAATTAAA
MAL11|PF11_0250   ------------------------------------------------
su_gi_contig_4194 ------------------------------------------------

PF11_0250         TCAAGGGTTAGATCATATTAACGAACAGAAAATTTTCCAATTACTTTC
MAL11|PF11_0250   ------------------------------------------------
su_gi_contig_4194 ------------------------------------------------

PF11_0250         TTGCTTATCAAATCCTATTATGTATAAACAATACTTCTTACATAATTA
MAL11|PF11_0250   ------------------------------------------------
su_gi_contig_4194 ------------------------------------------------

PF11_0250         TAATTATAAATATATTCACATCGATTATTGTTCAATACCTCAATATTT
MAL11|PF11_0250   ------------------------------------------------
su_gi_contig_4194 ------------------------------------------------

PF11_0250         TATATTAACACCACAAATTATTAAAAATATCGTTTTTAAAGATATTAC
MAL11|PF11_0250   ------------------------------------------------
su_gi_contig_4194 ------------------------------------------------

PF11_0250         TGTACATTATCTTTTTAATGGTTTTGGAGTTGTCGATAAGCAATTTGA
MAL11|PF11_0250   ------------------------------------------------
su_gi_contig_4194 ------------------------------------------------

PF11_0250         TAATTTTTACGAAAATTATATATCATGAACATCAATTTATTTTCTTAC
MAL11|PF11_0250   ------------------------------------------------
su_gi_contig_4194 ------------------------------------------------

PF11_0250         ATTATACGATTCATGTTATGTATAAGATATGATATGATATGATATGTT
MAL11|PF11_0250   ------------------------------------------------
su_gi_contig_4194 ------------------------------------------------

PF11_0250         ATGTATAAGATATGATATGATATTATTTATATTATATTGTTTTTTTTT
MAL11|PF11_0250   ------------------------------------------------
su_gi_contig_4194 ------------------------------------------------

PF11_0250         TTTTTATTTCTTTTATTTTGTTTTTTTATTTTTTTATTTTTTTATTTT
MAL11|PF11_0250   ------------------------------------------------
su_gi_contig_4194 ------------------------------------------------

PF11_0250         TTTAAATCATCAGGGTAAGCCTATAGGAAATATAAATATTTTAAAATA
MAL11|PF11_0250   ------------------------------------------------
su_gi_contig_4194 ------------------------------------------------

PF11_0250         CTGTATATAATATATATTTATTAAAACATATTTAAAATATATGGGTAA
MAL11|PF11_0250   ------------------------------------------------
su_gi_contig_4194 ------------------------------------------------

PF11_0250         TTTTTTTTATTATCATGAAAAATTGTATGTTACATAAAAATATATGTA
MAL11|PF11_0250   ------------------------------------------------
su_gi_contig_4194 ------------------------------------------------

PF11_0250         TTAATAAATAAGCATATTTTTTAGCACGTATATAATAATATATATATA
MAL11|PF11_0250   ------------------------------------------------
su_gi_contig_4194 ------------------------------------------------

PF11_0250         TATATATATATATATATATATATATATTATAATGTAATATTAATAATA
MAL11|PF11_0250   ------------------------------------------------
su_gi_contig_4194 ------------------------------------------------

PF11_0250         TATATATATATTATAATATATTATTCATATATAGTTCTTGTTCATCCA
MAL11|PF11_0250   ------------------------------------------------
su_gi_contig_4194 ------------------------------------------------

PF11_0250         TAAATATATAAAATAAAACAAAACGTATGTCAATTTTTTTTTTTTTTT
MAL11|PF11_0250   ------------------------------------------------
su_gi_contig_4194 ------------------------------------------------

PF11_0250         TTCTTTTTTTTTTTTTTTTTTTTTGTTTCTTTGTTTCCTTGCTTCTTT
MAL11|PF11_0250   ------------------------------------------------
su_gi_contig_4194 ------------------------------------------------

PF11_0250         GTTTCTTTCTTTCTTGCTTTCTCACTCTATATACAAATTTAACTTTTT
MAL11|PF11_0250   ------------------------------------------------
su_gi_contig_4194 ------------------------------------------------

PF11_0250         TATAATTTTTTTTCTTAAATATAAAACATTATAAATATAATATATAGA
MAL11|PF11_0250   ------------------------------------------------
su_gi_contig_4194 ------------------------------------------------

PF11_0250         TATTTAATTTTTTTTTTTTTTTTTATATTATATAAATATATATATATT
MAL11|PF11_0250   ------------------------------------------------
su_gi_contig_4194 ------------------------------------------------

PF11_0250         TATATTTATATGTTTTATATAAAATGTTAATGATTTTATTATTTATAT
MAL11|PF11_0250   ------------------------------------------------
su_gi_contig_4194 ------------------------------------------------

PF11_0250         AACAATATCTATATTTTATTAAATATTGTTATATTTAAAAATAAAGAA
MAL11|PF11_0250   ------------------------------------------------
su_gi_contig_4194 ------------------------------------------------

PF11_0250         AGTATAAGTTTCCCCTTACTACTTTTTTATATATTATACAAAGGCATT
MAL11|PF11_0250   ------------------------------------------------
su_gi_contig_4194 ------------------------------------------------

PF11_0250         CCTAATTAAAAATAAGAATTATAAAAAAAAAATATATATATATATAAA
MAL11|PF11_0250   ------------------------------------------------
su_gi_contig_4194 ------------------------------------------------

PF11_0250         TGTATATATAAAAATGTATATGTAGATATATATATATATATATATATA
MAL11|PF11_0250   ------------------------------------------------
su_gi_contig_4194 ------------------------------------------------

PF11_0250         TTTTACGAACAAAATATTATTATTATTATAATAAATAAATATAAATAA
MAL11|PF11_0250   ------------------------------------------------
su_gi_contig_4194 ------------------------------------------------

PF11_0250         ATATATATATATATATATATATATATATATATATATATATTTTTATAT
MAL11|PF11_0250   ------------------------------------------------
su_gi_contig_4194 ------------------------------------------------

PF11_0250         ATTTATATATTTACATATATATTATCCACTTTGGTGTTATATTTTTTC
MAL11|PF11_0250   ------------------------------------------------
su_gi_contig_4194 ------------------------------------------------

PF11_0250         ATTTGATTTGCCATAAAAATAATACAAAAATAAAATTATAAGTATATT
MAL11|PF11_0250   ------------------------------------------------
su_gi_contig_4194 ------------------------------------------TATATT

PF11_0250         TAAAAAAAAAAAATGTCCAATACATTAATTTCAAACGAAAGCGTGCAT
MAL11|PF11_0250   ------------ATGTCCAATACATTAATTTCAAACGAAAGCGTGCAT
su_gi_contig_4194 TAAAAAAAAAAAATGTCCAATACATTAATTTCAAACGAAAGCGTGCAT

PF11_0250         AATTCAGAGGTCGAAGAAGAGGAAGAAGAAATAAATGCAAAGATTTTC
MAL11|PF11_0250   AATTCAGAGGTCGAAGAAGAGGAAGAAGAAATAAATGCAAAGATTTTC
su_gi_contig_4194 AATTCAGAGGTCGAAGAAGAGGAAGAAGAAATAAATGCAAAGATTTTC

PF11_0250         CCATTAGCTTCTCCAGAATTAACAAATCAAATATTAGATGTTATTCAA
MAL11|PF11_0250   CCATTAGCTTCTCCAGAATTAACAAATCAAATATTAGATGTTATTCAA
su_gi_contig_4194 CCATTAGCTTCTCCAGAATTAACAAATCAAATATTAGATGTTATTCAA

PF11_0250         AGGGCTACTGTGTATAGGCAATTAAAAAGAGGGGCAAATGAAGGTAAT
MAL11|PF11_0250   AGGGCTACTGTGTATAGGCAATTAAAAAGAGGGGCAAATGAAG-----
su_gi_contig_4194 AGGGCTACTGTGTATAGGCAATTAAAAAGAGGGGCAAATGAAG-----

PF11_0250         GTCAAAAGGAGAGGGGGAGAAAAATATTATGAGCAAATAAAAAGATAT
MAL11|PF11_0250   ------------------------------------------------
su_gi_contig_4194 ------------------------------------------------

PF11_0250         GATTAAAAATTAAAATACAACAAATGTTTTTATCTAAACGTATATATG
MAL11|PF11_0250   ------------------------------------------------
su_gi_contig_4194 ------------------------------------------------

PF11_0250         TATATATATATATATATATATATATATTTATTTATTTATTTATTATTT
MAL11|PF11_0250   ------------------------------------------------
su_gi_contig_4194 ------------------------------------------------

PF11_0250         ATTTTTTTTTTTTTTGTAGCTGTTAAAAGTTTACATAAGGGAATATCA
MAL11|PF11_0250   -------------------CTGTTAAAAGTTTACATAAGGGAATATCA
su_gi_contig_4194 -------------------CTGTTAAAAGTTTACATAAGGGAATATCA

PF11_0250         GAATTAGTTGTTTTGGCTGCTGATGCTAAACCTTTGGAGATAATTTCG
MAL11|PF11_0250   GAATTAGTTGTTTTGGCTGCTGATGCTAAACCTTTGGAGATAATTTCG
su_gi_contig_4194 GAATTAGTTGTTTTGGCTGCTGATGCTAAACCTTTGGAGATAATTTCG

PF11_0250         CACATACCTCTAGTATGTGAAGACAAGGTGAGAATAATAAATAATGGA
MAL11|PF11_0250   CACATACCTCTAGTATGTGAAGACAAG---------------------
su_gi_contig_4194 CACATACCTCTAGTATGTGAAGACAAG---------------------

PF11_0250         AGCAATATATATATATATATATATATATATTTATTTTTTTAATTCTTT
MAL11|PF11_0250   ------------------------------------------------
su_gi_contig_4194 ------------------------------------------------

PF11_0250         TTAGAATACTCCTTATGTTTATGTAAGAAGTAAAATGGCACTGGGACG
MAL11|PF11_0250   ----AATACTCCTTATGTTTATGTAAGAAGTAAAATGGCACTGGGACG
su_gi_contig_4194 ----AATACTCCTTATGTTTATGTAAGAAGTAAAATGGCACTGGGACG

PF11_0250         AGCTTGCGGAATTTCACGATCTGTTATTGCAACGTCTATAGTAACAAA
MAL11|PF11_0250   AGCTTGCGGAATTTCACGATCTGTTATTGCAACGTCTATAGTAACAAA
su_gi_contig_4194 AGCTTGCGGAATTTCACGATCTGTTATTGCAACGTCTATAGTAACAAA

PF11_0250         AGATGGATCACCTTTAGAAACACAAATTACGGAGCTTAAAGATTTAAT
MAL11|PF11_0250   AGATGGATCACCTTTAGAAACACAAATTACGGAGCTTAAAGATTTAAT
su_gi_contig_4194 AGATGGATCACCTTTAGAAACACAAATTACGGAGCTTAAAGATTTAAT

PF11_0250         TGAACAGATGTTAATATGATAAAAAAAAAAAAAAAATATATATATATA
MAL11|PF11_0250   TGAACAGATGTTAATATGA-----------------------------
su_gi_contig_4194 TGAACAGATGTTAATATGATAAAAAAAAAAAAAAAATATATATATATA

PF11_0250         TATATATTATATATATATATAACAAATATGTTAACATTTTTCTTTTAA
MAL11|PF11_0250   ------------------------------------------------
su_gi_contig_4194 TATATATTATATATATATATAACAAATATGTTAACATTTTTCTTTTAA

PF11_0250         ATTTTCATTTTTATCATGTTTTATTTTATTTATTTATTTATATTTATA
MAL11|PF11_0250   ------------------------------------------------
su_gi_contig_4194 ATTTTCATTTTTATCATGTTTTATTTTATTTATTTATTTATATTTATA

PF11_0250         TTTACATTTACATTTACATATTATTAATAAGTGGTGTATATTTATTTT
MAL11|PF11_0250   ------------------------------------------------
su_gi_contig_4194 TTTACATTTACATTTACATATTATTAATAAGTGGTGTATATTTATTTT

PF11_0250         TTACTTTAATATTATTATCTAAACTTATTAAAAAAATAATCTCCAATA
MAL11|PF11_0250   ------------------------------------------------
su_gi_contig_4194 TTACTTTAATATTATTATCTAAACTTATTAAAAAAATAATCTCCAATA

PF11_0250         TTTTAATATTCAATATATTTCTTTAATTTTTTATTTTCTTTTTATTAA
MAL11|PF11_0250   ------------------------------------------------
su_gi_contig_4194 TTTTAATATTC-------------------------------------

PF11_0250         ATAACTCTATGAAGAGTTACCAATCCTTTTTTTACAAGACAATAATTC
MAL11|PF11_0250   ------------------------------------------------
su_gi_contig_4194 ------------------------------------------------

PF11_0250         CTTTTTTTAATATAGAATAAATAAATAAATAAATAATTAAACCTTTGT
MAL11|PF11_0250   ------------------------------------------------
su_gi_contig_4194 ------------------------------------------------

PF11_0250         TTTGAAAAATTACGATTTTATATATGTAAAATTAAAAAAAATAATAAA
MAL11|PF11_0250   ------------------------------------------------
su_gi_contig_4194 ------------------------------------------------

PF11_0250         TTATCATATATATTAAGGTACATACATATATATATATAATAATCATTG
MAL11|PF11_0250   ------------------------------------------------
su_gi_contig_4194 ------------------------------------------------

PF11_0250         TAGATATATAATTTTATCTTTTTAATTATAATTTTTTATTTTACTATT
MAL11|PF11_0250   ------------------------------------------------
su_gi_contig_4194 ------------------------------------------------

PF11_0250         CGCACAAAAAATGAAAAAAATACAAAAAAAAAAAAAAAAGATACAATA
MAL11|PF11_0250   ------------------------------------------------
su_gi_contig_4194 ------------------------------------------------

PF11_0250         CAATTATAATTGTATTATATTAATTATATATATATATATAATATAATT
MAL11|PF11_0250   ------------------------------------------------
su_gi_contig_4194 ------------------------------------------------

PF11_0250         ATTTAAAAGGGAATAAACCCTTCTCCATTTTTAACCGTTCTGAGATTA
MAL11|PF11_0250   ------------------------------------------------
su_gi_contig_4194 ------------------------------------------------

PF11_0250         TATTATATATATATTATATATATATATATTATATATATATAATATATT
MAL11|PF11_0250   ------------------------------------------------
su_gi_contig_4194 ------------------------------------------------

PF11_0250         TTATTTTTAGATATAAATAATAAATAATAATTATTATATGTATTTCTT
MAL11|PF11_0250   ------------------------------------------------
su_gi_contig_4194 ------------------------------------------------

PF11_0250         TATTTTTACTTGTATACATATATAATACATTTTAAATTATAAAGTTTT
MAL11|PF11_0250   ------------------------------------------------
su_gi_contig_4194 ------------------------------------------------

PF11_0250         TTTTTTTTTTTTTTTTTTTTTTTTTTTTTAAATCAATTTTGGATATAA
MAL11|PF11_0250   ------------------------------------------------
su_gi_contig_4194 ------------------------------------------------

PF11_0250         GAAAAAAAATATATATATATAAAAAAATATATATATAAAAAAAAAATA
MAL11|PF11_0250   ------------------------------------------------
su_gi_contig_4194 ------------------------------------------------

PF11_0250         TATATATATATATGTATGTAAATATATTATATGTGTTTTATATAATAA
MAL11|PF11_0250   ------------------------------------------------
su_gi_contig_4194 ------------------------------------------------

PF11_0250         AAAAAATAATAATTATATATTAATATTTTCGTGGTTATAAAAACATAT
MAL11|PF11_0250   ------------------------------------------------
su_gi_contig_4194 ------------------------------------------------

PF11_0250         AGTAGTTTTTATCATAATATAAATAAAAACTTATATATTATATATATA
MAL11|PF11_0250   ------------------------------------------------
su_gi_contig_4194 ------------------------------------------------

PF11_0250         TATATAATAATATATATATATAATATATTTTATTATAATATACATATA
MAL11|PF11_0250   ------------------------------------------------
su_gi_contig_4194 ------------------------------------------------

PF11_0250         TAATATATGAACTAATTATATGTTTATTCTTTTTTATATGCTTAAATA
MAL11|PF11_0250   ------------------------------------------------
su_gi_contig_4194 ------------------------------------------------

PF11_0250         CTCAATGTTTCTTTTTCTTTCCATCCATCATATTTTTTGTTTTATGTA
MAL11|PF11_0250   ------------------------------------------------
su_gi_contig_4194 ------------------------------------------------

PF11_0250         ATTAAGAATAGATTAGTACATTGTTTAGAAATATGTTTGTTTTTGTAC
MAL11|PF11_0250   ------------------------------------------------
su_gi_contig_4194 ------------------------------------------------

PF11_0250         ATTTATGAAACAAAAAAAAAAAAAAAAAGAAAAAATTGAAAAGATATA
MAL11|PF11_0250   ------------------------------------------------
su_gi_contig_4194 ------------------------------------------------

PF11_0250         TATGCAATATATATATATATTATATATTTTTATATATTAATTTTTTTT
MAL11|PF11_0250   ------------------------------------------------
su_gi_contig_4194 ------------------------------------------------

PF11_0250         TTTCTTTTTTTTTTTTTTGGTTTGATTTTTCCCATTATGCTTATCTGG
MAL11|PF11_0250   ------------------------------------------------
su_gi_contig_4194 ------------------------------------------------

PF11_0250         TTTGTATACTATAAATTTTTAAAATATACATAATTTTGTTTTAGGTTT
MAL11|PF11_0250   ------------------------------------------------
su_gi_contig_4194 ------------------------------------------------

PF11_0250         GTTTTTTTTTTTTTTTTTTTTTTTGTATTTTCACACATTTTTTTTTTT
MAL11|PF11_0250   ------------------------------------------------
su_gi_contig_4194 ------------------------------------------------

PF11_0250         TTTGTTTTCACAAAAATATATTGTATATAT
MAL11|PF11_0250   ------------------------------
su_gi_contig_4194 ------------------------------

;

endblock;
