# Supplementary material for: cDNA sequences reveal considerable gene prediction inaccuracy in the Plasmodium falciparum genome
Source: BMC Genomics. 2007 Jul 27;8:255. doi: 10.1186/1471-2164-8-255 (PMC1978503; doi:10.1186/1471-2164-8-255)
Supplement: Additional file 2 — Genes with predicted coding regions fully covered by EST and confirmation of predicted introns. Aligned cDNA and predicted CDS sequences can be viewed by double clicking the hyper-linked gene names in the Excel file. [file 1471-2164-8-255-S2.zip › PF11_0260.TXT]

#NEXUS

[!This data assembled using Sequencher, from Gene Codes Corporation.]
begin data;
   dimensions ntax=4 nchar=3821;
   format datatype=dna gap=- interleave=yes;
   matrix

PF11_0260                       GATACACATATGGAAAAAGTATACTTGACCGTTTCTAAGAATTTTTTT
MAL11|PF11_0260                 ------------------------------------------------
su_gi_contig_768                ------------------------------------------------
gi|22793892|gb|BU497698.1|BU497 ------------------------------------------------

PF11_0260                       TTTTTTCTTTTTCGTAAGGTGTATTTTAAAAAAGAAGAAAATGTCTGT
MAL11|PF11_0260                 ------------------------------------------------
su_gi_contig_768                ------------------------------------------------
gi|22793892|gb|BU497698.1|BU497 ------------------------------------------------

PF11_0260                       AAATATTTATTTGGGTATTATAACAACGATTTATTTTAATGGTAAAGA
MAL11|PF11_0260                 ------------------------------------------------
su_gi_contig_768                ------------------------------------------------
gi|22793892|gb|BU497698.1|BU497 ------------------------------------------------

PF11_0260                       TTTAAATAAATAAATAAATATATATATATATATATATATATATATATA
MAL11|PF11_0260                 ------------------------------------------------
su_gi_contig_768                ------------------------------------------------
gi|22793892|gb|BU497698.1|BU497 ------------------------------------------------

PF11_0260                       TATATAAACGTTTAAGATACCTACATATAATAATTATTATATGCTTTA
MAL11|PF11_0260                 ------------------------------------------------
su_gi_contig_768                ------------------------------------------------
gi|22793892|gb|BU497698.1|BU497 ------------------------------------------------

PF11_0260                       AAAATAAGGTAAACAAATAAGAGACTTTATTATTATTATTATTTTATT
MAL11|PF11_0260                 ------------------------------------------------
su_gi_contig_768                ------------------------------------------------
gi|22793892|gb|BU497698.1|BU497 ------------------------------------------------

PF11_0260                       TTATTTTTTTTTAAGCATACATTTTATGCATATATATATTTATTTTAA
MAL11|PF11_0260                 ------------------------------------------------
su_gi_contig_768                ------------------------------------------------
gi|22793892|gb|BU497698.1|BU497 ------------------------------------------------

PF11_0260                       TAAGGATTAATAAAAAATATACGATATATTTTTATTTGTCATATGTGT
MAL11|PF11_0260                 ------------------------------------------------
su_gi_contig_768                ------------------------------------------------
gi|22793892|gb|BU497698.1|BU497 ------------------------------------------------

PF11_0260                       AAACAAGCATTTTATTTTTTTATTTTTTTATTTTTTTATTTTTTTTTT
MAL11|PF11_0260                 ------------------------------------------------
su_gi_contig_768                ------------------------------------------------
gi|22793892|gb|BU497698.1|BU497 ------------------------------------------------

PF11_0260                       ACATCTATAATATTATATATATATATATATTATTTTTATATGTGTATA
MAL11|PF11_0260                 ------------------------------------------------
su_gi_contig_768                ------------------------------------------------
gi|22793892|gb|BU497698.1|BU497 ------------------------------------------------

PF11_0260                       AATTAAAAGAAAAAAGGAACGTTTTTTTTAATATTTATTATCTTCTGC
MAL11|PF11_0260                 ------------------------------------------------
su_gi_contig_768                ------------------------------------------------
gi|22793892|gb|BU497698.1|BU497 ------------------------------------------------

PF11_0260                       GCTTAGAAAAATTCTCATGGTAACATTAAGAAAGGAATAATAATTTTA
MAL11|PF11_0260                 ------------------------------------------------
su_gi_contig_768                ------------------------------------------------
gi|22793892|gb|BU497698.1|BU497 ------------------------------------------------

PF11_0260                       TATAAAAAATTTATTATTCTTATTTTATATTACATATATAATATCCTT
MAL11|PF11_0260                 ------------------------------------------------
su_gi_contig_768                ------------------------------------------------
gi|22793892|gb|BU497698.1|BU497 ------------------------------------------------

PF11_0260                       GTAATATTATATATATATTTATTTATTTATTTATTTATTTTTAATTTT
MAL11|PF11_0260                 ------------------------------------------------
su_gi_contig_768                ------------------------------------------------
gi|22793892|gb|BU497698.1|BU497 ------------------------------------------------

PF11_0260                       CTATTTCGTGTTTTAAAATATTTTATCCATCATATATTATACAATATT
MAL11|PF11_0260                 ------------------------------------------------
su_gi_contig_768                ------------------------------------------------
gi|22793892|gb|BU497698.1|BU497 ------------------------------------------------

PF11_0260                       ATATGACGTAAATTTTAAAAAGGAAATATTTTATATATAAAAAAAAAA
MAL11|PF11_0260                 ------------------------------------------------
su_gi_contig_768                ------------------------------------------------
gi|22793892|gb|BU497698.1|BU497 ------------------------------------------------

PF11_0260                       AAATATAATAATATATTTGATAAATTCTCAATTATTTTTATTATATAT
MAL11|PF11_0260                 ------------------------------------------------
su_gi_contig_768                ------------------------------------------------
gi|22793892|gb|BU497698.1|BU497 ------------------------------------------------

PF11_0260                       ATTATTTTTAAAATAATTATAATATTATATAAATATATTTTATTATAT
MAL11|PF11_0260                 ------------------------------------------------
su_gi_contig_768                ------------------------------------------------
gi|22793892|gb|BU497698.1|BU497 ------------------------------------------------

PF11_0260                       ATATATATATATATATATAAAATTAATAAATTTATATGATATTAAAAT
MAL11|PF11_0260                 ------------------------------------------------
su_gi_contig_768                ------------------------------------------------
gi|22793892|gb|BU497698.1|BU497 ------------------------------------------------

PF11_0260                       GCCAAGGGGATAAAAGGGGCTTTTTTTTGTACTACGTATAATTTAATA
MAL11|PF11_0260                 ------------------------------------------------
su_gi_contig_768                ------------------------------------------------
gi|22793892|gb|BU497698.1|BU497 ------------------------------------------------

PF11_0260                       AGAGCATATATATATATATAAAAAAAAAAAAAAAAAAAATGATGATAC
MAL11|PF11_0260                 ------------------------------------------------
su_gi_contig_768                ------------------------------------------------
gi|22793892|gb|BU497698.1|BU497 ------------------------------------------------

PF11_0260                       ATTAAACATATATATTAAAAATATATAATATATTATTATATTAAAATT
MAL11|PF11_0260                 ------------------------------------------------
su_gi_contig_768                ------------------------------------------------
gi|22793892|gb|BU497698.1|BU497 ------------------------------------------------

PF11_0260                       GTACTTGCTTTCAATATGATTAATATATAATATGTATAATAATATATA
MAL11|PF11_0260                 ------------------------------------------------
su_gi_contig_768                ------------------------------------------------
gi|22793892|gb|BU497698.1|BU497 ------------------------------------------------

PF11_0260                       TATATATATATATTGTTTTATAAATAATAATAAAAAATATATTATGTA
MAL11|PF11_0260                 ------------------------------------------------
su_gi_contig_768                ------------------------------------------------
gi|22793892|gb|BU497698.1|BU497 ------------------------------------------------

PF11_0260                       AATATTTATTATTATATATTAAATAAGAAAAAAAAAATATATATGTAT
MAL11|PF11_0260                 ------------------------------------------------
su_gi_contig_768                ------------------------------------------------
gi|22793892|gb|BU497698.1|BU497 ------------------------------------------------

PF11_0260                       ATATATATATATATATATATATATATATATATTATTATTATTATTATT
MAL11|PF11_0260                 ------------------------------------------------
su_gi_contig_768                ------------------------------------------------
gi|22793892|gb|BU497698.1|BU497 ------------------------------------------------

PF11_0260                       ATATAAACCCTCTCTTTTTTTTTTTTTTTGATTTTATAATTTTTTTTT
MAL11|PF11_0260                 ------------------------------------------------
su_gi_contig_768                ------------------------------------------------
gi|22793892|gb|BU497698.1|BU497 ------------------------------------------------

PF11_0260                       TTTTTAACTTTTCCATTTTTTTGTTAATTTTATTTATTCATTATATTT
MAL11|PF11_0260                 ------------------------------------------------
su_gi_contig_768                -----------------------------------ATTCATTGTATTT
gi|22793892|gb|BU497698.1|BU497 --------TCTTTAGTAGAAAAAAGATCAGTTATTAAAAAATTAATTT

PF11_0260                       AAAAAAAAAAAAATAATATAGTTTTCGTAGTTTTTTTATAAAAAATAG
MAL11|PF11_0260                 ------------------------------------------------
su_gi_contig_768                AAAAAAAAAAAAATAATATAGTTTTCGTAGTTTTTTTATAAAAAATAG
gi|22793892|gb|BU497698.1|BU497 CAAATGAAAAAAATAATATAGTTTTCGTAGTTTTTTTATAAAAAATAG

PF11_0260                       AAAGGAAACTTTATTTTGTTATAAATAATATTATTTTATAATATTATA
MAL11|PF11_0260                 ------------------------------------------------
su_gi_contig_768                AAAGGAAACTTTATTTTGTTATAAATAATATTATTTTATAATATTATA
gi|22793892|gb|BU497698.1|BU497 AAAGGAAACTTTATTTTGTTATAAATAATATTATTTTATAATATTATA

PF11_0260                       ATATATAAAAAGAAAAATAACGTATTTATTTATATATATAAATATATT
MAL11|PF11_0260                 ------------------------------------------------
su_gi_contig_768                ATATATAAAAAGAAAAATAACGTATTTATTTATATATATAAATATATT
gi|22793892|gb|BU497698.1|BU497 ATATATAAAAAGAAAAATAACGTATTTATTTATATATATAAATATATT

PF11_0260                       TCTGTCATCAAAATGGTAAGAGGAAAAAATTAAGATATAAAAAATAAA
MAL11|PF11_0260                 ------------ATG---------------------------------
su_gi_contig_768                TCTGTCATCAAAATG---------------------------------
gi|22793892|gb|BU497698.1|BU497 TCTGTCATCAAATTG---------------------------------

PF11_0260                       AAAAAGAAGGAAAATTCAAAGAAAATTTAAAACAACATGATTAAATAA
MAL11|PF11_0260                 ------------------------------------------------
su_gi_contig_768                ------------------------------------------------
gi|22793892|gb|BU497698.1|BU497 ------------------------------------------------

PF11_0260                       ATAAATAAATAAATATATATATATATATATATATATATATATGTTTAT
MAL11|PF11_0260                 ------------------------------------------------
su_gi_contig_768                ------------------------------------------------
gi|22793892|gb|BU497698.1|BU497 ------------------------------------------------

PF11_0260                       ATGTTTATATGTTTATATGTTTATATATCCATGTTGATATATCATAAT
MAL11|PF11_0260                 ------------------------------------------------
su_gi_contig_768                ------------------------------------------------
gi|22793892|gb|BU497698.1|BU497 ------------------------------------------------

PF11_0260                       ATATTTTTTTATTTTGTTTCATTTCATTTAATTTTTTTTTATTTTTGA
MAL11|PF11_0260                 ------------------------------------------------
su_gi_contig_768                ------------------------------------------------
gi|22793892|gb|BU497698.1|BU497 ------------------------------------------------

PF11_0260                       TACCTTTATAGAGTAATGTTAAAGCTTATGAATTAAGGACCCTCAAGA
MAL11|PF11_0260                 -----------AGTAATGTTAAAGCTTATGAATTAAGGACCCTCAAGA
su_gi_contig_768                -----------AGTAATGTTAAAGCTTATGAATTAAGGACCCTCAAGA
gi|22793892|gb|BU497698.1|BU497 -----------AGTAATGTTAAAGCTTATGAATTAAGGACCCTCAAGA

PF11_0260                       AAAAAGAATTATTAGATAAATTAGATGAATTGAAAAAGGAGTTAAGTG
MAL11|PF11_0260                 AAAAAGAATTATTAGATAAATTAGATGAATTGAAAAAGGAGTTAAGTG
su_gi_contig_768                AAAAAGAATTATTAGATAAATTAGATGAATTGAAAAAGGAGTTAAGTG
gi|22793892|gb|BU497698.1|BU497 AAAAAGAATTATTAGATAAATTAGATGAATTGAAAAAGGAGTTAAGTG

PF11_0260                       GCTTAAGAATAAGCAAAGCCTTAGGGAACTCTGCTAAGAATTCCAAAA
MAL11|PF11_0260                 GCTTAAGAATAAGCAAAGCCTTAGGGAACTCTGCTAAGAATTCCAAAA
su_gi_contig_768                GCTTAAGAATAAGCAAAGCCTTAGGGAACTCTGCTAAGAATTCCAAAA
gi|22793892|gb|BU497698.1|BU497 GCTTAAGAATAAGCAAAGCCTTAGGGAACTCTGCTAAGAATTCCAAAA

PF11_0260                       TCCACGGCGTCAGGAAAAGTAATTATTTTTATATTTAAAATGTTACAT
MAL11|PF11_0260                 TCCACGGCGTCAGGAAAA------------------------------
su_gi_contig_768                TCCACGGCGTCAGGAAAA------------------------------
gi|22793892|gb|BU497698.1|BU497 TCCACGGCGTCAGGAAAA------------------------------

PF11_0260                       GTTTTATATGTATATATATATTATATATATATATATATATATATATAT
MAL11|PF11_0260                 ------------------------------------------------
su_gi_contig_768                ------------------------------------------------
gi|22793892|gb|BU497698.1|BU497 ------------------------------------------------

PF11_0260                       AATTATAAATTTGTATATTTTTTTTATGCATTGAATACATTGTTCTGT
MAL11|PF11_0260                 ------------------------------------------------
su_gi_contig_768                ------------------------------------------------
gi|22793892|gb|BU497698.1|BU497 ------------------------------------------------

PF11_0260                       ATAATGTATGTTTATATAATATACATTATGTCATGTTTATATATATAT
MAL11|PF11_0260                 ------------------------------------------------
su_gi_contig_768                ------------------------------------------------
gi|22793892|gb|BU497698.1|BU497 ------------------------------------------------

PF11_0260                       ATATTATGCACCTTATATATTTTCATCTAATTTACACATATATTATTT
MAL11|PF11_0260                 ------------------------------------------------
su_gi_contig_768                ------------------------------------------------
gi|22793892|gb|BU497698.1|BU497 ------------------------------------------------

PF11_0260                       ATTTATTTTTTTTTTTTTTTTTTTCCCAATCATATTAACACAAAAGAT
MAL11|PF11_0260                 ----------------------------------------------AT
su_gi_contig_768                ----------------------------------------------AT
gi|22793892|gb|BU497698.1|BU497 ----------------------------------------------AT

PF11_0260                       GTGGCAAGAGTTTTGACAGTTTATAATCAAAAAAGAAAAATGGAATTG
MAL11|PF11_0260                 GTGGCAAGAGTTTTGACAGTTTATAATCAAAAAAGAAAAATGGAATTG
su_gi_contig_768                GTGGCAAGAGTTTTGACAGTTTATAATCAAAAAAGAAAAATGGAATTG
gi|22793892|gb|BU497698.1|BU497 GTGGCAAGAGTTTTGACAGTTTATAATCAAAAAAGAAAAATGGAATTG

PF11_0260                       AGACAATTATACAAAAATAAAAAATTCAAACCATATAATTTAAGAAAA
MAL11|PF11_0260                 AGACAATTATACAAAAATAAAAAATTCAAACCATATAATTTAAGAAAA
su_gi_contig_768                AGACAATTATACAAAAATAAAAAATTCAAACCATATAATTTAAGAAAA
gi|22793892|gb|BU497698.1|BU497 AGACAATTATACAAAAATAAAAAATTCAAACCATATAATTTAAGAAAA

PF11_0260                       AAGTTGACAAAAAATAAAAGACTTCAATTATCTCCCAAACAAAAAGCA
MAL11|PF11_0260                 AAGTTGACAAAAAATAAAAGACTTCAATTATCTCCCAAACAAAAAGCA
su_gi_contig_768                AAGTTGACAAAAAATAAAAGACTTCAATTATCTCCCAAACAAAAAGCA
gi|22793892|gb|BU497698.1|BU497 AAGTTGACAAAAAATAAAAGACTTCAATTATCTCCCAAACAAAAAGCA

PF11_0260                       GCCATGACCTTAAGGTAAAAAATTGAAATAAAATTGAAATAAAATTGA
MAL11|PF11_0260                 GCCATGACCTTAAGGTAA------------------------------
su_gi_contig_768                GCCATGACCTTAAG----------------------------------
gi|22793892|gb|BU497698.1|BU497 GCCATGACCTTAAG----------------------------------

PF11_0260                       AATAAAATTAAAATGAAAATATTAAAAAAAAAATATGAAATGTTCAGG
MAL11|PF11_0260                 ------------------------------------------------
su_gi_contig_768                ------------------------------------------------
gi|22793892|gb|BU497698.1|BU497 ------------------------------------------------

PF11_0260                       CAAAAAAGTAAAAAAATATATAATATAATATAATATAATATAATATAT
MAL11|PF11_0260                 ------------------------------------------------
su_gi_contig_768                ------------------------------------------------
gi|22793892|gb|BU497698.1|BU497 ------------------------------------------------

PF11_0260                       ATATATTATATATTTTTTTACTTTTCCTTTTTGTTGTTATATATTAAC
MAL11|PF11_0260                 ------------------------------------------------
su_gi_contig_768                ------------------------------------------------
gi|22793892|gb|BU497698.1|BU497 ------------------------------------------------

PF11_0260                       TATTAATAATATAAAATATTCATGTTCATTAATAATATATAATATATT
MAL11|PF11_0260                 ------------------------------------------------
su_gi_contig_768                ------------------------------------------------
gi|22793892|gb|BU497698.1|BU497 ------------------------------------------------

PF11_0260                       TATGTTTATATATATATATATATTTTTATTTTTGTAGACAAAAAAAAA
MAL11|PF11_0260                 ------------------------------------------------
su_gi_contig_768                -------------------------------------ACAAAAAAAAA
gi|22793892|gb|BU497698.1|BU497 -------------------------------------ACAAAAAAAAA

PF11_0260                       AAGTACAAAATTTCCCACAAAGAAAATACCTCGTTGTACACAAGGAAT
MAL11|PF11_0260                 ------------------------------------------------
su_gi_contig_768                AAGTACAAAATTTCCCACAAAGAAAATACCTCGTTGTACACAAGGAAT
gi|22793892|gb|BU497698.1|BU497 AAGTACAAAATTTCCCACAAAGAAAATACCTCGTTGTACACAAGGAAT

PF11_0260                       AAATGCCTTCCTGTTTTTATAAACGCACCCACAAAAAAAAAAAAAAAA
MAL11|PF11_0260                 ------------------------------------------------
su_gi_contig_768                AAATGCCTTCCTGTTTTTATAAACGCACC-------------------
gi|22793892|gb|BU497698.1|BU497 AAATGCCTTCCTGTTTT-------------------------------

PF11_0260                       ATAATAATAAATTATAATAATAATGATATAATATAATATAATATAATA
MAL11|PF11_0260                 ------------------------------------------------
su_gi_contig_768                ------------------------------------------------
gi|22793892|gb|BU497698.1|BU497 ------------------------------------------------

PF11_0260                       TAATAAAATAAACATAAGATATGAAGTATTTTTTTTTATTTTTATTTT
MAL11|PF11_0260                 ------------------------------------------------
su_gi_contig_768                ------------------------------------------------
gi|22793892|gb|BU497698.1|BU497 ------------------------------------------------

PF11_0260                       TACTATATAGGAAAATACGAACTAAGAAAAACATTTGATTGAAAAGAT
MAL11|PF11_0260                 ------------------------------------------------
su_gi_contig_768                ------------------------------------------------
gi|22793892|gb|BU497698.1|BU497 ------------------------------------------------

PF11_0260                       ACTATTTGTTTTTTTATATATGTATTTATTTTAATATTGTTTTATTAT
MAL11|PF11_0260                 ------------------------------------------------
su_gi_contig_768                ------------------------------------------------
gi|22793892|gb|BU497698.1|BU497 ------------------------------------------------

PF11_0260                       ATTTTATTATTTCAAATATGTATATATATATATATATATATATGTGGA
MAL11|PF11_0260                 ------------------------------------------------
su_gi_contig_768                ------------------------------------------------
gi|22793892|gb|BU497698.1|BU497 ------------------------------------------------

PF11_0260                       AATTTTTTTTTTTTTTTTTTTTTTTTTTTTTTTTTCTTTAATATAATT
MAL11|PF11_0260                 ------------------------------------------------
su_gi_contig_768                ------------------------------------------------
gi|22793892|gb|BU497698.1|BU497 ------------------------------------------------

PF11_0260                       AGAAGACTTTTTAAATATTTAAAAGATATAAAAATAATTAAATAAAAA
MAL11|PF11_0260                 ------------------------------------------------
su_gi_contig_768                ------------------------------------------------
gi|22793892|gb|BU497698.1|BU497 ------------------------------------------------

PF11_0260                       TTGTTGAACATATAAATATATATATATGTATGTATGTATGTATGTATG
MAL11|PF11_0260                 ------------------------------------------------
su_gi_contig_768                ------------------------------------------------
gi|22793892|gb|BU497698.1|BU497 ------------------------------------------------

PF11_0260                       TATGTATGTATGTATGTATATCCATGTAAAGGTTATATGTTATGATTT
MAL11|PF11_0260                 ------------------------------------------------
su_gi_contig_768                ------------------------------------------------
gi|22793892|gb|BU497698.1|BU497 ------------------------------------------------

PF11_0260                       ACCAAACCCATTTTGTATAAAACAAATGAGAATAAAATAAGGCTCTTT
MAL11|PF11_0260                 ------------------------------------------------
su_gi_contig_768                ------------------------------------------------
gi|22793892|gb|BU497698.1|BU497 ------------------------------------------------

PF11_0260                       TATATTTAGTCATAATTTTAAAAAATTAACAAAAAAAATGACGAATTA
MAL11|PF11_0260                 ------------------------------------------------
su_gi_contig_768                ------------------------------------------------
gi|22793892|gb|BU497698.1|BU497 ------------------------------------------------

PF11_0260                       AAATAGACAAATATAAAATGTATATAATCATAATGGAATAATTAAACA
MAL11|PF11_0260                 ------------------------------------------------
su_gi_contig_768                ------------------------------------------------
gi|22793892|gb|BU497698.1|BU497 ------------------------------------------------

PF11_0260                       ATATATATATATATATATATATATATATACAAAAAAAATAAAGATAAA
MAL11|PF11_0260                 ------------------------------------------------
su_gi_contig_768                ------------------------------------------------
gi|22793892|gb|BU497698.1|BU497 ------------------------------------------------

PF11_0260                       TATTAGTATAATATGAATATATTTATGTTATAATTGTACAATAAACAA
MAL11|PF11_0260                 ------------------------------------------------
su_gi_contig_768                ------------------------------------------------
gi|22793892|gb|BU497698.1|BU497 ------------------------------------------------

PF11_0260                       ATTTTTTTTTTTTTTTTTTTTTCCTAATTACTAAAAAATATGAAGTGG
MAL11|PF11_0260                 ------------------------------------------------
su_gi_contig_768                ------------------------------------------------
gi|22793892|gb|BU497698.1|BU497 ------------------------------------------------

PF11_0260                       TAATTAATGTTGACCACACCAAATTGGTACAAAAAAATATAAATAAAT
MAL11|PF11_0260                 ------------------------------------------------
su_gi_contig_768                ------------------------------------------------
gi|22793892|gb|BU497698.1|BU497 ------------------------------------------------

PF11_0260                       ATATACATATGTATATATATTTATATATATTTATATTTATTTATATTT
MAL11|PF11_0260                 ------------------------------------------------
su_gi_contig_768                ------------------------------------------------
gi|22793892|gb|BU497698.1|BU497 ------------------------------------------------

PF11_0260                       TATCATGTTAACATTTGTGGATCGTTATAAAATGCCCAGACGTTACTC
MAL11|PF11_0260                 ------------------------------------------------
su_gi_contig_768                ------------------------------------------------
gi|22793892|gb|BU497698.1|BU497 ------------------------------------------------

PF11_0260                       CTATTTTCTCCTTTGTATATTTTCTTATTCTTGTCATTTTCATATATG
MAL11|PF11_0260                 ------------------------------------------------
su_gi_contig_768                ------------------------------------------------
gi|22793892|gb|BU497698.1|BU497 ------------------------------------------------

PF11_0260                       TAATCGTACTTGCCAAATATCAATCTCCGTTGCTGAAAGGAAAATAAA
MAL11|PF11_0260                 ------------------------------------------------
su_gi_contig_768                ------------------------------------------------
gi|22793892|gb|BU497698.1|BU497 ------------------------------------------------

PF11_0260                       TAAATATATACATATATATATATATATATATATATATATATATATATA
MAL11|PF11_0260                 ------------------------------------------------
su_gi_contig_768                ------------------------------------------------
gi|22793892|gb|BU497698.1|BU497 ------------------------------------------------

PF11_0260                       TATATATATAAACTCATTATTGTATATGTGCACAATATATTTTACATA
MAL11|PF11_0260                 ------------------------------------------------
su_gi_contig_768                ------------------------------------------------
gi|22793892|gb|BU497698.1|BU497 ------------------------------------------------

PF11_0260                       TTTTATATATTACATGACCAATTTTTGAAAGCGGAATATTGCTGTGCC
MAL11|PF11_0260                 ------------------------------------------------
su_gi_contig_768                ------------------------------------------------
gi|22793892|gb|BU497698.1|BU497 ------------------------------------------------

PF11_0260                       TTAAGCAAACTGGCTGGTCAATATTATCG
MAL11|PF11_0260                 -----------------------------
su_gi_contig_768                -----------------------------
gi|22793892|gb|BU497698.1|BU497 -----------------------------

;

endblock;
