# Supplementary material for: cDNA sequences reveal considerable gene prediction inaccuracy in the Plasmodium falciparum genome
Source: BMC Genomics. 2007 Jul 27;8:255. doi: 10.1186/1471-2164-8-255 (PMC1978503; doi:10.1186/1471-2164-8-255)
Supplement: Additional file 2 — Genes with predicted coding regions fully covered by EST and confirmation of predicted introns. Aligned cDNA and predicted CDS sequences can be viewed by double clicking the hyper-linked gene names in the Excel file. [file 1471-2164-8-255-S2.zip › PF11_0272.TXT]

#NEXUS

[!This data assembled using Sequencher, from Gene Codes Corporation.]
begin data;
   dimensions ntax=3 nchar=3706;
   format datatype=dna gap=- interleave=yes;
   matrix

PF11_0272         GAGCTACATATAAATATATATATATATATATATATATATATATATTTT
MAL11|PF11_0272   ------------------------------------------------
su_gi_contig_1680 ------------------------------------------------

PF11_0272         TTTTTTAACAGAATAAAGTGAAAATTATACTTTTTGTGTTTTTTTATT
MAL11|PF11_0272   ------------------------------------------------
su_gi_contig_1680 ------------------------------------------------

PF11_0272         TTTCCATTATATTATATAGCTTTTGGATGTGTTTTGTAAAAAGCATAC
MAL11|PF11_0272   ------------------------------------------------
su_gi_contig_1680 ------------------------------------------------

PF11_0272         ACGTCTTCCAACATAAAATCATATATAATTAAATGTTAACAATAAAAT
MAL11|PF11_0272   ------------------------------------------------
su_gi_contig_1680 ------------------------------------------------

PF11_0272         ATGTGTTATAATATATGATACATATAAAAAATATGGTGCAGTTTTTTT
MAL11|PF11_0272   ------------------------------------------------
su_gi_contig_1680 ------------------------------------------------

PF11_0272         TTTTTTTTTGTTTCTCTTAATATTATATTATTTTACGCATTCACATAT
MAL11|PF11_0272   ------------------------------------------------
su_gi_contig_1680 ------------------------------------------------

PF11_0272         ACATAATATATTTATATGATATATATATATATATATATATATATATTT
MAL11|PF11_0272   ------------------------------------------------
su_gi_contig_1680 ------------------------------------------------

PF11_0272         TATATAATATATAAAATCGTGAAATTATTTATATAATCTTATAATATT
MAL11|PF11_0272   ------------------------------------------------
su_gi_contig_1680 ------------------------------------------------

PF11_0272         TATATAAATTTAAAAAAAAATTAAATGTTCAAATAATAAAAAATATAT
MAL11|PF11_0272   ------------------------------------------------
su_gi_contig_1680 ------------------------------------------------

PF11_0272         TTTTTATATAAAATACATCTCATCATTTATAAATATATTTTTTTTATA
MAL11|PF11_0272   ------------------------------------------------
su_gi_contig_1680 ------------------------------------------------

PF11_0272         TAATTTATTTGTATTATTATATGTATATATAAAATATATATAATATAA
MAL11|PF11_0272   ------------------------------------------------
su_gi_contig_1680 ------------------------------------------------

PF11_0272         TATATATATAATATATATTAAATATATAGCATCCCCTTAATGCACTTT
MAL11|PF11_0272   ------------------------------------------------
su_gi_contig_1680 ------------------------------------------------

PF11_0272         TTTTATATATATTAAAAATATATTCAGAAAAATTGCATATATATATAT
MAL11|PF11_0272   ------------------------------------------------
su_gi_contig_1680 ------------------------------------------------

PF11_0272         ATATATATATATATATATATGCATATGAATATAATATATATATTTACC
MAL11|PF11_0272   ------------------------------------------------
su_gi_contig_1680 ------------------------------------------------

PF11_0272         TACCTTTATAAAAATAATATTGTTATTTTTTTAAGGGCCCCCCCCAAA
MAL11|PF11_0272   ------------------------------------------------
su_gi_contig_1680 ------------------------------------------------

PF11_0272         AAAAAAATAATAATAAAAGGTACTTTTTCATTATAATATTATATTATA
MAL11|PF11_0272   ------------------------------------------------
su_gi_contig_1680 ------------------------------------------------

PF11_0272         TATATATATATATATTTAATAATTTATTATATATATTTTAGGTTATTC
MAL11|PF11_0272   ------------------------------------------------
su_gi_contig_1680 ------------------------------------------------

PF11_0272         ATTTTTTTTAATATTATCCCTATTAATAATATATATATTATGTTTTAT
MAL11|PF11_0272   ------------------------------------------------
su_gi_contig_1680 ------------------------------------------------

PF11_0272         TTAGATATATCGCATAAAAACAAAATTTATATATATTATAAAATACAA
MAL11|PF11_0272   ------------------------------------------------
su_gi_contig_1680 ------------------------------------------------

PF11_0272         CACGCATATTTCAAAAAAGGATATAAGTACAAGAATAATATAATGATT
MAL11|PF11_0272   ------------------------------------------------
su_gi_contig_1680 ------------------------------------------------

PF11_0272         TATTTGTATATTATATATATATAATTTATATTATAACAGCTATTTATT
MAL11|PF11_0272   ------------------------------------------------
su_gi_contig_1680 ------------------------------------------------

PF11_0272         ATATTATATTATATTATATCATTAAATAAAATATCATTATATTTTAAA
MAL11|PF11_0272   ------------------------------------------------
su_gi_contig_1680 ------------------------------------------------

PF11_0272         TGTATTATAAAATATACATTATAATTATTATATATTAATTAAAATCCC
MAL11|PF11_0272   ------------------------------------------------
su_gi_contig_1680 ------------------------------------------------

PF11_0272         TAATATAATAATAATAAATATATAAAATATAAAAAAATATACTATATA
MAL11|PF11_0272   ------------------------------------------------
su_gi_contig_1680 ------------------------------------------------

PF11_0272         TATAATTATAATATAATAATTATACATATATATATTATATATATATAA
MAL11|PF11_0272   ------------------------------------------------
su_gi_contig_1680 ------------------------------------------------

PF11_0272         TTAAAAATATTTCAAAGATACGTATAAGAAAAATAAAGTTTTATTTTT
MAL11|PF11_0272   ------------------------------------------------
su_gi_contig_1680 ------------------------------------------------

PF11_0272         TACAATTAAGAAAAAAAAAAAAAAAAAAAAAACATATATGTTTTTTAA
MAL11|PF11_0272   ------------------------------------------------
su_gi_contig_1680 --------------------------------------TGTTTTTTAA

PF11_0272         ACATTTTTGTAAAAAAATTAAAAAATAAAAAGAAATATATTTTTTCCC
MAL11|PF11_0272   ------------------------------------------------
su_gi_contig_1680 ACATTTTTGTAAAAAAATTAAAAAATAAAAAGAAATATATTTTTTCCC

PF11_0272         AAAATATATAATTTTCTCATAATATAATATATATATATTTTTTTCTTT
MAL11|PF11_0272   ------------------------------------------------
su_gi_contig_1680 AAAATATATAATTTTCTCATAATATAATATATATATATTTTTTTCTTT

PF11_0272         AAGGAAAATTTAATTTATTACATTTAAATTTAAAATATAAATTTCTTT
MAL11|PF11_0272   ------------------------------------------------
su_gi_contig_1680 AAGGAAAATTTAATTTATTACATTTAAATTTAAAATATAAATTTCTTT

PF11_0272         TTAATCTATTTATATTTAATATATTTATTTTATTTTATTTTTCAAAAG
MAL11|PF11_0272   ------------------------------------------------
su_gi_contig_1680 TTAATCTATTTATATTTAATATATTTATTTTATTTTATTTTTCAAAAG

PF11_0272         TGTTATTAAAAATGTCACTACAAGTAATAGATAATAATGATTTTCAAC
MAL11|PF11_0272   -----------ATGTCACTACAAGTAATAGATAATAATGATTTTCAAC
su_gi_contig_1680 TGTTATTAAAAATGTCACTACAAGTAATAGATAATAATGATTTTCAAC

PF11_0272         ATATATTAAGAATTTTAAATACAAATGTAGATGGTAAAGAAAAAGTAA
MAL11|PF11_0272   ATATATTAAGAATTTTAAATACAAATGTAGATGGTAAAGAAAAAGTAA
su_gi_contig_1680 ATATATTAAGAATTTTAAATACAAATGTAGATGGTAAAGAAAAAGTAA

PF11_0272         TTATTGCCTTAACAGCTATTAAAGGTATTGGAAAGAGAATGGCAACTG
MAL11|PF11_0272   TTATTGCCTTAACAGCTATTAAAGGTATTGGAAAGAGAATGGCAACTG
su_gi_contig_1680 TTATTGCCTTAACAGCTATTAAAGGTATTGGAAAGAGAATGGCAACTG

PF11_0272         TTATATGTAAACAAGCAAATGTTGACCCCACGAAAAGAGCAGGAGAAT
MAL11|PF11_0272   TTATATGTAAACAAGCAAATGTTGACCCCACGAAAAGAGCAGGAGAAT
su_gi_contig_1680 TTATATGTAAACAAGCAAATGTTGACCCCACGAAAAGAGCAGGAGAAT

PF11_0272         TAACTACTGAAGAAATAGATAATGTAATAATATGAAAAATAATACCAT
MAL11|PF11_0272   TAACTACTGAAGAAATAGATAAT-------------------------
su_gi_contig_1680 TAACTACTGAAGAAATAGATAAT-------------------------

PF11_0272         ATATTTTTATCACATATATATATATATATATATATATATATTTATATT
MAL11|PF11_0272   ------------------------------------------------
su_gi_contig_1680 ------------------------------------------------

PF11_0272         TATTTATTTATTTATTTATATTTGTTTTATTATATTTCATTTTGAGGA
MAL11|PF11_0272   ------------------------------------------------
su_gi_contig_1680 ------------------------------------------------

PF11_0272         ATGTAAATACTTATATTTATCCCTTTTTGAATTCCCATTAATATACAT
MAL11|PF11_0272   ------------------------------------------------
su_gi_contig_1680 ------------------------------------------------

PF11_0272         ATTACCAAATTATGTATTTATAAATATATACATTTGTACATATATATT
MAL11|PF11_0272   ------------------------------------------------
su_gi_contig_1680 ------------------------------------------------

PF11_0272         TTTCTTTTCCTTTATATAGATCGTACATATTATGAGTACTCCTACCCA
MAL11|PF11_0272   -------------------ATCGTACATATTATGAGTACTCCTACCCA
su_gi_contig_1680 -------------------ATCGTACATATTATGAGTACTCCTACCCA

PF11_0272         ATTTAAAATCCCTGATTGGTTTTTAAACAGGAGAAAGGATTTGAAAGA
MAL11|PF11_0272   ATTTAAAATCCCTGATTGGTTTTTAAACAGGAGAAAGGATTTGAAAGA
su_gi_contig_1680 ATTTAAAATCCCTGATTGGTTTTTAAACAGGAGAAAGGATTTGAAAGA

PF11_0272         AGGAAAAAATATTCATGTTATTGCTAACCAACTTGATTCTTACTTACG
MAL11|PF11_0272   AGGAAAAAATATTCATGTTATTGCTAACCAACTTGATTCTTACTTACG
su_gi_contig_1680 AGGAAAAAATATTCATGTTATTGCTAACCAACTTGATTCTTACTTACG

PF11_0272         TGAAGATTTAGAAAGAATGAAGAAAATTAGATTACACAGAGGTTTACG
MAL11|PF11_0272   TGAAGATTTAGAAAGAATGAAGAAAATTAGATTACACAGAGGTTTACG
su_gi_contig_1680 TGAAGATTTAGAAAGAATGAAGAAAATTAGATTACACAGAGGTTTACG

PF11_0272         TCATCACTGGGGATTAAGAGTTCGTGGACAACACACCAAAACTACTGG
MAL11|PF11_0272   TCATCACTGGGGATTAAGAGTTCGTGGACAACACACCAAAACTACTGG
su_gi_contig_1680 TCATCACTGGGGATTAAGAGTTCGTGGACAACACACCAAAACTACTGG

PF11_0272         TAGAAGAGGAAGAACTGTTGGTGTTGCCAAAAAGAAAGGAGCATAAAT
MAL11|PF11_0272   TAGAAGAGGAAGAACTGTTGGTGTTGCCAAAAAGAAAGGAGCATAA--
su_gi_contig_1680 TAGAAGAGGAAGAACTGTTGGTGTTGCCAAAAAGAAAGGAGCATAAAT

PF11_0272         TAACTAGCCATTTTTTTTTTTTTTTTTTTTTTTTTTTTTTTTTTAAAT
MAL11|PF11_0272   ------------------------------------------------
su_gi_contig_1680 TAACTAGCC---------------------------------------

PF11_0272         CATTTTTACATGAACTGTTCATAAATAAAAATTGATAAATATTATGAA
MAL11|PF11_0272   ------------------------------------------------
su_gi_contig_1680 ------------------------------------------------

PF11_0272         CGATCATTTAAAAAAAAAAAAAAAAATAAAAAAAAAAAATACATACGT
MAL11|PF11_0272   ------------------------------------------------
su_gi_contig_1680 ------------------------------------------------

PF11_0272         GTACCCACATATATGTATCTATATATCTATATATATATAGATATATAT
MAL11|PF11_0272   ------------------------------------------------
su_gi_contig_1680 ------------------------------------------------

PF11_0272         ACCATATGTATAATATTTTAAATGTTATTTTATTGTTGTATATTTTTT
MAL11|PF11_0272   ------------------------------------------------
su_gi_contig_1680 ------------------------------------------------

PF11_0272         TCATATGAATTAAAATAAATTGAAAAAAAATAAGAAAAAATAAAAACT
MAL11|PF11_0272   ------------------------------------------------
su_gi_contig_1680 ------------------------------------------------

PF11_0272         TATGGTTAGAAAAACTTATATAAATTAAATTTTTTTTTTTTTTATTTC
MAL11|PF11_0272   ------------------------------------------------
su_gi_contig_1680 ------------------------------------------------

PF11_0272         TTATATAAAATATGATAAACTATAATGATCATTTGAAAATGTTGGATT
MAL11|PF11_0272   ------------------------------------------------
su_gi_contig_1680 ------------------------------------------------

PF11_0272         TGAGTAAAGAAATATACAAATAATTAGTATATTATATATAAATATATA
MAL11|PF11_0272   ------------------------------------------------
su_gi_contig_1680 ------------------------------------------------

PF11_0272         AATATAAATATATATATATATATATATATATTGTATGTTTGTGTATAT
MAL11|PF11_0272   ------------------------------------------------
su_gi_contig_1680 ------------------------------------------------

PF11_0272         GGTGTTCTTATTTATAAATAGCAAATTATATATTATTCTGTAATGATA
MAL11|PF11_0272   ------------------------------------------------
su_gi_contig_1680 ------------------------------------------------

PF11_0272         TCTTTGTATGTTTTGTAATGCAATATGAATATGTATTAGGTTGGTTAT
MAL11|PF11_0272   ------------------------------------------------
su_gi_contig_1680 ------------------------------------------------

PF11_0272         ATTTTATTTTAAATTGTTACAAGAAAAAAAATAAGAAATAAAATTATA
MAL11|PF11_0272   ------------------------------------------------
su_gi_contig_1680 ------------------------------------------------

PF11_0272         TGAAAATATTATAAATCATATAAAAATATATAAAAATAGTAATAATCT
MAL11|PF11_0272   ------------------------------------------------
su_gi_contig_1680 ------------------------------------------------

PF11_0272         TATATATATATATATATATATATATATATATATATATTATATATATAA
MAL11|PF11_0272   ------------------------------------------------
su_gi_contig_1680 ------------------------------------------------

PF11_0272         CAATAATTTTTACACATGTATTTTTGAAGAGAATTCATTTATATATTA
MAL11|PF11_0272   ------------------------------------------------
su_gi_contig_1680 ------------------------------------------------

PF11_0272         GTAAAGATAAAAGTTTTTCTTGGTGCTCTTTCATTTTTTTTTTTTTTT
MAL11|PF11_0272   ------------------------------------------------
su_gi_contig_1680 ------------------------------------------------

PF11_0272         TTTTCTTTTTTTCTTTTTTTCCCCGTATAATTCACTCCATATTAGAAC
MAL11|PF11_0272   ------------------------------------------------
su_gi_contig_1680 ------------------------------------------------

PF11_0272         TTTTCAAATATCTCCATTTATTTTGTAACAAATCACAACTTTATTATT
MAL11|PF11_0272   ------------------------------------------------
su_gi_contig_1680 ------------------------------------------------

PF11_0272         TTACATATAAAATAAATATATGTAAACAGAATATGTATTGAATAAAAC
MAL11|PF11_0272   ------------------------------------------------
su_gi_contig_1680 ------------------------------------------------

PF11_0272         ACATTGTAATATTATATTATTTTATTTTATTTTTTTTTTCTTATATTA
MAL11|PF11_0272   ------------------------------------------------
su_gi_contig_1680 ------------------------------------------------

PF11_0272         AATGTATAAGAATACTACAACGTTTGTAAATAATTTTAAATATTCATA
MAL11|PF11_0272   ------------------------------------------------
su_gi_contig_1680 ------------------------------------------------

PF11_0272         AATTTTTTCTTATTTATTATTTTTTTTTTTTTTTGTACGAATAATATG
MAL11|PF11_0272   ------------------------------------------------
su_gi_contig_1680 ------------------------------------------------

PF11_0272         TATGAATATATCTGTTGATATATATAAATATATGTACATATTAATTTT
MAL11|PF11_0272   ------------------------------------------------
su_gi_contig_1680 ------------------------------------------------

PF11_0272         TTTAATATTTTTTTGTTCGAAAAAAAAAAAAAAAGGTTACCCATATAT
MAL11|PF11_0272   ------------------------------------------------
su_gi_contig_1680 ------------------------------------------------

PF11_0272         ATATATATATATATATATATATATATATATATTTATTTATTTATTTAT
MAL11|PF11_0272   ------------------------------------------------
su_gi_contig_1680 ------------------------------------------------

PF11_0272         TTATTCATTTATTCATTTATATAATATGATTAAAAGAGAAAAGAATGA
MAL11|PF11_0272   ------------------------------------------------
su_gi_contig_1680 ------------------------------------------------

PF11_0272         AAAAAAAATTCGAAGAGGAGAATAAACCTTCCTACATATTAAAACACA
MAL11|PF11_0272   ------------------------------------------------
su_gi_contig_1680 ------------------------------------------------

PF11_0272         ATAACAATGAGTTCAAAATAGACATTTCTTATTTTACCCAATTACATG
MAL11|PF11_0272   ------------------------------------------------
su_gi_contig_1680 ------------------------------------------------

PF11_0272         AACATAAAATAAATATATATAAATTACAAAGTAATTATGTTAATTTAT
MAL11|PF11_0272   ------------------------------------------------
su_gi_contig_1680 ------------------------------------------------

PF11_0272         GTTCCAGTACTTATGTGAATAAAATAAAATTAGGTTTTAAATATAAAT
MAL11|PF11_0272   ------------------------------------------------
su_gi_contig_1680 ------------------------------------------------

PF11_0272         TGTTAAACAG
MAL11|PF11_0272   ----------
su_gi_contig_1680 ----------

;

endblock;
