# Supplementary material for: cDNA sequences reveal considerable gene prediction inaccuracy in the Plasmodium falciparum genome
Source: BMC Genomics. 2007 Jul 27;8:255. doi: 10.1186/1471-2164-8-255 (PMC1978503; doi:10.1186/1471-2164-8-255)
Supplement: Additional file 2 — Genes with predicted coding regions fully covered by EST and confirmation of predicted introns. Aligned cDNA and predicted CDS sequences can be viewed by double clicking the hyper-linked gene names in the Excel file. [file 1471-2164-8-255-S2.zip › PF11_0282.TXT]

#NEXUS

[!This data assembled using Sequencher, from Gene Codes Corporation.]
begin data;
   dimensions ntax=3 nchar=3523;
   format datatype=dna gap=- interleave=yes;
   matrix

PF11_0282         TATATATATATATATATATATATATATATTTATATTTATATTATGTTG
MAL11|PF11_0282   ------------------------------------------------
su_gi_contig_3079 ------------------------------------------------

PF11_0282         TAATGGCTTGCAACCATTTGAGCTCTTTACCCATAGCAACCTGAACAT
MAL11|PF11_0282   ------------------------------------------------
su_gi_contig_3079 ------------------------------------------------

PF11_0282         CATGAATTTTTTTTTTTTTTTTTTTTTTTTCTCATTTTTATAAATTTA
MAL11|PF11_0282   ------------------------------------------------
su_gi_contig_3079 ------------------------------------------------

PF11_0282         ATATAAGACTTTTATATGAATCATAAGAAAAAAAAAAAAATTTTGAAA
MAL11|PF11_0282   ------------------------------------------------
su_gi_contig_3079 ------------------------------------------------

PF11_0282         AATACGTGTTTAAAATTTTCCTCTTTAAAATTTATACATTTTATTTGT
MAL11|PF11_0282   ------------------------------------------------
su_gi_contig_3079 ------------------------------------------------

PF11_0282         TCACAAAATGAAAAGAAAATAAATATACTTAAATATTTATGTGTAGAA
MAL11|PF11_0282   ------------------------------------------------
su_gi_contig_3079 ------------------------------------------------

PF11_0282         ATATTTTATTGTGACTTATATGATTCTTTATTTTATTTTTTTTTTTTT
MAL11|PF11_0282   ------------------------------------------------
su_gi_contig_3079 ------------------------------------------------

PF11_0282         TAATACATATGCATGTTCAAGTACGAAAAAAAAAAAAAAAACCCATAA
MAL11|PF11_0282   ------------------------------------------------
su_gi_contig_3079 ------------------------------------------------

PF11_0282         AATAAATAAATAAATATATATATATATATATATATATATATATATATA
MAL11|PF11_0282   ------------------------------------------------
su_gi_contig_3079 ------------------------------------------------

PF11_0282         TATATATTATTCCATAAATTAATATAGATATTTATTTAAAATAACCAA
MAL11|PF11_0282   ------------------------------------------------
su_gi_contig_3079 ------------------------------------------------

PF11_0282         ATTTAGTCTTTTTTTTTTTTTTTTTTTTTTTTTTTTCTCAATGTGTAT
MAL11|PF11_0282   ------------------------------------------------
su_gi_contig_3079 ------------------------------------------------

PF11_0282         TCTCTTAGTAGTGCATTTGAAGATTATATAATTTTCTCCACCTTTTTT
MAL11|PF11_0282   ------------------------------------------------
su_gi_contig_3079 ------------------------------------------------

PF11_0282         TATTAAGGTTACATTTTTTTTTTAATTATGTTACAAATTAATAATAAT
MAL11|PF11_0282   ------------------------------------------------
su_gi_contig_3079 ------------------------------------------------

PF11_0282         AATTATATCAGATATTATGTATATATATATAATATCCTTTTAATTAAT
MAL11|PF11_0282   ------------------------------------------------
su_gi_contig_3079 ------------------------------------------------

PF11_0282         ATATAAATAATTATATTGTACTCTTTATATTTTTCTTTTCTGTTATAG
MAL11|PF11_0282   ------------------------------------------------
su_gi_contig_3079 ------------------------------------------------

PF11_0282         CCACTTTCTTTCTTTTAAATTAAAATAAATGAATAAACTATCCATTTA
MAL11|PF11_0282   ------------------------------------------------
su_gi_contig_3079 ------------------------------------------------

PF11_0282         GAAAAATTTTGTACACTCTTGTATTTTTTATAAAGCTTAGAAAAAATA
MAL11|PF11_0282   ------------------------------------------------
su_gi_contig_3079 ------------------------------------------------

PF11_0282         ATATATATATATATATATACAATAGTAATTTTTTAATATACTTCTATG
MAL11|PF11_0282   ------------------------------------------------
su_gi_contig_3079 ------------------------------------------------

PF11_0282         TGTATTTTTTATTAAATATATATATAATATATATATGTATGTGTATTA
MAL11|PF11_0282   ------------------------------------------------
su_gi_contig_3079 ------------------------------------------------

PF11_0282         TTCATATAAATGTGCTAGCATGTCATGTGTTAGGCTTCTAAATAATAT
MAL11|PF11_0282   ------------------------------------------------
su_gi_contig_3079 ------------------------------------------------

PF11_0282         ATAATTAATTATAAAAAAAAAATTAATTTCATACAAAAATAATTTTTT
MAL11|PF11_0282   ------------------------------------------------
su_gi_contig_3079 ------------------------------------------------

PF11_0282         TTTTTTTTAATAAATGCCTTTAGAAAACATTATAAAAACATTTAAAAG
MAL11|PF11_0282   ------------------------------------------------
su_gi_contig_3079 ------------------------------------------------

PF11_0282         ATAAAACACACATACTAATAAAAAACAATATGTATATAATATATATAT
MAL11|PF11_0282   ------------------------------------------------
su_gi_contig_3079 ------------------------------------------------

PF11_0282         AATAAAAGATTCCATTTTTTCCTCATTAAATATAATGCTAAGATATTA
MAL11|PF11_0282   ------------------------------------------------
su_gi_contig_3079 ------------------------------------------------

PF11_0282         CTTTTATTCATCTTCTGTTATAGTATTTTTCTTATATAAAATCATAAA
MAL11|PF11_0282   ------------------------------------------------
su_gi_contig_3079 ------------------------------------------------

PF11_0282         ATTATGAATAATATATAAATATATTTATTTATATGTGTGCAAAGATTT
MAL11|PF11_0282   ------------------------------------------------
su_gi_contig_3079 ------------------------------------------------

PF11_0282         TAAACTTATAAAATGATAAATTTTTATTACTTCTAAAGGTATATAATT
MAL11|PF11_0282   ------------------------------------------------
su_gi_contig_3079 ------------------------------------------------

PF11_0282         TTTATTTCTTCAGTTATCAATTTTAAAAACATCAGTTTTATATAATAA
MAL11|PF11_0282   ------------------------------------------------
su_gi_contig_3079 ------------------------------------------------

PF11_0282         ATATTATTTTTAAATATATACTCAAGTACCTTGAAAATTTTTTATATA
MAL11|PF11_0282   ------------------------------------------------
su_gi_contig_3079 ------------------------------------------------

PF11_0282         AACGCAAATATCAAATTAAAAAAAAAAAATAAAATAATACACTACATA
MAL11|PF11_0282   ------------------------------------------------
su_gi_contig_3079 ------------------------------------------------

PF11_0282         TATATATATATATATATATTACATATATTACATATATATAAT-AGAAT
MAL11|PF11_0282   ------------------------------------------------
su_gi_contig_3079 --------------------------ATTACATATATATAATGAGAAT

PF11_0282         AAATAAT-TGAAAATGCATTTAAAAATTGTATGTCTGAGTGATGAGGT
MAL11|PF11_0282   -------------ATGCATTTAAAAATTGTATGTCTGAGTGATGAGGT
su_gi_contig_3079 AAATAATGTGAAAATGCATTTAAAAATTGTATGTCTGAGTGATGAGGT

PF11_0282         CAGAGAAATGTACAAGAATCATAAAACACATCATGAAGGTGATAGTGG
MAL11|PF11_0282   CAGAGAAATGTACAAGAATCATAAAACACATCATGAAGGTGATAGTGG
su_gi_contig_3079 CAGAGAAATGTACAAGAATCATAAAACACATCATGAAGGTGATAGTGG

PF11_0282         ATTAGATTTGTTTATTGTAAAAGATGAAGTACTGAAGCCAAAGTCCAC
MAL11|PF11_0282   ATTAGATTTGTTTATTGTAAAAGATGAAGTACTGAAGCCAAAGTCCAC
su_gi_contig_3079 ATTAGATTTGTTTATTGTAAAAGATGAAGTACTGAAGCCAAAGTCCAC

PF11_0282         AACTTTTGTTAAGCTTGGAATTAAGGCAATAGCATTACAATATAAATC
MAL11|PF11_0282   AACTTTTGTTAAGCTTGGAATTAAGGCAATAGCATTACAATATAAATC
su_gi_contig_3079 AACTTTTGTTAAGCTTGGAATTAAGGCAATAGCATTACAATATAAATC

PF11_0282         TAATTATTATTATAAATGTGAAAAATCGGAAAATAAAAAAAAAGATGA
MAL11|PF11_0282   TAATTATTATTATAAATGTGAAAAATCGGAAAATAAAAAAAAAGATGA
su_gi_contig_3079 TAATTATTATTATAAATGTGAAAAATCGGAAAATAAAAAAAAAGATGA

PF11_0282         TGACAAATCCAATATTGTAAATACGAGCTTTTTATTATTTCCTCGTAG
MAL11|PF11_0282   TGACAAATCCAATATTGTAAATACGAGCTTTTTATTATTTCCTCGTAG
su_gi_contig_3079 TGACAAATCCAATATTGTAAATACGAGCTTTTTATTATTTCCTCGTAG

PF11_0282         CAGTATATCCAAAACCCCATTACGCTTAGCTAATTCAATTGGACTAAT
MAL11|PF11_0282   CAGTATATCCAAAACCCCATTACGCTTAGCTAATTCAATTGGACTAAT
su_gi_contig_3079 CAGTATATCCAAAACCCCATTACGCTTAGCTAATTCAATTGGACTAAT

PF11_0282         TGATGCAGGTTATAGAGGAGAAATTATTGCCGCCTTGGATAATACTAG
MAL11|PF11_0282   TGATGCAGGTTATAGAGGAGAAATTATTGCCGCCTTGGATAATACTAG
su_gi_contig_3079 TGATGCAGGTTATAGAGGAGAAATTATTGCCGCCTTGGATAATACTAG

PF11_0282         TGACCAAGAGTATCACATTAAAAAAAATGATAAATTAGTACAATTGGT
MAL11|PF11_0282   TGACCAAGAGTATCACATTAAAAAAAATGATAAATTAGTACAATTGGT
su_gi_contig_3079 TGACCAAGAGTATCACATTAAAAAAAATGATAAATTAGTACAATTGGT

PF11_0282         CTCTTTTACAGGGGAACCACTTTCTTTTGAATTAGTTGAGGAACTGGA
MAL11|PF11_0282   CTCTTTTACAGGGGAACCACTTTCTTTTGAATTAGTTGAGGAACTGGA
su_gi_contig_3079 CTCTTTTACAGGGGAACCACTTTCTTTTGAATTAGTTGAGGAACTGGA

PF11_0282         TGAAACTTCCAGAGGAGAAGGAGGTTTTGGATCGACATCGAATAATAA
MAL11|PF11_0282   TGAAACTTCCAGAGGAGAAGGAGGTTTTGGATCGACATCGAATAATAA
su_gi_contig_3079 TGAAACTTCCAGAGGAGAAGGAGGTTTTGGATCGACATCGAATAATAA

PF11_0282         ATATTGACCTTATTTTTATATAGAAGCTAGCTGTGCATATTATATGCA
MAL11|PF11_0282   ATATTGA-----------------------------------------
su_gi_contig_3079 ATATTGACCTTATTTTTATATAGAAGCTAGCTGTGCATATTATATGCA

PF11_0282         TATCAATACACATTAAAAAAAAAAAAAAAAAAAAAAAAATATATATAT
MAL11|PF11_0282   ------------------------------------------------
su_gi_contig_3079 TATCAATACACATTAAAAAAAAAAAAA---------------------

PF11_0282         ATATATATATGTGCATATGTTTTTATTTATGTAATATACATATATATA
MAL11|PF11_0282   ------------------------------------------------
su_gi_contig_3079 ------------------------------------------------

PF11_0282         TTTGTAATGATTTATTTGCTAAATAACAAAACATATATTAAAAACTCA
MAL11|PF11_0282   ------------------------------------------------
su_gi_contig_3079 ------------------------------------------------

PF11_0282         TAGAACATAAAGTGAAAAAAAAAAAAAAAAAAAAAATTGAACAAAAGA
MAL11|PF11_0282   ------------------------------------------------
su_gi_contig_3079 ------------------------------------------------

PF11_0282         AAACAAGTTAAACGTATACATAATAAAAATATTGCTATGAATATAACT
MAL11|PF11_0282   ------------------------------------------------
su_gi_contig_3079 ------------------------------------------------

PF11_0282         AAATAATAAAAAGACACAAAAAAAAAAAAAAATATATATATATATATA
MAL11|PF11_0282   ------------------------------------------------
su_gi_contig_3079 ------------------------------------------------

PF11_0282         TATTATAAAATTCATACGGTTAAGGATTTTATTTCATTTCATTTTATT
MAL11|PF11_0282   ------------------------------------------------
su_gi_contig_3079 ------------------------------------------------

PF11_0282         ATTTTATTTATTTTTTTTTATAGCTATCTTTTTTTTTTTTTTTTTTTT
MAL11|PF11_0282   ------------------------------------------------
su_gi_contig_3079 ------------------------------------------------

PF11_0282         TTTTTTTTTTTTTATGAACGGGTCATAATAAAGTAATATAATTTAGCA
MAL11|PF11_0282   ------------------------------------------------
su_gi_contig_3079 ------------------------------------------------

PF11_0282         GAAAAAAAAAAAAAAAAAAAAAAAATTAAAACATTCCGTTTATATTAT
MAL11|PF11_0282   ------------------------------------------------
su_gi_contig_3079 ------------------------------------------------

PF11_0282         GAACCTCTTATATACTTTTAAGAATTTTATAAATATAGATATATTCAT
MAL11|PF11_0282   ------------------------------------------------
su_gi_contig_3079 ------------------------------------------------

PF11_0282         TTATTGTAAACATTATGTATATATATATATATATATATATATAATAAC
MAL11|PF11_0282   ------------------------------------------------
su_gi_contig_3079 ------------------------------------------------

PF11_0282         TTTATTTTTTTTTATATATGTTCTTTTAAGAGGTATACATATTATTAA
MAL11|PF11_0282   ------------------------------------------------
su_gi_contig_3079 ------------------------------------------------

PF11_0282         TATTAATTATCCTTAAATCTTTGAAATATCAGAACTCATAAAATTGTT
MAL11|PF11_0282   ------------------------------------------------
su_gi_contig_3079 ------------------------------------------------

PF11_0282         TGTTTGATATATAAAGAAATTATCATATCATCAAGTTGTAAAACACAA
MAL11|PF11_0282   ------------------------------------------------
su_gi_contig_3079 ------------------------------------------------

PF11_0282         ATAAATTATATTATTATTTAATATTATGGATAAATCTTTTTTAGTTGT
MAL11|PF11_0282   ------------------------------------------------
su_gi_contig_3079 ------------------------------------------------

PF11_0282         TTTCCCTTATTTTTCATAACATAATATAAAATAAAAAATAAAAAAAGA
MAL11|PF11_0282   ------------------------------------------------
su_gi_contig_3079 ------------------------------------------------

PF11_0282         AGAATATATCAAATATAAATACAACATTAAACTGTATTTTGCAACTTT
MAL11|PF11_0282   ------------------------------------------------
su_gi_contig_3079 ------------------------------------------------

PF11_0282         AATATTAGAAATTCAATGTTTATATTATTTATACAAATATACTTTTAT
MAL11|PF11_0282   ------------------------------------------------
su_gi_contig_3079 ------------------------------------------------

PF11_0282         ATTTGTTATTTCTTATTTTATAAATATATATTATAATTATTATTAAAA
MAL11|PF11_0282   ------------------------------------------------
su_gi_contig_3079 ------------------------------------------------

PF11_0282         AAAAAAATTCTCTTTCAATTTTACTTTCTAAATATAATAGTATTAAAA
MAL11|PF11_0282   ------------------------------------------------
su_gi_contig_3079 ------------------------------------------------

PF11_0282         TGTATTACTCAAAAAGGGGAAAAATAATATTTTTCTTTCTATAAAAAT
MAL11|PF11_0282   ------------------------------------------------
su_gi_contig_3079 ------------------------------------------------

PF11_0282         TTAGAGAAAACTCGAAAAATTAAAAAAAATTTAAATAATTAAAATGTA
MAL11|PF11_0282   ------------------------------------------------
su_gi_contig_3079 ------------------------------------------------

PF11_0282         AAAATATCACTTTTTTTTTTTTTTTTTTTTTTTTTTCTTTATATATAT
MAL11|PF11_0282   ------------------------------------------------
su_gi_contig_3079 ------------------------------------------------

PF11_0282         ATATATTATAATATATTATTCTTTTTTTATTTGGGTTTTTTTTTTTTA
MAL11|PF11_0282   ------------------------------------------------
su_gi_contig_3079 ------------------------------------------------

PF11_0282         AAAGATTTTAGAAAGAAAGGGTTTTTTATATATATAATATAAATGATC
MAL11|PF11_0282   ------------------------------------------------
su_gi_contig_3079 ------------------------------------------------

PF11_0282         AAATTTGTTATAATTATTTTTAGAAATATATATATTATATCGTTACAT
MAL11|PF11_0282   ------------------------------------------------
su_gi_contig_3079 ------------------------------------------------

PF11_0282         AGTATTAGATTCTTTAATATATATAAAAAAATATATTATATATAATTA
MAL11|PF11_0282   ------------------------------------------------
su_gi_contig_3079 ------------------------------------------------

PF11_0282         TAGGTATTAATATAAAATAAAATTAAACCATATATTATTATAAAATAT
MAL11|PF11_0282   ------------------------------------------------
su_gi_contig_3079 ------------------------------------------------

PF11_0282         TTATATATATATATTATATATATATAACACTAATTTGTTTGTTTTTTT
MAL11|PF11_0282   ------------------------------------------------
su_gi_contig_3079 ------------------------------------------------

PF11_0282         GTTTTTTACATATACATAT
MAL11|PF11_0282   -------------------
su_gi_contig_3079 -------------------

;

endblock;
