# Supplementary material for: cDNA sequences reveal considerable gene prediction inaccuracy in the Plasmodium falciparum genome
Source: BMC Genomics. 2007 Jul 27;8:255. doi: 10.1186/1471-2164-8-255 (PMC1978503; doi:10.1186/1471-2164-8-255)
Supplement: Additional file 2 — Genes with predicted coding regions fully covered by EST and confirmation of predicted introns. Aligned cDNA and predicted CDS sequences can be viewed by double clicking the hyper-linked gene names in the Excel file. [file 1471-2164-8-255-S2.zip › PF11_0286.TXT]

#NEXUS

[!This data assembled using Sequencher, from Gene Codes Corporation.]
begin data;
   dimensions ntax=3 nchar=6022;
   format datatype=dna gap=- interleave=yes;
   matrix

PF11_0286         TAAAAATAACTTTTTTGTAAAAATATCCCCTTAATAAAATAATAATAT
MAL11|PF11_0286   ------------------------------------------------
su_gi_contig_1791 ------------------------------------------------

PF11_0286         ATACAGGCGTGAAATATACGTACACACATTATTTATATTTATGATGGA
MAL11|PF11_0286   ------------------------------------------------
su_gi_contig_1791 ------------------------------------------------

PF11_0286         GAGAAAAATGAAAAAAAACAAATTTATATTATTCTTCTTTTTCCTTTT
MAL11|PF11_0286   ------------------------------------------------
su_gi_contig_1791 ------------------------------------------------

PF11_0286         TACAATTAAAACTGTACATATAGAGACAAGAAAGGTTTGTAATGTGTT
MAL11|PF11_0286   ------------------------------------------------
su_gi_contig_1791 ------------------------------------------------

PF11_0286         GCAATTTGGTACTCATGCCATAACTTCAAATAAAGAAAACAGAAAATA
MAL11|PF11_0286   ------------------------------------------------
su_gi_contig_1791 ------------------------------------------------

PF11_0286         TTTTAATTACGAGGTATATAATTAAAATTATAAAAAAAAAAAAAAATA
MAL11|PF11_0286   ------------------------------------------------
su_gi_contig_1791 ------------------------------------------------

PF11_0286         TATATATATATATGGAAATCGTCATATAAAATAAAATAATTTGTATTA
MAL11|PF11_0286   ------------------------------------------------
su_gi_contig_1791 ------------------------------------------------

PF11_0286         CTTAGTCATTATTTTATTTTATTTTATTTAATTTTCATTTTTTTTTTT
MAL11|PF11_0286   ------------------------------------------------
su_gi_contig_1791 ------------------------------------------------

PF11_0286         TTTTTTTTTTTTTTTTTTTACATGTTAGGTTGTTGGCATAATCGATCC
MAL11|PF11_0286   ------------------------------------------------
su_gi_contig_1791 ------------------------------------------------

PF11_0286         TTTTGATAAAAATCGAGTATTATGGACAAGAAAGAAAAGAAATAAAAA
MAL11|PF11_0286   ------------------------------------------------
su_gi_contig_1791 ------------------------------------------------

PF11_0286         GTTTAATTTAAATATTTTCAAAAATATTTATGATAGTTTCTTTTGTAA
MAL11|PF11_0286   ------------------------------------------------
su_gi_contig_1791 ------------------------------------------------

PF11_0286         TATAAATGATTATGTATACCTAAAAAATAGCGACCAGTTTATATATCG
MAL11|PF11_0286   ------------------------------------------------
su_gi_contig_1791 ------------------------------------------------

PF11_0286         AATATTCCACATAAACTTAAAGGTAATATAATGACAAAAAAAAAAAAA
MAL11|PF11_0286   ------------------------------------------------
su_gi_contig_1791 ------------------------------------------------

PF11_0286         AAAAAAAAAAAAAAAAAAAAAAATTTATATATAAATATATATATATAT
MAL11|PF11_0286   ------------------------------------------------
su_gi_contig_1791 ------------------------------------------------

PF11_0286         ATATATATATATATATATATATATTGAGCATATTTATTGTTGTCACTT
MAL11|PF11_0286   ------------------------------------------------
su_gi_contig_1791 ------------------------------------------------

PF11_0286         GTATATATTTTTTTTTTCTTAAAGAATACCTTGAAATATATGTTAAAA
MAL11|PF11_0286   ------------------------------------------------
su_gi_contig_1791 ------------------------------------------------

PF11_0286         TACAAAATTATCAGTGGTAAGTTTAACCATAACGGTGATAAAAATATT
MAL11|PF11_0286   ------------------------------------------------
su_gi_contig_1791 ------------------------------------------------

PF11_0286         ATGTCCTTAAAGGAGAATAGCAAACTATTCAGGTTTTTGAATAATATA
MAL11|PF11_0286   ------------------------------------------------
su_gi_contig_1791 ------------------------------------------------

PF11_0286         AACATATAGTATAACAACTGATAAAAGAAAAAAAATTTATTATTATAA
MAL11|PF11_0286   ------------------------------------------------
su_gi_contig_1791 ------------------------------------------------

PF11_0286         AAATAATAAAAGCACGTCTGAATATATATAAAACATCCTATAAATAGA
MAL11|PF11_0286   ------------------------------------------------
su_gi_contig_1791 ------------------------------------------------

PF11_0286         GTACGTAAATTATAATACACACTATAGGATATTCTGCAACAAAATTTT
MAL11|PF11_0286   ------------------------------------------------
su_gi_contig_1791 ------------------------------------------------

PF11_0286         GTAACATTATATTTTTTACATTCGTGTACGCATTTTTGTGAATTTACG
MAL11|PF11_0286   ------------------------------------------------
su_gi_contig_1791 ------------------------------------------------

PF11_0286         CAATTAAAATATGTGTCCTCATTTTATAACATTTTTTCGTTTTTTTTT
MAL11|PF11_0286   ------------------------------------------------
su_gi_contig_1791 ------------------------------------------------

PF11_0286         TTTTATTTTTTTTATATATATTTATAAGTTATATTTTACTTTTTTTGT
MAL11|PF11_0286   ------------------------------------------------
su_gi_contig_1791 ------------------------------------------------

PF11_0286         TATAATTTGTAATTTTTTTTGGTTTATAATATTAAAACATACTATTGT
MAL11|PF11_0286   ------------------------------------------------
su_gi_contig_1791 ------------------------------------------------

PF11_0286         GTATGTATATAATTATATATTATATATATAATATATATATATATATAT
MAL11|PF11_0286   ------------------------------------------------
su_gi_contig_1791 ------------------------------------------------

PF11_0286         TTATGTATTATTTTTATTTATTGTATTTATTTTAATTTTTTTTTTATT
MAL11|PF11_0286   ------------------------------------------------
su_gi_contig_1791 ------------------------------------------------

PF11_0286         TCTTTAAAATTTTATAAATATAATTAAAAAAAATATATATAAATATTT
MAL11|PF11_0286   ------------------------------------------------
su_gi_contig_1791 ------------------------------------------------

PF11_0286         TTTCTTTCTTCCATTTTTTTTTTTTTTTTTTAATTTATAAATTAAAAT
MAL11|PF11_0286   ------------------------------------------------
su_gi_contig_1791 ------------------------------------------------

PF11_0286         TGCTATTTTATTGTTCTATTAGAGATATTAAAATATATATATATATAT
MAL11|PF11_0286   ------------------------------------------------
su_gi_contig_1791 ------------------------------------------------

PF11_0286         ATATATATATATATATATAATTTATATTCTTATATGTATTATTTTTAA
MAL11|PF11_0286   ------------------------------------------------
su_gi_contig_1791 ------------------------TATTCTTATATGTATTATTTTTAA

PF11_0286         AAAATAATCAAAATGATTATCAAATTTCTTATTTTCAATCTTCTCCTT
MAL11|PF11_0286   ------------ATGATTATCAAATTTCTTATTTTCAATCTTCTCCTT
su_gi_contig_1791 AAAATAATCAAAATGATTATCAAATTTCTTATTTTCAATCTTCTCCTT

PF11_0286         TATTTATTTCGTTGTAATACAAAGGTTAATTTTACATATCCTCAAAAT
MAL11|PF11_0286   TATTTATTTCGTTGTAATACAAAGGTTAATTTTACATATCCTCAAAAT
su_gi_contig_1791 TATTTATTTCGTTGTAATACAAAGGTTAATTTTACATATCCTCAAAAT

PF11_0286         GATTTCTTAAGAATTGATTCGGAAAATATTGAGGAAGCTTTTGAGAAT
MAL11|PF11_0286   GATTTCTTAAGAATTGATTCGGAAAATATTGAGGAAGCTTTTGAGAAT
su_gi_contig_1791 GATTTCTTAAGAATTGATTCGGAAAATATTGAGGAAGCTTTTGAGAAT

PF11_0286         AATGATTACTGGCTTATAAATTTGTAATAATAATAATAAAAAAAAAAA
MAL11|PF11_0286   AATGATTACTGGCTTATAAATTT-------------------------
su_gi_contig_1791 AATGATTACTGGCTTATAAATTT-------------------------

PF11_0286         AAAAAAGACAATTATTTTTTTAAATACTTTTTTATTTGTGAAAATATT
MAL11|PF11_0286   ------------------------------------------------
su_gi_contig_1791 ------------------------------------------------

PF11_0286         TTATATATTTTAATATAAATATATATATGTTTTTATTTTTATTTTATT
MAL11|PF11_0286   ------------------------------------------------
su_gi_contig_1791 ------------------------------------------------

PF11_0286         TTATTTTTTTTTTTTTTTTTTTTTTTGCTTTGTTTAAAAATAAAGTTA
MAL11|PF11_0286   ---------------------------------------------TTA
su_gi_contig_1791 ---------------------------------------------TTA

PF11_0286         TGCTCCACAGTGTGTGTATTGCAAGTTCATATGGGATAAACTAAGATA
MAL11|PF11_0286   TGCTCCACAGTGTGTGTATTGCAAGTTCATATGGGATAAACTAAGATA
su_gi_contig_1791 TGCTCCACAGTGTGTGTATTGCAAGTTCATATGGGATAAACTAAGATA

PF11_0286         CATACAACGATCAATACAAAATGAGAACAGAACGAAAATATATTTCGG
MAL11|PF11_0286   CATACAACGATCAATACAAAATGAGAACAGAACGAAAATATATTTCGG
su_gi_contig_1791 CATACAACGATCAATACAAAATGAGAACAGAACGAAAATATATTTCGG

PF11_0286         AGAAGTAAATTTTAAAATAAATACAAATGAATCGTATCAAAATATAAT
MAL11|PF11_0286   AGAA--------------------------------------------
su_gi_contig_1791 AGAA--------------------------------------------

PF11_0286         ATATATATATATATATATATATATACATACAACTATTACTTTTGTTTT
MAL11|PF11_0286   ------------------------------------------------
su_gi_contig_1791 ------------------------------------------------

PF11_0286         TAAAAAAATATTTTATAATTTATACAGGTAAATTGTGATAACCAGAAA
MAL11|PF11_0286   ---------------------------GTAAATTGTGATAACCAGAAA
su_gi_contig_1791 ---------------------------GTAAATTGTGATAACCAGAAA

PF11_0286         GGATACACAGTTTGTGAAATATATGGAGCCATGAGAGTACCTCAATTA
MAL11|PF11_0286   GGATACACAGTTTGTGAAATATATGGAGCCATGAGAGTACCTCAATTA
su_gi_contig_1791 GGATACACAGTTTGTGAAATATATGGAGCCATGAGAGTACCTCAATTA

PF11_0286         AAATTGTAATAATAACGAAAATATTGAAATATGCATATATAAATACAT
MAL11|PF11_0286   AAATT-------------------------------------------
su_gi_contig_1791 AAATT-------------------------------------------

PF11_0286         ACATATATGTATATATATTATTATTATTAATTCTTAATAATTTGATTT
MAL11|PF11_0286   ------------------------------------------------
su_gi_contig_1791 ------------------------------------------------

PF11_0286         TTAAATTCTATAGGTTTAAAGGCAGCGAATTAATATCCACTTATTCAA
MAL11|PF11_0286   -------------GTTTAAAGGCAGCGAATTAATATCCACTTATTCAA
su_gi_contig_1791 -------------GTTTAAAGGCAGCGAATTAATATCCACTTATTCAA

PF11_0286         ATGATATAACCAATTATAATAATATAAAAAGCTGGATATATTACATTA
MAL11|PF11_0286   ATGATATAACCAATTATAATAATATAAAAAGCTGGATATATTACATTA
su_gi_contig_1791 ATGATATAACCAATTATAATAATATAAAAAGCTGGATATATTACATTA

PF11_0286         CGACGTAATTATATATATTATATGCCCATATATTATTTTAAATAATGT
MAL11|PF11_0286   CGAC--------------------------------------------
su_gi_contig_1791 CGAC--------------------------------------------

PF11_0286         TGTATATTTGTCATATTTATTTTTTATTATCTAATCATTCTTACAACA
MAL11|PF11_0286   ------------------------------------------------
su_gi_contig_1791 ------------------------------------------------

PF11_0286         ATATTTATTCCTTTATTTATTCATTCATTCATTCGTTCATTCTTCATT
MAL11|PF11_0286   ------------------------------------------------
su_gi_contig_1791 ------------------------------------------------

PF11_0286         CATTTCTCTTCTCCTTTTTTGTTTTCTTTTTTTTTTTTTGAAATATAG
MAL11|PF11_0286   ------------------------------------------------
su_gi_contig_1791 ------------------------------------------------

PF11_0286         ACCATTATTTGTTGGTGTGCAGGATGAAAATGAGTTAAAATCATACGA
MAL11|PF11_0286   ACCATTATTTGTTGGTGTGCAGGATGAAAATGAGTTAAAATCATACGA
su_gi_contig_1791 ACCATTATTTGTTGGTGTGCAGGATGAAAATGAGTTAAAATCATACGA

PF11_0286         AACGGAAAACAATATCTTCTTAACTTGCTCAGAAAATTTACCTGTAAT
MAL11|PF11_0286   AACGGAAAACAATATCTTCTTAACTTGCTCAGAAAATTTACCT-----
su_gi_contig_1791 AACGGAAAACAATATCTTCTTAACTTGCTCAGAAAATTTACCT-----

PF11_0286         GAAAATAGGAAAAGATAAAAAGAAAAAAAATATATCATATATATATAA
MAL11|PF11_0286   ------------------------------------------------
su_gi_contig_1791 ------------------------------------------------

PF11_0286         TGCAATATAATACGTATCATATAATATATAACTACATATATATATTAT
MAL11|PF11_0286   ------------------------------------------------
su_gi_contig_1791 ------------------------------------------------

PF11_0286         AAATTCGTAATAAAAAACATTTCATCTTTAGGCGGATTTATTCGATGT
MAL11|PF11_0286   -------------------------------GCGGATTTATTCGATGT
su_gi_contig_1791 -------------------------------GCGGATTTATTCGATGT

PF11_0286         GGCTAAGTTATATAAAGAAGAATGTTATTTTATCAATATCACAAATCC
MAL11|PF11_0286   GGCTAAGTTATATAAAGAAGAATGTTATTTTATCAATATCACAAATCC
su_gi_contig_1791 GGCTAAGTTATATAAAGAAGAATGTTATTTTATCAATATCACAAATCC

PF11_0286         GGTAAAATCAGGAATTTAACATATTTGGCTAGCTAGCTAGCTAAAAAA
MAL11|PF11_0286   G-----------------------------------------------
su_gi_contig_1791 G-----------------------------------------------

PF11_0286         AAAAAAAAAAAAAATATATTTATATATATATATATATATATTTGTGCT
MAL11|PF11_0286   ------------------------------------------------
su_gi_contig_1791 ------------------------------------------------

PF11_0286         TATACTTTAATAGGATATGTGTACTAGGATGAATATAAAAACGAACGA
MAL11|PF11_0286   -------------GATATGTGTACTAGGATGAATATAAAAACGAACGA
su_gi_contig_1791 -------------GATATGTGTACTAGGATGAATATAAAAACGAACGA

PF11_0286         ATTACACGTAATGAGTGCATACAATCACAGTACCTATGACTTAGACAC
MAL11|PF11_0286   ATTACACGTAATGAGTGCATACAATCACAGTACCTATGACTTAGACAC
su_gi_contig_1791 ATTACACGTAATGAGTGCATACAATCACAGTACCTATGACTTAGACAC

PF11_0286         GTTGGTAAGTATACAGTAACAATATTTTAAAAAATGATATATATATAA
MAL11|PF11_0286   GTTG--------------------------------------------
su_gi_contig_1791 GTTG--------------------------------------------

PF11_0286         ACACATTAAAAAAAAGAAAAAACAATACATATATATATATATATATAT
MAL11|PF11_0286   ------------------------------------------------
su_gi_contig_1791 ------------------------------------------------

PF11_0286         ATATTTAATTTACAGGATCGTGAGTTATTGAAATTATTTGTAAATAAG
MAL11|PF11_0286   ---------------GATCGTGAGTTATTGAAATTATTTGTAAATAAG
su_gi_contig_1791 ---------------GATCGTGAGTTATTGAAATTATTTGTAAATAAG

PF11_0286         AATAGATTTCCCTTAGTTATGAAAATTGATCATCGCAATTTTTTTAAT
MAL11|PF11_0286   AATAGATTTCCCTTAGTTATGAAAATTGATCATCGCAATTTTTTTAAT
su_gi_contig_1791 AATAGATTTCCCTTAGTTATGAAAATTGATCATCGCAATTTTTTTAAA

PF11_0286         ATAAGAAGTAGCGGTAATAATAAAAAATAAATGTACATATTTATTTGT
MAL11|PF11_0286   ATAAGAAGTAGCG-----------------------------------
su_gi_contig_1791 ATAAGAAGTAGCG-----------------------------------

PF11_0286         GTGACATAAAATATATATATATATATATATATGTATTATTTTTTAAAG
MAL11|PF11_0286   ------------------------------------------------
su_gi_contig_1791 ------------------------------------------------

PF11_0286         GAAACAATTTAATGCTATTACTTTTGGACATGAAAAAGAATCCTAACG
MAL11|PF11_0286   GAAACAATTTAATGCTATTACTTTTGGACATGAAAAAGAATCCTAACG
su_gi_contig_1791 GAAACAATTTAATGCTATTACTTTTGGACATGAAAAAGAATCCTAACG

PF11_0286         CCTACATTTTGGAGTACAAACAATATGCAGAAAAGTAAGCATACAACA
MAL11|PF11_0286   CCTACATTTTGGAGTACAAACAATATGCAGAAAA--------------
su_gi_contig_1791 CCTACATTTTGGAGTACAAACAATATGCAGAAAA--------------

PF11_0286         CTATATTATATTTTCATATTACTATTATGTATATATATATATATATAT
MAL11|PF11_0286   ------------------------------------------------
su_gi_contig_1791 ------------------------------------------------

PF11_0286         ATATACTTATATTGATATGCGAAATATATATTATTTAATTTGCTTTTT
MAL11|PF11_0286   ------------------------------------------------
su_gi_contig_1791 ------------------------------------------------

PF11_0286         ATATTTCTGATACAGATACAAGAATCACAATGATATTCTTTTTGGTTA
MAL11|PF11_0286   ---------------ATACAAGAATCACAATGATATTCTTTTTGGTTA
su_gi_contig_1791 ---------------ATACAAGAATCACAATGATATTCTTTTTGGTTA

PF11_0286         TATAGATGGAAAATATTATGAAGAAGTAACATAAAAATTATAATAATA
MAL11|PF11_0286   TATAGATGGAAAATATTATGAAGAA-----------------------
su_gi_contig_1791 TATAGATGGAAAATATTATGAAGAA-----------------------

PF11_0286         TATTATTACATTGTATATGTTATATATATTTTTTTTTCATTTCATATG
MAL11|PF11_0286   ------------------------------------------------
su_gi_contig_1791 ------------------------------------------------

PF11_0286         TAATGTTATAAAAATAAAAAAAAATAATTTTTTTTTTTTAATTAGAAT
MAL11|PF11_0286   ---------------------------------------------AAT
su_gi_contig_1791 ---------------------------------------------AAT

PF11_0286         TTAGAACTGTACGGTACAGATTCAGATTATTATCCACAAATAATAGTA
MAL11|PF11_0286   TTAGAACTGTACGGTACAGATTCAGATTATTATCCACAAATAATAGTA
su_gi_contig_1791 TTAGAACTGTACGGTACAGATTCAGATTATTATCCACAAATAATAGTA

PF11_0286         TTTAGCAAAAATCCAAGGGTAATTATTAAATTTTCTTTTTGTGTGTGT
MAL11|PF11_0286   TTTAGCAAAAATCCAAGG------------------------------
su_gi_contig_1791 TTTAGCAAAAATCCAAGG------------------------------

PF11_0286         GTGTGTGTTTTTTTTTTTTTTTTTTTGAATGAAACGCATATTCGATCC
MAL11|PF11_0286   ------------------------------------------------
su_gi_contig_1791 ------------------------------------------------

PF11_0286         TTATATTTATTTGTATATGAAAGTTTTTTTCAAAATATATATATGTGT
MAL11|PF11_0286   ------------------------------------------------
su_gi_contig_1791 ------------------------------------------------

PF11_0286         GTATATTTAATTTTTTAGGAGTATTATTTTGAGGGATATTTCAATATA
MAL11|PF11_0286   ------------------GAGTATTATTTTGAGGGATATTTCAATATA
su_gi_contig_1791 ------------------GAGTATTATTTTGAGGGATATTTCAATATA

PF11_0286         GATAATGTGGATAATATAATATGTAAGTATAAAATTAAATAATAAGGT
MAL11|PF11_0286   GATAATGTGGATAATATAATAT--------------------------
su_gi_contig_1791 GATAATGTGGATAATATAATAT--------------------------

PF11_0286         GTAGTTTTTCTAATTTTATTATTTTTATTTATATTTTTAAATTAATTT
MAL11|PF11_0286   ------------------------------------------------
su_gi_contig_1791 ------------------------------------------------

PF11_0286         TTTTTTTTTTTTTTTTATTGTAGATGACGTAAAGAACAAAAGAATTTA
MAL11|PF11_0286   -----------------------ATGACGTAAAGAACAAAAGAATTTA
su_gi_contig_1791 -----------------------ATGACGTAAAGAACAAAAGAATTTA

PF11_0286         TCACAAATTTGAAGAGTTTACAAAATTTAGAATGTAAAAATTAATGAG
MAL11|PF11_0286   TCACAAATTTGAAGAGTTTACAAAATTTAGAAT---------------
su_gi_contig_1791 TCACAAATTTGAAGAGTTTACAAAATTTAGAAT---------------

PF11_0286         ATCATATAGATATATGAAAATTATTAATTATAAACATTATGTGTATGA
MAL11|PF11_0286   ------------------------------------------------
su_gi_contig_1791 ------------------------------------------------

PF11_0286         TGAATATATATATATATATATATATATGTATGTATGTATGTATATTTT
MAL11|PF11_0286   ------------------------------------------------
su_gi_contig_1791 ------------------------------------------------

PF11_0286         TTTTCTTTTCTTTTTTTTTTTTTTAGTATTTTGATTAAATTCAAAAAG
MAL11|PF11_0286   --------------------------TATTTTGATTAAATTCAAAAAG
su_gi_contig_1791 --------------------------TATTTTGATTAAATTCAAAAAG

PF11_0286         CATATAAAATATATTTTAAAGAAAGCTTTTAAGACAGACTTTCTTTCT
MAL11|PF11_0286   CATATAAAATATATTTTAAAGAAAGCTTTTAAGACAGACTTTCTTTCT
su_gi_contig_1791 CATATAAAATATATTTTAAAGAAAGCTTTTAAGACAGACTTTCTTTCT

PF11_0286         TTTATTGGATTTATATGCTCAGTTATTATGGTAATTCACCTTGAAATT
MAL11|PF11_0286   TTTATTGGATTTATATGCTCAGTTATTATG------------------
su_gi_contig_1791 TTTATTGGATTTATATGCTCAGTTATTATG------------------

PF11_0286         ATATTACTATAAAAATAAATAAAAATATATACATATATATATATATAT
MAL11|PF11_0286   ------------------------------------------------
su_gi_contig_1791 ------------------------------------------------

PF11_0286         ATATATAATATAACATTGATACTTATGTACTATATTTTTCTCTCATCA
MAL11|PF11_0286   ------------------------------------------------
su_gi_contig_1791 ------------------------------------------------

PF11_0286         ATTTATAGATGTTATTAACAGCCATTTTAGTAATTCATACAATATACA
MAL11|PF11_0286   --------ATGTTATTAACAGCCATTTTAGTAATTCATACAATATACA
su_gi_contig_1791 --------ATGTTATTAACAGCCATTTTAGTAATTCATACAATATACA

PF11_0286         AATATTATATGAGTTACACACACAATACTTATATTGAAAAGGAAGAAA
MAL11|PF11_0286   AATATTATATGAGTTACACACACAATACTTATATTGAAAAGGAAGAAA
su_gi_contig_1791 AATATTATATGAGTTACACACACAATACTTATATTGAAAAGGAAGAAA

PF11_0286         AAAGCGAATAGGAAAATGAAAAACAAAAAAAAAAAAAAAAAAATGAAA
MAL11|PF11_0286   AAAGCGAATAG-------------------------------------
su_gi_contig_1791 AAAGCGAATAGGAAAATGAAAAACAAAAAAAAA---------------

PF11_0286         ACATTAAGAATATTAACATTGTTTCATTAAAATGTACATAAATTGTGT
MAL11|PF11_0286   ------------------------------------------------
su_gi_contig_1791 ------------------------------------------------

PF11_0286         ATAATGTCACAGATTTGTAGTTAATATAATATAATATGTATATATGTT
MAL11|PF11_0286   ------------------------------------------------
su_gi_contig_1791 ------------------------------------------------

PF11_0286         TAATTGTATATTTTATGATTCTGTAGTTTAGTTTATTATGTAATTTTT
MAL11|PF11_0286   ------------------------------------------------
su_gi_contig_1791 ------------------------------------------------

PF11_0286         TTTAATTTTTTTTATTTGTAGTGAGGTAATGTGTGCTAATATTACAAT
MAL11|PF11_0286   ------------------------------------------------
su_gi_contig_1791 ------------------------------------------------

PF11_0286         AATATAATTTACCTATTAAGTAAATAATAATATTCCCTATATATAGTA
MAL11|PF11_0286   ------------------------------------------------
su_gi_contig_1791 ------------------------------------------------

PF11_0286         GCCTTATATGTAGACAATATATTTATAATTATAAACGTATATTTATTT
MAL11|PF11_0286   ------------------------------------------------
su_gi_contig_1791 ------------------------------------------------

PF11_0286         CATTTTATTTTTTTTTACCATACTAATATAATTATTATATGATATGAT
MAL11|PF11_0286   ------------------------------------------------
su_gi_contig_1791 ------------------------------------------------

PF11_0286         AAGGTTATATTTATATATAAAAGGAAATATTATGAAAATTAAGATATA
MAL11|PF11_0286   ------------------------------------------------
su_gi_contig_1791 ------------------------------------------------

PF11_0286         TATATATATATATATATATTATATAAAGTAATGTATATATTCATTTAT
MAL11|PF11_0286   ------------------------------------------------
su_gi_contig_1791 ------------------------------------------------

PF11_0286         TTCCTTTATATATTTATTTATTTATTATTATTGTTATATATGTGATTT
MAL11|PF11_0286   ------------------------------------------------
su_gi_contig_1791 ------------------------------------------------

PF11_0286         AATATTATTTATTAGTTAATTTATAATTCTTCATATATGCATTACGAA
MAL11|PF11_0286   ------------------------------------------------
su_gi_contig_1791 ------------------------------------------------

PF11_0286         TTCTATCGTGCAAAAAATATGATATTTATATTAATAATATAATATGAA
MAL11|PF11_0286   ------------------------------------------------
su_gi_contig_1791 ------------------------------------------------

PF11_0286         GTTTGTTATTATATATAGATATATTTTTAAACCCTTTTTATATATAAT
MAL11|PF11_0286   ------------------------------------------------
su_gi_contig_1791 ------------------------------------------------

PF11_0286         TAACTTTTCATGAGAAACTCATAATATGATATATATATATATATATAT
MAL11|PF11_0286   ------------------------------------------------
su_gi_contig_1791 ------------------------------------------------

PF11_0286         TATATGAACTCTATAAAATTTTATATTACATTTGAAATTTAAGCTTAT
MAL11|PF11_0286   ------------------------------------------------
su_gi_contig_1791 ------------------------------------------------

PF11_0286         TTATTTTATTAAGTATTTATAAGAAATTATTAAAGGTAAAACACAATA
MAL11|PF11_0286   ------------------------------------------------
su_gi_contig_1791 ------------------------------------------------

PF11_0286         AAAAAAAAAAAAAAAAAAAAAAAAAAAAAAAAATTATTTCATAATCCA
MAL11|PF11_0286   ------------------------------------------------
su_gi_contig_1791 ------------------------------------------------

PF11_0286         TATAAAATAATATTTTTGTGAGTTTATTATAATAAAATAAATAATTAA
MAL11|PF11_0286   ------------------------------------------------
su_gi_contig_1791 ------------------------------------------------

PF11_0286         TTAATCATAAATTTATAATATTACATTATATAAATATATTAAAATATA
MAL11|PF11_0286   ------------------------------------------------
su_gi_contig_1791 ------------------------------------------------

PF11_0286         TATTATATATATATTATAATAATATTTATTAATCTTTTTACTCTTCTG
MAL11|PF11_0286   ------------------------------------------------
su_gi_contig_1791 ------------------------------------------------

PF11_0286         GGATTATTATATATATATAATATATTAGAACTAGGAAAATTTATACGT
MAL11|PF11_0286   ------------------------------------------------
su_gi_contig_1791 ------------------------------------------------

PF11_0286         ATATTATTATATATATATATATATATATATATATATAAATTTTTATGT
MAL11|PF11_0286   ------------------------------------------------
su_gi_contig_1791 ------------------------------------------------

PF11_0286         GTTGTTTTTTTTTTTTTTTTTTTTTTTTTCTTAATTATATAAATATAT
MAL11|PF11_0286   ------------------------------------------------
su_gi_contig_1791 ------------------------------------------------

PF11_0286         TTTTTTTAATATTTTTAAAAATTCTATTTTATATATTATATATGTATG
MAL11|PF11_0286   ------------------------------------------------
su_gi_contig_1791 ------------------------------------------------

PF11_0286         TGCAATTTTTTTTTTTTCTTGTTTTCCATATTTGAAAATTTAAAAAAT
MAL11|PF11_0286   ------------------------------------------------
su_gi_contig_1791 ------------------------------------------------

PF11_0286         AGAAAAAAAAAAAAAAAAAAATTACACAAAATTGTATAGTAACACATA
MAL11|PF11_0286   ------------------------------------------------
su_gi_contig_1791 ------------------------------------------------

PF11_0286         TATATATTTTTAATTTTTTAATTTTTTTTTATTACTATTAATTATATG
MAL11|PF11_0286   ------------------------------------------------
su_gi_contig_1791 ------------------------------------------------

PF11_0286         TATATATATATATATATATATATAAATATATATATAATATAATATAAT
MAL11|PF11_0286   ------------------------------------------------
su_gi_contig_1791 ------------------------------------------------

PF11_0286         AACGTAATATATTATTCTTTGTTTTAAATATATGTAAAGATATATATA
MAL11|PF11_0286   ------------------------------------------------
su_gi_contig_1791 ------------------------------------------------

PF11_0286         TATATATATATATAAATATATAATTATATATATTACATAAATCTTTGT
MAL11|PF11_0286   ------------------------------------------------
su_gi_contig_1791 ------------------------------------------------

PF11_0286         CAATTGAATTTTTTTTTTTTTT
MAL11|PF11_0286   ----------------------
su_gi_contig_1791 ----------------------

;

endblock;
