# Supplementary material for: cDNA sequences reveal considerable gene prediction inaccuracy in the Plasmodium falciparum genome
Source: BMC Genomics. 2007 Jul 27;8:255. doi: 10.1186/1471-2164-8-255 (PMC1978503; doi:10.1186/1471-2164-8-255)
Supplement: Additional file 2 — Genes with predicted coding regions fully covered by EST and confirmation of predicted introns. Aligned cDNA and predicted CDS sequences can be viewed by double clicking the hyper-linked gene names in the Excel file. [file 1471-2164-8-255-S2.zip › PF11_0292.TXT]

#NEXUS

[!This data assembled using Sequencher, from Gene Codes Corporation.]
begin data;
   dimensions ntax=4 nchar=4022;
   format datatype=dna gap=- interleave=yes;
   matrix

PF11_0292                       TTAATAACAGATTCACTTTCATTAACAAGTCTAGCTAATTGTGCTTGT
MAL11|PF11_0292                 ------------------------------------------------
su_gi_contig_661                ------------------------------------------------
gi|22793350|gb|BU497156.1|BU497 ------------------------------------------------

PF11_0292                       GTTAGTTTTTTACTAATTCTTGCTTGTTGTAAAGCTCTAGAAAAAGCT
MAL11|PF11_0292                 ------------------------------------------------
su_gi_contig_661                ------------------------------------------------
gi|22793350|gb|BU497156.1|BU497 ------------------------------------------------

PF11_0292                       GGTGTAACTCTATCAATTTTAAAATTCTCAGTTTCTTGTTCAATTTTT
MAL11|PF11_0292                 ------------------------------------------------
su_gi_contig_661                ------------------------------------------------
gi|22793350|gb|BU497156.1|BU497 ------------------------------------------------

PF11_0292                       GCTTTATTTTCTATTATTAAATTTCCTTTGCTTGATTTATTTTTTCCA
MAL11|PF11_0292                 ------------------------------------------------
su_gi_contig_661                ------------------------------------------------
gi|22793350|gb|BU497156.1|BU497 ------------------------------------------------

PF11_0292                       CCAAAATATTTCTTTTCAACTTCTACGTCAATACCTAACTTTCTCGCT
MAL11|PF11_0292                 ------------------------------------------------
su_gi_contig_661                ------------------------------------------------
gi|22793350|gb|BU497156.1|BU497 ------------------------------------------------

PF11_0292                       TCATGAATATCTTTTGGCTTAGTCTTCTTTTCGGTTTTGTGCCATATA
MAL11|PF11_0292                 ------------------------------------------------
su_gi_contig_661                ------------------------------------------------
gi|22793350|gb|BU497156.1|BU497 ------------------------------------------------

PF11_0292                       ACAGGTTTCAGATCTTGGTGATCCATTGATAATAACAAAAAATAAAAT
MAL11|PF11_0292                 ------------------------------------------------
su_gi_contig_661                ------------------------------------------------
gi|22793350|gb|BU497156.1|BU497 ------------------------------------------------

PF11_0292                       AAAATAAAATAAAATAATAATAATAATAATAATAATAGATAAATAAAT
MAL11|PF11_0292                 ------------------------------------------------
su_gi_contig_661                ------------------------------------------------
gi|22793350|gb|BU497156.1|BU497 ------------------------------------------------

PF11_0292                       AAATAAATAATATAAAATATAATAAAATACGGTTAATAATAATAAATA
MAL11|PF11_0292                 ------------------------------------------------
su_gi_contig_661                ------------------------------------------------
gi|22793350|gb|BU497156.1|BU497 ------------------------------------------------

PF11_0292                       GGTGAATCTGAATAAATACTATAAAATAAAAACGTTTAAATTAAAATA
MAL11|PF11_0292                 ------------------------------------------------
su_gi_contig_661                ------------------------------------------------
gi|22793350|gb|BU497156.1|BU497 ------------------------------------------------

PF11_0292                       AAATTAATACTTATATATTAAACCCACATAAATATATAATTATATATA
MAL11|PF11_0292                 ------------------------------------------------
su_gi_contig_661                ------------------------------------------------
gi|22793350|gb|BU497156.1|BU497 ------------------------------------------------

PF11_0292                       TATATATATATATATATTTTCCTTTGTTCAATTTTATACAATTATTTA
MAL11|PF11_0292                 ------------------------------------------------
su_gi_contig_661                ------------------------------------------------
gi|22793350|gb|BU497156.1|BU497 ------------------------------------------------

PF11_0292                       TATTATTTAATATTTTTAGGAAAAAGTTAAAATTTTTTAATATTTAAA
MAL11|PF11_0292                 ------------------------------------------------
su_gi_contig_661                ------------------------------------------------
gi|22793350|gb|BU497156.1|BU497 ------------------------------------------------

PF11_0292                       TTATTGAAAAAAGATAAATTATATAAAAATATTTTTTTAAAATAAAAA
MAL11|PF11_0292                 ------------------------------------------------
su_gi_contig_661                ------------------------------------------------
gi|22793350|gb|BU497156.1|BU497 ------------------------------------------------

PF11_0292                       ATTATTTTATATATTCCAAATTGTAAACTTTTATTAATACATATCTTA
MAL11|PF11_0292                 ------------------------------------------------
su_gi_contig_661                ------------------------------------------------
gi|22793350|gb|BU497156.1|BU497 ------------------------------------------------

PF11_0292                       TTCTTTTAATAATACTTTTAAAAAAAAAAAAAAAAAAAAAAAAAAATA
MAL11|PF11_0292                 ------------------------------------------------
su_gi_contig_661                ------------------------------------------------
gi|22793350|gb|BU497156.1|BU497 ------------------------------------------------

PF11_0292                       TATTATTTATTATATATTATATATACATTAAAATATATATATACATAT
MAL11|PF11_0292                 ------------------------------------------------
su_gi_contig_661                ------------------------------------------------
gi|22793350|gb|BU497156.1|BU497 ------------------------------------------------

PF11_0292                       ATATATTAATAAAAATACGTACATATATTAATATATTATATTATATAT
MAL11|PF11_0292                 ------------------------------------------------
su_gi_contig_661                ------------------------------------------------
gi|22793350|gb|BU497156.1|BU497 ------------------------------------------------

PF11_0292                       ATATATATATATATATATATATATATATACAATATACGTAATATATTT
MAL11|PF11_0292                 ------------------------------------------------
su_gi_contig_661                --------------------------------------TAATATATTT
gi|22793350|gb|BU497156.1|BU497 ------------------------------------------------

PF11_0292                       TATATTTACACAAAAAAATAAATATTTTTTATAAATGACAATTCTATA
MAL11|PF11_0292                 ------------------------------------------------
su_gi_contig_661                TATATTTACACAAAAAAATAAATATTTTTTATAAATGACAATTCTATA
gi|22793350|gb|BU497156.1|BU497 ------------------------------------------------

PF11_0292                       TTTTTGCTTAAGTATAAGAGGGACAAATAAAATTATAAAATTTTACGA
MAL11|PF11_0292                 ------------------------------------------------
su_gi_contig_661                TTTTTGCTTAAGTATAAGAGGGACAAATAAAATTATAAAATTTTACGA
gi|22793350|gb|BU497156.1|BU497 ------------------------------------------------

PF11_0292                       ATATAAATTTATATATATATATATTTTTTTTTTATGTTTTAAAAAAAC
MAL11|PF11_0292                 ------------------------------------------------
su_gi_contig_661                ATATAAATTTATATATATATATATTTTTTTTTTATGTTTTAAAAAAAC
gi|22793350|gb|BU497156.1|BU497 ------------------------------------------------

PF11_0292                       AAATTAAAAACTCGCCATAATAATAAGAACATTAATTAAATGAAAACA
MAL11|PF11_0292                 ------------------------------------------------
su_gi_contig_661                AAATTAAAAACTCGCCATAATAATAAGAACATTAATTAAATGAAAACA
gi|22793350|gb|BU497156.1|BU497 ------------------------------------------------

PF11_0292                       AATCAATATATATTCAATAAAATAACGAAATTATGTTTAAATAAATAA
MAL11|PF11_0292                 ------------------------------------------------
su_gi_contig_661                AATCAATATATATTCAATAAAATAACGAAATTATGTTTAAATAAATAA
gi|22793350|gb|BU497156.1|BU497 ------------------------------------------------

PF11_0292                       ATAAATATATACATATATATATATTTATTTATTTATAAGTATTATGTA
MAL11|PF11_0292                 ------------------------------------------------
su_gi_contig_661                ATAAATATATACATATATATATATTTATTTATTTATAAGTATTATGTA
gi|22793350|gb|BU497156.1|BU497 ------------------------------------------------

PF11_0292                       ACTATATATACCATTATGTATAACACATTTTAATTTTTTACGTATCGT
MAL11|PF11_0292                 ------------------------------------------------
su_gi_contig_661                ACTATATATACCATTATGTATAACACATTTTAATTTTTTACGTATCGT
gi|22793350|gb|BU497156.1|BU497 ------------------------------------------------

PF11_0292                       AAGATTATAACATTATCGTAATATAAATAATTTGTTTTTGCTTATTAT
MAL11|PF11_0292                 ------------------------------------------------
su_gi_contig_661                AAGATTATAACATTATCGTAATATAAATAATTTGTTTTTGCTTATTAT
gi|22793350|gb|BU497156.1|BU497 ------------------------------------------------

PF11_0292                       AAAAAATATATAAGTATATATACATATATTATATATATATATATATAG
MAL11|PF11_0292                 ------------------------------------------------
su_gi_contig_661                AAAAAATATATAAGTATATATACATATATTATATATATATATATATAG
gi|22793350|gb|BU497156.1|BU497 ------------------------------------------------

PF11_0292                       AGAGAGAGAGAATAAAGATTTTTTAGGGATAATATCCTTTTCTAAAGA
MAL11|PF11_0292                 ------------------------------------------------
su_gi_contig_661                AGAGAGAGAGAATAAAGATTTTTTAGGGATAATATCCTTTTCTAAAGA
gi|22793350|gb|BU497156.1|BU497 ------------------------------------------------

PF11_0292                       AGAAATATATAATAATATTTATATATTTCAAATAGACGAATTAATGAA
MAL11|PF11_0292                 ------------------------------------------------
su_gi_contig_661                AGAAATATATAATAATATTTATATATTTCAAATAGACGAATTAATGAA
gi|22793350|gb|BU497156.1|BU497 ------------------------------------------------

PF11_0292                       GATATTTTTGATCCTATTCTTCATCTACTTTTTTATTGGTTTATTTTT
MAL11|PF11_0292                 ------------------------------------------------
su_gi_contig_661                GATATTTTTGATCCTATTCTTCATCTACTTTTTTATTGGTTTATTTTT
gi|22793350|gb|BU497156.1|BU497 ------------------------------------------------

PF11_0292                       TATATGTAAACATGGCATGCGATTTAGAGAAAATTGAAGAAAATGAAA
MAL11|PF11_0292                 -----------ATGGCATGCGATTTAGAGAAAATTGAAGAAAATGAAA
su_gi_contig_661                TATATGTAAACATGGCATGCGATTTAGAGAAAATTGAAGAAAATGAAA
gi|22793350|gb|BU497156.1|BU497 ------------------------------------------------

PF11_0292                       GAGAAAAACCAAACATAGTAATTCAGCTGAATACGTTGGGGCTTGATG
MAL11|PF11_0292                 GAGAAAAACCAAACATAGTAATTCAGCTGAATACGTTGGGGCTTGATG
su_gi_contig_661                GAGAAAAACCAAACATAGTAATTCAGCTGAATACGTTGGGGCTTGATG
gi|22793350|gb|BU497156.1|BU497 ------------------------------------------------

PF11_0292                       AATTAGTATCATTGACCTTGAAATTAGAACAGGTTTGAAAAAAAAATA
MAL11|PF11_0292                 AATTAGTATCATTGACCTTGAAATTAGAACAG----------------
su_gi_contig_661                AATTAGTATCATTGACCTTGAAATTAGAACAG----------------
gi|22793350|gb|BU497156.1|BU497 ------------------------------------------------

PF11_0292                       ATATAATAATATAATATTATATGAATTTTTGTATGACCAGTCATATAT
MAL11|PF11_0292                 ------------------------------------------------
su_gi_contig_661                ------------------------------------------------
gi|22793350|gb|BU497156.1|BU497 ------------------------------------------------

PF11_0292                       AAATTAATATATATATATATATATATATATATAACTTTTTATTTCATA
MAL11|PF11_0292                 ------------------------------------------------
su_gi_contig_661                ------------------------------------------------
gi|22793350|gb|BU497156.1|BU497 ------------------------------------------------

PF11_0292                       TATTTTCGTAGGAATGGAAAATAATAAAAAAGAACTACGCCATTTTAG
MAL11|PF11_0292                 -----------GAATGGAAAATAATAAAAAAGAACTACGCCATTTTAG
su_gi_contig_661                -----------GAATGGAAAATAATAAAAAAGAACTACGCCATTTTAG
gi|22793350|gb|BU497156.1|BU497 ------------------------------------------------

PF11_0292                       AAAGTGCTGTTGTAACATATGACAAGTGCAAGAACGCAGTTGAACTAT
MAL11|PF11_0292                 AAAGTGCTGTTGTAACATATGACAAGTGCAAGAACGCAGTTGAACTAT
su_gi_contig_661                AAAGTGCTGTTGTAACATATGACAAGTGCAAGAACGCAGTTGAACTAT
gi|22793350|gb|BU497156.1|BU497 ------------------------------------------------

PF11_0292                       TGAATCCTTCAAAATATAAAACGAAGAATTTTAATTTATTTATGAACG
MAL11|PF11_0292                 TGAATCCTTCAAAATATAAAACGAAGAATTTTAATTTATTTATGAACG
su_gi_contig_661                TGAATCCTTCAAAATATAAAACGAAGAATTTTAATTTATTTATGAACG
gi|22793350|gb|BU497156.1|BU497 ------------------------------------------------

PF11_0292                       AACTAGAACGTTCAGAATTGATCAAATTATGTAATAAGGATAAGACAC
MAL11|PF11_0292                 AACTAGAACGTTCAGAATTGATCAAATTATGTAATAAGGATAAGACAC
su_gi_contig_661                AACTAGAACGTTCAGAATTGATCAAATTATGTAATAAGGATAAGACAC
gi|22793350|gb|BU497156.1|BU497 ------------------------------------------------

PF11_0292                       CTGAGGAAAATATTAATAAAGAAACCGAAGAAAAAAATGATAAAGAAA
MAL11|PF11_0292                 CTGAGGAAAATATTAATAAAGAAACCGAAGAAAAAAATGATAAAGAAA
su_gi_contig_661                CTGAGGAAAATATTAATAAAGAAACCGAAGAAAAAAATGATAAAGAAA
gi|22793350|gb|BU497156.1|BU497 ------------------------------------------------

PF11_0292                       ATATAGGAGATATAAGTTCTTCAAAAGAAAACACTGATATAAATGAAG
MAL11|PF11_0292                 ATATAGGAGATATAAGTTCTTCAAAAGAAAACACTGATATAAATGAAG
su_gi_contig_661                ATATAGGAGATATAAGTTCTTCAAAAGAAAACACTGATATAAATGAAG
gi|22793350|gb|BU497156.1|BU497 ------------------------------------------------

PF11_0292                       AAAAAAAAGATGACCAACAAGAAGAAAAACAAATAATCAAAGAAGACG
MAL11|PF11_0292                 AAAAAAAAGATGACCAACAAGAAGAAAAACAAATAATCAAAGAAGACG
su_gi_contig_661                AAAAAAAAGATGACCAACAAGAAGAAAAACAAATAATCAAAGAAGACG
gi|22793350|gb|BU497156.1|BU497 ------------------------------------------------

PF11_0292                       AAAAAAAATCATTTGATGTACATATTCCGTTGACGTCCCTAGTTTACA
MAL11|PF11_0292                 AAAAAAAATCATTTGATGTACATATTCCGTTGACGTCCCTAGTTTACA
su_gi_contig_661                AAAAAAAATCATTTGATGTACATATTCCGTTGACGTCCCTAGTTTACA
gi|22793350|gb|BU497156.1|BU497 ------------------------------------------------

PF11_0292                       TTCCAGGTAAAAGGGAACATATATATGATAAAAATATTTTGTGAAAAA
MAL11|PF11_0292                 TTCCAG------------------------------------------
su_gi_contig_661                TTCCAG------------------------------------------
gi|22793350|gb|BU497156.1|BU497 --------------GAACATATATATGATAAAAATATTTTGTGAAAAA

PF11_0292                       ATATCACATATATATATATTTATTTATTTATTTATATTGTATATTCCA
MAL11|PF11_0292                 ------------------------------------------------
su_gi_contig_661                ------------------------------------------------
gi|22793350|gb|BU497156.1|BU497 ATATCACATATATATATATTTATTTATTTATTTATATTGTATATTCCA

PF11_0292                       TATACATTGTTCATGTTATATACATTATATATGATTTACATTTTTATG
MAL11|PF11_0292                 ------------------------------------------------
su_gi_contig_661                ------------------------------------------------
gi|22793350|gb|BU497156.1|BU497 TATACATTGTTCATGTTATATACATTATATATGATTTACATTTTTATG

PF11_0292                       TTTTCTTTTTAAAAGGAAAAATTGTAAACACGGATAATTTTTTGGTTC
MAL11|PF11_0292                 ---------------GAAAAATTGTAAACACGGATAATTTTTTGGTTC
su_gi_contig_661                ---------------GAAAAATTGTAAACACGGATAATTTTTTGGTTC
gi|22793350|gb|BU497156.1|BU497 TTTTCTTTTTAAAAGGAAAAATTGTAAACACGGATAATTTTTTGGTTC

PF11_0292                       GTATGGGAACAAATTATTATGTAGAGAGAAATAGCACACAGGTTATTG
MAL11|PF11_0292                 GTATGGGAACAAATTATTATGTAGAGAGAAATAGCACACAGGTTATTG
su_gi_contig_661                GTATGGGAACAAATTATTATGTAGAGAGAAATAGCACACAGGTTATTG
gi|22793350|gb|BU497156.1|BU497 GTATGGGAACAAATTATTATGTAGAGAGAAATAGCACACAGGTTATTG

PF11_0292                       AGTACTATAATAATAAAATAAAAAAAATAAATGAACAGATTACTAAAT
MAL11|PF11_0292                 AGTACTATAATAATAAAATAAAAAAAATAAATGAACAGATTACTAAAT
su_gi_contig_661                AGTACTATAATAATAAAATAAAAAAAATAAATGAACAGATTACTAAAT
gi|22793350|gb|BU497156.1|BU497 AGTACTATAATAATAAAATAAAAAAAATAAATGAACAGATTACTAAAT

PF11_0292                       TAAAAATTACCATTATTGAAAAGAAAAATGAAATAGATCTTTGCAAGA
MAL11|PF11_0292                 TAAAAATTACCATTATTGAAAAGAAAAATGAAATAGATCTTTGCAAGA
su_gi_contig_661                TAAAAATTACCATTATTGAAAAGAAAAATGAAATAGATCTTTGCAAGA
gi|22793350|gb|BU497156.1|BU497 TAAAAATTACCATTATTGAAAAGAAAAATGAAATAGATCTTTGCAAGA

PF11_0292                       ATTATATTCAAATTAAAAGAAGAGAGCAACAAATGAATGCTCTAAATA
MAL11|PF11_0292                 ATTATATTCAAATTAAAAGAAGAGAGCAACAAATGAATGCTCTAAATA
su_gi_contig_661                ATTATATTCAAATTAAAAGAAGAGAGCAACAAATGAATGCTCTAAATA
gi|22793350|gb|BU497156.1|BU497 ATTATATTCAAATTAAAAGAAGAGAGCAACAAATGAATGCTCTAAATA

PF11_0292                       TGCCACAACAACCAACAAGTTCATAAAAGATTAATTAAATGGAATATG
MAL11|PF11_0292                 TGCCACAACAACCAACAAGTTCATAA----------------------
su_gi_contig_661                TGCCACAACAACCAACAAGTTCATAAAAGATTAATTAAATGGAATATG
gi|22793350|gb|BU497156.1|BU497 TGCCACAACAACCAACAAGTTCATAAAAGATTAATTAAATGGAATATG

PF11_0292                       TATATATATATATATAGGAATATAATTTTTATATGTCTTTTTTAATTA
MAL11|PF11_0292                 ------------------------------------------------
su_gi_contig_661                TATATATATATATATAGGAATATAATTTTTATATGTCTTTTTTAATTA
gi|22793350|gb|BU497156.1|BU497 TATATATATATATATAGGAATATAATTTTTATATGTCTTTTTTAATTA

PF11_0292                       GTACAAACACACATATACACACAAAAAAAAAATAAAATAATAAAATAA
MAL11|PF11_0292                 ------------------------------------------------
su_gi_contig_661                GTACAAACACACATATACACACAAAAAAAAAATAAAATAATAAAATAA
gi|22793350|gb|BU497156.1|BU497 GTACAAACACACATATACACACAAAAAAAAAATAAAATAATAAAATAA

PF11_0292                       ATGAACCTATTCGTCTAATATTTAAGTATAATTTTATTTATGCATATG
MAL11|PF11_0292                 ------------------------------------------------
su_gi_contig_661                ATGAACCTATTCGTCTAATATTTAAGTATAATTTTATTTATGCATATG
gi|22793350|gb|BU497156.1|BU497 ATGAACCTATTCGTCTAATATTTAAGTATAATTTTATTTATGCATATG

PF11_0292                       GTACATATTATATGTAGCATATGACATACATATATATACACATGTATA
MAL11|PF11_0292                 ------------------------------------------------
su_gi_contig_661                GTACATATTATATGTAGCATATGACATACATATATATACACATGTATA
gi|22793350|gb|BU497156.1|BU497 GTACATATTATATGTAGCATATGACATA--------------------

PF11_0292                       TATATTTAATTTTATTTTATTAAATGTTTATATATATATATATATATA
MAL11|PF11_0292                 ------------------------------------------------
su_gi_contig_661                TATATTTAATTTTATTTTATTAAATG----------------------
gi|22793350|gb|BU497156.1|BU497 ------------------------------------------------

PF11_0292                       TATATATATATATATATATATGTGAACAATTTATTATGATATATATCT
MAL11|PF11_0292                 ------------------------------------------------
su_gi_contig_661                ------------------------------------------------
gi|22793350|gb|BU497156.1|BU497 ------------------------------------------------

PF11_0292                       TCTTATATATGCATTTATTAATCTGATTGCGCATTTTTAATAATCGTG
MAL11|PF11_0292                 ------------------------------------------------
su_gi_contig_661                ------------------------------------------------
gi|22793350|gb|BU497156.1|BU497 ------------------------------------------------

PF11_0292                       ATTTTTTTTATCATGATGATATTTTCAACGATTACATATTTTAATTTA
MAL11|PF11_0292                 ------------------------------------------------
su_gi_contig_661                ------------------------------------------------
gi|22793350|gb|BU497156.1|BU497 ------------------------------------------------

PF11_0292                       AGAGGTATATTATTTTTTTATATGAATATAAAATATTATATGATAAAT
MAL11|PF11_0292                 ------------------------------------------------
su_gi_contig_661                ------------------------------------------------
gi|22793350|gb|BU497156.1|BU497 ------------------------------------------------

PF11_0292                       AATAACAATACAAAGCTATATTTGTAAAAAATTGAATTAAATATAACC
MAL11|PF11_0292                 ------------------------------------------------
su_gi_contig_661                ------------------------------------------------
gi|22793350|gb|BU497156.1|BU497 ------------------------------------------------

PF11_0292                       AGAAATGTAAATGTTCAGAATTTTTATCTGTTAAAAAAAATAAAAAAA
MAL11|PF11_0292                 ------------------------------------------------
su_gi_contig_661                ------------------------------------------------
gi|22793350|gb|BU497156.1|BU497 ------------------------------------------------

PF11_0292                       TAAAATGAATGTAATATAAATATGGTTCCATATTACTATAAGTTATAT
MAL11|PF11_0292                 ------------------------------------------------
su_gi_contig_661                ------------------------------------------------
gi|22793350|gb|BU497156.1|BU497 ------------------------------------------------

PF11_0292                       AAATATATTTTATATATTGTGTTATGTAAAATATAATTTTATCTATTA
MAL11|PF11_0292                 ------------------------------------------------
su_gi_contig_661                ------------------------------------------------
gi|22793350|gb|BU497156.1|BU497 ------------------------------------------------

PF11_0292                       AATAATCCTTAGAAAATTTATTTTATTATTTTTTTTAATAATTTCATT
MAL11|PF11_0292                 ------------------------------------------------
su_gi_contig_661                ------------------------------------------------
gi|22793350|gb|BU497156.1|BU497 ------------------------------------------------

PF11_0292                       ATTTCAACATTTCATTATTTCAACGTATCATTATTTCAACGTATCATT
MAL11|PF11_0292                 ------------------------------------------------
su_gi_contig_661                ------------------------------------------------
gi|22793350|gb|BU497156.1|BU497 ------------------------------------------------

PF11_0292                       ATTTCAACATTTAATTATTTCAACATTTAATTATTTCAACATTTCATT
MAL11|PF11_0292                 ------------------------------------------------
su_gi_contig_661                ------------------------------------------------
gi|22793350|gb|BU497156.1|BU497 ------------------------------------------------

PF11_0292                       ATTTCAATGTTTCATTATTTCAACATTTCATTATTTCAACATTTCATT
MAL11|PF11_0292                 ------------------------------------------------
su_gi_contig_661                ------------------------------------------------
gi|22793350|gb|BU497156.1|BU497 ------------------------------------------------

PF11_0292                       ATTTCAACATATCATTATTTCAACATTTCATTATTTCATTGTTTCATT
MAL11|PF11_0292                 ------------------------------------------------
su_gi_contig_661                ------------------------------------------------
gi|22793350|gb|BU497156.1|BU497 ------------------------------------------------

PF11_0292                       ATTTCAATGTTTCATTTATGTGTACAAAAAATAATATACCATAATTTC
MAL11|PF11_0292                 ------------------------------------------------
su_gi_contig_661                ------------------------------------------------
gi|22793350|gb|BU497156.1|BU497 ------------------------------------------------

PF11_0292                       TTATATATTTTAATCCTGTTGATATTTCTTTTAAACATTTTTTATCAA
MAL11|PF11_0292                 ------------------------------------------------
su_gi_contig_661                ------------------------------------------------
gi|22793350|gb|BU497156.1|BU497 ------------------------------------------------

PF11_0292                       GTATATTAATCAATTTTGAAGAACATAATATATGTTTAATAATATTTT
MAL11|PF11_0292                 ------------------------------------------------
su_gi_contig_661                ------------------------------------------------
gi|22793350|gb|BU497156.1|BU497 ------------------------------------------------

PF11_0292                       AGGTATATTCCAAAAGGATATTTTTCTTATTTATATTTTATATAATAT
MAL11|PF11_0292                 ------------------------------------------------
su_gi_contig_661                ------------------------------------------------
gi|22793350|gb|BU497156.1|BU497 ------------------------------------------------

PF11_0292                       ATTCCAAATATCGTTTTAAATATTTATGTAGATCTTTCTTTATATGTG
MAL11|PF11_0292                 ------------------------------------------------
su_gi_contig_661                ------------------------------------------------
gi|22793350|gb|BU497156.1|BU497 ------------------------------------------------

PF11_0292                       TGAATTTCCTTTTCTCTTGTTTCTTTATTTACATAAGTTTGCAACTCA
MAL11|PF11_0292                 ------------------------------------------------
su_gi_contig_661                ------------------------------------------------
gi|22793350|gb|BU497156.1|BU497 ------------------------------------------------

PF11_0292                       AAACATTTTTTTTTTTTTTTTTTTAAAGTAATTTATCACATATATTTA
MAL11|PF11_0292                 ------------------------------------------------
su_gi_contig_661                ------------------------------------------------
gi|22793350|gb|BU497156.1|BU497 ------------------------------------------------

PF11_0292                       TTATATCAAAAGTTAAACACATACACAATTAAATTGAAGGAAGAAAAA
MAL11|PF11_0292                 ------------------------------------------------
su_gi_contig_661                ------------------------------------------------
gi|22793350|gb|BU497156.1|BU497 ------------------------------------------------

PF11_0292                       TATAATAAGACATGAACATAGAAGAAATAATAACACATGGGATAAATG
MAL11|PF11_0292                 ------------------------------------------------
su_gi_contig_661                ------------------------------------------------
gi|22793350|gb|BU497156.1|BU497 ------------------------------------------------

PF11_0292                       AAAATTTAGATTTTCTTTACACAAAAAGATTAAATACATTTCTTTCAT
MAL11|PF11_0292                 ------------------------------------------------
su_gi_contig_661                ------------------------------------------------
gi|22793350|gb|BU497156.1|BU497 ------------------------------------------------

PF11_0292                       TTTATTTATATTTTTTATACATTTTATATAAAATTTTGGGTAAATGCC
MAL11|PF11_0292                 ------------------------------------------------
su_gi_contig_661                ------------------------------------------------
gi|22793350|gb|BU497156.1|BU497 ------------------------------------------------

PF11_0292                       CATATCATAATAATCAGGAAAAATCTCTATTCCCTTTTTTTTTTTAAA
MAL11|PF11_0292                 ------------------------------------------------
su_gi_contig_661                ------------------------------------------------
gi|22793350|gb|BU497156.1|BU497 ------------------------------------------------

PF11_0292                       ACGTTAAAAAAAAAAAAAAAAAAAAGTTTAAAAATAAA
MAL11|PF11_0292                 --------------------------------------
su_gi_contig_661                --------------------------------------
gi|22793350|gb|BU497156.1|BU497 --------------------------------------

;

endblock;
