# Supplementary material for: cDNA sequences reveal considerable gene prediction inaccuracy in the Plasmodium falciparum genome
Source: BMC Genomics. 2007 Jul 27;8:255. doi: 10.1186/1471-2164-8-255 (PMC1978503; doi:10.1186/1471-2164-8-255)
Supplement: Additional file 2 — Genes with predicted coding regions fully covered by EST and confirmation of predicted introns. Aligned cDNA and predicted CDS sequences can be viewed by double clicking the hyper-linked gene names in the Excel file. [file 1471-2164-8-255-S2.zip › PF11_0293.TXT]

#NEXUS

[!This data assembled using Sequencher, from Gene Codes Corporation.]
begin data;
   dimensions ntax=4 nchar=3410;
   format datatype=dna gap=- interleave=yes;
   matrix

PF11_0293                       TGCGTTCTTGCACTTGTCATATGTTACAACAGCACTTTCTAAAATGGC
MAL11|PF11_0293                 ------------------------------------------------
su_gi_contig_7635               ------------------------------------------------
gi|21542680|gb|BQ595954.1|BQ595 ------------------------------------------------

PF11_0293                       GTAGTTCTTTTTTATTATTTTCCATTCCTACGAAAATATATGAAATAA
MAL11|PF11_0293                 ------------------------------------------------
su_gi_contig_7635               ------------------------------------------------
gi|21542680|gb|BQ595954.1|BQ595 ------------------------------------------------

PF11_0293                       AAAGTTATATATATATATATATATATATATATTAATTTATATATGACT
MAL11|PF11_0293                 ------------------------------------------------
su_gi_contig_7635               ------------------------------------------------
gi|21542680|gb|BQ595954.1|BQ595 ------------------------------------------------

PF11_0293                       GGTCATACAAAAATTCATATAATATTATATTATTATATTATTTTTTTT
MAL11|PF11_0293                 ------------------------------------------------
su_gi_contig_7635               ------------------------------------------------
gi|21542680|gb|BQ595954.1|BQ595 ------------------------------------------------

PF11_0293                       TCAAACCTGTTCTAATTTCAAGGTCAATGATACTAATTCATCAAGCCC
MAL11|PF11_0293                 ------------------------------------------------
su_gi_contig_7635               ------------------------------------------------
gi|21542680|gb|BQ595954.1|BQ595 ------------------------------------------------

PF11_0293                       CAACGTATTCAGCTGAATTACTATGTTTGGTTTTTCTCTTTCATTTTC
MAL11|PF11_0293                 ------------------------------------------------
su_gi_contig_7635               ------------------------------------------------
gi|21542680|gb|BQ595954.1|BQ595 ------------------------------------------------

PF11_0293                       TTCAATTTTCTCTAAATCGCATGCCATGTTTACATATAAAAAATAAAC
MAL11|PF11_0293                 ------------------------------------------------
su_gi_contig_7635               ------------------------------------------------
gi|21542680|gb|BQ595954.1|BQ595 ------------------------------------------------

PF11_0293                       CAATAAAAAAGTAGATGAAGAATAGGATCAAAAATATCTTCATTAATT
MAL11|PF11_0293                 ------------------------------------------------
su_gi_contig_7635               ------------------------------------------------
gi|21542680|gb|BQ595954.1|BQ595 ------------------------------------------------

PF11_0293                       CGTCTATTTGAAATATATAAATATTATTATATATTTCTTCTTTAGAAA
MAL11|PF11_0293                 ------------------------------------------------
su_gi_contig_7635               ------------------------------------------------
gi|21542680|gb|BQ595954.1|BQ595 ------------------------------------------------

PF11_0293                       AGGATATTATCCCTAAAAAATCTTTATTCTCTCTCTCTCTATATATAT
MAL11|PF11_0293                 ------------------------------------------------
su_gi_contig_7635               ------------------------------------------------
gi|21542680|gb|BQ595954.1|BQ595 ------------------------------------------------

PF11_0293                       ATATATATAATATATGTATATATACTTATATATTTTTTATAATAAGCA
MAL11|PF11_0293                 ------------------------------------------------
su_gi_contig_7635               ------------------------------------------------
gi|21542680|gb|BQ595954.1|BQ595 ------------------------------------------------

PF11_0293                       AAAACAAATTATTTATATTACGATAATGTTATAATCTTACGATACGTA
MAL11|PF11_0293                 ------------------------------------------------
su_gi_contig_7635               ------------------------------------------------
gi|21542680|gb|BQ595954.1|BQ595 ------------------------------------------------

PF11_0293                       AAAAATTAAAATGTGTTATACATAATGGTATATATAGTTACATAATAC
MAL11|PF11_0293                 ------------------------------------------------
su_gi_contig_7635               ------------------------------------------------
gi|21542680|gb|BQ595954.1|BQ595 ------------------------------------------------

PF11_0293                       TTATAAATAAATAAATATATATATATGTATATATTTATTTATTTATTT
MAL11|PF11_0293                 ------------------------------------------------
su_gi_contig_7635               ------------------------------------------------
gi|21542680|gb|BQ595954.1|BQ595 ------------------------------------------------

PF11_0293                       AAACATAATTTCGTTATTTTATTGAATATATATTGATTTGTTTTCATT
MAL11|PF11_0293                 ------------------------------------------------
su_gi_contig_7635               ------------------------------------------------
gi|21542680|gb|BQ595954.1|BQ595 ------------------------------------------------

PF11_0293                       TAATTAATGTTCTTATTATTATGGCGAGTTTTTAATTTGTTTTTTTAA
MAL11|PF11_0293                 ------------------------------------------------
su_gi_contig_7635               ------------------------------------------------
gi|21542680|gb|BQ595954.1|BQ595 ------------------------------------------------

PF11_0293                       AACATAAAAAAAAAATATATATATATATAAATTTATATTCGTAAAATT
MAL11|PF11_0293                 ------------------------------------------------
su_gi_contig_7635               ------------------------------------------------
gi|21542680|gb|BQ595954.1|BQ595 ------------------------------------------------

PF11_0293                       TTATAATTTTATTTGTCCCTCTTATACTTAAGCAAAAATATAGAATTG
MAL11|PF11_0293                 ------------------------------------------------
su_gi_contig_7635               ------------------------------------------------
gi|21542680|gb|BQ595954.1|BQ595 ------------------------------------------------

PF11_0293                       TCATTTATAAAAAATATTTATTTTTTTGTGTAAATATAAAATATATTA
MAL11|PF11_0293                 ------------------------------------------------
su_gi_contig_7635               ------------------------------------------------
gi|21542680|gb|BQ595954.1|BQ595 ------------------------------------------------

PF11_0293                       CGTATATTGTATATATATATATATATATATATATATATATATATAATA
MAL11|PF11_0293                 ------------------------------------------------
su_gi_contig_7635               ------------------------------------------------
gi|21542680|gb|BQ595954.1|BQ595 ------------------------------------------------

PF11_0293                       TAATATATTAATATATGTACGTATTTTTATTAATATATATATGTATAT
MAL11|PF11_0293                 ------------------------------------------------
su_gi_contig_7635               ------------------------------------------------
gi|21542680|gb|BQ595954.1|BQ595 ------------------------------------------------

PF11_0293                       ATATATTTTAATGTATATATAATATATAATAAATAATATATTTTTTTT
MAL11|PF11_0293                 ------------------------------------------------
su_gi_contig_7635               ------------------------------------------------
gi|21542680|gb|BQ595954.1|BQ595 ------------------------------------------------

PF11_0293                       TTTTTTTTTTTTTTTTTTTAAAAGTATTATTAAAAGAATAAGATATGT
MAL11|PF11_0293                 ------------------------------------------------
su_gi_contig_7635               ------------------------------------------------
gi|21542680|gb|BQ595954.1|BQ595 ------------------------------------------------

PF11_0293                       ATTAATAAAAGTTTACAATTTGGAATATATAAAATAATTTTTTATTTT
MAL11|PF11_0293                 ------------------------------------------------
su_gi_contig_7635               ------------------------------------------------
gi|21542680|gb|BQ595954.1|BQ595 ------------------------------------------------

PF11_0293                       AAAAAAATATTTTTATATAATTTATCTTTTTTCAATAATTTAAATATT
MAL11|PF11_0293                 ------------------------------------------------
su_gi_contig_7635               ------------------------------------------------
gi|21542680|gb|BQ595954.1|BQ595 ------------------------------------------------

PF11_0293                       AAAAAATTTTAACTTTTTCCTAAAAATATTAAATAATATAAATAATTG
MAL11|PF11_0293                 ------------------------------------------------
su_gi_contig_7635               ------------------------------------------------
gi|21542680|gb|BQ595954.1|BQ595 ------------------------------------------------

PF11_0293                       TATAAAATTGAACAAAGGAAAATATATATATATATATATATATATAAT
MAL11|PF11_0293                 ------------------------------------------------
su_gi_contig_7635               ------------------------------------------------
gi|21542680|gb|BQ595954.1|BQ595 ------------------------------------------------

PF11_0293                       TATATATTTATGTGGGTTTAATATATAAGTATTAATTTTATTTTAATT
MAL11|PF11_0293                 ------------------------------------------------
su_gi_contig_7635               ---------------------------AGTATTAATTTTATTTTAATT
gi|21542680|gb|BQ595954.1|BQ595 ---------------------------AGTATTAATTTTATTTTAATT

PF11_0293                       TAAACGTTTTTATTTTATAGTATTTATTCAGATTCACCTATTTATTAT
MAL11|PF11_0293                 ------------------------------------------------
su_gi_contig_7635               TAAACGTTTTTATTTTATAGTATTTATTCAGATTCACCTATTTATTAT
gi|21542680|gb|BQ595954.1|BQ595 TAAACGTTTTTATTTTATAGTATTTATTCAGATTCACCTATTTATTAT

PF11_0293                       TATTAACCGTATTTTATTATATTTTATATTATTTATTTATTTATTTAT
MAL11|PF11_0293                 ------------------------------------------------
su_gi_contig_7635               TATTAACCGTATTTTATTATATTTTATATTATTTATTTATTTATTTAT
gi|21542680|gb|BQ595954.1|BQ595 TATTAACCGTATTTTATTATATTTTATATTATTTATTTATTTATTTAT

PF11_0293                       CTATTATTATTATTATTATTATTATTTTATTTTATTTTATTTTATTTT
MAL11|PF11_0293                 ------------------------------------------------
su_gi_contig_7635               CTATTATTATTATTATTATTATTATTTTATTTTATTTTATTTTATTTT
gi|21542680|gb|BQ595954.1|BQ595 CTATTATTATTATTATTATTATTATTTTATTTTATTTTATTTTATTTT

PF11_0293                       TTGTTATTATCAATGGATCACCAAGATCTGAAACCTGTTATATGGCAC
MAL11|PF11_0293                 ------------ATGGATCACCAAGATCTGAAACCTGTTATATGGCAC
su_gi_contig_7635               TTGTTATTATCAATGGATCACCAAGATCTGAAATCTGTTATATGGCAC
gi|21542680|gb|BQ595954.1|BQ595 TTGTTATTATCAATGGATCACCAAGATCTGAAATCTGTTATATGGCAC

PF11_0293                       AAAACCGAAAAGAAGACTAAGCCAAAAGATATTCATGAAGCGAGAAAG
MAL11|PF11_0293                 AAAACCGAAAAGAAGACTAAGCCAAAAGATATTCATGAAGCGAGAAAG
su_gi_contig_7635               AAAACCGAAAAGAAGACTAAGCCAAAAGATATTCATGAAGCGAGAAAG
gi|21542680|gb|BQ595954.1|BQ595 AAAACCGAAAAGAAGACTAAGCCAAAAGATATTCATGAAGCGAGAAAG

PF11_0293                       TTAGGTATTGACGTAGAAGTTGAAAAGAAATATTTTGGTGGAAAAAAT
MAL11|PF11_0293                 TTAGGTATTGACGTAGAAGTTGAAAAGAAATATTTTGGTGGAAAAAAT
su_gi_contig_7635               TTAGGTATTGACGTAGAAGTTGAAAAGAAATATTTTGGTGGAAAAAAT
gi|21542680|gb|BQ595954.1|BQ595 TTAGGTATTGACGTAGAAGTTGAAAAGAAATATTTTGGTGGAAAAAAT

PF11_0293                       AAATCAAGCAAAGGAAATTTAATAATAGAAAATAAAGCAAAAATTGAA
MAL11|PF11_0293                 AAATCAAGCAAAGGAAATTTAATAATAGAAAATAAAGCAAAAATTGAA
su_gi_contig_7635               AAATCAAGCAAAGGAAATTTAATAATAGAAAATAAAGCAAAAATTGAA
gi|21542680|gb|BQ595954.1|BQ595 AAATCAAGCAAAGGAAATTTAATAATAGAAAATAAAGCAAAAATTGAA

PF11_0293                       CAAGAAACTGAGAATTTTAAAATTGATAGAGTTACACCAGCTTTTTCT
MAL11|PF11_0293                 CAAGAAACTGAGAATTTTAAAATTGATAGAGTTACACCAGCTTTTTCT
su_gi_contig_7635               CAAGAAACTGAGAATTTTAAAATTGATAGAGTTACACCAGCTTTTTCT
gi|21542680|gb|BQ595954.1|BQ595 CAAGAAACTGAGAATTTTAAAATTGATAGAGTTACACCAGCTTTTTCT

PF11_0293                       AGAGCTTTACAACAAGCAAGAATTAGTAAAAAACTAACACAAGCACAA
MAL11|PF11_0293                 AGAGCTTTACAACAAGCAAGAATTAGTAAAAAACTAACACAAGCACAA
su_gi_contig_7635               AGAGCTTTACAACAAGCAAGAATTAGTAAAAAACTAACACAAGCACAA
gi|21542680|gb|BQ595954.1|BQ595 AGAGCTTTACAACAAGCAAGAATTAGTAAAAAACTAACACAAGCACAA

PF11_0293                       TTAGCTAGACTTGTTAATGAAAGTGAATCTGTTATTAAGGAATACGAA
MAL11|PF11_0293                 TTAGCTAGACTTGTTAATGAAAGTGAATCTGTTATTAAGGAATACGAA
su_gi_contig_7635               TTAGCTAGACTTGTTAATGAAAGTGAATCTGTTATTAAGGAATACGAA
gi|21542680|gb|BQ595954.1|BQ595 TTAGCTAGACTTGTTAATGAAAGTGAATCTGTTATTAAGGAATACGAA

PF11_0293                       AATGGAAAAGCAATACCAAATAATGTTATTATTCAGAAACTTAATAAA
MAL11|PF11_0293                 AATGGAAAAGCAATACCAAATAATGTTATTATTCAGAAACTTAATAAA
su_gi_contig_7635               AATGGAAAAGCAATACCAAATAATGTTATTATTCAGAAACTTAATAAA
gi|21542680|gb|BQ595954.1|BQ595 AATGGAAAAGCAATACCAAATAATGTTATTATTCAGAAACTTAATAAA

PF11_0293                       GTCTTGGGGGTCAATTTACCTTCACCCAAGAAAAAATAAACAAGAAAA
MAL11|PF11_0293                 GTCTTGGGGGTCAATTTACCTTCACCCAAGAAAAAATAA---------
su_gi_contig_7635               GTCTTGGGGGTCAATTTACCTTCACCCAAG------------------
gi|21542680|gb|BQ595954.1|BQ595 GTCTTGGGGGTCAATTTACCTTCACCCAAG------------------

PF11_0293                       AAAAAAAAAAAAAAAAAAAATATTTTTTGTTAAAATTATTAAGTTAAA
MAL11|PF11_0293                 ------------------------------------------------
su_gi_contig_7635               ------------------------------------------------
gi|21542680|gb|BQ595954.1|BQ595 ------------------------------------------------

PF11_0293                       TATCGATTTGTAAATAATACAAAATAAATATCTGTTTATAAAAAAGTT
MAL11|PF11_0293                 ------------------------------------------------
su_gi_contig_7635               ------------------------------------------------
gi|21542680|gb|BQ595954.1|BQ595 ------------------------------------------------

PF11_0293                       TACCCAATCTATACATATAAAAATAAATATCATTTTTTAATTTATTAT
MAL11|PF11_0293                 ------------------------------------------------
su_gi_contig_7635               ------------------------------------------------
gi|21542680|gb|BQ595954.1|BQ595 ------------------------------------------------

PF11_0293                       AAATAAATATTATATATATATATATATATATATATGAGAAAAGGTTCG
MAL11|PF11_0293                 ------------------------------------------------
su_gi_contig_7635               ------------------------------------------------
gi|21542680|gb|BQ595954.1|BQ595 ------------------------------------------------

PF11_0293                       CCTTTTTAAAAAAAAGAAAAAAGTGGAAACGTAAATGTATGTTTATAC
MAL11|PF11_0293                 ------------------------------------------------
su_gi_contig_7635               ------------------------------------------------
gi|21542680|gb|BQ595954.1|BQ595 ------------------------------------------------

PF11_0293                       ATATAATTTTATTATTTATTTATTCTTTTTTTTTTTTCTTTTTTTTTT
MAL11|PF11_0293                 ------------------------------------------------
su_gi_contig_7635               ------------------------------------------------
gi|21542680|gb|BQ595954.1|BQ595 ------------------------------------------------

PF11_0293                       TTATGTATATATATTTAATTTATTTGTTTCTTTTTTTTTTTTTTTTTT
MAL11|PF11_0293                 ------------------------------------------------
su_gi_contig_7635               ------------------------------------------------
gi|21542680|gb|BQ595954.1|BQ595 ------------------------------------------------

PF11_0293                       TTTTTTTTTTTTTTTATTATTATTATTATTATTATTATTCATTTCATT
MAL11|PF11_0293                 ------------------------------------------------
su_gi_contig_7635               ------------------------------------------------
gi|21542680|gb|BQ595954.1|BQ595 ------------------------------------------------

PF11_0293                       ATTTTTTTAGACTTTATTTAATTGATTTTAAAATTAACTTTTAATATT
MAL11|PF11_0293                 ------------------------------------------------
su_gi_contig_7635               ------------------------------------------------
gi|21542680|gb|BQ595954.1|BQ595 ------------------------------------------------

PF11_0293                       TTAATTCCTTTATAATTAACAACAAAAAAAAAAAATAATAAATAAATA
MAL11|PF11_0293                 ------------------------------------------------
su_gi_contig_7635               ------------------------------------------------
gi|21542680|gb|BQ595954.1|BQ595 ------------------------------------------------

PF11_0293                       AATAAAAATAAACATATTGAATAAATATTTTTATTTTTTCTTTTCTAT
MAL11|PF11_0293                 ------------------------------------------------
su_gi_contig_7635               ------------------------------------------------
gi|21542680|gb|BQ595954.1|BQ595 ------------------------------------------------

PF11_0293                       CTTTATCACCTTGTGTCAAAATAGGAATAATAAAAAGGGAAATAAATA
MAL11|PF11_0293                 ------------------------------------------------
su_gi_contig_7635               ------------------------------------------------
gi|21542680|gb|BQ595954.1|BQ595 ------------------------------------------------

PF11_0293                       CATACATATATACATTCATTTATATATATGAATGTATTTATATTTTTT
MAL11|PF11_0293                 ------------------------------------------------
su_gi_contig_7635               ------------------------------------------------
gi|21542680|gb|BQ595954.1|BQ595 ------------------------------------------------

PF11_0293                       TCTCCTTTAAAATATATATGAAGAATATCCAAGATTGTCTGGGTTTAC
MAL11|PF11_0293                 ------------------------------------------------
su_gi_contig_7635               ------------------------------------------------
gi|21542680|gb|BQ595954.1|BQ595 ------------------------------------------------

PF11_0293                       ACTATATTGAACAGGTCCTACAAAAATATAGCTATCGCTGTATGCCCA
MAL11|PF11_0293                 ------------------------------------------------
su_gi_contig_7635               ------------------------------------------------
gi|21542680|gb|BQ595954.1|BQ595 ------------------------------------------------

PF11_0293                       CTTGTACCAAAAAAAAAAAAAAAAAAAAAAAAAAAAAAATATATATAT
MAL11|PF11_0293                 ------------------------------------------------
su_gi_contig_7635               ------------------------------------------------
gi|21542680|gb|BQ595954.1|BQ595 ------------------------------------------------

PF11_0293                       ATATATATATAATAATAATAATAATAAATTGCCTGACTTGTTCAGGTT
MAL11|PF11_0293                 ------------------------------------------------
su_gi_contig_7635               ------------------------------------------------
gi|21542680|gb|BQ595954.1|BQ595 ------------------------------------------------

PF11_0293                       ATTTAATTATTTATTTATTTTTTTTTCTCTTTACGGTATTTGCATTAT
MAL11|PF11_0293                 ------------------------------------------------
su_gi_contig_7635               ------------------------------------------------
gi|21542680|gb|BQ595954.1|BQ595 ------------------------------------------------

PF11_0293                       GTTTCATAGTAGCCATTTGGCTAGATTTCATTGAAATGGGAACAGGTG
MAL11|PF11_0293                 ------------------------------------------------
su_gi_contig_7635               ------------------------------------------------
gi|21542680|gb|BQ595954.1|BQ595 ------------------------------------------------

PF11_0293                       CTACAGAGGGGTACTTTCAAAAAAAAAAAAAAAAAAAAAAAAAAAATA
MAL11|PF11_0293                 ------------------------------------------------
su_gi_contig_7635               ------------------------------------------------
gi|21542680|gb|BQ595954.1|BQ595 ------------------------------------------------

PF11_0293                       TACAAATATACAAATATACAAATATACAAATATACATATATATATATA
MAL11|PF11_0293                 ------------------------------------------------
su_gi_contig_7635               ------------------------------------------------
gi|21542680|gb|BQ595954.1|BQ595 ------------------------------------------------

PF11_0293                       TATATATGTTCTCGTGTGTGTATTTGAATATATTTATTTCTTTAATAC
MAL11|PF11_0293                 ------------------------------------------------
su_gi_contig_7635               ------------------------------------------------
gi|21542680|gb|BQ595954.1|BQ595 ------------------------------------------------

PF11_0293                       TTCGTTAAAATGCCCTTTATCGTCCTTATTGTTTATAAAATAAATGCC
MAL11|PF11_0293                 ------------------------------------------------
su_gi_contig_7635               ------------------------------------------------
gi|21542680|gb|BQ595954.1|BQ595 ------------------------------------------------

PF11_0293                       TGGATATAAGGAACTACTCCAATTTTGCTTATTTAAATTTAAATGCTT
MAL11|PF11_0293                 ------------------------------------------------
su_gi_contig_7635               ------------------------------------------------
gi|21542680|gb|BQ595954.1|BQ595 ------------------------------------------------

PF11_0293                       AATGGATGTTACATAATTGAGCAAGTCATTTTCTACAGCTATTCCTGC
MAL11|PF11_0293                 ------------------------------------------------
su_gi_contig_7635               ------------------------------------------------
gi|21542680|gb|BQ595954.1|BQ595 ------------------------------------------------

PF11_0293                       CAGGAGTCCATGAGAGAAGGCCAAGGAGTTATCAAAGTGTGTAGGAAA
MAL11|PF11_0293                 ------------------------------------------------
su_gi_contig_7635               ------------------------------------------------
gi|21542680|gb|BQ595954.1|BQ595 ------------------------------------------------

PF11_0293                       AAAACAGTTTATTTCTCTGTCGATTACTTTAATTAATGTTTGAAAATG
MAL11|PF11_0293                 ------------------------------------------------
su_gi_contig_7635               ------------------------------------------------
gi|21542680|gb|BQ595954.1|BQ595 ------------------------------------------------

PF11_0293                       TAATATATAATCTATATCACTATAAACCTTGATGTTCTTTACATTTAT
MAL11|PF11_0293                 ------------------------------------------------
su_gi_contig_7635               ------------------------------------------------
gi|21542680|gb|BQ595954.1|BQ595 ------------------------------------------------

PF11_0293                       TGGACTTGATATTGTATTCATATGCTTTTTGTAGCAATATAATTCTTT
MAL11|PF11_0293                 ------------------------------------------------
su_gi_contig_7635               ------------------------------------------------
gi|21542680|gb|BQ595954.1|BQ595 ------------------------------------------------

PF11_0293                       ATTTTGTTTGGATTTTTCCATCAAATTTTGTATATATTTTTTTATTTC
MAL11|PF11_0293                 ------------------------------------------------
su_gi_contig_7635               ------------------------------------------------
gi|21542680|gb|BQ595954.1|BQ595 ------------------------------------------------

PF11_0293                       ATTTATTAACATTACTTCAAAATTAGAATCGATATCTTCGTTTTCTCT
MAL11|PF11_0293                 ------------------------------------------------
su_gi_contig_7635               ------------------------------------------------
gi|21542680|gb|BQ595954.1|BQ595 ------------------------------------------------

PF11_0293                       TT
MAL11|PF11_0293                 --
su_gi_contig_7635               --
gi|21542680|gb|BQ595954.1|BQ595 --

;

endblock;
