# Supplementary material for: cDNA sequences reveal considerable gene prediction inaccuracy in the Plasmodium falciparum genome
Source: BMC Genomics. 2007 Jul 27;8:255. doi: 10.1186/1471-2164-8-255 (PMC1978503; doi:10.1186/1471-2164-8-255)
Supplement: Additional file 2 — Genes with predicted coding regions fully covered by EST and confirmation of predicted introns. Aligned cDNA and predicted CDS sequences can be viewed by double clicking the hyper-linked gene names in the Excel file. [file 1471-2164-8-255-S2.zip › PF11_0303.TXT]

#NEXUS

[!This data assembled using Sequencher, from Gene Codes Corporation.]
begin data;
   dimensions ntax=3 nchar=4786;
   format datatype=dna gap=- interleave=yes;
   matrix

PF11_0303        TAATGGAAATGATCAAAACACACCAATATCGAGCTAAATGCCGGACAA
MAL11|PF11_0303  ------------------------------------------------
su_gi_contig_522 ------------------------------------------------

PF11_0303        TTAATAGGACCAATTTGATTTATGTTAACATAAAAATATATATATGTG
MAL11|PF11_0303  ------------------------------------------------
su_gi_contig_522 ------------------------------------------------

PF11_0303        GGTAAATATAAATAAATAAATATATATATATGTATGTATATATTTATA
MAL11|PF11_0303  ------------------------------------------------
su_gi_contig_522 ------------------------------------------------

PF11_0303        TTTATATTTATGTATATATTTATATATATGTGCATATATAATATTTTT
MAL11|PF11_0303  ------------------------------------------------
su_gi_contig_522 ------------------------------------------------

PF11_0303        TTTTTTTTCTTTTCTTTTTATATGTCTATAATATATATATATATATAT
MAL11|PF11_0303  ------------------------------------------------
su_gi_contig_522 ------------------------------------------------

PF11_0303        ATATATATATATATATATATATATATATATATATATATATATAATATA
MAL11|PF11_0303  ------------------------------------------------
su_gi_contig_522 ------------------------------------------------

PF11_0303        TAATATATATATATTTATAACAATACACATTATTTGCTATGAATGTAT
MAL11|PF11_0303  ------------------------------------------------
su_gi_contig_522 ------------------------------------------------

PF11_0303        AGTTCTTTGTATTATATATTTTTACAAAAGAATTAATAACTGTATATA
MAL11|PF11_0303  ------------------------------------------------
su_gi_contig_522 ------------------------------------------------

PF11_0303        AGAAACTAAACCAATATAACTAAAAAAAAAAAAATTTTTAAAATATTA
MAL11|PF11_0303  ------------------------------------------------
su_gi_contig_522 ------------------------------------------------

PF11_0303        AAAAAATTATAAAAAAATCATATTTATTTTATCCCTTACCATAATGCA
MAL11|PF11_0303  ------------------------------------------------
su_gi_contig_522 ------------------------------------------------

PF11_0303        GAAAGGGGAAATAAAAAAGAAGAAAAATATTTTATGTGAATATATGAT
MAL11|PF11_0303  ------------------------------------------------
su_gi_contig_522 ------------------------------------------------

PF11_0303        CATTAAACATGTTAACGAAATATAAAAATACTTTATATATTTTTTTTT
MAL11|PF11_0303  ------------------------------------------------
su_gi_contig_522 ------------------------------------------------

PF11_0303        CAAGTGCTCATTCATTTTTATTAATTAAAAATTATATATCAAATATTA
MAL11|PF11_0303  ------------------------------------------------
su_gi_contig_522 ------------------------------------------------

PF11_0303        ACATAAATTTTCTTTTTTTTTTTTTACAAATATAATAAAATAAAATAA
MAL11|PF11_0303  ------------------------------------------------
su_gi_contig_522 ------------------------------------------------

PF11_0303        AATAGAACACTCCTGTTTTGGTAACCATATTATAAAAAATCAGAGAAT
MAL11|PF11_0303  ------------------------------------------------
su_gi_contig_522 ------------------------------------------------

PF11_0303        AAAACTATATGTATATATTTACATAAACATATTATCAATATATTATTA
MAL11|PF11_0303  ------------------------------------------------
su_gi_contig_522 ------------------------------------------------

PF11_0303        TATATATATATATTATATATATATATTATTTAAAAAGAAAATCACATT
MAL11|PF11_0303  ------------------------------------------------
su_gi_contig_522 ------------------------------------------------

PF11_0303        TTATTATAATTTCTTTTTTATTGAGTACATATGACCATGTTCAAATTT
MAL11|PF11_0303  ------------------------------------------------
su_gi_contig_522 ------------------------------------------------

PF11_0303        ACAGTATTATAATTTTTTTTATTTAAATTATAATATAATATCTTCTTA
MAL11|PF11_0303  ------------------------------------------------
su_gi_contig_522 ------------------------------------------------

PF11_0303        AATAAAGAATACAGATCTATGTAAAAAAAAGATATATATATATATATA
MAL11|PF11_0303  ------------------------------------------------
su_gi_contig_522 ------------------------------------------------

PF11_0303        TATATATAACCTATTTTTTCAGGCAAACATATATAATATATATATATT
MAL11|PF11_0303  ------------------------------------------------
su_gi_contig_522 ------------------------------------------------

PF11_0303        ATATATATATATAATATATATATATTATATATATATATAATATATGTA
MAL11|PF11_0303  ------------------------------------------------
su_gi_contig_522 ------------------------------------------------

PF11_0303        CATATTAATTATGTATATTTATATGTATTTATTTATATTTATATTTAT
MAL11|PF11_0303  ------------------------------------------------
su_gi_contig_522 ------------------------------------------------

PF11_0303        ATTTATATTAGTACAAAAAAATTGATCATGTGAATTACATATTATTAA
MAL11|PF11_0303  ------------------------------------------------
su_gi_contig_522 ------------------------------------------------

PF11_0303        ATATATATATATTTTTTTTTTTTATGTATTCTTAATTTTATAAAAACT
MAL11|PF11_0303  ------------------------------------------------
su_gi_contig_522 ------------------------------------------------

PF11_0303        AAAATATATGATCCATAATATATGTTGATAATAATAATAATTTGTATA
MAL11|PF11_0303  ------------------------------------------------
su_gi_contig_522 ------------------------------------------------

PF11_0303        ATATGTATACGGTTCATATATAATATTATCATAACAAATAATATGTAT
MAL11|PF11_0303  ------------------------------------------------
su_gi_contig_522 ------------------------------------------------

PF11_0303        TTTATATATATATATATATATTTTTTTTTTTGAATATATAATTTCACA
MAL11|PF11_0303  ------------------------------------------------
su_gi_contig_522 ------------------------------------------------

PF11_0303        GTGATTTTTACAAAAAAAAAAAAAAAAAAAAAAAAAAAAGAATCTCCA
MAL11|PF11_0303  ------------------------------------------------
su_gi_contig_522 ------------------------------------------------

PF11_0303        AGTTGTATTAAAAAGGTTAAATATTTTGTATATTATAAAATATCAAAT
MAL11|PF11_0303  ------------------------------------------------
su_gi_contig_522 -------------------------------ACCAGAAAATATCAAAT

PF11_0303        AATTGTGTATTATATATATTTATTTATTTTGCCTTTAATTTTTGTACG
MAL11|PF11_0303  ------------------------------------------------
su_gi_contig_522 AATTGTGTATTATATATATTTATTTATTTTGCCTTTAATTTTTGTACG

PF11_0303        ATAATTAAAAAAATGGAAGATAATAAAGAAGAAAATTGTGAACTGAAT
MAL11|PF11_0303  ------------ATGGAAGATAATAAAGAAGAAAATTGTGAACTGAAT
su_gi_contig_522 ATAATTAAAAAAATGGAAGATAATAAAGAAGAAAATTGTGAACTGAAT

PF11_0303        AAGAACAGTTATCCAAATTTTCACCTAGCAGATTTATTTTATCTTTTA
MAL11|PF11_0303  AAGAACAGTTATCCAAATTTTCACCTAGCAGATTTATTTTATCTTTTA
su_gi_contig_522 AAGAACAGTTATCCAAATTTTCACCTAGCAGATTTATTTTATCTTTTA

PF11_0303        CAATTACCTAATATATCAATAAATGAAAGGAATGATTTATTACAATCT
MAL11|PF11_0303  CAATTACCTAATATATCAATAAATGAAAGGAATGATTTATTACAATCT
su_gi_contig_522 CAATTACCTAATATATCAATAAATGAAAGGAATGATTTATTACAATCT

PF11_0303        CTTTTTGATGAAATAAAAAAAAATCATATGTATCCATATTATAATTAT
MAL11|PF11_0303  CTTTTTGATGAAATAAAAAAAAATCATATGTATCCATATTATAATTAT
su_gi_contig_522 CTTTTTGATGAAATAAAAAAAAATCATATGTATCCATATTATAATTAT

PF11_0303        ATATGTCAAGAATTAAATTTAAATTTCGATGAAGAATATTTTAAAAGT
MAL11|PF11_0303  ATATGTCAAGAATTAAATTTAAATTTCGATGAAGAATATTTTAAAAGT
su_gi_contig_522 ATATGTCAAGAATTAAATTTAAATTTCGATGAAGAATATTTTAAAAGT

PF11_0303        TTAAAAGAAAAAGCAGATGAAGAATTAAACCAAATAGAAAATAAACTG
MAL11|PF11_0303  TTAAAAGAAAAAGCAGATGAAGAATTAAACCAAATAGAAAATAAACTG
su_gi_contig_522 TTAAAAGAAAAAGCAGATGAAGAATTAAACCAAATAGAAAATAAACTG

PF11_0303        TCCGAGTCAGCTGAAAATTTTGATTCCTTAGATAATAAAAATGATGTT
MAL11|PF11_0303  TCCGAGTCAGCTGAAAATTTTGATTCCTTAGATAATAAAAATGATGTT
su_gi_contig_522 TCCGAGTCAGCTGAAAATTTTGATTCCTTAGATAATAAAAATGATGTT

PF11_0303        TTACTGAAGGCAAATTTTTTCTGTAAGATAAGTGATAAGGTAAAAAGG
MAL11|PF11_0303  TTACTGAAGGCAAATTTTTTCTGTAAGATAAGTGATAAG---------
su_gi_contig_522 TTACTGAAGGCAAATTTTTTCTGTAAGATAAGTGATAAG---------

PF11_0303        AAAAACAAACAAAAAAAATAAATAAAATAAAATGCAAATATATATATA
MAL11|PF11_0303  ------------------------------------------------
su_gi_contig_522 ------------------------------------------------

PF11_0303        TATATATATATATATATATATATATATATATATATATTTATTTATTTA
MAL11|PF11_0303  ------------------------------------------------
su_gi_contig_522 ------------------------------------------------

PF11_0303        TTTATTTATATGTTAATATGTTAATAATAAATCAATATGATTTTTATA
MAL11|PF11_0303  ------------------------------------------------
su_gi_contig_522 ------------------------------------------------

PF11_0303        CACTTTCTTTGAGTTATGAACACAAGGCCCTTTATATTTTAAATTTCA
MAL11|PF11_0303  ------------------------------------------------
su_gi_contig_522 ------------------------------------------------

PF11_0303        TTTATATATAATATGTTTCTTATTTTTAATATATATAAATGGGAGATA
MAL11|PF11_0303  ------------------------------------------------
su_gi_contig_522 ------------------------------------------------

PF11_0303        TTAATTTTTAATCATGTGTACATTATATATAATTGTATGAACTGTGAA
MAL11|PF11_0303  ------------------------------------------------
su_gi_contig_522 ------------------------------------------------

PF11_0303        AGGTTAAATATATTATATTACATGATTTTGTTTTATTTATTTATTTAT
MAL11|PF11_0303  ------------------------------------------------
su_gi_contig_522 ------------------------------------------------

PF11_0303        TTATTTATTATTTTTTTTCGTTGTAGGAAAATGCCTTTAAGGAATATG
MAL11|PF11_0303  --------------------------GAAAATGCCTTTAAGGAATATG
su_gi_contig_522 --------------------------GAAAATGCCTTTAAGGAATATG

PF11_0303        AGGAAACTTATAAGAAAGGAATAGGCATGGGTATGAAGCTAGACATCC
MAL11|PF11_0303  AGGAAACTTATAAGAAAGGAATAGGCATGGGTATGAAGCTAGACATCC
su_gi_contig_522 AGGAAACTTATAAGAAAGGAATAGGCATGGGTATGAAGCTAGACATCC

PF11_0303        TCCTTACTATGATAAGAATTTGTATATTTTATAACGATGTTAAAAATT
MAL11|PF11_0303  TCCTTACTATGATAAGAATTTGTATATTTTATAACGATGTTAAAAATT
su_gi_contig_522 TCCTTACTATGATAAGAATTTGTATATTTTATAACGATGTTAAAAATT

PF11_0303        TAAAGAAATACTTAGAACAAGCCCGAACACAAATGGAGAAGGGAGGAG
MAL11|PF11_0303  TAAAGAAATACTTAGAACAAGCCCGAACACAAATGGAGAAGGGAGGAG
su_gi_contig_522 TAAAGAAATACTTAGAACAAGCCCGAACACAAATGGAGAAGGGAGGAG

PF11_0303        ACTGGGAAAGAAAAAATAAACTTAAAATATATGAAGCATTAAATTATA
MAL11|PF11_0303  ACTGGGAAAGAAAAAATAAACTTAAAATATATGAAGCATTAAATTATA
su_gi_contig_522 ACTGGGAAAGAAAAAATAAACTTAAAATATATGAAGCATTAAATTATA

PF11_0303        TTATGATAAGAAATTTTGCAGAAGCATCGAAAATATTGATAGACGCAG
MAL11|PF11_0303  TTATGATAAGAAATTTTGCAGAAGCATCGAAAATATTGATAGACGCAG
su_gi_contig_522 TTATGATAAGAAATTTTGCAGAAGCATCGAAAATATTGATAGACGCAG

PF11_0303        CTTCTACCTTTACAGCTACGGAAATTATATCATATGAAAAAATTATAT
MAL11|PF11_0303  CTTCTACCTTTACAGCTACGGAAATTATATCATATGAAAAAATTATAT
su_gi_contig_522 CTTCTACCTTTACAGCTACGGAAATTATATCATATGAAAAAATTATAT

PF11_0303        TTTACGTCGTTATTCTTGGAATAGTAAACAAATAATACAACATATATA
MAL11|PF11_0303  TTTACGTCGTTATTCTTGGAATA-------------------------
su_gi_contig_522 TTTACGTCGTTATTCTTGGAATA-------------------------

PF11_0303        TATATATATATATATATATATATATATTTATTTATTTATTTATTTATT
MAL11|PF11_0303  ------------------------------------------------
su_gi_contig_522 ------------------------------------------------

PF11_0303        TATGTATGTATGTTATCTTATATATACATATATATGTTTACCATGAAA
MAL11|PF11_0303  ------------------------------------------------
su_gi_contig_522 ------------------------------------------------

PF11_0303        AAAAAAAAAAAAATAAATAACATACAGATAATACAATTTGTTAATATA
MAL11|PF11_0303  ------------------------------------------------
su_gi_contig_522 ------------------------------------------------

PF11_0303        TATAACAATTTGTATCGTTCATTTTGATATACGCTAACATATTATTTA
MAL11|PF11_0303  ------------------------------------------------
su_gi_contig_522 ------------------------------------------------

PF11_0303        TATTAATTTTTCATATATATATATATTTATTTATTTATTTTATTTTAT
MAL11|PF11_0303  ------------------------------------------------
su_gi_contig_522 ------------------------------------------------

PF11_0303        TTTGTTAGATGACCGAAGAAAGAACCGTTTTGGATAAGAAGATTCTAA
MAL11|PF11_0303  --------ATGACCGAAGAAAGAACCGTTTTGGATAAGAAGATTCTAA
su_gi_contig_522 --------ATGACCGAAGAAAGAACCGTTTTGGATAAGAAGATTCTAA

PF11_0303        ACAGTTCTGTAATTTTACAAATCACAAGCAGTGATGAAGATTTACACA
MAL11|PF11_0303  ACAGTTCTGTAATTTTACAAATCACAAGCAGTGATGAAGATTTACACA
su_gi_contig_522 ACAGTTCTGTAATTTTACAAATCACAAGCAGTGATGAAGATTTACACA

PF11_0303        CATATTTACATTCCTTTTATCATTGTGATTATCGAACCTTTATGGAGA
MAL11|PF11_0303  CATATTTACATTCCTTTTATCATTGTGATTATCGAACCTTTATGGAGA
su_gi_contig_522 CATATTTACATTCCTTTTATCATTGTGATTATCGAACCTTTATGGAGA

PF11_0303        AAACCATAAAAATTGCCATGAGAGTAAAAAGAGATAGATATTTAGGTA
MAL11|PF11_0303  AAACCATAAAAATTGCCATGAGAGTAAAAAGAGATAGATATTTAGGTA
su_gi_contig_522 AAACCATAAAAATTGCCATGAGAGTAAAAAGAGATAGATATTTAGGTA

PF11_0303        GACATTACAGATATTTTATTAGAAACACTAGAGTGAGAGCATATAAAC
MAL11|PF11_0303  GACATTACAGATATTTTATTAGAAACACTAGAGTGAGAGCATATAAAC
su_gi_contig_522 GACATTACAGATATTTTATTAGAAACACTAGAGTGAGAGCATATAAAC

PF11_0303        AATTCTTAGAACCATTTAAAAATGTGACTCTTAAAAATATGGCTTTTG
MAL11|PF11_0303  AATTCTTAGAACCATTTAAAAATGTGACTCTTAAAAATATGGCTTTTG
su_gi_contig_522 AATTCTTAGAACCATTTAAAAATGTGACTCTTAAAAATATGGCTTTTG

PF11_0303        CTTTTGGAGTTAGTGAAGAATTTATCGAAAATGAAATATCATCATTTA
MAL11|PF11_0303  CTTTTGGAGTTAGTGAAGAATTTATCGAAAATGAAATATCATCATTTA
su_gi_contig_522 CTTTTGGAGTTAGTGAAGAATTTATCGAAAATGAAATATCATCATTTA

PF11_0303        TAGCAAACGGAAAATTAAACTGTAAAATCGATAAAGTCAATGGATCTA
MAL11|PF11_0303  TAGCAAACGGAAAATTAAACTGTAAAATCGATAAAGTCAATGGATCTA
su_gi_contig_522 TAGCAAACGGAAAATTAAACTGTAAAATCGATAAAGTCAATGGATCTA

PF11_0303        TTGAGAGCAATCAACCAAATGAGAGAAACACAATGTATCAAAATACTA
MAL11|PF11_0303  TTGAGAGCAATCAACCAAATGAGAGAAACACAATGTATCAAAATACTA
su_gi_contig_522 TTGAGAGCAATCAACCAAATGAGAGAAACACAATGTATCAAAATACTA

PF11_0303        TTAAAAAGGTATACAATGTGTGATTAAAAAATATATTTTTTGTAAAGA
MAL11|PF11_0303  TTAAAAAGGTATACAATGTGTGA-------------------------
su_gi_contig_522 TTAAAAAG----------------------------------------

PF11_0303        TTTTGAAATTGTGAAAGTGGCCTTTACAGTCTCCACAAAAATTTATAT
MAL11|PF11_0303  ------------------------------------------------
su_gi_contig_522 ------------------------------------------------

PF11_0303        ACATATACACACACACATATATATATATATATATACATGTATATATTA
MAL11|PF11_0303  ------------------------------------------------
su_gi_contig_522 ------------------------------------------------

PF11_0303        ATTTCATTTTTTATTTTTTTTTATTTTTTTTTATTTTTTTTTTATTTT
MAL11|PF11_0303  ------------------------------------------------
su_gi_contig_522 ------------------------------------------------

PF11_0303        TTTTTATTTTTTTTTTATTTTTTTTTTTAGGGGGATATCCTTCTTAAC
MAL11|PF11_0303  ------------------------------------------------
su_gi_contig_522 ------------------------------GGGGATATCCTTCTTAAC

PF11_0303        AGAATTCAAAAATTATCAAGAGTAATTGACATGTGAAGTTAGGATAGA
MAL11|PF11_0303  ------------------------------------------------
su_gi_contig_522 AGAATTCAAAAATTATCAAGAGTAATTGACATGTGAAGTTAGGATAGA

PF11_0303        TCCAATAATTTTTAGTTTCTCTTTTTTTAAAATAACATAACATAAAAT
MAL11|PF11_0303  ------------------------------------------------
su_gi_contig_522 TCCAATAATTTTTAGTTTCTCTTTTTTTAAAATAACATAACATAAAAT

PF11_0303        AAAAATCAAATTTTGTAAACCATTATAATATGGTATACATATATCTTT
MAL11|PF11_0303  ------------------------------------------------
su_gi_contig_522 AAAAATCAAATTTTGTAAACCATTATAATATGGTATACATATATCTTT

PF11_0303        TTTTTTTTCTTCTTTTTTTTTCAATTATGATAATATATAGTTACATAC
MAL11|PF11_0303  ------------------------------------------------
su_gi_contig_522 TTTTTTTTCTTCTTTTTTTTTCAATTATGATAATATATAGTTACATAC

PF11_0303        ATATTATTTTATATATATACTTGTCAAACTAATTTTGTTTACCTTTTT
MAL11|PF11_0303  ------------------------------------------------
su_gi_contig_522 ATATTATTTTATATATATACTTGTCAAACTAATTTTGTTTACCTTTTT

PF11_0303        TTTAACCAAAAACGCCAAAACAAAAAAAAAAACAAAAAAAGTAAGAAA
MAL11|PF11_0303  ------------------------------------------------
su_gi_contig_522 TTTAACCAAAAACGCCAAAACAAAAAAAAAAACAAAAAAAGTAAGAAA

PF11_0303        GAAAAAAAAAGCATAGTTTAATTATAAAAAAAAGGAAATATTTAAAAT
MAL11|PF11_0303  ------------------------------------------------
su_gi_contig_522 GAAAAAAAAAGCATAGTTTAAT--------------------------

PF11_0303        TATCTCATGGTAAAATAATATATATATATATATATATATATATATATA
MAL11|PF11_0303  ------------------------------------------------
su_gi_contig_522 ------------------------------------------------

PF11_0303        TATATTATTTATAATATGAAAGTTGAACTTGTGAGCAACTTGAAAAGG
MAL11|PF11_0303  ------------------------------------------------
su_gi_contig_522 ------------------------------------------------

PF11_0303        GAAATGTATAAAATATATATATATATATATATATTTATGTACATGTAT
MAL11|PF11_0303  ------------------------------------------------
su_gi_contig_522 ------------------------------------------------

PF11_0303        ATATGTATTTTTTTTTTTTTTTTTTTTTTTTTTTGGCTAGCTATTTAA
MAL11|PF11_0303  ------------------------------------------------
su_gi_contig_522 ------------------------------------------------

PF11_0303        AATTTTTGAGCTAGCGCTAGCTATAAATCTTAAATAGGTTGTCTTTAA
MAL11|PF11_0303  ------------------------------------------------
su_gi_contig_522 ------------------------------------------------

PF11_0303        CAAATAAATATCTTTGTAAAGATTATAATGAATTTTGTGTATGTTGAT
MAL11|PF11_0303  ------------------------------------------------
su_gi_contig_522 ------------------------------------------------

PF11_0303        TGTACTAAAAGGGTGTAATTTCAATGGTCTAAACATGATTTGTAAAAT
MAL11|PF11_0303  ------------------------------------------------
su_gi_contig_522 ------------------------------------------------

PF11_0303        TTTATTTTCTGCTTCAGAATTAAAAACCGAAGAATGACAATCATCTTT
MAL11|PF11_0303  ------------------------------------------------
su_gi_contig_522 ------------------------------------------------

PF11_0303        AAAAATATGTAAGAAAGTTTTGATATTGTTTATAGAATATTTAAAAAT
MAL11|PF11_0303  ------------------------------------------------
su_gi_contig_522 ------------------------------------------------

PF11_0303        GAGTTTATTTGTTAAATTATATAATTTCATACTCATTTCATAATTTAC
MAL11|PF11_0303  ------------------------------------------------
su_gi_contig_522 ------------------------------------------------

PF11_0303        AAGAGTATCTTTTTGCCCATGTATAAAATCAATTTGTAAATTATAAAA
MAL11|PF11_0303  ------------------------------------------------
su_gi_contig_522 ------------------------------------------------

PF11_0303        AATATCATTTAAATATTTATTCTTTTTAAAATCATTAATAATTTTAAA
MAL11|PF11_0303  ------------------------------------------------
su_gi_contig_522 ------------------------------------------------

PF11_0303        AAATTCTTTTAATACGATCATATTGTCCCAATGAACATAAGAACATTT
MAL11|PF11_0303  ------------------------------------------------
su_gi_contig_522 ------------------------------------------------

PF11_0303        TTTGTTCATAATAAAGGAGCTTAATAAAAATAGGACACTATTATTAAC
MAL11|PF11_0303  ------------------------------------------------
su_gi_contig_522 ------------------------------------------------

PF11_0303        AACACTTTTTACTAGTTGTTGTGTATTAGTAAATGGAGCAACCAGCAC
MAL11|PF11_0303  ------------------------------------------------
su_gi_contig_522 ------------------------------------------------

PF11_0303        AACTTTGTCAACAGTAATTTTTAAATATTCTTTTAATATTTCTTCTTT
MAL11|PF11_0303  ------------------------------------------------
su_gi_contig_522 ------------------------------------------------

PF11_0303        TCTTTTCTTTCTTTCTCTTACTTTATTTAATAATTCATTTATTGTAAT
MAL11|PF11_0303  ------------------------------------------------
su_gi_contig_522 ------------------------------------------------

PF11_0303        TTTTTTTTCTATATTATAATTCTTTTCTTTTACATTATCAAAATTTGT
MAL11|PF11_0303  ------------------------------------------------
su_gi_contig_522 ------------------------------------------------

PF11_0303        ATAAATGTCAAACGTATTTTCTTTTGTAATCATATTCATATCAGAATC
MAL11|PF11_0303  ------------------------------------------------
su_gi_contig_522 ------------------------------------------------

PF11_0303        ATTATTATCCTTTATAGGACATAAAATATTATCA
MAL11|PF11_0303  ----------------------------------
su_gi_contig_522 ----------------------------------

;

endblock;
