# Supplementary material for: cDNA sequences reveal considerable gene prediction inaccuracy in the Plasmodium falciparum genome
Source: BMC Genomics. 2007 Jul 27;8:255. doi: 10.1186/1471-2164-8-255 (PMC1978503; doi:10.1186/1471-2164-8-255)
Supplement: Additional file 2 — Genes with predicted coding regions fully covered by EST and confirmation of predicted introns. Aligned cDNA and predicted CDS sequences can be viewed by double clicking the hyper-linked gene names in the Excel file. [file 1471-2164-8-255-S2.zip › PF11_0312.TXT]

#NEXUS

[!This data assembled using Sequencher, from Gene Codes Corporation.]
begin data;
   dimensions ntax=3 nchar=3264;
   format datatype=dna gap=- interleave=yes;
   matrix

PF11_0312                       AAAAAAAAAAATTTTTTTGCAGAGTCATAGGTTTGTAATTTATATTTA
MAL11|PF11_0312                 ------------------------------------------------
gi|15910341|gb|BI816292.1|BI816 ------------------------------------------------

PF11_0312                       TTTTTTATTACATATAAAAAATATAAATACATATAAAATATTCAATAT
MAL11|PF11_0312                 ------------------------------------------------
gi|15910341|gb|BI816292.1|BI816 ------------------------------------------------

PF11_0312                       TTATCTTTTTTTTTTTTTTTTTTTCTATTTTCTTCTTTACAATGAAAA
MAL11|PF11_0312                 ------------------------------------------------
gi|15910341|gb|BI816292.1|BI816 ------------------------------------------------

PF11_0312                       AAAAAAAATGACAACATTATTTTTTATATATTTATATAAATAAAGCAT
MAL11|PF11_0312                 ------------------------------------------------
gi|15910341|gb|BI816292.1|BI816 ------------------------------------------------

PF11_0312                       TCATATTATTACATTTGAATTTATTTTGTGTTATAATTATTTTTTTAA
MAL11|PF11_0312                 ------------------------------------------------
gi|15910341|gb|BI816292.1|BI816 ------------------------------------------------

PF11_0312                       AAAGCTTACCATAAATAAGGAGTTCTTAATATATAAAATGAAATATTA
MAL11|PF11_0312                 ------------------------------------------------
gi|15910341|gb|BI816292.1|BI816 ------------------------------------------------

PF11_0312                       TATTTTCCAAACAAAGTAAGGAAAGAAAATTAAAGAAAAGAAATGAAA
MAL11|PF11_0312                 ------------------------------------------------
gi|15910341|gb|BI816292.1|BI816 ------------------------------------------------

PF11_0312                       AGAAATGAAATGAAATGAAATGAAATGAAAATATTTTATAATAATATA
MAL11|PF11_0312                 ------------------------------------------------
gi|15910341|gb|BI816292.1|BI816 ------------------------------------------------

PF11_0312                       AAAAAAAAATGCATATTTTTTACATTAAGCAAAACTTATCTTTTTTTC
MAL11|PF11_0312                 ------------------------------------------------
gi|15910341|gb|BI816292.1|BI816 ------------------------------------------------

PF11_0312                       TTTTTTTTTTTTTTAAATTATTTTTTAAATTTTATTTTAATTAATAAA
MAL11|PF11_0312                 ------------------------------------------------
gi|15910341|gb|BI816292.1|BI816 ------------------------------------------------

PF11_0312                       TAGTATATATATTTTATATTATCATGTACAAAAAAAAAGAAAAGAAAA
MAL11|PF11_0312                 ------------------------------------------------
gi|15910341|gb|BI816292.1|BI816 ------------------------------------------------

PF11_0312                       TTACTATAGTGGATTTTTACTGAGAGTAGTCATGGGCATATTGTTTCC
MAL11|PF11_0312                 ------------------------------------------------
gi|15910341|gb|BI816292.1|BI816 ------------------------------------------------

PF11_0312                       CCCCCTTTATTTTTTTTTTTTATTTCTTTCTTCATATATTATAAATAT
MAL11|PF11_0312                 ------------------------------------------------
gi|15910341|gb|BI816292.1|BI816 ------------------------------------------------

PF11_0312                       ATTATAATATATGAATATATTTATATATATATATATAATATATATATA
MAL11|PF11_0312                 ------------------------------------------------
gi|15910341|gb|BI816292.1|BI816 ------------------------------------------------

PF11_0312                       TATATATATATATATATATAATAATGAATATATTTTATATGTATATAT
MAL11|PF11_0312                 ------------------------------------------------
gi|15910341|gb|BI816292.1|BI816 ------------------------------------------------

PF11_0312                       TATTTTTTATTATATAGTATGTAGTGAAAAAAGGGGACATACAAATAT
MAL11|PF11_0312                 ------------------------------------------------
gi|15910341|gb|BI816292.1|BI816 ------------------------------------------------

PF11_0312                       ATATATATATATATATATATATATATATATATATATATGTATGTATAT
MAL11|PF11_0312                 ------------------------------------------------
gi|15910341|gb|BI816292.1|BI816 ------------------------------------------------

PF11_0312                       ACCACAATATTCATTTTATAATATATTATAATATATATATTATTTATA
MAL11|PF11_0312                 ------------------------------------------------
gi|15910341|gb|BI816292.1|BI816 ------------------------------------------------

PF11_0312                       TGATATTTATATTCTTTATAGGTGTACTTAATAAATAAAAAATATTAT
MAL11|PF11_0312                 ------------------------------------------------
gi|15910341|gb|BI816292.1|BI816 ------------------------------------------------

PF11_0312                       AACATATATATAATATATTATATTATATAAAGAAAACAAATGCCCATA
MAL11|PF11_0312                 ------------------------------------------------
gi|15910341|gb|BI816292.1|BI816 ------------------------------------------------

PF11_0312                       ACAAGGATTATATATATATAATATAATAATATAATAATGAATATATTT
MAL11|PF11_0312                 ------------------------------------------------
gi|15910341|gb|BI816292.1|BI816 ------------------------------------------------

PF11_0312                       TATATGTATATATTTTATTATTATATGTAAACCAAAATGATACCACTT
MAL11|PF11_0312                 ------------------------------------------------
gi|15910341|gb|BI816292.1|BI816 ------------------------------------------------

PF11_0312                       ATTTTTACTATATTTTATATAAAATATCAAATTAAATAAAAAAAAAAT
MAL11|PF11_0312                 ------------------------------------------------
gi|15910341|gb|BI816292.1|BI816 ------------------------------------------------

PF11_0312                       AAAGAAGCAATATATTATATAATATTATATTATATATAAAGATAATAT
MAL11|PF11_0312                 ------------------------------------------------
gi|15910341|gb|BI816292.1|BI816 ------------------------------------------------

PF11_0312                       ATACTATATAATATATATATATATATATATATATATATAAATTTATAT
MAL11|PF11_0312                 ------------------------------------------------
gi|15910341|gb|BI816292.1|BI816 ------------------------------------------------

PF11_0312                       GTTAATATTTAATATTTAATATTTATATTTTCATGTTATAATTATTAT
MAL11|PF11_0312                 ------------------------------------------------
gi|15910341|gb|BI816292.1|BI816 ------------------------------------------------

PF11_0312                       TATTTATTTATAAAAAAAAAAAAAAAAAAAAAATTTAAACTTTACATT
MAL11|PF11_0312                 ------------------------------------------------
gi|15910341|gb|BI816292.1|BI816 ------------------------------------------------

PF11_0312                       TTTATTTTTTTTATAAATTTAAATATTTAAGAAAATAAACGTAAAAAT
MAL11|PF11_0312                 ------------------------------------------------
gi|15910341|gb|BI816292.1|BI816 ------------------------------------------------

PF11_0312                       TAGAAGATAATATAAAATAGTTATATTATTAATATAAAATTATCATTT
MAL11|PF11_0312                 ------------------------------------------------
gi|15910341|gb|BI816292.1|BI816 --------------------TTATATTATTAATATAAAATTATCATTT

PF11_0312                       AATTATTTTAATTGTTTTTATTTTTTCTTTTGAAATTA-TTTTTTTTT
MAL11|PF11_0312                 ------------------------------------------------
gi|15910341|gb|BI816292.1|BI816 AATTATTTTAATTGTTTTTATTTTTTCTTTTGAAATTATTTTTTTTTT

PF11_0312                       ATAAATAAATTAAAAAAGAAATTATATATTATATATATATATATTATA
MAL11|PF11_0312                 ------------------------------------------------
gi|15910341|gb|BI816292.1|BI816 ATAAATAAATTAAAAAAGAAATTATATATTATATATATATATATTATA

PF11_0312                       TTATATACAAAGATGCCAAAACAAATTACTGATATTCGTAAATTTTTA
MAL11|PF11_0312                 ------------ATGCCAAAACAAATTACTGATATTCGTAAATTTTTA
gi|15910341|gb|BI816292.1|BI816 TTATATACAAAGATGCCAAAACAAATTACTGATATTCGTAAATTTTTA

PF11_0312                       AAAATTAGTAGGAAGCCTGATACCACTGCTGTAATTATAATGAAGAAG
MAL11|PF11_0312                 AAAATTAGTAGGAAGCCTGATACCACTGCTGTAATTATAATGAAGAAG
gi|15910341|gb|BI816292.1|BI816 AAAATTAGTAGGAAGCCTGATACCACTGCTGTAATTATAATGAAGAAG

PF11_0312                       AAAAGTAAAACAAAGAAAAATACTGTGATAACAAAATTAAAGTTAAGA
MAL11|PF11_0312                 AAAAGTAAAACAAAGAAAAATACTGTGATAACAAAATTAAAGTTAAGA
gi|15910341|gb|BI816292.1|BI816 AAAAGTAAAACAAAGAAAAATACTGTGATAACAAAATTAAAGTTAAGA

PF11_0312                       ACAAAAAAATATTTATACACTATGGTTTTTGCTGATCGTAAAAAAGCT
MAL11|PF11_0312                 ACAAAAAAATATTTATACACTATGGTTTTTGCTGATCGTAAAAAAGCT
gi|15910341|gb|BI816292.1|BI816 ACAAAAAAATATTTATACACTATGGTTTTTGCTGATCGTAAAAAAGCT

PF11_0312                       GAAAGAATTGAAAACTCCTTATTACCAAGTTTGAAGAGAATTTATTAT
MAL11|PF11_0312                 GAAAGAATTGAAAACTCCTTATTACCAAGTTTGAAGAGAATTTATTAT
gi|15910341|gb|BI816292.1|BI816 GAAAGAATTGAAAACTCCTTATTACCAAGTTTGAAGAGAATTTATTAT

PF11_0312                       CCACAAAAAAAAGTAGGAAAAACTGTTAAGAAATGAAAGGAAATATAA
MAL11|PF11_0312                 CCACAAAAAAAAGTAGGAAAAACTGTTAAGAAATGA------------
gi|15910341|gb|BI816292.1|BI816 CCACAAAAAAAAGTAGGAAAAACTGTTAAGAAATGAAAGGAAATATAA

PF11_0312                       AAATTATAAAAAGGAATTGAAGAAATCCATTATACATATATTGTAAAA
MAL11|PF11_0312                 ------------------------------------------------
gi|15910341|gb|BI816292.1|BI816 AAATTATAAAAAGGAATTGAAGAAATCCATTATACATATATTGTAAAA

PF11_0312                       ATGTTATATAAATGGGAACATATGAAAAACATAATACTTTTATAAAAG
MAL11|PF11_0312                 ------------------------------------------------
gi|15910341|gb|BI816292.1|BI816 ATGTTATATAAATGGGAACATATGAAAAACATAATACTTTTATAAAAG

PF11_0312                       TTTATGTTCATCCATAAAGTTAAGTGATATTTTTTAAAAAAAAAAAAA
MAL11|PF11_0312                 ------------------------------------------------
gi|15910341|gb|BI816292.1|BI816 TTTATGTTCATCCATAAAGTTAAGTGATATTTTTT-------------

PF11_0312                       AAAAAAAATTGTATTTGGAATAACAAAATAGGCAAGCTCATAATATTT
MAL11|PF11_0312                 ------------------------------------------------
gi|15910341|gb|BI816292.1|BI816 ------------------------------------------------

PF11_0312                       TATTTTGAAAAATAATTATATTATTAAGAATAATATACTTAAGGAAAA
MAL11|PF11_0312                 ------------------------------------------------
gi|15910341|gb|BI816292.1|BI816 ------------------------------------------------

PF11_0312                       CAACAAAAAGGAAATTCAAAACTTAAAGTATACATATATATATATATA
MAL11|PF11_0312                 ------------------------------------------------
gi|15910341|gb|BI816292.1|BI816 ------------------------------------------------

PF11_0312                       TATATATATATATGTGTGTGTTATATGTATATATATTTTTTTTATTTT
MAL11|PF11_0312                 ------------------------------------------------
gi|15910341|gb|BI816292.1|BI816 ------------------------------------------------

PF11_0312                       TATTTTTAATTTTTTTTTTTTTTTTTTTTTTTTTTTCCCCAATATATA
MAL11|PF11_0312                 ------------------------------------------------
gi|15910341|gb|BI816292.1|BI816 ------------------------------------------------

PF11_0312                       TATTTTATATATGGTGTTATTCCTTTTAATATATATTTGTTTTTTTTA
MAL11|PF11_0312                 ------------------------------------------------
gi|15910341|gb|BI816292.1|BI816 ------------------------------------------------

PF11_0312                       TGATTGAACTATTTTTCATCTCTTTTAAACTTAAGAGAACTTATAAAA
MAL11|PF11_0312                 ------------------------------------------------
gi|15910341|gb|BI816292.1|BI816 ------------------------------------------------

PF11_0312                       ATATAAGAAAAATGAATTATTTAAAAGAAACATATATAATATGTTATA
MAL11|PF11_0312                 ------------------------------------------------
gi|15910341|gb|BI816292.1|BI816 ------------------------------------------------

PF11_0312                       AATAAATAAATAAATAAATATATATATATATATATATATATATATATA
MAL11|PF11_0312                 ------------------------------------------------
gi|15910341|gb|BI816292.1|BI816 ------------------------------------------------

PF11_0312                       TATATTAATTAATTGTTTTGTATATAAGCTCTTATAATTGGTTTTTTT
MAL11|PF11_0312                 ------------------------------------------------
gi|15910341|gb|BI816292.1|BI816 ------------------------------------------------

PF11_0312                       TTTTTTTTTTTTTTTCCTAAAATAAGTTCCTGCTTATATAAATACATA
MAL11|PF11_0312                 ------------------------------------------------
gi|15910341|gb|BI816292.1|BI816 ------------------------------------------------

PF11_0312                       TACACATATATATATATATATATATATAATATATATATAATATATATA
MAL11|PF11_0312                 ------------------------------------------------
gi|15910341|gb|BI816292.1|BI816 ------------------------------------------------

PF11_0312                       TATTTTTTTTTGATGTATGTGTGGAGAAAAAATTCACGTGAATAAATA
MAL11|PF11_0312                 ------------------------------------------------
gi|15910341|gb|BI816292.1|BI816 ------------------------------------------------

PF11_0312                       TTCAAATAATTTAATATTCAAATGATTAAATATCTTTCCTAATGAAGC
MAL11|PF11_0312                 ------------------------------------------------
gi|15910341|gb|BI816292.1|BI816 ------------------------------------------------

PF11_0312                       GAAGTAAATACATTATATTACTTTATTAAAATTTTTGCTTATTTAAAA
MAL11|PF11_0312                 ------------------------------------------------
gi|15910341|gb|BI816292.1|BI816 ------------------------------------------------

PF11_0312                       TTCTATAAATTTTATTGTGATATATTCTTATGAACATTATTTGTAACA
MAL11|PF11_0312                 ------------------------------------------------
gi|15910341|gb|BI816292.1|BI816 ------------------------------------------------

PF11_0312                       TGAAAGATTTTAAAGAGAGTTGGTTTTATAAAAAAATAAAACCGTGTA
MAL11|PF11_0312                 ------------------------------------------------
gi|15910341|gb|BI816292.1|BI816 ------------------------------------------------

PF11_0312                       TTAAGAAATATATGCCAAAATATACGAATGAAGGACACATCATATTTC
MAL11|PF11_0312                 ------------------------------------------------
gi|15910341|gb|BI816292.1|BI816 ------------------------------------------------

PF11_0312                       AAAATCCTTATGAGTTCTCATATGGTAATTGTGGTTATAGAGAAAAAT
MAL11|PF11_0312                 ------------------------------------------------
gi|15910341|gb|BI816292.1|BI816 ------------------------------------------------

PF11_0312                       ATAATTTATCGTCATGTGATTTATTAAATGCCATAAATAAATGTGGAA
MAL11|PF11_0312                 ------------------------------------------------
gi|15910341|gb|BI816292.1|BI816 ------------------------------------------------

PF11_0312                       TATTTGTAGGGTTGTTATTTATAAAATATAATTATGATATAATATTTA
MAL11|PF11_0312                 ------------------------------------------------
gi|15910341|gb|BI816292.1|BI816 ------------------------------------------------

PF11_0312                       ATCAAAAAGAAAAAAGAAATGACTTTACCACAACAAAAGGGAATAACA
MAL11|PF11_0312                 ------------------------------------------------
gi|15910341|gb|BI816292.1|BI816 ------------------------------------------------

PF11_0312                       ATAATTATGAAAATAAAGATGAGAACAATGAAAAGAAAAATGAAAAGA
MAL11|PF11_0312                 ------------------------------------------------
gi|15910341|gb|BI816292.1|BI816 ------------------------------------------------

PF11_0312                       AAAATGAAAAGAAAAATGAAAAGAAAAATAAAAACAAAAATGAAAAGA
MAL11|PF11_0312                 ------------------------------------------------
gi|15910341|gb|BI816292.1|BI816 ------------------------------------------------

PF11_0312                       AAAATAAAAACAAAAATGAGAACAATGAAAAGAAAAATGAAAATAAAA
MAL11|PF11_0312                 ------------------------------------------------
gi|15910341|gb|BI816292.1|BI816 ------------------------------------------------

PF11_0312                       ATAAAAACAAAAATGAGAACAATGAAAACACAAATGAAAACAATAAAA
MAL11|PF11_0312                 ------------------------------------------------
gi|15910341|gb|BI816292.1|BI816 ------------------------------------------------

PF11_0312                       ACAATAAAAACAATAAAAACAATAAAAACAATAAAAACAATAGCAATA
MAL11|PF11_0312                 ------------------------------------------------
gi|15910341|gb|BI816292.1|BI816 ------------------------------------------------

PF11_0312                       GTAATAATAATAATAATTATTATTATTATAATCATTATAATATGTGTG
MAL11|PF11_0312                 ------------------------------------------------
gi|15910341|gb|BI816292.1|BI816 ------------------------------------------------

PF11_0312                       
MAL11|PF11_0312                 
gi|15910341|gb|BI816292.1|BI816 

;

endblock;
