# Supplementary material for: cDNA sequences reveal considerable gene prediction inaccuracy in the Plasmodium falciparum genome
Source: BMC Genomics. 2007 Jul 27;8:255. doi: 10.1186/1471-2164-8-255 (PMC1978503; doi:10.1186/1471-2164-8-255)
Supplement: Additional file 2 — Genes with predicted coding regions fully covered by EST and confirmation of predicted introns. Aligned cDNA and predicted CDS sequences can be viewed by double clicking the hyper-linked gene names in the Excel file. [file 1471-2164-8-255-S2.zip › PF11_0313.TXT]

#NEXUS

[!This data assembled using Sequencher, from Gene Codes Corporation.]
begin data;
   dimensions ntax=4 nchar=3950;
   format datatype=dna gap=- interleave=yes;
   matrix

PF11_0313        TAATATAATATTATATAATATATTGCTTCTTTATTTTTTTTTTATTTA
MAL11|PF11_0313  ------------------------------------------------
su_gi_contig_217 ------------------------------------------------
B04_61_1.ab1     ------------------------------------------------

PF11_0313        ATTTGATATTTTATATAAAATATAGTAAAAATAAGTGGTATCATTTTG
MAL11|PF11_0313  ------------------------------------------------
su_gi_contig_217 ------------------------------------------------
B04_61_1.ab1     ------------------------------------------------

PF11_0313        GTTTACATATAATAATAAAATATATACATATAAAATATATTCATTATT
MAL11|PF11_0313  ------------------------------------------------
su_gi_contig_217 ------------------------------------------------
B04_61_1.ab1     ------------------------------------------------

PF11_0313        ATATTATTATATTATATATATATAATCCTTGTTATGGGCATTTGTTTT
MAL11|PF11_0313  ------------------------------------------------
su_gi_contig_217 ------------------------------------------------
B04_61_1.ab1     ------------------------------------------------

PF11_0313        CTTTATATAATATAATATATTATATATATGTTATAATATTTTTTATTT
MAL11|PF11_0313  ------------------------------------------------
su_gi_contig_217 ------------------------------------------------
B04_61_1.ab1     ------------------------------------------------

PF11_0313        ATTAAGTACACCTATAAAGAATATAAATATCATATAAATAATATATAT
MAL11|PF11_0313  ------------------------------------------------
su_gi_contig_217 ------------------------------------------------
B04_61_1.ab1     ------------------------------------------------

PF11_0313        ATTATAATATATTATAAAATGAATATTGTGGTATATACATACATATAT
MAL11|PF11_0313  ------------------------------------------------
su_gi_contig_217 ------------------------------------------------
B04_61_1.ab1     ------------------------------------------------

PF11_0313        ATATATATATATATATATATATATATATATATATATTTGTATGTCCCC
MAL11|PF11_0313  ------------------------------------------------
su_gi_contig_217 ------------------------------------------------
B04_61_1.ab1     ------------------------------------------------

PF11_0313        TTTTTTCACTACATACTATATAATAAAAAATAATATATACATATAAAA
MAL11|PF11_0313  ------------------------------------------------
su_gi_contig_217 ------------------------------------------------
B04_61_1.ab1     ------------------------------------------------

PF11_0313        TATATTCATTATTATATATATATATATATATATATATATATATTATAT
MAL11|PF11_0313  ------------------------------------------------
su_gi_contig_217 ------------------------------------------------
B04_61_1.ab1     ------------------------------------------------

PF11_0313        ATATATATATAAATATATTCATATATTATAATATATTTATAATATATG
MAL11|PF11_0313  ------------------------------------------------
su_gi_contig_217 ------------------------------------------------
B04_61_1.ab1     ------------------------------------------------

PF11_0313        AAGAAAGAAATAAAAAAAAAAAATAAAGGGGGGGAAACAATATGCCCA
MAL11|PF11_0313  ------------------------------------------------
su_gi_contig_217 ------------------------------------------------
B04_61_1.ab1     ------------------------------------------------

PF11_0313        TGACTACTCTCAGTAAAAATCCACTATAGTAATTTTCTTTTCTTTTTT
MAL11|PF11_0313  ------------------------------------------------
su_gi_contig_217 ------------------------------------------------
B04_61_1.ab1     ------------------------------------------------

PF11_0313        TTTGTACATGATAATATAAAATATATATACTATTTATTAATTAAAATA
MAL11|PF11_0313  ------------------------------------------------
su_gi_contig_217 ------------------------------------------------
B04_61_1.ab1     ------------------------------------------------

PF11_0313        AAATTTAAAAAATAATTTAAAAAAAAAAAAAAGAAAAAAAGATAAGTT
MAL11|PF11_0313  ------------------------------------------------
su_gi_contig_217 ------------------------------------------TAAGTT
B04_61_1.ab1     ------------------------------------------------

PF11_0313        TTGCTTAATGTAAAAAATATGCATTTTTTTTTTATATTATTATAAAAT
MAL11|PF11_0313  ------------------------------------------------
su_gi_contig_217 TTGCTTAATGTAAAAAATATGCATTTTTTTTTTATATTATTATAAAAT
B04_61_1.ab1     ------------------------------------------------

PF11_0313        ATTTTCATTTCATTTCATTTCATTTCATTTCTTTTCATTTCTTTTCTT
MAL11|PF11_0313  ------------------------------------------------
su_gi_contig_217 ATTTTCATTTCATTTCATTTCATTTCATTTCTTTTCATTTCTTTTCTT
B04_61_1.ab1     ------------------------------------------------

PF11_0313        TAATTTTCTTTCCTTACTTTGTTTGGAAAATATAATATTTCATTTTAT
MAL11|PF11_0313  ------------------------------------------------
su_gi_contig_217 TAATTTTCTTTCCTTACTTTGTTTGGAAAATATAATATTTCATTTTAT
B04_61_1.ab1     ------------------------------------------------

PF11_0313        ATATTAAGAACTCCTTATTTATGGTAAGCTTTTTAAAAAAATAATTAT
MAL11|PF11_0313  ------------------------------------------------
su_gi_contig_217 ATATTAAGAACTCCTTATTTATG-------------------------
B04_61_1.ab1     ------------------------------------------------

PF11_0313        AACACAAAATAAATTCAAATGTAATAATATGAATGCTTTATTTATATA
MAL11|PF11_0313  ------------------------------------------------
su_gi_contig_217 ------------------------------------------------
B04_61_1.ab1     ------------------------------------------------

PF11_0313        AATATATAAAAAATAATGTTGTCATTTTTTTTTTTTCATTGTAAAGAA
MAL11|PF11_0313  ------------------------------------------------
su_gi_contig_217 ------------------------------------------------
B04_61_1.ab1     ------------------------------------------------

PF11_0313        GAAAATAGAAAAAAAAAAAAAAAAAAAGATAAATATTGAATATTTTAT
MAL11|PF11_0313  ------------------------------------------------
su_gi_contig_217 ------------------------------------------------
B04_61_1.ab1     ------------------------------------------------

PF11_0313        ATGTATTTATATTTTTTATATGTAATAAAAAATAAATATAAATTACAA
MAL11|PF11_0313  ------------------------------------------------
su_gi_contig_217 ------------------------------------------------
B04_61_1.ab1     ------------------------------------------------

PF11_0313        ACCTATGACTCTGCAAAAAAATTTTTTTTTTTTTTTTTTTTTTACATT
MAL11|PF11_0313  ------------------------------------------------
su_gi_contig_217 ------------------------------------------------
B04_61_1.ab1     ------------------------------------------------

PF11_0313        TTATTAAAAGAAAAATAATACATATGTATATTATATATATATATATAT
MAL11|PF11_0313  ------------------------------------------------
su_gi_contig_217 ------------------------------------------------
B04_61_1.ab1     ------------------------------------------------

PF11_0313        ATATGTTCCATTTCATTTTATAAATATTTTATTTGTTATTTTTTTTTT
MAL11|PF11_0313  ------------------------------------------------
su_gi_contig_217 ------------------------------------------------
B04_61_1.ab1     ------------------------------------------------

PF11_0313        TTATTTCATATGTATAGGTTAAATTGATTGTCGGACAAGCGAATTTGT
MAL11|PF11_0313  ------------------------------------------------
su_gi_contig_217 -----------------GTTAAATTGATTGTCGGACAAGCGAATTTGT
B04_61_1.ab1     ------------------------------------------------

PF11_0313        ACTGCCAGTCTCCATAAAAACATCAAACTGTTTAAACAAAAAAAATAT
MAL11|PF11_0313  ------------------------------------------------
su_gi_contig_217 ACTGCCAGTCTCCATAAAAACATCAAACTGTTTAAACAAAAAAAATAT
B04_61_1.ab1     --------------------------ACTGTTTAAACAAAAAAAATAT

PF11_0313        CCTGTTGATACCTTTTTTTAAAGGGATTCCTTTTTCTTATATGTATAA
MAL11|PF11_0313  ------------------------------------------------
su_gi_contig_217 CCTGTTGATACCTTTTTTTAAAGGGATTCCTTTTTCTTATATGTATAA
B04_61_1.ab1     CCTGTTGATACCTTTTTTTAAAGGGATTCCTTTTTCTTATATGTATAA

PF11_0313        TATATAATATATAATATATAATTATTATTTTATTTTATTTTATTTTAT
MAL11|PF11_0313  ------------------------------------------------
su_gi_contig_217 TATATAATATATAATATATAATTATTATTTTATTTTATTTTATTTTAT
B04_61_1.ab1     TATATAATATATAATATATAATTATTATTTTATTTTATTTTATTTTAT

PF11_0313        TTTTTCGCGCATTGTTCCCATTATATTTTAATTTAAATATTATTTTAT
MAL11|PF11_0313  ------------------------------------------------
su_gi_contig_217 TTTTTCGCGCATTGTTCCCATTATATTTTAATTTAAATATTATTTTAT
B04_61_1.ab1     TTTTTCGCGCATTGTTCCCATTATATTTTAATTTAAATATTATTTTAT

PF11_0313        TTTTTAAAAAAAATGGCGAAATTATCCAAGCAACAAAAAAAGCAAATG
MAL11|PF11_0313  ------------ATGGCGAAATTATCCAAGCAACAAAAAAAGCAAATG
su_gi_contig_217 TTTTTAAAAAAAATGGCGAAATTATCCAAGCAACAAAAAAAGCAAATG
B04_61_1.ab1     TTTTTAAAAAAAATGGCGAAATTATCCAAGCAACAAAAAAAGCAAATG

PF11_0313        TACATTGAGAAGCTTAGCTCTCTCATTCAACAATATTCCAAAATATTA
MAL11|PF11_0313  TACATTGAGAAGCTTAGCTCTCTCATTCAACAATATTCCAAAATATTA
su_gi_contig_217 TACATTGAGAAGCTTAGCTCTCTCATTCAACAATATTCCAAAATATTA
B04_61_1.ab1     TACATTGAGAAGCTTAGCTCTCTCATTCAACAATATTCCAAAATATTA

PF11_0313        ATTGTGCATGTAGACAATGTGGGATCTAATCAAATGGCTAGTGTTCGT
MAL11|PF11_0313  ATTGTGCATGTAGACAATGTGGGATCTAATCAAATGGCTAGTGTTCGT
su_gi_contig_217 ATTGTGCATGTAGACAATGTGGGATCTAATCAAATGGCTAGTGTTCGT
B04_61_1.ab1     ATTGTGCATGTAGACAATGTGGGATCTAATCAAATGGCTAGTGTTCGT

PF11_0313        AAAAGTTTAAGAGGAAAGGCTACAATATTGATGGGAAAAAATACAAGA
MAL11|PF11_0313  AAAAGTTTAAGAGGAAAGGCTACAATATTGATGGGAAAAAATACAAGA
su_gi_contig_217 AAAAGTTTAAGAGGAAAGGCTACAATATTGATGGGAAAAAATACAAGA
B04_61_1.ab1     AAAAGTTTAAGAGGAAAGGCTACAATATTGATGGGAAAAAATACAAGA

PF11_0313        ATTCGAACGGCTCTTAAAAAGAATTTACAAGCTGTACCTCAAATAGAA
MAL11|PF11_0313  ATTCGAACGGCTCTTAAAAAGAATTTACAAGCTGTACCTCAAATAGAA
su_gi_contig_217 ATTCGAACGGCTCTTAAAAAGAATTTACAAGCTGTACCTCAAATAGAA
B04_61_1.ab1     ATTCGAACGGCTCTTAAAAAGAATTTACAAGCTGTACCTCAAATAGAA

PF11_0313        AAATTGTTACCTTTAGTAAAATTAAATATGGGTTTTGTATTTTGTAAA
MAL11|PF11_0313  AAATTGTTACCTTTAGTAAAATTAAATATGGGTTTTGTATTTTGTAAA
su_gi_contig_217 AAATTGTTACCTTTAGTAAAATTAAATATGGGTTTTGTATTTTGTAAA
B04_61_1.ab1     AAATTGTTACCTTTAGTAAAATTAAATATGGGTTTTGTATTTTGTAAA

PF11_0313        GATGATTTATCTGAAATAAGAAACATCATTTTAGATAATAAATCTCCA
MAL11|PF11_0313  GATGATTTATCTGAAATAAGAAACATCATTTTAGATAATAAATCTCCA
su_gi_contig_217 GATGATTTATCTGAAATAAGAAACATCATTTTAGATAATAAATCTCCA
B04_61_1.ab1     GATGATTTATCTGAAATAAGAAACATCATTTTAGATAATAAATCTCCA

PF11_0313        GCACCAGCAAGATTAGGTGTTATAGCACCAATAGACGTTTTTATTCCA
MAL11|PF11_0313  GCACCAGCAAGATTAGGTGTTATAGCACCAATAGACGTTTTTATTCCA
su_gi_contig_217 GCACCAGCAAGATTAGGTGTTATAGCACCAATAGACGTTTTTATTCCA
B04_61_1.ab1     GTACCAGCAAGATTAGGTGTTATAGCACCAATAGACGTTTTTATTCCA

PF11_0313        CCAGGACCAACAGGTATGGATCCATCTCACACATCGTTTTTTCAGTCT
MAL11|PF11_0313  CCAGGACCAACAGGTATGGATCCATCTCACACATCGTTTTTTCAGTCT
su_gi_contig_217 CCAGGACCAACAGGTATGGATCCATCTCACACATCGTTTTTTCAGTCT
B04_61_1.ab1     CCAGGACCAACAGGTATGGATCCATCTCACACATCGTTTTTTCAGTCT

PF11_0313        CTTGGTATATCTACAAAAATTGTTAAAGGTCAAATTGAAATACAAGAA
MAL11|PF11_0313  CTTGGTATATCTACAAAAATTGTTAAAGGTCAAATTGAAATACAAGAA
su_gi_contig_217 CTTGGTATATCTACAAAAATTGTTAAAGGTCAAATTGAAATACAAGAA
B04_61_1.ab1     CTTGGTATATCTACAAAAATTGTTAAAGGTCAAATTGAAATACAAGAA

PF11_0313        CATGTACATTTAATTAAACAAGGAGAAAAGGTAACAGCTTCTTCAGCA
MAL11|PF11_0313  CATGTACATTTAATTAAACAAGGAGAAAAGGTAACAGCTTCTTCAGCA
su_gi_contig_217 CATGTACATTTAATTAAACAAGGAGAAAAGGTAACAGCTTCTTCAGCA
B04_61_1.ab1     CATGTACATTTAATTAAACAAGGAGAAAAGGTAACAGCTTCTTCAGCA

PF11_0313        ACACTTTTACAAAAATTCAACATGAAACCCTTTTCATATGGTGTTGAT
MAL11|PF11_0313  ACACTTTTACAAAAATTCAACATGAAACCCTTTTCATATGGTGTTGAT
su_gi_contig_217 ACACTTTTACAAAAATTCAACATGAAACCCTTTTCATATGGTGTTGAT
B04_61_1.ab1     ACACTTTTACAAAAATTCAACATGAAACCCTTTTCGTATGGTGTTGAT

PF11_0313        GTAAGAACTGTATATGATGATGGTGTAATTTATGATGCAAAAGTTTTA
MAL11|PF11_0313  GTAAGAACTGTATATGATGATGGTGTAATTTATGATGCAAAAGTTTTA
su_gi_contig_217 GTAAGAACTGTATATGATGATGGTGTAATTTATGATGCAAAAGTTTTA
B04_61_1.ab1     GTAAGAACTGTATA----------------------------------

PF11_0313        GATATTACCGATGAAGATATCTTAGAAAAATTTTCAAAAGGTGTATCT
MAL11|PF11_0313  GATATTACCGATGAAGATATCTTAGAAAAATTTTCAAAAGGTGTATCT
su_gi_contig_217 GATATTACCGATGAAGATATCTTAGAAAAATTTTCAAAAGGTGTATCT
B04_61_1.ab1     ------------------------------------------------

PF11_0313        AATGTCGCTGCTTTATCTAGAGCTACAGGTGTTATTACAGAGGCTTCT
MAL11|PF11_0313  AATGTCGCTGCTTTATCTAGAGCTACAGGTGTTATTACAGAGGCTTCT
su_gi_contig_217 AATGTCGCTGCTTTATCTAGAGCTACAGGTGTTATTACAGAGGCTTCT
B04_61_1.ab1     ------------------------------------------------

PF11_0313        TATCCACATGTATTTGTCGAAGCATTCAAGAATATTGTTGCTTTAATT
MAL11|PF11_0313  TATCCACATGTATTTGTCGAAGCATTCAAGAATATTGTTGCTTTAATT
su_gi_contig_217 TATCCACATGTATTTGTCGAAGCATTCAAGAATATTGTTGCTTTAATT
B04_61_1.ab1     ------------------------------------------------

PF11_0313        ATAGATTCAGATTATACTTTCCCATTAATGGAAAATATTAAAAAAATG
MAL11|PF11_0313  ATAGATTCAGATTATACTTTCCCATTAATGGAAAATATTAAAAAAATG
su_gi_contig_217 ATAGATTCAGATTATACTTTCCCATTAATGGAAAATATTAAAAAAATG
B04_61_1.ab1     ------------------------------------------------

PF11_0313        GTTGAAAATCCAGAAGCATTTGCCGCAGTTGCTGCACCTGCATCTGCA
MAL11|PF11_0313  GTTGAAAATCCAGAAGCATTTGCCGCAGTTGCTGCACCTGCATCTGCA
su_gi_contig_217 GTTGAAAATCCAGAAGCATTTGCCGCAGTTGCTGCACCTGCATCTGCA
B04_61_1.ab1     ------------------------------------------------

PF11_0313        GCCAAAGCTGATGAACCCAAAAAAGAAGAAGCCAAAAAAGTAGAAGAG
MAL11|PF11_0313  GCCAAAGCTGATGAACCCAAAAAAGAAGAAGCCAAAAAAGTAGAAGAG
su_gi_contig_217 GCCAAAGCTGATGAACCCAAAAAAGAAGAAGCCAAAAAAGTAGAAGAG
B04_61_1.ab1     ------------------------------------------------

PF11_0313        GAGGAAGAAGAAGAAGAAGATGGATTCATGGGATTTGGAATGTTTGAT
MAL11|PF11_0313  GAGGAAGAAGAAGAAGAAGATGGATTCATGGGATTTGGAATGTTTGAT
su_gi_contig_217 GAGGAAGAAGAAGAAGAAGATGGATTCATGGGATTTGGAATGTTTGAT
B04_61_1.ab1     ------------------------------------------------

PF11_0313        TAATATCTGAACATATCAACATATTACTATCTATTATATATACAAATT
MAL11|PF11_0313  TAA---------------------------------------------
su_gi_contig_217 TAATATCTGAACATATCAACATATTACTATCTATTATATATACAAATT
B04_61_1.ab1     ------------------------------------------------

PF11_0313        GTTTTTTTGTATATATTATGTTGTATCTTTTATGTATTATGTGAAGAT
MAL11|PF11_0313  ------------------------------------------------
su_gi_contig_217 GTTTTTTTGTATATATTATGTTGTATCTTTTATGTATTATGTGAAGAT
B04_61_1.ab1     ------------------------------------------------

PF11_0313        TCAAAAAAAAAAAAAAAAAAAAAAAAAAAAAAAAAAATCAGACAGGTA
MAL11|PF11_0313  ------------------------------------------------
su_gi_contig_217 TCAAA-------------------------------------------
B04_61_1.ab1     ------------------------------------------------

PF11_0313        CACATTCCATGTTCAAAATGAAGCATAGTAGAGTCGAAGAAAAAAAAA
MAL11|PF11_0313  ------------------------------------------------
su_gi_contig_217 ------------------------------------------------
B04_61_1.ab1     ------------------------------------------------

PF11_0313        AAAAAAAAAAAAAAAATCAAACAAAATGAAATAAAATAAAATGAAATA
MAL11|PF11_0313  ------------------------------------------------
su_gi_contig_217 ------------------------------------------------
B04_61_1.ab1     ------------------------------------------------

PF11_0313        AATTGAGATAAAATAAAATAATTTCCAAGGAATTTTTTTTTTTTTTAT
MAL11|PF11_0313  ------------------------------------------------
su_gi_contig_217 ------------------------------------------------
B04_61_1.ab1     ------------------------------------------------

PF11_0313        TTTGGCTTTTAATGGTAATATTCAAATTATTATATTAATATATTATAT
MAL11|PF11_0313  ------------------------------------------------
su_gi_contig_217 ------------------------------------------------
B04_61_1.ab1     ------------------------------------------------

PF11_0313        ATATATATGTTAATGAAATGATATGGGGGAATATGAAAAAAGAAAAAA
MAL11|PF11_0313  ------------------------------------------------
su_gi_contig_217 ------------------------------------------------
B04_61_1.ab1     ------------------------------------------------

PF11_0313        GTCGAATATATATATATTTTTATATTTATGTTATTTTTTGAATGAGGA
MAL11|PF11_0313  ------------------------------------------------
su_gi_contig_217 ------------------------------------------------
B04_61_1.ab1     ------------------------------------------------

PF11_0313        AAAAAGTTCTCAAATGTTCGCAGTTGAGAGTTTTTAGTAAAAAGCTCA
MAL11|PF11_0313  ------------------------------------------------
su_gi_contig_217 ------------------------------------------------
B04_61_1.ab1     ------------------------------------------------

PF11_0313        ATGAATTTTTATTGTAGCCTTCACTTAGATGTCTGACAATAAAAACAT
MAL11|PF11_0313  ------------------------------------------------
su_gi_contig_217 ------------------------------------------------
B04_61_1.ab1     ------------------------------------------------

PF11_0313        AAATATTTGTTCAAAAAAATATTTTTAAAATAAAAATTATAAAATTTG
MAL11|PF11_0313  ------------------------------------------------
su_gi_contig_217 ------------------------------------------------
B04_61_1.ab1     ------------------------------------------------

PF11_0313        TATATATATATATATATATATATATATATATATATATATGTATAATTT
MAL11|PF11_0313  ------------------------------------------------
su_gi_contig_217 ------------------------------------------------
B04_61_1.ab1     ------------------------------------------------

PF11_0313        ACAATATATTATATATTTTTTGTGAATGATGAAAAAAGTTCTCAAATG
MAL11|PF11_0313  ------------------------------------------------
su_gi_contig_217 ------------------------------------------------
B04_61_1.ab1     ------------------------------------------------

PF11_0313        TTCGCAGTTGAGAGTTTTTAGAAAAAAAGCTCAATGAATTTTTATTGT
MAL11|PF11_0313  ------------------------------------------------
su_gi_contig_217 ------------------------------------------------
B04_61_1.ab1     ------------------------------------------------

PF11_0313        AGCCTTCACTTAGATGTCTGACACAAGAAATATATTTATATAAAAGAA
MAL11|PF11_0313  ------------------------------------------------
su_gi_contig_217 ------------------------------------------------
B04_61_1.ab1     ------------------------------------------------

PF11_0313        TAATAATAATTTTTTTATTTTATAGTAATATTCCCTTTTGTAATTATA
MAL11|PF11_0313  ------------------------------------------------
su_gi_contig_217 ------------------------------------------------
B04_61_1.ab1     ------------------------------------------------

PF11_0313        TATATATATATATATATATATATATATATATATATATATATATTTATT
MAL11|PF11_0313  ------------------------------------------------
su_gi_contig_217 ------------------------------------------------
B04_61_1.ab1     ------------------------------------------------

PF11_0313        TATTTATTTATTTATTTATTATACCTTTATTTTTTTTGTATCTTTTAT
MAL11|PF11_0313  ------------------------------------------------
su_gi_contig_217 ------------------------------------------------
B04_61_1.ab1     ------------------------------------------------

PF11_0313        ATTTTATAGGGTTATGAAAAGAGCAGTTTATAAGAAGTATATATTATA
MAL11|PF11_0313  ------------------------------------------------
su_gi_contig_217 ------------------------------------------------
B04_61_1.ab1     ------------------------------------------------

PF11_0313        TGAACATATTAGAAGGATGTAAATAATATTTTATATGTGCATACAAGC
MAL11|PF11_0313  ------------------------------------------------
su_gi_contig_217 ------------------------------------------------
B04_61_1.ab1     ------------------------------------------------

PF11_0313        AATAATACTGTATTATATATGAATAAAACGTTTTCTTATAATTTTGAA
MAL11|PF11_0313  ------------------------------------------------
su_gi_contig_217 ------------------------------------------------
B04_61_1.ab1     ------------------------------------------------

PF11_0313        TGAGCTTTGAAATTATAAGTCTACAATTTGTATATGTGTATGTATAAT
MAL11|PF11_0313  ------------------------------------------------
su_gi_contig_217 ------------------------------------------------
B04_61_1.ab1     ------------------------------------------------

PF11_0313        TAATAATAAAAAAATACATTACATGTATATATATATTATATATATGCG
MAL11|PF11_0313  ------------------------------------------------
su_gi_contig_217 ------------------------------------------------
B04_61_1.ab1     ------------------------------------------------

PF11_0313        TGTAGCTTTTTTTTTTTTTTTTTTTTTTTTTTTTTTATTAATTAAAAA
MAL11|PF11_0313  ------------------------------------------------
su_gi_contig_217 ------------------------------------------------
B04_61_1.ab1     ------------------------------------------------

PF11_0313        CCAAATTAAAATCTTTAATAAGTGCTTAATTATTTTAAAGAAAAAATA
MAL11|PF11_0313  ------------------------------------------------
su_gi_contig_217 ------------------------------------------------
B04_61_1.ab1     ------------------------------------------------

PF11_0313        ATAAAAATGAATAAATATATATATATATATATATAATTTTTTTTGAAT
MAL11|PF11_0313  ------------------------------------------------
su_gi_contig_217 ------------------------------------------------
B04_61_1.ab1     ------------------------------------------------

PF11_0313        AAAGAAAACCAGACGGGTCTATATATATTATATATATATAATATGATT
MAL11|PF11_0313  ------------------------------------------------
su_gi_contig_217 ------------------------------------------------
B04_61_1.ab1     ------------------------------------------------

PF11_0313        GCTTATAAATTGTATTTTTATTTTAATGAAGAAAAAATCTAATGAGTA
MAL11|PF11_0313  ------------------------------------------------
su_gi_contig_217 ------------------------------------------------
B04_61_1.ab1     ------------------------------------------------

PF11_0313        AAAATTTATAAAGCGCTCTATTAATATATATATATATATATAAATATA
MAL11|PF11_0313  ------------------------------------------------
su_gi_contig_217 ------------------------------------------------
B04_61_1.ab1     ------------------------------------------------

PF11_0313        TATATATTATTTTTTGTGTGTATGTATTTATCATTAAGCAAGTTTTTA
MAL11|PF11_0313  ------------------------------------------------
su_gi_contig_217 ------------------------------------------------
B04_61_1.ab1     ------------------------------------------------

PF11_0313        TACACTTCACCAAT
MAL11|PF11_0313  --------------
su_gi_contig_217 --------------
B04_61_1.ab1     --------------

;

endblock;
