# Supplementary material for: cDNA sequences reveal considerable gene prediction inaccuracy in the Plasmodium falciparum genome
Source: BMC Genomics. 2007 Jul 27;8:255. doi: 10.1186/1471-2164-8-255 (PMC1978503; doi:10.1186/1471-2164-8-255)
Supplement: Additional file 2 — Genes with predicted coding regions fully covered by EST and confirmation of predicted introns. Aligned cDNA and predicted CDS sequences can be viewed by double clicking the hyper-linked gene names in the Excel file. [file 1471-2164-8-255-S2.zip › PF11_0340.TXT]

#NEXUS

[!This data assembled using Sequencher, from Gene Codes Corporation.]
begin data;
   dimensions ntax=3 nchar=3125;
   format datatype=dna gap=- interleave=yes;
   matrix

PF11_0340         AATTCTACAATATGGAAGTAATATATCAATTGTAAAATCATTATTTAA
su_gi_contig_1163 ------------------------------------------------
MAL11|PF11_0340   ------------------------------------------------

PF11_0340         TTTTTTTTTATGATAAACAAACACGATTGTAGAATTGAGCGGTTTAAT
su_gi_contig_1163 ------------------------------------------------
MAL11|PF11_0340   ------------------------------------------------

PF11_0340         ATATCCTATATTTAGGTAAAATACATTTAACATTAATGGATATAATAT
su_gi_contig_1163 ------------------------------------------------
MAL11|PF11_0340   ------------------------------------------------

PF11_0340         GAAATATTTTTTGGAATCCATATATAAGATAAAAGTTCTATGTATATT
su_gi_contig_1163 ------------------------------------------------
MAL11|PF11_0340   ------------------------------------------------

PF11_0340         TTTTTGTTGTATATTATAAATTGAAATTATGAATTAAAATAATAATTA
su_gi_contig_1163 ------------------------------------------------
MAL11|PF11_0340   ------------------------------------------------

PF11_0340         ACCTAAATGTGGTATTATTAAAGGAAATTAACTAAACGTTATAAATAA
su_gi_contig_1163 ------------------------------------------------
MAL11|PF11_0340   ------------------------------------------------

PF11_0340         ATAAATATAAATATATATACATGTATATTTTATTTTTAATTTTAATAA
su_gi_contig_1163 ------------------------------------------------
MAL11|PF11_0340   ------------------------------------------------

PF11_0340         TTTTGTCATGTTTATTATATAACTTCATATTTAATATATTTCTATTTA
su_gi_contig_1163 ------------------------------------------------
MAL11|PF11_0340   ------------------------------------------------

PF11_0340         TACTCGACTTTTTTCTTGTATTTATTTTTTTTTTTTTTAATGTCATTA
su_gi_contig_1163 ------------------------------------------------
MAL11|PF11_0340   ------------------------------------------------

PF11_0340         TTTTTTAATTTTTTTTTTTTGTCTTTTAAATTTATACACGTGCATATT
su_gi_contig_1163 ------------------------------------------------
MAL11|PF11_0340   ------------------------------------------------

PF11_0340         TAAATTGTATGTAAATAATATATATATATATATATATATATATATATA
su_gi_contig_1163 ------------------------------------------------
MAL11|PF11_0340   ------------------------------------------------

PF11_0340         CATAATGTTGTAATTTAATCATTTTCACATTTAATAGAATTAAAGAAA
su_gi_contig_1163 ------------------------------------------------
MAL11|PF11_0340   ------------------------------------------------

PF11_0340         TTTTATGAAGTTTGTATTTAATATAAAAAAGAATGTAAATATGTAAAT
su_gi_contig_1163 ------------------------------------------------
MAL11|PF11_0340   ------------------------------------------------

PF11_0340         ATATATATATATATACTAATTTATTTTTTATGTTATGTTAGTTGGATT
su_gi_contig_1163 ------------------------------------------------
MAL11|PF11_0340   ------------------------------------------------

PF11_0340         GTTTAATAACATTATGAAAATATTTTCATAAATATCCAAAAAAAAAAA
su_gi_contig_1163 ------------------------------------------------
MAL11|PF11_0340   ------------------------------------------------

PF11_0340         AAAAAAAAAAAAACATATATATATAAATAAATGTACATAAATAATATA
su_gi_contig_1163 ------------------------------------------------
MAL11|PF11_0340   ------------------------------------------------

PF11_0340         TTATATATATATATTTATTTATATGTTTTATATTTATGAAAAATAAAA
su_gi_contig_1163 ------------------------------------------------
MAL11|PF11_0340   ------------------------------------------------

PF11_0340         ACATAACCATTTTTGCATATACACATACATGTTTTATTATTTATCATT
su_gi_contig_1163 ------------------------------------------------
MAL11|PF11_0340   ------------------------------------------------

PF11_0340         TCGATTTATTTTTAATATTACGCACTACTACAACTTATTTTTTCTTTT
su_gi_contig_1163 ------------------------------------------------
MAL11|PF11_0340   ------------------------------------------------

PF11_0340         AAATTTAAATTAAAAAAATGTCCACAAAAAAATGTGATACGTGTATAA
su_gi_contig_1163 ------------------------------------------------
MAL11|PF11_0340   ------------------------------------------------

PF11_0340         TTTTTTTATTTTAAAGATAAATTTATATATATATATATAAAAAAAAAA
su_gi_contig_1163 ------------------------------------------------
MAL11|PF11_0340   ------------------------------------------------

PF11_0340         TAATTTTGGTAGATATATGAATACGTTATAAAATAAATATATATATAT
su_gi_contig_1163 ------------------------------------------------
MAL11|PF11_0340   ------------------------------------------------

PF11_0340         AATATATTTATGGAACATTAAATAAAAAAAAAAAAAAAAAAATTTTAC
su_gi_contig_1163 ------------------------------------------------
MAL11|PF11_0340   ------------------------------------------------

PF11_0340         ATTTTTACAAATCTTATATACGATAATTTAAAATGATATAAAAATTCT
su_gi_contig_1163 ------------------------------------------------
MAL11|PF11_0340   ------------------------------------------------

PF11_0340         GAAGAAAAAATAACATTTTTTTTTTTCATCATTATTTTTATATAAAGA
su_gi_contig_1163 ------------------------------------------------
MAL11|PF11_0340   ------------------------------------------------

PF11_0340         AAATATAGCATATTGTTTTACCATTAATTATTTTTAAATAATGGACAT
su_gi_contig_1163 ------------------------------------------------
MAL11|PF11_0340   ------------------------------------------------

PF11_0340         ATCATATTTTATAAATATTTGAAGGCATATTTTTCCATTATTTTTTAA
su_gi_contig_1163 ------------------------------------------------
MAL11|PF11_0340   ------------------------------------------------

PF11_0340         TTTTTTTCGTGTTTCTTTGTGTTTTTGTTTTTATTTTTATTTTTATTT
su_gi_contig_1163 ------------------------------------------------
MAL11|PF11_0340   ------------------------------------------------

PF11_0340         TTGTTATTTATTTTATTTTATTGTGTTTTCTTTTGTTTCCTTTTCTTT
su_gi_contig_1163 ------------------------------------------------
MAL11|PF11_0340   ------------------------------------------------

PF11_0340         TGTGTTGCTTTTTTTTTTTTTTTTTTTTTTTTTATTGAACAGATTGAT
su_gi_contig_1163 ---------------TTTTTTTTTTTTTTTTTTATTGAACAGATTGAT
MAL11|PF11_0340   ------------------------------------------------

PF11_0340         AATACAACATAATTAAAAAAGAAAAAAAAAAAAAAAAAAGTTAAAAAT
su_gi_contig_1163 AATACAACATAATTAAAAAAGAAAAAAAAAAAAAAAAAAGTTAAAAAT
MAL11|PF11_0340   ------------------------------------------------

PF11_0340         GTGTTGCTGTTTATGTGGATTATTAATTTCTGCTTTGGTGGCTCTAAT
su_gi_contig_1163 GTGTTGCTGTTTATGTGGATTATTAATTTCTGCTTTGGTGGCTCTAAT
MAL11|PF11_0340   ------------ATGTGGATTATTAATTTCTGCTTTGGTGGCTCTAAT

PF11_0340         AGTACTATTAATTATGAATGGAATTATAAAATTGTATTGATATATACA
su_gi_contig_1163 AGTACTATTAATTATGAATGGAATTATAAAATTGTATTGATATATACA
MAL11|PF11_0340   AGTACTATTAATTATGAATGGAATTATAAAATTGTATTGATATATACA

PF11_0340         AATCCTTTTTTCCAAGATGGAAAAAGACAACTGTTTTGCTGATGTAAA
su_gi_contig_1163 AATCCTTTTTTCCAAGATGGAAAAAGACAACTGTTTTGCTGATGTAAA
MAL11|PF11_0340   AATCCTTTTTTCCAAGATGGAAAAAGACAACTGTTTTGCTGA------

PF11_0340         TATATATTCTAATGTAACATAAATACAAATGGATGATAATGTAAAATG
su_gi_contig_1163 TATATATTCTAATGTAACATAAATACAAATGGATGATAATGTAAAATG
MAL11|PF11_0340   ------------------------------------------------

PF11_0340         TTATATGTGCTTTTGTTAAATATTAAACCCAAAGATGGAAATTTTATC
su_gi_contig_1163 TTATATGTGCTTTTGTTAAATATTAAACCCAAAGATGGAAATTTTATC
MAL11|PF11_0340   ------------------------------------------------

PF11_0340         ATGTACATATACCGTTGAATAATCCAAAAAATATATAAATATGTATAA
su_gi_contig_1163 ATGTACATATACCGTTGAATAATCCAAAAAATATATAAATATGTATAA
MAL11|PF11_0340   ------------------------------------------------

PF11_0340         ATATATATATTAAAAAGAAGAATTATACAGTTTTTAAAATTAAAAATA
su_gi_contig_1163 ATATATATATTAAAAAGAAGAATTATACAGTTTTTAAAATTAAAAATA
MAL11|PF11_0340   ------------------------------------------------

PF11_0340         TAAAAATATACTATAAATTATGAAATGAAGAAATTATAAATGTGGAAT
su_gi_contig_1163 TAAAAATATACTATAAATTATGAAATGAAGAAATTATAAATGTGGAAT
MAL11|PF11_0340   ------------------------------------------------

PF11_0340         CAACTATTTTTTTTTTTTTTTACATATATAAAATAAATAAATATAGGA
su_gi_contig_1163 CAACTATTTTTTTTTTTTTTTACATATATAAAATAAATAAATATAGGA
MAL11|PF11_0340   ------------------------------------------------

PF11_0340         ATTTTAAATAAATATGAATTAATATATATATATATATATAAATATATA
su_gi_contig_1163 ATTTTAAATAAATATGAATTAATATATATATATATATATAAATATATA
MAL11|PF11_0340   ------------------------------------------------

PF11_0340         TATATATATATATATATATAAGACATTTATTTTTTATTTTATTTTATC
su_gi_contig_1163 TATATATATATATATATATAAGACATTTATTTTTTATTTTATTTTATC
MAL11|PF11_0340   ------------------------------------------------

PF11_0340         ATTTTTATATATTTATAGCATTAATTAGCTTGAGAATTATATTTCTTT
su_gi_contig_1163 ATTTTTATATATTTATAGCATTAATTAGCTTGAGAATTATATTTCTTT
MAL11|PF11_0340   ------------------------------------------------

PF11_0340         GTTTATATATATAGATATATATATATATATTTTTTTTTTTTTTAAATT
su_gi_contig_1163 GTTTATATATATAGATATATATATATATATTTTTTTTTTTTTTAAATT
MAL11|PF11_0340   ------------------------------------------------

PF11_0340         AACAACTCTTTGTATTTTAATAAAAACTAAGAACGTTTTTATTTATAT
su_gi_contig_1163 AACAA-------------------------------------------
MAL11|PF11_0340   ------------------------------------------------

PF11_0340         AAATTAATTTAAACATAGAAATATTGGAAAGGTTATAAATTATAAAAT
su_gi_contig_1163 ------------------------------------------------
MAL11|PF11_0340   ------------------------------------------------

PF11_0340         AGCAGTTTTTTTCCTTATTCTTATTTTCGTAAATATGAATCAAATGTT
su_gi_contig_1163 ------------------------------------------------
MAL11|PF11_0340   ------------------------------------------------

PF11_0340         TCATTTTTTAATAAAAATTTAAAATTTTTTAATAAAAATGAAAAAAAT
su_gi_contig_1163 ------------------------------------------------
MAL11|PF11_0340   ------------------------------------------------

PF11_0340         AAAAAAATAAATAAATATATATATAATATTATATTAATCATAACATAT
su_gi_contig_1163 ------------------------------------------------
MAL11|PF11_0340   ------------------------------------------------

PF11_0340         ATTTTTTTTTATTTATATTTACTTTAATAATTAAAAACTCATAATGAC
su_gi_contig_1163 ------------------------------------------------
MAL11|PF11_0340   ------------------------------------------------

PF11_0340         TTCATAATTCTATCATGATGTAAAAAGTCATGTTATAGAAATATAATC
su_gi_contig_1163 ------------------------------------------------
MAL11|PF11_0340   ------------------------------------------------

PF11_0340         TTGGGGTGAAATAATTTATAGATGAAATGATAAAATATGAATTTATAT
su_gi_contig_1163 ------------------------------------------------
MAL11|PF11_0340   ------------------------------------------------

PF11_0340         TGTGAGAACATATTAATATTGTTAATTATACATATAATATATATATAT
su_gi_contig_1163 ------------------------------------------------
MAL11|PF11_0340   ------------------------------------------------

PF11_0340         ATATATATATATATATAATTTATTTTATTGTATATTTATTATTTAATA
su_gi_contig_1163 ------------------------------------------------
MAL11|PF11_0340   ------------------------------------------------

PF11_0340         TTATAAAATGGTATATTTATTTATATATGCATATTATATGGGTGTTTC
su_gi_contig_1163 ------------------------------------------------
MAL11|PF11_0340   ------------------------------------------------

PF11_0340         TTGTTTAATATTCAAAAATAAGAGGCTATAAATATAAACATTATATTA
su_gi_contig_1163 ------------------------------------------------
MAL11|PF11_0340   ------------------------------------------------

PF11_0340         TATATATATATATTTTATGTATATAATATTTACTATGTACAATATATA
su_gi_contig_1163 ------------------------------------------------
MAL11|PF11_0340   ------------------------------------------------

PF11_0340         TAATGTTAATGGGGAAAAAAAAAATAAGAAACATATTATATTTTTTTT
su_gi_contig_1163 ------------------------------------------------
MAL11|PF11_0340   ------------------------------------------------

PF11_0340         TTTGTTCGTTACAAAAAAGAAATTAAGGTATATAGAAGTTGTATTTTT
su_gi_contig_1163 ------------------------------------------------
MAL11|PF11_0340   ------------------------------------------------

PF11_0340         TATTTTTCATTAATGGTATATATATTATATATATAGTAACAGCTAAAA
su_gi_contig_1163 ------------------------------------------------
MAL11|PF11_0340   ------------------------------------------------

PF11_0340         AAAAAAAAAAAAAAAAAAAATTATATATATATATATATATATATATTT
su_gi_contig_1163 ------------------------------------------------
MAL11|PF11_0340   ------------------------------------------------

PF11_0340         ATATTATTATTATGTAAATGTTGTTATAATATATAAAATTATATTTTT
su_gi_contig_1163 ------------------------------------------------
MAL11|PF11_0340   ------------------------------------------------

PF11_0340         ACTTATATTTATGATAAAAACATTCAATATATATATATATATATATAT
su_gi_contig_1163 ------------------------------------------------
MAL11|PF11_0340   ------------------------------------------------

PF11_0340         ATATATATATATATATATATATTTCCTTTTCTATATTATTTAATTTTT
su_gi_contig_1163 ------------------------------------------------
MAL11|PF11_0340   ------------------------------------------------

PF11_0340         TAAATGTAAAATTTTAGGAATAGAGAAAAAAAAAAAAAAAAAAAAATC
su_gi_contig_1163 ------------------------------------------------
MAL11|PF11_0340   ------------------------------------------------

PF11_0340         TATCT
su_gi_contig_1163 -----
MAL11|PF11_0340   -----

;

endblock;
