# Supplementary material for: cDNA sequences reveal considerable gene prediction inaccuracy in the Plasmodium falciparum genome
Source: BMC Genomics. 2007 Jul 27;8:255. doi: 10.1186/1471-2164-8-255 (PMC1978503; doi:10.1186/1471-2164-8-255)
Supplement: Additional file 2 — Genes with predicted coding regions fully covered by EST and confirmation of predicted introns. Aligned cDNA and predicted CDS sequences can be viewed by double clicking the hyper-linked gene names in the Excel file. [file 1471-2164-8-255-S2.zip › PF11_0351.TXT]

#NEXUS

[!This data assembled using Sequencher, from Gene Codes Corporation.]
begin data;
   dimensions ntax=3 nchar=4991;
   format datatype=dna gap=- interleave=yes;
   matrix

PF11_0351        GTATTATATTAATACACTCAAATGTATTATATATATATATATATAAAA
MAL11|PF11_0351  ------------------------------------------------
su_gi_contig_514 ------------------------------------------------

PF11_0351        TATTTATATATATAATATTATTATATATTATTAAAAAAAAAAAAAAAA
MAL11|PF11_0351  ------------------------------------------------
su_gi_contig_514 ------------------------------------------------

PF11_0351        AAAAATGCGCACATATTTAAGTCATATATTTTTATGAACTGTATGTAA
MAL11|PF11_0351  ------------------------------------------------
su_gi_contig_514 ------------------------------------------------

PF11_0351        AATATATTCTATATATAGAAAATTTTGAATATGAGAATTACTAAATTT
MAL11|PF11_0351  ------------------------------------------------
su_gi_contig_514 ------------------------------------------------

PF11_0351        TATATTATAAATTAATATATATATATATATATTTATATATTTTTTGTG
MAL11|PF11_0351  ------------------------------------------------
su_gi_contig_514 ------------------------------------------------

PF11_0351        TTTAAGTTCTTTTTTTTTTTTTTCTTCTTTAAATTAATTGGATAATAT
MAL11|PF11_0351  ------------------------------------------------
su_gi_contig_514 ------------------------------------------------

PF11_0351        GCCTTCCTATTTTAAGAAAAATTTATACTTCTATATATATATATATAT
MAL11|PF11_0351  ------------------------------------------------
su_gi_contig_514 ------------------------------------------------

PF11_0351        ATATAATAAATATATTTATATGTACATATAATTTTACATATTTCATAG
MAL11|PF11_0351  ------------------------------------------------
su_gi_contig_514 ------------------------------------------------

PF11_0351        GATATATTTTTATAATATACTTTTAAAAATTGCAACATAATATGTTAA
MAL11|PF11_0351  ------------------------------------------------
su_gi_contig_514 ------------------------------------------------

PF11_0351        GTATTATATTTAATTTCATTTATATAAAATAATCTCAATATTTATAAC
MAL11|PF11_0351  ------------------------------------------------
su_gi_contig_514 ------------------------------------------------

PF11_0351        TCAATATATTTTTTTATAATATAAAAAAAAGGGGAAAAAAAAAAAGAA
MAL11|PF11_0351  ------------------------------------------------
su_gi_contig_514 ------------------------------------------AGAGAA

PF11_0351        AGCAAAAGCACCTTTCATTTATATTATATGTTTATATATATATATATA
MAL11|PF11_0351  ------------------------------------------------
su_gi_contig_514 AGCAAAAGCACCTTTCATTTATATTATATGTTTATATATATATATATA

PF11_0351        TATATTTATAAATGTATATATAAGGAAATAAAGAAAAAGTATAAGAGT
MAL11|PF11_0351  ------------------------------------------------
su_gi_contig_514 TATATTTATAAATGTATATATAAGGAAATAAAGAAAAAGTATAAGAGT

PF11_0351        TAATTTTATTTAAAAATTGAAAAGAAATATAATAATATATAAATATAT
MAL11|PF11_0351  ------------------------------------------------
su_gi_contig_514 TAATTTTATTTAAAAATTGAAAAGAAATATAATAATATATAAATATAT

PF11_0351        ATATATATATATATATATATAATATTTATTTTTATATATGTAATAAAC
MAL11|PF11_0351  ------------------------------------------------
su_gi_contig_514 ATATATATATATATATATATAATATTTATTTTTATATATGTAATAAAC

PF11_0351        CCTATATTTATAATATCATTATTTATTTATATTTTTCATATAACTATA
MAL11|PF11_0351  ------------------------------------------------
su_gi_contig_514 CCTATATTTATAATATCATTATTTATTTATATTTTTCATATAACTATA

PF11_0351        TTTAATAAAATATATTTTTTATTATTTTATAAATAATCATTTAATTAT
MAL11|PF11_0351  ------------------------------------------------
su_gi_contig_514 TTTAATAAAATATATTTTTTATTATTTTATAAATAATCATTTAATTAT

PF11_0351        ATTTTCACAATTATATAAATAGCAACTTCATATTTTATATAGATTTCT
MAL11|PF11_0351  ------------------------------------------------
su_gi_contig_514 ATTTTCACAATTATATAAATAGCAACTTCATATTTTATATAGATTTCT

PF11_0351        AAGATATAATAATAAATAAAAATAAAAAAAAATTAGTATATATTATGT
MAL11|PF11_0351  ------------------------------------------------
su_gi_contig_514 AAGATATAATAATAAATAAAAATAAAAAAAAATTAGTATATATTATGT

PF11_0351        AATATAAGAAGAAAGTTTCAACTTTTAAATATTTGTATAATTTAAATT
MAL11|PF11_0351  ------------------------------------------------
su_gi_contig_514 AATATAAGAAGAAAGTTTCAACTTTTAAATATTTGTATAATTTAAATT

PF11_0351        TAAATAGAGTTTTAACATATTTTTTGTTAATACAAGGATTTATATATA
MAL11|PF11_0351  ------------------------------------------------
su_gi_contig_514 TAAATAGAGTTTTAACATATTTTTTGTTAATACAAGGATTTATATATA

PF11_0351        AAATAGAAAGTAAGAATTATATGGTGTGGATATTATAAGAATATAATA
MAL11|PF11_0351  ------------------------------------------------
su_gi_contig_514 AAATAGAAA---------------------------------------

PF11_0351        TATATACTTATATATATATATATATTTTTTTTTTTTCCTTTAATTTTA
MAL11|PF11_0351  ------------------------------------------------
su_gi_contig_514 ------------------------------------------------

PF11_0351        AAGTGTGTTATATTAATGACTATATTTTATGTTATATAAAATTTATAT
MAL11|PF11_0351  ------------------------------------------------
su_gi_contig_514 ------------------------------------------------

PF11_0351        AATTATAACATACATCTATATATGTATGTAAAATAATGTTTATGGATA
MAL11|PF11_0351  ------------------------------------------------
su_gi_contig_514 ------------------------------------------------

PF11_0351        TTTTTTTTTTATAAATATTAAATTTAGCAAAAAAGAAAAAAAAAAAAT
MAL11|PF11_0351  ------------------------------------------------
su_gi_contig_514 ------------------------------------------------

PF11_0351        TTTTTTAATTTGTATTTACGTGAGAGTATTTCATATATATATATATAT
MAL11|PF11_0351  ------------------------------------------------
su_gi_contig_514 ------------------------------------------------

PF11_0351        ATGTTCCTATGATTATAATATTTATAATTACTTTTCTTATATTATTAT
MAL11|PF11_0351  ------------------------------------------------
su_gi_contig_514 ------------------------------------------------

PF11_0351        GTATTGTATGAATTGAAGATATATTTATGCCTATATATATATATATAT
MAL11|PF11_0351  ------------------------------------------------
su_gi_contig_514 ------------------------------------------------

PF11_0351        ATATATATATATATTTCATTTATATAATATAAGATATATTATATTATA
MAL11|PF11_0351  ------------------------------------------------
su_gi_contig_514 ------------------------------------------------

PF11_0351        TTGCTTTTATTTTTATTTTTATTTTCATTTCTTTTATCAGTTTTTTAG
MAL11|PF11_0351  ------------------------------------------------
su_gi_contig_514 ----------------------------------------TTTTTTAG

PF11_0351        AGTAGAGCTAAAATGGCATCACTCAATAAAAAGAACATTGTAAAAATC
MAL11|PF11_0351  ------------ATGGCATCACTCAATAAAAAGAACATTGTAAAAATC
su_gi_contig_514 AGTAGAGCTAAAATGGCATCACTCAATAAAAAGAACATTGTAAAAATC

PF11_0351        CTCGAAAGATGTGTAAAGAATACTTTATTAAGTGAAAAGAGTCGCTCT
MAL11|PF11_0351  CTCGAAAGATGTGTAAAGAATACTTTATTAAGTGAAAAGAGTCGCTCT
su_gi_contig_514 CTCGAAAGATGTGTAAAGAATACTTTATTAAGTGAAAAGAGTCGCTCT

PF11_0351        TTGTGTACAAGTAAGATAAATCGCAATAGAGCTTCCGGAGATATCATA
MAL11|PF11_0351  TTGTGTACAAGTAAGATAAATCGCAATAGAGCTTCCGGAGATATCATA
su_gi_contig_514 TTGTGTACAAGTAAGATAAATCGCAATAGAGCTTCCGGAGATATCATA

PF11_0351        GGTATTGATTTAGGTACGACTAATAGTTGTGTAGCTATAATGGAAGGT
MAL11|PF11_0351  GGTATTGATTTAGGTACGACTAATAGTTGTGTAGCTATAATGGAAGGT
su_gi_contig_514 GGTATTGATTTAGGTACGACTAATAGTTGTGTAGCTATAATGGAAGGT

PF11_0351        AAACAAGGAAAGGTTATTGAAAATTCAGAAGGATTTAGAACCACCCCA
MAL11|PF11_0351  AAACAAGGAAAGGTTATTGAAAATTCAGAAGGATTTAGAACCACCCCA
su_gi_contig_514 AAACAAGGAAAGGTTATTGAAAATTCAGAAGGATTTAGAACCACCCCA

PF11_0351        TCTGTTGTTGCCTTTACAAATGATAATCAAAGGTTAGTTGGTATAGTT
MAL11|PF11_0351  TCTGTTGTTGCCTTTACAAATGATAATCAAAGGTTAGTTGGTATAGTT
su_gi_contig_514 TCTGTTGTTGCCTTTACAAATGATAATCAAAGGTTAGTTGGTATAGTT

PF11_0351        GCAAAAAGGCAAGCTATAACAAATCCTGAGAATACAGTATATGCAACA
MAL11|PF11_0351  GCAAAAAGGCAAGCTATAACAAATCCTGAGAATACAGTATATGCAACA
su_gi_contig_514 GCAAAAAGGCAAGCTATAACAAATCCTGAGAATACAGTATATGCAACA

PF11_0351        AAGAGATTTATAGGTAGAAAATATGATGAAGATGCTACTAAAAAAGAG
MAL11|PF11_0351  AAGAGATTTATAGGTAGAAAATATGATGAAGATGCTACTAAAAAAGAG
su_gi_contig_514 AAGAGATTTATAGGTAGAAAATATGATGAAGATGCTACTAAAAAAGAG

PF11_0351        CAAAAAAATCTACCATATAAAATTGTTAGAGCATCAAATGGAGATGCT
MAL11|PF11_0351  CAAAAAAATCTACCATATAAAATTGTTAGAGCATCAAATGGAGATGCT
su_gi_contig_514 CAAAAAAATCTACCATATAAAATTGTTAGAGCATCAAATGGAGATGCT

PF11_0351        TGGATTGAAGCACAGGGAAAGAAATATTCCCCAAGTCAAATAGGTGCA
MAL11|PF11_0351  TGGATTGAAGCACAGGGAAAGAAATATTCCCCAAGTCAAATAGGTGCA
su_gi_contig_514 TGGATTGAAGCACAGGGAAAGAAATATTCCCCAAGTCAAATAGGTGCA

PF11_0351        TGTGTTTTAGAAAAAATGAAAGAAACAGCTGAAAATTATTTAGGAAGA
MAL11|PF11_0351  TGTGTTTTAGAAAAAATGAAAGAAACAGCTGAAAATTATTTAGGAAGA
su_gi_contig_514 TGTGTTTTAGAAAAAATGAAAGAAACAGCTGAAAATTATTTAGGAAGA

PF11_0351        AAAGTTCATCAAGCTGTAATTACAGTACCAGCTTATTTTAATGATTCA
MAL11|PF11_0351  AAAGTTCATCAAGCTGTAATTACAGTACCAGCTTATTTTAATGATTCA
su_gi_contig_514 AAAGTTCATCAAGCTGTAATTACAGTACCAGCTTATTTTAATGATTCA

PF11_0351        CAAAGACAAGCCACAAAAGATGCTGGTAAAATTGCAGGATTAGATGTT
MAL11|PF11_0351  CAAAGACAAGCCACAAAAGATGCTGGTAAAATTGCAGGATTAGATGTT
su_gi_contig_514 CAAAGACAAGCCACAAAAGATGCTGGTAAAATTGCAGGATTAGATGTT

PF11_0351        TTAAGAATTATTAATGAACCAACTGCTGCCGCTTTAGCATTTGGATTA
MAL11|PF11_0351  TTAAGAATTATTAATGAACCAACTGCTGCCGCTTTAGCATTTGGATTA
su_gi_contig_514 TTAAGAATTATTAATGAACCAACTGCTGCCGCTTTAGCATTTGGATTA

PF11_0351        GAAAAGAGTGATGGTAAAGTTATTGCTGTATATGATTTAGGTGGTGGT
MAL11|PF11_0351  GAAAAGAGTGATGGTAAAGTTATTGCTGTATATGATTTAGGTGGTGGT
su_gi_contig_514 GAAAAGAGTGATGGTAAAGTTATTGCTGTATATGATTTAGGTGGTGGT

PF11_0351        ACATTTGATATTTCTATTTTAGAAATTTTAAGTGGTGTTTTTGAAGTG
MAL11|PF11_0351  ACATTTGATATTTCTATTTTAGAAATTTTAAGTGGTGTTTTTGAAGTG
su_gi_contig_514 ACATTTGATATTTCTATTTTAGAAATTTTAAGTGGTGTTTTTGAAGTG

PF11_0351        AAGGCTACGAACGGTAATACATCTTTAGGAGGAGAAGACTTTGATCAA
MAL11|PF11_0351  AAGGCTACGAACGGTAATACATCTTTAGGAGGAGAAGACTTTGATCAA
su_gi_contig_514 AAGGCTACGAACGGTAATACATCTTTAGGAGGAGAAGACTTTGATCAA

PF11_0351        AGAATATTAGAATATTTCATTTCTGAATTTAAGAAAAAAGAAAATATT
MAL11|PF11_0351  AGAATATTAGAATATTTCATTTCTGAATTTAAGAAAAAAGAAAATATT
su_gi_contig_514 AGAATATTAGAATATTTCATTTCTGAATTTAAGAAAAAAGAAAATATT

PF11_0351        GATTTAAAAAATGACAAGTTAGCTTTACAAAGATTAAGAGAAGCAGCT
MAL11|PF11_0351  GATTTAAAAAATGACAAGTTAGCTTTACAAAGATTAAGAGAAGCAGCT
su_gi_contig_514 GATTTAAAAAATGACAAGTTAGCTTTACAAAGATTAAGAGAAGCAGCT

PF11_0351        GAAACAGCCAAAATTGAATTATCTAGTAAAACGCAAACAGAAATTAAC
MAL11|PF11_0351  GAAACAGCCAAAATTGAATTATCTAGTAAAACGCAAACAGAAATTAAC
su_gi_contig_514 GAAACAGCCAAAATTGAATTATCTAGTAAAACGCAAACAGAAATTAAC

PF11_0351        TTACCTTTCATTACAGCTAACCAAACAGGTCCAAAACATTTACAAATA
MAL11|PF11_0351  TTACCTTTCATTACAGCTAACCAAACAGGTCCAAAACATTTACAAATA
su_gi_contig_514 TTACCTTTCATTACAGCTAACCAAACAGGTCCAAAACATTTACAAATA

PF11_0351        AAATTAACAAGAGCTAAATTAGAAGAATTATGCCACGATTTATTAAAA
MAL11|PF11_0351  AAATTAACAAGAGCTAAATTAGAAGAATTATGCCACGATTTATTAAAA
su_gi_contig_514 AAATTAACAAGAGCTAAATTAGAAGAATTATGCCACGATTTATTAAAA

PF11_0351        GGAACTATTGAACCATGTGAAAAATGTATCAAAGATGCAGACGTTAAA
MAL11|PF11_0351  GGAACTATTGAACCATGTGAAAAATGTATCAAAGATGCAGACGTTAAA
su_gi_contig_514 GGAACTATTGAACCATGTGAAAAATGTATCAAAGATGCAGACGTTAAA

PF11_0351        AAAGAAGAAATCAATGAAATTATATTAGTTGGTGGTATGACTAGAATG
MAL11|PF11_0351  AAAGAAGAAATCAATGAAATTATATTAGTTGGTGGTATGACTAGAATG
su_gi_contig_514 AAAGAAGAAATCAATGAAATTATATTAGTTGGTGGTATGACTAGAATG

PF11_0351        CCAAAAGTAACAGACACTGTTAAACAAATTTTCCAAAATAATCCATCA
MAL11|PF11_0351  CCAAAAGTAACAGACACTGTTAAACAAATTTTCCAAAATAATCCATCA
su_gi_contig_514 CCAAAAGTAACAGACACTGTTAAACAAATTTTCCAAAATAATCCATCA

PF11_0351        AAAGGTGTGAATCCTGACGAAGCTGTCGCTTTAGGTGCTGCTATACAA
MAL11|PF11_0351  AAAGGTGTGAATCCTGACGAAGCTGTCGCTTTAGGTGCTGCTATACAA
su_gi_contig_514 AAAGGTGTGAATCCTGACGAAGCTGTCGCTTTAGGTGCTGCTATACAA

PF11_0351        GGAGGTGTATTAAAAGGTGAAATTAAAGATTTACTTTTATTAGATGTT
MAL11|PF11_0351  GGAGGTGTATTAAAAGGTGAAATTAAAGATTTACTTTTATTAGATGTT
su_gi_contig_514 GGAGGTGTATTAAAAGGTGAAATTAAAGATTTACTTTTATTAGATGTT

PF11_0351        ATTCCATTATCTTTAGGTATAGAAACCTTAGGTGGTGTTTTCACAAAA
MAL11|PF11_0351  ATTCCATTATCTTTAGGTATAGAAACCTTAGGTGGTGTTTTCACAAAA
su_gi_contig_514 ATTCCATTATCTTTAGGTATAGAAACCTTAGGTGGTGTTTTCACAAAA

PF11_0351        TTGATTAATAGAAACACAACTATTCCAACCAAAAAGTCTCAAATATTT
MAL11|PF11_0351  TTGATTAATAGAAACACAACTATTCCAACCAAAAAGTCTCAAATATTT
su_gi_contig_514 TTGATTAATAGAAACACAACTATTCCAACCAAAAAGTCTCAAATATTT

PF11_0351        TCTACAGCTGCTGATAATCAAACACAAGTTAGTATTAAAGTATTCCAA
MAL11|PF11_0351  TCTACAGCTGCTGATAATCAAACACAAGTTAGTATTAAAGTATTCCAA
su_gi_contig_514 TCTACAGCTGCTGATAATCAAACACAAGTTAGTATTAAAGTATTCCAA

PF11_0351        GGAGAAAGAGAAATGGCTAGTGATAACAAATTATTAGGTTCTTTTGAT
MAL11|PF11_0351  GGAGAAAGAGAAATGGCTAGTGATAACAAATTATTAGGTTCTTTTGAT
su_gi_contig_514 GGAGAAAGAGAAATGGCTAGTGATAACAAATTATTAGGTTCTTTTGAT

PF11_0351        TTAGTTGGAATTCCACCAGCACCAAGAGGTGTACCACAAATTGAAGTT
MAL11|PF11_0351  TTAGTTGGAATTCCACCAGCACCAAGAGGTGTACCACAAATTGAAGTT
su_gi_contig_514 TTAGTTGGAATTCCACCAGCACCAAGAGGTGTACCACAAATTGAAGTT

PF11_0351        ACCTTTGATGTTGATGCCAATGCTATTATTAACATATCAGCTATTGAT
MAL11|PF11_0351  ACCTTTGATGTTGATGCCAATGCTATTATTAACATATCAGCTATTGAT
su_gi_contig_514 ACCTTTGATGTTGATGCCAATGCTATTATTAACATATCAGCTATTGAT

PF11_0351        AAAATGACTAACAAAAAACAACAAATTACTATACAAAGTAGTGGTGGT
MAL11|PF11_0351  AAAATGACTAACAAAAAACAACAAATTACTATACAAAGTAGTGGTGGT
su_gi_contig_514 AAAATGACTAACAAAAAACAACAAATTACTATACAAAGTAGTGGTGGT

PF11_0351        TTAAGCAAGGAAGAAATTGAAAAAATGGTTCAAGAAGCTGAATTAAAC
MAL11|PF11_0351  TTAAGCAAGGAAGAAATTGAAAAAATGGTTCAAGAAGCTGAATTAAAC
su_gi_contig_514 TTAAGCAAGGAAGAAATTGAAAAAATGGTTCAAGAAGCTGAATTAAAC

PF11_0351        AGAGAAAAAGATCAACTCAAGAAAAATTTAACTGATTCTAAAAATGAA
MAL11|PF11_0351  AGAGAAAAAGATCAACTCAAGAAAAATTTAACTGATTCTAAAAATGAA
su_gi_contig_514 AGAGAAAAAGATCAACTCAAGAAAAATTTAACTGATTCTAAAAATGAA

PF11_0351        GCTGAAACACTTATTTATAGTTCTGAAAAACAATTGGAAGATTTCAAA
MAL11|PF11_0351  GCTGAAACACTTATTTATAGTTCTGAAAAACAATTGGAAGATTTCAAA
su_gi_contig_514 GCTGAAACACTTATTTATAGTTCTGAAAAACAATTGGAAGATTTCAAA

PF11_0351        GATAAAATTTCCGATTCTGATAAAGATGAATTAAGACAAAAAATTACA
MAL11|PF11_0351  GATAAAATTTCCGATTCTGATAAAGATGAATTAAGACAAAAAATTACA
su_gi_contig_514 GATAAAATTTCCGATTCTGATAAAGATGAATTAAGACAAAAAATTACA

PF11_0351        GTATTAAGAGAAAAGTTGACATCTGAAGATTTAGATTCTATTAAAGAT
MAL11|PF11_0351  GTATTAAGAGAAAAGTTGACATCTGAAGATTTAGATTCTATTAAAGAT
su_gi_contig_514 GTATTAAGAGAAAAGTTGACATCTGAAGATTTAGATTCTATTAAAGAT

PF11_0351        GCCACTAAGCAGTTACAAGAAAAATCATGGGCCATATCGCAAGAAATG
MAL11|PF11_0351  GCCACTAAGCAGTTACAAGAAAAATCATGGGCCATATCGCAAGAAATG
su_gi_contig_514 GCCACTAAGCAGTTACAAGAAAAATCATGGGCCATATCGCAAGAAATG

PF11_0351        TACAAAAATAATGCTCAACAAGGAGCCCAACAAGAACAACCAAATAAT
MAL11|PF11_0351  TACAAAAATAATGCTCAACAAGGAGCCCAACAAGAACAACCAAATAAT
su_gi_contig_514 TACAAAAATAATGCTCAACAAGGAGCCCAACAAGAACAACCAAATAAT

PF11_0351        GAAAATAAAGCTGAAGAAAATAAAGATAATGCATAATATGCTTATTTG
MAL11|PF11_0351  GAAAATAAAGCTGAAGAAAATAAAGATAATGCATAA------------
su_gi_contig_514 GAAAATAAAGCTGAAGAAAATAAAGATAATGCATAATATGCTTATTTG

PF11_0351        ATGTTTCATATATAATTTGTATTAAAAAAAAATAATAATATATATATA
MAL11|PF11_0351  ------------------------------------------------
su_gi_contig_514 ATGTTTCATATATAATTTGTATTAAAAAAAAATAATAATATATATATA

PF11_0351        TATAATATTAAATTATTTAATATATATATGTTTGTATATGTCTATATA
MAL11|PF11_0351  ------------------------------------------------
su_gi_contig_514 TATAATATTAAATTATTTAATATATATATGTTTGTATATGTCTATATA

PF11_0351        GGTATATACTTTTATTAGTATATATAACAATTGAAATCAAACATAATA
MAL11|PF11_0351  ------------------------------------------------
su_gi_contig_514 GGTATATACTTTTATTAGTATATATAACAATTGAAATCAAACATAATA

PF11_0351        TATAATATATATATATATAGAGAAATGTAGATATGTATATACATTTGC
MAL11|PF11_0351  ------------------------------------------------
su_gi_contig_514 TATAATATATATATATATAGAGAAATGTAGATATGTATATACA-----

PF11_0351        AAATATGGGATATATTTTAGCATATATCGAAAATTTATTTATGCTTCT
MAL11|PF11_0351  ------------------------------------------------
su_gi_contig_514 ------------------------------------------------

PF11_0351        AAAAATTTGAAAAAATAATACAAACACAAAAAAAAAAAAAAAAAAAAA
MAL11|PF11_0351  ------------------------------------------------
su_gi_contig_514 ------------------------------------------------

PF11_0351        AAAAAGGAATATTATATATATAAATATATAATATTTTTATTTATTCAT
MAL11|PF11_0351  ------------------------------------------------
su_gi_contig_514 ------------------------------------------------

PF11_0351        TTATTTATATTTGTATATTTTTATAAATTATAGTTTTAAACCATATAG
MAL11|PF11_0351  ------------------------------------------------
su_gi_contig_514 ------------------------------------------------

PF11_0351        TTATATATATGAATTAATATATAATGGTTCAATTTCATAAATTATTAT
MAL11|PF11_0351  ------------------------------------------------
su_gi_contig_514 ------------------------------------------------

PF11_0351        TTAATTAAAATAAAAACTTTACTCATATAATAATGTAAAAATATATAT
MAL11|PF11_0351  ------------------------------------------------
su_gi_contig_514 ------------------------------------------------

PF11_0351        ATGTCTGTGTGGGTAATTTGTATTTATTTTATTTTATTATTTTTTTTT
MAL11|PF11_0351  ------------------------------------------------
su_gi_contig_514 ------------------------------------------------

PF11_0351        TTTTTTTTTGAAGGTATATTGCAAAATTTATATATTAAACTGTAAATC
MAL11|PF11_0351  ------------------------------------------------
su_gi_contig_514 ------------------------------------------------

PF11_0351        ATTATTATCTTTAATAAATTTAGTATAAAATTTTATGAAGTTATAAAA
MAL11|PF11_0351  ------------------------------------------------
su_gi_contig_514 ------------------------------------------------

PF11_0351        ACATAAGAAATAAAAAATATAAATAAAATAAAATAAAATAAATGAACA
MAL11|PF11_0351  ------------------------------------------------
su_gi_contig_514 ------------------------------------------------

PF11_0351        TAATATAAAATTAAATACATGTATATATATATATATATATATATATAT
MAL11|PF11_0351  ------------------------------------------------
su_gi_contig_514 ------------------------------------------------

PF11_0351        ATATATATATATAGATGTGATAAATACATACACATTTTTAATATACAC
MAL11|PF11_0351  ------------------------------------------------
su_gi_contig_514 ------------------------------------------------

PF11_0351        ATATTTTATATATTCCAAGTTTGTTTTAAAGTTAGATCATAATATCTT
MAL11|PF11_0351  ------------------------------------------------
su_gi_contig_514 ------------------------------------------------

PF11_0351        TAAGAATTGAAGAACTATTAATTGTTATTAATTTATCAAACCTTTGTA
MAL11|PF11_0351  ------------------------------------------------
su_gi_contig_514 ------------------------------------------------

PF11_0351        AGTGTCCATTTTATATATATTCTATATATCTCCTGTTTCTAAACATAT
MAL11|PF11_0351  ------------------------------------------------
su_gi_contig_514 ------------------------------------------------

PF11_0351        AATTTGTCATATATTACAATTCGGTATTTATATCATTAGAAGCGTTAA
MAL11|PF11_0351  ------------------------------------------------
su_gi_contig_514 ------------------------------------------------

PF11_0351        AAGAAAACTTTGGAACATTTTTTACTTTAAATGGTACTAAATTATCTA
MAL11|PF11_0351  ------------------------------------------------
su_gi_contig_514 ------------------------------------------------

PF11_0351        CGGATGATTTGCCCATCATCATTTGTGTAATAAAATTTTTTATGGATT
MAL11|PF11_0351  ------------------------------------------------
su_gi_contig_514 ------------------------------------------------

PF11_0351        GTTCAGAATAATTACCTTTAAGTATAGAAAAAACATTTTTTGAAAGAC
MAL11|PF11_0351  ------------------------------------------------
su_gi_contig_514 ------------------------------------------------

PF11_0351        TTAATGCAATTACTGTTGGGAAACCAAATGTTAAATTTAATTTTTGAA
MAL11|PF11_0351  ------------------------------------------------
su_gi_contig_514 ------------------------------------------------

PF11_0351        CAATATCCAATTGATCACCTGCTTGTGTCCATAATAATGTAACTGGTA
MAL11|PF11_0351  ------------------------------------------------
su_gi_contig_514 ------------------------------------------------

PF11_0351        AATGGTTTACGTCTTTAATAACATTACTTAATATATGAACGTACGATT
MAL11|PF11_0351  ------------------------------------------------
su_gi_contig_514 ------------------------------------------------

PF11_0351        TAAAATATGAAGGTTCTGTATCTTCTTTATTTGGTAAGAGAGCTAAAA
MAL11|PF11_0351  ------------------------------------------------
su_gi_contig_514 ------------------------------------------------

PF11_0351        GACATACATCCTTTTCACAGAATTCATCAAAAACTTGTTGTGATGTTA
MAL11|PF11_0351  ------------------------------------------------
su_gi_contig_514 ------------------------------------------------

PF11_0351        ATTGAATTAATTCTTTTTTTTCAACATAATATTTTAGAAAGAAATGAT
MAL11|PF11_0351  ------------------------------------------------
su_gi_contig_514 ------------------------------------------------

PF11_0351        ATAAATCATCAACAGTTCTTGAATCATTATAATCAATTGCAGTATGAG
MAL11|PF11_0351  ------------------------------------------------
su_gi_contig_514 ------------------------------------------------

PF11_0351        GTTTTTTATTTCCCGATGGAAATAATCTAAAAGATGGATAATGATTT
MAL11|PF11_0351  -----------------------------------------------
su_gi_contig_514 -----------------------------------------------

;

endblock;
