# Supplementary material for: cDNA sequences reveal considerable gene prediction inaccuracy in the Plasmodium falciparum genome
Source: BMC Genomics. 2007 Jul 27;8:255. doi: 10.1186/1471-2164-8-255 (PMC1978503; doi:10.1186/1471-2164-8-255)
Supplement: Additional file 2 — Genes with predicted coding regions fully covered by EST and confirmation of predicted introns. Aligned cDNA and predicted CDS sequences can be viewed by double clicking the hyper-linked gene names in the Excel file. [file 1471-2164-8-255-S2.zip › PF11_0369.TXT]

#NEXUS

[!This data assembled using Sequencher, from Gene Codes Corporation.]
begin data;
   dimensions ntax=3 nchar=3479;
   format datatype=dna gap=- interleave=yes;
   matrix

PF11_0369         AATAATCATAATAATAACAATGATAAAAAAAATAATAATAATTATTCT
MAL11|PF11_0369   ------------------------------------------------
su_gi_contig_4278 ------------------------------------------------

PF11_0369         TATTACACTTCTAGTGATGAATATCAGCAAGTTGAAAAAGTCTTACAT
MAL11|PF11_0369   ------------------------------------------------
su_gi_contig_4278 ------------------------------------------------

PF11_0369         GGAATATCATCTGACAGCGACGAATATGCCCAAAAAAAAAAAAAAAAA
MAL11|PF11_0369   ------------------------------------------------
su_gi_contig_4278 ------------------------------------------------

PF11_0369         AAAAATAATAAAATAAAAAAATGAAAAAATAAAAAAATAAAAAAATAA
MAL11|PF11_0369   ------------------------------------------------
su_gi_contig_4278 ------------------------------------------------

PF11_0369         ATTAAAACATAATGAAATGGAATGAAATGAAATTAAAAATATAAAACA
MAL11|PF11_0369   ------------------------------------------------
su_gi_contig_4278 ------------------------------------------------

PF11_0369         ATATAAAAAAAATTATATTATATTAAAATGTTATTAATATATAATATA
MAL11|PF11_0369   ------------------------------------------------
su_gi_contig_4278 ------------------------------------------------

PF11_0369         TATATATATATATATATATATATATATATATATATATATATGACCATG
MAL11|PF11_0369   ------------------------------------------------
su_gi_contig_4278 ------------------------------------------------

PF11_0369         TAATAATGTCTGCTACTCTTTTATTTATAAGATTATTATATTTGTAAA
MAL11|PF11_0369   ------------------------------------------------
su_gi_contig_4278 ------------------------------------------------

PF11_0369         AACATCTTTCATCATAATAAATATAATTCATTTATCATATATATTATT
MAL11|PF11_0369   ------------------------------------------------
su_gi_contig_4278 ------------------------------------------------

PF11_0369         CTTTTTTCTTTCCTTCGTTATTTAAAAATTTCAGATTATTATTGGTCG
MAL11|PF11_0369   ------------------------------------------------
su_gi_contig_4278 ------------------------------------------------

PF11_0369         AAGCACATAATCGTTTTGCCATCTCTTCAATTTTGTTAATTTTTACTA
MAL11|PF11_0369   ------------------------------------------------
su_gi_contig_4278 ------------------------------------------------

PF11_0369         ATTTGCTCTTCTAAAAAAGTAAAAAAAAAAAATAAAAAGAAAAGAAAT
MAL11|PF11_0369   ------------------------------------------------
su_gi_contig_4278 ------------------------------------------------

PF11_0369         TTACAAATACGTGATATATATATATATATATATATATTTATTTATTTA
MAL11|PF11_0369   ------------------------------------------------
su_gi_contig_4278 ------------------------------------------------

PF11_0369         TTTATTCATTTATTATTTTACCTTTCTTAAACTTTTCACAACTATTTT
MAL11|PF11_0369   ------------------------------------------------
su_gi_contig_4278 ------------------------------------------------

PF11_0369         TTCCTTATTCTTTTTTGCCTTTTGGGACTTATTTTTCCTTTCCGTTAT
MAL11|PF11_0369   ------------------------------------------------
su_gi_contig_4278 ------------------------------------------------

PF11_0369         TTTGCTTTTCTTCACTTTTACCTTGATATTTTGTACCATATTTTAAAC
MAL11|PF11_0369   ------------------------------------------------
su_gi_contig_4278 ------------------------------------------------

PF11_0369         AATTAAATTTAGAAGGTATATATATATATATATATATATATATATATA
MAL11|PF11_0369   ------------------------------------------------
su_gi_contig_4278 ------------------------------------------------

PF11_0369         TATATATAATTGATCTCTTCAAATATTAACGAAATAAATAACTTTAAT
MAL11|PF11_0369   ------------------------------------------------
su_gi_contig_4278 ------------------------------------------------

PF11_0369         TATAAATTATTTATTAATAAAATTATTGTTTAAATTTAAAAGGTTTAT
MAL11|PF11_0369   ------------------------------------------------
su_gi_contig_4278 ------------------------------------------------

PF11_0369         CCATTATATGTTTATATTTAAATTTATGAAAATAGTCTTAAAACAGAT
MAL11|PF11_0369   ------------------------------------------------
su_gi_contig_4278 ------------------------------------------------

PF11_0369         ACAATAAAAAAAAAAAAAAAATAAAATAAAATAAAATAAAATAAAATA
MAL11|PF11_0369   ------------------------------------------------
su_gi_contig_4278 ------------------------------------------------

PF11_0369         AAATAAGGAAGAAAAATAAAAATAAAAATAAAAATTGAAAAAAAAAAA
MAL11|PF11_0369   ------------------------------------------------
su_gi_contig_4278 ------------------------------------------------

PF11_0369         AAAAGAAGAAAAAAAAATGTATATATTTTTTTATTATATATAGAAATC
MAL11|PF11_0369   ------------------------------------------------
su_gi_contig_4278 ------------------------------------------------

PF11_0369         CAACATATTTAAAATAAATAAATATATTATATTATATTATATATATAT
MAL11|PF11_0369   ------------------------------------------------
su_gi_contig_4278 ------------------------------------------------

PF11_0369         ATATATAACTATTTAATATAGGTAAAAATAAATATGATAATAATACAA
MAL11|PF11_0369   ------------------------------------------------
su_gi_contig_4278 ------------------------------------------------

PF11_0369         TATCATAAATAATTAATATTCTACACTTTTTATTCTTTTTTTTTTCAA
MAL11|PF11_0369   ------------------------------------------------
su_gi_contig_4278 ------------------------------------------------

PF11_0369         TTTATCCCTTTTTTTCCTTTTTTTTTCTTTTTTTTCATTTTTTTCTTT
MAL11|PF11_0369   ------------------------------------------------
su_gi_contig_4278 ------------------------------------------------

PF11_0369         TTTTTCATTTTTTTCATTTTTTTCATTTTTTTCATTTTTTTCATTTTT
MAL11|PF11_0369   ------------------------------------------------
su_gi_contig_4278 ------------------------------------------------

PF11_0369         TTCTTTTTTTTCTTTTTTCTTTTCTCATATATTAATTATTAGTTTTTA
MAL11|PF11_0369   ------------------------------------------------
su_gi_contig_4278 --------------------TTTCTCATATATTAATTATTAGTTTTTA

PF11_0369         AAAAGAAAAAAATTTTAAAGTCATTATGACATTTCATTATAAATATAT
MAL11|PF11_0369   ------------------------------------------------
su_gi_contig_4278 AAAAGAAAAAAATTTTAAAGTCATTATGACATTTCATTATAAATATAT

PF11_0369         AGATTTTCTTCTAAAAGGGAATTGAAAATCATATTTACAAAATAAGAA
MAL11|PF11_0369   ------------------------------------------------
su_gi_contig_4278 AGATTTTCTTCTAAAAGGGAATTGAAAATCATATTTACAAAATAAGAA

PF11_0369         AAAATAAAAAATATGTATGGAGGAAATTTCAGCATACCTGAATTTATA
MAL11|PF11_0369   ------------ATGTATGGAGGAAATTTCAGCATACCTGAATTTATA
su_gi_contig_4278 AAAATAAAAAATATGTATGGAGGAAATTTCAGCATACCTGAATTTATA

PF11_0369         TTAAAGCATGAAAAATATGAAAAAGAAAGATTAAAAATTAAAAGAAAC
MAL11|PF11_0369   TTAAAGCATGAAAAATATGAAAAAGAAAGATTAAAAATTAAAAGAAAC
su_gi_contig_4278 TTAAAGCATGAAAAATATGAAAAAGAAAGATTAAAAATTAAAAGAAAC

PF11_0369         AAATACCTTAAAAGGAATATATATAAAGATAATTATAGTTTCATTTAT
MAL11|PF11_0369   AAATACCTTAAAAGGAATATATATAAAGATAATTATAGTTTCATTTAT
su_gi_contig_4278 AAATACCTTAAAAGGAATATATATAAAGATAATTATAGTTTCATTTAT

PF11_0369         TTCATTTTTCTACATAATATAAATGAACATGTTGAAATAACTACAAAT
MAL11|PF11_0369   TTCATTTTTCTACATAATATAAATGAACATGTTGAAATAACTACAAAT
su_gi_contig_4278 TTCATTTTTCTACATAATATAAATGAACATGTTGAAATAACTACAAAT

PF11_0369         AATTTTGATTTACTAAAAGGTCAACTTGAAGAATTAAAAAAAAATACA
MAL11|PF11_0369   AATTTTGATTTACTAAAAGGTCAACTTGAAGAATTAAAAAAAAATACA
su_gi_contig_4278 AATTTTGATTTACTAAAAGGTCAACTTGAAGAATTAAAAAAAAATACA

PF11_0369         AACAACCATATAAAAGGAATCATTTTAAAAAATGTAATAAAAAGTAAT
MAL11|PF11_0369   AACAACCATATAAAAGGAATCATTTTAAAAAATGTAATAAAAAGTAAT
su_gi_contig_4278 AACAACCATATAAAAGGAATCATTTTAAAAAATGTAATAAAAAGTAAT

PF11_0369         AACAATAATTATTCTTATTTTTCCAAATTGTATATTCCTATAACAAAT
MAL11|PF11_0369   AACAATAATTATTCTTATTTTTCCAAATTGTATATTCCTATAACAAAT
su_gi_contig_4278 AACAATAATTATTCTTATTTTTCCAAATTGTATATTCCTATAACAAAT

PF11_0369         ATTTATACATGTATGCCGGATAATATTTGTTCAAGGGAAAAAAATAAA
MAL11|PF11_0369   ATTTATACATGTATGCCGGATAATATTTGTTCAAGGGAAAAAAATAAA
su_gi_contig_4278 ATTTATACATGTATGCCGGATAATATTTGTTCAAGGGAAAAAAATAAA

PF11_0369         AACCCAGAAAGCAAGCCCTTTTGTGATCTTATTGTAAGTGGCTATAAA
MAL11|PF11_0369   AACCCAGAAAGCAAGCCCTTTTGTGATCTTATTGTAAGTGGCTATAAA
su_gi_contig_4278 AACCCAGAAAGCAAGCCCTTTTGTGATCTTATTGTAAGTGGCTATAAA

PF11_0369         AATCAGATGATGAATAAAATTTATGAAAAGTTTAAAAAATTAGGAAAC
MAL11|PF11_0369   AATCAGATGATGAATAAAATTTATGAAAAGTTTAAAAAATTAGGAAAC
su_gi_contig_4278 AATCAGATGATGAATAAAATTTATGAAAAGTTTAAAAAATTAGGAAAC

PF11_0369         CAATATGTATAAAGAAATATATATATATATATATATATATATATGTAC
MAL11|PF11_0369   CAATATGTATAA------------------------------------
su_gi_contig_4278 CAATATGTATAAAG----------------------------------

PF11_0369         ATATTGTATCTTATACATTTTTATATACTTATAGAATATAAAATTAAT
MAL11|PF11_0369   ------------------------------------------------
su_gi_contig_4278 ------------------------------------------------

PF11_0369         GACTAATTCAAAAAAAAAAAAAAAATTTTTTTTTACACATTTGACAAA
MAL11|PF11_0369   ------------------------------------------------
su_gi_contig_4278 ------------------------------------------------

PF11_0369         TGTATAATTTCATATAATTTAAAAAAAAAGAAATATATATATATATAT
MAL11|PF11_0369   ------------------------------------------------
su_gi_contig_4278 ------------------------------------------------

PF11_0369         TATATATGTTTATATATTGTTTATATTGACATTTTTATAAATTTAAAA
MAL11|PF11_0369   ------------------------------------------------
su_gi_contig_4278 ------------------------------------------------

PF11_0369         AGTGCATAATAATAAAAAAAAGTGAAAGAAATTTTTTTTTCTTTTTTA
MAL11|PF11_0369   ------------------------------------------------
su_gi_contig_4278 ------------------------------------------------

PF11_0369         TTAAATATATAAATATATTGATTTATTTTTTATATTTTATATTTTTCA
MAL11|PF11_0369   ------------------------------------------------
su_gi_contig_4278 ------------------------------------------------

PF11_0369         CATGAACTTTACATTTTTTATTAAAATGAATTTTTACTTAAAAATAAA
MAL11|PF11_0369   ------------------------------------------------
su_gi_contig_4278 ------------------------------------------------

PF11_0369         TTAAGACAAAACAAAAGGCAGAAAAAAAAAAAAAAGAAAAAAAAAAAG
MAL11|PF11_0369   ------------------------------------------------
su_gi_contig_4278 ------------------------------------------------

PF11_0369         AAAAAAAAAAAAAAAAAAACAATATGTTTTTATAAATAGATAATTTTT
MAL11|PF11_0369   ------------------------------------------------
su_gi_contig_4278 ------------------------------------------------

PF11_0369         TTTTTTTTTTTTTTTTTTTTTTTTCATGGGTTTCATAAGATATATGGA
MAL11|PF11_0369   ------------------------------------------------
su_gi_contig_4278 ------------------------------------------------

PF11_0369         AATATTGCCTTCCTATTCCTAAAAGATTTTATGAGAAAAATTTAATAT
MAL11|PF11_0369   ------------------------------------------------
su_gi_contig_4278 ------------------------------------------------

PF11_0369         AATAATAAAAAATTTACAAATGAGTATAGAACAAAAAAGAATTTATAT
MAL11|PF11_0369   ------------------------------------------------
su_gi_contig_4278 ------------------------------------------------

PF11_0369         ATATTTTGTATGCTAAATATTATAATATATATGTTTACCTTGGGTAGT
MAL11|PF11_0369   ------------------------------------------------
su_gi_contig_4278 ------------------------------------------------

PF11_0369         TAGGAAATTCCCTTTTATAATTTTTGTGTTTCTTAAGAGCCCATATGG
MAL11|PF11_0369   ------------------------------------------------
su_gi_contig_4278 ------------------------------------------------

PF11_0369         TCATTTGTGTGGTAGCAACAAAGCTAAAAACATAACCTATAAAAAGAA
MAL11|PF11_0369   ------------------------------------------------
su_gi_contig_4278 ------------------------------------------------

PF11_0369         AAAATATATAGACATATATATTATATATATATAAATTTTTAAATATGT
MAL11|PF11_0369   ------------------------------------------------
su_gi_contig_4278 ------------------------------------------------

PF11_0369         AACATTTGAATAATAATATTTTGAATTTCATTTTTTTTTTTTTTTTTT
MAL11|PF11_0369   ------------------------------------------------
su_gi_contig_4278 ------------------------------------------------

PF11_0369         TATTATCTTACCTGTCAATGTATTTGTAATTAATGAAAATATAATCCA
MAL11|PF11_0369   ------------------------------------------------
su_gi_contig_4278 ------------------------------------------------

PF11_0369         TATTAATGATTCATAAAAATAGTTGGCACATGATATATGATTAAAGCC
MAL11|PF11_0369   ------------------------------------------------
su_gi_contig_4278 ------------------------------------------------

PF11_0369         ATAACCATGAGGTATCCCTCTATTTTTGGTACCTTCGGGAAAAAAAAT
MAL11|PF11_0369   ------------------------------------------------
su_gi_contig_4278 ------------------------------------------------

PF11_0369         ATATATATATATATGATATCATAACATAATTTATTAACCTAATAAACC
MAL11|PF11_0369   ------------------------------------------------
su_gi_contig_4278 ------------------------------------------------

PF11_0369         TCTTTTAGTATTTCAACATTTCAATTTTTTTTTTTTTTTTTTATATTA
MAL11|PF11_0369   ------------------------------------------------
su_gi_contig_4278 ------------------------------------------------

PF11_0369         TGTTTTACCTCGTGGTCTTAAATTTCTTAATATCAAGTGGCATTTTAA
MAL11|PF11_0369   ------------------------------------------------
su_gi_contig_4278 ------------------------------------------------

PF11_0369         ATTGAGGAATTCTAAAATCTGCACCATACAAATAAGTTCAAACATGTT
MAL11|PF11_0369   ------------------------------------------------
su_gi_contig_4278 ------------------------------------------------

PF11_0369         GCACATATATATGTATATATATATATATATATATTATATGTATATAAT
MAL11|PF11_0369   ------------------------------------------------
su_gi_contig_4278 ------------------------------------------------

PF11_0369         ATGTTAAAGAAGGCGATAAAATTTAATTTATTGTTATAAATTTTATAT
MAL11|PF11_0369   ------------------------------------------------
su_gi_contig_4278 ------------------------------------------------

PF11_0369         ATTTTTTCTTTTTATATATATAATTACTAATAACACAAAAAAAAGGCC
MAL11|PF11_0369   ------------------------------------------------
su_gi_contig_4278 ------------------------------------------------

PF11_0369         GTAAACCCAATATGGTTTGGATTCAATATCATACGGCTTATATAATGG
MAL11|PF11_0369   ------------------------------------------------
su_gi_contig_4278 ------------------------------------------------

PF11_0369         ATGAAATAAATAGTACCCAATGCTAACACCACATAATATCCTATAGAA
MAL11|PF11_0369   ------------------------------------------------
su_gi_contig_4278 ------------------------------------------------

PF11_0369         GAAAAAAAAAAAAAAAAAAAAAAAAAAATATATATATATATATATAAA
MAL11|PF11_0369   ------------------------------------------------
su_gi_contig_4278 ------------------------------------------------

PF11_0369         TGAATGTATACACGTATAATATA
MAL11|PF11_0369   -----------------------
su_gi_contig_4278 -----------------------

;

endblock;
