# Supplementary material for: cDNA sequences reveal considerable gene prediction inaccuracy in the Plasmodium falciparum genome
Source: BMC Genomics. 2007 Jul 27;8:255. doi: 10.1186/1471-2164-8-255 (PMC1978503; doi:10.1186/1471-2164-8-255)
Supplement: Additional file 2 — Genes with predicted coding regions fully covered by EST and confirmation of predicted introns. Aligned cDNA and predicted CDS sequences can be viewed by double clicking the hyper-linked gene names in the Excel file. [file 1471-2164-8-255-S2.zip › PF11_0377.TXT]

#NEXUS

[!This data assembled using Sequencher, from Gene Codes Corporation.]
begin data;
   dimensions ntax=5 nchar=5029;
   format datatype=dna gap=- interleave=yes;
   matrix

PF11_0377                       TACATTTTTGTATGAGAGTATGCATATAAATATATAAATTGTATATCA
MAL11|PF11_0377                 ------------------------------------------------
su_gi_contig_76                 ------------------------------------------------
gi|22793541|gb|BU497347.1|BU497 ------------------------------------------------
gi|21687429|gb|BQ633276.1|BQ633 ------------------------------------------------

PF11_0377                       TAAACGAAGTCTCAATATCATATAAATGCTAATATATGTATGTATTTA
MAL11|PF11_0377                 ------------------------------------------------
su_gi_contig_76                 ------------------------------------------------
gi|22793541|gb|BU497347.1|BU497 ------------------------------------------------
gi|21687429|gb|BQ633276.1|BQ633 ------------------------------------------------

PF11_0377                       TTTATGTTTATATCATGTATTTATAAATATATGTACATATGTTATATA
MAL11|PF11_0377                 ------------------------------------------------
su_gi_contig_76                 ------------------------------------------------
gi|22793541|gb|BU497347.1|BU497 ------------------------------------------------
gi|21687429|gb|BQ633276.1|BQ633 ------------------------------------------------

PF11_0377                       TATATATATATATATATATATTTATTTATTTATATATATATAATCAGA
MAL11|PF11_0377                 ------------------------------------------------
su_gi_contig_76                 ------------------------------------------------
gi|22793541|gb|BU497347.1|BU497 ------------------------------------------------
gi|21687429|gb|BQ633276.1|BQ633 ------------------------------------------------

PF11_0377                       ACTATATAATAATATTTATTAAAATCTGCATTCGTAGTAATATATTCG
MAL11|PF11_0377                 ------------------------------------------------
su_gi_contig_76                 ------------------------------------------------
gi|22793541|gb|BU497347.1|BU497 ------------------------------------------------
gi|21687429|gb|BQ633276.1|BQ633 ------------------------------------------------

PF11_0377                       TAAATATTTTATTATAACTTTCAAATTTTGTTTTTGAATTATTTTCCC
MAL11|PF11_0377                 ------------------------------------------------
su_gi_contig_76                 ------------------------------------------------
gi|22793541|gb|BU497347.1|BU497 ------------------------------------------------
gi|21687429|gb|BQ633276.1|BQ633 ------------------------------------------------

PF11_0377                       ATATTAAAAGCTTTTATATGTTTTATATGATCTCTATAAATTCATGTT
MAL11|PF11_0377                 ------------------------------------------------
su_gi_contig_76                 ------------------------------------------------
gi|22793541|gb|BU497347.1|BU497 ------------------------------------------------
gi|21687429|gb|BQ633276.1|BQ633 ------------------------------------------------

PF11_0377                       ATTTTCATATATATATAAGTATTTATATTTGTTCATATTAATAGAAGA
MAL11|PF11_0377                 ------------------------------------------------
su_gi_contig_76                 ------------------------------------------------
gi|22793541|gb|BU497347.1|BU497 ------------------------------------------------
gi|21687429|gb|BQ633276.1|BQ633 ------------------------------------------------

PF11_0377                       TATATAGTTGAATTGTATTATGCATTTTTTTTATTTTTTGCCTTTCTA
MAL11|PF11_0377                 ------------------------------------------------
su_gi_contig_76                 ------------------------------------------------
gi|22793541|gb|BU497347.1|BU497 ------------------------------------------------
gi|21687429|gb|BQ633276.1|BQ633 ------------------------------------------------

PF11_0377                       CTTGTACTTAAAATATTATAATTTATGTAATGTATATTTATTTTTATG
MAL11|PF11_0377                 ------------------------------------------------
su_gi_contig_76                 ------------------------------------------------
gi|22793541|gb|BU497347.1|BU497 ------------------------------------------------
gi|21687429|gb|BQ633276.1|BQ633 ------------------------------------------------

PF11_0377                       TATTATAAAAATACTTTATGATTAAATATTTGTTATATATATAAAAAG
MAL11|PF11_0377                 ------------------------------------------------
su_gi_contig_76                 ------------------------------------------------
gi|22793541|gb|BU497347.1|BU497 ------------------------------------------------
gi|21687429|gb|BQ633276.1|BQ633 ------------------------------------------------

PF11_0377                       ACCATATGTAAAATGATATATATTGTATATGTATATGCACACAATATA
MAL11|PF11_0377                 ------------------------------------------------
su_gi_contig_76                 ------------------------------------------------
gi|22793541|gb|BU497347.1|BU497 ------------------------------------------------
gi|21687429|gb|BQ633276.1|BQ633 ------------------------------------------------

PF11_0377                       TGTACTTATATATTTTAAAAAAGATATTTAGTTATATTTGATTATACT
MAL11|PF11_0377                 ------------------------------------------------
su_gi_contig_76                 ------------------------------------------------
gi|22793541|gb|BU497347.1|BU497 ------------------------------------------------
gi|21687429|gb|BQ633276.1|BQ633 ------------------------------------------------

PF11_0377                       TTATATATATTATAGGTATGCTATATAATTTATTATGTGTACATTAAC
MAL11|PF11_0377                 ------------------------------------------------
su_gi_contig_76                 ------------------------------------------------
gi|22793541|gb|BU497347.1|BU497 ------------------------------------------------
gi|21687429|gb|BQ633276.1|BQ633 ------------------------------------------------

PF11_0377                       GTGAATATATGATATGTACTTATAAAAATTTGTGCTCGCATATATTAT
MAL11|PF11_0377                 ------------------------------------------------
su_gi_contig_76                 ------------------------------------------------
gi|22793541|gb|BU497347.1|BU497 ------------------------------------------------
gi|21687429|gb|BQ633276.1|BQ633 ------------------------------------------------

PF11_0377                       TCATATATAATAAATATATATATATATATATATATATATATATATATA
MAL11|PF11_0377                 ------------------------------------------------
su_gi_contig_76                 ------------------------------------------------
gi|22793541|gb|BU497347.1|BU497 ------------------------------------------------
gi|21687429|gb|BQ633276.1|BQ633 ------------------------------------------------

PF11_0377                       TATATATATATATGTATGTATGTATGTATGTATGTATGTATGTATGTA
MAL11|PF11_0377                 ------------------------------------------------
su_gi_contig_76                 ------------------------------------------------
gi|22793541|gb|BU497347.1|BU497 ------------------------------------------------
gi|21687429|gb|BQ633276.1|BQ633 ------------------------------------------------

PF11_0377                       TATGTTATTTTTTTTTTTTTTTTATGATTATTCAAAATTTTGAATATT
MAL11|PF11_0377                 ------------------------------------------------
su_gi_contig_76                 ------------------------------------------------
gi|22793541|gb|BU497347.1|BU497 ------------------------------------------------
gi|21687429|gb|BQ633276.1|BQ633 ------------------------------------------------

PF11_0377                       TTAAAACAATATAATATTTTTGATATTATAGGAAATTTTAATATATGT
MAL11|PF11_0377                 ------------------------------------------------
su_gi_contig_76                 ------------------------------------------------
gi|22793541|gb|BU497347.1|BU497 ------------------------------------------------
gi|21687429|gb|BQ633276.1|BQ633 ------------------------------------------------

PF11_0377                       GCAAAAAGCTTTTATGAATTGTAATAGTATATGTATGTAATAGTTTTT
MAL11|PF11_0377                 ------------------------------------------------
su_gi_contig_76                 ------------------------------------------------
gi|22793541|gb|BU497347.1|BU497 ------------------------------------------------
gi|21687429|gb|BQ633276.1|BQ633 ------------------------------------------------

PF11_0377                       TTTTTTTTTTTTTATCTTTTTTTTTTTTACGAAAAGACATTTATATAA
MAL11|PF11_0377                 ------------------------------------------------
su_gi_contig_76                 ----TTTTTTTTTATCTTTTTTTTTTTTACGAAAAGACATTTATATAA
gi|22793541|gb|BU497347.1|BU497 ------------------------------------------------
gi|21687429|gb|BQ633276.1|BQ633 ------------------------------------------------

PF11_0377                       TTTTAAATTTATGACGTTGATAAAAAAATAAGCATTTATTATAATAAA
MAL11|PF11_0377                 ------------------------------------------------
su_gi_contig_76                 TTTTAAATTTATGACGTTGATAAAAAAATAAGCATTTATTATAATAAA
gi|22793541|gb|BU497347.1|BU497 ------------------------------------------------
gi|21687429|gb|BQ633276.1|BQ633 ------------------------------------------------

PF11_0377                       AGTTATATATTTTATTTATTTATTGGTAATGGATATACATATTTCTTG
MAL11|PF11_0377                 ------------------------------------------------
su_gi_contig_76                 AGTTATATATTTTATTTATTTATTGGTAATGGATATACATATTTCTTG
gi|22793541|gb|BU497347.1|BU497 ------------------------------------------------
gi|21687429|gb|BQ633276.1|BQ633 ------------------------------------------------

PF11_0377                       CATTATGTTGATGATTATATGAACAGTGTTTAGAAAAATAAAAATATG
MAL11|PF11_0377                 ------------------------------------------------
su_gi_contig_76                 CATTATGTTGATGATTATATGAACAGTGTTTAGAAAAATAAAAATATG
gi|22793541|gb|BU497347.1|BU497 ------------------------------------------------
gi|21687429|gb|BQ633276.1|BQ633 ------------------------------------------------

PF11_0377                       CTTATATATATATATTTATATAATATTGTTATTTTATTATATAATGCA
MAL11|PF11_0377                 ------------------------------------------------
su_gi_contig_76                 CTTATATATATATATTTATATAATATTGTTATTTTATTATATAATGCA
gi|22793541|gb|BU497347.1|BU497 ------------------------------------------------
gi|21687429|gb|BQ633276.1|BQ633 ------------------------------------------------

PF11_0377                       AAATTAATAATTATGACTAACTATAATATATATTAATACAATATTGTT
MAL11|PF11_0377                 ------------------------------------------------
su_gi_contig_76                 AAATTAATAATTATGACTAACTATAATATATATTAATACAATATTGTT
gi|22793541|gb|BU497347.1|BU497 ------------------------------------------------
gi|21687429|gb|BQ633276.1|BQ633 ------------------------------------------------

PF11_0377                       TATATGTGAATAAAACGAATTATATAGAATTTACTTAATAAAAGTGCA
MAL11|PF11_0377                 ------------------------------------------------
su_gi_contig_76                 TATATGTGAATAAAACGAATTATATAGAATTTACTTAATAAAAGTGCA
gi|22793541|gb|BU497347.1|BU497 ------------------------------------------------
gi|21687429|gb|BQ633276.1|BQ633 ------------------------------------------------

PF11_0377                       AGCTCGAAATATTGTACCTGTATATGTATTAATACTATATTGCTGCAG
MAL11|PF11_0377                 ------------------------------------------------
su_gi_contig_76                 AGCTCGAAATATTGTACCTGTATATGTATTAATACTATATTGCTGCAG
gi|22793541|gb|BU497347.1|BU497 ------------------------------------------------
gi|21687429|gb|BQ633276.1|BQ633 ------------------------------------------------

PF11_0377                       ATAAAATTGTATGTGATATATTTTTTATGAGTTTATGCATATTTATAT
MAL11|PF11_0377                 ------------------------------------------------
su_gi_contig_76                 ATAAAATT----------------------------------------
gi|22793541|gb|BU497347.1|BU497 ------------------------------------------------
gi|21687429|gb|BQ633276.1|BQ633 ------------------------------------------------

PF11_0377                       AATTCGTTGTGTTATTAAACTATTTTATGTATGTATATATATATATAT
MAL11|PF11_0377                 ------------------------------------------------
su_gi_contig_76                 ------------------------------------------------
gi|22793541|gb|BU497347.1|BU497 ------------------------------------------------
gi|21687429|gb|BQ633276.1|BQ633 ------------------------------------------------

PF11_0377                       ATATATATTTTTTTTTTTTTTTTTTTTCTTTAATGTAGTTATAATTCA
MAL11|PF11_0377                 ------------------------------------------------
su_gi_contig_76                 --------------------------------------TTATAATTCA
gi|22793541|gb|BU497347.1|BU497 ------------------------------------------------
gi|21687429|gb|BQ633276.1|BQ633 ------------------------------------------------

PF11_0377                       AAATTTAAAAAATGGAAATTAGAGTGGCAAATAAATATGCTTTAGGAA
MAL11|PF11_0377                 -----------ATGGAAATTAGAGTGGCAAATAAATATGCTTTAGGAA
su_gi_contig_76                 AAATTTAAAAAATGGAAATTAGAGTGGCAAATAAATATGCTTTAGGAA
gi|22793541|gb|BU497347.1|BU497 ------------------------------------------------
gi|21687429|gb|BQ633276.1|BQ633 ------------------------------------------------

PF11_0377                       AAAAATTAGGGAGTGGTTCCTTTGGTGATATATATGTTGGTAAGGAAT
MAL11|PF11_0377                 AAAAATTAGGGAGTGGTTCCTTTGGTGATATATATGTTG---------
su_gi_contig_76                 AAAAATTAGGGAGTGGTTCCTTTGGTGATATATATGTTG---------
gi|22793541|gb|BU497347.1|BU497 ------------------------------------------------
gi|21687429|gb|BQ633276.1|BQ633 ------------------------------------------------

PF11_0377                       AAAAGAAAGTCAATAAACATTGTTATTTGAAACATATACATATATATA
MAL11|PF11_0377                 ------------------------------------------------
su_gi_contig_76                 ------------------------------------------------
gi|22793541|gb|BU497347.1|BU497 ------------------------------------------------
gi|21687429|gb|BQ633276.1|BQ633 ------------------------------------------------

PF11_0377                       TATATATATATATATTTAATATTTTGAAGAATATAAATTCTGTAATAT
MAL11|PF11_0377                 ------------------------------------------------
su_gi_contig_76                 ------------------------------------------------
gi|22793541|gb|BU497347.1|BU497 ------------------------------------------------
gi|21687429|gb|BQ633276.1|BQ633 ------------------------------------------------

PF11_0377                       ACATTTATTTTTTATTTATTTTTACATTTTATATAGCCAAGGATATTG
MAL11|PF11_0377                 ------------------------------------CCAAGGATATTG
su_gi_contig_76                 ------------------------------------CCAAGGATATTG
gi|22793541|gb|BU497347.1|BU497 ------------------------------------------------
gi|21687429|gb|BQ633276.1|BQ633 ------------------------------------------------

PF11_0377                       TAACGATGGAAGAATTTGCTGTAAAATTAGTAAGTCTAAAAAAAAATA
MAL11|PF11_0377                 TAACGATGGAAGAATTTGCTGTAAAATTA-------------------
su_gi_contig_76                 TAACGATGGAAGAATTTGCTGTAAAATTA-------------------
gi|22793541|gb|BU497347.1|BU497 ------------------------------------------------
gi|21687429|gb|BQ633276.1|BQ633 ------------------------------------------------

PF11_0377                       TATATATGACATACACATATATATATATATGTATGAGTGTGTGTATAT
MAL11|PF11_0377                 ------------------------------------------------
su_gi_contig_76                 ------------------------------------------------
gi|22793541|gb|BU497347.1|BU497 ------------------------------------------------
gi|21687429|gb|BQ633276.1|BQ633 ------------------------------------------------

PF11_0377                       TTTTTTTTTTTTTTTTTGAATGTTTTATTATATGTATGTTTTGTTTTT
MAL11|PF11_0377                 ------------------------------------------------
su_gi_contig_76                 ------------------------------------------------
gi|22793541|gb|BU497347.1|BU497 ------------------------------------------------
gi|21687429|gb|BQ633276.1|BQ633 ------------------------------------------------

PF11_0377                       ATATAATTGGCTTATGTATATTTCTTTATTTTTATGATTTATAGGAAT
MAL11|PF11_0377                 --------------------------------------------GAAT
su_gi_contig_76                 --------------------------------------------GAAT
gi|22793541|gb|BU497347.1|BU497 ------------------------------------------------
gi|21687429|gb|BQ633276.1|BQ633 ------------------------------------------------

PF11_0377                       CAACACGATCAAAACATCCCCAACTATTGTATGAGTCAAAATTATATA
MAL11|PF11_0377                 CAACACGATCAAAACATCCCCAACTATTGTATGAGTCAAAATTATATA
su_gi_contig_76                 CAACACGATCAAAACATCCCCAACTATTGTATGAGTCAAAATTATATA
gi|22793541|gb|BU497347.1|BU497 ------------------------------------------------
gi|21687429|gb|BQ633276.1|BQ633 ------------------------------------------------

PF11_0377                       AAATATTAGGAGGAGGAAGTATGTTTTAAATAAAAAAAAAAAAAAAAA
MAL11|PF11_0377                 AAATATTAGGAGGAGGAA------------------------------
su_gi_contig_76                 AAATATTAGGAGGAGGAA------------------------------
gi|22793541|gb|BU497347.1|BU497 ------------------------------------------------
gi|21687429|gb|BQ633276.1|BQ633 ------------------------------------------------

PF11_0377                       AATTAAGAAACGAAAAAAGTAGAATGTGAATTTTGAATGGATATGTAT
MAL11|PF11_0377                 ------------------------------------------------
su_gi_contig_76                 ------------------------------------------------
gi|22793541|gb|BU497347.1|BU497 ------------------------------------------------
gi|21687429|gb|BQ633276.1|BQ633 ------------------------------------------------

PF11_0377                       ATTATAAACATATATTAATTTATATAAAATCACGTTATATTTTATTTT
MAL11|PF11_0377                 ------------------------------------------------
su_gi_contig_76                 ------------------------------------------------
gi|22793541|gb|BU497347.1|BU497 ------------------------------------------------
gi|21687429|gb|BQ633276.1|BQ633 ------------------------------------------------

PF11_0377                       ATTTTATTCTTTTTTTTATAGTTGGTGTACCTAAAGTATATTGGTACG
MAL11|PF11_0377                 ---------------------TTGGTGTACCTAAAGTATATTGGTACG
su_gi_contig_76                 ---------------------TTGGTGTACCTAAAGTATATTGGTACG
gi|22793541|gb|BU497347.1|BU497 ------------------------------------------------
gi|21687429|gb|BQ633276.1|BQ633 ------------------------------------------------

PF11_0377                       GTATAGAAGGGGATTTTACTATCATGGTTCTTGATTTATTAGGCCCAT
MAL11|PF11_0377                 GTATAGAAGGGGATTTTACTATCATGGTTCTTGATTTATTAGGCCCAT
su_gi_contig_76                 GTATAGAAGGGGATTTTACTATCATGGTTCTTGATTTATTAGGCCCAT
gi|22793541|gb|BU497347.1|BU497 ------------------------------------------------
gi|21687429|gb|BQ633276.1|BQ633 ------------------------------------------------

PF11_0377                       CCCTTGAAGATTTATTTACCTTATGTAATAGAAAATTTTCTTTAAAGA
MAL11|PF11_0377                 CCCTTGAAGATTTATTTACCTTATGTAATAGAAAATTTTCTTTAAAGA
su_gi_contig_76                 CCCTTGAAGATTTATTTACCTTATGTAATAGAAAATTTTCTTTAAAGA
gi|22793541|gb|BU497347.1|BU497 ------------------------------------------------
gi|21687429|gb|BQ633276.1|BQ633 ------------------------------------------------

PF11_0377                       CTGTCCTTATGACAGCAGATCAAATGGTAAGGATAGATAAATAAATAA
MAL11|PF11_0377                 CTGTCCTTATGACAGCAGATCAAATG----------------------
su_gi_contig_76                 CTGTCCTTATGACAGCAGATCAAATG----------------------
gi|22793541|gb|BU497347.1|BU497 ------------------------------------------------
gi|21687429|gb|BQ633276.1|BQ633 ------------------------------------------------

PF11_0377                       ATAAAAATATATTATTTATATCTTTTGTGTTTATAAATAGTGTCTTTT
MAL11|PF11_0377                 ------------------------------------------------
su_gi_contig_76                 ------------------------------------------------
gi|22793541|gb|BU497347.1|BU497 ------------------------------------------------
gi|21687429|gb|BQ633276.1|BQ633 ------------------------------------------------

PF11_0377                       AAAAATTATATTAATTTATTTTTAATTATTTATAATATTTTTACAGTT
MAL11|PF11_0377                 ----------------------------------------------TT
su_gi_contig_76                 ----------------------------------------------TT
gi|22793541|gb|BU497347.1|BU497 ------------------------------------------------
gi|21687429|gb|BQ633276.1|BQ633 ------------------------------------------------

PF11_0377                       AAATAGAATTGAATATGTGCATTCAAAAAATTTTATACATAGAGATAT
MAL11|PF11_0377                 AAATAGAATTGAATATGTGCATTCAAAAAATTTTATACATAGAGATAT
su_gi_contig_76                 AAATAGAATTGAATATGTGCATTCAAAAAATTTTATACATAGAGATAT
gi|22793541|gb|BU497347.1|BU497 ------------------------------------------------
gi|21687429|gb|BQ633276.1|BQ633 ------------------------------------------------

PF11_0377                       TAAACCAGATAACTTTTTAATAGGTAATACGAGGAAACATATAAATAA
MAL11|PF11_0377                 TAAACCAGATAACTTTTTAATAG-------------------------
su_gi_contig_76                 TAAACCAGATAACTTTTTAATAG-------------------------
gi|22793541|gb|BU497347.1|BU497 ------------------------------------------------
gi|21687429|gb|BQ633276.1|BQ633 ------------------------------------------------

PF11_0377                       ATATATATATATATATATATATATAATGTGTATAAATTTATATAAGTA
MAL11|PF11_0377                 ------------------------------------------------
su_gi_contig_76                 ------------------------------------------------
gi|22793541|gb|BU497347.1|BU497 ------------------------------------------------
gi|21687429|gb|BQ633276.1|BQ633 ------------------------------------------------

PF11_0377                       TAATAAATATCTGATATATCAAATATTATAATGTATATATGTATATCT
MAL11|PF11_0377                 ------------------------------------------------
su_gi_contig_76                 ------------------------------------------------
gi|22793541|gb|BU497347.1|BU497 ------------------------------------------------
gi|21687429|gb|BQ633276.1|BQ633 ------------------------------------------------

PF11_0377                       TTTCTTTTGTATAGGACGAGGGAAAAAAGTTACCTTAATACATATTAT
MAL11|PF11_0377                 --------------GACGAGGGAAAAAAGTTACCTTAATACATATTAT
su_gi_contig_76                 --------------GACGAGGGAAAAAAGTTACCTTAATACATATTAT
gi|22793541|gb|BU497347.1|BU497 ------------------------------------------------
gi|21687429|gb|BQ633276.1|BQ633 ------------------------------------------------

PF11_0377                       TGATTTTGGTTTAGCAAAAAAATATAGAGATTCAAGATCACATACTCA
MAL11|PF11_0377                 TGATTTTGGTTTAGCAAAAAAATATAGAGATTCAAGATCACATACTCA
su_gi_contig_76                 TGATTTTGGTTTAGCAAAAAAATATAGAGATTCAAGATCACATACTCA
gi|22793541|gb|BU497347.1|BU497 ------------------------------------------------
gi|21687429|gb|BQ633276.1|BQ633 ------------------------------------------------

PF11_0377                       TATTCCATATAAAGAAGGGAAAAATTTAACAGGAACAGCAAGATATGC
MAL11|PF11_0377                 TATTCCATATAAAGAAGGGAAAAATTTAACAGGAACAGCAAGATATGC
su_gi_contig_76                 TATTCCATATAAAGAAGGGAAAAATTTAACAGGAACAGCAAGATATGC
gi|22793541|gb|BU497347.1|BU497 ------------------------------------------------
gi|21687429|gb|BQ633276.1|BQ633 ------------------------------------------------

PF11_0377                       AAGTATAAATACACACTTAGGAATTGAACAATCTCGTAGGGATGATAT
MAL11|PF11_0377                 AAGTATAAATACACACTTAGGAATTGAACAATCTCGTAGGGATGATAT
su_gi_contig_76                 AAGTATAAATACACACTTAGGAATTGAACAATCTCGTAGGGATGATAT
gi|22793541|gb|BU497347.1|BU497 ------------------------------------------------
gi|21687429|gb|BQ633276.1|BQ633 ------------------------------------------------

PF11_0377                       TGAAGCCCTTGGATATGTTCTCATGTATTTTCTAAGAGGAAGTTTACC
MAL11|PF11_0377                 TGAAGCCCTTGGATATGTTCTCATGTATTTTCTAAGAGGAAGTTTACC
su_gi_contig_76                 TGAAGCCCTTGGATATGTTCTCATGTATTTTCTAAGAGGAAGTTTACC
gi|22793541|gb|BU497347.1|BU497 ------------------------------------------------
gi|21687429|gb|BQ633276.1|BQ633 ------------------------------------------------

PF11_0377                       ATGGCAAGGTCTAAAGGCTATATCTAAGAAGGATAAATATGATAAAAT
MAL11|PF11_0377                 ATGGCAAGGTCTAAAGGCTATATCTAAGAAGGATAAATATGATAAAAT
su_gi_contig_76                 ATGGCAAGGTCTAAAGGCTATATCTAAGAAGGATAAATATGATAAAAT
gi|22793541|gb|BU497347.1|BU497 ---GCAAGGTCTAAAGGCTATATCTAAGAAGGATAAATATGATAAAAT
gi|21687429|gb|BQ633276.1|BQ633 ------------------------------------------------

PF11_0377                       TATGGAAAAAAAAATATCAACATCAGTGGAAGTTTTGTGTAGAAATGC
MAL11|PF11_0377                 TATGGAAAAAAAAATATCAACATCAGTGGAAGTTTTGTGTAGAAATGC
su_gi_contig_76                 TATGGAAAAAAAAATATCAACATCAGTGGAAGTTTTGTGTAGAAATGC
gi|22793541|gb|BU497347.1|BU497 TATGGAAAAAAAAATATCAACATCAGTGGAAGTTTTGTGTAGAAATGC
gi|21687429|gb|BQ633276.1|BQ633 ------------------------------------------------

PF11_0377                       AAGCTGTAAGTAAAAAAAAGCAGATAAATAAATATATATATATATATA
MAL11|PF11_0377                 AAGCT-------------------------------------------
su_gi_contig_76                 AAGCT-------------------------------------------
gi|22793541|gb|BU497347.1|BU497 AAGCT-------------------------------------------
gi|21687429|gb|BQ633276.1|BQ633 ------------------------------------------------

PF11_0377                       TATATATATTATATGTACATGCCCATGTGTGTGTTTTATTTATGTATT
MAL11|PF11_0377                 ------------------------------------------------
su_gi_contig_76                 ------------------------------------------------
gi|22793541|gb|BU497347.1|BU497 ------------------------------------------------
gi|21687429|gb|BQ633276.1|BQ633 ------------------------------------------------

PF11_0377                       TCTTTTAATATTTACGACAAACAATATAAATCATTTATATATATGCTT
MAL11|PF11_0377                 ------------------------------------------------
su_gi_contig_76                 ------------------------------------------------
gi|22793541|gb|BU497347.1|BU497 ------------------------------------------------
gi|21687429|gb|BQ633276.1|BQ633 ------------------------------------------------

PF11_0377                       TTGGTTTTTTTCCTCAGTCGAATTCGTAACATATTTAAATTATTGCCG
MAL11|PF11_0377                 -----------------TCGAATTCGTAACATATTTAAATTATTGCCG
su_gi_contig_76                 -----------------TCGAATTCGTAACATATTTAAATTATTGCCG
gi|22793541|gb|BU497347.1|BU497 -----------------TCGAATTCGTAACATATTTAAATTATTGCCG
gi|21687429|gb|BQ633276.1|BQ633 ------------------------------------------------

PF11_0377                       ATCATTAAGATTTGAAGATAGACCCGATTATACATATTTAAGAAGACT
MAL11|PF11_0377                 ATCATTAAGATTTGAAGATAGACCCGATTATACATATTTAAGAAGACT
su_gi_contig_76                 ATCATTAAGATTTGAAGATAGACCCGATTATACATATTTAAGAAGACT
gi|22793541|gb|BU497347.1|BU497 ATCATTAAGATTTGAAGATAGACCCGATTATACATATTTAAGAAGACT
gi|21687429|gb|BQ633276.1|BQ633 ------------------------------------------------

PF11_0377                       TTTAAAGGACTTGTTTATAAGGTAAGGACAGAGGGGGAAATTTATAAA
MAL11|PF11_0377                 TTTAAAGGACTTGTTTATAAG---------------------------
su_gi_contig_76                 TTTAAAGGACTTGTTTATAAG---------------------------
gi|22793541|gb|BU497347.1|BU497 TTTAAAGGACTTGTTTATAAG---------------------------
gi|21687429|gb|BQ633276.1|BQ633 ------------------------------------------------

PF11_0377                       AAAAAAAAAATTGAAGGCATATTCATTATATAGGCATATAAGCGTATA
MAL11|PF11_0377                 ------------------------------------------------
su_gi_contig_76                 ------------------------------------------------
gi|22793541|gb|BU497347.1|BU497 ------------------------------------------------
gi|21687429|gb|BQ633276.1|BQ633 ------------------------------------------------

PF11_0377                       TACATATAAATATACATATATATATATATATATATATATATGGATAAT
MAL11|PF11_0377                 ------------------------------------------------
su_gi_contig_76                 ------------------------------------------------
gi|22793541|gb|BU497347.1|BU497 ------------------------------------------------
gi|21687429|gb|BQ633276.1|BQ633 ------------------------------------------------

PF11_0377                       TCGCCAACTTATTACATCGAACCTTTTATTTTTATTATATTGATTATT
MAL11|PF11_0377                 ------------------------------------------------
su_gi_contig_76                 ------------------------------------------------
gi|22793541|gb|BU497347.1|BU497 ------------------------------------------------
gi|21687429|gb|BQ633276.1|BQ633 ------------------------------------------------

PF11_0377                       CATATGCATATATATATATTTTTTATTTTGTAGAGAGGGATTTACTTA
MAL11|PF11_0377                 ---------------------------------AGAGGGATTTACTTA
su_gi_contig_76                 ---------------------------------AGAGGGATTTACTTA
gi|22793541|gb|BU497347.1|BU497 ---------------------------------AGAGGGATTTACTTA
gi|21687429|gb|BQ633276.1|BQ633 ------------------------------------------------

PF11_0377                       TGACTTTTTATTTGACTGGACATGTGTATATGCCTCCGAAAAGGATAA
MAL11|PF11_0377                 TGACTTTTTATTTGACTGGACATGTGTATATGCCTCCGAAAAGGATAA
su_gi_contig_76                 TGACTTTTTATTTGACTGGACATGTGTATATGCCTCCGAAAAGGATAA
gi|22793541|gb|BU497347.1|BU497 TGACTTTTTATTTGACTGGACATGTGTATATGCCTCCGAAAAGGATAA
gi|21687429|gb|BQ633276.1|BQ633 ------------------------------------------------

PF11_0377                       GAAGAAGATGTTAGAAAATAAAAACCGTTTTGATCAAACAGCAGATCA
MAL11|PF11_0377                 GAAGAAGATGTTAGAAAATAAAAACCGTTTTGATCAAACAGCAGATCA
su_gi_contig_76                 GAAGAAGATGTTAGAAAATAAAAACCGTTTTGATCAAACAGCAGATCA
gi|22793541|gb|BU497347.1|BU497 GAAGAAGATGTTAGAAAATAAAAACCGTTTTGATCAAACAGCAGATCA
gi|21687429|gb|BQ633276.1|BQ633 ---GAAGATGTTAGAAAATAAAAACCGTTTTGATCAAACAGCAGATCA

PF11_0377                       AGAAGGAAGAGTAAAGCAAAATTAATAAAAAAAAAAAAAAATATATAT
MAL11|PF11_0377                 AGAAGGAAGAGTAAAGCAAAATTAA-----------------------
su_gi_contig_76                 AGAAGGAAGAGTAAAGCAAAATTAATAAAAAAAAAAAAAAAA------
gi|22793541|gb|BU497347.1|BU497 AGAAGGAAGAG-------------------------------------
gi|21687429|gb|BQ633276.1|BQ633 AGAAGGAAGAGTAAAGCAAAATTAATAAAAAAAAAAAAAAATATATAT

PF11_0377                       ATATATCATATTAAAATATATACTTTAAGATATAGTTTTATGTTATAT
MAL11|PF11_0377                 ------------------------------------------------
su_gi_contig_76                 ------------------------------------------------
gi|22793541|gb|BU497347.1|BU497 ------------------------------------------------
gi|21687429|gb|BQ633276.1|BQ633 ATATATCATATTAAAATATATACTTTAAGATATAGTTTTATGTTATAT

PF11_0377                       ATACTTTAAGATATATATTTTATGATATATACTTTAAGATATATATTT
MAL11|PF11_0377                 ------------------------------------------------
su_gi_contig_76                 ------------------------------------------------
gi|22793541|gb|BU497347.1|BU497 ------------------------------------------------
gi|21687429|gb|BQ633276.1|BQ633 ATACTTTAAGATATATATTTTATGATATATACTTTAAGATATATAT--

PF11_0377                       TATGATATATACTTTAGAATATATATTTTATGATATATAAGCTAAGAT
MAL11|PF11_0377                 ------------------------------------------------
su_gi_contig_76                 ------------------------------------------------
gi|22793541|gb|BU497347.1|BU497 ------------------------------------------------
gi|21687429|gb|BQ633276.1|BQ633 ------------------------------------------------

PF11_0377                       ATATTTTATAACATTGAACATATATTTTAAGATATAACTTAAACATAT
MAL11|PF11_0377                 ------------------------------------------------
su_gi_contig_76                 ------------------------------------------------
gi|22793541|gb|BU497347.1|BU497 ------------------------------------------------
gi|21687429|gb|BQ633276.1|BQ633 ------------------------------------------------

PF11_0377                       ATATTTTAAAATATATTTTAGGAAAATTAAATATTTTATTATATATAT
MAL11|PF11_0377                 ------------------------------------------------
su_gi_contig_76                 ------------------------------------------------
gi|22793541|gb|BU497347.1|BU497 ------------------------------------------------
gi|21687429|gb|BQ633276.1|BQ633 ------------------------------------------------

PF11_0377                       ATATATATATATATATATTATATATATTATATATTTATGTATTTTTTT
MAL11|PF11_0377                 ------------------------------------------------
su_gi_contig_76                 ------------------------------------------------
gi|22793541|gb|BU497347.1|BU497 ------------------------------------------------
gi|21687429|gb|BQ633276.1|BQ633 ------------------------------------------------

PF11_0377                       TTTTTTTTTTTTCTTTTTCAATTGAGTATAATTTAAAAAAAATAAAAA
MAL11|PF11_0377                 ------------------------------------------------
su_gi_contig_76                 ------------------------------------------------
gi|22793541|gb|BU497347.1|BU497 ------------------------------------------------
gi|21687429|gb|BQ633276.1|BQ633 ------------------------------------------------

PF11_0377                       AGAAAAAGAAAAAAAAAAAAAAAATGCATGGTTATTTTTCTAAAATTG
MAL11|PF11_0377                 ------------------------------------------------
su_gi_contig_76                 ------------------------------------------------
gi|22793541|gb|BU497347.1|BU497 ------------------------------------------------
gi|21687429|gb|BQ633276.1|BQ633 ------------------------------------------------

PF11_0377                       TGTAATGTGTAAATATTTAAAAAAAAAAAAAAAAAAAGAAAAAATGAA
MAL11|PF11_0377                 ------------------------------------------------
su_gi_contig_76                 ------------------------------------------------
gi|22793541|gb|BU497347.1|BU497 ------------------------------------------------
gi|21687429|gb|BQ633276.1|BQ633 ------------------------------------------------

PF11_0377                       AAAAAGAAAAAAACGATTTTTTTTTATTTTTTTTCTATATATATATAT
MAL11|PF11_0377                 ------------------------------------------------
su_gi_contig_76                 ------------------------------------------------
gi|22793541|gb|BU497347.1|BU497 ------------------------------------------------
gi|21687429|gb|BQ633276.1|BQ633 ------------------------------------------------

PF11_0377                       ATATATATATATATGTATTTTTTTTTATATATATATTTTTCCATATAT
MAL11|PF11_0377                 ------------------------------------------------
su_gi_contig_76                 ------------------------------------------------
gi|22793541|gb|BU497347.1|BU497 ------------------------------------------------
gi|21687429|gb|BQ633276.1|BQ633 ------------------------------------------------

PF11_0377                       ATCTATATATTGTTCACAAAAACTACATTAATAAAATATTATCATTTA
MAL11|PF11_0377                 ------------------------------------------------
su_gi_contig_76                 ------------------------------------------------
gi|22793541|gb|BU497347.1|BU497 ------------------------------------------------
gi|21687429|gb|BQ633276.1|BQ633 ------------------------------------------------

PF11_0377                       AATTTGTAAAAAATATAACAATATAATAGACTTTCTATATATATAATA
MAL11|PF11_0377                 ------------------------------------------------
su_gi_contig_76                 ------------------------------------------------
gi|22793541|gb|BU497347.1|BU497 ------------------------------------------------
gi|21687429|gb|BQ633276.1|BQ633 ------------------------------------------------

PF11_0377                       TTTTGATTGCTCTATTTAATATTAATATGTCTATATAAAAATAAAAAG
MAL11|PF11_0377                 ------------------------------------------------
su_gi_contig_76                 ------------------------------------------------
gi|22793541|gb|BU497347.1|BU497 ------------------------------------------------
gi|21687429|gb|BQ633276.1|BQ633 ------------------------------------------------

PF11_0377                       GGAGAAATAGAAGGAAAGCACCTCAATTATATTACATTATAATTATAT
MAL11|PF11_0377                 ------------------------------------------------
su_gi_contig_76                 ------------------------------------------------
gi|22793541|gb|BU497347.1|BU497 ------------------------------------------------
gi|21687429|gb|BQ633276.1|BQ633 ------------------------------------------------

PF11_0377                       TACATTATAATTATATTATATTATAATTACATTGTATTATAATATATA
MAL11|PF11_0377                 ------------------------------------------------
su_gi_contig_76                 ------------------------------------------------
gi|22793541|gb|BU497347.1|BU497 ------------------------------------------------
gi|21687429|gb|BQ633276.1|BQ633 ------------------------------------------------

PF11_0377                       TATATATATATATATATATATATATGTGGTTATAATATTTATATTTCT
MAL11|PF11_0377                 ------------------------------------------------
su_gi_contig_76                 ------------------------------------------------
gi|22793541|gb|BU497347.1|BU497 ------------------------------------------------
gi|21687429|gb|BQ633276.1|BQ633 ------------------------------------------------

PF11_0377                       ATAAAATAAGTGATAAACGAATGATTATAAAATTCATGAAAAATTTTT
MAL11|PF11_0377                 ------------------------------------------------
su_gi_contig_76                 ------------------------------------------------
gi|22793541|gb|BU497347.1|BU497 ------------------------------------------------
gi|21687429|gb|BQ633276.1|BQ633 ------------------------------------------------

PF11_0377                       ATTATTTGATTTTAATGCACATTATATATATATTACTTTTAACTTTTA
MAL11|PF11_0377                 ------------------------------------------------
su_gi_contig_76                 ------------------------------------------------
gi|22793541|gb|BU497347.1|BU497 ------------------------------------------------
gi|21687429|gb|BQ633276.1|BQ633 ------------------------------------------------

PF11_0377                       TATGTATTATTAAATTGTAATTTTTTTTTTTCTTATGAAAAAAACGAA
MAL11|PF11_0377                 ------------------------------------------------
su_gi_contig_76                 ------------------------------------------------
gi|22793541|gb|BU497347.1|BU497 ------------------------------------------------
gi|21687429|gb|BQ633276.1|BQ633 ------------------------------------------------

PF11_0377                       ACATTTAAGAAATAGTATAACAATTATATATATATATATATATATATA
MAL11|PF11_0377                 ------------------------------------------------
su_gi_contig_76                 ------------------------------------------------
gi|22793541|gb|BU497347.1|BU497 ------------------------------------------------
gi|21687429|gb|BQ633276.1|BQ633 ------------------------------------------------

PF11_0377                       TATATATTTCCCTTTTTTTTTTATATTTATTATATATTTATATAATGG
MAL11|PF11_0377                 ------------------------------------------------
su_gi_contig_76                 ------------------------------------------------
gi|22793541|gb|BU497347.1|BU497 ------------------------------------------------
gi|21687429|gb|BQ633276.1|BQ633 ------------------------------------------------

PF11_0377                       TTAAAAATGTGTACCTCTCTTTATAAATGCCCTTGTTACATATGAATA
MAL11|PF11_0377                 ------------------------------------------------
su_gi_contig_76                 ------------------------------------------------
gi|22793541|gb|BU497347.1|BU497 ------------------------------------------------
gi|21687429|gb|BQ633276.1|BQ633 ------------------------------------------------

PF11_0377                       GCATTATACAATGTTGTATATCTGTATTTATAATTATTAATATATATA
MAL11|PF11_0377                 ------------------------------------------------
su_gi_contig_76                 ------------------------------------------------
gi|22793541|gb|BU497347.1|BU497 ------------------------------------------------
gi|21687429|gb|BQ633276.1|BQ633 ------------------------------------------------

PF11_0377                       TATATAATAAATACTACTATACAATTCTGTTAATCATTTTATTTTTTT
MAL11|PF11_0377                 ------------------------------------------------
su_gi_contig_76                 ------------------------------------------------
gi|22793541|gb|BU497347.1|BU497 ------------------------------------------------
gi|21687429|gb|BQ633276.1|BQ633 ------------------------------------------------

PF11_0377                       TTCTTTCTTTTAAAAATAGGATCAACGAAATAATTGATATGCCTTATG
MAL11|PF11_0377                 ------------------------------------------------
su_gi_contig_76                 ------------------------------------------------
gi|22793541|gb|BU497347.1|BU497 --------------------ATCAACGAAATAATTGATATGCCTTATG
gi|21687429|gb|BQ633276.1|BQ633 ------------------------------------------------

PF11_0377                       CAACATTTTTAGTTCTTTGATGTAATTCATCTTAACAGGTACCATTAT
MAL11|PF11_0377                 ------------------------------------------------
su_gi_contig_76                 ------------------------------------------------
gi|22793541|gb|BU497347.1|BU497 CAACATTTTTAGTTCTTTGATGTAATTCATCTTAACAGGTACCATTAT
gi|21687429|gb|BQ633276.1|BQ633 ------------------------------------------------

PF11_0377                       GTATATGCAGCATATAATCAAAAATTAAATTTCATAAAAACGTAAGAA
MAL11|PF11_0377                 ------------------------------------------------
su_gi_contig_76                 ------------------------------------------------
gi|22793541|gb|BU497347.1|BU497 GTATATGCAGCATATAATCAAAA-------------------------
gi|21687429|gb|BQ633276.1|BQ633 ------------------------------------------------

PF11_0377                       TACAGGAAAAGTGATATACAAATGTAGAAAATATTATTTATTTATTTT
MAL11|PF11_0377                 ------------------------------------------------
su_gi_contig_76                 ------------------------------------------------
gi|22793541|gb|BU497347.1|BU497 ------------------------------------------------
gi|21687429|gb|BQ633276.1|BQ633 ------------------------------------------------

PF11_0377                       TTTTTTTGGAAAAATGGGAACTAAAATAGGATAAAAAAAAAAAAAAAA
MAL11|PF11_0377                 ------------------------------------------------
su_gi_contig_76                 ------------------------------------------------
gi|22793541|gb|BU497347.1|BU497 ------------------------------------------------
gi|21687429|gb|BQ633276.1|BQ633 ------------------------------------------------

PF11_0377                       AAAAAAAAAAAATTAAATAAGTGAATGAATATTACTT
MAL11|PF11_0377                 -------------------------------------
su_gi_contig_76                 -------------------------------------
gi|22793541|gb|BU497347.1|BU497 -------------------------------------
gi|21687429|gb|BQ633276.1|BQ633 -------------------------------------

;

endblock;
