# Supplementary material for: cDNA sequences reveal considerable gene prediction inaccuracy in the Plasmodium falciparum genome
Source: BMC Genomics. 2007 Jul 27;8:255. doi: 10.1186/1471-2164-8-255 (PMC1978503; doi:10.1186/1471-2164-8-255)
Supplement: Additional file 2 — Genes with predicted coding regions fully covered by EST and confirmation of predicted introns. Aligned cDNA and predicted CDS sequences can be viewed by double clicking the hyper-linked gene names in the Excel file. [file 1471-2164-8-255-S2.zip › PF11_0393.TXT]

#NEXUS

[!This data assembled using Sequencher, from Gene Codes Corporation.]
begin data;
   dimensions ntax=3 nchar=3380;
   format datatype=dna gap=- interleave=yes;
   matrix

PF11_0393         TTACCAGATAGTTGTAATAATGATAACAATACAACAAATGAGAAGACA
MAL11|PF11_0393   ------------------------------------------------
su_gi_contig_6969 ------------------------------------------------

PF11_0393         TACCAAAGTTATAATAGTTTAGATATGAATAATAATAGTAATATTAGT
MAL11|PF11_0393   ------------------------------------------------
su_gi_contig_6969 ------------------------------------------------

PF11_0393         ATAACAAATAATTTAGGAAATAATATTAAATTAATGAGATCTAAATCT
MAL11|PF11_0393   ------------------------------------------------
su_gi_contig_6969 ------------------------------------------------

PF11_0393         GTTACTACAAATAATCATAATTCATTAATTATGAAAAATGATTTTTCA
MAL11|PF11_0393   ------------------------------------------------
su_gi_contig_6969 ------------------------------------------------

PF11_0393         AATTCTAATAATTTTTATAATAATAATTATACAGATTTGAATAAACAG
MAL11|PF11_0393   ------------------------------------------------
su_gi_contig_6969 ------------------------------------------------

PF11_0393         ATAAATAATCCTCTCAGTCACTTAAATCTTAATGATTTTAGTAATATT
MAL11|PF11_0393   ------------------------------------------------
su_gi_contig_6969 ------------------------------------------------

PF11_0393         CATTATCATGATTTCAATTTACAAAACACTACGAATAATAAACAATTT
MAL11|PF11_0393   ------------------------------------------------
su_gi_contig_6969 ------------------------------------------------

PF11_0393         AGAAAATATTCAACAAATGGATATAACAATATATATAATGAATTAAAT
MAL11|PF11_0393   ------------------------------------------------
su_gi_contig_6969 ------------------------------------------------

PF11_0393         AAGAATGTTGCTCCAGATATCTTTTCATTCAATAAAAGAGACCAAGGA
MAL11|PF11_0393   ------------------------------------------------
su_gi_contig_6969 ------------------------------------------------

PF11_0393         AATTATTTCAAATCAGAAACTCGTAAGTCTTTAAGTAGTTTTAGAGAA
MAL11|PF11_0393   ------------------------------------------------
su_gi_contig_6969 ------------------------------------------------

PF11_0393         GCCTTAAAGAAAGAAGGAATATTAGGTTAAAAATGCAATAATCAAATT
MAL11|PF11_0393   ------------------------------------------------
su_gi_contig_6969 ------------------------------------------------

PF11_0393         TGAGACATTATACAATATAAATATATAAATAAATATATAAATATGTAT
MAL11|PF11_0393   ------------------------------------------------
su_gi_contig_6969 ------------------------------------------------

PF11_0393         AAATATATATATATTTATTTATTTATTTATTTATTTTTCATTTTCCAT
MAL11|PF11_0393   ------------------------------------------------
su_gi_contig_6969 ------------------------------------------------

PF11_0393         ATATTTATTTCGTGTCGGTTGTCCTTTTATTATTATATATAAATATTA
MAL11|PF11_0393   ------------------------------------------------
su_gi_contig_6969 ------------------------------------------------

PF11_0393         ATATGAACAATTCTATTCATCCTTAAAATATTGTATTACTTTTATATA
MAL11|PF11_0393   ------------------------------------------------
su_gi_contig_6969 ------------------------------------------------

PF11_0393         TATACATAAATATATTTATATATATGTAAATTTTATTATTCTTATTTA
MAL11|PF11_0393   ------------------------------------------------
su_gi_contig_6969 ------------------------------------------------

PF11_0393         ATATTATTATATTTTATACTATTTTTTTTTTTTTTTTTTTTTTTTTTT
MAL11|PF11_0393   ------------------------------------------------
su_gi_contig_6969 ------------------------------------------------

PF11_0393         TTGTTGTTACAAAACATATAATTTTTTATTATCCTTTTTTTTTTTGTG
MAL11|PF11_0393   ------------------------------------------------
su_gi_contig_6969 ------------------------------------------------

PF11_0393         AATTATTCAATATATTAAAAGAAACAACATATATAATATAATATTAAG
MAL11|PF11_0393   ------------------------------------------------
su_gi_contig_6969 ------------------------------------------------

PF11_0393         GCATAATTATATGACCATATTTATAATATAATAATATGTATATATAAT
MAL11|PF11_0393   ------------------------------------------------
su_gi_contig_6969 ------------------------------------------------

PF11_0393         ATTATATATATATATATATATATATATTTTTTTTTTTTTTTTTTGCAA
MAL11|PF11_0393   ------------------------------------------------
su_gi_contig_6969 ------------------------------------------------

PF11_0393         GTATATATAAATATGTATGTAAGTATATTAGAATAAATTTAAATAACA
MAL11|PF11_0393   ------------------------------------------------
su_gi_contig_6969 ------------------------------------------------

PF11_0393         AATTATAAATAAAAACTGGTAACGAATTAAATTTGCTGTACCAAAAAG
MAL11|PF11_0393   ------------------------------------------------
su_gi_contig_6969 ------------------------------------------------

PF11_0393         AAAACAATATTATTATTAATTAATTTTTTTTTACCATAAATTAAGAGC
MAL11|PF11_0393   ------------------------------------------------
su_gi_contig_6969 ------------------------------------------------

PF11_0393         TTATATTTGGAAGTTCTTTTAAAGAATTTTGTAATTGTGAATATATTA
MAL11|PF11_0393   ------------------------------------------------
su_gi_contig_6969 ------------------------------------------------

PF11_0393         ATGAATATTTTAGAAACATGTATATATAAATAAAATTGTTTTAAAATT
MAL11|PF11_0393   ------------------------------------------------
su_gi_contig_6969 ------------------------------------------------

PF11_0393         TTGATATATATATATATATATATATATTATATTTGTTTTTATTTGTAG
MAL11|PF11_0393   ------------------------------------------------
su_gi_contig_6969 ------------------------------------------------

PF11_0393         TATATTATTTGGTATAAATTTTATATCTTGATTTTTTTATAGATACAA
MAL11|PF11_0393   ------------------------------------------------
su_gi_contig_6969 ------------------------------------------------

PF11_0393         TATAAATATTAATATATATGAATTATATTAGAACAAATGTTACGAAAG
MAL11|PF11_0393   ------------------------------------------------
su_gi_contig_6969 ------------------------------------------------

PF11_0393         GTAATATTGTACATTACAAAATTTTATAGGTTATTATAAGTAATTATA
MAL11|PF11_0393   ------------------------------------------------
su_gi_contig_6969 -------------------------------------------TTATA

PF11_0393         TATATTATAAATATCTTAATATTTATTTATTTATTTATTTTTTATATC
MAL11|PF11_0393   ------------------------------------------------
su_gi_contig_6969 TATATTATAAATATCTTAATATTTATTTATTTATTTATTTTTTATATC

PF11_0393         CTAATATTTATAATGAAAACTAAAGTAGAATTAAAATTTTTGGGTGGA
MAL11|PF11_0393   ------------ATGAAAACTAAAGTAGAATTAAAATTTTTGGGTGGA
su_gi_contig_6969 CTAATATTTATAATGAAAACTAAAGTAGAATTAAAATTTTTGGGTGGA

PF11_0393         CTTGAAAGCTATTTAGCTAACAAATCAAAAAATTATGTATCATTAGAA
MAL11|PF11_0393   CTTGAAAGCTATTTAGCTAACAAATCAAAAAATTATGTATCATTAGAA
su_gi_contig_6969 CTTGAAAGCTATTTAGCTAACAAATCAAAAAATTATGTATCATTAGAA

PF11_0393         ATTGAATCAGAAGAATTTAATTTTGAGAATTTAATAGCATATATAAGA
MAL11|PF11_0393   ATTGAATCAGAAGAATTTAATTTTGAGAATTTAATAGCATATATAAGA
su_gi_contig_6969 ATTGAATCAGAAGAATTTAATTTTGAGAATTTAATAGCATATATAAGA

PF11_0393         AATCATATAATTGTTGATAGAAAAGATGTTTTCTCAGATTTTGTTATG
MAL11|PF11_0393   AATCATATAATTGTTGATAGAAAAGATGTTTTCTCAGATTTTGTTATG
su_gi_contig_6969 AATCATATAATTGTTGATAGAAAAGATGTTTTCTCAGATTTTGTTATG

PF11_0393         AGTGATGGTAATGTCAAATCATGTAATGTAATGATAGATGATAAGGAA
MAL11|PF11_0393   AGTGATGGTAATGTCAAATCATGTAATGTAATGATAGATGATAAGGAA
su_gi_contig_6969 AGTGATGGTAATGTCAAATCATGTAATGTAATGATAGATGATAAGGAA

PF11_0393         TATTCAAATTATAATTTAAGTGATAAAGGAAAAATAAAACCAGGAATT
MAL11|PF11_0393   TATTCAAATTATAATTTAAGTGATAAAGGAAAAATAAAACCAGGAATT
su_gi_contig_6969 TATTCAAATTATAATTTAAGTGATAAAGGAAAAATAAAACCAGGAATT

PF11_0393         ATTGTTCTAATAAATGAATATGATTGGGAAATTCTAGATACATATACA
MAL11|PF11_0393   ATTGTTCTAATAAATGAATATGATTGGGAAATTCTAGATACATATACA
su_gi_contig_6969 ATTGTTCTAATAAATGAATATGATTGGGAAATTCTAGATACATATACA

PF11_0393         TACAAAATAAAAAATAATGATAAAATATGTTTCTTATCAACATTACAT
MAL11|PF11_0393   TACAAAATAAAAAATAATGATAAAATATGTTTCTTATCAACATTACAT
su_gi_contig_6969 TACAAAATAAAAAATAATGATAAAATATGTTTCTTATCAACATTACAT

PF11_0393         GGTGGCTAATAAGACAGACATTTAATTTTTAATATTTAATTATATATA
MAL11|PF11_0393   GGTGGCTAA---------------------------------------
su_gi_contig_6969 GGTGGCTAATAAGACAGACATTTAATTTTTAATATTTAATTATATATA

PF11_0393         ATTAATTTTTCTGTAATTTTTTTTTAAGACTTTTTTTTATAATTATAC
MAL11|PF11_0393   ------------------------------------------------
su_gi_contig_6969 ATTAATTTTTCTGTAATTTTTTTTTAAGACTTTTTTTTATAATTATAC

PF11_0393         CAAGAAAATATTTCATGTAATATATGAATATAAATTTTTTTAATTCGT
MAL11|PF11_0393   ------------------------------------------------
su_gi_contig_6969 CAAGAAAATATTTCATGTAATATATGAATATAAATTTTTTTAATTCGT

PF11_0393         ACCTCATTTGTACATATATATATATATATATATATATATATATATACA
MAL11|PF11_0393   ------------------------------------------------
su_gi_contig_6969 ACCT--------------------------------------------

PF11_0393         TATACACGTTTTATGTTTATTTTTTTTCTTTTTTTCTTTCCCAAAAAG
MAL11|PF11_0393   ------------------------------------------------
su_gi_contig_6969 ------------------------------------------------

PF11_0393         GGTTATATATTAAGTAATGTATATAATCATATATTTTTAAAACTAATC
MAL11|PF11_0393   ------------------------------------------------
su_gi_contig_6969 ------------------------------------------------

PF11_0393         AATTATTATTTTAAAAAATATTTATGTTATATATATATATATATATAT
MAL11|PF11_0393   ------------------------------------------------
su_gi_contig_6969 ------------------------------------------------

PF11_0393         ATATATATAAACATTTTTTACTTTATTTTGGATATGAATAAATTATCT
MAL11|PF11_0393   ------------------------------------------------
su_gi_contig_6969 ------------------------------------------------

PF11_0393         TTTATATAAAAAATATTATAGTATTAATATGTTTACCACAAAGCATGT
MAL11|PF11_0393   ------------------------------------------------
su_gi_contig_6969 ------------------------------------------------

PF11_0393         CCATATAATTTCATCTCAAAATAATTATATTTATACAATAAAATAAGA
MAL11|PF11_0393   ------------------------------------------------
su_gi_contig_6969 ------------------------------------------------

PF11_0393         AAAATCGAAAAAAAGTTAACAATGGGGTAATATAAAATGATGAAAATA
MAL11|PF11_0393   ------------------------------------------------
su_gi_contig_6969 ------------------------------------------------

PF11_0393         ATGAAAAACAAAGATTATATATAATCATATAAATATTTTCATATAATA
MAL11|PF11_0393   ------------------------------------------------
su_gi_contig_6969 ------------------------------------------------

PF11_0393         CAAAAAAAAAAAAAAAAAAAAAAAAAAAATGTATTTATAAAAGACAAA
MAL11|PF11_0393   ------------------------------------------------
su_gi_contig_6969 ------------------------------------------------

PF11_0393         GAAAAATGAACAAATAGGGGAAAAAAAAAAAAAATAAAAGCAAAAATT
MAL11|PF11_0393   ------------------------------------------------
su_gi_contig_6969 ------------------------------------------------

PF11_0393         AAAATAAGGATTTGTTCTTATTTCCTTAGGATGAAAATTTTTAATTAC
MAL11|PF11_0393   ------------------------------------------------
su_gi_contig_6969 ------------------------------------------------

PF11_0393         ATATGTGGTCGTCCTTTAAGAAATGGTGGTACTGCTCCACTTATATAT
MAL11|PF11_0393   ------------------------------------------------
su_gi_contig_6969 ------------------------------------------------

PF11_0393         AATCCTGTTAGAAAATGGTTAATAATATTAATGATATTGTATATTTGT
MAL11|PF11_0393   ------------------------------------------------
su_gi_contig_6969 ------------------------------------------------

PF11_0393         TTGTCAATTTTATCATATCTTATTTTTTTATTCCCCAAAGCATCTGAT
MAL11|PF11_0393   ------------------------------------------------
su_gi_contig_6969 ------------------------------------------------

PF11_0393         TTACAGTGTCTTGCCTTAATTGATTCATTGTTCAATTTTTCCTTATCA
MAL11|PF11_0393   ------------------------------------------------
su_gi_contig_6969 ------------------------------------------------

PF11_0393         ATAGGTAAAATGACTTAATAAGATAATTATAAATTTGAATGAATCAAT
MAL11|PF11_0393   ------------------------------------------------
su_gi_contig_6969 ------------------------------------------------

PF11_0393         AAATAAATAAATAAATAAATAAACAAATAAATAAATAAACAAATAAAC
MAL11|PF11_0393   ------------------------------------------------
su_gi_contig_6969 ------------------------------------------------

PF11_0393         AAATAAATAAACAAATAAATAAACATTTTTATATACACATATATTATC
MAL11|PF11_0393   ------------------------------------------------
su_gi_contig_6969 ------------------------------------------------

PF11_0393         TAATCAATATAATACATTTCATTTTTTTCATTTTTTTTTTTTTTTTTT
MAL11|PF11_0393   ------------------------------------------------
su_gi_contig_6969 ------------------------------------------------

PF11_0393         TTTTTTTTTTAAGGCGTTTCATATGTGATGGCTCCTTATTACTCTATC
MAL11|PF11_0393   ------------------------------------------------
su_gi_contig_6969 ------------------------------------------------

PF11_0393         ATAAGTTGCAGAGAATGGGGCACCGAATACGAATGGGGTATAGTAGCT
MAL11|PF11_0393   ------------------------------------------------
su_gi_contig_6969 ------------------------------------------------

PF11_0393         GTCGTTTCAGCAGTTATGGCCATTGTTGATGTATTATCTAGTTGTTAT
MAL11|PF11_0393   ------------------------------------------------
su_gi_contig_6969 ------------------------------------------------

PF11_0393         GGTATATATGTATTATATACTATCACTAGTGTTGTATTTAATAAAAGG
MAL11|PF11_0393   ------------------------------------------------
su_gi_contig_6969 ------------------------------------------------

PF11_0393         ATTGGTATGAATAACGACTGTAATTCATATAATGCTGTACTTTTCTTT
MAL11|PF11_0393   ------------------------------------------------
su_gi_contig_6969 ------------------------------------------------

PF11_0393         TCCGCCAATTCAATTTTAGTTTTTCTTCATTTAACTGTTGCTACAGTT
MAL11|PF11_0393   ------------------------------------------------
su_gi_contig_6969 ------------------------------------------------

PF11_0393         TCTACCGTGGTTTATTTTTTACTTATGAAAGGAATAGATAAGCAATTG
MAL11|PF11_0393   ------------------------------------------------
su_gi_contig_6969 ------------------------------------------------

PF11_0393         GAAGATAATAGAAATATTATATAATAAATTTTTCTTTTTTTTGCACAT
MAL11|PF11_0393   ------------------------------------------------
su_gi_contig_6969 ------------------------------------------------

PF11_0393         TATTACATATTATTGCATAT
MAL11|PF11_0393   --------------------
su_gi_contig_6969 --------------------

;

endblock;
