# Supplementary material for: cDNA sequences reveal considerable gene prediction inaccuracy in the Plasmodium falciparum genome
Source: BMC Genomics. 2007 Jul 27;8:255. doi: 10.1186/1471-2164-8-255 (PMC1978503; doi:10.1186/1471-2164-8-255)
Supplement: Additional file 2 — Genes with predicted coding regions fully covered by EST and confirmation of predicted introns. Aligned cDNA and predicted CDS sequences can be viewed by double clicking the hyper-linked gene names in the Excel file. [file 1471-2164-8-255-S2.zip › PF11_0409.TXT]

#NEXUS

[!This data assembled using Sequencher, from Gene Codes Corporation.]
begin data;
   dimensions ntax=3 nchar=3953;
   format datatype=dna gap=- interleave=yes;
   matrix

PF11_0409         CATTTGTCACATTTAAAATTCATAAAACACTATAACATTTGATTATTT
MAL11|PF11_0409   ------------------------------------------------
su_gi_contig_1580 ------------------------------------------------

PF11_0409         TATATTTTTTTTACATACAATCGAAAAGATAAGGAAGTATATGCCATC
MAL11|PF11_0409   ------------------------------------------------
su_gi_contig_1580 ------------------------------------------------

PF11_0409         ACAAAAAATTATACAATTTAAAAAATTATATATATGTATCATTTCATT
MAL11|PF11_0409   ------------------------------------------------
su_gi_contig_1580 ------------------------------------------------

PF11_0409         TTTTTATTCATTCTTTTATATATTATTATTATATTTTTCATTTTCTGG
MAL11|PF11_0409   ------------------------------------------------
su_gi_contig_1580 ------------------------------------------------

PF11_0409         CACTGTTTTTCTCATGATTATAAAATAAAAACATAAAAACATAATTTA
MAL11|PF11_0409   ------------------------------------------------
su_gi_contig_1580 ------------------------------------------------

PF11_0409         TATAAGAAATGAAAAAAATATATATAATGTATTTATATGTTTACACAT
MAL11|PF11_0409   ------------------------------------------------
su_gi_contig_1580 ------------------------------------------------

PF11_0409         ATAATATAGTGTATACATTTTAATATAATATAATTATATATATTTATA
MAL11|PF11_0409   ------------------------------------------------
su_gi_contig_1580 ------------------------------------------------

PF11_0409         CAAATTATCATATATTTTTTTTTTTTACATTATTTATTTTACGCTACT
MAL11|PF11_0409   ------------------------------------------------
su_gi_contig_1580 ------------------------------------------------

PF11_0409         TTTTTCAACGTTTCCATTATGGATTACATATAAATGATAATAATTCAT
MAL11|PF11_0409   ------------------------------------------------
su_gi_contig_1580 ------------------------------------------------

PF11_0409         GTAACAATAATTATAATAAAAAAAATATATAAGATCCTATAAAAAATA
MAL11|PF11_0409   ------------------------------------------------
su_gi_contig_1580 ------------------------------------------------

PF11_0409         TATATTTTTTTAATATATCAATATATAATGTTCCTTTATTTTTTCCTT
MAL11|PF11_0409   ------------------------------------------------
su_gi_contig_1580 ------------------------------------------------

PF11_0409         TTTTTTATTTTTCTTTCTATTTTTTTTTTTTTTTTTTTTGTTATGCTC
MAL11|PF11_0409   ------------------------------------------------
su_gi_contig_1580 ------------------------------------------------

PF11_0409         AAGTGTAATAAATAAGCACATATGTACAAAATAATATTATTATCCATA
MAL11|PF11_0409   ------------------------------------------------
su_gi_contig_1580 ------------------------------------------------

PF11_0409         AATTCATATATGAGTACTAAAAATATCTTTTTCTCCCTATATAATTTT
MAL11|PF11_0409   ------------------------------------------------
su_gi_contig_1580 ------------------------------------------------

PF11_0409         TATGTTTGAAAAGAAAAAAATATATACATATAATAAATAAATAAGTAA
MAL11|PF11_0409   ------------------------------------------------
su_gi_contig_1580 ------------------------------------------------

PF11_0409         ATATATATATAATATATATATATATATTATATTTTAAGTTTATGACAA
MAL11|PF11_0409   ------------------------------------------------
su_gi_contig_1580 ------------------------------------------------

PF11_0409         CTTTTTCTTATATTTTGAATTTTTTATTTAATCTATTCATTTTATTTT
MAL11|PF11_0409   ------------------------------------------------
su_gi_contig_1580 ------------------------------------------------

PF11_0409         TAATATATATAAATATTTTTTTTTATTTTCATTTTTTAATTATACATT
MAL11|PF11_0409   ------------------------------------------------
su_gi_contig_1580 ------------------------------------------------

PF11_0409         TTTGTAAATAATAAAAGGATCATTATAACAATATTTCTTATATTGTTA
MAL11|PF11_0409   ------------------------------------------------
su_gi_contig_1580 ------------------------------------------------

PF11_0409         TTTTATATATTAAGAAGTTATCCTTTTTAATATGTTTATTTAATAAAA
MAL11|PF11_0409   ------------------------------------------------
su_gi_contig_1580 ------------------------------------------------

PF11_0409         ACGGTATTAATTATATTATTTTATATGTATGATATAATAATTATTAAT
MAL11|PF11_0409   ------------------------------------------------
su_gi_contig_1580 ------------------------------------------------

PF11_0409         TTTTTTATTTTGTATTATAATATATATATATTTATATATAAATATATT
MAL11|PF11_0409   ------------------------------------------------
su_gi_contig_1580 ------------------------------------------------

PF11_0409         ATATATTTTTTATTATAGAATAATAAGAGCCTTAATGACAGGACAGTT
MAL11|PF11_0409   ------------------------------------------------
su_gi_contig_1580 ------------------------------------------------

PF11_0409         TAAAAATATATGATTATTTTATATTATTAAATAAATTAACATAATAAT
MAL11|PF11_0409   ------------------------------------------------
su_gi_contig_1580 ------------------------------------------------

PF11_0409         TAGGTATAGAACATATATATATAATATATAATATAATATATATATATA
MAL11|PF11_0409   ------------------------------------------------
su_gi_contig_1580 ------------------------------------------------

PF11_0409         TAATAATATATATAATGTTTATATAATATTTATATAATATTTTATTAT
MAL11|PF11_0409   ------------------------------------------------
su_gi_contig_1580 ------------------------------------------------

PF11_0409         ATTTAATAACTTCTTAATATATATTTATTTATGTATTTATTTTTTTAT
MAL11|PF11_0409   ------------------------------------------------
su_gi_contig_1580 ------------------------------------------------

PF11_0409         TATATTTTTTTTTATTTTTTATTTTTTATTTTTTTTTTATTTTTTTTT
MAL11|PF11_0409   ------------------------------------------------
su_gi_contig_1580 ------------------------------------------------

PF11_0409         CTTTATTGTTATAAATGTATATAAATATATAAAATAAACATATTTAAA
MAL11|PF11_0409   ------------------------------------------------
su_gi_contig_1580 --------TTATAAATGTATATAAATATATAAAATAAACATATTTAAA

PF11_0409         AATATTTGAAGAAATAAAAAATAATCATAAGTTATAAAAATAAAAATA
MAL11|PF11_0409   ------------------------------------------------
su_gi_contig_1580 AATATTTGAAGAAATAAAAAATAATCATAAGTTATAAAAATAAAAATA

PF11_0409         CCAACGTCTTAAGAAAATATAGAAAACCATGAAATATACAGAAATAAC
MAL11|PF11_0409   ----------------------------ATGAAATATACAGAAATAAC
su_gi_contig_1580 CCAACGTCTTAAGAAAATATAGAAAACCATGAAATATACAGAAATAAC

PF11_0409         TATAGATGATGGTGCCTACGCAAAAATTTTTATGCACTCTATAAAATA
MAL11|PF11_0409   TATAGATGATGGTGCCTACGCAAAAATTTTTATGCACTCTATAAAATA
su_gi_contig_1580 TATAGATGATGGTGCCTACGCAAAAATTTTTATGCACTCTATAAAATA

PF11_0409         TTCTTGTGATGACGTATGTGGTATTTTAATAGGCAAATATTTATCATC
MAL11|PF11_0409   TTCTTGTGATGACGTATGTGGTATTTTAATAGGCAAATATTTATCATC
su_gi_contig_1580 TTCTTGTGATGACGTATGTGGTATTTTAATAGGCAAATATTTATCATC

PF11_0409         AAATGAAAAAAAAAAAAAGTGTTTAATAACAAATTATATACCTTTATT
MAL11|PF11_0409   AAATGAAAAAAAAAAAAAGTGTTTAATAACAAATTATATACCTTTATT
su_gi_contig_1580 AAATGAAAAAAAAAAAAAGGGTTTAATAACAAATTATATACCTTTATT

PF11_0409         CCATACTCATATATTATCACCATATCTAAATTTGGCTTTTACACTGGT
MAL11|PF11_0409   CCATACTCATATATTATCACCATATCTAAATTTGGCTTTTACACTG--
su_gi_contig_1580 CCATACTCATATATTATCACCATATCTAAATTTGGCTTTTACACTG--

PF11_0409         AAATATATTTTTTTATTTTTTTTTTTATATCTAGGGATTGATATATAT
MAL11|PF11_0409   ------------------------------------------------
su_gi_contig_1580 ------------------------------------------------

PF11_0409         ATATATATATATATATATATATATATGTATGTATGCATGTATGTATGT
MAL11|PF11_0409   ------------------------------------------------
su_gi_contig_1580 ------------------------------------------------

PF11_0409         ATATTTATTTATTTGTATATTTTTTATGTTTAACATATAGGTGGAGAA
MAL11|PF11_0409   ----------------------------------------GTGGAGAA
su_gi_contig_1580 ----------------------------------------GTGGAGAA

PF11_0409         TTATTATAAGGACAAAGACGAAAGAATTATTGGATATTTTCATATATC
MAL11|PF11_0409   TTATTATAAGGACAAAGACGAAAGAATTATTGGATATTTTCATATATC
su_gi_contig_1580 TTATTATAAGGACAAAGACGAAAGAATTATTGGATATTTTCATATATC

PF11_0409         ATCTGATGATTCAAAAAACAGTGATATTGAAAATATAAAAGTTTGTGA
MAL11|PF11_0409   ATCTGATGATTCAAAAAACAGTGATATTGAAAATATAAAAGTTTGTGA
su_gi_contig_1580 ATCTGATGATTCAAAAAACAGTGATATTGAAAATATAAAAGTTTGTGA

PF11_0409         ATTAATCTCAGAAAAGTTAATAAAAAATTATAATGATGCTTTCGTATG
MAL11|PF11_0409   ATTAATCTCAGAAAAGTTAATAAAAAATTATAATGATGCTTTCGTATG
su_gi_contig_1580 ATTAATCTCAGAAAAGTTAATAAAAAATTATAATGATGCTTTCGTATG

PF11_0409         TTTACTTGAATTTTCAAAATATGTAAATGATGAAGATAATTGTTTAAA
MAL11|PF11_0409   TTTACTTGAATTTTCAAAATATGTAAATGATGAAGATAATTGTTTAAA
su_gi_contig_1580 TTTACTTGAATTTTCAAAATATGTAAATGATGAAGATAATTGTTTAAA

PF11_0409         CGTAAGTACATAATATTTTGTCTAAAAAAAATTATTTATAGTTGATAC
MAL11|PF11_0409   C-----------------------------------------------
su_gi_contig_1580 C-----------------------------------------------

PF11_0409         AATATTAATGGAAACAGCTGTATATATATCTATATATGTATATATTAT
MAL11|PF11_0409   ------------------------------------------------
su_gi_contig_1580 ------------------------------------------------

PF11_0409         TTTTATTTTTTTTAATCATAGATCTTTATGAAGAATGACAAATCAAAC
MAL11|PF11_0409   ---------------------ATCTTTATGAAGAATGACAAATCAAAC
su_gi_contig_1580 ---------------------ATCTTTATGAAGAATGACAAATCAAAC

PF11_0409         TGGGAGAAAGGAAATGTTGTAATATCAAACAAAAATAAAGAATTTTTA
MAL11|PF11_0409   TGGGAGAAAGGAAATGTTGTAATATCAAACAAAAATAAAGAATTTTTA
su_gi_contig_1580 TGGGAGAAAGGAAATGTTGTAATATCAAACAAAAATAAAGAATTTTTA

PF11_0409         AAAAAAAATATATCAAACCAACAGTATGTAAAAAAATGGAAACATATA
MAL11|PF11_0409   AAAAAAAATATATCAAACCAACA-------------------------
su_gi_contig_1580 AAAAAAAATATATCAAACCAACA-------------------------

PF11_0409         TAAATGTAAATATATATATATATATATATATATATATATTTGGTTATT
MAL11|PF11_0409   ------------------------------------------------
su_gi_contig_1580 ------------------------------------------------

PF11_0409         GATGTTTATAATTATTCATATAATTTTTTTTTTTTTTTTTTTTTTTTT
MAL11|PF11_0409   ------------------------------------------------
su_gi_contig_1580 ------------------------------------------------

PF11_0409         TTTTTTTTTTACAGTTACCTAAATATATACGATTTTGATGATCATCTA
MAL11|PF11_0409   --------------TTACCTAAATATATACGATTTTGATGATCATCTA
su_gi_contig_1580 --------------TTACCTAAATATATACGATTTTGATGATCATCTA

PF11_0409         AATTCTATGAAATGTGATTTCATGAACCCTGATTTGTTTAACAATGTT
MAL11|PF11_0409   AATTCTATGAAATGTGATTTCATGAACCCTGATTTGTTTAACAATGTT
su_gi_contig_1580 AATTCTATGAAATGTGATTTCATGAACCCTGATTTGTTTAACAATGTT

PF11_0409         TCATAAGAAATTATATTAAAAAAAAAAAATAGACCTCCTAAGCAAAAG
MAL11|PF11_0409   TCATAA------------------------------------------
su_gi_contig_1580 TCATAAGAAATTATATTAAAAAAAAAAAATAGACCTCCTAAGCAAAAG

PF11_0409         AAAAATTTATCTAATATAGATCTATTTTATTTTGTTACAAATACATTC
MAL11|PF11_0409   ------------------------------------------------
su_gi_contig_1580 AAAAATTTATCTAATATAGATCTATTTTATTTTGTTACAAATACATTC

PF11_0409         ATCACATTTATATATTTAATTTTTTTTTTTTTTCTTTTCTTTTCTTTT
MAL11|PF11_0409   ------------------------------------------------
su_gi_contig_1580 ATCACATTTATATATTTAA-----------------------------

PF11_0409         TTTTAATTGATCATATATTAATATTTCAATAATATATTAATTGATGAT
MAL11|PF11_0409   ------------------------------------------------
su_gi_contig_1580 ------------------------------------------------

PF11_0409         ATTATGTTTTTCTTTTTTTTTTTTTTTTGAATTAATCTTTTTTCTCCA
MAL11|PF11_0409   ------------------------------------------------
su_gi_contig_1580 ------------------------------------------------

PF11_0409         ATTGTCTTATATAATCTTTTTTATTTTTTTTCCTTTTTAATTTATCAA
MAL11|PF11_0409   ------------------------------------------------
su_gi_contig_1580 ------------------------------------------------

PF11_0409         TATGTTTTTAAAATTTTTAAAAGATTAATAAAATATATATTTTTTTTA
MAL11|PF11_0409   ------------------------------------------------
su_gi_contig_1580 ------------------------------------------------

PF11_0409         TATTAAAATGTAAATATACCTATATTTATTATAGTTAAATATAAAATA
MAL11|PF11_0409   ------------------------------------------------
su_gi_contig_1580 ------------------------------------------------

PF11_0409         AGGCATAGGTCTATGAACAAAAATAAGGTATGTGTGTTTTTTTTATTT
MAL11|PF11_0409   ------------------------------------------------
su_gi_contig_1580 ------------------------------------------------

PF11_0409         TTATGTGTAGCACCTATATGCATTCCTTAATATTGTTCTAATTTTCCA
MAL11|PF11_0409   ------------------------------------------------
su_gi_contig_1580 ------------------------------------------------

PF11_0409         GGTTATTTTATTACGTTACGATTATGTTAAGACAGTGTAATATAATAA
MAL11|PF11_0409   ------------------------------------------------
su_gi_contig_1580 ------------------------------------------------

PF11_0409         AATATTATAAATATATTTATTTTCATATGGGTTTTTTGCCTTGTTTAA
MAL11|PF11_0409   ------------------------------------------------
su_gi_contig_1580 ------------------------------------------------

PF11_0409         TATTTTCTTAAGGAATATATTAATTAATTTCATAAACAACCATTTGTA
MAL11|PF11_0409   ------------------------------------------------
su_gi_contig_1580 ------------------------------------------------

PF11_0409         GGTAAACACACATTATTATTAATATCTATATATTATGTATTCCTAATA
MAL11|PF11_0409   ------------------------------------------------
su_gi_contig_1580 ------------------------------------------------

PF11_0409         TTTTATACCAATTGAATGAAAACATATATATATATATATATTAAATTA
MAL11|PF11_0409   ------------------------------------------------
su_gi_contig_1580 ------------------------------------------------

PF11_0409         TAAATACAAAAAAAGGTACATATATATACATATGTATATATTGAGAAC
MAL11|PF11_0409   ------------------------------------------------
su_gi_contig_1580 ------------------------------------------------

PF11_0409         TCTTTCATATATCTTGACCTGTTACTACTTACTTGTTATAATAATTAC
MAL11|PF11_0409   ------------------------------------------------
su_gi_contig_1580 ------------------------------------------------

PF11_0409         TTAAAATGAAGCTTTTATATTTACTATATCCCATTTTACTCTTTTACA
MAL11|PF11_0409   ------------------------------------------------
su_gi_contig_1580 ------------------------------------------------

PF11_0409         ACGTAAACGTATTTATTAACTATAAGAAGAGTAGACTAATGCTTGAAA
MAL11|PF11_0409   ------------------------------------------------
su_gi_contig_1580 ------------------------------------------------

PF11_0409         TGATAGATAAATATAATACCCATTTTGTACAAACAACCAAACCTTATT
MAL11|PF11_0409   ------------------------------------------------
su_gi_contig_1580 ------------------------------------------------

PF11_0409         ACGAATTTAATGTAACTAATCTAACTAATTCCAAAAAAAAAAAAAAAA
MAL11|PF11_0409   ------------------------------------------------
su_gi_contig_1580 ------------------------------------------------

PF11_0409         AAAAAAAAAGGGAAAATCACCTGATCGGTTCAGGTGAAAATATGCAAA
MAL11|PF11_0409   ------------------------------------------------
su_gi_contig_1580 ------------------------------------------------

PF11_0409         AAAAGGATGAAAAAAATATAAAGGATTTTCATATAAATGATTATGAAA
MAL11|PF11_0409   ------------------------------------------------
su_gi_contig_1580 ------------------------------------------------

PF11_0409         TAGATGGGAAAACAATTCATAATAAAGAGAACAAGGATTCCTTTAAAA
MAL11|PF11_0409   ------------------------------------------------
su_gi_contig_1580 ------------------------------------------------

PF11_0409         TGAATAAAAATAAATTAAACGATAACGAAGAATTATTTTATATGGACA
MAL11|PF11_0409   ------------------------------------------------
su_gi_contig_1580 ------------------------------------------------

PF11_0409         ATATATTATCTTATAAACCAAATAAAAAGAAGTTGTTTACTTATTCCT
MAL11|PF11_0409   ------------------------------------------------
su_gi_contig_1580 ------------------------------------------------

PF11_0409         TTTCCGAAAATGAAGGAAATTCTGAAAAAGAAGAAACCCTTTATAATT
MAL11|PF11_0409   ------------------------------------------------
su_gi_contig_1580 ------------------------------------------------

PF11_0409         TTAAAAATATGAAAAATATAAATAGCGTACAAAATAATATTAACAAGA
MAL11|PF11_0409   ------------------------------------------------
su_gi_contig_1580 ------------------------------------------------

PF11_0409         CCTTTTTATATAACAAATTGAAAAATGTAGATTATTATGAGCATGGTT
MAL11|PF11_0409   ------------------------------------------------
su_gi_contig_1580 ------------------------------------------------

PF11_0409         ATAATTGGGATATAGGTCAATGTAAAACAGGGAAATATCAATCTCCTG
MAL11|PF11_0409   ------------------------------------------------
su_gi_contig_1580 ------------------------------------------------

PF11_0409         TTGATTTACCTATGAAAGATTTAAAGGAGAGAGAATTAAAAAATATAA
MAL11|PF11_0409   ------------------------------------------------
su_gi_contig_1580 ------------------------------------------------

PF11_0409         GTGATGTGTATTTAAAT
MAL11|PF11_0409   -----------------
su_gi_contig_1580 -----------------

;

endblock;
