# Supplementary material for: cDNA sequences reveal considerable gene prediction inaccuracy in the Plasmodium falciparum genome
Source: BMC Genomics. 2007 Jul 27;8:255. doi: 10.1186/1471-2164-8-255 (PMC1978503; doi:10.1186/1471-2164-8-255)
Supplement: Additional file 2 — Genes with predicted coding regions fully covered by EST and confirmation of predicted introns. Aligned cDNA and predicted CDS sequences can be viewed by double clicking the hyper-linked gene names in the Excel file. [file 1471-2164-8-255-S2.zip › PF11_0438.TXT]

#NEXUS

[!This data assembled using Sequencher, from Gene Codes Corporation.]
begin data;
   dimensions ntax=4 nchar=3614;
   format datatype=dna gap=- interleave=yes;
   matrix

PF11_0438                 TTTAATTATATAAATAAGAATTTATGCATATAAGATAATAACATATAT
MAL11|PF11_0438           ------------------------------------------------
su_gi_contig_1031         ------------------------------------------------
F05_Pf_Sau3A_T3_M_P27.ab1 ------------------------------------------------

PF11_0438                 ATATCTGCCATTTTTAATATTATTATGCATAAATATATTTTCATATAA
MAL11|PF11_0438           ------------------------------------------------
su_gi_contig_1031         ------------------------------------------------
F05_Pf_Sau3A_T3_M_P27.ab1 ------------------------------------------------

PF11_0438                 ATTTTTTCATTTTTTTTGAAACTTTGAAAAGAACAAATATATTTATTT
MAL11|PF11_0438           ------------------------------------------------
su_gi_contig_1031         ------------------------------------------------
F05_Pf_Sau3A_T3_M_P27.ab1 ------------------------------------------------

PF11_0438                 TTATTAAAAAAAAAAATAATAAAAAAAAATAAATATTATATATATATA
MAL11|PF11_0438           ------------------------------------------------
su_gi_contig_1031         ------------------------------------------------
F05_Pf_Sau3A_T3_M_P27.ab1 ------------------------------------------------

PF11_0438                 TATATATATATATATATATATTTATACATTTTAAAAAATAAACTTTAT
MAL11|PF11_0438           ------------------------------------------------
su_gi_contig_1031         ------------------------------------------------
F05_Pf_Sau3A_T3_M_P27.ab1 ------------------------------------------------

PF11_0438                 AATCTTTAAATAATATTATAATTTTAAATTATTATGGTTATATAAATA
MAL11|PF11_0438           ------------------------------------------------
su_gi_contig_1031         ------------------------------------------------
F05_Pf_Sau3A_T3_M_P27.ab1 ------------------------------------------------

PF11_0438                 AATAAATATATTTATATATAAATATATATATATATATATATAATATAA
MAL11|PF11_0438           ------------------------------------------------
su_gi_contig_1031         ------------------------------------------------
F05_Pf_Sau3A_T3_M_P27.ab1 ------------------------------------------------

PF11_0438                 TATATATTTATATATATATATATTACATTTTATAGAAGGGAGATTAAA
MAL11|PF11_0438           ------------------------------------------------
su_gi_contig_1031         ------------------------------------------------
F05_Pf_Sau3A_T3_M_P27.ab1 ------------------------------------------------

PF11_0438                 GTGTACAACGTAATATTATATATGTAAAAAATATAATACATATATAAT
MAL11|PF11_0438           ------------------------------------------------
su_gi_contig_1031         ------------------------------------------------
F05_Pf_Sau3A_T3_M_P27.ab1 ------------------------------------------------

PF11_0438                 AAATCATTAGAGAAATATATAAATATATATATTATATTTTGCTTTGTT
MAL11|PF11_0438           ------------------------------------------------
su_gi_contig_1031         ------------------------------------------------
F05_Pf_Sau3A_T3_M_P27.ab1 ------------------------------------------------

PF11_0438                 GTAAAAAGTAATATATATAATATATATTACAAATTTATATTTATATTT
MAL11|PF11_0438           ------------------------------------------------
su_gi_contig_1031         ----------------------------------GATGATGAAGTAAA
F05_Pf_Sau3A_T3_M_P27.ab1 ------------------------------------------------

PF11_0438                 ATTATGAAGCACTTTTTTTTTATTCGTCAATATATAATATATATATAT
MAL11|PF11_0438           ------------------------------------------------
su_gi_contig_1031         AAAAGAACAAACGGAAGTATCTCAGAAAAAAAAAGTTGTCAAGAAGGT
F05_Pf_Sau3A_T3_M_P27.ab1 ------------------------------------------------

PF11_0438                 ATATTTAATGGCATCATTATAATTATTATACTCATTATATTATTAAAT
MAL11|PF11_0438           ------------------------------------------------
su_gi_contig_1031         TTTAAAGAAAAATAAAAAAACATCTAACAAAAAACTCCAAGCTGTTCG
F05_Pf_Sau3A_T3_M_P27.ab1 ------------------------------------------------

PF11_0438                 TATTAAGGGCTATTATTATATACATACATACATACATACATACAATAC
MAL11|PF11_0438           ------------------------------------------------
su_gi_contig_1031         ATTATATGAAAAGGGAGTTATATTAGGATACAAAAG------------
F05_Pf_Sau3A_T3_M_P27.ab1 ------------------------------------------------

PF11_0438                 ATATATACCTTCTTATTTTTTAATATTTTATACATAACATATTATATA
MAL11|PF11_0438           ------------------------------------------------
su_gi_contig_1031         ------------------------------------------------
F05_Pf_Sau3A_T3_M_P27.ab1 ------------------------------------------------

PF11_0438                 TTATATATATATATATATAATTTATATAATAAGTTTGTTATATTACAT
MAL11|PF11_0438           ------------------------------------------------
su_gi_contig_1031         ------------------------------------------------
F05_Pf_Sau3A_T3_M_P27.ab1 ------------------------------------------------

PF11_0438                 ATATTTTTTTATTTATAATATTATATATTATATTTATATTATAATTTA
MAL11|PF11_0438           ------------------------------------------------
su_gi_contig_1031         ------------------------------------------------
F05_Pf_Sau3A_T3_M_P27.ab1 ------------------------------------------------

PF11_0438                 TATATAAATATTAAATATATATATAGTATGTTTTTATTCATCACATTA
MAL11|PF11_0438           ------------------------------------------------
su_gi_contig_1031         ------------------------------------------------
F05_Pf_Sau3A_T3_M_P27.ab1 ------------------------------------------------

PF11_0438                 AAATGTTTATAATATTTACATATTAATATATATTAATATATATATATA
MAL11|PF11_0438           ------------------------------------------------
su_gi_contig_1031         ------------------------------------------------
F05_Pf_Sau3A_T3_M_P27.ab1 ------------------------------------------------

PF11_0438                 TTATATATTATTTATTTCTTATTATATTATGTATGTATATTAAAAGAA
MAL11|PF11_0438           ------------------------------------------------
su_gi_contig_1031         ------------------------------------------------
F05_Pf_Sau3A_T3_M_P27.ab1 ------------------------------------------------

PF11_0438                 AACTTTTTATTTATATTCATTTTGTAATATTTATAATTTTC-TTTTTT
MAL11|PF11_0438           ------------------------------------------------
su_gi_contig_1031         ----------------------------ATCTATAATTTTCTTTTTTT
F05_Pf_Sau3A_T3_M_P27.ab1 ------------------------------------------------

PF11_0438                 TTTTTTTTTATGGAAAAAAAAAAATAAGGATTCCTAAAATTAAATGTT
MAL11|PF11_0438           ------------------------------------------------
su_gi_contig_1031         TTTTTTTTTATGGAAAAAAAAAAATAAGGATTCCTAAAATTAAATGTT
F05_Pf_Sau3A_T3_M_P27.ab1 ------------------------------------------------

PF11_0438                 CTCAATTTCTTTTTTTCAGAATAAATAATTATTATATATTATAAATAT
MAL11|PF11_0438           ------------------------------------------------
su_gi_contig_1031         CTAAATTTCTTTTTTTCAGAATAAATAATTATTATATATTATAAATAT
F05_Pf_Sau3A_T3_M_P27.ab1 ------------------------------------------------

PF11_0438                 ATGTGAAATAAAAAAAAAAAAAAAAAAAAAGAGAAAAAATTATTTTTT
MAL11|PF11_0438           ------------------------------------------------
su_gi_contig_1031         ATGTGAAATAAAAAAAG--------------AGAAAAAATTATTTTTT
F05_Pf_Sau3A_T3_M_P27.ab1 --------------------------------------ATTATTTTTT

PF11_0438                 CATTTTTATTTTAATAATTCAGGTATTTAAAAAAAAGAAAAAAGAAAA
MAL11|PF11_0438           ------------------------------------------------
su_gi_contig_1031         CATTTTTATTTTAATAATTCAG--------------------------
F05_Pf_Sau3A_T3_M_P27.ab1 CATTTTTATTTTAATAATTCAG--------------------------

PF11_0438                 AAAAAGGAAAACAATTTAATAATTAATATATTTAAATATATAATCTAT
MAL11|PF11_0438           ------------------------------------------------
su_gi_contig_1031         ------------------------------------------------
F05_Pf_Sau3A_T3_M_P27.ab1 ------------------------------------------------

PF11_0438                 TTTTTATATATTTATCAAAGTTATTATATGTTTTATGTTATTATTATT
MAL11|PF11_0438           ------------------------------------------------
su_gi_contig_1031         ------------------------------------------------
F05_Pf_Sau3A_T3_M_P27.ab1 ------------------------------------------------

PF11_0438                 ATATAAAGTGAATTATAAGATAAATATATATATATATATATATATATA
MAL11|PF11_0438           ------------------------------------------------
su_gi_contig_1031         ------------------------------------------------
F05_Pf_Sau3A_T3_M_P27.ab1 ------------------------------------------------

PF11_0438                 TAATATAATTAAATTTATTTATTTATATATTTTTTTTTATTATTATTA
MAL11|PF11_0438           ------------------------------------------------
su_gi_contig_1031         ------------------------------------------------
F05_Pf_Sau3A_T3_M_P27.ab1 ------------------------------------------------

PF11_0438                 TATAGAAACCTTTTTTGTGCTAAAAATATCATTTTTTTTTATCTAGCC
MAL11|PF11_0438           ------------------------------------------------
su_gi_contig_1031         -----AAACCTTTTTTGTGCTAAAAATATCATTTTTTTTTATCTAGCC
F05_Pf_Sau3A_T3_M_P27.ab1 -----AAACCTTTTTCGTGCTAAAAATATCATTTTTTTTTATCTAGCC

PF11_0438                 CCTTATTACCTTTTAAAAGAAAAAAAAATTAAAATTATATAAATAAAT
MAL11|PF11_0438           ------------------------------------------------
su_gi_contig_1031         CCTTATTACCTTTTAAAAGAAAAAAAAATTAAAATTATATAAATAAAT
F05_Pf_Sau3A_T3_M_P27.ab1 CCTTATTACCTTTTAAAAGAAAAAAAAATTAAAATTATATAAATAAAT

PF11_0438                 ATTTTGAAAAAAATGGAAAATGTAAAAGTAAAAAAAGAACAAACGGAA
MAL11|PF11_0438           ------------ATGGAAAATGTAAAAGTAAAAAAAGAACAAACGGAA
su_gi_contig_1031         ATTTTGAAAAAAATGGAAAATGTAAAAGTAAAAAAAGAACAAACGGAA
F05_Pf_Sau3A_T3_M_P27.ab1 ATTTTGAAAAAAATGGAAAATGTAAAAGTAAAAAAAGAACAAACGGAA

PF11_0438                 GTATCTCAGAAAAAAAAAGTTGTCAAGAAGGTTTTAAAGAAAAATAAA
MAL11|PF11_0438           GTATCTCAGAAAAAAAAAGTTGTCAAGAAGGTTTTAAAGAAAAATAAA
su_gi_contig_1031         GTATCTCAGAAAAAAAAAGTTGTCAAGAAGGTTTTAAAGAAAAATAAA
F05_Pf_Sau3A_T3_M_P27.ab1 GTATCTCAGAAAAAAAAAGTTGTCAAGAAGGTTTTAAAGAAAAATAAA

PF11_0438                 AAAACATCTAACAAAAAACTCCAAGCTGTTCGATTATATGAAAAGGGA
MAL11|PF11_0438           AAAACATCTAACAAAAAACTCCAAGCTGTTCGATTATATGAAAAGGGA
su_gi_contig_1031         AAAACATCTAACAAAAAACTCCAAGCTGTTCGATTATATGAAAAGGGA
F05_Pf_Sau3A_T3_M_P27.ab1 AAAACATCTAACAAAAAACTCCAAGCTGTTCGATTATAT-AAAAGGGA

PF11_0438                 GTTATATTAGGATACAAAAGGTAACCTAAGGAATTAAATTAAAATATA
MAL11|PF11_0438           GTTATATTAGGATACAAAAG----------------------------
su_gi_contig_1031         GTTATATTAGGATACAAAAG----------------------------
F05_Pf_Sau3A_T3_M_P27.ab1 GTTATATTAGGATACAAAA-----------------------------

PF11_0438                 TTATATTAATGAATAAAATGTATTAATATGTTAAATATTATATGAATA
MAL11|PF11_0438           ------------------------------------------------
su_gi_contig_1031         ------------------------------------------------
F05_Pf_Sau3A_T3_M_P27.ab1 ------------------------------------------------

PF11_0438                 AATAATATATATATATATATATATATATATATATATATATATATATCA
MAL11|PF11_0438           ------------------------------------------------
su_gi_contig_1031         ------------------------------------------------
F05_Pf_Sau3A_T3_M_P27.ab1 ------------------------------------------------

PF11_0438                 ATTTTATTTATTTATTTACTTATTTTATTTTATTTTATTTTATTTATT
MAL11|PF11_0438           ------------------------------------------------
su_gi_contig_1031         ------------------------------------------------
F05_Pf_Sau3A_T3_M_P27.ab1 ------------------------------------------------

PF11_0438                 TTTTTTATTTTTTGTGTAGATCTCAAAGAAATCAAGATCCCAACTTTA
MAL11|PF11_0438           -------------------ATCTCAAAGAAATCAAGATCCCAACTTTA
su_gi_contig_1031         -------------------ATCTCAAAGAAATCAAGATCCCAACTTTA
F05_Pf_Sau3A_T3_M_P27.ab1 ------------------------------------------------

PF11_0438                 CATTAATATCCATTAAAAATGTGAACACGAAAAAGCACGCACAATTCT
MAL11|PF11_0438           CATTAATATCCATTAAAAATGTGAACACGAAAAAGCACGCACAATTCT
su_gi_contig_1031         CATTAATATCCATTAAAAATGTGAACACGAAAAAGCACGCACAATTCT
F05_Pf_Sau3A_T3_M_P27.ab1 ------------------------------------------------

PF11_0438                 ATGTAGGAAAAAGAGTTGCTTATGTTTATAGAACAACTAAACATCATG
MAL11|PF11_0438           ATGTAGGAAAAAGAGTTGCTTATGTTTATAGAACAACTAAACATCATG
su_gi_contig_1031         ATGTAGGAAAAAGAGTTGCTTATGTTTATAGAACAACTAAACATCATG
F05_Pf_Sau3A_T3_M_P27.ab1 ------------------------------------------------

PF11_0438                 ATGGAGTTAAAATAAAATGTATATGGGGAAAAGTATGTAGGACTCATG
MAL11|PF11_0438           ATGGAGTTAAAATAAAATGTATATGGGGAAAAGTATGTAGGACTCATG
su_gi_contig_1031         ATGGAGTTAAAATAAAATGTATATGGGGAAAAGTATGTAGGACTCATG
F05_Pf_Sau3A_T3_M_P27.ab1 ------------------------------------------------

PF11_0438                 GTAATAGTGGTGTTATAAGAGCAAAATTTAAAACTCATATCCCACCTA
MAL11|PF11_0438           GTAATAGTGGTGTTATAAGAGCAAAATTTAAAACTCATATCCCACCTA
su_gi_contig_1031         GTAATAGTGGTGTTATAAGAGCAAAATTTAAAACTCATATCCCACCTA
F05_Pf_Sau3A_T3_M_P27.ab1 ------------------------------------------------

PF11_0438                 AAGCTTTCGGTGATAGAGTTAGAATACTTATGTATCCATCAAATATTT
MAL11|PF11_0438           AAGCTTTCGGTGATAGAGTTAGAATACTTATGTATCCATCAAATATTT
su_gi_contig_1031         AAGCTTTCGGTGATAGAGTTAGAATACTTATGTATCCATCAAATATTT
F05_Pf_Sau3A_T3_M_P27.ab1 ------------------------------------------------

PF11_0438                 AAACTTATACATATAAATATATTAGATATAGATATATATATATATATA
MAL11|PF11_0438           AA----------------------------------------------
su_gi_contig_1031         AAACTTATACATATAAATATATTAGATATAGATATATATATATATATA
F05_Pf_Sau3A_T3_M_P27.ab1 ------------------------------------------------

PF11_0438                 ATATATGACCTTTTCATTTTCGTACATATATATATGTAAAATTTTTTT
MAL11|PF11_0438           ------------------------------------------------
su_gi_contig_1031         ATATATGACCTTTTCATTTTCGTACATATATATATGTAAAATTTTTTT
F05_Pf_Sau3A_T3_M_P27.ab1 ------------------------------------------------

PF11_0438                 TTTTCTTTTTTTTTTTTTCTTTTTTTTTTTAATTTTAATAAACTTGTC
MAL11|PF11_0438           ------------------------------------------------
su_gi_contig_1031         TTT---------------------------------------------
F05_Pf_Sau3A_T3_M_P27.ab1 ------------------------------------------------

PF11_0438                 TTTATATTAACTATCTTTTTGAACGCAAGTATTTAATAAAAAATTATA
MAL11|PF11_0438           ------------------------------------------------
su_gi_contig_1031         ------------------------------------------------
F05_Pf_Sau3A_T3_M_P27.ab1 ------------------------------------------------

PF11_0438                 TATAATAAGAAAAAAAAAAAAAAAAAAAATATATATATATATATATAT
MAL11|PF11_0438           ------------------------------------------------
su_gi_contig_1031         ------------------------------------------------
F05_Pf_Sau3A_T3_M_P27.ab1 ------------------------------------------------

PF11_0438                 ATATATTTTAAAGATGATACCTTTTAAATATTATTATTCTATCGATCT
MAL11|PF11_0438           ------------------------------------------------
su_gi_contig_1031         ------------------------------------------------
F05_Pf_Sau3A_T3_M_P27.ab1 ------------------------------------------------

PF11_0438                 CTTTATTTATTTATTTATTTATTTTTTGGGTGCACTTGATTTAAATGT
MAL11|PF11_0438           ------------------------------------------------
su_gi_contig_1031         ------------------------------------------------
F05_Pf_Sau3A_T3_M_P27.ab1 ------------------------------------------------

PF11_0438                 GCATTATAATATTTTTTTCGAAGATAATTATTATTTTTTATGTTCTTA
MAL11|PF11_0438           ------------------------------------------------
su_gi_contig_1031         ------------------------------------------------
F05_Pf_Sau3A_T3_M_P27.ab1 ------------------------------------------------

PF11_0438                 ATGTATGGCGCATTTTCATAATATTATTAATATCACGATATAGAGAAT
MAL11|PF11_0438           ------------------------------------------------
su_gi_contig_1031         ------------------------------------------------
F05_Pf_Sau3A_T3_M_P27.ab1 ------------------------------------------------

PF11_0438                 ATTCACTTAATTTTATTTTTTCCATAATATGATAAGTATATATATTTA
MAL11|PF11_0438           ------------------------------------------------
su_gi_contig_1031         ------------------------------------------------
F05_Pf_Sau3A_T3_M_P27.ab1 ------------------------------------------------

PF11_0438                 TTTATATAATCTTGTCATTCAAACAAAATTTAGAAAGGACAAAAGTTG
MAL11|PF11_0438           ------------------------------------------------
su_gi_contig_1031         ------------------------------------------------
F05_Pf_Sau3A_T3_M_P27.ab1 ------------------------------------------------

PF11_0438                 TTGTAGATACAAAAATGTATAGGTTCATAAAGATTCTCAATCTATACA
MAL11|PF11_0438           ------------------------------------------------
su_gi_contig_1031         ------------------------------------------------
F05_Pf_Sau3A_T3_M_P27.ab1 ------------------------------------------------

PF11_0438                 TGTAGCAATAGTTTTGATGTTTAAAAGGATATCTAATATATTAATCCT
MAL11|PF11_0438           ------------------------------------------------
su_gi_contig_1031         ------------------------------------------------
F05_Pf_Sau3A_T3_M_P27.ab1 ------------------------------------------------

PF11_0438                 TTAAAATGGTAAATACAGAGTTGATATGAAGGTATAAATATATATTAT
MAL11|PF11_0438           ------------------------------------------------
su_gi_contig_1031         ------------------------------------------------
F05_Pf_Sau3A_T3_M_P27.ab1 ------------------------------------------------

PF11_0438                 GTTATAAACGTATTTATGTATTCCAATATATATATATATATATATATA
MAL11|PF11_0438           ------------------------------------------------
su_gi_contig_1031         ------------------------------------------------
F05_Pf_Sau3A_T3_M_P27.ab1 ------------------------------------------------

PF11_0438                 TAATATATATTTTTTCCCCTTAGTAAAGTGATATAAGTGATTATACAA
MAL11|PF11_0438           ------------------------------------------------
su_gi_contig_1031         ------------------------------------------------
F05_Pf_Sau3A_T3_M_P27.ab1 ------------------------------------------------

PF11_0438                 AAAAAAAAAAAAAAAAAAAAAATTTTTATAACTTGTTAAGCTTAAGTA
MAL11|PF11_0438           ------------------------------------------------
su_gi_contig_1031         ------------------------------------------------
F05_Pf_Sau3A_T3_M_P27.ab1 ------------------------------------------------

PF11_0438                 ATACAAATTTTCTTATGCATAATTTAAAAAAATATTTTTGCAAAGTTA
MAL11|PF11_0438           ------------------------------------------------
su_gi_contig_1031         ------------------------------------------------
F05_Pf_Sau3A_T3_M_P27.ab1 ------------------------------------------------

PF11_0438                 CAATTTTTTTAAAAAGCTTAAAGCACAAAAAAATAAAAAATATTTAAT
MAL11|PF11_0438           ------------------------------------------------
su_gi_contig_1031         ------------------------------------------------
F05_Pf_Sau3A_T3_M_P27.ab1 ------------------------------------------------

PF11_0438                 TTTAATATATTTATATATATAAATTGTAATAATAAAAAAAAAAAATAT
MAL11|PF11_0438           ------------------------------------------------
su_gi_contig_1031         ------------------------------------------------
F05_Pf_Sau3A_T3_M_P27.ab1 ------------------------------------------------

PF11_0438                 ATATATATATATATAAGTTGATATTATTTTTGCCCTATATCAATATTA
MAL11|PF11_0438           ------------------------------------------------
su_gi_contig_1031         ------------------------------------------------
F05_Pf_Sau3A_T3_M_P27.ab1 ------------------------------------------------

PF11_0438                 TATATATACAATATATATATATATATAATTAATCTTAGGTATTGGCTC
MAL11|PF11_0438           ------------------------------------------------
su_gi_contig_1031         ------------------------------------------------
F05_Pf_Sau3A_T3_M_P27.ab1 ------------------------------------------------

PF11_0438                 ATAATAAAAAAATATATATACATAGTAATAATTATTAACTATGGAAAA
MAL11|PF11_0438           ------------------------------------------------
su_gi_contig_1031         ------------------------------------------------
F05_Pf_Sau3A_T3_M_P27.ab1 ------------------------------------------------

PF11_0438                 AAATAAGTATATATAAATAAATAAATATATATATATATATATATATAT
MAL11|PF11_0438           ------------------------------------------------
su_gi_contig_1031         ------------------------------------------------
F05_Pf_Sau3A_T3_M_P27.ab1 ------------------------------------------------

PF11_0438                 ATAATATATATAATGCTTATTTAAATTTTTCATTTAAAATTAATTTTT
MAL11|PF11_0438           ------------------------------------------------
su_gi_contig_1031         ------------------------------------------------
F05_Pf_Sau3A_T3_M_P27.ab1 ------------------------------------------------

PF11_0438                 TTTTTTTTTTCCCTATTTATTTTTTAATAAATAAAATTTTCATTTTAA
MAL11|PF11_0438           ------------------------------------------------
su_gi_contig_1031         ------------------------------------------------
F05_Pf_Sau3A_T3_M_P27.ab1 ------------------------------------------------

PF11_0438                 CAATTTTTTCAAATTAAACAAATATTGTATTATTCCTTTATTAAGAAT
MAL11|PF11_0438           ------------------------------------------------
su_gi_contig_1031         ------------------------------------------------
F05_Pf_Sau3A_T3_M_P27.ab1 ------------------------------------------------

PF11_0438                 AAATAAATATTTTATTTTCAAGTTATAAAATTTTATCAGAATTTTTTT
MAL11|PF11_0438           ------------------------------------------------
su_gi_contig_1031         ------------------------------------------------
F05_Pf_Sau3A_T3_M_P27.ab1 ------------------------------------------------

PF11_0438                 CAAAGAATAATAATTTTATATATATATAAATATATATATAATATATAA
MAL11|PF11_0438           ------------------------------------------------
su_gi_contig_1031         ------------------------------------------------
F05_Pf_Sau3A_T3_M_P27.ab1 ------------------------------------------------

PF11_0438                 TATTAAGTTTCCTATAATTTTATAAATTCCTATCCTTTTAATAATCCT
MAL11|PF11_0438           ------------------------------------------------
su_gi_contig_1031         ------------------------------------------------
F05_Pf_Sau3A_T3_M_P27.ab1 ------------------------------------------------

PF11_0438                 GTTTAATTTTTATTTATTTAATTTAATTTAATTTTTTTTTTTTTTTTC
MAL11|PF11_0438           ------------------------------------------------
su_gi_contig_1031         ------------------------------------------------
F05_Pf_Sau3A_T3_M_P27.ab1 ------------------------------------------------

PF11_0438                 AACAAAATGTCGAA
MAL11|PF11_0438           --------------
su_gi_contig_1031         --------------
F05_Pf_Sau3A_T3_M_P27.ab1 --------------

;

endblock;
