# Supplementary material for: cDNA sequences reveal considerable gene prediction inaccuracy in the Plasmodium falciparum genome
Source: BMC Genomics. 2007 Jul 27;8:255. doi: 10.1186/1471-2164-8-255 (PMC1978503; doi:10.1186/1471-2164-8-255)
Supplement: Additional file 2 — Genes with predicted coding regions fully covered by EST and confirmation of predicted introns. Aligned cDNA and predicted CDS sequences can be viewed by double clicking the hyper-linked gene names in the Excel file. [file 1471-2164-8-255-S2.zip › PF11_0447.TXT]

#NEXUS

[!This data assembled using Sequencher, from Gene Codes Corporation.]
begin data;
   dimensions ntax=3 nchar=3491;
   format datatype=dna gap=- interleave=yes;
   matrix

PF11_0447g                TATTACCTTTATTCAATTCATATGATTTCATATTATATATGTAAAATA
Pfa3D7|chr11|PF11_0447|Pf ------------------------------------------------
SU_CLEAN_contig_2812      ------------------------------------------------

PF11_0447g                AAAAAAATATATATATCATTATAAATACATATATATATATATATATAT
Pfa3D7|chr11|PF11_0447|Pf ------------------------------------------------
SU_CLEAN_contig_2812      ------------------------------------------------

PF11_0447g                ATATATATAATATATTATAGTAATATATGTTTATTATATTTTTATTTT
Pfa3D7|chr11|PF11_0447|Pf ------------------------------------------------
SU_CLEAN_contig_2812      ------------------------------------------------

PF11_0447g                CACCCTTACTTTTTTATGAAATGTAATTAATTATTTTACATATTTATT
Pfa3D7|chr11|PF11_0447|Pf ------------------------------------------------
SU_CLEAN_contig_2812      ------------------------------------------------

PF11_0447g                ATTGATTATAATATATATATAATACCTTTTTTTAATAAAATGTTATAT
Pfa3D7|chr11|PF11_0447|Pf ------------------------------------------------
SU_CLEAN_contig_2812      ------------------------------------------------

PF11_0447g                TAGTAAAAAAAAAAAAAAGAACAAAAAGAAAACAGTCATTTATGTTTA
Pfa3D7|chr11|PF11_0447|Pf ------------------------------------------------
SU_CLEAN_contig_2812      ------------------------------------------------

PF11_0447g                TATATTAATTATATTACTATACATATTTTCATAAATACATAATATCAA
Pfa3D7|chr11|PF11_0447|Pf ------------------------------------------------
SU_CLEAN_contig_2812      ------------------------------------------------

PF11_0447g                TATATATTATATATGTGTTATTATTTATGATATAATTTGCTTTACATA
Pfa3D7|chr11|PF11_0447|Pf ------------------------------------------------
SU_CLEAN_contig_2812      ------------------------------------------------

PF11_0447g                TATATAATATAATATATAATTTTTAATGCAAAAAAAAATAAATATACG
Pfa3D7|chr11|PF11_0447|Pf ------------------------------------------------
SU_CLEAN_contig_2812      ------------------------------------------------

PF11_0447g                TGTTATCAATTTTATTTTTTCAATATTTTAGAAAAAAACAATATATAT
Pfa3D7|chr11|PF11_0447|Pf ------------------------------------------------
SU_CLEAN_contig_2812      ------------------------------------------------

PF11_0447g                ATATATATATATATATATATAATATAATAATAAAGAAAGAAGAAATGA
Pfa3D7|chr11|PF11_0447|Pf ------------------------------------------------
SU_CLEAN_contig_2812      ------------------------------------------------

PF11_0447g                TAATTAATTTATATATATAATAGCTTTATCATTTTTGTAACAATATAT
Pfa3D7|chr11|PF11_0447|Pf ------------------------------------------------
SU_CLEAN_contig_2812      ------------------------------------------------

PF11_0447g                AGAATATACTCTTTTTTTTTTCTTCTTTTTTTTTTTTTTTTATTTAAA
Pfa3D7|chr11|PF11_0447|Pf ------------------------------------------------
SU_CLEAN_contig_2812      ------------------------------------------------

PF11_0447g                TTAAGAATAAGTTTGTTATCTTTTTAATTGACACATTTTTTATTATTT
Pfa3D7|chr11|PF11_0447|Pf ------------------------------------------------
SU_CLEAN_contig_2812      ------------------------------------------------

PF11_0447g                GAATAAAATAAAAAAATATATATGTATATGTAAACATTAAAATATTAA
Pfa3D7|chr11|PF11_0447|Pf ------------------------------------------------
SU_CLEAN_contig_2812      ------------------------------------------------

PF11_0447g                TTAAGTCTCCACATTATTTATTTTAATATTTTCAATATAAATGTGACC
Pfa3D7|chr11|PF11_0447|Pf ------------------------------------------------
SU_CLEAN_contig_2812      ------------------------------------------------

PF11_0447g                CCACATATAAAAAAAAAACACAAAATATAAATGATACTTATATAAATA
Pfa3D7|chr11|PF11_0447|Pf ------------------------------------------------
SU_CLEAN_contig_2812      ------------------------------------------------

PF11_0447g                AACACATTATATAAATATAATATATATATAAATATATAAATATATATA
Pfa3D7|chr11|PF11_0447|Pf ------------------------------------------------
SU_CLEAN_contig_2812      ------------------------------------------------

PF11_0447g                TATATATATATATTTATGTATTTATAAGGACAAATTAAAGAGATATTT
Pfa3D7|chr11|PF11_0447|Pf ------------------------------------------------
SU_CLEAN_contig_2812      ------------------------------------------------

PF11_0447g                AGAATATATACATTTTTAAAGAATTCACAAATTTTATATTTATTTATA
Pfa3D7|chr11|PF11_0447|Pf ------------------------------------------------
SU_CLEAN_contig_2812      ------------------------------------------------

PF11_0447g                AATATATTTTATAAATTATATATTTCTATTCAATTAAAAAATGCCAAA
Pfa3D7|chr11|PF11_0447|Pf ----------------------------------------ATGCCAAA
SU_CLEAN_contig_2812      ------------------------------------AAAAATGCCAAA

PF11_0447g                GAATAAAGGTAATAAGACGAAGCAAGACATTACATGAATATATTTTTT
Pfa3D7|chr11|PF11_0447|Pf GAATAAAG----------------------------------------
SU_CLEAN_contig_2812      GAATAAAG----------------------------------------

PF11_0447g                ATTTAAACAGTTTTGTTCTGAAATATATGCACATATGTTTGTATACAT
Pfa3D7|chr11|PF11_0447|Pf ------------------------------------------------
SU_CLEAN_contig_2812      ------------------------------------------------

PF11_0447g                GTATGCATAATATATATATATATATATATATATATATATATATATATT
Pfa3D7|chr11|PF11_0447|Pf ------------------------------------------------
SU_CLEAN_contig_2812      ------------------------------------------------

PF11_0447g                ATATTATATTATATTTATATTCTATGATATAATTTCTTATTATCATAC
Pfa3D7|chr11|PF11_0447|Pf ------------------------------------------------
SU_CLEAN_contig_2812      ------------------------------------------------

PF11_0447g                ATTTCAAAATAAACATTTATTTATTAAATGTATATACGAAATTATTTG
Pfa3D7|chr11|PF11_0447|Pf ------------------------------------------------
SU_CLEAN_contig_2812      ------------------------------------------------

PF11_0447g                ATATATTATGTTTTGAAATATATCTTTAAATTATTCATTTTAGGAAAG
Pfa3D7|chr11|PF11_0447|Pf -------------------------------------------GAAAG
SU_CLEAN_contig_2812      -------------------------------------------GAGCG

PF11_0447g                GGAGGTAAAAACAGAAGGAGAGGAAAGAATGATAACGAAGGAGAAAAA
Pfa3D7|chr11|PF11_0447|Pf GGAGGTAAAAACAGAAGGAGAGGAAAGAATGATAACGAAGGAGAAAAA
SU_CLEAN_contig_2812      GGCGGTAAAAACAGAAGGAGAGGAAAGAATGATAACGAAGGAGAAAAA

PF11_0447g                AGAGAATTATTATACAAGGAAGAAGATCAAGGTTATATATAAATTTGT
Pfa3D7|chr11|PF11_0447|Pf AGAGAATTATTATACAAGGAAGAAGATCAAG-----------------
SU_CLEAN_contig_2812      AGAGAATTATTATACAAGGAAGAAGATCAAG-----------------

PF11_0447g                ATTAGAAAAATAAATCATACTTATATAAATAAACACATTATATGAATA
Pfa3D7|chr11|PF11_0447|Pf ------------------------------------------------
SU_CLEAN_contig_2812      ------------------------------------------------

PF11_0447g                TATAAATATATATATATATAAATATATATGTATGTTTGTATGTATGTA
Pfa3D7|chr11|PF11_0447|Pf ------------------------------------------------
SU_CLEAN_contig_2812      ------------------------------------------------

PF11_0447g                TAATTGTGTGTATAATTGTGTGTATAATTGTGTGTATAATTGTGTGTA
Pfa3D7|chr11|PF11_0447|Pf ------------------------------------------------
SU_CLEAN_contig_2812      ------------------------------------------------

PF11_0447g                TTATGGTGTCTTAATGAAAAAAAAAAAAAAAAAAAAAAAAAAAAACAG
Pfa3D7|chr11|PF11_0447|Pf ------------------------------------------------
SU_CLEAN_contig_2812      ------------------------------------------------

PF11_0447g                CCAATATAAAATATGTATACTACCTTAAATTCTGACTTGTTCATAATT
Pfa3D7|chr11|PF11_0447|Pf ------------------------------------------------
SU_CLEAN_contig_2812      ------------------------------------------------

PF11_0447g                TTTTTTTTTTTTTTTTTTTCTTTCCTTTTTTTGTTTAGAATATGCTCA
Pfa3D7|chr11|PF11_0447|Pf --------------------------------------AATATGCTCA
SU_CLEAN_contig_2812      --------------------------------------AATATGCTCA

PF11_0447g                AGTTTTAAGAATGTTGGGTAATGGTAGATTAGAGGCCCATTGTTTTGA
Pfa3D7|chr11|PF11_0447|Pf AGTTTTAAGAATGTTGGGTAATGGTAGATTAGAGGCCCATTGTTTTGA
SU_CLEAN_contig_2812      AGTTTTAAGAATGTTGGGTAATGGTAGATTAGAGGCCCATTGTTTTGA

PF11_0447g                TGGTGTCAAAAGATTGTGTCATATTAGGTATGTAAAAAAATATAATAA
Pfa3D7|chr11|PF11_0447|Pf TGGTGTCAAAAGATTGTGTCATATTAG---------------------
SU_CLEAN_contig_2812      TGGTGTCAAAAGATTGTGTCATATTAG---------------------

PF11_0447g                AATAGAGCAACGGATGTGTTTTTTTTGAAATATATATATAATATATAT
Pfa3D7|chr11|PF11_0447|Pf ------------------------------------------------
SU_CLEAN_contig_2812      ------------------------------------------------

PF11_0447g                ATATATATATATATATATATATATATGTATTTTTTTTTATTGTAGGGG
Pfa3D7|chr11|PF11_0447|Pf ---------------------------------------------GGG
SU_CLEAN_contig_2812      ---------------------------------------------GGG

PF11_0447g                TAAAATGAGAAAAAGGGTATGGATTAATTCAGGTGATATTATTTTAGT
Pfa3D7|chr11|PF11_0447|Pf TAAAATGAGAAAAAGGGTATGGATTAATTCAGGTGATATTATTTTAGT
SU_CLEAN_contig_2812      TAAAATGAGAAAAAGGGTATGGATTAATTCAGGTGATATTATTTTAGT

PF11_0447g                GTCCTTAAGAGATTATCAAGACAGTAAAGCTGATGTTATAGCAAAGTA
Pfa3D7|chr11|PF11_0447|Pf GTCCTTAAGAGATTATCAAGACAGTAAAGCTGATGTTATAGCAAA---
SU_CLEAN_contig_2812      GTCCTTAAGAGATTATCAAGACAGTAAAGCTGATGTTATAGCAAA---

PF11_0447g                ATGAGGAAAAAGAAAAAAAAAGAAAAAAAAAGAAAAAAAAAGAAAGAA
Pfa3D7|chr11|PF11_0447|Pf ------------------------------------------------
SU_CLEAN_contig_2812      ------------------------------------------------

PF11_0447g                AAAAAAAATATATATATGATTTTACATGTGTATGTATATATTTATTTA
Pfa3D7|chr11|PF11_0447|Pf ------------------------------------------------
SU_CLEAN_contig_2812      ------------------------------------------------

PF11_0447g                TGTGTGTATTTATTTATGTATGTATTTATTTATCTATATTTTTTTGTT
Pfa3D7|chr11|PF11_0447|Pf ------------------------------------------------
SU_CLEAN_contig_2812      ------------------------------------------------

PF11_0447g                TATATATTTACCTATTTTTATTTCCACTTGCACGTTCTAGATATACTC
Pfa3D7|chr11|PF11_0447|Pf ----------------------------------------ATATACTC
SU_CLEAN_contig_2812      ----------------------------------------ATATACTC

PF11_0447g                CTGATGAGGCAAGAAGCTTGAAGGCTCACGGAGAATTACCAGAAACAG
Pfa3D7|chr11|PF11_0447|Pf CTGATGAGGCAAGAAGCTTGAAGGCTCACGGAGAATTACCAGAAACAG
SU_CLEAN_contig_2812      CTGATGAGGCAAGAAGCTTGAAGGCTCACGGAGAATTACCAGAAACAG

PF11_0447g                CAAAAATAAACGAAACAGACATTTTTGATGACGATGGACAAAATGGAG
Pfa3D7|chr11|PF11_0447|Pf CAAAAATAAACGAAACAGACATTTTTGATGACGATGGACAAAATGGAG
SU_CLEAN_contig_2812      CAAAAATAAACGAAACAGACATTTTTGATGACGATGGACAAAATGGAG

PF11_0447g                TGGAATTTTTGGATGATGAATCTGATGAAGAAGCTCAAGAAGAGATGA
Pfa3D7|chr11|PF11_0447|Pf TGGAATTTTTGGATGATGAATCTGATGAAGAAGCTCAAGAAGAGATGA
SU_CLEAN_contig_2812      TGGAATTTTTGGATGATGAATCTGATGAAGAAGCTCAAGAAGAGATGA

PF11_0447g                ACAACGCAAGAAGATTAGATATAGAAGACGTAAGTTATAAATATATTA
Pfa3D7|chr11|PF11_0447|Pf ACAACGCAAGAAGATTAGATATAGAAGACGTAA---------------
SU_CLEAN_contig_2812      ACAACGCAAGAAGATTAGATATAGAAGAC-------------------

PF11_0447g                TATATATGTGTATATAATTTATTATTTTATATGATTGTTATATAATAT
Pfa3D7|chr11|PF11_0447|Pf ------------------------------------------------
SU_CLEAN_contig_2812      ------------------------------------------------

PF11_0447g                CACGTTTTTCATTCTTTCTCTTTTTTTTTTTTTTTTCTCAGATATAAA
Pfa3D7|chr11|PF11_0447|Pf -----------------------------------------ATATAAA
SU_CLEAN_contig_2812      -----------------------------------------ATATAAA

PF11_0447g                ACAAGAAAATTTATACAAAAAAATATGTGTCACTTATTTGTAATCACT
Pfa3D7|chr11|PF11_0447|Pf ACAAGAAAATTTATACAAAAAAATATGTGTCACTTATTTGTAA-----
SU_CLEAN_contig_2812      ACAAGAAAATTTATACAAAAAAATATGTGTCACTTATTTGTAATCACT

PF11_0447g                AATTGTTGGATTTATACTTAAAAAAAAAAAGAAAAAAGAAAAAAAAAT
Pfa3D7|chr11|PF11_0447|Pf ------------------------------------------------
SU_CLEAN_contig_2812      AATTGTTGGATTTATACTAAAAAAAAAAAAAAAAAAAA----------

PF11_0447g                GATTATATTTTCATTAGAGAAAAAAATATTTTTTAATTTATAACTATT
Pfa3D7|chr11|PF11_0447|Pf ------------------------------------------------
SU_CLEAN_contig_2812      ------------------------------------------------

PF11_0447g                ATATATCTCTTTATTTATTTATTTATTTATTTATTTATTAATATATTT
Pfa3D7|chr11|PF11_0447|Pf ------------------------------------------------
SU_CLEAN_contig_2812      ------------------------------------------------

PF11_0447g                ATTTATTTATTATTTTTTTTTTTTTTTCTTTTTTTTTTTTTTCCACTT
Pfa3D7|chr11|PF11_0447|Pf ------------------------------------------------
SU_CLEAN_contig_2812      ------------------------------------------------

PF11_0447g                TTGAAATTGTGTTTTATGTATAAAAAATTATATAAATATATTTTAAAA
Pfa3D7|chr11|PF11_0447|Pf ------------------------------------------------
SU_CLEAN_contig_2812      ------------------------------------------------

PF11_0447g                ATATGATTATGAATTTATTTTCTTTTTTGTAATTTTTTTTTTTTTTTT
Pfa3D7|chr11|PF11_0447|Pf ------------------------------------------------
SU_CLEAN_contig_2812      ------------------------------------------------

PF11_0447g                TTTTTTCCATTTTATTTATTATGTGTATACATTTAAATATTCTATGTT
Pfa3D7|chr11|PF11_0447|Pf ------------------------------------------------
SU_CLEAN_contig_2812      ------------------------------------------------

PF11_0447g                TATTATATACATATATTTATATAAGTATAAGTACATAATTATACTTAT
Pfa3D7|chr11|PF11_0447|Pf ------------------------------------------------
SU_CLEAN_contig_2812      ------------------------------------------------

PF11_0447g                ATTTATATAAATTTTTTATGAACACACAAATACACACACTCAAAAAAA
Pfa3D7|chr11|PF11_0447|Pf ------------------------------------------------
SU_CLEAN_contig_2812      ------------------------------------------------

PF11_0447g                AAAAAGGAAAAGAATATTAGAAAATAAATATTGTTTTTTAAAAAAAAA
Pfa3D7|chr11|PF11_0447|Pf ------------------------------------------------
SU_CLEAN_contig_2812      ------------------------------------------------

PF11_0447g                AAAAACTCTTCAAATTGAGAATTTTTGGTTTCACAATAAATATAGGAA
Pfa3D7|chr11|PF11_0447|Pf ------------------------------------------------
SU_CLEAN_contig_2812      ------------------------------------------------

PF11_0447g                AATAAGGATGAACATATAAATATATATATATATATATATATATATATA
Pfa3D7|chr11|PF11_0447|Pf ------------------------------------------------
SU_CLEAN_contig_2812      ------------------------------------------------

PF11_0447g                TATATATATATATATTTAATAAATGCATATTTGTTTTAATTTTTCTTT
Pfa3D7|chr11|PF11_0447|Pf ------------------------------------------------
SU_CLEAN_contig_2812      ------------------------------------------------

PF11_0447g                CTTGTTTATGTTAAAACCTTGTGACTGTTAAAAGTATGTCGTTTTGGC
Pfa3D7|chr11|PF11_0447|Pf ------------------------------------------------
SU_CLEAN_contig_2812      ------------------------------------------------

PF11_0447g                TGTATTCGACATTGTTGTATGAGGCAAATACTTGAAATTTTATGAATT
Pfa3D7|chr11|PF11_0447|Pf ------------------------------------------------
SU_CLEAN_contig_2812      ------------------------------------------------

PF11_0447g                CTAAAAAGAACATACATATATATGTGCACACATATATATATATATTTA
Pfa3D7|chr11|PF11_0447|Pf ------------------------------------------------
SU_CLEAN_contig_2812      ------------------------------------------------

PF11_0447g                TTTATTTATTTATATTTATGTCAGTAGGTACAGATTTAATATTATATG
Pfa3D7|chr11|PF11_0447|Pf ------------------------------------------------
SU_CLEAN_contig_2812      ------------------------------------------------

PF11_0447g                ATATATGTTATTTATTTTATATCATTTTTTTTTTTTTTTACCGGATTT
Pfa3D7|chr11|PF11_0447|Pf ------------------------------------------------
SU_CLEAN_contig_2812      ------------------------------------------------

PF11_0447g                AATTTTTTGAAATAGGGTGAGAGGTATTAGTGGTAAGGAGAAAAAATA
Pfa3D7|chr11|PF11_0447|Pf ------------------------------------------------
SU_CLEAN_contig_2812      ------------------------------------------------

PF11_0447g                ATTTTCTGTGTTTTCGTCATAGTATGCCTTTCTATAAATACAATCCAG
Pfa3D7|chr11|PF11_0447|Pf ------------------------------------------------
SU_CLEAN_contig_2812      ------------------------------------------------

PF11_0447g                ATGAGTGTTATACAAAATAACATGTATGGTATGAA
Pfa3D7|chr11|PF11_0447|Pf -----------------------------------
SU_CLEAN_contig_2812      -----------------------------------

;

endblock;
