# Supplementary material for: cDNA sequences reveal considerable gene prediction inaccuracy in the Plasmodium falciparum genome
Source: BMC Genomics. 2007 Jul 27;8:255. doi: 10.1186/1471-2164-8-255 (PMC1978503; doi:10.1186/1471-2164-8-255)
Supplement: Additional file 2 — Genes with predicted coding regions fully covered by EST and confirmation of predicted introns. Aligned cDNA and predicted CDS sequences can be viewed by double clicking the hyper-linked gene names in the Excel file. [file 1471-2164-8-255-S2.zip › PF11_0450.TXT]

#NEXUS

[!This data assembled using Sequencher, from Gene Codes Corporation.]
begin data;
   dimensions ntax=3 nchar=3448;
   format datatype=dna gap=- interleave=yes;
   matrix

PF11_0450         AAGTTTGTGTTTAAATAATTATCTTGTTTATTAATTTTTTTTTTTTGG
MAL11|PF11_0450   ------------------------------------------------
su_gi_contig_5098 ------------------------------------------------

PF11_0450         ATAAGATTACTTTTTTTTTCTTTGATTCTTTTTTTGTGTTGTGAGATA
MAL11|PF11_0450   ------------------------------------------------
su_gi_contig_5098 ------------------------------------------------

PF11_0450         TAGTTACAAATATATTTTTTTTTATTTTGTTGTAAATTTTTTATTTTA
MAL11|PF11_0450   ------------------------------------------------
su_gi_contig_5098 ------------------------------------------------

PF11_0450         CTTTTTTTTAAAATATGTTTAATATCGTCTATACTACTATATGATGAA
MAL11|PF11_0450   ------------------------------------------------
su_gi_contig_5098 ------------------------------------------------

PF11_0450         TCATCACTTGTGTAGTTATGATGAGATGTTGAATGTTTTGGATAAGTT
MAL11|PF11_0450   ------------------------------------------------
su_gi_contig_5098 ------------------------------------------------

PF11_0450         CTTATGGAAATATTACTATCATCATTATTATCATCATTATAATCAACG
MAL11|PF11_0450   ------------------------------------------------
su_gi_contig_5098 ------------------------------------------------

PF11_0450         TGTGTGTCATTTGTTGTTTTTACCTTTGGTTCTTTCATTTTAATATTA
MAL11|PF11_0450   ------------------------------------------------
su_gi_contig_5098 ------------------------------------------------

PF11_0450         ATATTAAATATTTTTTCATTTATCGTATTAAAATCTAGACTATTTTTT
MAL11|PF11_0450   ------------------------------------------------
su_gi_contig_5098 ------------------------------------------------

PF11_0450         TTAATATTTGTAATATCTTCTCTTTTTTGAAAACTATCATAATTTTTA
MAL11|PF11_0450   ------------------------------------------------
su_gi_contig_5098 ------------------------------------------------

PF11_0450         TCATCAATTATATTTTCCTTAATACATGTATGAATACATTGGGAAGCA
MAL11|PF11_0450   ------------------------------------------------
su_gi_contig_5098 ------------------------------------------------

PF11_0450         ATATTATCCTTATCATTATTATTATTATTATCACCATTATTATTATTA
MAL11|PF11_0450   ------------------------------------------------
su_gi_contig_5098 ------------------------------------------------

PF11_0450         TCACCATCATTATTATTATCACCATCATTATTATTATTATTGTTATCT
MAL11|PF11_0450   ------------------------------------------------
su_gi_contig_5098 ------------------------------------------------

PF11_0450         ATAGGATGATTATTATCATAAATATTTATCTTATAGGATATACCATTT
MAL11|PF11_0450   ------------------------------------------------
su_gi_contig_5098 ------------------------------------------------

PF11_0450         CTATTTACTTCGTCGTTCTCATCATATTTTATATGGTCCTCATTTATT
MAL11|PF11_0450   ------------------------------------------------
su_gi_contig_5098 ------------------------------------------------

PF11_0450         AAGTTATCTCTCTCTTGATATATGTATTCATTTTGTTTTTCATAAGGA
MAL11|PF11_0450   ------------------------------------------------
su_gi_contig_5098 ------------------------------------------------

PF11_0450         TAAATAATCAAATCATGCATTTTTTTTTTTTTTTTTTTTTTTTTTTAT
MAL11|PF11_0450   ------------------------------------------------
su_gi_contig_5098 ------------------------------------------------

PF11_0450         ATTATAAAAGCGAATAAGAAGTGTCTGTTTTTATATTGTTAAAATTGT
MAL11|PF11_0450   ------------------------------------------------
su_gi_contig_5098 ------------------------------------------------

PF11_0450         AATTTTTATATGTCACATAATTTTTTTTTTGTACGTTCAAAATATAAA
MAL11|PF11_0450   ------------------------------------------------
su_gi_contig_5098 ------------------------------------------------

PF11_0450         GTAAATTTGATTTGATTTGATTTGATATGATATGATATGATTTGATAT
MAL11|PF11_0450   ------------------------------------------------
su_gi_contig_5098 ------------------------------------------------

PF11_0450         GATTTGATATGATATGATTTGATATGATATGATTTGATATGATATGAT
MAL11|PF11_0450   ------------------------------------------------
su_gi_contig_5098 ------------------------------------------------

PF11_0450         TTGATATGATTTGATATGATATGATTTGATATGATTTGATATGATATG
MAL11|PF11_0450   ------------------------------------------------
su_gi_contig_5098 ------------------------------------------------

PF11_0450         ATTTGATATGATATGATATGATATGATTTGATTTTTTTTTTTTTTTTT
MAL11|PF11_0450   ------------------------------------------------
su_gi_contig_5098 ------------------------------------------------

PF11_0450         TTTTTTTTTTTTTTTTTTTTGTCTTATTTAATATATATATATATATAT
MAL11|PF11_0450   ------------------------------------------------
su_gi_contig_5098 ------------------------------------------------

PF11_0450         ATATATATTTATATATTTATATGTATATACGTTTGATTTCCTGCTTTA
MAL11|PF11_0450   ------------------------------------------------
su_gi_contig_5098 ------------------------------------------------

PF11_0450         CCTCTACAAATATAAGGATAGTATAATTTTGTGTATATATGAATTTTC
MAL11|PF11_0450   ------------------------------------------------
su_gi_contig_5098 ------------------------------------------------

PF11_0450         TTCAATATATTTTAAATTGTTTTTTTTTTTTTTTCGTTCCTTGTAAAT
MAL11|PF11_0450   ------------------------------------------------
su_gi_contig_5098 ------------------------------------------------

PF11_0450         TATAATATTTTTAAAAGATTCCCCCAAAAAAAATTAAACATAAATATG
MAL11|PF11_0450   ------------------------------------------------
su_gi_contig_5098 -----------------------------------------AAATATG

PF11_0450         CACACATATACATATATTCATATATAAATATGTAGATATATACATATA
MAL11|PF11_0450   ------------------------------------------------
su_gi_contig_5098 CACACATATACATATATTCATATATAAATATGTAGATATATACATATA

PF11_0450         TAAATATGTAGATATATACATATATAAATATGTGGATATATACATATA
MAL11|PF11_0450   ------------------------------------------------
su_gi_contig_5098 TAAATATGTAGATATATACATATATAAATATGTGGATATATACATATA

PF11_0450         TGCATATATAAATATATACACATATACATATACCTCCTCTTATACATT
MAL11|PF11_0450   ------------------------------------------------
su_gi_contig_5098 TGCATATATAAATATATACACATATACATATACCTCCTCTTATACATT

PF11_0450         TTTACTCCTCATCCGGTGAGTGCTGAACATATATAGGAAGAAAAAAAA
MAL11|PF11_0450   ------------------------------------------------
su_gi_contig_5098 TTTACTCCTCATCCGGTGAGTGCTGAACATATATAGGAAG-AAAAAAA

PF11_0450         AATAGAAGAATAATGAAAGTAAAAATAGGAAGCTTCGAAAATTTTTTA
MAL11|PF11_0450   ------------ATGAAAGTAAAAATAGGAAGCTTCGAAAATTTTTTA
su_gi_contig_5098 AATAGAAGAATAATGAAAGTAAAAATAGGAAGCTTCGAAAATTTTTTA

PF11_0450         GAAAGATTAAATAACATAAAAGAAGAAGACATAATAATAAATGATGAG
MAL11|PF11_0450   GAAAGATTAAATAACATAAAAGAAGAAGACATAATAATAAATGATGAG
su_gi_contig_5098 GAAAGATTAAATAACATAAAAGAAGAAGACATAATAATAAATGATGAG

PF11_0450         AATACAGAAGAGATGTTTTCTTCGTTTCTTATAACTTTTTATAAAGAA
MAL11|PF11_0450   AATACAGAAGAGATGTTTTCTTCGTTTCTTATAACTTTTTATAAAGAA
su_gi_contig_5098 AATACAGAAGAGATGTTTTCTTCGTTTCTTATAACTTTTTATAAAGAA

PF11_0450         AATGAAGGAAGATATACTATTCAAGAGCAAGAATATATAAATAACCTT
MAL11|PF11_0450   AATGAAGGAAGATATACTATTCAAGAGCAAGAATATATAAATAACCTT
su_gi_contig_5098 AATGAAGGAAGATATACTATTCAAGAGCAAGAATATATAAATAACCTT

PF11_0450         TTGAATATCTTAATAAATAAAATAAGAGATAATAAAAATGGACGTAAT
MAL11|PF11_0450   TTGAATATCTTAATAAATAAAATAAGAGATAATAAAAATGGACGTAAT
su_gi_contig_5098 TTGAATATCTTAATAAATAAAATAAGAGATAATAAAAATGGACGTAAT

PF11_0450         TTTTTTTCCAATCTATTGTGTATACATTTTAAAAGTATTACTCCATAT
MAL11|PF11_0450   TTTTTTTCCAATCTATTGTGTATACATTTTAAAAGTATTACTCCATAT
su_gi_contig_5098 TTTTTTTCCAATCTATTGTGTATACATTTTAAAAGTATTACTCCATAT

PF11_0450         TTTATAAATGTAAAATTAAAAGATAATATATATTATATACATTTGTTA
MAL11|PF11_0450   TTTATAAATGTAAAATTAAAAGATAATATATATTATATACATTTGTTA
su_gi_contig_5098 TTTATAAATGTAAAATTAAAAGATAATATATATTATATACATTTGTTA

PF11_0450         ATAAATTATATTTTATATGTCTTAAATCTGGTCATATATATTGAGAAA
MAL11|PF11_0450   ATAAATTATATTTTATATGTCTTAAATCTGGTCATATATATTGAGAAA
su_gi_contig_5098 ATAAATTATATTTTATATGTCTTAAATCTGGTCATATATATTGAGAAA

PF11_0450         GAAAATAAAGAATTATCCTTATCCTTGTCTATAGGAAGAAACATATAT
MAL11|PF11_0450   GAAAATAAAGAATTATCCTTATCCTTGTCTATAGGAAGAAACATATAT
su_gi_contig_5098 GAAAATAAAGAATTATCCTTAT-CTTGTCTATAGGAAGAAACATATAT

PF11_0450         ACATTAACCTTATACATCATAAGGTAAC--AAAAAAAAAAAAAAAAAT
MAL11|PF11_0450   ACATTAACCTTATACATCATAAGGTAA---------------------
su_gi_contig_5098 ACATTAACCTTATACATCATAAGGTAACAAAAAAAAAAAAAAAAAAAT

PF11_0450         AAAATAAAATAAAAAAAAATAAAATAAAATAAAAAAAAATAAAATAAA
MAL11|PF11_0450   ------------------------------------------------
su_gi_contig_5098 AAAATAAAATAAAAAAAAATAAAATAAAATAAAAAAAAATAAAATAA-

PF11_0450         ATAAAAAAAAATAAAATAAAATAAAAAAAAATAAAATAAAACAGAGCA
MAL11|PF11_0450   ------------------------------------------------
su_gi_contig_5098 ------------------------------------------------

PF11_0450         AAATAAAGCAGTCTTCATATATATAAACATACACATTTATATTTACAT
MAL11|PF11_0450   ------------------------------------------------
su_gi_contig_5098 ------------------------------------------------

PF11_0450         TTATATTTACATTTATATTTATATTTATATTTACATTTATATTTATAT
MAL11|PF11_0450   ------------------------------------------------
su_gi_contig_5098 ------------------------------------------------

PF11_0450         TTATATTTACATTTATATTTACATTTATATTTACATTTATATTTACAT
MAL11|PF11_0450   ------------------------------------------------
su_gi_contig_5098 ------------------------------------------------

PF11_0450         TTATATTTATATTTACATTTACATTTATATTTACCTTTACATTTTATT
MAL11|PF11_0450   ------------------------------------------------
su_gi_contig_5098 ------------------------------------------------

PF11_0450         TCCATATTTCTTACACTTATTAATTTTTGAATGAAGAAATATAAAACA
MAL11|PF11_0450   ------------------------------------------------
su_gi_contig_5098 ------------------------------------------------

PF11_0450         AAATAGGTACGACAATTTTTATTTAAAAATAATTGAAGAAGGAAAACT
MAL11|PF11_0450   ------------------------------------------------
su_gi_contig_5098 ------------------------------------------------

PF11_0450         CATTTATTTATTATGTAAGATATGCTATGATAAGTTTATTATTTCTTA
MAL11|PF11_0450   ------------------------------------------------
su_gi_contig_5098 ------------------------------------------------

PF11_0450         TTATATCCCAGAAGATAATGTTGTGGAGTTATTCTTTGTCCTTATAAA
MAL11|PF11_0450   ------------------------------------------------
su_gi_contig_5098 ------------------------------------------------

PF11_0450         AATTAAAGAACTAGAAAAATACATAATTGAGTGTGATATAATAAAATA
MAL11|PF11_0450   ------------------------------------------------
su_gi_contig_5098 ------------------------------------------------

PF11_0450         TTTTTTATCGTTTCTTTTGTATGACCCTCAAGTTATTAAAAAAAGGAA
MAL11|PF11_0450   ------------------------------------------------
su_gi_contig_5098 ------------------------------------------------

PF11_0450         ACATTTAATCATAGAAATAATTATACATATGTTTTTAAAAAATATAAG
MAL11|PF11_0450   ------------------------------------------------
su_gi_contig_5098 ------------------------------------------------

PF11_0450         TATAATAAAAGATTTTATTAAACAAAATATAATAGATATTTTAAATAA
MAL11|PF11_0450   ------------------------------------------------
su_gi_contig_5098 ------------------------------------------------

PF11_0450         TATTTTAAAATCTATATATAACAATATAAAATGTGATCATTATGATTA
MAL11|PF11_0450   ------------------------------------------------
su_gi_contig_5098 ------------------------------------------------

PF11_0450         TTATTGTATCAATTTATTAAAAATATTTTATTATATTATTCAAGATAA
MAL11|PF11_0450   ------------------------------------------------
su_gi_contig_5098 ------------------------------------------------

PF11_0450         AAATATTGTAAATTTGGAGAATAACTTTTTTTCTTATCCTAAAAATAC
MAL11|PF11_0450   ------------------------------------------------
su_gi_contig_5098 ------------------------------------------------

PF11_0450         ATCATATATAATAGAACATGAAAAAAATAATAATATTCTTATCTTTTA
MAL11|PF11_0450   ------------------------------------------------
su_gi_contig_5098 ------------------------------------------------

PF11_0450         TAAATATATAAATAATATAATAAATAAAATAAATGATGTTATAAAACA
MAL11|PF11_0450   ------------------------------------------------
su_gi_contig_5098 ------------------------------------------------

PF11_0450         AAATATGAGTTGTAAAGATTCTGCGAATATACATATATTAAATAACAA
MAL11|PF11_0450   ------------------------------------------------
su_gi_contig_5098 ------------------------------------------------

PF11_0450         TGATCAACTGAATTACCATTTCAAATATTTTCTTTCCATATTACTTTG
MAL11|PF11_0450   ------------------------------------------------
su_gi_contig_5098 ------------------------------------------------

PF11_0450         TGTTATAAAAAGTATTATAACAAGAATATTTCAAGGAAAAAATAATAT
MAL11|PF11_0450   ------------------------------------------------
su_gi_contig_5098 ------------------------------------------------

PF11_0450         TCAAGACTCGCCTTCTGATGACGATAAAAGAGAAGAGGTTTATGAGGA
MAL11|PF11_0450   ------------------------------------------------
su_gi_contig_5098 ------------------------------------------------

PF11_0450         AATTATAAAATTGGTAAATGTTACTTTTGAATTTGTTGTAAATATAAT
MAL11|PF11_0450   ------------------------------------------------
su_gi_contig_5098 ------------------------------------------------

PF11_0450         AGATAAACAAAAGGAAACCTCCCCCGGTAAAAAAAAAAAAAAAATATA
MAL11|PF11_0450   ------------------------------------------------
su_gi_contig_5098 ------------------------------------------------

PF11_0450         TATATATGTAGATATATATATATATGTGCATATATATATATATATATA
MAL11|PF11_0450   ------------------------------------------------
su_gi_contig_5098 ------------------------------------------------

PF11_0450         TCTACATATATATATATATATATATATATATATATATATATATATATA
MAL11|PF11_0450   ------------------------------------------------
su_gi_contig_5098 ------------------------------------------------

PF11_0450         TATATATATGCACATGTTTGTGCGAATTTCTTTCCTTTTAATAGATGA
MAL11|PF11_0450   ------------------------------------------------
su_gi_contig_5098 ------------------------------------------------

PF11_0450         AGAAGAAATATACGAGCTGATATCTTATGACATGCTCATTTGTATGAC
MAL11|PF11_0450   ------------------------------------------------
su_gi_contig_5098 ------------------------------------------------

PF11_0450         AAAAATAAATTCGTTGAAATATAATTTTTTTGAATATTTCAAAGGGAA
MAL11|PF11_0450   ------------------------------------------------
su_gi_contig_5098 ------------------------------------------------

PF11_0450         GCTTTTTGATTTTTTAGATTGTATAACTCATGATGAGATT
MAL11|PF11_0450   ----------------------------------------
su_gi_contig_5098 ----------------------------------------

;

endblock;
