# Supplementary material for: cDNA sequences reveal considerable gene prediction inaccuracy in the Plasmodium falciparum genome
Source: BMC Genomics. 2007 Jul 27;8:255. doi: 10.1186/1471-2164-8-255 (PMC1978503; doi:10.1186/1471-2164-8-255)
Supplement: Additional file 2 — Genes with predicted coding regions fully covered by EST and confirmation of predicted introns. Aligned cDNA and predicted CDS sequences can be viewed by double clicking the hyper-linked gene names in the Excel file. [file 1471-2164-8-255-S2.zip › PF11_0454.TXT]

#NEXUS

[!This data assembled using Sequencher, from Gene Codes Corporation.]
begin data;
   dimensions ntax=3 nchar=3498;
   format datatype=dna gap=- interleave=yes;
   matrix

PF11_0454         AATATAAAATAAACATGTGTTTATATATTTTTAAATTTCACATATAAT
MAL11|PF11_0454   ------------------------------------------------
su_gi_contig_4695 ------------------------------------------------

PF11_0454         ATTTTTTTTTTCATTTATAAAATATATATATATATATATATATATATT
MAL11|PF11_0454   ------------------------------------------------
su_gi_contig_4695 ------------------------------------------------

PF11_0454         TTTTTTTTTTTTCCTAATGTGACGTATAAATATAATGAATAAAATTAT
MAL11|PF11_0454   ------------------------------------------------
su_gi_contig_4695 ------------------------------------------------

PF11_0454         TTATAGTTGAAATAGAAGGATGGTTAATTTAAAACAGGTAGATATAAT
MAL11|PF11_0454   ------------------------------------------------
su_gi_contig_4695 ------------------------------------------------

PF11_0454         ACAATTGTTCAAAAAAAAAAAAAAAAAACATAATATTCGTCGTATTTT
MAL11|PF11_0454   ------------------------------------------------
su_gi_contig_4695 ------------------------------------------------

PF11_0454         TCTTTTATTACAATTTATAATTATATTATATTATATTATATATAATTT
MAL11|PF11_0454   ------------------------------------------------
su_gi_contig_4695 ------------------------------------------------

PF11_0454         TTTATTATTTTATCTTTTTTTTTATTTTATATATGGTATAATATTATA
MAL11|PF11_0454   ------------------------------------------------
su_gi_contig_4695 ------------------------------------------------

PF11_0454         AAAAAGAAGAAAAAAAGAATAATAAAAAAAATAGGATACTTTCATTTA
MAL11|PF11_0454   ------------------------------------------------
su_gi_contig_4695 ------------------------------------------------

PF11_0454         TAATATTTTATTATTTTTATTTTATGTAAAAATAATATTATTATGTAT
MAL11|PF11_0454   ------------------------------------------------
su_gi_contig_4695 ------------------------------------------------

PF11_0454         TGATTATATCAACAATAAAAAATAGTAGTATAAAATTAAAATATTTTA
MAL11|PF11_0454   ------------------------------------------------
su_gi_contig_4695 ------------------------------------------------

PF11_0454         TATGGTAATTATATATATATATTATATATATATATTATATATATATAT
MAL11|PF11_0454   ------------------------------------------------
su_gi_contig_4695 ------------------------------------------------

PF11_0454         AATATATTTTTATTATTATATGAAAGAAAAATAATATATCGATCTATT
MAL11|PF11_0454   ------------------------------------------------
su_gi_contig_4695 ------------------------------------------------

PF11_0454         TTTACTACTACTCGTTTGTTTATATATTATAATGATTCCCTTACTATA
MAL11|PF11_0454   ------------------------------------------------
su_gi_contig_4695 ------------------------------------------------

PF11_0454         CTTATATACAATATATACATATATTTTTAAACTTGTATGAAAATTTTT
MAL11|PF11_0454   ------------------------------------------------
su_gi_contig_4695 ------------------------------------------------

PF11_0454         ATTTTTACATAAATATATATATAAATAATATTATATATACATATATAA
MAL11|PF11_0454   ------------------------------------------------
su_gi_contig_4695 ------------------------------------------------

PF11_0454         TAATAATATATTAATATTATCATTTAATTTAAGTTTCTATTTTTATAA
MAL11|PF11_0454   ------------------------------------------------
su_gi_contig_4695 ------------------------------------------------

PF11_0454         TAGGTATAAACATAATACAATATAATATAAATATATTATAATATATAT
MAL11|PF11_0454   ------------------------------------------------
su_gi_contig_4695 ------------------------------------------------

PF11_0454         ATGTATATATATATATATATATATATTTTTTAATTGTACACTTCAAAA
MAL11|PF11_0454   ------------------------------------------------
su_gi_contig_4695 ------------------------------------------------

PF11_0454         ACAAAAAAAAAAAATTAAAATAATTATAAAAAATAAAGTAAAAAAAAA
MAL11|PF11_0454   ------------------------------------------------
su_gi_contig_4695 ------------------------------------------------

PF11_0454         AAATAATTAAAATAAAGGAAAAAATTAAAACACTGTTAAGAAAAAAGA
MAL11|PF11_0454   ------------------------------------------------
su_gi_contig_4695 -----------------------------------------AAAAAGA

PF11_0454         AAGAATTTTTTTTTCATTTTTTATAAAAAGATTATTATTCTCTATATA
MAL11|PF11_0454   ------------------------------------------------
su_gi_contig_4695 AAGAATTTTTTTTTCATTTTTTATAAAAAGATTATTATTCTCTATATA

PF11_0454         AAAAGTATATTAATATTTTTTAAGAAATAATTTTAAAAAATAAAATAA
MAL11|PF11_0454   ------------------------------------------------
su_gi_contig_4695 AAAAGTATATTAATATTTTTTAAGAAATAATTTTAAAAAATAAAATAA

PF11_0454         TCATAAAAATAAGCTTTTGGGAAAAGAAGAAAAAGTTTTTATTAAACT
MAL11|PF11_0454   ------------------------------------------------
su_gi_contig_4695 TCATAAAAATAAGCTTTTGGGAAAAGAAGAAAAAGTTTTTATTAAACT

PF11_0454         TATATTGAAAATAAATCATAAGTAAAAAAAAAAAAAAAAAAAAAAAAT
MAL11|PF11_0454   ------------------------------------------------
su_gi_contig_4695 TATATTGAAAATAAATCATAA---------------------------

PF11_0454         ATATAAATATATATAAATAAATATTTAATATATATATATATATATATA
MAL11|PF11_0454   ------------------------------------------------
su_gi_contig_4695 ------------------------------------------------

PF11_0454         TATATATGTACAGTTATACAATTTTATAATAATATATAATAAAATTTT
MAL11|PF11_0454   ------------------------------------------------
su_gi_contig_4695 ------------------------------------------------

PF11_0454         TCACATCAATTTTGAAAATATATTATTAAATATTATAAATATAAATAT
MAL11|PF11_0454   ------------------------------------------------
su_gi_contig_4695 ------------------------------------------------

PF11_0454         AAATATTATTATATATATATAATAATTTTATTAAAATATGGAAATATA
MAL11|PF11_0454   ------------------------------------------------
su_gi_contig_4695 ------------------------------------------------

PF11_0454         ATAATATATTTTTATGTATGTCTCCCCATATTTTTATATATAATTAGA
MAL11|PF11_0454   ------------------------------------------------
su_gi_contig_4695 ------------------------------------------------

PF11_0454         AATTGAGAGAATTTATATAAATATATATATCTATCTATACATATAATA
MAL11|PF11_0454   ------------------------------------------------
su_gi_contig_4695 ------------------------------------------------

PF11_0454         TATATATACATATATATATATATATATTTTTCCTTTTTGCCTTATTAG
MAL11|PF11_0454   ------------------------------------------------
su_gi_contig_4695 ------------------------------------------------

PF11_0454         TAAAATTAAAAAATGTTTAACG-ATCAAAAAGTTTTAGTCGATATTTA
MAL11|PF11_0454   ------------ATGTTTAACG-ATCAAAAAGTTTTAGTCGATATTTA
su_gi_contig_4695 TAAAATTAAAAAATGTTTAACGTATCAAAAAGTTTTAGTCGATATTTA

PF11_0454         TATACCCAGGAAGTGCTCAGCTACATCACGACTTATTCCGGCCAAGGA
MAL11|PF11_0454   TATACCCAGGAAGTGCTCAGCTACATCACGACTTATTCCGGCCAAGGA
su_gi_contig_4695 TATACCCAGGAAGTGCTCAGCTACATCACGACTTATTCCGGCCAAGGA

PF11_0454         ACATGGAGCTGTACAAATAAATGTTGGAATGGTAATTAATAAAAAAGA
MAL11|PF11_0454   ACATGGAGCTGTACAAATAAATGTTGGAATG-----------------
su_gi_contig_4695 ACATGGAGCTGTACAAATAAATGTTGGAATG-----------------

PF11_0454         AAAAATAATAAATAAATAAATAAATAAAAATAATAGTTGATATGTTGT
MAL11|PF11_0454   ------------------------------------------------
su_gi_contig_4695 ------------------------------------------------

PF11_0454         ATGTATTTATAATATCCATTCGATATATAAATTTTTATTTTTTATAAT
MAL11|PF11_0454   ------------------------------------------------
su_gi_contig_4695 ------------------------------------------------

PF11_0454         ATAATGGTTACCCTGTTTGTATATATATATATATATATATATATATAT
MAL11|PF11_0454   ------------------------------------------------
su_gi_contig_4695 ------------------------------------------------

PF11_0454         ATATATATATATATATATTATATTATATTATATTATATTATATTATTA
MAL11|PF11_0454   ------------------------------------------------
su_gi_contig_4695 ------------------------------------------------

PF11_0454         TTGTACTTATAATAATATGTTTGATTTTTATTTATTAAAGGTTGATGC
MAL11|PF11_0454   ----------------------------------------GTTGATGC
su_gi_contig_4695 ----------------------------------------GTTGATGC

PF11_0454         TAATGGAGTTTACAACGGTAAAACCGAAACCTTCGCTATCTCTGGTCA
MAL11|PF11_0454   TAATGGAGTTTACAACGGTAAAACCGAAACCTTCGCTATCTCTGGTCA
su_gi_contig_4695 TAATGGAGTTTACAACGGTAAAACCGAAACCTTCGCTATCTCTGGTCA

PF11_0454         TGTCAGACAAAATGGAGAATCAGATGCTTGCTTAAATAGACTTATGTA
MAL11|PF11_0454   TGTCAGACAAAATGGAGAATCAGATGCTTGCTTAAATAGACTTATGTA
su_gi_contig_4695 TGTCAGACAAAATGGAGAATCAGATGCTTGCTTAAATAGACTTATGTA

PF11_0454         TGAAAAGAAATTATTATCCTTTCAAAACTAATTGAAAATTATTTACCT
MAL11|PF11_0454   TGAAAAGAAATTATTATCCTTTCAAAACTAA-----------------
su_gi_contig_4695 TGAAAAGAAATTATTATCCTTTCAAAACTAATTGAAAATTATTTACCT

PF11_0454         TCTTTGAAAGAACAAATGATACAACAATTTTGATTGTTATGTGTTATA
MAL11|PF11_0454   ------------------------------------------------
su_gi_contig_4695 TCTTTGAAAGAACAAATGATACAACAATTTTGATTGTTATGTGTTATA

PF11_0454         TGTTTTTATATAAAATATTTATATGTATATATATATATATATATATTA
MAL11|PF11_0454   ------------------------------------------------
su_gi_contig_4695 TGTTTTTATATAAAATATTTATATGTATATATATATATATATATATTA

PF11_0454         TATATATATACCATATTTTTTTTTTTTTTTTTTTTTTTTTTTTTTCAA
MAL11|PF11_0454   ------------------------------------------------
su_gi_contig_4695 TATATAT-----------------------------------------

PF11_0454         ATATACATAAACTTTACATATTTAAGATATTCATGCTTTTGTATGTCT
MAL11|PF11_0454   ------------------------------------------------
su_gi_contig_4695 ------------------------------------------------

PF11_0454         TTCTTATGATCAATTTTTATATATAAACACTTAGTTTAATTTTTAATT
MAL11|PF11_0454   ------------------------------------------------
su_gi_contig_4695 ------------------------------------------------

PF11_0454         TATTAATTTACATTTTGTATTAAATTAAAAAGTTAAATACTTTTTCCT
MAL11|PF11_0454   ------------------------------------------------
su_gi_contig_4695 ------------------------------------------------

PF11_0454         TATTTTATTATTCCAAAGTTGTTTTCCTTTGGTATACAGTATAATGTT
MAL11|PF11_0454   ------------------------------------------------
su_gi_contig_4695 ------------------------------------------------

PF11_0454         TAATACACAAAAATTAAAACATAAAAAAATTTTCAAGGTGGGAAATTA
MAL11|PF11_0454   ------------------------------------------------
su_gi_contig_4695 ------------------------------------------------

PF11_0454         TTAATATATATAAATATATAATAGATATATATATATATATATATATAT
MAL11|PF11_0454   ------------------------------------------------
su_gi_contig_4695 ------------------------------------------------

PF11_0454         ATAGATATAGATATATTTATATATACCCCTTAAATAATATTATAAAAT
MAL11|PF11_0454   ------------------------------------------------
su_gi_contig_4695 ------------------------------------------------

PF11_0454         AATAAATTAATTAATTGAAGAAAAAAAAAAAAAAAAAAAAAAAAAATA
MAL11|PF11_0454   ------------------------------------------------
su_gi_contig_4695 ------------------------------------------------

PF11_0454         TGAAAAAAATAGCTATTTGTTCACATTTTGCCTGAACAATGCATGTTA
MAL11|PF11_0454   ------------------------------------------------
su_gi_contig_4695 ------------------------------------------------

PF11_0454         TTTTTATTTTTTTTTTTCTGGAATTCTATTAAAAGCCAATGTGTTGTA
MAL11|PF11_0454   ------------------------------------------------
su_gi_contig_4695 ------------------------------------------------

PF11_0454         GCCATTGTTTTATTTTTAATGTGTGTAATCCTTTTACTTCTATATAAC
MAL11|PF11_0454   ------------------------------------------------
su_gi_contig_4695 ------------------------------------------------

PF11_0454         CAACATGTTCTCTTACTGGTGCTTCACAAATATTTCTCAAATGATCTT
MAL11|PF11_0454   ------------------------------------------------
su_gi_contig_4695 ------------------------------------------------

PF11_0454         TAAAAACCTAGAAGAGGAAAAAAAGGGAAAACAATCAATGTATAATGA
MAL11|PF11_0454   ------------------------------------------------
su_gi_contig_4695 ------------------------------------------------

PF11_0454         TATGTATGTATATATATATATATATAGAAATATACATATATTTTTTAA
MAL11|PF11_0454   ------------------------------------------------
su_gi_contig_4695 ------------------------------------------------

PF11_0454         ATTGTATACACATTTTTCTTTTTCCTTTTCTTTTTCATTTTACTTTTA
MAL11|PF11_0454   ------------------------------------------------
su_gi_contig_4695 ------------------------------------------------

PF11_0454         TATCCCCATAAATGTGCCTAACTATGGTCGTGACAATGGTACCATGTC
MAL11|PF11_0454   ------------------------------------------------
su_gi_contig_4695 ------------------------------------------------

PF11_0454         TTCTAATTTTTGGGTACACTGGCAAATTTCCCGAAATAGTTCTACTTA
MAL11|PF11_0454   ------------------------------------------------
su_gi_contig_4695 ------------------------------------------------

PF11_0454         CCTGAAAAAAATAAAAAAATTAACATACATACATATATATATATATAT
MAL11|PF11_0454   ------------------------------------------------
su_gi_contig_4695 ------------------------------------------------

PF11_0454         ATATATGTGTGTGTGTATATGTGTTCGTGTAAATTTTTTTATTTTTAT
MAL11|PF11_0454   ------------------------------------------------
su_gi_contig_4695 ------------------------------------------------

PF11_0454         TCATTGCTATATAAGAAAAAATAATACCTTAAATGGTAAGTTATAGGA
MAL11|PF11_0454   ------------------------------------------------
su_gi_contig_4695 ------------------------------------------------

PF11_0454         TGTATCATTTTTTTTTTTAAACTTTGTTTGAAGAATACCTCTTTTATT
MAL11|PF11_0454   ------------------------------------------------
su_gi_contig_4695 ------------------------------------------------

PF11_0454         AAAATAAGAAAAAAAGATATTGTTAATGTTTAAACATTTATTTATATG
MAL11|PF11_0454   ------------------------------------------------
su_gi_contig_4695 ------------------------------------------------

PF11_0454         TATATTTTTATGAAAAATATTTGCAATCATTATATATATATATATAAT
MAL11|PF11_0454   ------------------------------------------------
su_gi_contig_4695 ------------------------------------------------

PF11_0454         ATATATATATTTAAATATATATTTAAAACATATGGTTACAAATTATGG
MAL11|PF11_0454   ------------------------------------------------
su_gi_contig_4695 ------------------------------------------------

PF11_0454         GGGAGATGAGAAAAAAAAAAAAAAAAAAAATTAAATTATATCCAGCTA
MAL11|PF11_0454   ------------------------------------------------
su_gi_contig_4695 ------------------------------------------------

PF11_0454         AATAGTAATATTACAATGATTGGTAAATATTTGTGTGTTGTGGTAAAT
MAL11|PF11_0454   ------------------------------------------------
su_gi_contig_4695 ------------------------------------------------

PF11_0454         AATGCAATTATAAATAAATAAATAAATAAATAAATATATATATATATA
MAL11|PF11_0454   ------------------------------------------------
su_gi_contig_4695 ------------------------------------------------

PF11_0454         CATATTTTTTTTTTTTATTCCAATAAAATATCCAAAAAATAA
MAL11|PF11_0454   ------------------------------------------
su_gi_contig_4695 ------------------------------------------

;

endblock;
