# Supplementary material for: cDNA sequences reveal considerable gene prediction inaccuracy in the Plasmodium falciparum genome
Source: BMC Genomics. 2007 Jul 27;8:255. doi: 10.1186/1471-2164-8-255 (PMC1978503; doi:10.1186/1471-2164-8-255)
Supplement: Additional file 2 — Genes with predicted coding regions fully covered by EST and confirmation of predicted introns. Aligned cDNA and predicted CDS sequences can be viewed by double clicking the hyper-linked gene names in the Excel file. [file 1471-2164-8-255-S2.zip › PF11_0458.TXT]

#NEXUS

[!This data assembled using Sequencher, from Gene Codes Corporation.]
begin data;
   dimensions ntax=3 nchar=3859;
   format datatype=dna gap=- interleave=yes;
   matrix

PF11_0458         TTATATATATATATATATATATATATAGGTGAATGATTATACATAATA
MAL11|PF11_0458   ------------------------------------------------
su_gi_contig_1207 ------------------------------------------------

PF11_0458         TTGAAGACTAACAAAAATATATGATGATATTAAGACAACAGGGAACAT
MAL11|PF11_0458   ------------------------------------------------
su_gi_contig_1207 ------------------------------------------------

PF11_0458         ATATATATATATATATATATATATATATAATATATATGATAAATTTTG
MAL11|PF11_0458   ------------------------------------------------
su_gi_contig_1207 ------------------------------------------------

PF11_0458         GAATAAAACATATTTTTTAATTCTCATTTCATGTTGATAATTTAGATA
MAL11|PF11_0458   ------------------------------------------------
su_gi_contig_1207 ------------------------------------------------

PF11_0458         TATTTTTTTTTTTTTTTATTTTGAAATGTGCCTTTTTTAATAAAAACA
MAL11|PF11_0458   ------------------------------------------------
su_gi_contig_1207 ------------------------------------------------

PF11_0458         CTATATACATATATATATATATATATATATAATGGTACATATTAAAAA
MAL11|PF11_0458   ------------------------------------------------
su_gi_contig_1207 ------------------------------------------------

PF11_0458         TATCTTTATAATTATAAATACCATCTCTATGTTACCATTCTCTTTTCA
MAL11|PF11_0458   ------------------------------------------------
su_gi_contig_1207 ------------------------------------------------

PF11_0458         GCAATTTATTTATCATTAAACGTTTAAGTATAATTATTAATAATATAT
MAL11|PF11_0458   ------------------------------------------------
su_gi_contig_1207 ------------------------------------------------

PF11_0458         AATTTCAATGGTTCCAGTGGCTTATGCATAAATTATAATAATAAATAA
MAL11|PF11_0458   ------------------------------------------------
su_gi_contig_1207 ------------------------------------------------

PF11_0458         AAGTATCTTTGTATATTTAAGGTATAATTTAATGTACTCCTAAAATAT
MAL11|PF11_0458   ------------------------------------------------
su_gi_contig_1207 ------------------------------------------------

PF11_0458         ATAAATTATATATCATGTATATAATATAATATTATGTGATAATTCTTT
MAL11|PF11_0458   ------------------------------------------------
su_gi_contig_1207 ------------------------------------------------

PF11_0458         TTATGCCTTATTAATAATGAGAATAAAACATGGTTATAATAATAATTA
MAL11|PF11_0458   ------------------------------------------------
su_gi_contig_1207 ------------------------------------------------

PF11_0458         TTCTTTTTGATTTCATGTTTTTTTAATATATATATATATATATATATA
MAL11|PF11_0458   ------------------------------------------------
su_gi_contig_1207 ------------------------------------------------

PF11_0458         TATATATATATATATATATATATATATATTTTCTTTTTGCCTTTATAA
MAL11|PF11_0458   ------------------------------------------------
su_gi_contig_1207 ------------------------------------------------

PF11_0458         ATAATAAAGCATATAAAATATATAATTATATATATTATATATATCTTT
MAL11|PF11_0458   ------------------------------------------------
su_gi_contig_1207 ------------------------------------------------

PF11_0458         TTATGGATGTTAAAAAAAAATAATAATAAAATAAATATTATATATATA
MAL11|PF11_0458   ------------------------------------------------
su_gi_contig_1207 ------------------------------------------------

PF11_0458         ATATATATATATATATATATTATATATACATATTTATATTTTACATTT
MAL11|PF11_0458   ------------------------------------------------
su_gi_contig_1207 ------------------------------------------------

PF11_0458         TTATACATATATGAAAAATTTTATAAATTAATAATTTCAAAATCGTAA
MAL11|PF11_0458   ------------------------------------------------
su_gi_contig_1207 ------------------------------------------------

PF11_0458         GAAAAAAAAATGTATGTTCAATTTTTTTAATCAAATAGTATTCAAAAA
MAL11|PF11_0458   ------------------------------------------------
su_gi_contig_1207 ------------------------------------------------

PF11_0458         ATTATAATATATAAATATTATAAAAAATATATATATATTATAAATTTC
MAL11|PF11_0458   ------------------------------------------------
su_gi_contig_1207 ------------------------------------------------

PF11_0458         TGGAAATATAATATAATATATATATATATATATATATATAATTTCATA
MAL11|PF11_0458   ------------------------------------------------
su_gi_contig_1207 ------------------------------------------------

PF11_0458         ATCTATAAATTTTTATTAAGATTATAATTTTTATTTTTTTGTTTAAGT
MAL11|PF11_0458   ------------------------------------------------
su_gi_contig_1207 ------------------------------------------------

PF11_0458         TGAAATGAGAAGCTAAAATGAGCTTTTCGAAATATTATAAATAGAGAG
MAL11|PF11_0458   ------------------------------------------------
su_gi_contig_1207 ------------------------------------------------

PF11_0458         GAAAAAAGAAAATGAAAAAAATATACATAAATAAATAAATAAATATAT
MAL11|PF11_0458   ------------------------------------------------
su_gi_contig_1207 ------------------------------------------------

PF11_0458         ATATATATATATATTTATGTATATTTTTTTGTAACAATTTGTATATAA
MAL11|PF11_0458   ------------------------------------------------
su_gi_contig_1207 ------------------------------------------------

PF11_0458         TATTTATTTTTTTAATTTTCATCTTATTATCTTTTTTTTTCGTATAGA
MAL11|PF11_0458   ------------------------------------------------
su_gi_contig_1207 ------------------------------------------------

PF11_0458         ATATAATAACCCATTTTTAAAGAAATCGAGTTTTGTGTCCATCTGTAA
MAL11|PF11_0458   ------------------------------------------------
su_gi_contig_1207 ------------------------------------------------

PF11_0458         ATTTTTTTTTTTCCATTTTTCTGTTTTTAAATATAATATAAATATATA
MAL11|PF11_0458   ------------------------------------------------
su_gi_contig_1207 ------------------------------------------------

PF11_0458         TATATATATTTATTTATTTATTTATTTTATTTTATTTTTTTTGTGTAT
MAL11|PF11_0458   ------------------------------------------------
su_gi_contig_1207 ------------------------------------------------

PF11_0458         ATTGTTTTAAAAAAATGAATAATTCGAAAGAAAATGATTCAGTCTCAA
MAL11|PF11_0458   --------------ATGAATAATTCGAAAGAAAATGATTCAGTCTCAA
su_gi_contig_1207 ----TTTTAAAAAAATGAATAATTCGAAAGAAAATGATTCAGTCTCAA

PF11_0458         AATTATCATTCAAAAATAAGAATATAAAATTAATAAAAGTACCTAAGT
MAL11|PF11_0458   AATTATCATTCAAAAATAAGAATATAAAATTAATAAAAGTACCTAAGT
su_gi_contig_1207 AATTATCATTCAAAAATAAGAATATAAAATTAATAAAAGTACCTAAGT

PF11_0458         TTGTATCTAATAAGTGGTTACAATATAATAATAAAGATATTGTAGGTT
MAL11|PF11_0458   TTGTATCTAATAAGTGGTTACAATATAATAATAAAGATATTGTAGGTT
su_gi_contig_1207 TTGTATCTAATAAGTGGTTACAATATAATAATAAAGATATTGTAGGTT

PF11_0458         TGCTTGGATGCAATAATAATAATAATAATGATAGTGAGATTACCGAAT
MAL11|PF11_0458   TGCTTGGATGCAATAATAATAATAATAATGATAGTGAGATTACCGAAT
su_gi_contig_1207 TGCTTGGATGCAATAATAATAATAATAATGATAGTGAGATTACCGAAT

PF11_0458         TGTATGTTCAGAAAGATGATAGTGACAATGTTAAGAAATTACGTTGTA
MAL11|PF11_0458   TGTATGTTCAGAAAGATGATAGTGACAATGTTAAGAAATTACGTTGTA
su_gi_contig_1207 TGTATGTTCAGAAAGATGATAGTGACAATGTTAAGAAATTACGTTGTA

PF11_0458         ATAAAAATAATACTGTAAATACATATATTTTAAAACAAAATGTAATAA
MAL11|PF11_0458   ATAAAAATAATACTGTAAATACATATATTTTAAAACAAAATGTAATAA
su_gi_contig_1207 ATAAAAATAATACTGTAAATACATATATTTTAAAACAAAATGTAATAA

PF11_0458         AGTTAAAAAGTACAAATAAAAGTGTGAGTAATTCGGCAGGTACTCTAA
MAL11|PF11_0458   AGTTAAAAAGTACAAATAAAAGTGTGAGTAATTCGGCAGGTACTCTAA
su_gi_contig_1207 AGTTAAAAAGTACAAATAAAAGTGTGAGTAATTCGGCAGGTACTCTAA

PF11_0458         ATAATAAAAGTAATGATTATACAAATACAAATAAAGGAAAGAATACTA
MAL11|PF11_0458   ATAATAAAAGTAATGATTATACAAATACAAATAAAGGAAAGAATACTA
su_gi_contig_1207 ATAATAAAAGTAATGATTATACAAATACAAATAAAGGAAAGAATACTA

PF11_0458         TGAATAATTTATCGAAAGATAATTCTGATAAACATAAAGAATTTGATT
MAL11|PF11_0458   TGAATAATTTATCGAAAGATAATTCTGATAAACATAAAGAATTTGATT
su_gi_contig_1207 TGAATAATTTATCGAAAGATAATTCTGATAAACATAAAGAATTTGATT

PF11_0458         ATGTTGTATGTGCAGATCTTATTAAAACTTGTGATTATACTTATTCAT
MAL11|PF11_0458   ATGTTGTATGTGCAGATCTTATTAAAACTTGTGATTATACTTATTCAT
su_gi_contig_1207 ATGTTGTATGTGCAGATCTTATTAAAACTTGTGATTATACTTATTCAT

PF11_0458         TTTTACCAACATTAGATCAAGATTATTCATCAATATTAAAAGAGAGAC
MAL11|PF11_0458   TTTTACCAACATTAGATCAAGATTATTCATCAATATTAAAAGAGAGAC
su_gi_contig_1207 TTTTACCAACATTAGATCAAGATTATTCATCAATATTAAAAGAGAGAC

PF11_0458         ATTACAAAACGAATGTTAAAAAAGAAAGATTTACTATTATAGAAACTA
MAL11|PF11_0458   ATTACAAAACGAATGTTAAAAAAGAAAGATTTACTATTATAGAAACTA
su_gi_contig_1207 ATTACAAAACGAATGTTAAAAAAGAAAGATTTACTATTATAGAAACTA

PF11_0458         GGAATGAAGAAAATATGGATGCTACACATACCTTATTTAAATATTATA
MAL11|PF11_0458   GGAATGAAGAAAATATGGATGCTACACATACCTTATTTAAATATTATA
su_gi_contig_1207 GGAATGAAGAAAATATGGATGCTACACATACCTTATTTAAATATTATA

PF11_0458         CATCTGAAGATAAATTGAATAACGAGAGTAAAGATAAAAATATGAAAA
MAL11|PF11_0458   CATCTGAAGATAAATTGAATAACGAGAGTAAAGATAAAAATATGAAAA
su_gi_contig_1207 CATCTGAAGATAAATTGAATAACGAGAGTAAAGATAAAAATATGAAAA

PF11_0458         ATAATAAAAGATTATTTACAGACAATGATAACCTGAATACTGTATCTC
MAL11|PF11_0458   ATAATAAAAGATTATTTACAGACAATGATAACCTGAATACTGTATCTC
su_gi_contig_1207 ATAATAAAAGATTATTTACAGACAATGATAACCTGAATACTGTATCTC

PF11_0458         ACTCTACTTCCAAACAAAAAGCGAAACAATCCAAAAAAATGCATGTTT
MAL11|PF11_0458   ACTCTACTTCCAAACAAAAAGCGAAACAATCCAAAAAAATGCATGTTT
su_gi_contig_1207 ACTCTACTTCCAAACAAAAAGCGAAACAATCCAAAAAAATGCATGTTT

PF11_0458         TTGATTTGGATAAAGCAAAAATTAGTATTTTTAAAATATTCGAAAGAG
MAL11|PF11_0458   TTGATTTGGATAAAGCAAAAATTAGTATTTTTAAAATATTCGAAAGAG
su_gi_contig_1207 TTGATTTGGATAAAGCAAAAATTAGTATTTTTAAAATATTCGAAAGAG

PF11_0458         AAGGACAGAACGGTGTTCCCTTTTCTTTTTTTACCAAAAGTTTTAATA
MAL11|PF11_0458   AAGGACAGAACGGTGTTCCCTTTTCTTTTTTTACCAAAAGTTTTAATA
su_gi_contig_1207 AAGGACAGAACGGTGTTCCCTTTTCTTTTTTTACCAAAAGTTTTAATA

PF11_0458         TTCCTGCTAATCATATAAAGGGCATTTTAGATGAAATAGCAATAAAAG
MAL11|PF11_0458   TTCCTGCTAATCATATAAAGGGCATTTTAGATGAAATAGCAATAAAAG
su_gi_contig_1207 TTCCTGCTAATCATATAAAGGGCATTTTAGATGAAATAGCAATAAAAG

PF11_0458         GAAAAAGGGACACAGATAAAAAAACAGTCTATTTCTTAAAAAATTGTA
MAL11|PF11_0458   GAAAAAGGGACACAGATAAAAAAACAGTCTATTTCTTAAAAAATTGTA
su_gi_contig_1207 GAAAAAGGGACACAGATAAAAAAACAGTCTATTTCTTAAAAAATTGTA

PF11_0458         TTGGGTAATTAACTTTTTAATTTATAAAATATTTTATAAAAACATAAA
MAL11|PF11_0458   TTGGGTAA----------------------------------------
su_gi_contig_1207 TTGGGTAATTAACTTTTTAATTTATAAAATATTTTATAAAAACATAAA

PF11_0458         TTATGAATGAATAAATAAAATGTTTTCCAAAAAAAAAAAAAAAAAAAA
MAL11|PF11_0458   ------------------------------------------------
su_gi_contig_1207 TTATGAATGAATAAATAAAATGTTTTCCAAAAAAAAAAAAAAAAAAAC

PF11_0458         AAAAAAGGAATTCTCTTCAAAAAGAAGAAATTTTTTATAAGTATTTTA
MAL11|PF11_0458   ------------------------------------------------
su_gi_contig_1207 TC----------------------------------------------

PF11_0458         TTGTTAAATGATAAGAGAAAGGATATTATATTAAATAAAATTATTATA
MAL11|PF11_0458   ------------------------------------------------
su_gi_contig_1207 ------------------------------------------------

PF11_0458         TATATATTTTATTTTTTTCAATATATAATGTTGATGTTATACATACAT
MAL11|PF11_0458   ------------------------------------------------
su_gi_contig_1207 ------------------------------------------------

PF11_0458         ATAAATATATATATATATATATATATTATATATGTATCTGTGTATTTT
MAL11|PF11_0458   ------------------------------------------------
su_gi_contig_1207 ------------------------------------------------

PF11_0458         TTTTTTTTTTTTTTTTTTTCATAATTAAGTTTATTATTTTGTTTTAAT
MAL11|PF11_0458   ------------------------------------------------
su_gi_contig_1207 ------------------------------------------------

PF11_0458         TTTTTTTTATTATTTATTTTGTATATGAAAAAAATAAACAATAAAAAA
MAL11|PF11_0458   ------------------------------------------------
su_gi_contig_1207 ------------------------------------------------

PF11_0458         GGAAAAAAAAAAAAAAAAGAAAATTAATAAATTATTTGATTTGATATA
MAL11|PF11_0458   ------------------------------------------------
su_gi_contig_1207 ------------------------------------------------

PF11_0458         AACTTCAAAAATTTAGACCACTTTTATAAATCTTCTTTTTGATTTTTT
MAL11|PF11_0458   ------------------------------------------------
su_gi_contig_1207 ------------------------------------------------

PF11_0458         TTTTCTCCTATGTGTAATTTAATAGCTTCTGACAAAACGGGTATTTCT
MAL11|PF11_0458   ------------------------------------------------
su_gi_contig_1207 ------------------------------------------------

PF11_0458         ATGTAGCTAAAATGAAAAAAAAAAAAAAAAAAAAAAAAAAAAAAAAAA
MAL11|PF11_0458   ------------------------------------------------
su_gi_contig_1207 ------------------------------------------------

PF11_0458         TATATATATATATGATATACAAAATAGCTATTTACATGAACATGTTCA
MAL11|PF11_0458   ------------------------------------------------
su_gi_contig_1207 ------------------------------------------------

PF11_0458         TAAAAAGAAAAAATGAAGCAATATTCATAATACAAAAATGAAATAAAT
MAL11|PF11_0458   ------------------------------------------------
su_gi_contig_1207 ------------------------------------------------

PF11_0458         TTTAGCTACTAAATAAAAGAATATGTATATTATATATATATATATTAT
MAL11|PF11_0458   ------------------------------------------------
su_gi_contig_1207 ------------------------------------------------

PF11_0458         ATTATATATATTCATTATATATATTTTTTAATTAAAGTTACTATCCAA
MAL11|PF11_0458   ------------------------------------------------
su_gi_contig_1207 ------------------------------------------------

PF11_0458         GTAATGATGAGAAGAAGGGAATGATTAAGGAACCAAAATATATAGCCA
MAL11|PF11_0458   ------------------------------------------------
su_gi_contig_1207 ------------------------------------------------

PF11_0458         TAGTAGAATATAAAATGGTTAAGTTAAAAATATCTGTGTCATTATAGG
MAL11|PF11_0458   ------------------------------------------------
su_gi_contig_1207 ------------------------------------------------

PF11_0458         AGTAGGGAAATACTCGGAAATAAAATAAGGACAGTGCATATCCAAACA
MAL11|PF11_0458   ------------------------------------------------
su_gi_contig_1207 ------------------------------------------------

PF11_0458         TGGACAATATCAAACTCTAAGAAGGTGTTAATAAAATATAATGTAAAA
MAL11|PF11_0458   ------------------------------------------------
su_gi_contig_1207 ------------------------------------------------

PF11_0458         AATAAAAGCATGAGTATCTTATAAATTTAATAATTCTACAGTTCAATA
MAL11|PF11_0458   ------------------------------------------------
su_gi_contig_1207 ------------------------------------------------

PF11_0458         ATAATAAATTTATTCGTGTCTCTATATACATATATATTATATATATAT
MAL11|PF11_0458   ------------------------------------------------
su_gi_contig_1207 ------------------------------------------------

PF11_0458         ATATATATATATATATTTTTTTTTGTTATTACTTGCATATGATGATAT
MAL11|PF11_0458   ------------------------------------------------
su_gi_contig_1207 ------------------------------------------------

PF11_0458         CTAATAAAATAGTGGAATTTAAACTTATTTTCTTTAACAAATAAAAAG
MAL11|PF11_0458   ------------------------------------------------
su_gi_contig_1207 ------------------------------------------------

PF11_0458         TATAAACCCATAAATGTAATAAAAGACATAAAGGGGATGGAAGAGTAA
MAL11|PF11_0458   ------------------------------------------------
su_gi_contig_1207 ------------------------------------------------

PF11_0458         ATCTGATTTATCCTTTCAATTTGAAATAAATATCTGCAATATGAATTA
MAL11|PF11_0458   ------------------------------------------------
su_gi_contig_1207 ------------------------------------------------

PF11_0458         ACAATTAAAAAGAAGAAATGAAAGGAAAAGAAAAGAAAAGATAAATAT
MAL11|PF11_0458   ------------------------------------------------
su_gi_contig_1207 ------------------------------------------------

PF11_0458         TATATATATATATATATATATATATATATATATATATATATATATATT
MAL11|PF11_0458   ------------------------------------------------
su_gi_contig_1207 ------------------------------------------------

PF11_0458         TATTTATTTATTTATATGTGTGTTTAATTTCATTTTATAAAATCATAA
MAL11|PF11_0458   ------------------------------------------------
su_gi_contig_1207 ------------------------------------------------

PF11_0458         ATATTTATATAAACATTCAAAATAATATATATTTACTTGTGAGTCCAT
MAL11|PF11_0458   ------------------------------------------------
su_gi_contig_1207 ------------------------------------------------

PF11_0458         ATTGGTAGTATATTTACCAAGGGCATAACAAACGCCTGTATATGTTAT
MAL11|PF11_0458   ------------------------------------------------
su_gi_contig_1207 ------------------------------------------------

PF11_0458         ATGAGTAAAAAAAAATATA
MAL11|PF11_0458   -------------------
su_gi_contig_1207 -------------------

;

endblock;
