# Supplementary material for: cDNA sequences reveal considerable gene prediction inaccuracy in the Plasmodium falciparum genome
Source: BMC Genomics. 2007 Jul 27;8:255. doi: 10.1186/1471-2164-8-255 (PMC1978503; doi:10.1186/1471-2164-8-255)
Supplement: Additional file 2 — Genes with predicted coding regions fully covered by EST and confirmation of predicted introns. Aligned cDNA and predicted CDS sequences can be viewed by double clicking the hyper-linked gene names in the Excel file. [file 1471-2164-8-255-S2.zip › PF11_0468.TXT]

#NEXUS

[!This data assembled using Sequencher, from Gene Codes Corporation.]
begin data;
   dimensions ntax=5 nchar=4154;
   format datatype=dna gap=- interleave=yes;
   matrix

PF11_0468                       TGTAAAATATTAGAATATTTTTGTAAAAACAATATTTTTCTGATTTGT
MAL11|PF11_0468                 ------------------------------------------------
su_gi_contig_1227               ------------------------------------------------
F09_PfBamHI_M_T3_Plate16a.ab1   ------------------------------------------------
gi|21480335|gb|BQ577018.1|BQ577 ------------------------------------------------

PF11_0468                       CTCATGTTATTGTTGAAATAATTCAAGTGATCATTTTTTTTTTTTTTT
MAL11|PF11_0468                 ------------------------------------------------
su_gi_contig_1227               ------------------------------------------------
F09_PfBamHI_M_T3_Plate16a.ab1   ------------------------------------------------
gi|21480335|gb|BQ577018.1|BQ577 ------------------------------------------------

PF11_0468                       TTATTTGAATATATATATTTTATATTATTATTAAATAATCTCTTATTA
MAL11|PF11_0468                 ------------------------------------------------
su_gi_contig_1227               ------------------------------------------------
F09_PfBamHI_M_T3_Plate16a.ab1   ------------------------------------------------
gi|21480335|gb|BQ577018.1|BQ577 ------------------------------------------------

PF11_0468                       ATAATATATATAATAGTGTTTGTATTATTTATTCTGTTCATATTTTTC
MAL11|PF11_0468                 ------------------------------------------------
su_gi_contig_1227               ------------------------------------------------
F09_PfBamHI_M_T3_Plate16a.ab1   ------------------------------------------------
gi|21480335|gb|BQ577018.1|BQ577 ------------------------------------------------

PF11_0468                       ATAGAAAGGATATTATCCATTATATTAATTTTGTTTATTTTTTTTCCT
MAL11|PF11_0468                 ------------------------------------------------
su_gi_contig_1227               ------------------------------------------------
F09_PfBamHI_M_T3_Plate16a.ab1   ------------------------------------------------
gi|21480335|gb|BQ577018.1|BQ577 ------------------------------------------------

PF11_0468                       TTCGTGTCTATTTCTTTGTATCCTTCAAGTATTTTTTTTTTCCCTTTG
MAL11|PF11_0468                 ------------------------------------------------
su_gi_contig_1227               ------------------------------------------------
F09_PfBamHI_M_T3_Plate16a.ab1   ------------------------------------------------
gi|21480335|gb|BQ577018.1|BQ577 ------------------------------------------------

PF11_0468                       GTATCTATAGATTGAATGTTATTCACATGTGTAATTTTTTTTTTATAA
MAL11|PF11_0468                 ------------------------------------------------
su_gi_contig_1227               ------------------------------------------------
F09_PfBamHI_M_T3_Plate16a.ab1   ------------------------------------------------
gi|21480335|gb|BQ577018.1|BQ577 ------------------------------------------------

PF11_0468                       ATTATTGGTGACATAATTTTATAAAATGGATAATAATTTTTATGAATA
MAL11|PF11_0468                 ------------------------------------------------
su_gi_contig_1227               ------------------------------------------------
F09_PfBamHI_M_T3_Plate16a.ab1   ------------------------------------------------
gi|21480335|gb|BQ577018.1|BQ577 ------------------------------------------------

PF11_0468                       TTTTTATGATATAAACATGAATTAATCTTCGTATGATTATGTACAAAG
MAL11|PF11_0468                 ------------------------------------------------
su_gi_contig_1227               ------------------------------------------------
F09_PfBamHI_M_T3_Plate16a.ab1   ------------------------------------------------
gi|21480335|gb|BQ577018.1|BQ577 ------------------------------------------------

PF11_0468                       TATTTGTTCGACGTGAAGAAAATATATTTTCTTTTTTTTTGTTTATAA
MAL11|PF11_0468                 ------------------------------------------------
su_gi_contig_1227               ------------------------------------------------
F09_PfBamHI_M_T3_Plate16a.ab1   ------------------------------------------------
gi|21480335|gb|BQ577018.1|BQ577 ------------------------------------------------

PF11_0468                       AAAAAGGTGCGATTAGGAAATTTTGAGAAATGTTTAACATACATTTTG
MAL11|PF11_0468                 ------------------------------------------------
su_gi_contig_1227               ------------------------------------------------
F09_PfBamHI_M_T3_Plate16a.ab1   ------------------------------------------------
gi|21480335|gb|BQ577018.1|BQ577 ------------------------------------------------

PF11_0468                       TGATTCAAAAGAAAAAAAAAAAAAATAAATAAAAATAAAAATAAAATA
MAL11|PF11_0468                 ------------------------------------------------
su_gi_contig_1227               ------------------------------------------------
F09_PfBamHI_M_T3_Plate16a.ab1   ------------------------------------------------
gi|21480335|gb|BQ577018.1|BQ577 ------------------------------------------------

PF11_0468                       AAAAAAAAATAAAATAAAATAAAATAAATATAAAGAGATTAATAATAT
MAL11|PF11_0468                 ------------------------------------------------
su_gi_contig_1227               ------------------------------------------------
F09_PfBamHI_M_T3_Plate16a.ab1   ------------------------------------------------
gi|21480335|gb|BQ577018.1|BQ577 ------------------------------------------------

PF11_0468                       TTGTATATAAAATATATGTATTTTATGAAGATACAATAAGCTACAATA
MAL11|PF11_0468                 ------------------------------------------------
su_gi_contig_1227               ------------------------------------------------
F09_PfBamHI_M_T3_Plate16a.ab1   ------------------------------------------------
gi|21480335|gb|BQ577018.1|BQ577 ------------------------------------------------

PF11_0468                       ATTTTATAAAAAGGAATATATTTGTAAAATATGTATATTATATATATA
MAL11|PF11_0468                 ------------------------------------------------
su_gi_contig_1227               ------------------------------------------------
F09_PfBamHI_M_T3_Plate16a.ab1   ------------------------------------------------
gi|21480335|gb|BQ577018.1|BQ577 ------------------------------------------------

PF11_0468                       TATATATATAATATAATATTTGGAAAAAAGAAAAAAAATTCTTCAGAA
MAL11|PF11_0468                 ------------------------------------------------
su_gi_contig_1227               ------------------------------------------------
F09_PfBamHI_M_T3_Plate16a.ab1   ------------------------------------------------
gi|21480335|gb|BQ577018.1|BQ577 ------------------------------------------------

PF11_0468                       TGAATATAAATGAATAGTTCTTTTATTTTTATTATTTATATTATAACA
MAL11|PF11_0468                 ------------------------------------------------
su_gi_contig_1227               ------------------------------------------------
F09_PfBamHI_M_T3_Plate16a.ab1   ------------------------------------------------
gi|21480335|gb|BQ577018.1|BQ577 ------------------------------------------------

PF11_0468                       TCTTTTATATGTAATGTGGCAAACACGATAAGTATAACAATAATATTA
MAL11|PF11_0468                 ------------------------------------------------
su_gi_contig_1227               ------------------------------------------------
F09_PfBamHI_M_T3_Plate16a.ab1   ------------------------------------------------
gi|21480335|gb|BQ577018.1|BQ577 ------------------------------------------------

PF11_0468                       AAAAGAAACAAATAAATAAATATGTACTTAATTATATAATTGAAGAAT
MAL11|PF11_0468                 ------------------------------------------------
su_gi_contig_1227               ------------------------------------------------
F09_PfBamHI_M_T3_Plate16a.ab1   ------------------------------------------------
gi|21480335|gb|BQ577018.1|BQ577 ------------------------------------------------

PF11_0468                       TATAAGTACATATATATATATATATATATATATATATATATATATATA
MAL11|PF11_0468                 ------------------------------------------------
su_gi_contig_1227               ------------------------------------------------
F09_PfBamHI_M_T3_Plate16a.ab1   ------------------------------------------------
gi|21480335|gb|BQ577018.1|BQ577 ------------------------------------------------

PF11_0468                       ATATATTTATATTTTCTTTGAACAAGATAAAATTTATTAGATTATTCT
MAL11|PF11_0468                 ------------------------------------------------
su_gi_contig_1227               ------------------GGAACAAGATAAAATTTATTAGATTATTCT
F09_PfBamHI_M_T3_Plate16a.ab1   ------------------------------------------------
gi|21480335|gb|BQ577018.1|BQ577 ------------------------------------------------

PF11_0468                       TGTGTATTTAAGAAAATATAAAATGAACAAGAAATAAAATATAACATA
MAL11|PF11_0468                 ------------------------------------------------
su_gi_contig_1227               TGTGTATTTAAGAAAATATAAAATGAACAAGAAATAAAATATAACATA
F09_PfBamHI_M_T3_Plate16a.ab1   ------------------------------------------------
gi|21480335|gb|BQ577018.1|BQ577 ------------------------------------------------

PF11_0468                       ATAAAATATATTTATGTATATGTATTTCCTTTAATTAATGTGTTGATA
MAL11|PF11_0468                 ------------------------------------------------
su_gi_contig_1227               ATAAAATATATTTATGTATATGTATTTCCTTTAATTAATGTGTTGATA
F09_PfBamHI_M_T3_Plate16a.ab1   ---------------GTATATGTATTTCCTTTAATTAATGTGTTGATA
gi|21480335|gb|BQ577018.1|BQ577 ------------------------------------------------

PF11_0468                       AAATAGTAATATATAAATAAATAAATATATATATATATATATATTATT
MAL11|PF11_0468                 ------------------------------------------------
su_gi_contig_1227               AAATA-------------------------------------------
F09_PfBamHI_M_T3_Plate16a.ab1   AAATA-------------------------------------------
gi|21480335|gb|BQ577018.1|BQ577 ------------------------------------------------

PF11_0468                       TTATTTTATTTATATTAATAAATATATTTTGTTGTATTTCTGAATTAT
MAL11|PF11_0468                 ------------------------------------------------
su_gi_contig_1227               ------------------------------------------------
F09_PfBamHI_M_T3_Plate16a.ab1   ------------------------------------------------
gi|21480335|gb|BQ577018.1|BQ577 ------------------------------------------------

PF11_0468                       ATAAAAATGTTTTCCCTTTAATTTTATTATATATTATATATTATTTAT
MAL11|PF11_0468                 ------------------------------------------------
su_gi_contig_1227               ------------------------------------------------
F09_PfBamHI_M_T3_Plate16a.ab1   ------------------------------------------------
gi|21480335|gb|BQ577018.1|BQ577 ------------------------------------------------

PF11_0468                       TATTTATTATATATTATATATTATTTCTTTTTTTTTTTGTCTTTCATA
MAL11|PF11_0468                 ------------------------------------------------
su_gi_contig_1227               ------------------------------------------------
F09_PfBamHI_M_T3_Plate16a.ab1   ------------------------------------------------
gi|21480335|gb|BQ577018.1|BQ577 ------------------------------------------------

PF11_0468                       GTACTCCTCAGGAAATATATGCATTATAAATATAAAGTAAAAGCGTAT
MAL11|PF11_0468                 ------------------------------------------------
su_gi_contig_1227               -TACTCCTCAGGAAATATATGCATTATAAATATAAAGTAAAAGCGTAT
F09_PfBamHI_M_T3_Plate16a.ab1   -TACTCCTCAGGAAATATATGCATTATAAATATAAAGTAAAAGCGTAT
gi|21480335|gb|BQ577018.1|BQ577 ------------------------------------------------

PF11_0468                       TCTCGCCCCTAGAAATTTTAAAGATATAGCACAAGATATGAAAGGTAT
MAL11|PF11_0468                 ------------------------------------------------
su_gi_contig_1227               TCTCGCCCCTAGAAATTTTAAAGATATAGCACAAGATATGAAAG----
F09_PfBamHI_M_T3_Plate16a.ab1   TCTCGCCCCTAGAAATTTTAAAGATATAGCACAAGATATGAAAG----
gi|21480335|gb|BQ577018.1|BQ577 ------------------------------------------------

PF11_0468                       ATATGTGTGTACATATATATATATATATATATATTTTCATTTTTTTTA
MAL11|PF11_0468                 ------------------------------------------------
su_gi_contig_1227               ------------------------------------------------
F09_PfBamHI_M_T3_Plate16a.ab1   ------------------------------------------------
gi|21480335|gb|BQ577018.1|BQ577 ------------------------------------------------

PF11_0468                       TTTTTTTTTTTTTAAAAATAGAAGAATAATACATTATGCTTGTAAAGG
MAL11|PF11_0468                 ------------------------------------------------
su_gi_contig_1227               ---------------------AAGAATAATACATTATGCTTGTAAAGG
F09_PfBamHI_M_T3_Plate16a.ab1   ---------------------AAGAATAATACATTATGCTTGTAAAGG
gi|21480335|gb|BQ577018.1|BQ577 ------------------------------------------------

PF11_0468                       ATTCAAGACATAATGAGAAACCTAAAGAAAAAAAAAATAAAGAAATTA
MAL11|PF11_0468                 ------------ATGAGAAACCTAAAGAAAAAAAAAATAAAGAAATTA
su_gi_contig_1227               ATTCAAGACATAATGAGAAACCTAAAGAAAAAAAAAATAAAGAAATTA
F09_PfBamHI_M_T3_Plate16a.ab1   ATTCAAGACATAATGAGAAACCTAAAGAAAAAAAAAATAAAGAAATTA
gi|21480335|gb|BQ577018.1|BQ577 ------------------------------------------------

PF11_0468                       TGTGCACATGGGAATTTCAAAAATTATTATTATGAAAGATATATAAAA
MAL11|PF11_0468                 TGTGCACATGGGAATTTCAAAAATTATTATTATGAAAGATATATAAAA
su_gi_contig_1227               TGTGCACATGGGAATTTCAAAAATTATTATTATGAAAGATATATAAAA
F09_PfBamHI_M_T3_Plate16a.ab1   TGTGCACATGAGAATTTCAAAAATTATTATTATGAAAGATATATAAAA
gi|21480335|gb|BQ577018.1|BQ577 ------------------------------------------------

PF11_0468                       AGAAAAAAACAAAATGTGATATATGTAAAGAATAATGAAGAGGATGCT
MAL11|PF11_0468                 AGAAAAAAACAAAATGTGATATATGTAAAGAATAATGAAGAGGATGCT
su_gi_contig_1227               AGAAAAAAACAAAATGTGATATATGTAAAGAATAATGAAGAGGATGCT
F09_PfBamHI_M_T3_Plate16a.ab1   AGAAAAAAACAAAATGTGATATATGTAAAGAATAATGAAGAGGATGCT
gi|21480335|gb|BQ577018.1|BQ577 ------------------------------------------------

PF11_0468                       ATTGAAGAGGTACTTATATGTAATAATTTTTTGGATAATAAATTATGT
MAL11|PF11_0468                 ATTGAAGAGGTACTTATATGTAATAATTTTTTGGATAATAAATTATGT
su_gi_contig_1227               ATTGAAGAGGTACTTATATGTAATAATTTTTTGGATAATAAATTATGT
F09_PfBamHI_M_T3_Plate16a.ab1   ATTGAAGAGGTACTTATATGTAATAATTTTTTGGATAATAAATTATGT
gi|21480335|gb|BQ577018.1|BQ577 ------------------------------------------------

PF11_0468                       GATGAAGAACAAAAAAGTGATAATGATAAGTATGATTATCAGAATATA
MAL11|PF11_0468                 GATGAAGAACAAAAAAGTGATAATGATAAGTATGATTATCAGAATATA
su_gi_contig_1227               GATGAAGAACAAAAAAGTGATAATGATAAGTATGATTATCAGAATATA
F09_PfBamHI_M_T3_Plate16a.ab1   GATGAAGAACAAAAAAGTGATAATGATAAGTATGATTATCAGAATATA
gi|21480335|gb|BQ577018.1|BQ577 ------------------------------------------------

PF11_0468                       TATTACATATTTGATCACAGATTAAATCATATTAATAAAGTTCATAAG
MAL11|PF11_0468                 TATTACATATTTGATCACAGATTAAATCATATTAATAAAGTTCATAAG
su_gi_contig_1227               TATTACATATTTGATCACAGATTAAATCATATTAATAAAGTTCATAAG
F09_PfBamHI_M_T3_Plate16a.ab1   TATTACATATTTGATCACAGATTAAATCATATTAATAAAGTTCATAAG
gi|21480335|gb|BQ577018.1|BQ577 ------------------------------------------------

PF11_0468                       GATATTTTTAAAGAAAAAGTAATTTTAGATATTGGATGTAATAGTGGT
MAL11|PF11_0468                 GATATTTTTAAAGAAAAAGTAATTTTAGATATTGGATGTAATAGTGGT
su_gi_contig_1227               GATATTTTTAAAGAAAAAGTAATTTTAGATATTGGATGTAATAGTGGT
F09_PfBamHI_M_T3_Plate16a.ab1   GATATTTTTAAGGAAAAAGTAATTTTAGATATTGGATGTAATAGTGGT
gi|21480335|gb|BQ577018.1|BQ577 ---------------------------------------AATAGTGGT

PF11_0468                       ATTGTTTGTTTTATACTAAGTTTGATTTTTGAATGTAATGTAGTAAAT
MAL11|PF11_0468                 ATTGTTTGTTTTATACTAAGTTTGATTTTTGAATGTAATGTAGTAAAT
su_gi_contig_1227               ATTGTTTGTTTTATACTAAGTTTGATTTTTGAATGTAATGTAGTAAAT
F09_PfBamHI_M_T3_Plate16a.ab1   ATTGTTTGTTTTATACTAAGTTTGATTTTTGAATGTAATGTAGTAAAT
gi|21480335|gb|BQ577018.1|BQ577 ATTGTTTGTTTTATACTAAGTTTGATTTTTGAATGTAATGTAGTAAAT

PF11_0468                       GGTATAGATATAGATAATAATATAATAAATAACAATATAAATTTATTA
MAL11|PF11_0468                 GGTATAGATATAGATAATAATATAATAAATAACAATATAAATTTATTA
su_gi_contig_1227               GGTATAGATATAGATAATAATATAATAAATAACAATATAAATTTATTA
F09_PfBamHI_M_T3_Plate16a.ab1   GGTATAGATATAGATAATAATATAATAAATAACAATATAAATTTATTA
gi|21480335|gb|BQ577018.1|BQ577 GGTATAGATATAGATAATAATATAATAAATAACAATATAAATTTATTA

PF11_0468                       AGATTATTTATTGAATTTATATTTATATATAATAGTCAGAGTCATATG
MAL11|PF11_0468                 AGATTATTTATTGAATTTATATTTATATATAATAGTCAGAGTCATATG
su_gi_contig_1227               AGATTATTTATTGAATTTATATTTATATATAATAGTCAGAGTCATATG
F09_PfBamHI_M_T3_Plate16a.ab1   AGATTATTTATTGAATTTATATTTATATATAATAGTCAGAGTCATATG
gi|21480335|gb|BQ577018.1|BQ577 AGATTATTTATTGAATTTATATTTATATATAATAGTCAGAGTCATATG

PF11_0468                       TTAGAATTATTTTTGAGTAATAAAGATATGTCAAAAATAGAAATGAGC
MAL11|PF11_0468                 TTAGAATTATTTTTGAGTAATAAAGATATGTCAAAAATAGAAATGAGC
su_gi_contig_1227               TTAGAATTATTTTTGAGTAATAAAGATATGTCAAAAATAGAAATGAGC
F09_PfBamHI_M_T3_Plate16a.ab1   TTAGAATTATTTTTGAGTAATAAAGATATGTCAAAAATAGAAATGAGC
gi|21480335|gb|BQ577018.1|BQ577 TTAGAATTATTTTTTATTAATAAAGATATGTCAAAAATAGAAATGAGC

PF11_0468                       ATGTTTAAAAATATTTATTCCTTATATGAAAAATTAAAAGGTTCTAAA
MAL11|PF11_0468                 ATGTTTAAAAATATTTATTCCTTATATGAAAAATTAAAAGGTTCTAAA
su_gi_contig_1227               ATGTTTAAAAATATTTATTCCTTATATGAAAAATTAAAAGGTTCTAAA
F09_PfBamHI_M_T3_Plate16a.ab1   ATGTTTAAAAATATTTATTCCTTATATGAAAAATTAAAAGGTTCTA--
gi|21480335|gb|BQ577018.1|BQ577 ATGTTTAAAAATATTTATTCCTTATATGAAAAATTAAAAGGTTCTAAA

PF11_0468                       AATTATGATAATAAAATGAATAATATATATAACAAAAATGGGTTAGCT
MAL11|PF11_0468                 AATTATGATAATAAAATGAATAATATATATAACAAAAATGGGTTAGCT
su_gi_contig_1227               AATTATGATAATAAAATGAATAATATATATAACAAAAATGGGTTAGCT
F09_PfBamHI_M_T3_Plate16a.ab1   ------------------------------------------------
gi|21480335|gb|BQ577018.1|BQ577 AATTATGATAATAAAATGAATAATATATATAACAAAAATGGGTTAGCT

PF11_0468                       CATATAAATGCTCTTAACACTAATAATAATAATAATAATAATAATAAT
MAL11|PF11_0468                 CATATAAATGCTCTTAACACTAATAATAATAATAATAATAATAATAAT
su_gi_contig_1227               CATATAAATGCTCTTAACACTAATAATAATAATAATAATAATAATAAT
F09_PfBamHI_M_T3_Plate16a.ab1   ------------------------------------------------
gi|21480335|gb|BQ577018.1|BQ577 CATATAAATGCTCTTAACACTAATAATAATAATAATAATAATAATAAT

PF11_0468                       AATAATAATAATAATAACAATAATAATAACAATAATAATAATAATAAT
MAL11|PF11_0468                 AATAATAATAATAATAACAATAATAATAACAATAATAATAATAATAAT
su_gi_contig_1227               AATAATAATAATAATAACAATAATAATAACAATAATAATAATAATAAT
F09_PfBamHI_M_T3_Plate16a.ab1   ------------------------------------------------
gi|21480335|gb|BQ577018.1|BQ577 AATAATAATAATAATAACAATAATAATAACAATAATAATAATAATAAT

PF11_0468                       AATAATTTCAGATATTTTCCTCTCAATATATATTTTTTATGTAGCGAT
MAL11|PF11_0468                 AATAATTTCAGATATTTTCCTCTCAATATATATTTTTTATGTAGCGAT
su_gi_contig_1227               AATAATTTCAGATATTTTCCTCTCAATATATATTTTTTATGTAGCGAT
F09_PfBamHI_M_T3_Plate16a.ab1   ------------------------------------------------
gi|21480335|gb|BQ577018.1|BQ577 AATAATTTCAGATATTTTCCTCTCAATATATATTTTTTATGTAGCGAT

PF11_0468                       ATTTTTAATAATAAATTTAAAAATGTTAATAACACATACGATATTATA
MAL11|PF11_0468                 ATTTTTAATAATAAATTTAAAAATGTTAATAACACATACGATATTATA
su_gi_contig_1227               ATTTTTAATAATAAATTTAAAAATGTTAATAACACATACGATATTATA
F09_PfBamHI_M_T3_Plate16a.ab1   ------------------------------------------------
gi|21480335|gb|BQ577018.1|BQ577 ATTTTTAATAATAAATTTAAAAATGTTAATAACACATACGATATTATA

PF11_0468                       CTAGCGTTCTCTGTTATTAAATGGATACATTTAAATAATGGTGATGAA
MAL11|PF11_0468                 CTAGCGTTCTCTGTTATTAAATGGATACATTTAAATAATGGTGATGAA
su_gi_contig_1227               CTAGCGTTCTCTGTTATTAAATGGATACATTTAAATAATGGTGATGAA
F09_PfBamHI_M_T3_Plate16a.ab1   ------------------------------------------------
gi|21480335|gb|BQ577018.1|BQ577 CTAGCGTTCTCTGTTATTAAATGGATACATTTAAATAATGGTGATGAA

PF11_0468                       CATTTAATTTTATTTTTTGATCGTGTATATTTTATGTTAAGGAAAAAT
MAL11|PF11_0468                 CATTTAATTTTATTTTTTGATCGTGTATATTTTATGTTAAGGAAAAAT
su_gi_contig_1227               CATTTAATTTTATTTTTTGATCGTGTATATTTTATGTTAAGGAAAAAT
F09_PfBamHI_M_T3_Plate16a.ab1   ------------------------------------------------
gi|21480335|gb|BQ577018.1|BQ577 CATTTAATTTTATTTTTT------------------------------

PF11_0468                       GGATATTTCATATTAGAATATAATAAAGAGAAGAAATATAAATTAAGA
MAL11|PF11_0468                 GGATATTTCATATTAGAATATAATAAAGAGAAGAAATATAAATTAAGA
su_gi_contig_1227               GGATATTTCATATTAGAATATAATAAAGAGAAGAAATATAAATTAAGA
F09_PfBamHI_M_T3_Plate16a.ab1   ------------------------------------------------
gi|21480335|gb|BQ577018.1|BQ577 ------------------------------------------------

PF11_0468                       AAAATTCAAAAGAAATATTATAAAAAAAATATATCCTTAAATTATACA
MAL11|PF11_0468                 AAAATTCAAAAGAAATATTATAAAAAAAATATATCCTTAAATTATACA
su_gi_contig_1227               AAAATTCAAAAGAAATATTATAAAAAAAATATATCCTTAAATTATACA
F09_PfBamHI_M_T3_Plate16a.ab1   ------------------------------------------------
gi|21480335|gb|BQ577018.1|BQ577 ------------------------------------------------

PF11_0468                       CATTTTGATGATATAGCACAAGGGAAGTACAACAATAATTCTAGAATG
MAL11|PF11_0468                 CATTTTGATGATATAGCACAAGGGAAGTACAACAATAATTCTAGAATG
su_gi_contig_1227               CATTTTGATGATATAGCACAAGGGAAGTACAACAATAATTCTAGAATG
F09_PfBamHI_M_T3_Plate16a.ab1   ------------------------------------------------
gi|21480335|gb|BQ577018.1|BQ577 ------------------------------------------------

PF11_0468                       GTTCTTGTAAACAAGTTTTTCTTTTTTACTAATAAGGGTGACGAAAGA
MAL11|PF11_0468                 GTTCTTGTAAACAAGTTTTTCTTTTTTACTAATAAGGGTGACGAAAGA
su_gi_contig_1227               GTTCTTGTAAACAAGTTTTTCTTTTTTACTAATAAGGGTGACGAAAGA
F09_PfBamHI_M_T3_Plate16a.ab1   ------------------------------------------------
gi|21480335|gb|BQ577018.1|BQ577 ------------------------------------------------

PF11_0468                       AGTAAGAACAAAAATAAATTAGGAATGTTCAACAGGGAAATATGTATA
MAL11|PF11_0468                 AGTAAGAACAAAAATAAATTAGGAATGTTCAACAGGGAAATATGTATA
su_gi_contig_1227               AGTAAGAACAAAAATAAATTAGGAATGTTCAACAGGGAAATATGTATA
F09_PfBamHI_M_T3_Plate16a.ab1   ------------------------------------------------
gi|21480335|gb|BQ577018.1|BQ577 ------------------------------------------------

PF11_0468                       TATCAAAAGGTATAAATTAGGTATATACATAAATGTGTATATATATAT
MAL11|PF11_0468                 TATCAAAAGGTATAA---------------------------------
su_gi_contig_1227               TATCAAAAGGTATAAATTAGGTATATACATAAATGTGTATATATATAT
F09_PfBamHI_M_T3_Plate16a.ab1   ------------------------------------------------
gi|21480335|gb|BQ577018.1|BQ577 ------------------------------------------------

PF11_0468                       ATATATATATGTATGCATAGATACCATTTAGTTTGTATTAATGTACAA
MAL11|PF11_0468                 ------------------------------------------------
su_gi_contig_1227               ATATATATATGTATGCATAGATACCATTTAGTTTGTATTAATGTACAA
F09_PfBamHI_M_T3_Plate16a.ab1   ------------------------------------------------
gi|21480335|gb|BQ577018.1|BQ577 ------------------------------------------------

PF11_0468                       TGATAGGGGGATAAAATTTTAATTTTTTATCAAGAGGTTTTTATAATT
MAL11|PF11_0468                 ------------------------------------------------
su_gi_contig_1227               TGATAGGGGGATAAAATTTTAATTTTTTATC-----------------
F09_PfBamHI_M_T3_Plate16a.ab1   ------------------------------------------------
gi|21480335|gb|BQ577018.1|BQ577 ------------------------------------------------

PF11_0468                       GTTTCAAAATTAAACACACACAAAAAAAAAAAAAAAAAAAATAAAAAA
MAL11|PF11_0468                 ------------------------------------------------
su_gi_contig_1227               ------------------------------------------------
F09_PfBamHI_M_T3_Plate16a.ab1   ------------------------------------------------
gi|21480335|gb|BQ577018.1|BQ577 ------------------------------------------------

PF11_0468                       TAAAATGATAAAATAAAATAAAATAAAAATAATAAAAAAAATAAAAAA
MAL11|PF11_0468                 ------------------------------------------------
su_gi_contig_1227               ------------------------------------------------
F09_PfBamHI_M_T3_Plate16a.ab1   ------------------------------------------------
gi|21480335|gb|BQ577018.1|BQ577 ------------------------------------------------

PF11_0468                       ATAAAAAAATAAAAATAGTAGACCACGTGAATATGTATTTATAAATAT
MAL11|PF11_0468                 ------------------------------------------------
su_gi_contig_1227               ------------------------------------------------
F09_PfBamHI_M_T3_Plate16a.ab1   ------------------------------------------------
gi|21480335|gb|BQ577018.1|BQ577 ------------------------------------------------

PF11_0468                       GTATTTATAAATATGTATTTATAAATATGTATTTATATTTATATTTAC
MAL11|PF11_0468                 ------------------------------------------------
su_gi_contig_1227               ------------------------------------------------
F09_PfBamHI_M_T3_Plate16a.ab1   ------------------------------------------------
gi|21480335|gb|BQ577018.1|BQ577 ------------------------------------------------

PF11_0468                       ATTTACATTTATATATATATATATATATATATATATATATTTATTTAT
MAL11|PF11_0468                 ------------------------------------------------
su_gi_contig_1227               ------------------------------------------------
F09_PfBamHI_M_T3_Plate16a.ab1   ------------------------------------------------
gi|21480335|gb|BQ577018.1|BQ577 ------------------------------------------------

PF11_0468                       TTACTTTTTTTTATTTATGATGAGAATATGAATATAAGCTTGTCCATG
MAL11|PF11_0468                 ------------------------------------------------
su_gi_contig_1227               ------------------------------------------------
F09_PfBamHI_M_T3_Plate16a.ab1   ------------------------------------------------
gi|21480335|gb|BQ577018.1|BQ577 ------------------------------------------------

PF11_0468                       TTTATTAAAGCCATTTCTAAATAATCCACTGCATATTCCTTTGAGGTT
MAL11|PF11_0468                 ------------------------------------------------
su_gi_contig_1227               ------------------------------------------------
F09_PfBamHI_M_T3_Plate16a.ab1   ------------------------------------------------
gi|21480335|gb|BQ577018.1|BQ577 ------------------------------------------------

PF11_0468                       AATGTAATTTTTTTTTTTTTATTATGATCTTGCGTTTCGTTAATACAA
MAL11|PF11_0468                 ------------------------------------------------
su_gi_contig_1227               ------------------------------------------------
F09_PfBamHI_M_T3_Plate16a.ab1   ------------------------------------------------
gi|21480335|gb|BQ577018.1|BQ577 ------------------------------------------------

PF11_0468                       ATATTCGATTTGTTGTGTAATGTATTGATTTCATTATTTTCTAGAAAT
MAL11|PF11_0468                 ------------------------------------------------
su_gi_contig_1227               ------------------------------------------------
F09_PfBamHI_M_T3_Plate16a.ab1   ------------------------------------------------
gi|21480335|gb|BQ577018.1|BQ577 ------------------------------------------------

PF11_0468                       TTTCTAATATAAATATTTTTTGCTATAGTAAATAAATTTTCTTTAACT
MAL11|PF11_0468                 ------------------------------------------------
su_gi_contig_1227               ------------------------------------------------
F09_PfBamHI_M_T3_Plate16a.ab1   ------------------------------------------------
gi|21480335|gb|BQ577018.1|BQ577 ------------------------------------------------

PF11_0468                       TTATTACTAGTAAAATAAAAATCAGTAGAGAATGATAATGAATGTTTT
MAL11|PF11_0468                 ------------------------------------------------
su_gi_contig_1227               ------------------------------------------------
F09_PfBamHI_M_T3_Plate16a.ab1   ------------------------------------------------
gi|21480335|gb|BQ577018.1|BQ577 ------------------------------------------------

PF11_0468                       ATATATGTTTTATTATTATTTGAGTTGTTATATTCATGTGCTTTAATA
MAL11|PF11_0468                 ------------------------------------------------
su_gi_contig_1227               ------------------------------------------------
F09_PfBamHI_M_T3_Plate16a.ab1   ------------------------------------------------
gi|21480335|gb|BQ577018.1|BQ577 ------------------------------------------------

PF11_0468                       TATCCATGATATAATAAATGATATAATTTTTTTCTGACATCATTTAAA
MAL11|PF11_0468                 ------------------------------------------------
su_gi_contig_1227               ------------------------------------------------
F09_PfBamHI_M_T3_Plate16a.ab1   ------------------------------------------------
gi|21480335|gb|BQ577018.1|BQ577 ------------------------------------------------

PF11_0468                       GGTATTAGAACATTTTCACTTATAAGTTCATCATTTATTTTTTCTTCC
MAL11|PF11_0468                 ------------------------------------------------
su_gi_contig_1227               ------------------------------------------------
F09_PfBamHI_M_T3_Plate16a.ab1   ------------------------------------------------
gi|21480335|gb|BQ577018.1|BQ577 ------------------------------------------------

PF11_0468                       GAATTTGTTAGTAGATATTTCCATATTCTTAATGCTTCAAGACCTGTC
MAL11|PF11_0468                 ------------------------------------------------
su_gi_contig_1227               ------------------------------------------------
F09_PfBamHI_M_T3_Plate16a.ab1   ------------------------------------------------
gi|21480335|gb|BQ577018.1|BQ577 ------------------------------------------------

PF11_0468                       ATATTTTCTAGAACATTTGAGATAATTTTTTTTTTATAAATATTTTTT
MAL11|PF11_0468                 ------------------------------------------------
su_gi_contig_1227               ------------------------------------------------
F09_PfBamHI_M_T3_Plate16a.ab1   ------------------------------------------------
gi|21480335|gb|BQ577018.1|BQ577 ------------------------------------------------

PF11_0468                       ATATTAACAAAATCTGCAGCATATGTTATAACTTGATTACATTTAATT
MAL11|PF11_0468                 ------------------------------------------------
su_gi_contig_1227               ------------------------------------------------
F09_PfBamHI_M_T3_Plate16a.ab1   ------------------------------------------------
gi|21480335|gb|BQ577018.1|BQ577 ------------------------------------------------

PF11_0468                       TGTATTAATTGATCAGGTAATTTTATTAATGCATTTAAATTTTGTAAT
MAL11|PF11_0468                 ------------------------------------------------
su_gi_contig_1227               ------------------------------------------------
F09_PfBamHI_M_T3_Plate16a.ab1   ------------------------------------------------
gi|21480335|gb|BQ577018.1|BQ577 ------------------------------------------------

PF11_0468                       ACCACATGTTTATCAACAAATATATTTTTATTTCTTTTTAATTTGCTT
MAL11|PF11_0468                 ------------------------------------------------
su_gi_contig_1227               ------------------------------------------------
F09_PfBamHI_M_T3_Plate16a.ab1   ------------------------------------------------
gi|21480335|gb|BQ577018.1|BQ577 ------------------------------------------------

PF11_0468                       ATTACACATTTCTCTATATATTCAAATGATAAAAATAAACATGTCTCT
MAL11|PF11_0468                 ------------------------------------------------
su_gi_contig_1227               ------------------------------------------------
F09_PfBamHI_M_T3_Plate16a.ab1   ------------------------------------------------
gi|21480335|gb|BQ577018.1|BQ577 ------------------------------------------------

PF11_0468                       TTATAATCATTTTCTTCTTGCGAATAATAAAATTTTACATTATTTAAT
MAL11|PF11_0468                 ------------------------------------------------
su_gi_contig_1227               ------------------------------------------------
F09_PfBamHI_M_T3_Plate16a.ab1   ------------------------------------------------
gi|21480335|gb|BQ577018.1|BQ577 ------------------------------------------------

PF11_0468                       AAAACATAAAATATACATCTAGATACTTCATTCAAATTAAAAAAATGA
MAL11|PF11_0468                 ------------------------------------------------
su_gi_contig_1227               ------------------------------------------------
F09_PfBamHI_M_T3_Plate16a.ab1   ------------------------------------------------
gi|21480335|gb|BQ577018.1|BQ577 ------------------------------------------------

PF11_0468                       GTAATAAAATTAAAACATTCTTGTTTAAGATAAATAATTGATAGCGTA
MAL11|PF11_0468                 ------------------------------------------------
su_gi_contig_1227               ------------------------------------------------
F09_PfBamHI_M_T3_Plate16a.ab1   ------------------------------------------------
gi|21480335|gb|BQ577018.1|BQ577 ------------------------------------------------

PF11_0468                       TCATTATCAACTTGGAAATAGGTATATTTATTATCTATGAGTTTTAAT
MAL11|PF11_0468                 ------------------------------------------------
su_gi_contig_1227               ------------------------------------------------
F09_PfBamHI_M_T3_Plate16a.ab1   ------------------------------------------------
gi|21480335|gb|BQ577018.1|BQ577 ------------------------------------------------

PF11_0468                       AAATTATCATTATGATTATTTTTATATATTCCATTTATATTATATTCG
MAL11|PF11_0468                 ------------------------------------------------
su_gi_contig_1227               ------------------------------------------------
F09_PfBamHI_M_T3_Plate16a.ab1   ------------------------------------------------
gi|21480335|gb|BQ577018.1|BQ577 ------------------------------------------------

PF11_0468                       TTATAATTTTTTATGGATTTATTCGTTTTTATATGAATATCCTCATTA
MAL11|PF11_0468                 ------------------------------------------------
su_gi_contig_1227               ------------------------------------------------
F09_PfBamHI_M_T3_Plate16a.ab1   ------------------------------------------------
gi|21480335|gb|BQ577018.1|BQ577 ------------------------------------------------

PF11_0468                       TGTAATTGTTTTATAACTTCTCTTTTTTTCTGTTGTTCATCAATATTA
MAL11|PF11_0468                 ------------------------------------------------
su_gi_contig_1227               ------------------------------------------------
F09_PfBamHI_M_T3_Plate16a.ab1   ------------------------------------------------
gi|21480335|gb|BQ577018.1|BQ577 ------------------------------------------------

PF11_0468                       TTGGGCATATAATTTTCTTGTTCTTTTATTATGATATCATCATCGATT
MAL11|PF11_0468                 ------------------------------------------------
su_gi_contig_1227               ------------------------------------------------
F09_PfBamHI_M_T3_Plate16a.ab1   ------------------------------------------------
gi|21480335|gb|BQ577018.1|BQ577 ------------------------------------------------

PF11_0468                       TTTCTTTTTTTCAAATTATTTTTTGA
MAL11|PF11_0468                 --------------------------
su_gi_contig_1227               --------------------------
F09_PfBamHI_M_T3_Plate16a.ab1   --------------------------
gi|21480335|gb|BQ577018.1|BQ577 --------------------------

;

endblock;
