# Supplementary material for: cDNA sequences reveal considerable gene prediction inaccuracy in the Plasmodium falciparum genome
Source: BMC Genomics. 2007 Jul 27;8:255. doi: 10.1186/1471-2164-8-255 (PMC1978503; doi:10.1186/1471-2164-8-255)
Supplement: Additional file 2 — Genes with predicted coding regions fully covered by EST and confirmation of predicted introns. Aligned cDNA and predicted CDS sequences can be viewed by double clicking the hyper-linked gene names in the Excel file. [file 1471-2164-8-255-S2.zip › PF13_0011.TXT]

#NEXUS

[!This data assembled using Sequencher, from Gene Codes Corporation.]
begin data;
   dimensions ntax=4 nchar=2655;
   format datatype=dna gap=- interleave=yes;
   matrix

PF13_0011g                CTATTATTAAACGAAATATATAAACATTTCGTTTGGTAAAAATATATT
Pfa3D7|chr13|PF13_0011|Pf ------------------------------------------------
SU_CLEAN_contig_14        ------------------------------------------------
SU_CLEAN_contig_6915      ------------------------------------------------

PF13_0011g                TCTATAATATAATATGTTTGTATAATACCAATATTATCTTTGTTTCAA
Pfa3D7|chr13|PF13_0011|Pf ------------------------------------------------
SU_CLEAN_contig_14        ------------------------------------------------
SU_CLEAN_contig_6915      ------------------------------------------------

PF13_0011g                TATTTTTTTTTTTTTTTTTTTTTTTTTTTTTTTAATAAACCTTAGATG
Pfa3D7|chr13|PF13_0011|Pf ------------------------------------------------
SU_CLEAN_contig_14        ------------------------------------------------
SU_CLEAN_contig_6915      ------------------------------------------------

PF13_0011g                TACAGTTATATATAAAATATATAACAATTTACTATATTATATATATAT
Pfa3D7|chr13|PF13_0011|Pf ------------------------------------------------
SU_CLEAN_contig_14        ------------------------------------------------
SU_CLEAN_contig_6915      ------------------------------------------------

PF13_0011g                ATATATATATATTTTTTTTTTTTTTTTTTTTTTTTTTTTAATAAACCT
Pfa3D7|chr13|PF13_0011|Pf ------------------------------------------------
SU_CLEAN_contig_14        ------------------------------------------------
SU_CLEAN_contig_6915      ------------------------------------------------

PF13_0011g                TAGATGTACAGTTATATATAAAATATATAACAATTTACTATATATATA
Pfa3D7|chr13|PF13_0011|Pf ------------------------------------------------
SU_CLEAN_contig_14        ------------------------------------------------
SU_CLEAN_contig_6915      ------------------------------------------------

PF13_0011g                TATATTTTTTTTTTTTTTTTTTTTTTTTTTTTTTTTATTAGTATCTGT
Pfa3D7|chr13|PF13_0011|Pf ------------------------------------------------
SU_CLEAN_contig_14        ------------------------------------------------
SU_CLEAN_contig_6915      ------------------------------------------------

PF13_0011g                ACACATTGGTATTTGTATTTCTTAATTATCCAATATGAAATAGACACA
Pfa3D7|chr13|PF13_0011|Pf ------------------------------------------------
SU_CLEAN_contig_14        ------------------------------------------------
SU_CLEAN_contig_6915      ------------------------------------------------

PF13_0011g                TTTCTGTAGTTGCATGTAGAAAAAAAAAAAAATATATATATATAGTAA
Pfa3D7|chr13|PF13_0011|Pf ------------------------------------------------
SU_CLEAN_contig_14        ------------------------------------------------
SU_CLEAN_contig_6915      ------------------------------------------------

PF13_0011g                ATTGTTATATATTTTATATATAACTGTACATCTAAGGTTTATTAAAAA
Pfa3D7|chr13|PF13_0011|Pf ------------------------------------------------
SU_CLEAN_contig_14        ------------------------------------------------
SU_CLEAN_contig_6915      ------------------------------------------------

PF13_0011g                AAAAAAAAAAAAAAAAAAAAAAATTTAAATTCAAATTTAAAATTAAAA
Pfa3D7|chr13|PF13_0011|Pf ------------------------------------------------
SU_CLEAN_contig_14        ------------------------------------------------
SU_CLEAN_contig_6915      ------------------------------------------------

PF13_0011g                TTAAAATTTAAAAAAATATTTTTTTTTTTTTTTTTTTTTTTTTTTTTT
Pfa3D7|chr13|PF13_0011|Pf ------------------------------------------------
SU_CLEAN_contig_14        ------------------------------------------------
SU_CLEAN_contig_6915      ------------------------------------------------

PF13_0011g                TTTTTTTTTTATTTCTTCAAACTTTTTTCCAATTTAAGCATAATACAA
Pfa3D7|chr13|PF13_0011|Pf ------------------------------------------------
SU_CLEAN_contig_14        ----------ATTTCTTCAAACTTTTTTCC-ATTTAAGCATAATACAA
SU_CLEAN_contig_6915      ------------------------------------------------

PF13_0011g                AATTTTTTCTATAAATAATTATTATTATAAGATATATTTTTTTACATT
Pfa3D7|chr13|PF13_0011|Pf ------------------------------------------------
SU_CLEAN_contig_14        AATTTTTTCTATAAATAATTATTATTATAAGATATATTTTTTTACATT
SU_CLEAN_contig_6915      ------------------------------------------------

PF13_0011g                TTCTTATTTTTTCACATATTTAAGTTTTTATATGTTCAAATTGAAAGT
Pfa3D7|chr13|PF13_0011|Pf ------------------------------------------------
SU_CLEAN_contig_14        TTCTTATTTTTTCACATATTTAAGTTTTTATATGTTCAAATTGAAAGT
SU_CLEAN_contig_6915      ------------------------------------------------

PF13_0011g                TTTACTTTTGTATGTGTTAAAATATAAATATATTTATTTATTTATTTA
Pfa3D7|chr13|PF13_0011|Pf ------------------------------------------------
SU_CLEAN_contig_14        TTTACTTTTGTATGTGTTAAAATATAAATATATTTATTTATTTATTTA
SU_CLEAN_contig_6915      ------------------------------------------------

PF13_0011g                TTTATGTATAGGTGTTTATTTATTGAGATATAACATACTATAAATAAA
Pfa3D7|chr13|PF13_0011|Pf ------------------------------------------------
SU_CLEAN_contig_14        TTTATGTATAGGTGTTTATTTATTGAGATATAACATACTATAAATAAA
SU_CLEAN_contig_6915      ------------------------------------------------

PF13_0011g                TAACATATTTATTGAATATTTTATTATTCTTATTTACAATCTTATTTT
Pfa3D7|chr13|PF13_0011|Pf ------------------------------------------------
SU_CLEAN_contig_14        TAACATATTTATTGAATATTTTATTATTCTTATTTACAATCTTATTTT
SU_CLEAN_contig_6915      ------------------------------------------------

PF13_0011g                TTATATTTCTTTTACGGTTTTTATTTCCATCCATATTTTCTTTTCTTT
Pfa3D7|chr13|PF13_0011|Pf ------------------------------------------------
SU_CLEAN_contig_14        TTATATTTCTTTTACGGTTTTTATTTCCATCCATATTTTCTTTTCTTT
SU_CLEAN_contig_6915      ------------------------------------------------

PF13_0011g                TATTACTTAATTTTTTTTTTTTTTTT-TATATATTTTCTTTCCTTATT
Pfa3D7|chr13|PF13_0011|Pf ------------------------------------------------
SU_CLEAN_contig_14        TATTACTTAATTTTTTTTTTTTTTTTATATATATTTCCTTTCCTTATT
SU_CLEAN_contig_6915      ------------------------------------------------

PF13_0011g                TGTATCCCAAGTTGATACTGAAATTTTTTCGCAAAGGCATTATGAGTA
Pfa3D7|chr13|PF13_0011|Pf -----------------------------------------ATGAGTA
SU_CLEAN_contig_14        TGTATCCCAAGTTGATACTGAAATTTTTTCGCAAAGGCATTATGAGTA
SU_CLEAN_contig_6915      ------------------------------------------------

PF13_0011g                AGGTACAAAAGGATAGTGCCAAGCCCTTGGATAAATTTGGAAATATCT
Pfa3D7|chr13|PF13_0011|Pf AGGTACAAAAGGATAGTGCCAAGCCCTTGGATAAATTTGGAAATATCT
SU_CLEAN_contig_14        AGGTACAAAAGGATAGTGCCAAGCCCTTGGATAAATTTGGAAATATCT
SU_CLEAN_contig_6915      ------------------------------------------------

PF13_0011g                ATGATTATCACTATGAGCATGAAACACATGCCCCTCTCTCACCTCGTA
Pfa3D7|chr13|PF13_0011|Pf ATGATTATCACTATGAGCATGAAACACATGCCCCTCTCTCACCTCGTA
SU_CLEAN_contig_14        ATGATTATCACTATGAGCATGAAACACATGCCCCTCTCTCACCTCGTA
SU_CLEAN_contig_6915      ------------------------------------------------

PF13_0011g                TTAGAAAAGTTGGGGATATTGAGTTTCATGCCTGTAGCGATTACATTT
Pfa3D7|chr13|PF13_0011|Pf TTAGAAAAGTTGGGGATATTGAGTTTCATGCCTGTAGCGATTACATTT
SU_CLEAN_contig_14        TTAGAAAAGTTGGGGATATTGAGTTTCATGCCTGTAGCGATTACATTT
SU_CLEAN_contig_6915      ------------------------------------------------

PF13_0011g                ATTTGTTGATGACCCTTAGCAAGGATCCTGAGAAGTTTAATTACGCTC
Pfa3D7|chr13|PF13_0011|Pf ATTTGTTGATGACCCTTAGCAAGGATCCTGAGAAGTTTAATTACGCTC
SU_CLEAN_contig_14        ATTTGTTGATGACCCTTAGCAAGGATCCTGAGAAGTTTAATTACGCTC
SU_CLEAN_contig_6915      ------------------------------------------------

PF13_0011g                TCAAGGATAGGGTTAGTATCAGGAGATATGTTCGCAAGAATCAAAATA
Pfa3D7|chr13|PF13_0011|Pf TCAAGGATAGGGTTAGTATCAGGAGATATGTTCGCAAGAATCAAAATA
SU_CLEAN_contig_14        TCAAGGATAGGGTTAGTATCAGGAGATATGTTCGCAAGAATCAAAATA
SU_CLEAN_contig_6915      ------------------------------------------------

PF13_0011g                GATATAACTATTTTCTTATTGAAGAACGTGTCCAAGATAACATTGTCA
Pfa3D7|chr13|PF13_0011|Pf GATATAACTATTTTCTTATTGAAGAACGTGTCCAAGATAACATTGTCA
SU_CLEAN_contig_14        GATATAACTATTTTCTTATTGAAGAACGTGTCCAAGATAACATTGTCA
SU_CLEAN_contig_6915      ------------------------------------------------

PF13_0011g                ACAGAATAAGTGATCGTTTAATTTCTTATTGTACTGACAAAGAAGTTA
Pfa3D7|chr13|PF13_0011|Pf ACAGAATAAGTGATCGTTTAATTTCTTATTGTACTGACAAAGAAGTTA
SU_CLEAN_contig_14        ACAGAATAAGTGATCGTTTAATTTCTTATTGTACTGACAAAGAAGTTA
SU_CLEAN_contig_6915      ------------------------------------------------

PF13_0011g                CGGAAGACTACATTAAGAAAATTGACGATTACTTATGGGTTGAACAAA
Pfa3D7|chr13|PF13_0011|Pf CGGAAGACTACATTAAGAAAATTGACGATTACTTATGGGTTGAACAAA
SU_CLEAN_contig_14        CGGAAGACTACATTAAGAAAATTGACGATTACTTATGGGTTGAACAAA
SU_CLEAN_contig_6915      ------------------------------------------------

PF13_0011g                GAGTAATAGAAGAAGTTTCTATTAATGTTGATCATGCTAGAGAAGTTA
Pfa3D7|chr13|PF13_0011|Pf GAGTAATAGAAGAAGTTTCTATTAATGTTGATCATGCTAGAGAAGTTA
SU_CLEAN_contig_14        GAGTAATAGAAGAAGTTTCTATTAATGTTGATCATGCTAGAGAAGTTA
SU_CLEAN_contig_6915      ------------------------------------------------

PF13_0011g                AAGAGAAGAAGCGTATCATGAACGACAAGAAATTGATCAGAATGTTAT
Pfa3D7|chr13|PF13_0011|Pf AAGAGAAGAAGCGTATCATGAACGACAAGAAATTGATCAGAATGTTAT
SU_CLEAN_contig_14        AAGAGAAGAAGCGTATCATGAACGACAAGAAATTGATCAGAATGTTAT
SU_CLEAN_contig_6915      ------------------------------------------------

PF13_0011g                TTGACACCTATGAATATGTCAAGGATGTCAAATTTACAGATGACCAAT
Pfa3D7|chr13|PF13_0011|Pf TTGACACCTATGAATATGTCAAGGATGTCAAATTTACAGATGACCAAT
SU_CLEAN_contig_14        TTGACACCTATGAATATGTCAAGGATGTCAAATTTACAGATGACCAAT
SU_CLEAN_contig_6915      ------------------------------------------------

PF13_0011g                ATAAGGACGCAGCAGCAAGAATAAGTCAATTTCTTATTGATGTTGTTG
Pfa3D7|chr13|PF13_0011|Pf ATAAGGACGCAGCAGCAAGAATAAGTCAATTTCTTATTGATGTTGTTG
SU_CLEAN_contig_14        ATAAGGACGCAGCAGCAAGAATAAGTCAATTTCTTATTGATGTTGTTG
SU_CLEAN_contig_6915      ------------------------------------------------

PF13_0011g                ATTCTTATATAATCAAGCCAATACCTGCTTTACCCGTAACACCTGATG
Pfa3D7|chr13|PF13_0011|Pf ATTCTTATATAATCAAGCCAATACCTGCTTTACCCGTAACACCTGATG
SU_CLEAN_contig_14        ATTCTTATATAATCAAGCCAATACCTGCTTTACCCGTAACACCTGATG
SU_CLEAN_contig_6915      ----------------GCCAATACCTGCTTTACCCGTAACACCTGATG

PF13_0011g                AACCACATCACAACAATATTTAATTTTTTTGCAAAAAAAAAAAAAAAA
Pfa3D7|chr13|PF13_0011|Pf AACCACATCACAACAATATTTAA-------------------------
SU_CLEAN_contig_14        AACCACATCACAACAATATTTAATTTTTTTGCAAAAAAAAAAAAAAAA
SU_CLEAN_contig_6915      AACCACATCACAACAATATTTAATTTTTTTCCAAAAAAAAAAAAAAAA

PF13_0011g                AAAAAAAATATATATATATATATATGTAATATATATGTGATATATATG
Pfa3D7|chr13|PF13_0011|Pf ------------------------------------------------
SU_CLEAN_contig_14        AAAA--------------------------------------------
SU_CLEAN_contig_6915      AAAAAAAA----------------------------------------

PF13_0011g                TGATATATATGTGATATATATGTGATATATATGTGATATATATGTGAT
Pfa3D7|chr13|PF13_0011|Pf ------------------------------------------------
SU_CLEAN_contig_14        ------------------------------------------------
SU_CLEAN_contig_6915      ------------------------------------------------

PF13_0011g                ATATATGTAATATTTATATGTTTATATAAATATGCTATATAAGTGTAT
Pfa3D7|chr13|PF13_0011|Pf ------------------------------------------------
SU_CLEAN_contig_14        ------------------------------------------------
SU_CLEAN_contig_6915      ------------------------------------------------

PF13_0011g                ATAGAAACATACACACATATTAATTTTACATATTAAAAATATGCATAT
Pfa3D7|chr13|PF13_0011|Pf ------------------------------------------------
SU_CLEAN_contig_14        ------------------------------------------------
SU_CLEAN_contig_6915      ------------------------------------------------

PF13_0011g                CTGTATATGTTAAGAAAGTATATGTGTAAATGTATAAAGCGATATACA
Pfa3D7|chr13|PF13_0011|Pf ------------------------------------------------
SU_CLEAN_contig_14        ------------------------------------------------
SU_CLEAN_contig_6915      ------------------------------------------------

PF13_0011g                TAATCACTTTACATATTAGAATATGCATGTGTATATGTGATGAACGTA
Pfa3D7|chr13|PF13_0011|Pf ------------------------------------------------
SU_CLEAN_contig_14        ------------------------------------------------
SU_CLEAN_contig_6915      ------------------------------------------------

PF13_0011g                TATGTGTATATGTATGCAATAATATACATATATTTATCACACAAAAAT
Pfa3D7|chr13|PF13_0011|Pf ------------------------------------------------
SU_CLEAN_contig_14        ------------------------------------------------
SU_CLEAN_contig_6915      ------------------------------------------------

PF13_0011g                ATAGATATAAATATATAAGTATACAAATAAATAAATAAATAAATATAT
Pfa3D7|chr13|PF13_0011|Pf ------------------------------------------------
SU_CLEAN_contig_14        ------------------------------------------------
SU_CLEAN_contig_6915      ------------------------------------------------

PF13_0011g                ATATATATATATATATACATATATATTACAATAAAAAAGAGACTATTA
Pfa3D7|chr13|PF13_0011|Pf ------------------------------------------------
SU_CLEAN_contig_14        ------------------------------------------------
SU_CLEAN_contig_6915      ------------------------------------------------

PF13_0011g                TATCAGAATTTTTTCTGTTTTTTTCTCTTTTTTTTTTTTTTTTTTCGC
Pfa3D7|chr13|PF13_0011|Pf ------------------------------------------------
SU_CLEAN_contig_14        ------------------------------------------------
SU_CLEAN_contig_6915      ------------------------------------------------

PF13_0011g                CACAAATATATTTTTTTTTAAAGAAATATCTTCAATGTTATGTACTAA
Pfa3D7|chr13|PF13_0011|Pf ------------------------------------------------
SU_CLEAN_contig_14        ------------------------------------------------
SU_CLEAN_contig_6915      ------------------------------------------------

PF13_0011g                AATAATATACAAAACATGGAGTATTTTAAAAAAATATATATTACACAC
Pfa3D7|chr13|PF13_0011|Pf ------------------------------------------------
SU_CLEAN_contig_14        ------------------------------------------------
SU_CLEAN_contig_6915      ------------------------------------------------

PF13_0011g                ATATATACATATATATATATATATATATATATATATATATATATACAT
Pfa3D7|chr13|PF13_0011|Pf ------------------------------------------------
SU_CLEAN_contig_14        ------------------------------------------------
SU_CLEAN_contig_6915      ------------------------------------------------

PF13_0011g                TTTAATATTCGTTAACAAAATGAATAATATATTATATGTATTTTATAA
Pfa3D7|chr13|PF13_0011|Pf ------------------------------------------------
SU_CLEAN_contig_14        ------------------------------------------------
SU_CLEAN_contig_6915      ------------------------------------------------

PF13_0011g                GCCACATAATAATACAATAAAATATATATATTCTCTATAGAGTTATAA
Pfa3D7|chr13|PF13_0011|Pf ------------------------------------------------
SU_CLEAN_contig_14        ------------------------------------------------
SU_CLEAN_contig_6915      ------------------------------------------------

PF13_0011g                AGATTAATCAAAATTCTCTCTCTACATAAATATTGTGCGATATAATAC
Pfa3D7|chr13|PF13_0011|Pf ------------------------------------------------
SU_CLEAN_contig_14        ------------------------------------------------
SU_CLEAN_contig_6915      ------------------------------------------------

PF13_0011g                ATACATTTATATATATATAAAAATAAATATATATTATATAAATTTATA
Pfa3D7|chr13|PF13_0011|Pf ------------------------------------------------
SU_CLEAN_contig_14        ------------------------------------------------
SU_CLEAN_contig_6915      ------------------------------------------------

PF13_0011g                CATATATTTCATATATTTATATATATATAAGTAGCAAATATAAAGTGG
Pfa3D7|chr13|PF13_0011|Pf ------------------------------------------------
SU_CLEAN_contig_14        ------------------------------------------------
SU_CLEAN_contig_6915      ------------------------------------------------

PF13_0011g                TATTATATGGGCATTCTATTTTATATTATATCATTAAATGTATTAATA
Pfa3D7|chr13|PF13_0011|Pf ------------------------------------------------
SU_CLEAN_contig_14        ------------------------------------------------
SU_CLEAN_contig_6915      ------------------------------------------------

PF13_0011g                AGTATCAAATATTATGATATAATTAAATATATATTAGTTACTTATTAG
Pfa3D7|chr13|PF13_0011|Pf ------------------------------------------------
SU_CLEAN_contig_14        ------------------------------------------------
SU_CLEAN_contig_6915      ------------------------------------------------

PF13_0011g                AAGAAAAAACTAATA
Pfa3D7|chr13|PF13_0011|Pf ---------------
SU_CLEAN_contig_14        ---------------
SU_CLEAN_contig_6915      ---------------

;

endblock;
