# Supplementary material for: cDNA sequences reveal considerable gene prediction inaccuracy in the Plasmodium falciparum genome
Source: BMC Genomics. 2007 Jul 27;8:255. doi: 10.1186/1471-2164-8-255 (PMC1978503; doi:10.1186/1471-2164-8-255)
Supplement: Additional file 2 — Genes with predicted coding regions fully covered by EST and confirmation of predicted introns. Aligned cDNA and predicted CDS sequences can be viewed by double clicking the hyper-linked gene names in the Excel file. [file 1471-2164-8-255-S2.zip › PF13_0021.TXT]

#NEXUS

[!This data assembled using Sequencher, from Gene Codes Corporation.]
begin data;
   dimensions ntax=3 nchar=3638;
   format datatype=dna gap=- interleave=yes;
   matrix

PF13_0021       GTACTTGTGCATTATTTATAAAAGCTTCAGATATTTTATTTTTTGTGA
MAL13|PF13_0021 ------------------------------------------------
su_gi_contig_53 ------------------------------------------------

PF13_0021       ATGTATATTTTTTTCTATCCTGATAAATAAATTTAACATTTTGTAAAG
MAL13|PF13_0021 ------------------------------------------------
su_gi_contig_53 ------------------------------------------------

PF13_0021       CTGATGGGTGTGTGGATTGTATATAATGATATAAATTATTTATTGAAA
MAL13|PF13_0021 ------------------------------------------------
su_gi_contig_53 ------------------------------------------------

PF13_0021       AATTGTTAATTTTATTTTCGTCATTATTTATATTGTTTCTTTCTTTTG
MAL13|PF13_0021 ------------------------------------------------
su_gi_contig_53 ------------------------------------------------

PF13_0021       GTACATTCTTAAATGGTTCTAATTTTCTTTCCCAAAATTGTTGATATA
MAL13|PF13_0021 ------------------------------------------------
su_gi_contig_53 ------------------------------------------------

PF13_0021       ATATTTCTAAATGTTTTAATAAATCATTTTCACATGATAAATCTTTGT
MAL13|PF13_0021 ------------------------------------------------
su_gi_contig_53 ------------------------------------------------

PF13_0021       TATTATCCTTGTTATTATATATATGTTCTACCAAATGTTGATTCCTAA
MAL13|PF13_0021 ------------------------------------------------
su_gi_contig_53 ------------------------------------------------

PF13_0021       TTTTGTTCACATGACAATTTTTTTTGTTTTGTTTTTTCTTCTTATATA
MAL13|PF13_0021 ------------------------------------------------
su_gi_contig_53 ------------------------------------------------

PF13_0021       TATTATTAAAAAATGTTGAATCATATATATTATTATTAATCTTATTAT
MAL13|PF13_0021 ------------------------------------------------
su_gi_contig_53 ------------------------------------------------

PF13_0021       TATATATGTAAAAGCAAATATTGTTTCTTCTTTTAATATTTCTATTAT
MAL13|PF13_0021 ------------------------------------------------
su_gi_contig_53 ------------------------------------------------

PF13_0021       ATGTCATAACATTTTTACTTAACCATATATATATTAGTAATGATATTA
MAL13|PF13_0021 ------------------------------------------------
su_gi_contig_53 ------------------------------------------------

PF13_0021       ATATGGTTCTTATACATCTGTATAAAGCATACTTATGCTTAAGCATAT
MAL13|PF13_0021 ------------------------------------------------
su_gi_contig_53 ------------------------------------------------

PF13_0021       TAATTTATTATATTCTGATGGCTCTTTGGTTGATCTATTGTGTTTATA
MAL13|PF13_0021 ------------------------------------------------
su_gi_contig_53 ------------------------------------------------

PF13_0021       TATATGCATCGTACAGGTTAAATCATATATACACTTAATAAAGATAAA
MAL13|PF13_0021 ------------------------------------------------
su_gi_contig_53 ------------------------------------------------

PF13_0021       AATATATTATAAAATATATGAGCACATATATATATATATATATATATA
MAL13|PF13_0021 ------------------------------------------------
su_gi_contig_53 ------------------------------------------------

PF13_0021       TATATACATATATATATGATATTTTTTTTTTTTTTTTTTTTTTTTTTT
MAL13|PF13_0021 ------------------------------------------------
su_gi_contig_53 ------------------------------------------------

PF13_0021       TTCATTTATGGGTAACCTATTACAATTTTTATAAAACGTATAGGATTA
MAL13|PF13_0021 ------------------------------------------------
su_gi_contig_53 ------------------------------------------------

PF13_0021       TATTTATATATTAGATATATTATACATATTATTAGAAATGATAGAATT
MAL13|PF13_0021 ------------------------------------------------
su_gi_contig_53 ------------------------------------------------

PF13_0021       TAATATAAAATATATTTTGGGTTAATGATAAATAATTTAGGGACATAA
MAL13|PF13_0021 ------------------------------------------------
su_gi_contig_53 ------------------------------------------------

PF13_0021       AAATAAGAAGATGAGGAGCATAATATAATATATATATATATATATATA
MAL13|PF13_0021 ------------------------------------------------
su_gi_contig_53 ------------------------------------------------

PF13_0021       TATATATTGTTTACCACGGCACACTTCTTTTTTATGCGTATTATTTAA
MAL13|PF13_0021 ------------------------------------------------
su_gi_contig_53 ------------------------------------------------

PF13_0021       GTATAGGTATATCATTTAAAAAATGAAATGTGCAAAATATCTTACATA
MAL13|PF13_0021 ------------------------------------------------
su_gi_contig_53 ------------------------------------------------

PF13_0021       TGTATATAATATATATATATATATTTATTTATTTATTTATATTTTAAT
MAL13|PF13_0021 ------------------------------------------------
su_gi_contig_53 ------------------------------------------------

PF13_0021       AGGATAAAATAAATAATATATATAGGCTTTTTATTTTTAATATGAAAA
MAL13|PF13_0021 ------------------------------------------------
su_gi_contig_53 ------------------------------------------------

PF13_0021       CCATGACGGGTACTCATTTATTATTTTATTTTATTATATTTTTTTTTT
MAL13|PF13_0021 ------------------------------------------------
su_gi_contig_53 ------------------------------------------------

PF13_0021       TTTTTTTTATATTATTTTTTTTAAATAAAACAATAAAATTGTACATAA
MAL13|PF13_0021 ------------------------------------------------
su_gi_contig_53 ------------------------------------------------

PF13_0021       ATTGATTATACTTAAAACGTTTTCTTAATTTAATTTTTTTTTTTTTTT
MAL13|PF13_0021 ------------------------------------------------
su_gi_contig_53 ------------------------------------------------

PF13_0021       TTTTAATATATTTGAGGAAATAAAAAAAAAAAAAATTGCATAACACAT
MAL13|PF13_0021 ------------------------------------------------
su_gi_contig_53 ------------------------------------------------

PF13_0021       ATACGATAAAATATATACTATTTTATGTATAGCAAATTATAAGTAATA
MAL13|PF13_0021 ------------------------------------------------
su_gi_contig_53 ------------------------------------------------

PF13_0021       TTATATGTAACTGGGCATATATATATATATATATATTCTATATATAAA
MAL13|PF13_0021 ------------------------------------------------
su_gi_contig_53 ------------------------------------------------

PF13_0021       TATATTTATATATATATATT---TTTTTTTTTTTTTGATTGATTTCAT
MAL13|PF13_0021 ------------------------------------------------
su_gi_contig_53 -----------------TTTTTTTTTTTTTTTTTTTGATTGATTTCAT

PF13_0021       TTTTTTGTGTAAGAATGAGCGAAAATAATTTAAGCAAGGATAATAATA
MAL13|PF13_0021 --------------ATGAGCGAAAATAATTTAAGCAAGGATAATAATA
su_gi_contig_53 TTTTTTGTGTAAGAATGAGCGAAAATAATTTAAGCAAGGATAATAATA

PF13_0021       AGAACAAAAGAAACGAGGCCTTAGAAAATGCTGGTATGTTAGATACTT
MAL13|PF13_0021 AGAACAAAAGAAACGAGGCCTTAGAAAATGCTGGTATGTTAGATACTT
su_gi_contig_53 AGAACAAAAGAAACGAGGCCTTAGAAAATGCTGGTATGTTAGATACTT

PF13_0021       TTTTTGAGAGTATGTATGATCATATGAATCGTCTTGATCAATATCATA
MAL13|PF13_0021 TTTTTGAGAGTATGTATGATCATATGAATCGTCTTGATCAATATCATA
su_gi_contig_53 TTTTTGAGAGTATGTATGATTTTTTGAATCGTCTTGATCAATATCATA

PF13_0021       GTGATATGAATAGAATGATGAATTCTTTAAGAGGTTATTATATGAATA
MAL13|PF13_0021 GTGATATGAATAGAATGATGAATTCTTTAAGAGGTTATTATATGAATA
su_gi_contig_53 GTGATATGAATAGAATGATGAATTCTTTAAGAGGTTATTATATGAATA

PF13_0021       ATGACTTTTTTAGATTTTTTCCTAATAGGAGATCTTTAACAGATTATG
MAL13|PF13_0021 ATGACTTTTTTAGATTTTTTCCTAATAGGAGATCTTTAACAGATTATG
su_gi_contig_53 ATGACTTTTTTAGATTTTTTCCTAATAGGAGATCTTTAACAGATTATG

PF13_0021       ATATTAATCGTAATAGAAATCATGATTTACTTCTTTCGAAACCTTTTT
MAL13|PF13_0021 ATATTAATCGTAATAGAAATCATGATTTACTTCTTTCGAAACCTTTTT
su_gi_contig_53 ATATTAATCGTAATAGAAATCATGATTTACTTCTTTCGAAACCTTTTT

PF13_0021       CATCTATGTTTAGAAGAGATGGATATTCAAATGTCCCTGCTATGGATG
MAL13|PF13_0021 CATCTATGTTTAGAAGAGATGGATATTCAAATGTCCCTGCTATGGATG
su_gi_contig_53 CATCTATGTTTAGAAGAGATGGATATTCAAATGTCCCTGCTATGGATG

PF13_0021       TTCTTGATAAAGAGAAACATCTTGAAATAAAAATGGATGTTCCAGGGT
MAL13|PF13_0021 TTCTTGATAAAGAGAAACATCTTGAAATAAAAATGGATGTTCCAGGGT
su_gi_contig_53 TTCTTGATAAAGAGAAACATCTTGAAATAAAAATGGATGTTCCAGGGT

PF13_0021       TAAATAAAGAAGATGTACAAATCAATTTAGATGATGGAAAATTAGAAA
MAL13|PF13_0021 TAAATAAAGAAGATGTACAAATCAATTTAGATGATGGAAAATTAGAAA
su_gi_contig_53 TAAATAAAGAAGATGTACAAATCAATTTAGATGATGGAAAATTAGAAA

PF13_0021       TAAGTGGAGAATTCAAAAAATCCCATGAACAGAAAGATGAACAACAAA
MAL13|PF13_0021 TAAGTGGAGAATTCAAAAAATCCCATGAACAGAAAGATGAACAACAAA
su_gi_contig_53 TAAGTGGAGAATTCAAAAAATCCCATGAACAGAAAGATGAACAACAAA

PF13_0021       GATATTATATTAAGGAAAGATGTGAGTCATCTTTTTATAGATCATTTA
MAL13|PF13_0021 GATATTATATTAAGGAAAGATGTGAGTCATCTTTTTATAGATCATTTA
su_gi_contig_53 GATATTATATTAAGGAAAGATGTGAGTCATCTTTTTATAGATCATTTA

PF13_0021       CCTTACCAGAAAATGTTTCAGAAGATGAAATTAAAGCTACATTCAAGG
MAL13|PF13_0021 CCTTACCAGAAAATGTTTCAGAAGATGAAATTAAAGCTACATTCAAGG
su_gi_contig_53 CCTTACCAGAAAATGTTTCAGAAGATGAAATTAAAGCTACATTCAAGG

PF13_0021       ATGGAGTTCTTAAAATAGACATTCCAAAAAAAGATATACCAGACAAGA
MAL13|PF13_0021 ATGGAGTTCTTAAAATAGACATTCCAAAAAAAGATATACCAGACAAGA
su_gi_contig_53 ATGGAGTTCTTAAAATAGACATTCCAAAAAAAGATATACCAGACAAGA

PF13_0021       AAAAAAAAAAAATAGAAATAGATTAATTTGGTAATGAAATAAAAAAAA
MAL13|PF13_0021 AAAAAAAAAAAATAGAAATAGATTAA----------------------
su_gi_contig_53 AAAAAAAAAAAATAGAAATAGATTAATTTGGTAATGAAATA-------

PF13_0021       ATAAAAAAAATAAAAAAAATAAAAAAAAAATAACATAATTTTTAAAGA
MAL13|PF13_0021 ------------------------------------------------
su_gi_contig_53 ------------------------------------------------

PF13_0021       TTGGAATATAATGATATTTTTATGTAAAATTTGTATATATGTATGTAT
MAL13|PF13_0021 ------------------------------------------------
su_gi_contig_53 ------------------------------------------------

PF13_0021       GTATTCTGAACAGTTTATATAATCTTCAATACTTCGTATTATTGTTTA
MAL13|PF13_0021 ------------------------------------------------
su_gi_contig_53 ------------------------------------------------

PF13_0021       GAATAATATATACATAAAATAAAATATATATATATATATATACATATT
MAL13|PF13_0021 ------------------------------------------------
su_gi_contig_53 ------------------------------------------------

PF13_0021       AATAGTTTTTATTTTTTTCCTTTTTTTTTATAATGTGAGAACGTTAAT
MAL13|PF13_0021 ------------------------------------------------
su_gi_contig_53 ------------------------------------------------

PF13_0021       AATCAAAACTCGGTGAATAAAATTTTAACTTGATTAAAAAAAAAAAAA
MAL13|PF13_0021 ------------------------------------------------
su_gi_contig_53 ------------------------------------------------

PF13_0021       AAAAAAAAAAGGACTTTAATAAATTTGTACGTGTATTCAAACTTACGC
MAL13|PF13_0021 ------------------------------------------------
su_gi_contig_53 ------------------------------------------------

PF13_0021       ATAATATATATTATATATATATATATATATATATATATATATATTATA
MAL13|PF13_0021 ------------------------------------------------
su_gi_contig_53 ------------------------------------------------

PF13_0021       TGTACATTTTTTAATTCTTTTTTTTTTTTTCTTTTTTTTTTTTTTAAT
MAL13|PF13_0021 ------------------------------------------------
su_gi_contig_53 ------------------------------------------------

PF13_0021       TTACAAATATAATTTAATAAAAGATAAAGATACGATAATTAATTTGTA
MAL13|PF13_0021 ------------------------------------------------
su_gi_contig_53 ------------------------------------------------

PF13_0021       TATTATTTGAGAAAAAGAAAAAATATCTCTTCCTTTTTTTTTTTTTTT
MAL13|PF13_0021 ------------------------------------------------
su_gi_contig_53 ------------------------------------------------

PF13_0021       CATTCAATTATCAAAATTAATTATTTTATAAAAAAATATAATTTTTTT
MAL13|PF13_0021 ------------------------------------------------
su_gi_contig_53 ------------------------------------------------

PF13_0021       TTGTAAAAGGATTTAGCTTTGAACCTTTTTATTTATTTTAACATAAGT
MAL13|PF13_0021 ------------------------------------------------
su_gi_contig_53 ------------------------------------------------

PF13_0021       ACTATATATAGAGATTATATAAAATTTAAATAGAAAAAAGAAAATTCT
MAL13|PF13_0021 ------------------------------------------------
su_gi_contig_53 ------------------------------------------------

PF13_0021       TATATATAAATAAATATAAATATAAATAAATAAATATACATATATATA
MAL13|PF13_0021 ------------------------------------------------
su_gi_contig_53 ------------------------------------------------

PF13_0021       AATATGATATTGTGTATTATTTTCATTTACTATTTATAACCGTGCCAA
MAL13|PF13_0021 ------------------------------------------------
su_gi_contig_53 ------------------------------------------------

PF13_0021       GATTAATATACAAACACAATATATTTATATATATATTTATATAGTAAT
MAL13|PF13_0021 ------------------------------------------------
su_gi_contig_53 ------------------------------------------------

PF13_0021       AATAAATACTTCTTTTCATATGTTTGTAAAACTCCTAAATATGTTATT
MAL13|PF13_0021 ------------------------------------------------
su_gi_contig_53 ------------------------------------------------

PF13_0021       ACATATATATATAATTATATTATAAAATAAAGAAAGAATCATGGGGAC
MAL13|PF13_0021 ------------------------------------------------
su_gi_contig_53 ------------------------------------------------

PF13_0021       TAATATATATTTCGTTTTTTTTAAAACCAATGAATTATTATAATATTT
MAL13|PF13_0021 ------------------------------------------------
su_gi_contig_53 ------------------------------------------------

PF13_0021       ATATCATTCATATTTTTTTTTTTTTTTTTTTTTTTCATTATGAAAAAA
MAL13|PF13_0021 ------------------------------------------------
su_gi_contig_53 ------------------------------------------------

PF13_0021       GAGAAAATTAAAAATAAATAAAAACAATTAGACAAAATTGTACTATGA
MAL13|PF13_0021 ------------------------------------------------
su_gi_contig_53 ------------------------------------------------

PF13_0021       AATATTAATGAAGAGATCTTCATTTTTTTTTCAAACAAAAGGGTAAAT
MAL13|PF13_0021 ------------------------------------------------
su_gi_contig_53 ------------------------------------------------

PF13_0021       GAAAGTACCCTAAAGGAAAAAAAAAAAAAAAAAAAATATCCAATATAT
MAL13|PF13_0021 ------------------------------------------------
su_gi_contig_53 ------------------------------------------------

PF13_0021       AAATATATATATATATATATATATATATATAATATATTCTTAGTTTTT
MAL13|PF13_0021 ------------------------------------------------
su_gi_contig_53 ------------------------------------------------

PF13_0021       ATTTTAATATATTTTAAGATATATATATGTATTATTTTATTTTTTTTT
MAL13|PF13_0021 ------------------------------------------------
su_gi_contig_53 ------------------------------------------------

PF13_0021       ATTTTTTTTTTATTTTTATTTTTTTTTTTTTTTTTTTTGGGGTTTATC
MAL13|PF13_0021 ------------------------------------------------
su_gi_contig_53 ------------------------------------------------

PF13_0021       ATTTGTTCAATAAATTGTAAGAAAAAAAAAAAAAATGGATGAAGAAAA
MAL13|PF13_0021 ------------------------------------------------
su_gi_contig_53 ------------------------------------------------

PF13_0021       TGAAGTCGTAAAACTCCTTGTGAAGGTAGGAAAAAATATTAACAAAAC
MAL13|PF13_0021 ------------------------------------------------
su_gi_contig_53 ------------------------------------------------

PF13_0021       GGAAGAACAACTGAGACCTTTTATTAAAAAAATAGTTGAGGATAATTG
MAL13|PF13_0021 ------------------------------------------------
su_gi_contig_53 ------------------------------------------------

PF13_0021       GTTAGATTCTATAGAAAGTTTAAAAAATTTGAATGATA
MAL13|PF13_0021 --------------------------------------
su_gi_contig_53 --------------------------------------

;

endblock;
