# Supplementary material for: cDNA sequences reveal considerable gene prediction inaccuracy in the Plasmodium falciparum genome
Source: BMC Genomics. 2007 Jul 27;8:255. doi: 10.1186/1471-2164-8-255 (PMC1978503; doi:10.1186/1471-2164-8-255)
Supplement: Additional file 2 — Genes with predicted coding regions fully covered by EST and confirmation of predicted introns. Aligned cDNA and predicted CDS sequences can be viewed by double clicking the hyper-linked gene names in the Excel file. [file 1471-2164-8-255-S2.zip › PF13_0023.TXT]

#NEXUS

[!This data assembled using Sequencher, from Gene Codes Corporation.]
begin data;
   dimensions ntax=3 nchar=2978;
   format datatype=dna gap=- interleave=yes;
   matrix

PF13_0023g                ATATATATTTTTTTATAATAAAATATCATATAATTTTATTATATAAAA
Pfa3D7|chr13|PF13_0023|Pf ------------------------------------------------
SU_CLEAN_contig_1772      ------------------------------------------------

PF13_0023g                CTTACTAATATTTATTTGATGTAAAATTTTTTTATAATTATATAATAA
Pfa3D7|chr13|PF13_0023|Pf ------------------------------------------------
SU_CLEAN_contig_1772      ------------------------------------------------

PF13_0023g                ATAATTGAAAAATAATTCTTAAAAATATATAGAAAAATAAATATATGT
Pfa3D7|chr13|PF13_0023|Pf ------------------------------------------------
SU_CLEAN_contig_1772      ------------------------------------------------

PF13_0023g                ATTATATAATTTTATTTATTATTATTATTATAATTATTATTATTATTT
Pfa3D7|chr13|PF13_0023|Pf ------------------------------------------------
SU_CLEAN_contig_1772      ------------------------------------------------

PF13_0023g                TTAAGCTTTTTTTATATGAAATATATTTTCTTTTCAAATATTTTATTA
Pfa3D7|chr13|PF13_0023|Pf ------------------------------------------------
SU_CLEAN_contig_1772      ------------------------------------------------

PF13_0023g                TATACATATATATATAATATAATTAATAAAAAATAAAATATATCCTAT
Pfa3D7|chr13|PF13_0023|Pf ------------------------------------------------
SU_CLEAN_contig_1772      ------------------------------------------------

PF13_0023g                ATAATAATATATATAATATTTTATATATTATTGAAAAAAGAAAAAAAA
Pfa3D7|chr13|PF13_0023|Pf ------------------------------------------------
SU_CLEAN_contig_1772      ------------------------------------------------

PF13_0023g                GAAAAAAAGGGGCCTTTCTGTGCGTATCCTAAATGGAATGGAATATTA
Pfa3D7|chr13|PF13_0023|Pf ------------------------------------------------
SU_CLEAN_contig_1772      ------------------------------------------------

PF13_0023g                TATAAAAAATATACAAATATATATAATTATATATATATATATATATAT
Pfa3D7|chr13|PF13_0023|Pf ------------------------------------------------
SU_CLEAN_contig_1772      ------------------------------------------------

PF13_0023g                ATATATATATATATAATATTGTATAATAAAATATCTCGATCATACATA
Pfa3D7|chr13|PF13_0023|Pf ------------------------------------------------
SU_CLEAN_contig_1772      ------------------------------------------------

PF13_0023g                TATATAAATAATTATATTACAATATATAAAATTTGAACTACATATATT
Pfa3D7|chr13|PF13_0023|Pf ------------------------------------------------
SU_CLEAN_contig_1772      ------------------------------------------------

PF13_0023g                ATAAGTTTTTTTTTCTAAATTATAAATGGATTTTATATTATTTTGAAT
Pfa3D7|chr13|PF13_0023|Pf ------------------------------------------------
SU_CLEAN_contig_1772      ------------------------------------------------

PF13_0023g                TTGGGTGGAGGGGGAAAGTATTAATTATTTTTTATGTATTTATTTTTA
Pfa3D7|chr13|PF13_0023|Pf ------------------------------------------------
SU_CLEAN_contig_1772      ------------------------------------------------

PF13_0023g                CTATTAAAAAAATAAAAATATAAAAATATATATATATATATATATATA
Pfa3D7|chr13|PF13_0023|Pf ------------------------------------------------
SU_CLEAN_contig_1772      ------------------------------------------------

PF13_0023g                TATATATATATTATCATAACGAATTTTAACTATATATATTATATAAAA
Pfa3D7|chr13|PF13_0023|Pf ------------------------------------------------
SU_CLEAN_contig_1772      ------------------------------------------------

PF13_0023g                AAATAAATATTACAATAGTATTATATTTATTATATTATCATTTATTCC
Pfa3D7|chr13|PF13_0023|Pf ------------------------------------------------
SU_CLEAN_contig_1772      ------------------------------------------------

PF13_0023g                TTTGTTTATATAAAACTTATATCAAAAAAAAATATTTCCGAATTTTAA
Pfa3D7|chr13|PF13_0023|Pf ------------------------------------------------
SU_CLEAN_contig_1772      ------------------------------------------------

PF13_0023g                AAATAATTCACATATCACTCTATATATATATATATATATATATATATA
Pfa3D7|chr13|PF13_0023|Pf ------------------------------------------------
SU_CLEAN_contig_1772      ------------------------------------------------

PF13_0023g                TATATATATAATATATATATGTACAATTTTTTATGATATATTTTAAAA
Pfa3D7|chr13|PF13_0023|Pf ------------------------------------------------
SU_CLEAN_contig_1772      ------------------------------------------------

PF13_0023g                AAAATGATTTGACGAGGTTTAATTTTTTTTTTTAATAAAATATATTTA
Pfa3D7|chr13|PF13_0023|Pf ------------------------------------------------
SU_CLEAN_contig_1772      -----------ACGAGGTTTAATTTTTTTTTTTAATAAAATATATTTA

PF13_0023g                AATAAATATATATAAAGCTTTATATTTGTATGTTATAAAAATGTCTGT
Pfa3D7|chr13|PF13_0023|Pf ----------------------------------------ATGTCTGT
SU_CLEAN_contig_1772      AATAAATATATATAAAGCTTTATATTTGTATGTTATAAAAATGTCTGT

PF13_0023g                ACCAACATTATCAAACAAGCCTGAAACTGTTGATTTGTTGGTATTAGC
Pfa3D7|chr13|PF13_0023|Pf ACCAACATTATCAAACAAGCCTGAAACTGTTGATTTGTTGGTATTAGC
SU_CLEAN_contig_1772      ACCAACATTATCAAACAAGCCTGAAACTGTTGATTTGTTGGTATTAGC

PF13_0023g                CCCAGGAG-AAAAAAAGTAAAAAAAAAAAAAAAAAAAAAATTATATAA
Pfa3D7|chr13|PF13_0023|Pf CCCAGGAGAAAAAAAA--------------------------------
SU_CLEAN_contig_1772      CCCAGGAGAAAAAAAA--------------------------------

PF13_0023g                ATTGTATATTAATATATATATATATATATATATATATATATATTGAAG
Pfa3D7|chr13|PF13_0023|Pf ------------------------------------------------
SU_CLEAN_contig_1772      ------------------------------------------------

PF13_0023g                TGTTATTTTAATTTTTTGTATAATAATATGAACATATAAAAAGCATGC
Pfa3D7|chr13|PF13_0023|Pf ------------------------------------------------
SU_CLEAN_contig_1772      ------------------------------------------------

PF13_0023g                TCGTGAAATTAAAATGAACATGATGAATCTATAATATAATCTATGTTC
Pfa3D7|chr13|PF13_0023|Pf ------------------------------------------------
SU_CLEAN_contig_1772      ------------------------------------------------

PF13_0023g                AAAGATAAATTATGTATACGAATAATTTTTTTTTATTATTTTCATAAA
Pfa3D7|chr13|PF13_0023|Pf ------------------------------------------------
SU_CLEAN_contig_1772      ------------------------------------------------

PF13_0023g                GATAATATTTTTAATTTTCCTTTTTTATATAGAGTAACTTGTACCATA
Pfa3D7|chr13|PF13_0023|Pf ---------------------------------GTAACTTGTACCATA
SU_CLEAN_contig_1772      ---------------------------------GTAACTTGTACCATA

PF13_0023g                TCTGATAAAGGAGATTGTAACATCTTTGTAATAAAATTGGAAGATCAC
Pfa3D7|chr13|PF13_0023|Pf TCTGATAAAGGAGATTGTAACATCTTTGTAATAAAATTGGAAGATCAC
SU_CLEAN_contig_1772      TCTGATAAAGGAGATTGTAACATCTTTGTAATAAAATTGGAAGATCAC

PF13_0023g                ACTATAGGAAATTTAATTAAAATGTAAATAAATAAATAAATATATATA
Pfa3D7|chr13|PF13_0023|Pf ACTATAGGAAATTTAATTAAAAT-------------------------
SU_CLEAN_contig_1772      ACTATAGGAAATTTAATTAAAAT-------------------------

PF13_0023g                TATATATATATATATATATAATTATATTTAAGTTATTCGAAATATCAT
Pfa3D7|chr13|PF13_0023|Pf ------------------------------------------------
SU_CLEAN_contig_1772      ------------------------------------------------

PF13_0023g                ATTATTTTAATAATAAATGATATACAATGTATTTATATATATATATAT
Pfa3D7|chr13|PF13_0023|Pf ------------------------------------------------
SU_CLEAN_contig_1772      ------------------------------------------------

PF13_0023g                ATATATATATTTTTTTTTTTTTTAATATTTCCATTTATTGTAGACAAC
Pfa3D7|chr13|PF13_0023|Pf -------------------------------------------ACAAC
SU_CLEAN_contig_1772      -------------------------------------------ACAAC

PF13_0023g                TCTGTCAAGACCCTAAAGTTCTTTTTGCTGCTTACAGACAACCACACC
Pfa3D7|chr13|PF13_0023|Pf TCTGTCAAGACCCTAAAGTTCTTTTTGCTGCTTACAGACAACCACACC
SU_CLEAN_contig_1772      TCTGTCAAGACCCTAAAGTTCTTTTTGCTGCTTACAGACAACCACACC

PF13_0023g                CTCTTCAAAATGCTATAGAAATTACTATTAAACCTAAGGGTTATGCAG
Pfa3D7|chr13|PF13_0023|Pf CTCTTCAAAATGCTATAGAAATTACTATTAAACCTAAGGGTTATGCAG
SU_CLEAN_contig_1772      CTCTTCAAAATGCTATAGAAATTACTATTAAACCTAAGGGTTATGCAG

PF13_0023g                GTGTGAAATTATTGTCAGATAATGTAAATAACATATTATCACAAGTTG
Pfa3D7|chr13|PF13_0023|Pf GTGTGAAATTATTGTCAGATAATGTAAATAACATATTATCACAAGTTG
SU_CLEAN_contig_1772      GTGTGAAATTATTGTCAGATAATGTAAATAACATATTATCACAAGTTG

PF13_0023g                CCACATTAAAGGAAAATTTTGCGGTAATTCAAAATAAATAAATAAATA
Pfa3D7|chr13|PF13_0023|Pf CCACATTAAAGGAAAATTTTGCG-------------------------
SU_CLEAN_contig_1772      CCACATTAAAGGAAAATTTTGCG-------------------------

PF13_0023g                TATAAATATAAATATATATATAAATATATATATATATATATATATATA
Pfa3D7|chr13|PF13_0023|Pf ------------------------------------------------
SU_CLEAN_contig_1772      ------------------------------------------------

PF13_0023g                TATATATATATATATATATATGTGTTTGTAATAAATATTATTATATAA
Pfa3D7|chr13|PF13_0023|Pf ------------------------------------------------
SU_CLEAN_contig_1772      ------------------------------------------------

PF13_0023g                ATTTTGTATATATCTCATTTATTAATTTAATATATTTTTTATAATTTT
Pfa3D7|chr13|PF13_0023|Pf ------------------------------------------------
SU_CLEAN_contig_1772      ------------------------------------------------

PF13_0023g                CTTGTAGAAAAAAATTCAAAAATATAAGGAAAGCAATTCTTATTATGA
Pfa3D7|chr13|PF13_0023|Pf -------AAAAAAATTCAAAAATATAAGGAAAGCAATTCTTATTATGA
SU_CLEAN_contig_1772      -------AAAAAAATTCAAAAATATAAGGAAAGCAATTCTTATTATGA

PF13_0023g                AGATTACTGATGTTTTATATTTTTTTTTTGTTTGCTTGTTTCCTCCAT
Pfa3D7|chr13|PF13_0023|Pf AGATTACTGA--------------------------------------
SU_CLEAN_contig_1772      AGATTACTGATGTTTTATATTTTTTTT---------------------

PF13_0023g                CCTTATTTTTATAAGATATAATATATATATGATCATATAAACAGATAA
Pfa3D7|chr13|PF13_0023|Pf ------------------------------------------------
SU_CLEAN_contig_1772      ------------------------------------------------

PF13_0023g                ATTCTAAATAAGTATTAATTCAAAATTTTTCTTTTTTAATTTTTAATT
Pfa3D7|chr13|PF13_0023|Pf ------------------------------------------------
SU_CLEAN_contig_1772      ------------------------------------------------

PF13_0023g                TTTAATTTTCAATTTTTAATTTTTTTTTTTTAATATTGCATATTATTA
Pfa3D7|chr13|PF13_0023|Pf ------------------------------------------------
SU_CLEAN_contig_1772      ------------------------------------------------

PF13_0023g                ATAAAGCACATTTTGTTTATATAATAAAATATATTTCTTTTAAAGACA
Pfa3D7|chr13|PF13_0023|Pf ------------------------------------------------
SU_CLEAN_contig_1772      ------------------------------------------------

PF13_0023g                CAATTTTTTTCTAAATTTATTTTGATTATATATATATAAATATATATT
Pfa3D7|chr13|PF13_0023|Pf ------------------------------------------------
SU_CLEAN_contig_1772      ------------------------------------------------

PF13_0023g                CTTTTTTTTTTTTGTTCTATATATTTGTTTTATACACCTAAAAATTTT
Pfa3D7|chr13|PF13_0023|Pf ------------------------------------------------
SU_CLEAN_contig_1772      ------------------------------------------------

PF13_0023g                TAATACACTTAAACTTATAATATATATTTATATTATGTACCTATAAAA
Pfa3D7|chr13|PF13_0023|Pf ------------------------------------------------
SU_CLEAN_contig_1772      ------------------------------------------------

PF13_0023g                AAAAATTGGAAAAAAAAAAAAAAAAGAAAAAAAAAAGAGAAATTTATA
Pfa3D7|chr13|PF13_0023|Pf ------------------------------------------------
SU_CLEAN_contig_1772      ------------------------------------------------

PF13_0023g                ATATATATGCATACACAAATTTTGTTCTTTTTTAAAAAAATAGTTGCT
Pfa3D7|chr13|PF13_0023|Pf ------------------------------------------------
SU_CLEAN_contig_1772      ------------------------------------------------

PF13_0023g                TATATATTTAATTTAAATGCGAGTTGCATTAATATATTTTAAAGAATA
Pfa3D7|chr13|PF13_0023|Pf ------------------------------------------------
SU_CLEAN_contig_1772      ------------------------------------------------

PF13_0023g                CAAGATTTAATTAATATTTATTGAATATTTACACTTCATTATTATTTT
Pfa3D7|chr13|PF13_0023|Pf ------------------------------------------------
SU_CLEAN_contig_1772      ------------------------------------------------

PF13_0023g                TTTTATTTTTCTGAAAATATCTGTAATAACATGTTGAATATACAATTC
Pfa3D7|chr13|PF13_0023|Pf ------------------------------------------------
SU_CLEAN_contig_1772      ------------------------------------------------

PF13_0023g                ATTATTTTATATGAAAAAAATAAAAAATTTTATATGTGTATATTTAAA
Pfa3D7|chr13|PF13_0023|Pf ------------------------------------------------
SU_CLEAN_contig_1772      ------------------------------------------------

PF13_0023g                TGTATTATTATTATTATTATTATTTATCATAGCATCTTTTGCAATACG
Pfa3D7|chr13|PF13_0023|Pf ------------------------------------------------
SU_CLEAN_contig_1772      ------------------------------------------------

PF13_0023g                TAACAAAAAAAAAAAAAAGATATATATATATATTTATATTTATATCAT
Pfa3D7|chr13|PF13_0023|Pf ------------------------------------------------
SU_CLEAN_contig_1772      ------------------------------------------------

PF13_0023g                GATAATAATTAATATATATAATATTTTGCTGGGGTTTTAATAATTTGG
Pfa3D7|chr13|PF13_0023|Pf ------------------------------------------------
SU_CLEAN_contig_1772      ------------------------------------------------

PF13_0023g                TAAAGTGTATAAAATATTCATATAATATGTAATTTATTTAAATATATA
Pfa3D7|chr13|PF13_0023|Pf ------------------------------------------------
SU_CLEAN_contig_1772      ------------------------------------------------

PF13_0023g                ATAAATAAATGTGTAATATATATTTTATTATATTATATATATATATTT
Pfa3D7|chr13|PF13_0023|Pf ------------------------------------------------
SU_CLEAN_contig_1772      ------------------------------------------------

PF13_0023g                TTTTTATTTTTCTTATATATTTATATATGTTCATATATGCATCATGAA
Pfa3D7|chr13|PF13_0023|Pf ------------------------------------------------
SU_CLEAN_contig_1772      ------------------------------------------------

PF13_0023g                TTATATTTAAATAATATATATATATAATATATAATTATGCATATTTTT
Pfa3D7|chr13|PF13_0023|Pf ------------------------------------------------
SU_CLEAN_contig_1772      ------------------------------------------------

PF13_0023g                AT
Pfa3D7|chr13|PF13_0023|Pf --
SU_CLEAN_contig_1772      --

;

endblock;
