# Supplementary material for: cDNA sequences reveal considerable gene prediction inaccuracy in the Plasmodium falciparum genome
Source: BMC Genomics. 2007 Jul 27;8:255. doi: 10.1186/1471-2164-8-255 (PMC1978503; doi:10.1186/1471-2164-8-255)
Supplement: Additional file 2 — Genes with predicted coding regions fully covered by EST and confirmation of predicted introns. Aligned cDNA and predicted CDS sequences can be viewed by double clicking the hyper-linked gene names in the Excel file. [file 1471-2164-8-255-S2.zip › PF13_0033.TXT]

#NEXUS

[!This data assembled using Sequencher, from Gene Codes Corporation.]
begin data;
   dimensions ntax=3 nchar=4181;
   format datatype=dna gap=- interleave=yes;
   matrix

PF13_0033        AACATTAACATTATTTTTCAATGTATTATTCTTAAATGGAATAATATA
MAL13|PF13_0033  ------------------------------------------------
su_gi_contig_862 ------------------------------------------------

PF13_0033        TATATATATATATATATATATATATTTATATTTATTTACGGTTGATAT
MAL13|PF13_0033  ------------------------------------------------
su_gi_contig_862 ------------------------------------------------

PF13_0033        TATTATGTTTTTATTTTTATAATAATATAAAATTATAAAAAGAAATTA
MAL13|PF13_0033  ------------------------------------------------
su_gi_contig_862 ------------------------------------------------

PF13_0033        GAGTATATTTTTATGTTGGATAAATTAATAAATTTAGTGTATAATATA
MAL13|PF13_0033  ------------------------------------------------
su_gi_contig_862 ------------------------------------------------

PF13_0033        TTATATATTTTATAAATCCATAGTTATATAAAAACATGGTAAAACATT
MAL13|PF13_0033  ------------------------------------------------
su_gi_contig_862 ------------------------------------------------

PF13_0033        TCTGACGTTTCTTTTAATTATAATTATATGATAATAATATTATATTTT
MAL13|PF13_0033  ------------------------------------------------
su_gi_contig_862 ------------------------------------------------

PF13_0033        AAAAATTAATATTCCATTTTACATATATTATATATAAAGAGAATAAAT
MAL13|PF13_0033  ------------------------------------------------
su_gi_contig_862 ------------------------------------------------

PF13_0033        TAAAAAAAATATTATATTTGAATATAAAAATAAACAATATATATAATG
MAL13|PF13_0033  ------------------------------------------------
su_gi_contig_862 ------------------------------------------------

PF13_0033        ATATATATATATATAATATATATATATTTATTTATTTATATTATATAT
MAL13|PF13_0033  ------------------------------------------------
su_gi_contig_862 ------------------------------------------------

PF13_0033        ATAATTTATTAATATTGTGCCATAAAAAAAAAAAAAAAATATATATTT
MAL13|PF13_0033  ------------------------------------------------
su_gi_contig_862 ------------------------------------------------

PF13_0033        ATATTTATTTATAAAATAAAATAGTTGGTATTCCATATATTGTGAAAC
MAL13|PF13_0033  ------------------------------------------------
su_gi_contig_862 ------------------------------------------------

PF13_0033        AAGTGTGCCTATTTCTCTTTTGAAAAATAATATTTTATATCCCATCGA
MAL13|PF13_0033  ------------------------------------------------
su_gi_contig_862 ------------------------------------------------

PF13_0033        ACATAATATTATATACATATATAATATATATATTATATATATTTCATT
MAL13|PF13_0033  ------------------------------------------------
su_gi_contig_862 ------------------------------------------------

PF13_0033        TTTTTTTTATTTGTTATAATTCATTTTCTTTTCTTTTTATTTTTTTCA
MAL13|PF13_0033  ------------------------------------------------
su_gi_contig_862 ------------------------------------------------

PF13_0033        CCTTCATATTATCATATATACCAAATGAAAAGAAAAAAAAAATAATAA
MAL13|PF13_0033  ------------------------------------------------
su_gi_contig_862 ------------------------------------------------

PF13_0033        ATAATAATTTTTAAGAGGAAAAATATAAAAGTAATAAAAAAAAAATAT
MAL13|PF13_0033  ------------------------------------------------
su_gi_contig_862 ------------------------------------------------

PF13_0033        ATATATTTAAATATATATGTATATATATATTATATATATATGTTTTAT
MAL13|PF13_0033  ------------------------------------------------
su_gi_contig_862 ------------GAATTAAATACATATGATAACATAGTTTTGTTATCG

PF13_0033        AATACATTTTATGTTATATATTAATTTTGTTTTTCTTTTTATGCAAAA
MAL13|PF13_0033  ------------------------------------------------
su_gi_contig_862 ACTCTAAATTTTACCTCGTGCCGAATTCGGCACGAGG-----------

PF13_0033        AAAAAAAAAAAAAAAAAAATAATACTAAAAGGAAAAGAAAAAAATAGA
MAL13|PF13_0033  ------------------------------------------------
su_gi_contig_862 -------AAAAAAAAAAAATAATACTAAAAGGAAAAGAAAAAAATAGA

PF13_0033        GGTAAAATAAAAAATCTTGAATGTTTACAAAAATATATCGAACAAAAT
MAL13|PF13_0033  ------------------------------------------------
su_gi_contig_862 GGTAAAATAAAAAATCTTGAATGTTTACAAAAATATATCGAACAAAAT

PF13_0033        AATGAGGTAATTAAGAAAAACAAGAAAAATAAAATATATATATATATA
MAL13|PF13_0033  ------------------------------------------------
su_gi_contig_862 AATGAG------------------------------------------

PF13_0033        TATATATATTTATTTTATATTATATGATATATAATAATATGTAATAAT
MAL13|PF13_0033  ------------------------------------------------
su_gi_contig_862 ------------------------------------------------

PF13_0033        ATATGTATATATTTTATCGTTTGTAATATATTGTGAAAAGTTATAATA
MAL13|PF13_0033  ------------------------------------------------
su_gi_contig_862 ------------------------------------------------

PF13_0033        GTTAATATATATATTTTTTTTTTACTTATTGACTTTACGTTTTTGAAT
MAL13|PF13_0033  ------------------------------------------------
su_gi_contig_862 ------------------------------------------------

PF13_0033        TTTGTTGATTTATAAATCTGTAAAATGATACATTAGTTATTATATATT
MAL13|PF13_0033  ------------------------------------------------
su_gi_contig_862 ------------------------------------------------

PF13_0033        ATACTTTAACCCTATATGAAAATCATTAAAGTCATATAATATATATTT
MAL13|PF13_0033  ------------------------------------------------
su_gi_contig_862 ------------------------------------------------

PF13_0033        TTAAATATACTTTATTATATAAATATATAAATATATATATATATTTAT
MAL13|PF13_0033  ------------------------------------------------
su_gi_contig_862 ------------------------------------------------

PF13_0033        ATATACAAATATATATGTTGCTCCTTCTTAGTACATAATTTTGTGATT
MAL13|PF13_0033  ------------------------------------------------
su_gi_contig_862 ------------------------------------------------

PF13_0033        TATTGTGATATAATATAATTTACCGTTTAATATATTTGCTTGACATGT
MAL13|PF13_0033  ------------------------------------------------
su_gi_contig_862 ------------------------------------------------

PF13_0033        TTTAATATATACCTTATAAATTTTGTTTAGCACACACACATACATACA
MAL13|PF13_0033  ------------------------------------------------
su_gi_contig_862 ------------------------------------------------

PF13_0033        TACATACATATATACATATATATATAATATATGTATCTTTATTTTTCT
MAL13|PF13_0033  ------------------------------------------------
su_gi_contig_862 ------------------------------------------------

PF13_0033        AATTAGTTACGATGGATAACAAGGAAAGCATAAAATTGTATGTGAAGA
MAL13|PF13_0033  -----------ATGGATAACAAGGAAAGCATAAAATTGTATGTGAAGA
su_gi_contig_862 ------TTACGATGGATAACAAGGAAAGCATAAAATTGTATGTGAAGA

PF13_0033        AAGTTATTGAACACAGAGAAATTGAGAGTAAAGTAAAGAAGTTAAGAT
MAL13|PF13_0033  AAGTTATTGAACACAGAGAAATTGAGAGTAAAGTAAAGAAGTTAAGAT
su_gi_contig_862 AAGTTATTGAACACAGAGAAATTGAGAGTAAAGTAAAGAAGTTAAGAT

PF13_0033        TAGATATAAAAGAGTTAAATAAAAAATATGAGAAAACTGAAGATAATT
MAL13|PF13_0033  TAGATATAAAAGAGTTAAATAAAAAATATGAGAAAACTGAAGATAATT
su_gi_contig_862 TAGATATAAAAGAGTTAAATAAAAAATATGAGAAAACTGAAGATAATT

PF13_0033        TAAAGGCCTTACAAAGTGTAGGTCAAATAATAGGACAAGTATTAAAAC
MAL13|PF13_0033  TAAAGGCCTTACAAAGTGTAGGTCAAATAATAGGACAAGTATTAAAAC
su_gi_contig_862 TAAAGGCCTTACAAAGTGTAGGTCAAATAATAGGACAAGTATTAAAAC

PF13_0033        AGCTAGAAGATGAGAAATTTATTGTGAAAGCTTCTAGTGGTCCTAGAT
MAL13|PF13_0033  AGCTAGAAGATGAGAAATTTATTGTGAAAGCTTCTAGTGGTCCTAGAT
su_gi_contig_862 AGCTAGAAGATGAGAAATTTATTGTGAAAGCTTCTAGTGGTCCTAGAT

PF13_0033        ATGTAGTAGGATGTAAATCTAAAATTAATAAAAGTAAATTAGTAATAG
MAL13|PF13_0033  ATGTAGTAGGATGTAAATCTAAAATTAATAAAAGTAAATTAGTAATAG
su_gi_contig_862 ATGTAGTAGGATGTAAATCTAAAATTAATAAAAGTAAATTAGTAATAG

PF13_0033        GTACAAGAGTATCATTAGATATGACAACATTAACGGTTATGAAAAGAT
MAL13|PF13_0033  GTACAAGAGTATCATTAGATATGACAACATTAACGGTTATGAAAAGAT
su_gi_contig_862 GTACAAGAGTATCATTAGATATGACAACATTAACGGTTATGAAAAGAT

PF13_0033        TACCATGTGAAGTGGATCCTTTAGTTTTTAATATGATAAGTGATATAG
MAL13|PF13_0033  TACCATGTGAAGTGGATCCTTTAGTTTTTAATATGATAAGTGATATAG
su_gi_contig_862 TACCATGTGAAGTGGATCCTTTAGTTTTTAATATGATAAGTGATATAG

PF13_0033        ATAAAAGTGAAAATAGTACAAACAAAGTTAATTATAATCAAATAGGTG
MAL13|PF13_0033  ATAAAAGTGAAAATAGTACAAACAAAGTTAATTATAATCAAATAGGTG
su_gi_contig_862 ATAAAAGTGAAAATAGTACAAACAAAGTTAATTATAATCAAATAGGTG

PF13_0033        GGTTAAGTGAGCAGATAAGACAGATGAGAGAAGTAGTAGAGTTACCTA
MAL13|PF13_0033  GGTTAAGTGAGCAGATAAGACAGATGAGAGAAGTAGTAGAGTTACCTA
su_gi_contig_862 GGTTAAGTGAGCAGATAAGACAGATGAGAGAAGTAGTAGAGTTACCTA

PF13_0033        TACTTAATCCTTATTTATATAAAAGAGTTGGAATAAAAACACCTAAAG
MAL13|PF13_0033  TACTTAATCCTTATTTATATAAAAGAGTTGGAATAAAAACACCTAAAG
su_gi_contig_862 TACTTAATCCTTATTTATATAAAAGAGTTGGAATAAAAACACCTAAAG

PF13_0033        GTGTTTTATTATATGGTCCTCCAGGTACAGGGAAAACATTATTAGCAA
MAL13|PF13_0033  GTGTTTTATTATATGGTCCTCCAGGTACAGGGAAAACATTATTAGCAA
su_gi_contig_862 GTGTTTTATTATATGGTCCTCCAGGTACAGGGAAAACATTATTAGCAA

PF13_0033        GAGCAATGGCATCTAACATTAATTGTAATTTTATGAGAATTGTTGTAT
MAL13|PF13_0033  GAGCAATGGCATCTAACATTAATTGTAATTTTATGAGAATTGTTGTAT
su_gi_contig_862 GAGCAATGGCATCTAACATTAATTGTAATTTTATGAGAATTGTTGTAT

PF13_0033        CAGCTATTGTAGATAAATATATAGGAGAAAGTGCACGTATTATTAGAG
MAL13|PF13_0033  CAGCTATTGTAGATAAATATATAGGAGAAAGTGCACGTATTATTAGAG
su_gi_contig_862 CAGCTATTGTAGATAAATATATAGGAGAAAGTGCACGTATTATTAGAG

PF13_0033        AGATGTTTAATTATGCAAAGGAACATCAACCATGTATTATTTTTATGG
MAL13|PF13_0033  AGATGTTTAATTATGCAAAGGAACATCAACCATGTATTATTTTTATGG
su_gi_contig_862 AGATGTTTAATTATGCAAAGGAACATCAACCATGTATTATTTTTATGG

PF13_0033        ATGAAATTGATGCTATAGGAGGTAGAAGATTTTCTCAAGGTACTTCAG
MAL13|PF13_0033  ATGAAATTGATGCTATAGGAGGTAGAAGATTTTCTCAAGGTACTTCAG
su_gi_contig_862 ATGAAATTGATGCTATAGGAGGTAGAAGATTTTCTCAAGGTACTTCAG

PF13_0033        CTGATAGAGAAATACAGAGAACGCTTATGGAATTATTAAATCACCTAG
MAL13|PF13_0033  CTGATAGAGAAATACAGAGAACGCTTATGGAATTATTAAATCACCTAG
su_gi_contig_862 CTGATAGAGAAATACAGAGAACGCTTATGGAATTATTAAATCACCTAG

PF13_0033        ATGGATTTGAAGAATTAGGTAATGTCAAAATTATTATGGCTACTAATC
MAL13|PF13_0033  ATGGATTTGAAGAATTAGGTAATGTCAAAATTATTATGGCTACTAATC
su_gi_contig_862 ATGGATTTGAAGAATTAGGTAATGTCAAAATTATTATGGCTACTAATC

PF13_0033        GACCAGATGTATTAGATCCTGCTTTAGTTAGACCAGGAAGATTAGATA
MAL13|PF13_0033  GACCAGATGTATTAGATCCTGCTTTAGTTAGACCAGGAAGATTAGATA
su_gi_contig_862 GACCAGATGTATTAGATCCTGCTTTAGTTAGACCAGGAAGATTAGATA

PF13_0033        GAAAAATTGAAATACCATTACCAAATGAAACAGCCAGAATAGAAATAC
MAL13|PF13_0033  GAAAAATTGAAATACCATTACCAAATGAAACAGCCAGAATAGAAATAC
su_gi_contig_862 GAAAAATTGAAATACCATTACCAAATGAAACAGCCAGAATAGAAATAC

PF13_0033        TTAAAATACATGCTAATAAAATGACTAAACTAGGAGATATAGATTATG
MAL13|PF13_0033  TTAAAATACATGCTAATAAAATGACTAAACTAGGAGATATAGATTATG
su_gi_contig_862 TTAAAATACATGCTAATAAAATGACTAAACTAGGAGATATAGATTATG

PF13_0033        AATCTGTATGTAGATTGTGTGATGGATTTAATGGTGCTGATTTAAGAA
MAL13|PF13_0033  AATCTGTATGTAGATTGTGTGATGGATTTAATGGTGCTGATTTAAGAA
su_gi_contig_862 AATCTGTATGTAGATTGTGTGATGGATTTAATGGTGCTGATTTAAGAA

PF13_0033        ATGTTTGTACGGAAGCTGGTATGTTTGCAATTAGAGCTATGAGGGATT
MAL13|PF13_0033  ATGTTTGTACGGAAGCTGGTATGTTTGCAATTAGAGCTATGAGGGATT
su_gi_contig_862 ATGTTTGTACGGAAGCTGGTATGTTTGCAATTAGAGCTATGAGGGATT

PF13_0033        ATGTTATAGAGGAAGATTTTTATAAAGCTGCCAGAAAAATAAGTGAAG
MAL13|PF13_0033  ATGTTATAGAGGAAGATTTTTATAAAGCTGCCAGAAAAATAAGTGAAG
su_gi_contig_862 ATGTTATAGAGGAAGATTTTTATAAAGCTGCCAGAAAAATAAGTGAAG

PF13_0033        GAAAAAAATTAGAGGGTAAAATTGAATATGAAAAAATATAAATTGGTT
MAL13|PF13_0033  GAAAAAAATTAGAGGGTAAAATTGAATATGAAAAAATATAA-------
su_gi_contig_862 GAAAAAAATTAGAGGGTAAAATTGAATATGAAAAAATATAAATTGGTT

PF13_0033        CAGCATAAAGCTTTTTATATGAAGAAAATATATAAAAAAAATAAAAAA
MAL13|PF13_0033  ------------------------------------------------
su_gi_contig_862 CAGCATAAAGCTTTTTATATGAAGAAAATATTT---------------

PF13_0033        AAAAAAAAAGAAAAAAAAAAAATAATAATGAAAATCTTCCTTATCAGA
MAL13|PF13_0033  ------------------------------------------------
su_gi_contig_862 ------------------------------------------------

PF13_0033        TAATATAAAAATTATGTTTTATTTCTTTATATGTATATTGAAAAAGAA
MAL13|PF13_0033  ------------------------------------------------
su_gi_contig_862 ------------------------------------------------

PF13_0033        AAAGCTTACAAAAAAATAATATATTTTTTTAAATGATGACAGAACACA
MAL13|PF13_0033  ------------------------------------------------
su_gi_contig_862 ------------------------------------------------

PF13_0033        TTACATTTATTAGAATTTGAACATTACAAAGATACTAAAATACATTTC
MAL13|PF13_0033  ------------------------------------------------
su_gi_contig_862 ------------------------------------------------

PF13_0033        AAGAATGAATAAATGAATATAAATATAAATATATATATGTGTACACAT
MAL13|PF13_0033  ------------------------------------------------
su_gi_contig_862 ------------------------------------------------

PF13_0033        CCAAAATAGGCATACATAAATATATTATGCTATATTATATATATATAT
MAL13|PF13_0033  ------------------------------------------------
su_gi_contig_862 ------------------------------------------------

PF13_0033        ATATATATATTATATATATATATATATATTTTTCTTTTTTTTCTTTTT
MAL13|PF13_0033  ------------------------------------------------
su_gi_contig_862 ------------------------------------------------

PF13_0033        TTTTTTTTGTTTAATTATAATAGATAACTATGTTTCTTGTATATATAT
MAL13|PF13_0033  ------------------------------------------------
su_gi_contig_862 ------------------------------------------------

PF13_0033        ATATTTTTATATATATATAAATTTTTGAATTAAAAAAAAAAAAAAAAA
MAL13|PF13_0033  ------------------------------------------------
su_gi_contig_862 ------------------------------------------------

PF13_0033        AAAAAAAAAACATAAAAAAATTAAATATTTTGTTAAAATAAATAATTA
MAL13|PF13_0033  ------------------------------------------------
su_gi_contig_862 ------------------------------------------------

PF13_0033        TGATACACATGTACAATGTTATTACCTGAAATATGTTATTCTTGTTTA
MAL13|PF13_0033  ------------------------------------------------
su_gi_contig_862 ------------------------------------------------

PF13_0033        AATTTTTTCTTATTTTTAATTTCATTCATCTCGAATTGTAGTATTTCT
MAL13|PF13_0033  ------------------------------------------------
su_gi_contig_862 ------------------------------------------------

PF13_0033        TCCTTACTATGATGAACCTAGCAAAATTTATATATATATATATATATA
MAL13|PF13_0033  ------------------------------------------------
su_gi_contig_862 ------------------------------------------------

PF13_0033        AAATATATATATGAATATATCAAATGATATCTCCTTTTTTTTTTTTTT
MAL13|PF13_0033  ------------------------------------------------
su_gi_contig_862 ------------------------------------------------

PF13_0033        TTTTTTTTTTTTTTTGATTTTTAACCTTCTTACAATCCAATTTTAAAT
MAL13|PF13_0033  ------------------------------------------------
su_gi_contig_862 ------------------------------------------------

PF13_0033        AAACTATTGTTTCAAAATGGGGAGTTCTTGGGAATGTGTCCAAGGGTA
MAL13|PF13_0033  ------------------------------------------------
su_gi_contig_862 ------------------------------------------------

PF13_0033        TAATATCTTTTATAATATAACTAAATGAAAAAAAAAAAAAAAAAAAAA
MAL13|PF13_0033  ------------------------------------------------
su_gi_contig_862 ------------------------------------------------

PF13_0033        AAAAAAAAGATATGTGAAAAGTAATATATCAATATAAAATTAGTACTT
MAL13|PF13_0033  ------------------------------------------------
su_gi_contig_862 ------------------------------------------------

PF13_0033        CATACTGCCTATAATTTATTTTATTATATCATTTTTATATTGTTTTAT
MAL13|PF13_0033  ------------------------------------------------
su_gi_contig_862 ------------------------------------------------

PF13_0033        GTTCCCTTATTTCATTTCATTTATTTTATTTTATTTTATTTTATTTTT
MAL13|PF13_0033  ------------------------------------------------
su_gi_contig_862 ------------------------------------------------

PF13_0033        TGTCTTTCTTGAACTTCATTTACCCTAAATTAATCAAATGACTGATAT
MAL13|PF13_0033  ------------------------------------------------
su_gi_contig_862 ------------------------------------------------

PF13_0033        CCTTAAATTGACTGTGCACATTGCATGATACATAAATTATATGCTTGC
MAL13|PF13_0033  ------------------------------------------------
su_gi_contig_862 ------------------------------------------------

PF13_0033        AACATAGTCCTCTTATCCACCTTCTAAATACCTGAAATATTTTTCATG
MAL13|PF13_0033  ------------------------------------------------
su_gi_contig_862 ------------------------------------------------

PF13_0033        TTGAAATAATTTTTTAATTGTTTATTATAAAAATAGAAAACATATACG
MAL13|PF13_0033  ------------------------------------------------
su_gi_contig_862 ------------------------------------------------

PF13_0033        GTTATAGGTAATATGCATATACAATATTTATTTCACATGTATATATTT
MAL13|PF13_0033  ------------------------------------------------
su_gi_contig_862 ------------------------------------------------

PF13_0033        ACTTTTCCACATCCTTTTCGGGGGGGGTTAACAATTATCAAGTCTGGA
MAL13|PF13_0033  ------------------------------------------------
su_gi_contig_862 ------------------------------------------------

PF13_0033        CTTGGCATCACGAATTCTTATAAAAGGAAAATAATAAAACAAACACAG
MAL13|PF13_0033  ------------------------------------------------
su_gi_contig_862 ------------------------------------------------

PF13_0033        ATATATAAATATAAATTGTTAACGAAATTATAAATTTAAATAAATAAA
MAL13|PF13_0033  ------------------------------------------------
su_gi_contig_862 ------------------------------------------------

PF13_0033        TAAATAAATATATATATATATATATAAGCAAAATATCCTTCATTTTTT
MAL13|PF13_0033  ------------------------------------------------
su_gi_contig_862 ------------------------------------------------

PF13_0033        AAATTGTAAAAATATATAAATATACAATCTTACCATTTTGTTTAAATT
MAL13|PF13_0033  ------------------------------------------------
su_gi_contig_862 ------------------------------------------------

PF13_0033        TGATC
MAL13|PF13_0033  -----
su_gi_contig_862 -----

;

endblock;
