# Supplementary material for: cDNA sequences reveal considerable gene prediction inaccuracy in the Plasmodium falciparum genome
Source: BMC Genomics. 2007 Jul 27;8:255. doi: 10.1186/1471-2164-8-255 (PMC1978503; doi:10.1186/1471-2164-8-255)
Supplement: Additional file 2 — Genes with predicted coding regions fully covered by EST and confirmation of predicted introns. Aligned cDNA and predicted CDS sequences can be viewed by double clicking the hyper-linked gene names in the Excel file. [file 1471-2164-8-255-S2.zip › PF13_0043.TXT]

#NEXUS

[!This data assembled using Sequencher, from Gene Codes Corporation.]
begin data;
   dimensions ntax=3 nchar=3458;
   format datatype=dna gap=- interleave=yes;
   matrix

PF13_0043         CTCATTATGTATTATTTATGGGATTATATATCTTATCTATATATTATA
MAL13|PF13_0043   ------------------------------------------------
su_gi_contig_3942 ------------------------------------------------

PF13_0043         ATATATATATACATAGAGATATACTTACACATAGTTATAATTTCTTCT
MAL13|PF13_0043   ------------------------------------------------
su_gi_contig_3942 ------------------------------------------------

PF13_0043         GTTATCATTATGTTTATAATAATTTATACATACATCTACTTATGTTAT
MAL13|PF13_0043   ------------------------------------------------
su_gi_contig_3942 ------------------------------------------------

PF13_0043         TCTATGCACTGCAAAATATCGTCTTTACAATAAACGATGCTTTTAATT
MAL13|PF13_0043   ------------------------------------------------
su_gi_contig_3942 ------------------------------------------------

PF13_0043         GTATCAGAATGGTGTTCATCTTAATCAAACATGTAATTATTAAAATTT
MAL13|PF13_0043   ------------------------------------------------
su_gi_contig_3942 ------------------------------------------------

PF13_0043         ATGAAAAAATTACATGTAAAAATTTTATAACCTTTTACGAATTAAAAG
MAL13|PF13_0043   ------------------------------------------------
su_gi_contig_3942 ------------------------------------------------

PF13_0043         AAGATAAATCGCCCCTCTCATTAACCTGTTTCAATAAACTCAAAAATA
MAL13|PF13_0043   ------------------------------------------------
su_gi_contig_3942 ------------------------------------------------

PF13_0043         AATGTAACATGAATTGTAAATGTTGTAAGGATAAAAATTGTGTGGATA
MAL13|PF13_0043   ------------------------------------------------
su_gi_contig_3942 ------------------------------------------------

PF13_0043         TAGACATAGATGAAATGCATGACATAGATTATGAAAAAAATAAATTAC
MAL13|PF13_0043   ------------------------------------------------
su_gi_contig_3942 ------------------------------------------------

PF13_0043         CATTATTCCCAAATTTTAATAGAAAACCATATTGTAAAAATTTAAATA
MAL13|PF13_0043   ------------------------------------------------
su_gi_contig_3942 ------------------------------------------------

PF13_0043         TCAAAACGTATGAACAGTCATTATTGAATATGCGGAATCCAATATTTA
MAL13|PF13_0043   ------------------------------------------------
su_gi_contig_3942 ------------------------------------------------

PF13_0043         AATGATAAAATGAAATATATATGTGTATGCTTAACTTGTTTTTTTATT
MAL13|PF13_0043   ------------------------------------------------
su_gi_contig_3942 ------------------------------------------------

PF13_0043         TTTTATATTTTATATTTTAAATTTATATATATATATATATATATATAT
MAL13|PF13_0043   ------------------------------------------------
su_gi_contig_3942 ------------------------------------------------

PF13_0043         ATATATATATATTATATAATTTCATGTTTATAAATTAAATTAATACAA
MAL13|PF13_0043   ------------------------------------------------
su_gi_contig_3942 ------------------------------------------------

PF13_0043         AATGAATTCCAATTTTTTTCTTTCAAATTATATATAGAATGTTATATA
MAL13|PF13_0043   ------------------------------------------------
su_gi_contig_3942 ------------------------------------------------

PF13_0043         AGAATTTTGAAATTTTTTTTTTTTTTTAATTTTAAATATTTACCTTAA
MAL13|PF13_0043   ------------------------------------------------
su_gi_contig_3942 ------------------------------------------------

PF13_0043         TAAAAGAATAAAATAAATTATATTTATTACTAATCGTATTATATCACA
MAL13|PF13_0043   ------------------------------------------------
su_gi_contig_3942 ------------------------------------------------

PF13_0043         TTATAATATATATATATATATATATATATATATATATATATATATATA
MAL13|PF13_0043   ------------------------------------------------
su_gi_contig_3942 ------------------------------------------------

PF13_0043         TGTATATATTTTATTTATTTAGTGATTTTTATGAAAATGTAAAATACA
MAL13|PF13_0043   ------------------------------------------------
su_gi_contig_3942 ------------------------------------------------

PF13_0043         ATTAAACTTTACATATATATATATATATATATATAATATTTGAATCAA
MAL13|PF13_0043   ------------------------------------------------
su_gi_contig_3942 ------------------------------------------------

PF13_0043         TATATTTTTAATCTTATTTTAATGTTTATGTGCATCCATATAAGTTCA
MAL13|PF13_0043   ------------------------------------------------
su_gi_contig_3942 ------------------------------------------------

PF13_0043         TGTGTGTATATAAAATATAAATAGATATATAAATAAATATTATATATA
MAL13|PF13_0043   ------------------------------------------------
su_gi_contig_3942 ------------------------------------------------

PF13_0043         TATAAAATATTTTAAACTTATTTTTTGGAAACTATTTAAACTTAACAT
MAL13|PF13_0043   ------------------------------------------------
su_gi_contig_3942 ------------------------------------------------

PF13_0043         TTTAAATAAATAAATAAATATATATATATATATTATCATATTCGAGTA
MAL13|PF13_0043   ------------------------------------------------
su_gi_contig_3942 ------------------------------------------------

PF13_0043         CACGAAGTATTATTGCAAAAAAAAAAAAACAAAAAAAAGTTAGGAAAA
MAL13|PF13_0043   ------------------------------------------------
su_gi_contig_3942 ------------------------------------------------

PF13_0043         AATAAAATACAATAATTTTAAAACTATATATTCTCCATAATTATTAAT
MAL13|PF13_0043   ------------------------------------------------
su_gi_contig_3942 ------------------------------------------------

PF13_0043         ATTATAAAAAATAAACATATTATTATATTAATAATGGAATAAAGGGAT
MAL13|PF13_0043   ------------------------------------------------
su_gi_contig_3942 ------------------------------------------------

PF13_0043         TTTACTAAAACAAATATATATATATATATATATATATATAATTATTTA
MAL13|PF13_0043   ------------------------------------------------
su_gi_contig_3942 -----------------------------------------TTATTTA

PF13_0043         TATTTTTAAATGAAAATTCCTTAAACCCTTATGGTATAATATATATAT
MAL13|PF13_0043   ------------------------------------------------
su_gi_contig_3942 TATTTTTAAATGAAAATTCCTTAAACCCTTATGGTATAATATATATAT

PF13_0043         ATTTTGATAATTAACATTTTTTTTTATTTTTTCGCAACCTATCCATTT
MAL13|PF13_0043   ------------------------------------------------
su_gi_contig_3942 ATTTTGATAATTAACATTTTTTTTTATTTTTTCGCAACCTATCCATTT

PF13_0043         ACATATATATAATATACATATTTTCTTTTAACCCCCCCCCCACCCTTA
MAL13|PF13_0043   ------------------------------------------------
su_gi_contig_3942 ACATATATATAATATACATATTTTCTTTTAACCCCCCCCCCACCCTTA

PF13_0043         CATTCTCACATAATGGAAAACCAAAACAATGAAGAACAAACTAATAAG
MAL13|PF13_0043   ------------ATGGAAAACCAAAACAATGAAGAACAAACTAATAAG
su_gi_contig_3942 CATTCTCACATAATGGAAAACCAAAACAATGAAGAACAAACTAATAAG

PF13_0043         ATTAAAGAAACTTTATTTGGTCTTTCTACAGGTATTATTCAAAAAGCT
MAL13|PF13_0043   ATTAAAGAAACTTTATTTGGTCTTTCTACAGGTATTATTCAAAAAGCT
su_gi_contig_3942 ATTAAAGAAACTTTATTTGGTCTTTCTACAGGTATTATTCAAAAAGCT

PF13_0043         ATAAATAATAATGTTGATTTAAGAAATTATCGAATGAGAAAAGAAGCA
MAL13|PF13_0043   ATAAATAATAATGTTGATTTAAGAAATTATCGAATGAGAAAAGAAGCA
su_gi_contig_3942 ATAAATAATAATGTTGATTTAAGAAATTATCGAATGAGAAAAGAAGCA

PF13_0043         CTCGAGACACTAGGGAAATGTTTGTCTATGTTTATTTTATATATAACT
MAL13|PF13_0043   CTCGAGACACTAGGGAAATGTTTGTCTATGTTTATTTTATATATAACT
su_gi_contig_3942 CTCGAGACACTAGGGAAATGTTTGTCTATGTTTATTTTATATATAACT

PF13_0043         GATGGAGCTATGGAATATTGTGAAAATGAAAAAAGATCTACCATACTG
MAL13|PF13_0043   GATGGAGCTATGGAATATTGTGAAAATGAAAAAAGATCTACCATACTG
su_gi_contig_3942 GATGGAGCTATGGAATATTGTGAAAATGAAAAAAGATCTACCATACTG

PF13_0043         GTCAGAGATATTTTAAATTCTTTAGATGATTCTTTATTTCTAGATATA
MAL13|PF13_0043   GTCAGAGATATTTTAAATTCTTTAGATGATTCTTTATTTCTAGATATA
su_gi_contig_3942 GTCAGAGATATTTTAAATTCTTTAGATGATTCTTTATTTCTAGATATA

PF13_0043         CATGATGAATTGAAAAGACAGCTAACTATTCAAGAAGAAAATAATAAA
MAL13|PF13_0043   CATGATGAATTGAAAAGACAGCTAACTATTCAAGAAGAAAATAATAAA
su_gi_contig_3942 CATGATGAATTGAAAAGACAGCTAACTATTCAAGAAGAAAATAATAAA

PF13_0043         ACGGAAATATCAAAAGTATCAGAAAATGTACAAGCTCAATATGCTTCA
MAL13|PF13_0043   ACGGAAATATCAAAAGTATCAGAAAATGTACAAGCTCAATATGCTTCA
su_gi_contig_3942 ACGGAAATATCAAAAGTATCATTTTATGTACAAGCTCAATATGCTTCA

PF13_0043         AACAATGAACTTAATAATAATCAAAAGGAAGGGAAGCCAAAAAATAAA
MAL13|PF13_0043   AACAATGAACTTAATAATAATCAAAAGGAAGGGAAGCCAAAAAATAAA
su_gi_contig_3942 AACAATGAACTTAATAATAATCAAAAGGAAGGGAAGCCAAAAAATAAA

PF13_0043         GATGATGATTTTGATATATTGTTACAAGCTCTAGAATAAGGAAAAAAA
MAL13|PF13_0043   GATGATGATTTTGATATATTGTTACAAGCTCTAGAATAA---------
su_gi_contig_3942 GATGATGATTTTGATATATTGTTACAAGCTCTAGAATAAGGAAAAAAA

PF13_0043         AACATATATATATATATATATATATATATATATATATATACATATATA
MAL13|PF13_0043   ------------------------------------------------
su_gi_contig_3942 A-----------------------------------------------

PF13_0043         TAGTCCCTTTTGTATATACAGTTCCTCTTTTTTTTCGTTGAATTTTTT
MAL13|PF13_0043   ------------------------------------------------
su_gi_contig_3942 ------------------------------------------------

PF13_0043         AAAAAAATCATAACATTTATAAATTATTATATAATTAAAAGAATTTAT
MAL13|PF13_0043   ------------------------------------------------
su_gi_contig_3942 ------------------------------------------------

PF13_0043         ACATTTTAATGTTTATATATTTTTATTTTTTTTTATAATTAATAAATT
MAL13|PF13_0043   ------------------------------------------------
su_gi_contig_3942 ------------------------------------------------

PF13_0043         TATTAAAATTATAAAATTATTTGTAAATTGAAAAAACCATTTTGGTTT
MAL13|PF13_0043   ------------------------------------------------
su_gi_contig_3942 ------------------------------------------------

PF13_0043         ATACATATGAGTGAATAAATAAAATTTGTATATATAACAAAAATTTAT
MAL13|PF13_0043   ------------------------------------------------
su_gi_contig_3942 ------------------------------------------------

PF13_0043         AAAAAAATAAATCAATATAAATTAATGATCATATTTAATAAAAACATT
MAL13|PF13_0043   ------------------------------------------------
su_gi_contig_3942 ------------------------------------------------

PF13_0043         TATTAATATTTAAACGTAAATATAATTAAATAAATAAATAAATAAATA
MAL13|PF13_0043   ------------------------------------------------
su_gi_contig_3942 ------------------------------------------------

PF13_0043         TATATATATATATATATATATATATATATATTATATATTATATATTAC
MAL13|PF13_0043   ------------------------------------------------
su_gi_contig_3942 ------------------------------------------------

PF13_0043         TATTTATATATTTATACTTTTCATGTTGTTGAGGAATGAAAGTTAATA
MAL13|PF13_0043   ------------------------------------------------
su_gi_contig_3942 ------------------------------------------------

PF13_0043         AATACATAAATAAGTAATGTTAAATCGAATTTATTGAATAATTTCTTG
MAL13|PF13_0043   ------------------------------------------------
su_gi_contig_3942 ------------------------------------------------

PF13_0043         CTTATACCAAACTTATATATTCGTCATAACTCTTTATGGTATAGAATG
MAL13|PF13_0043   ------------------------------------------------
su_gi_contig_3942 ------------------------------------------------

PF13_0043         ATTTTCTTTCCTTTTGTCTTGAGAATTTTCTATATAATGAGTCAATAA
MAL13|PF13_0043   ------------------------------------------------
su_gi_contig_3942 ------------------------------------------------

PF13_0043         AAAGAGAACAAAGTTTCATATTAGTTATTAAAGGAACCTGGAAATCTG
MAL13|PF13_0043   ------------------------------------------------
su_gi_contig_3942 ------------------------------------------------

PF13_0043         ATGCTAATCTTCTAATTTTATAACCATTTGAACTAACCTTTGTTTTTA
MAL13|PF13_0043   ------------------------------------------------
su_gi_contig_3942 ------------------------------------------------

PF13_0043         ATGTATCAGTTATATTAATAACCATTTCAACTTTATGATTCATAATTA
MAL13|PF13_0043   ------------------------------------------------
su_gi_contig_3942 ------------------------------------------------

PF13_0043         AATCTGTTGTATTTGGTGATATATTTTCTGCATTTTTATTATGAACTT
MAL13|PF13_0043   ------------------------------------------------
su_gi_contig_3942 ------------------------------------------------

PF13_0043         TAATAAGTCTTTGATGAAATTTAGAACCTTTATTAACATTAAAAGATT
MAL13|PF13_0043   ------------------------------------------------
su_gi_contig_3942 ------------------------------------------------

PF13_0043         CTAAAAATTTAGAGTAGAAATCATACGTACCTTCAGTCGCATATATTG
MAL13|PF13_0043   ------------------------------------------------
su_gi_contig_3942 ------------------------------------------------

PF13_0043         TAAATCCCATTAAAAATAATAATTGGAACGGTTCTTCAAAAGCTAATT
MAL13|PF13_0043   ------------------------------------------------
su_gi_contig_3942 ------------------------------------------------

PF13_0043         TATTATTTAAATTTTTAATACTTATAAGTATTGATTTTTTGGGTAACT
MAL13|PF13_0043   ------------------------------------------------
su_gi_contig_3942 ------------------------------------------------

PF13_0043         TCATACCTGTAGCTATTAATGATTTTAATAAAGCTTCATATTTATTTA
MAL13|PF13_0043   ------------------------------------------------
su_gi_contig_3942 ------------------------------------------------

PF13_0043         AACCAAAACATGCTACTTCACCTGTAGATTTCATTTCTACACCTAGTA
MAL13|PF13_0043   ------------------------------------------------
su_gi_contig_3942 ------------------------------------------------

PF13_0043         TACAATCTGATCCATGTAATCTATTAAATGAGAAAATCGGTGCTTTTA
MAL13|PF13_0043   ------------------------------------------------
su_gi_contig_3942 ------------------------------------------------

PF13_0043         CAGCTGTATATTCTAAATCAATTAATGATATATTAATTGGTTTGACGT
MAL13|PF13_0043   ------------------------------------------------
su_gi_contig_3942 ------------------------------------------------

PF13_0043         CATAACCCATTAATATCCTTGTAGCTAAATCTATAAAGTTTAGATTTA
MAL13|PF13_0043   ------------------------------------------------
su_gi_contig_3942 ------------------------------------------------

PF13_0043         GAGCTTTTGATATAAATGGAAAAGTTCTAGATGCTCTTAAATTACATT
MAL13|PF13_0043   ------------------------------------------------
su_gi_contig_3942 ------------------------------------------------

PF13_0043         CAATAATTTTTATTTCATTTTGATGACATATAAATTGTATATTAAATG
MAL13|PF13_0043   ------------------------------------------------
su_gi_contig_3942 ------------------------------------------------

PF13_0043         GACCAGATATATTTAATGATTTTGAAATCTTTTCGGATATTTTCTTTA
MAL13|PF13_0043   ------------------------------------------------
su_gi_contig_3942 ------------------------------------------------

PF13_0043         TTTTCCTATGTGTTTCAACATATATATTTTGTGCAGGTAATATTAATG
MAL13|PF13_0043   ------------------------------------------------
su_gi_contig_3942 ------------------------------------------------

PF13_0043         TTGCATCACCTGAATGTACACCAGCATTTTCAACATGTTCAGATATAG
MAL13|PF13_0043   ------------------------------------------------
su_gi_contig_3942 ------------------------------------------------

PF13_0043         CA
MAL13|PF13_0043   --
su_gi_contig_3942 --

;

endblock;
