# Supplementary material for: cDNA sequences reveal considerable gene prediction inaccuracy in the Plasmodium falciparum genome
Source: BMC Genomics. 2007 Jul 27;8:255. doi: 10.1186/1471-2164-8-255 (PMC1978503; doi:10.1186/1471-2164-8-255)
Supplement: Additional file 2 — Genes with predicted coding regions fully covered by EST and confirmation of predicted introns. Aligned cDNA and predicted CDS sequences can be viewed by double clicking the hyper-linked gene names in the Excel file. [file 1471-2164-8-255-S2.zip › PF13_0058.TXT]

#NEXUS

[!This data assembled using Sequencher, from Gene Codes Corporation.]
begin data;
   dimensions ntax=3 nchar=3432;
   format datatype=dna gap=- interleave=yes;
   matrix

PF13_0058         AATTGTTTATAAATTTTCCTTAGTTAAAAAAAAAAAATATATATATAT
MAL13|PF13_0058   ------------------------------------------------
su_gi_contig_1700 ------------------------------------------------

PF13_0058         ATATTTGCAATAGTTATAAATATTATAGGACTTTTTTTCTAATATTAA
MAL13|PF13_0058   ------------------------------------------------
su_gi_contig_1700 ------------------------------------------------

PF13_0058         ATTATCTTGTTATACAATTCACAAATAAACACAATCTATGTATATTTA
MAL13|PF13_0058   ------------------------------------------------
su_gi_contig_1700 ------------------------------------------------

PF13_0058         TAATATATTTTTATTTACGTTAGCATAAAATAAATAATAAAAGAAAGG
MAL13|PF13_0058   ------------------------------------------------
su_gi_contig_1700 ------------------------------------------------

PF13_0058         AAATAAAAAAAAAAAAAAAAAATATTTCTTATTTTTAAAAATACATGA
MAL13|PF13_0058   ------------------------------------------------
su_gi_contig_1700 ------------------------------------------------

PF13_0058         AACAGCAAGGAAATATATTTTAAAAAGCTATTTTTTTTTTTTTTTTTT
MAL13|PF13_0058   ------------------------------------------------
su_gi_contig_1700 ------------------------------------------------

PF13_0058         TTTTTTTTTTTTTTTCGCTAGTTTCAAAATATTTTTATATATATAAAT
MAL13|PF13_0058   ------------------------------------------------
su_gi_contig_1700 ------------------------------------------------

PF13_0058         ATATATATATATATATTATATACATATATTTATGTGTATATAAATAGG
MAL13|PF13_0058   ------------------------------------------------
su_gi_contig_1700 ------------------------------------------------

PF13_0058         ACGTTGTAAATTTTATAGCTGTTGTTGTTTCATAAAATAATGCACAAG
MAL13|PF13_0058   ------------------------------------------------
su_gi_contig_1700 ------------------------------------------------

PF13_0058         AAGTAAATTTTGAAATATAATATATATAACTATTTTCCTTTTCCTTTT
MAL13|PF13_0058   ------------------------------------------------
su_gi_contig_1700 ------------------------------------------------

PF13_0058         TATTTATTTTTTTATTCTAACCATTTGTCATAAGTATAAATTTCCAAT
MAL13|PF13_0058   ------------------------------------------------
su_gi_contig_1700 ------------------------------------------------

PF13_0058         ATATATAATATTTATATGTTATATATAAATATATGTATATATGTGTAT
MAL13|PF13_0058   ------------------------------------------------
su_gi_contig_1700 ------------------------------------------------

PF13_0058         ATATGTATATATTTTATATACATTTGATAAAAATTTTATTTTAGATAA
MAL13|PF13_0058   ------------------------------------------------
su_gi_contig_1700 ------------------------------------------------

PF13_0058         GAAAAAAATTACAAATAAAATTTTCACATTTCGCTTTATTAAGTGTGC
MAL13|PF13_0058   ------------------------------------------------
su_gi_contig_1700 ------------------------------------------------

PF13_0058         ATAATTTTTATGTGTTTGCTTTAAATAAAAATAGCTATATATCAATGA
MAL13|PF13_0058   ------------------------------------------------
su_gi_contig_1700 ------------------------------------------------

PF13_0058         AATAGTAATAATTTTTTTTTTTTTTTTTTTTTTTTTTTTTTTTTTTGT
MAL13|PF13_0058   ------------------------------------------------
su_gi_contig_1700 ------------------------------------------------

PF13_0058         TCATCTTTATGTACAGAACAAAAATAAATGAAATGTTTCTTCGTACTA
MAL13|PF13_0058   ------------------------------------------------
su_gi_contig_1700 ------------------------------------------------

PF13_0058         ATATAACATATTTATTAATATACAATACTTCTTTTTATTTTGTTTTTA
MAL13|PF13_0058   ------------------------------------------------
su_gi_contig_1700 ------------------------------------------------

PF13_0058         ATTTTTTGGTAATGCAACATCATATGTATATATATTATATATATTATA
MAL13|PF13_0058   ------------------------------------------------
su_gi_contig_1700 ------------------------------------------------

PF13_0058         TATATATATATATATATATATTATATTATATTATATTATATTATATAT
MAL13|PF13_0058   ------------------------------------------------
su_gi_contig_1700 ------------------------------------------------

PF13_0058         ATATATATATATACACATATATATATAAGTAAATAAAAATTATAACAA
MAL13|PF13_0058   ------------------------------------------------
su_gi_contig_1700 ------------------------------------------------

PF13_0058         TTTATTTTTTACATTTTTTAAATTTAATTATTTTATAAATAAATAAAT
MAL13|PF13_0058   ------------------------------------------------
su_gi_contig_1700 ------------------------------------------------

PF13_0058         ATATATATATGTAATATATGTATGTATGTATAATTTATATAATATAGA
MAL13|PF13_0058   ------------------------------------------------
su_gi_contig_1700 -----------------------------------------------A

PF13_0058         TATATTTTATATTATTTTG-TTTTTTTCTTTCCTTCTTCTACACATAT
MAL13|PF13_0058   ------------------------------------------------
su_gi_contig_1700 TATATTTTATATTATTTTGTTTTTTTTCTTTCCTTCTTCTACACATAT

PF13_0058         TTTCTTGTCATATAATTTTTATGTTTTAACTTTATGTAATTTGTTAAG
MAL13|PF13_0058   ------------------------------------------------
su_gi_contig_1700 TTTCTTGTCATATAATTTTTATGTTTTAACTTTAT-------------

PF13_0058         AAAAAAAAAAAAAAATTAACAACTATTCATTTGTAAATTATATATATA
MAL13|PF13_0058   ------------------------------------------------
su_gi_contig_1700 ------------------------------------------------

PF13_0058         TATATATATATATATATATATATTTTATCAACATAATATTTATTGTCT
MAL13|PF13_0058   ------------------------------------------------
su_gi_contig_1700 ------------------------------------------------

PF13_0058         TTTGATTTTGTAAAAAAAAAAAAAAAAATAAAATAATAATTAAATAAT
MAL13|PF13_0058   ------------------------------------------------
su_gi_contig_1700 ------------------------------------------------

PF13_0058         TAAATATTATTTCGTTTTATAAAGTGAATTTTTTTTTTCTTTTTATTT
MAL13|PF13_0058   ------------------------------------------------
su_gi_contig_1700 ------------------------------------------------

PF13_0058         CATATAAAAGGATTTATAATATATATATATATATATATATATATATAT
MAL13|PF13_0058   ------------------------------------------------
su_gi_contig_1700 ------------------------------------------------

PF13_0058         ATATATATATAAGTATATATATTTATAGTTTATAGTTTATTTAAATAC
MAL13|PF13_0058   ------------------------------------------------
su_gi_contig_1700 -----------------------------------TTTATTTAAATAC

PF13_0058         AAAATAGAAAAAATGGCTTTTTCACCACTTTGCGGAGTTAATTGTACC
MAL13|PF13_0058   ------------ATGGCTTTTTCACCACTTTGCGGAGTTAATTGTACC
su_gi_contig_1700 AAAATAGAAAAAATGGCTTTTTCACCACTTTGCGGAGTTAATTGTACC

PF13_0058         TCAAGACCCTCAGCTTCTACCATAAATACCTTCCTTACGAAAGCTCAA
MAL13|PF13_0058   TCAAGACCCTCAGCTTCTACCATAAATACCTTCCTTACGAAAGCTCAA
su_gi_contig_1700 TCAAGACCCTCAGCTTCTACCATAAATACCTTCCTTACGAAAGCTCAA

PF13_0058         CATGATGTTACTTTAACAGATACCGATACCAGAATCTTCATAAAGAAT
MAL13|PF13_0058   CATGATGTTACTTTAACAGATACCGATACCAGAATCTTCATAAAGAAT
su_gi_contig_1700 CATGATGTTACTTTAACAGATACCGATACCAGAATCTTCATAAAGAAT

PF13_0058         ATAAAAACAGGTGTTACCATGGAACAATTTAGAAACTCTCTTCAAGAA
MAL13|PF13_0058   ATAAAAACAGGTGTTACCATGGAACAATTTAGAAACTCTCTTCAAGAA
su_gi_contig_1700 ATAAAAACAGGTGTTACCATGGAACAATTTAGAAACTCTCTTCAAGAA

PF13_0058         TTCGGTGCTATGCAAGTTTATTTTTATGAACCAGGATCTAATAATGAT
MAL13|PF13_0058   TTCGGTGCTATGCAAGTTTATTTTTATGAACCAGGATCTAATAATGAT
su_gi_contig_1700 TTCGGTGCTATGCAAGTTTATTTTTATGAACCAGGATCTAATAATGAT

PF13_0058         GGATGGGCATGGGTTGGATTTGAAAATAAAGAAGCAGCACTTAAAGTT
MAL13|PF13_0058   GGATGGGCATGGGTTGGATTTGAAAATAAAGAAGCAGCACTTAAAGTT
su_gi_contig_1700 GGATGGGCATGGGTTGGATTTGAAAATAAAGAAGCAGCACTTAAAGTT

PF13_0058         ATCGAAGAATCAGAGAAAATGCAAGAAGAAATGAATGAAGAAAATTTA
MAL13|PF13_0058   ATCGAAGAATCAGAGAAAATGCAAGAAGAAATGAATGAAGAAAATTTA
su_gi_contig_1700 ATCGAAGAATCAGAGAAAATGCAAGAAGAAATGAATGAAGAAAATTTA

PF13_0058         AATGAAATGCAAAATGAAGATAATGAAGAACAAGGATCAAATAGTTTT
MAL13|PF13_0058   AATGAAATGCAAAATGAAGATAATGAAGAACAAGGATCAAATAGTTTT
su_gi_contig_1700 AATGAAATGCAAAATGAAGATAATGAAGAACAAGGATCAAATAGTTTT

PF13_0058         TATGCTGAAGATGAAGATAAAAAAGATGAAGAGGAAGAAGAAGAAGAA
MAL13|PF13_0058   TATGCTGAAGATGAAGATAAAAAAGATGAAGAGGAAGAAGAAGAAGAA
su_gi_contig_1700 TATGCTGAAGATGAAGATAAAAAAGATGAAGAGGAAGAAGAAGAAGAA

PF13_0058         GAGGAATATTAATTGGTTATATATACAATGATATATATATATATATAT
MAL13|PF13_0058   GAGGAATATTAA------------------------------------
su_gi_contig_1700 GAGGAATATTAATTGGTTATATATACAATGATATATATATATATAAAT

PF13_0058         ATAATATTGATCAAGAAATTAAAAAAAAAAAAAAAAATGCTAACATAT
MAL13|PF13_0058   ------------------------------------------------
su_gi_contig_1700 ATAATATTGATCAAG---------------------------------

PF13_0058         ATAAATGTATCTATGTATGTAAATGTTAATCTATTTACACATATTATT
MAL13|PF13_0058   ------------------------------------------------
su_gi_contig_1700 ------------------------------------------------

PF13_0058         CCAAATAGAAACAAAAAAAAAAAAAAGAAAAAAATACATAAATATATA
MAL13|PF13_0058   ------------------------------------------------
su_gi_contig_1700 ------------------------------------------------

PF13_0058         ATAAAGTGCGAAGATATATATTTCATTTCATGATTAATTTTGATATTA
MAL13|PF13_0058   ------------------------------------------------
su_gi_contig_1700 ------------------------------------------------

PF13_0058         TTATTTTATATTATTTTATTTTTATTATTTATTTTATTTTTTTTCTCA
MAL13|PF13_0058   ------------------------------------------------
su_gi_contig_1700 ------------------------------------------------

PF13_0058         CTTCCCCCCCCTGTCAAACTTTAATTATTTATTTTTTTATATTATATA
MAL13|PF13_0058   ------------------------------------------------
su_gi_contig_1700 ------------------------------------------------

PF13_0058         TATATATATTATATATATATATATATATTTTTTTTTTTGTTTTTCTTT
MAL13|PF13_0058   ------------------------------------------------
su_gi_contig_1700 ------------------------------------------------

PF13_0058         TTTTTTTTTTTTTTTGGTATTATAAATTCCTTTGACTTACATATATAT
MAL13|PF13_0058   ------------------------------------------------
su_gi_contig_1700 ------------------------------------------------

PF13_0058         ATATATTATAAATATTTATGTATGTTTCTATAATATGTTCATCCTTAT
MAL13|PF13_0058   ------------------------------------------------
su_gi_contig_1700 ------------------------------------------------

PF13_0058         CATTAACATATATATAATATTGTTTAGTTAAGAGAATGATATTTTGTT
MAL13|PF13_0058   ------------------------------------------------
su_gi_contig_1700 ------------------------------------------------

PF13_0058         CTTTAGTTATTATATATAACGAAAATGAAACAAGAAAAAGTAAAAAAA
MAL13|PF13_0058   ------------------------------------------------
su_gi_contig_1700 ------------------------------------------------

PF13_0058         AAAAAAATAATAATAATAATAATAATAATAAATATAAATATATATATA
MAL13|PF13_0058   ------------------------------------------------
su_gi_contig_1700 ------------------------------------------------

PF13_0058         TATATATATTTATTTATTTATTTATATATATATATATATATATACATT
MAL13|PF13_0058   ------------------------------------------------
su_gi_contig_1700 ------------------------------------------------

PF13_0058         TTAGAACAAACGCCATTATAATTACTTGCATATATTTTTCAAGTGTCT
MAL13|PF13_0058   ------------------------------------------------
su_gi_contig_1700 ------------------------------------------------

PF13_0058         CACCTTAAAATATAATTTATATTTTTTTATGGAAAACATGTTTTTCGT
MAL13|PF13_0058   ------------------------------------------------
su_gi_contig_1700 ------------------------------------------------

PF13_0058         AGATATTATTGATCAATGTGTATATTAAAATATATGTGCATAATTATT
MAL13|PF13_0058   ------------------------------------------------
su_gi_contig_1700 ------------------------------------------------

PF13_0058         CTGTGATAATATTTTAAAGGAATATTTTCTCGTATAATTTAGTTAGAC
MAL13|PF13_0058   ------------------------------------------------
su_gi_contig_1700 ------------------------------------------------

PF13_0058         TTGTAACATTTTAAAAATTTTAAAAGAATATGCAAAAAAAAAAAAAAA
MAL13|PF13_0058   ------------------------------------------------
su_gi_contig_1700 ------------------------------------------------

PF13_0058         AAAAAAATAAAGATATAACATAATAAATTGACAAAAATGTGATTCATG
MAL13|PF13_0058   ------------------------------------------------
su_gi_contig_1700 ------------------------------------------------

PF13_0058         TTATAATTTGAATGTATATATAAAATATATAATATTATATGATATATA
MAL13|PF13_0058   ------------------------------------------------
su_gi_contig_1700 ------------------------------------------------

PF13_0058         ATATTTATTTTTTTGCACACATATTTTACATTTTAATAAAATTAAAGA
MAL13|PF13_0058   ------------------------------------------------
su_gi_contig_1700 ------------------------------------------------

PF13_0058         AATGGAATGAAAAAAAAAAAAAAAATAAATAAAATTAAAAATAATGGT
MAL13|PF13_0058   ------------------------------------------------
su_gi_contig_1700 ------------------------------------------------

PF13_0058         TTTTCTGTTTAGATATATTATATGTAATTTCCACAAAATACTACAAAT
MAL13|PF13_0058   ------------------------------------------------
su_gi_contig_1700 ------------------------------------------------

PF13_0058         TATGTTAAATAAAAGTACGTTTAAGTTTTTTGGATTTTTTTTTTTTTT
MAL13|PF13_0058   ------------------------------------------------
su_gi_contig_1700 ------------------------------------------------

PF13_0058         TTAATTTAATATAATTCAATTAATATAAACATAAATAAAAAAAAAAAA
MAL13|PF13_0058   ------------------------------------------------
su_gi_contig_1700 ------------------------------------------------

PF13_0058         TAAATATAAATATATATATATATATATATATATATATATATATATATG
MAL13|PF13_0058   ------------------------------------------------
su_gi_contig_1700 ------------------------------------------------

PF13_0058         ACTTATTAGAAAAAAGTGCTCAAATGTAGGTGGAAATTATATTCTTAT
MAL13|PF13_0058   ------------------------------------------------
su_gi_contig_1700 ------------------------------------------------

PF13_0058         TTTATAGAATAATATATTTATAAATTAAAAAATATATAGGAAATATAT
MAL13|PF13_0058   ------------------------------------------------
su_gi_contig_1700 ------------------------------------------------

PF13_0058         ATTTATATGTAGAATAATTTCTTTCTTTTTTCTCTTTTCCTTTTTTTA
MAL13|PF13_0058   ------------------------------------------------
su_gi_contig_1700 ------------------------------------------------

PF13_0058         ATTAATATAATAAAATTAAAGGTTTAATTATGAAAAGGTAAAAAGGAA
MAL13|PF13_0058   ------------------------------------------------
su_gi_contig_1700 ------------------------------------------------

PF13_0058         AATTTCTAAGTTGTATAATTTATA
MAL13|PF13_0058   ------------------------
su_gi_contig_1700 ------------------------

;

endblock;
