# Supplementary material for: cDNA sequences reveal considerable gene prediction inaccuracy in the Plasmodium falciparum genome
Source: BMC Genomics. 2007 Jul 27;8:255. doi: 10.1186/1471-2164-8-255 (PMC1978503; doi:10.1186/1471-2164-8-255)
Supplement: Additional file 2 — Genes with predicted coding regions fully covered by EST and confirmation of predicted introns. Aligned cDNA and predicted CDS sequences can be viewed by double clicking the hyper-linked gene names in the Excel file. [file 1471-2164-8-255-S2.zip › PF13_0081.TXT]

#NEXUS

[!This data assembled using Sequencher, from Gene Codes Corporation.]
begin data;
   dimensions ntax=3 nchar=3489;
   format datatype=dna gap=- interleave=yes;
   matrix

PF13_0081         CAAGACAAATTTGAAATTCAGGTACAAAAATAAAATGAAATAAATAAA
MAL13|PF13_0081   ------------------------------------------------
su_gi_contig_7719 ------------------------------------------------

PF13_0081         TAAGGAATAGCTAGCCAAAAAAAAAAAAAAAAAAGCGTAATTTATTAT
MAL13|PF13_0081   ------------------------------------------------
su_gi_contig_7719 ------------------------------------------------

PF13_0081         TTGTACAAGATCTTGGAAGAATTAAATATATATGTGTTTTTACCATGA
MAL13|PF13_0081   ------------------------------------------------
su_gi_contig_7719 ------------------------------------------------

PF13_0081         ATGATAAATAAATAAATATATATATATATATATTTTTTTTTTCTTTTA
MAL13|PF13_0081   ------------------------------------------------
su_gi_contig_7719 ------------------------------------------------

PF13_0081         AATAGGTTCCAGCAGCAGCAGTTTATTCCTTCTGTTACGATAATAGGA
MAL13|PF13_0081   ------------------------------------------------
su_gi_contig_7719 ------------------------------------------------

PF13_0081         AAAATTCTGATGTAACAATTATGTTTACACTAAGAGTAAAAGAAAGTC
MAL13|PF13_0081   ------------------------------------------------
su_gi_contig_7719 ------------------------------------------------

PF13_0081         ATAATGTGAATGACTCTGAATTAAGTACTATAGACGATGTGAAACAAA
MAL13|PF13_0081   ------------------------------------------------
su_gi_contig_7719 ------------------------------------------------

PF13_0081         TAAATGAGAAAACATCTGAGTTATTTGATCAAGTAAGAAAATATATAA
MAL13|PF13_0081   ------------------------------------------------
su_gi_contig_7719 ------------------------------------------------

PF13_0081         TGTTATGTATACATAAAACTATATGAAATTAAATATTAAAATGAATAT
MAL13|PF13_0081   ------------------------------------------------
su_gi_contig_7719 ------------------------------------------------

PF13_0081         ATATATATATATATATATATATATTTATTTATTTATTATTTATTATTT
MAL13|PF13_0081   ------------------------------------------------
su_gi_contig_7719 ------------------------------------------------

PF13_0081         TTTTATGTATCCTTTACAGTTCTTGGAGGTGTTTGATGAACAAGAACG
MAL13|PF13_0081   ------------------------------------------------
su_gi_contig_7719 ------------------------------------------------

PF13_0081         GATGATGGAGAAGTCCGATTTATATAAACAATTTAATGAAAAAATGAA
MAL13|PF13_0081   ------------------------------------------------
su_gi_contig_7719 ------------------------------------------------

PF13_0081         TTCCAAATTAATCCTGTGGTTGGAAATACAAATCATTTTATTGGTTGT
MAL13|PF13_0081   ------------------------------------------------
su_gi_contig_7719 ------------------------------------------------

PF13_0081         TCTAACATTAGTTCACATATATTATATAAAATCTTTTTTTGAAATAAA
MAL13|PF13_0081   ------------------------------------------------
su_gi_contig_7719 ------------------------------------------------

PF13_0081         AACTATAGTTTAAAAGTTGTGTAATATAATTTTATTAAACATAAAAGT
MAL13|PF13_0081   ------------------------------------------------
su_gi_contig_7719 ------------------------------------------------

PF13_0081         TATAAAATATATTAGCAATAATTATATATGTGATATGTATATATATTA
MAL13|PF13_0081   ------------------------------------------------
su_gi_contig_7719 ------------------------------------------------

PF13_0081         TTTTTATTATTTTTTATTATTTTGAATTTTTTTTCTTTTTATCCTAAT
MAL13|PF13_0081   ------------------------------------------------
su_gi_contig_7719 ------------------------------------------------

PF13_0081         ATATAATATTAATAAAAAGGAAAAATAAAAGGAAAAAAAAAAAAAAAA
MAL13|PF13_0081   ------------------------------------------------
su_gi_contig_7719 ------------------------------------------------

PF13_0081         AAAAGAAAAAAAAAAAAAAACATTGTTTTTGTCTCCCTTATATTTTTA
MAL13|PF13_0081   ------------------------------------------------
su_gi_contig_7719 ------------------------------------------------

PF13_0081         TTTTTTCTTATTTTTGTTGATAAAAATAAAACTTTTTTCATGTATTTT
MAL13|PF13_0081   ------------------------------------------------
su_gi_contig_7719 ------------------------------------------------

PF13_0081         TTAAAAACATATTTTTTGCTTTTTATTATAAACTATATAAAAGAAAAA
MAL13|PF13_0081   ------------------------------------------------
su_gi_contig_7719 ------------------------------------------------

PF13_0081         ATAAAAACATATATAAAAATATCCATAAAGTATCTTCTTATGTGATAC
MAL13|PF13_0081   ------------------------------------------------
su_gi_contig_7719 ------------------------------------------------

PF13_0081         ATCCATATATACATATATAAAATATATATATTTATATATACAGTTCTA
MAL13|PF13_0081   ------------------------------------------------
su_gi_contig_7719 ------------------------------------------------

PF13_0081         TGTGTAACATATATAATAAATAAGAATGTTATAATTTTATGATACATA
MAL13|PF13_0081   ------------------------------------------------
su_gi_contig_7719 ------------------------------------------------

PF13_0081         TATTGTGTATAATAATTTTTCTTTTTCTTTTTTGTTTTTATTTTATAT
MAL13|PF13_0081   ------------------------------------------------
su_gi_contig_7719 ------------------------------------------------

PF13_0081         ATATATATATATATATTAGTAGTAAAAATTATATTTTTTTATTGTATC
MAL13|PF13_0081   ------------------------------------------------
su_gi_contig_7719 ------------------------------------------------

PF13_0081         ATACTTTTTTATTTCTATATTATTTATATAATTTCACTGGAAATATAA
MAL13|PF13_0081   ------------------------------------------------
su_gi_contig_7719 ------------------------------------------------

PF13_0081         TAATTCACATGGATATTTTTTCGAATTAAAATAAAATATTATAATTAA
MAL13|PF13_0081   ------------------------------------------------
su_gi_contig_7719 ------------------------------------------------

PF13_0081         AATAATATATATATGATTTATATATATTTTTTTATTATTTAGTATCTT
MAL13|PF13_0081   ------------------------------------------------
su_gi_contig_7719 ------------------------------------------------

PF13_0081         TGTATCGTATTGATAGTAAATTAGTTTTTTTTTTTTTTTTTTTTTTTT
MAL13|PF13_0081   ------------------------------------------------
su_gi_contig_7719 ------------------------------------------------

PF13_0081         CTTAATTTTATATATTGTTTATTATTATATAAAAGCATTCATACATAT
MAL13|PF13_0081   ------------------------------------------------
su_gi_contig_7719 -----TTTTATATATTGTTTATTATTATATAAAAGCATTCATACATAT

PF13_0081         CTATAGAAAATATGGTACCAGCTATTACAAGAAAGATATTTGTTAAGA
MAL13|PF13_0081   -----------ATGGTACCAGCTATTACAAGAAAGATATTTGTTAAGA
su_gi_contig_7719 CTATAGAAAATATGGTACCAGCTATTACAAGAAAGATATTTGTTAAGA

PF13_0081         ACAAAATAAGTGATAATGTAACAATTAAGGTAAAATTTATGTGTAATC
MAL13|PF13_0081   ACAAAATAAGTGATAATGTAACAATTAAGGTAAAATTTATGTGTAATC
su_gi_contig_7719 ACAAAATAAGTGATAATGTAACAATTAAGGTAAAATTTATGTGTAATC

PF13_0081         AAAATTTTGGTGGTGTAAAATTCTTGGATAATAACAGGAAGACAGACG
MAL13|PF13_0081   AAAATTTTGGTGGTGTAAAATTCTTGGATAATAACAGGAAGACAGACG
su_gi_contig_7719 AAAATTTTGGTGGTGTAAAATTCTTGGATAATAACAGGAAGACAGACG

PF13_0081         AAAGTATACATTTTAAAAAAGAAGGTAAGCATAAAAAAAAAAAAAAAA
MAL13|PF13_0081   AAAGTATACATTTTAAAAAAGAAG------------------------
su_gi_contig_7719 AAAGTATACATTTTAAAAAAGAAG------------------------

PF13_0081         AATATAACATAACATAATAAAAATAATTTTAATAATATGTTCTTATAC
MAL13|PF13_0081   ------------------------------------------------
su_gi_contig_7719 ------------------------------------------------

PF13_0081         AATTCTGACGGGATTAAATATAATTTATATATTTTTTTATTTTTTATA
MAL13|PF13_0081   ------------------------------------------------
su_gi_contig_7719 ------------------------------------------------

PF13_0081         GATGAAGCTTTATTAAGAAATTTATTAAAAAATAATCCAGACATTAAC
MAL13|PF13_0081   -ATGAAGCTTTATTAAGAAATTTATTAAAAAATAATCCAGACATTAAC
su_gi_contig_7719 -ATGAAGCTTTATTAAGAAATTTATTAAAAAATAATCCAGACATTAAC

PF13_0081         CCTGAATATAATATTACCGATATTGAAGGAGGAATGGATAATTTATCA
MAL13|PF13_0081   CCTGAATATAATATTACCGATATTGAAGGAGGAATGGATAATTTATCA
su_gi_contig_7719 CCTGAATATAATATTACCGATATTGAAGGAGGAATGGATAATTTATCA

PF13_0081         ATTGATCTATCGCTTGTTTTTTCAAAACATGGAGTAAAAGACTTAGAT
MAL13|PF13_0081   ATTGATCTATCGCTTGTTTTTTCAAAACATGGAGTAAAAGACTTAGAT
su_gi_contig_7719 ATTGATCTATCGCTTGTTTTTTCAAAACATGGAGTAAAAGACTTAGAT

PF13_0081         AATAATTTTGTAAAAGATATAATAAAAGTGTTTGAATTAAATGGATAT
MAL13|PF13_0081   AATAATTTTGTAAAAGATATAATAAAAGTGTTTGAATTAAATGGATAT
su_gi_contig_7719 AATAATTTTGTAAAAGATATAATAAAAGTGTTTGAATTAAATGGATAT

PF13_0081         AGGAAAATGTTAGATAATTAAAAGTAATTTAAATATAAATGGGTGGAA
MAL13|PF13_0081   AGGAAAATGTTAGATAATTAA---------------------------
su_gi_contig_7719 AGGAAAATGTTAGATAATTAAAAGTAATTTAAATATAAATGGGTGGAA

PF13_0081         AATTTTTTATATGTATAATATAGGTATATTAATATTATGGTAAACTTC
MAL13|PF13_0081   ------------------------------------------------
su_gi_contig_7719 AATTTTTTATATGTATAATATAGGTATATTAATATTATGGTAAACTTC

PF13_0081         TCAATATATTATAGTATAAATATATTACTAATGTATAATGTAATCTGT
MAL13|PF13_0081   ------------------------------------------------
su_gi_contig_7719 TCAATATATTATAGTATAAATATATTACTAATGTATAATGTAATCTGT

PF13_0081         GATACTATATAATAACCCTTTTTTGTATAACTGAACATATTAATTTAA
MAL13|PF13_0081   ------------------------------------------------
su_gi_contig_7719 GATACTATATAATAACCCT-----------------------------

PF13_0081         TTTTTTTTTTTTTATCATATGTTTAGTACATTAATTTTATTTTCATAT
MAL13|PF13_0081   ------------------------------------------------
su_gi_contig_7719 ------------------------------------------------

PF13_0081         AATATGTATTTACATTTTAGTAGTACATATATGTATATATATATATAT
MAL13|PF13_0081   ------------------------------------------------
su_gi_contig_7719 ------------------------------------------------

PF13_0081         ATATATATATATGTATGTATTTTTTTTTTTTTTTTATGGACATATATA
MAL13|PF13_0081   ------------------------------------------------
su_gi_contig_7719 ------------------------------------------------

PF13_0081         TAAATATATTATATATATATAATATTATATATTTACATATACATTTTG
MAL13|PF13_0081   ------------------------------------------------
su_gi_contig_7719 ------------------------------------------------

PF13_0081         GAATAAAATATCTAAAATGATACCATCTTTGTATATATCATGCACATA
MAL13|PF13_0081   ------------------------------------------------
su_gi_contig_7719 ------------------------------------------------

PF13_0081         ATAAATTAAGCACTACACATATATATATAGTATATTTCTTTTGGATAA
MAL13|PF13_0081   ------------------------------------------------
su_gi_contig_7719 ------------------------------------------------

PF13_0081         ATATCAAAAGAAAAATGAATAAATATAAAAAAAAAAAAAAAAAAAAAA
MAL13|PF13_0081   ------------------------------------------------
su_gi_contig_7719 ------------------------------------------------

PF13_0081         AAATAAATCAATAAACATATTAAAAATATACTACTTACATATATATAT
MAL13|PF13_0081   ------------------------------------------------
su_gi_contig_7719 ------------------------------------------------

PF13_0081         AATATGAATTTTTTTTTTTTTTTAACCATATTTTCGAGGTTACAAAAG
MAL13|PF13_0081   ------------------------------------------------
su_gi_contig_7719 ------------------------------------------------

PF13_0081         CGAATAATAATAATATATGCTAAGATATAATATATAAAAAAATATTGT
MAL13|PF13_0081   ------------------------------------------------
su_gi_contig_7719 ------------------------------------------------

PF13_0081         AATTCTGTTTATTATTAGTAGATACAATGTACCTATATATAATGTCCT
MAL13|PF13_0081   ------------------------------------------------
su_gi_contig_7719 ------------------------------------------------

PF13_0081         GTCATTTTAGATCAAAATAATATATATATAGTATTTATAATAATATAT
MAL13|PF13_0081   ------------------------------------------------
su_gi_contig_7719 ------------------------------------------------

PF13_0081         AAATATATTTTTAATATATTTTTCTATAATTAACCCCATGTAGTATTG
MAL13|PF13_0081   ------------------------------------------------
su_gi_contig_7719 ------------------------------------------------

PF13_0081         ACTGATACATATATATATATATATATATATTTATTTATTTGTATATTA
MAL13|PF13_0081   ------------------------------------------------
su_gi_contig_7719 ------------------------------------------------

PF13_0081         TTATGGGTATATATAAAAATGTTAAGATTTTTTTTTATGGGGAAACGT
MAL13|PF13_0081   ------------------------------------------------
su_gi_contig_7719 ------------------------------------------------

PF13_0081         TATTTTGGTAGTTCCTATTTAACCAAGAGGTTGAAAACAATAAACGAA
MAL13|PF13_0081   ------------------------------------------------
su_gi_contig_7719 ------------------------------------------------

PF13_0081         AGAGCATTAAAATATCATATAGATTATACGAAATCTCTCGATATATTA
MAL13|PF13_0081   ------------------------------------------------
su_gi_contig_7719 ------------------------------------------------

PF13_0081         GAAGGGAAGAATAGAAGTGTAATGAAAGAAATATTTCCTAACATGAAA
MAL13|PF13_0081   ------------------------------------------------
su_gi_contig_7719 ------------------------------------------------

PF13_0081         AGTGAGATAAATGATATGTTTTTTTTAAATAATAAGGAGAATGATGAG
MAL13|PF13_0081   ------------------------------------------------
su_gi_contig_7719 ------------------------------------------------

PF13_0081         AATAAAGGTTTATTAGAAGAAGATATGGAAATATTAGATATAAATAAA
MAL13|PF13_0081   ------------------------------------------------
su_gi_contig_7719 ------------------------------------------------

PF13_0081         ATTAAGGATAAATATGAATATGAAATGAAAAATATGACTTTAGAAGAA
MAL13|PF13_0081   ------------------------------------------------
su_gi_contig_7719 ------------------------------------------------

PF13_0081         TTTGGTAATATTAAAATAATACATAATGATATTATAGATGAAGAAGCA
MAL13|PF13_0081   ------------------------------------------------
su_gi_contig_7719 ------------------------------------------------

PF13_0081         GATTGTATGTTAATACCTATGGTTTCTAATTTCATACCTATGAGTGGT
MAL13|PF13_0081   ------------------------------------------------
su_gi_contig_7719 ------------------------------------------------

PF13_0081         TTTGGTTCGTTTATATTAAATAAAGGGGGTCCCGAATTAGTTAAAGAG
MAL13|PF13_0081   ------------------------------------------------
su_gi_contig_7719 ------------------------------------------------

PF13_0081         ATAATTCTATCAATTAAAAATTTAATAAAAAGAAGAATTGATATATTG
MAL13|PF13_0081   ------------------------------------------------
su_gi_contig_7719 ------------------------------------------------

PF13_0081         AATGAGCATAAGGAAGAATATGTACAATCATCTTTAGAAATAAATGGA
MAL13|PF13_0081   ------------------------------------------------
su_gi_contig_7719 ------------------------------------------------

PF13_0081         GAACAAAAATTTAAAGAATTATATGAAGGATCAAAAACATTACAAATT
MAL13|PF13_0081   ------------------------------------------------
su_gi_contig_7719 ------------------------------------------------

PF13_0081         GGTGATATTATATTAAGTAAACCACATAATGTT
MAL13|PF13_0081   ---------------------------------
su_gi_contig_7719 ---------------------------------

;

endblock;
