# Supplementary material for: cDNA sequences reveal considerable gene prediction inaccuracy in the Plasmodium falciparum genome
Source: BMC Genomics. 2007 Jul 27;8:255. doi: 10.1186/1471-2164-8-255 (PMC1978503; doi:10.1186/1471-2164-8-255)
Supplement: Additional file 2 — Genes with predicted coding regions fully covered by EST and confirmation of predicted introns. Aligned cDNA and predicted CDS sequences can be viewed by double clicking the hyper-linked gene names in the Excel file. [file 1471-2164-8-255-S2.zip › PF13_0082.TXT]

#NEXUS

[!This data assembled using Sequencher, from Gene Codes Corporation.]
begin data;
   dimensions ntax=4 nchar=4025;
   format datatype=dna gap=- interleave=yes;
   matrix

PF13_0082                       TATTAAAATGATTTTTTAAGGTATTTAAAATGATTAAGAAATTAGATG
MAL13|PF13_0082                 ------------------------------------------------
su_gi_contig_1179               ------------------------------------------------
gi|22792565|gb|BU496371.1|BU496 ------------------------------------------------

PF13_0082                       AAGTATTAATATTATTATTTAAAAATGTAAAACATACATTTCCTAAGT
MAL13|PF13_0082                 ------------------------------------------------
su_gi_contig_1179               ------------------------------------------------
gi|22792565|gb|BU496371.1|BU496 ------------------------------------------------

PF13_0082                       CATGATAAACGGCACCTCCACCAGTAAATCGACGAGCTACTAAAACAC
MAL13|PF13_0082                 ------------------------------------------------
su_gi_contig_1179               ------------------------------------------------
gi|22792565|gb|BU496371.1|BU496 ------------------------------------------------

PF13_0082                       CATCTTCTTTTATATTTTTTAAATTACATTCACTCCATATATTTTGAT
MAL13|PF13_0082                 ------------------------------------------------
su_gi_contig_1179               ------------------------------------------------
gi|22792565|gb|BU496371.1|BU496 ------------------------------------------------

PF13_0082                       TTTTTCCTATAATTATAGATCGGTTATTTCTCCATAGAAATAAAATTG
MAL13|PF13_0082                 ------------------------------------------------
su_gi_contig_1179               ------------------------------------------------
gi|22792565|gb|BU496371.1|BU496 ------------------------------------------------

PF13_0082                       GTTCATTAAACTTCTCAATAGTATTTATATTTAAATATTTTAGTAAAT
MAL13|PF13_0082                 ------------------------------------------------
su_gi_contig_1179               ------------------------------------------------
gi|22792565|gb|BU496371.1|BU496 ------------------------------------------------

PF13_0082                       CATTATAATTGTTTAAAAGAAAATTTTCTAAAGATAAATTAAAATGAA
MAL13|PF13_0082                 ------------------------------------------------
su_gi_contig_1179               ------------------------------------------------
gi|22792565|gb|BU496371.1|BU496 ------------------------------------------------

PF13_0082                       TATTCTGATTATTAGATACTAATACCAAAGGTCCATTTGTCCTTTTTT
MAL13|PF13_0082                 ------------------------------------------------
su_gi_contig_1179               ------------------------------------------------
gi|22792565|gb|BU496371.1|BU496 ------------------------------------------------

PF13_0082                       CAGTGGAATAATGGCATCTTCTTACCAACCTGAATATTCGTTTCATTG
MAL13|PF13_0082                 ------------------------------------------------
su_gi_contig_1179               ------------------------------------------------
gi|22792565|gb|BU496371.1|BU496 ------------------------------------------------

PF13_0082                       TATATGAATTTATAAATTATATTTTTTGAATGAACACTAAATTAATCT
MAL13|PF13_0082                 ------------------------------------------------
su_gi_contig_1179               ------------------------------------------------
gi|22792565|gb|BU496371.1|BU496 ------------------------------------------------

PF13_0082                       ATACATATAAATATACATATTTACTAATATAACTTTGTATACTTTTAA
MAL13|PF13_0082                 ------------------------------------------------
su_gi_contig_1179               ------------------------------------------------
gi|22792565|gb|BU496371.1|BU496 ------------------------------------------------

PF13_0082                       AATATACCCGTAACATAATCATTTTACATATGTTATTAATAAGCATAT
MAL13|PF13_0082                 ------------------------------------------------
su_gi_contig_1179               ------------------------------------------------
gi|22792565|gb|BU496371.1|BU496 ------------------------------------------------

PF13_0082                       GGATTATTAAATATAAATATAGGATTATATAAATATATATTTATATAT
MAL13|PF13_0082                 ------------------------------------------------
su_gi_contig_1179               ------------------------------------------------
gi|22792565|gb|BU496371.1|BU496 ------------------------------------------------

PF13_0082                       ATTTTACCGTTAAAAAAAAACAATATTTGTAATTAATCCAGAATGGGT
MAL13|PF13_0082                 ------------------------------------------------
su_gi_contig_1179               ------------------------------------------------
gi|22792565|gb|BU496371.1|BU496 ------------------------------------------------

PF13_0082                       CATGAAAAGGAAAATATTATATTTATGTAACAGAAATAAGAAAAAAGA
MAL13|PF13_0082                 ------------------------------------------------
su_gi_contig_1179               ------------------------------------------------
gi|22792565|gb|BU496371.1|BU496 ------------------------------------------------

PF13_0082                       TAAATTACATATATATATATATATATGTATATATAAGTAAATGAATAA
MAL13|PF13_0082                 ------------------------------------------------
su_gi_contig_1179               ------------------------------------------------
gi|22792565|gb|BU496371.1|BU496 ------------------------------------------------

PF13_0082                       TTATGTATATATATACATATATATATTTTTTATCCATTTAATGTGCTA
MAL13|PF13_0082                 ------------------------------------------------
su_gi_contig_1179               ------------------------------------------------
gi|22792565|gb|BU496371.1|BU496 ------------------------------------------------

PF13_0082                       TACTAGAAAATGGTATATATGTAAAAATAAATATGATATATATATTAT
MAL13|PF13_0082                 ------------------------------------------------
su_gi_contig_1179               ------------------------------------------------
gi|22792565|gb|BU496371.1|BU496 ------------------------------------------------

PF13_0082                       TATATATATACATATAATATATTCAAAGTATATGAATGTATTTTATAT
MAL13|PF13_0082                 ------------------------------------------------
su_gi_contig_1179               ------------------------------------------------
gi|22792565|gb|BU496371.1|BU496 ------------------------------------------------

PF13_0082                       TATTTTATATATTTATTCATTTCATTTTTATGAAAATATAATACGAAT
MAL13|PF13_0082                 ------------------------------------------------
su_gi_contig_1179               ------------------------------------------------
gi|22792565|gb|BU496371.1|BU496 ------------------------------------------------

PF13_0082                       CTAATTTTTTTTTTTTTTTTTTTTTTTTTTTTTTTTTTTTTTTTTAAT
MAL13|PF13_0082                 ------------------------------------------------
su_gi_contig_1179               ------------------------------------------------
gi|22792565|gb|BU496371.1|BU496 ------------------------------------------------

PF13_0082                       CATTTTTTATAATTTTTTTTTTTTAACGTATAATTTAATTTGTTATAA
MAL13|PF13_0082                 ------------------------------------------------
su_gi_contig_1179               ------------------------------------------------
gi|22792565|gb|BU496371.1|BU496 ------------------------------------------------

PF13_0082                       AAATAAAAAGAAGATATATATATATTATTATAATTTATAAGGATGTGA
MAL13|PF13_0082                 ------------------------------------------------
su_gi_contig_1179               ------------------------------------------------
gi|22792565|gb|BU496371.1|BU496 ------------------------------------------------

PF13_0082                       TTATATGATAAAACTTTAGATATTTTATTATTATAAATTAAGGGTTCA
MAL13|PF13_0082                 ------------------------------------------------
su_gi_contig_1179               ------------------------------------------------
gi|22792565|gb|BU496371.1|BU496 ------------------------------------------------

PF13_0082                       TAAGTTTATGAATCACAAGGTGAAGAACGTGTTTAAATATTTTTATGA
MAL13|PF13_0082                 ------------------------------------------------
su_gi_contig_1179               ------------------------------------------------
gi|22792565|gb|BU496371.1|BU496 ------------------------------------------------

PF13_0082                       ATTTACGCTTTTCATTTGAAAGTCGTACAAGTTCGAAAAAAGGATTAG
MAL13|PF13_0082                 ------------------------------------------------
su_gi_contig_1179               ------------------------------------------------
gi|22792565|gb|BU496371.1|BU496 ------------------------------------------------

PF13_0082                       TTCTTTGATCTTTGTTAATATTTTTTTTTTTTTTGAAATTGTTTTTAC
MAL13|PF13_0082                 ------------------------------------------------
su_gi_contig_1179               ------------------------------------------------
gi|22792565|gb|BU496371.1|BU496 ------------------------------------------------

PF13_0082                       ATATGTCACGATTAAATATATATGACAACATATAATAAAAGAGGAATA
MAL13|PF13_0082                 ------------------------------------------------
su_gi_contig_1179               ----------ATTAAATATATATGACAACATATAATAAAAGAGGAATA
gi|22792565|gb|BU496371.1|BU496 ------------------------------------------------

PF13_0082                       TTTACATAATATATATATATATATATATTTTTATATATATATATTTAT
MAL13|PF13_0082                 ------------------------------------------------
su_gi_contig_1179               TTTACATAATATATATATATATATATATTTTTATATATATATATTTAT
gi|22792565|gb|BU496371.1|BU496 ------------------------------------------------

PF13_0082                       TTATATTTATTTATTTATTTTGATATGGAATAATGATTTTTGTGAATA
MAL13|PF13_0082                 ------------------------------------------------
su_gi_contig_1179               TTATATTTATTTATTTATTTTGATATGGAATAATGATTTTTGTGAATA
gi|22792565|gb|BU496371.1|BU496 ------------------------------------------------

PF13_0082                       ATAGTATACAAAAGTATTACTACGTTTTGTAACATATATATATTTTTA
MAL13|PF13_0082                 ------------------------------------------------
su_gi_contig_1179               ATAGTATACAAAAGTATTACTACGTTTTGTAACATATATATATTTTTA
gi|22792565|gb|BU496371.1|BU496 ------------------------------------------------

PF13_0082                       TTAACTTTAAAATGATTTATTTTAAAAACATTGTTTTGTTATCCTTTT
MAL13|PF13_0082                 -----------ATGATTTATTTTAAAAACATTGTTTTGTTATCCTTTT
su_gi_contig_1179               TTAACTTTAAAATGATTTATTTTAAAAACATTGTTTTGTTATCCTTTT
gi|22792565|gb|BU496371.1|BU496 ------------------------------------------------

PF13_0082                       TATTACTATTTTTCCTATTTGGAATAATACAATGTACACATTTTAATA
MAL13|PF13_0082                 TATTACTATTTTTCCTATTTGGAATAATACAATGTACACATTTTAATA
su_gi_contig_1179               TATTACTATTTTTCCTATTTGGAATAATACAATGTACACATTTTAATA
gi|22792565|gb|BU496371.1|BU496 ------------------------------------------------

PF13_0082                       TAGGACCATA-TGAAAAAGATTGTATTCAATTAAAACCAGAAAAAAAC
MAL13|PF13_0082                 TAGGACCATA-TGAAAAAGATTGTATTCAATTAAAACCAGAAAAAAAC
su_gi_contig_1179               TAGGACCATANTGAAAAAGATTGTATTCAATTAAAACCAGAAAAAAAC
gi|22792565|gb|BU496371.1|BU496 ------------------------------------------------

PF13_0082                       AACATGATTGTTGGGTAATATTAGAAAGAATATAAATAGCATATGTAC
MAL13|PF13_0082                 AACATGATTGTTGG----------------------------------
su_gi_contig_1179               AACATGATTGTTGG----------------------------------
gi|22792565|gb|BU496371.1|BU496 ------------------------------------------------

PF13_0082                       ATATGTGTACATGATATATATATATATATATAATATATTATCTAACTA
MAL13|PF13_0082                 ------------------------------------------------
su_gi_contig_1179               ------------------------------------------------
gi|22792565|gb|BU496371.1|BU496 ------------------------------------------------

PF13_0082                       ATTTGTTCTTTTTAGGTCTTATGAGTTTATGGATAGGAAAGCATCATG
MAL13|PF13_0082                 -----------------CTTATGAGTTTATGGATAGGAAAGCATCATG
su_gi_contig_1179               -----------------CTTATGAGTTTATGGATAGGAAAGCATCATG
gi|22792565|gb|BU496371.1|BU496 ------------------------------------------------

PF13_0082                       TATTATATCTATTTTTAATCGAAGTGACAAAAAAAAGGAACCTGTTTT
MAL13|PF13_0082                 TATTATATCTATTTTTAATCGAAGTGACAAAAAAAAGGAACCTGTTTT
su_gi_contig_1179               TATTATATCTATTTTTAATCGAAGTGACAAAAAAAAGGAACCTGTTTT
gi|22792565|gb|BU496371.1|BU496 ------------------------------------------------

PF13_0082                       TAAATCAACAAAAATACAAGACAAATTTGAAATTCAGGTACAAAAATA
MAL13|PF13_0082                 TAAATCAACAAAAATACAAGACAAATTTGAAATTCAG-----------
su_gi_contig_1179               TAAATCAACAAAAATACAAGACAAATTTGAAATTCAG-----------
gi|22792565|gb|BU496371.1|BU496 ------------------------------------------------

PF13_0082                       AAATGAAATAAATAAATAAGGAATAGCTAGCCAAAAAAAAAAAAAAAA
MAL13|PF13_0082                 ------------------------------------------------
su_gi_contig_1179               ------------------------------------------------
gi|22792565|gb|BU496371.1|BU496 ------------------------------------------------

PF13_0082                       AAGCGTAATTTATTATTTGTACAAGATCTTGGAAGAATTAAATATATA
MAL13|PF13_0082                 ------------------------------------------------
su_gi_contig_1179               ------------------------------------------------
gi|22792565|gb|BU496371.1|BU496 ------------TTATTTGTACAAGATCTTGGAAGAATTAAATATATA

PF13_0082                       TGTGTTTTTACCATGAATGATAAATAAATAAATATATATATATATATA
MAL13|PF13_0082                 ------------------------------------------------
su_gi_contig_1179               ------------------------------------------------
gi|22792565|gb|BU496371.1|BU496 TGTGTTTTTACCATGAATGATAAATAAATAAATATATATATATATATA

PF13_0082                       TTTTTTTTTTCTTTTAAATAGGTTCCAGCAGCAGCAGTTTATTCCTTC
MAL13|PF13_0082                 ---------------------GTTCCAGCAGCAGCAGTTTATTCCTTC
su_gi_contig_1179               ---------------------GTTCCAGCAGCAGCAGTTTATTCCTTC
gi|22792565|gb|BU496371.1|BU496 TTTTTTTTTTCTTTTAAATAGGTTCCAGCAGCAGCAGTTTATTCCTTC

PF13_0082                       TGTTACGATAATAGGAAAAATTCTGATGTAACAATTATGTTTACACTA
MAL13|PF13_0082                 TGTTACGATAATAGGAAAAATTCTGATGTAACAATTATGTTTACACTA
su_gi_contig_1179               TGTTACGATAATAGGAAAAATTCTGATGTAACAATTATGTTTACACTA
gi|22792565|gb|BU496371.1|BU496 TGTTACGATAATAGGAAAAATTCTGATGTAACAATTATGTTTACACTA

PF13_0082                       AGAGTAAAAGAAAGTCATAATGTGAATGACTCTGAATTAAGTACTATA
MAL13|PF13_0082                 AGAGTAAAAGAAAGTCATAATGTGAATGACTCTGAATTAAGTACTATA
su_gi_contig_1179               AGAGTAAAAGAAAGTCATAATGTGAATGACTCTGAATTAAGTACTATA
gi|22792565|gb|BU496371.1|BU496 AGAGTAAAAGAAAGTCATAATGTGAATGACTCTGAATTAAGTACTATA

PF13_0082                       GACGATGTGAAACAAATAAATGAGAAAACATCTGAGTTATTTGATCAA
MAL13|PF13_0082                 GACGATGTGAAACAAATAAATGAGAAAACATCTGAGTTATTTGATCAA
su_gi_contig_1179               GACGATGTGAAACAAATAAATGAGAAAACATCTGAGTTATTTGATCAA
gi|22792565|gb|BU496371.1|BU496 GACGATGTGAAACAAATAAATGAGAAAACATCTGAGTTATTTGATCAA

PF13_0082                       GTAAGAAAATATATAATGTTATGTATACATAAAACTATATGAAATTAA
MAL13|PF13_0082                 ------------------------------------------------
su_gi_contig_1179               ------------------------------------------------
gi|22792565|gb|BU496371.1|BU496 ------------------------------------------------

PF13_0082                       ATATTAAAATGAATATATATATATATATATATATATATATTTATTTAT
MAL13|PF13_0082                 ------------------------------------------------
su_gi_contig_1179               ------------------------------------------------
gi|22792565|gb|BU496371.1|BU496 ------------------------------------------------

PF13_0082                       TTATTATTTATTATTTTTTTATGTATCCTTTACAGTTCTTGGAGGTGT
MAL13|PF13_0082                 -----------------------------------TTCTTGGAGGTGT
su_gi_contig_1179               -----------------------------------TTCTTGGAGGTGT
gi|22792565|gb|BU496371.1|BU496 -----------------------------------TTCTTGGAGGTGT

PF13_0082                       TTGATGAACAAGAACGGATGATGGAGAAGTCCGATTTATATAAACAAT
MAL13|PF13_0082                 TTGATGAACAAGAACGGATGATGGAGAAGTCCGATTTATATAAACAAT
su_gi_contig_1179               TTGATGAACAAGAACGGATGATGGAGAAGTCCGATTTATATAAACAAT
gi|22792565|gb|BU496371.1|BU496 TTGATGAACAAGAACGGATGATGGAGAAGTCCGATTTATATAAACAAT

PF13_0082                       TTAATGAAAAAATGAATTCCAAATTAATCCTGTGGTTGGAAATACAAA
MAL13|PF13_0082                 TTAATGAAAAAATGAATTCCAAATTAATCCTGTGGTTGGAAATACAAA
su_gi_contig_1179               TTAATGAAAAAATGAATTCCAAATTAATCCTGTGGTTGGAAATACAAA
gi|22792565|gb|BU496371.1|BU496 TTAATGAAAAAATGAATTCCAAATTAATCCTGTGGTTGGAAATACAAA

PF13_0082                       TCATTTTATTGGTTGTTCTAACATTAGTTCACATATATTATATAAAAT
MAL13|PF13_0082                 TCATTTTATTGGTTGTTCTAACATTAGTTCACATATATTATATAAAAT
su_gi_contig_1179               TCATTTTATTGGTTGTTCTAACATTAGTTCACATATATTATATAAAAT
gi|22792565|gb|BU496371.1|BU496 TCATTTTATTGGTTGTTCTAACATTAGTTCACATATATTATATAAAAT

PF13_0082                       CTTTTTTTGAAATAAAAACTATAGTTTAAAAGTTGTGTAATATAATTT
MAL13|PF13_0082                 CTTTTTTTGAAATAAAAACTATAGTTTAA-------------------
su_gi_contig_1179               CTTTTTTTGAAATAAAAACTATAGTTTAAAAGTTGTGTAATATAATTT
gi|22792565|gb|BU496371.1|BU496 CTTTTTTTGAAATAAAAACTATAGTTTAAAAGTTGTGTAATATAATTT

PF13_0082                       TATTAAACATAAAAGTTATAAAATATATTAGCAATAATTATATATGTG
MAL13|PF13_0082                 ------------------------------------------------
su_gi_contig_1179               TATTAAACATAAAAGTTATAAAATATATTAGCAATAATTATATATGTG
gi|22792565|gb|BU496371.1|BU496 TAT---------------------------------------------

PF13_0082                       ATATGTATATATATTATTTTTATTATTTTTTATTATTTTGAATTTTTT
MAL13|PF13_0082                 ------------------------------------------------
su_gi_contig_1179               ATATGTATATATATTATTTTTATTATTTTTTATTATTTTGAATTTTTT
gi|22792565|gb|BU496371.1|BU496 ------------------------------------------------

PF13_0082                       TTCTTTTTATCCTAATATATAATATTAATAAAAAGGAAAAATAAAAGG
MAL13|PF13_0082                 ------------------------------------------------
su_gi_contig_1179               TTCTTTTTATC-------------------------------------
gi|22792565|gb|BU496371.1|BU496 ------------------------------------------------

PF13_0082                       AAAAAAAAAAAAAAAAAAAAGAAAAAAAAAAAAAAACATTGTTTTTGT
MAL13|PF13_0082                 ------------------------------------------------
su_gi_contig_1179               ------------------------------------------------
gi|22792565|gb|BU496371.1|BU496 ------------------------------------------------

PF13_0082                       CTCCCTTATATTTTTATTTTTTCTTATTTTTGTTGATAAAAATAAAAC
MAL13|PF13_0082                 ------------------------------------------------
su_gi_contig_1179               ------------------------------------------------
gi|22792565|gb|BU496371.1|BU496 ------------------------------------------------

PF13_0082                       TTTTTTCATGTATTTTTTAAAAACATATTTTTTGCTTTTTATTATAAA
MAL13|PF13_0082                 ------------------------------------------------
su_gi_contig_1179               ------------------------------------------------
gi|22792565|gb|BU496371.1|BU496 ------------------------------------------------

PF13_0082                       CTATATAAAAGAAAAAATAAAAACATATATAAAAATATCCATAAAGTA
MAL13|PF13_0082                 ------------------------------------------------
su_gi_contig_1179               ------------------------------------------------
gi|22792565|gb|BU496371.1|BU496 ------------------------------------------------

PF13_0082                       TCTTCTTATGTGATACATCCATATATACATATATAAAATATATATATT
MAL13|PF13_0082                 ------------------------------------------------
su_gi_contig_1179               ------------------------------------------------
gi|22792565|gb|BU496371.1|BU496 ------------------------------------------------

PF13_0082                       TATATATACAGTTCTATGTGTAACATATATAATAAATAAGAATGTTAT
MAL13|PF13_0082                 ------------------------------------------------
su_gi_contig_1179               ------------------------------------------------
gi|22792565|gb|BU496371.1|BU496 ------------------------------------------------

PF13_0082                       AATTTTATGATACATATATTGTGTATAATAATTTTTCTTTTTCTTTTT
MAL13|PF13_0082                 ------------------------------------------------
su_gi_contig_1179               ------------------------------------------------
gi|22792565|gb|BU496371.1|BU496 ------------------------------------------------

PF13_0082                       TGTTTTTATTTTATATATATATATATATATATTAGTAGTAAAAATTAT
MAL13|PF13_0082                 ------------------------------------------------
su_gi_contig_1179               ------------------------------------------------
gi|22792565|gb|BU496371.1|BU496 ------------------------------------------------

PF13_0082                       ATTTTTTTATTGTATCATACTTTTTTATTTCTATATTATTTATATAAT
MAL13|PF13_0082                 ------------------------------------------------
su_gi_contig_1179               ------------------------------------------------
gi|22792565|gb|BU496371.1|BU496 ------------------------------------------------

PF13_0082                       TTCACTGGAAATATAATAATTCACATGGATATTTTTTCGAATTAAAAT
MAL13|PF13_0082                 ------------------------------------------------
su_gi_contig_1179               ------------------------------------------------
gi|22792565|gb|BU496371.1|BU496 ------------------------------------------------

PF13_0082                       AAAATATTATAATTAAAATAATATATATATGATTTATATATATTTTTT
MAL13|PF13_0082                 ------------------------------------------------
su_gi_contig_1179               ------------------------------------------------
gi|22792565|gb|BU496371.1|BU496 ------------------------------------------------

PF13_0082                       TATTATTTAGTATCTTTGTATCGTATTGATAGTAAATTAGTTTTTTTT
MAL13|PF13_0082                 ------------------------------------------------
su_gi_contig_1179               ------------------------------------------------
gi|22792565|gb|BU496371.1|BU496 ------------------------------------------------

PF13_0082                       TTTTTTTTTTTTTTTTCTTAATTTTATATATTGTTTATTATTATATAA
MAL13|PF13_0082                 ------------------------------------------------
su_gi_contig_1179               ------------------------------------------------
gi|22792565|gb|BU496371.1|BU496 ------------------------------------------------

PF13_0082                       AAGCATTCATACATATCTATAGAAAATATGGTACCAGCTATTACAAGA
MAL13|PF13_0082                 ------------------------------------------------
su_gi_contig_1179               ------------------------------------------------
gi|22792565|gb|BU496371.1|BU496 ------------------------------------------------

PF13_0082                       AAGATATTTGTTAAGAACAAAATAAGTGATAATGTAACAATTAAGGTA
MAL13|PF13_0082                 ------------------------------------------------
su_gi_contig_1179               ------------------------------------------------
gi|22792565|gb|BU496371.1|BU496 ------------------------------------------------

PF13_0082                       AAATTTATGTGTAATCAAAATTTTGGTGGTGTAAAATTCTTGGATAAT
MAL13|PF13_0082                 ------------------------------------------------
su_gi_contig_1179               ------------------------------------------------
gi|22792565|gb|BU496371.1|BU496 ------------------------------------------------

PF13_0082                       AACAGGAAGACAGACGAAAGTATACATTTTAAAAAAGAAGGTAAGCAT
MAL13|PF13_0082                 ------------------------------------------------
su_gi_contig_1179               ------------------------------------------------
gi|22792565|gb|BU496371.1|BU496 ------------------------------------------------

PF13_0082                       AAAAAAAAAAAAAAAAAATATAACATAACATAATAAAAATAATTTTAA
MAL13|PF13_0082                 ------------------------------------------------
su_gi_contig_1179               ------------------------------------------------
gi|22792565|gb|BU496371.1|BU496 ------------------------------------------------

PF13_0082                       TAATATGTTCTTATACAATTCTGACGGGATTAAATATAATTTATATAT
MAL13|PF13_0082                 ------------------------------------------------
su_gi_contig_1179               ------------------------------------------------
gi|22792565|gb|BU496371.1|BU496 ------------------------------------------------

PF13_0082                       TTTTTTATTTTTTATAGATGAAGCTTTATTAAGAAATTTATTAAAAAA
MAL13|PF13_0082                 ------------------------------------------------
su_gi_contig_1179               ------------------------------------------------
gi|22792565|gb|BU496371.1|BU496 ------------------------------------------------

PF13_0082                       TAATCCAGACATTAACCCTGAATATAATATTACCGATATTGAAGGAGG
MAL13|PF13_0082                 ------------------------------------------------
su_gi_contig_1179               ------------------------------------------------
gi|22792565|gb|BU496371.1|BU496 ------------------------------------------------

PF13_0082                       AATGGATAATTTATCAATTGATCTATCGCTTGTTTTTTCAAAACATGG
MAL13|PF13_0082                 ------------------------------------------------
su_gi_contig_1179               ------------------------------------------------
gi|22792565|gb|BU496371.1|BU496 ------------------------------------------------

PF13_0082                       AGTAAAAGACTTAGATAATAATTTTGTAAAAGATATAATAAAAGTGTT
MAL13|PF13_0082                 ------------------------------------------------
su_gi_contig_1179               ------------------------------------------------
gi|22792565|gb|BU496371.1|BU496 ------------------------------------------------

PF13_0082                       TGAATTAAATGGATATAGGAAAATGTTAGATAATTAAAAGTAATTTAA
MAL13|PF13_0082                 ------------------------------------------------
su_gi_contig_1179               ------------------------------------------------
gi|22792565|gb|BU496371.1|BU496 ------------------------------------------------

PF13_0082                       ATATAAATGGGTGGAAAATTTTTTATATGTATAATATAGGTATATTAA
MAL13|PF13_0082                 ------------------------------------------------
su_gi_contig_1179               ------------------------------------------------
gi|22792565|gb|BU496371.1|BU496 ------------------------------------------------

PF13_0082                       TATTATGGTAAACTTCTCAATATATTATAGTATAAATATATTACTAAT
MAL13|PF13_0082                 ------------------------------------------------
su_gi_contig_1179               ------------------------------------------------
gi|22792565|gb|BU496371.1|BU496 ------------------------------------------------

PF13_0082                       GTATAATGTAATCTGTGATACTATATAATAACCCTTTTTTGTATAACT
MAL13|PF13_0082                 ------------------------------------------------
su_gi_contig_1179               ------------------------------------------------
gi|22792565|gb|BU496371.1|BU496 ------------------------------------------------

PF13_0082                       GAACATATTAATTTAATTTTTTTTTTTTTATCATATGTTTA
MAL13|PF13_0082                 -----------------------------------------
su_gi_contig_1179               -----------------------------------------
gi|22792565|gb|BU496371.1|BU496 -----------------------------------------

;

endblock;
