# Supplementary material for: cDNA sequences reveal considerable gene prediction inaccuracy in the Plasmodium falciparum genome
Source: BMC Genomics. 2007 Jul 27;8:255. doi: 10.1186/1471-2164-8-255 (PMC1978503; doi:10.1186/1471-2164-8-255)
Supplement: Additional file 2 — Genes with predicted coding regions fully covered by EST and confirmation of predicted introns. Aligned cDNA and predicted CDS sequences can be viewed by double clicking the hyper-linked gene names in the Excel file. [file 1471-2164-8-255-S2.zip › PF13_0090.TXT]

#NEXUS

[!This data assembled using Sequencher, from Gene Codes Corporation.]
begin data;
   dimensions ntax=3 nchar=3816;
   format datatype=dna gap=- interleave=yes;
   matrix

PF13_0090         AATATAATGTAATTATTTGATATGATTTTATTTGTTTTTTTTTTTTTT
MAL13|PF13_0090   ------------------------------------------------
su_gi_contig_2007 ------------------------------------------------

PF13_0090         TTTTATTTTTTATTTTATTTTTTTTGTGGATAATTAAAATTAAAAAGT
MAL13|PF13_0090   ------------------------------------------------
su_gi_contig_2007 ------------------------------------------------

PF13_0090         TCATGGAGTATTAAATTGACATGATTATTATTACATTTATAAATAAAA
MAL13|PF13_0090   ------------------------------------------------
su_gi_contig_2007 ------------------------------------------------

PF13_0090         AAAAATATATATATATATAAAATATCATCTATTTTATACTATATATAA
MAL13|PF13_0090   ------------------------------------------------
su_gi_contig_2007 ------------------------------------------------

PF13_0090         TAAAAAATATTGTAATAGATTAAATATTAAAGGGAACATTGGATCTAC
MAL13|PF13_0090   ------------------------------------------------
su_gi_contig_2007 ------------------------------------------------

PF13_0090         AGATTGCACATCAAAATTACAAATATATATTAAATTATATATATTTTT
MAL13|PF13_0090   ------------------------------------------------
su_gi_contig_2007 ------------------------------------------------

PF13_0090         TATATACATGTGTGTATATAACAATATATATATATATATATATATATA
MAL13|PF13_0090   ------------------------------------------------
su_gi_contig_2007 ------------------------------------------------

PF13_0090         TATATATATATATTTATTTATTTATTTATTTATTTATTTATTTATTTA
MAL13|PF13_0090   ------------------------------------------------
su_gi_contig_2007 ------------------------------------------------

PF13_0090         TTTATTTATTTATTTTCTTATCAAAGTATAAACATTTTTTTTTTTTTT
MAL13|PF13_0090   ------------------------------------------------
su_gi_contig_2007 ------------------------------------------------

PF13_0090         TTTTTTTTTTCCTTTTTCCATTTTTTTTCGATTTTTACTTATTTTTGA
MAL13|PF13_0090   ------------------------------------------------
su_gi_contig_2007 ------------------------------------------------

PF13_0090         GCTTCATATTAAATTTCTTTTTTTTTTCTTCTTCTTTTAATCTTTATT
MAL13|PF13_0090   ------------------------------------------------
su_gi_contig_2007 ------------------------------------------------

PF13_0090         TGGAATATTAATAGATTCAGTTTAATCCATTTTTATATCTTTTTATGT
MAL13|PF13_0090   ------------------------------------------------
su_gi_contig_2007 ------------------------------------------------

PF13_0090         TGACTTTATTTATTCTTATTAAATTTATGTTTTTTTTTTTTCCTTTTT
MAL13|PF13_0090   ------------------------------------------------
su_gi_contig_2007 ------------------------------------------------

PF13_0090         TTTTTATAGTGTTTTTTTTTTTTTAAAATAAATTTAATTATACTAAAC
MAL13|PF13_0090   ------------------------------------------------
su_gi_contig_2007 ------------------------------------------------

PF13_0090         ATTTCCATATATTTTTATTTATTTTATTTTATTATATAAATATGAAAT
MAL13|PF13_0090   ------------------------------------------------
su_gi_contig_2007 ------------------------------------------------

PF13_0090         TTTTTTTACTTCTACAATTATAAATGAACTATTTTAATTGTTATATGA
MAL13|PF13_0090   ------------------------------------------------
su_gi_contig_2007 ------------------------------------------------

PF13_0090         GTATGTGTAATTATAACATTTGATTTATATAAATATATATTTATTAAC
MAL13|PF13_0090   ------------------------------------------------
su_gi_contig_2007 ------------------------------------------------

PF13_0090         ATATAAATTTTTTTTTTTTTTTTTTTTTTTTTGCTTCTATTTAAGTTC
MAL13|PF13_0090   ------------------------------------------------
su_gi_contig_2007 ------------------------------------------------

PF13_0090         CTTAAATATTTAATTATGAAATAAGTTGTTTTTTTTATTGTTCTATAA
MAL13|PF13_0090   ------------------------------------------------
su_gi_contig_2007 ------------------------------------------------

PF13_0090         CATAAAGTATGAGATATTTTATGCATAATTGAATATATTAATTTTTAT
MAL13|PF13_0090   ------------------------------------------------
su_gi_contig_2007 ------------------------------------------------

PF13_0090         ATTTAATAGAGATATAATTTTCAAGAAAATCAAAAATAATTATATATT
MAL13|PF13_0090   ------------------------------------------------
su_gi_contig_2007 ------------------------------------------------

PF13_0090         ATATAAAACAACAGGAACAAAATAATATATATATATATTGTACACACA
MAL13|PF13_0090   ------------------------------------------------
su_gi_contig_2007 ------------------------------------------------

PF13_0090         TTTATGCATATATATATATATATATACACCTCCTTGATTCTGAAGTAT
MAL13|PF13_0090   ------------------------------------------------
su_gi_contig_2007 ------------------------------------------------

PF13_0090         GTAAAATTAATCTAATTATGGCAATTAATAACAATTAAAAGAATATAT
MAL13|PF13_0090   ------------------------------------------------
su_gi_contig_2007 ------------------------------------------------

PF13_0090         AAACATATGTTGTTGTTATAATACAAACATATATATATATATATATAT
MAL13|PF13_0090   ------------------------------------------------
su_gi_contig_2007 ------------------------------------------------

PF13_0090         ATATATATATATTAATTTATTTAATTAGAATATAATTTTATTTTATTT
MAL13|PF13_0090   ------------------------------------------------
su_gi_contig_2007 ------------------------------------------------

PF13_0090         TATATTTTACTTTTAATTTTTGTGCCTTTTAAAATTTATAAAATATAT
MAL13|PF13_0090   ------------------------------------------------
su_gi_contig_2007 ------------------------------------------------

PF13_0090         AGAATAATAATATTTATTCGAATTGAATGTTGTAATAAAGGATGATAA
MAL13|PF13_0090   ------------------------------------------------
su_gi_contig_2007 ------------------GGAATTGAATGTTGTAATAAAGGATGATAA

PF13_0090         TATTTTGAAAAGAAATTTCTGTTAACCTGAAAAGGTAGATTTGTGAAA
MAL13|PF13_0090   ------------------------------------------------
su_gi_contig_2007 TATTTTGAAAAGAAATTTCTGTTAACCTGAAAAGGTAGATTTGTGAAA

PF13_0090         TGATTAGAAAATAAAGATATATGTATATATAAATTACATATATATTAT
MAL13|PF13_0090   ------------------------------------------------
su_gi_contig_2007 TGATTAGAAAATAAAGATATATGTATATATAAATTACATATATATTAT

PF13_0090         TTTATACTTTATTAATTTTTATTTGTTTATTTTTCATTTTGAAGAAAG
MAL13|PF13_0090   ------------------------------------------------
su_gi_contig_2007 TTTATACTTTATTAATTTTTATTTGTTTATTTTTCATTTTGAAGAAAG

PF13_0090         TTTGCAGGAAATATGAATGTTTTAGATGTTTTAAAAAGATGGTTTATT
MAL13|PF13_0090   ------------ATGAATGTTTTAGATGTTTTAAAAAGATGGTTTATT
su_gi_contig_2007 TTTGCAGGAAATATGAATGTTTTAGATGTTTTAAAAAGATGGTTTATT

PF13_0090         CTTGTTTTTTTTATGTTACAACGTTTTTTTGAATTTAAATCAAAAATA
MAL13|PF13_0090   CTTGTTTTTTTTATGTTACAACGTTTTTTTGAATTTAAATCAAAAATA
su_gi_contig_2007 CTTGTTTTTTTTATGTTACAACGTTTTTTTGAATTTAAATCAAAAATA

PF13_0090         ACCAAAAAAAGTTTCATTATTTTTGGATTGCCTTCATCTGGAAAAACA
MAL13|PF13_0090   ACCAAAAAAAGTTTCATTATTTTTGGATTGCCTTCATCTGGAAAAACA
su_gi_contig_2007 ACCAAAAAAAGTTTCATTATTTTTGGATTGCCTTCATCTGGAAAAACA

PF13_0090         TCCATAATATATTTTTTCAAGCTTGGATATTTAATAACGACTGTAATA
MAL13|PF13_0090   TCCATAATATATTTTTTCAAGCTTGGATATTTAATAACGACT------
su_gi_contig_2007 TCCATAATATATTTTTTCAAGCTTGGATATTTAATAACGACT------

PF13_0090         AATAAACAAACATATATATAAACCACATTTATATATGAAAGTATTGCA
MAL13|PF13_0090   ------------------------------------------------
su_gi_contig_2007 ------------------------------------------------

PF13_0090         AAAATATACATACATACATATATATATATATATATATTTAATATATTA
MAL13|PF13_0090   ------------------------------------------------
su_gi_contig_2007 ------------------------------------------------

PF13_0090         TTTTTTTTTTTTTTTTTTTTTTTTTTTTTTTTTTTTTTAGGTAAGTAC
MAL13|PF13_0090   ----------------------------------------GTAAGTAC
su_gi_contig_2007 ----------------------------------------GTAAGTAC

PF13_0090         CCTTTTTATTAATGAAGAGAATTTCAAGATAAATTTAAAAATTGAAAA
MAL13|PF13_0090   CCTTTTTATTAATGAAGAGAATTTCAAGATAAATTTAAAAATTGAAAA
su_gi_contig_2007 CCTTTTTATTAATGAAGAGAATTTCAAGATAAATTTAAAAATTGAAAA

PF13_0090         AGACGACACGAAGGAACAAAATTATGATATTACATTTTATGAAGTTGG
MAL13|PF13_0090   AGACGACACGAAGGAACAAAATTATGATATTACATTTTATGAAGTTGG
su_gi_contig_2007 AGACGACACGAAGGAACAAAATTATGATATTACATTTTATGAAGTTGG

PF13_0090         AAAAAATTGTTCTTATAATTTAATAAAAGAATATTCAGATATATCTAA
MAL13|PF13_0090   AAAAAATTGTTCTTATAATTTAATAAAAGAATATTCAGATATATCTAA
su_gi_contig_2007 AAAAAATTGTTCTTATAATTTAATAAAAGAATATTCAGATATATCTAA

PF13_0090         TGATGTTATATATATTGTTGATAGTGTACAAAAAGGAAACTTAAGTGA
MAL13|PF13_0090   TGATGTTATATATATTGTTGATAGTGTACAAAAAGGAAACTTAAGTGA
su_gi_contig_2007 TGATGTTATATATATTGTTGATAGTGTACAAAAAGGAAACTTAAGTGA

PF13_0090         AGCAAGAGATGATTTTATACGTATTCTTTATGAATTTAGATTTATTTA
MAL13|PF13_0090   AGCAAGAGATGATTTTATACGTATTCTTTATGAATTTAGATTTATTTA
su_gi_contig_2007 AGCAAGAGATGATTTTATACGTATTCTTTATGAATTTAGATTTATTTA

PF13_0090         TAGAAAATGTAAATTTCTCATTTTTATGAATAAGCAAGATTCTAATGG
MAL13|PF13_0090   TAGAAAATGTAAATTTCTCATTTTTATGAATAAGCAAGATTCTAATGG
su_gi_contig_2007 TAGAAAATGTAAATTTCTCATTTTTATGAATAAGCAAGATTCTAATGG

PF13_0090         ATGTTTGTCATCACAAGAAATTATTAACTTTTTTGCTTTACCAAAAGA
MAL13|PF13_0090   ATGTTTGTCATCACAAGAAATTATTAACTTTTTTGCTTTACCAAAAGA
su_gi_contig_2007 ATGTTTGTCATCACAAGAAATTATTAACTTTTTTGCTTTACCAAAAGA

PF13_0090         TTTATTAATAAGATGTAATTTTATATCTTGTAGTACTTTATCCGGTCA
MAL13|PF13_0090   TTTATTAATAAGATGTAATTTTATATCTTGTAGTACTTTATCCGGTCA
su_gi_contig_2007 TTTATTAATAAGATGTAATTTTATATCTTGTAGTACTTTATCCGGTCA

PF13_0090         AGGATTAAAAGAGGGCTTAGAATGGTTACTCTATTATAATCTACCTTT
MAL13|PF13_0090   AGGATTAAAAGAGGGCTTAGAATGGTTACTCTATTATAATCTACCTTT
su_gi_contig_2007 AGGATTAAAAGAGGGCTTAGAATGGTTACTCTATTATAATCTACCTTT

PF13_0090         TTATAATAACGAATTAAATTGTATTGATAGAAGAACAGCTACTAAACA
MAL13|PF13_0090   TTATAATAACGAATTAAATTGTATTGATAGAAGAACAGCTACTAAACA
su_gi_contig_2007 TTATAATAACGAATTAAATTGTATTGATAGAAGAACAGCTACTAAACA

PF13_0090         TTTGGAATTATAACATTCTTTTTGTGTGAGCACATTCGGGAGAGTTTT
MAL13|PF13_0090   TTTGGAATTATAA-----------------------------------
su_gi_contig_2007 TTTGGAATTATAACATTCTTTTTGTGTGAGCACATTCGGGAGAGTTTT

PF13_0090         TTTTTTTTTTTATGCATATCATACAAATATGGAAAAGATATGTATATA
MAL13|PF13_0090   ------------------------------------------------
su_gi_contig_2007 TTTTTTTTTTTA------------------------------------

PF13_0090         AACTTATCACACTCTTTTTTATTTTAAAGAACCCTATCTTATATAAAT
MAL13|PF13_0090   ------------------------------------------------
su_gi_contig_2007 ------------------------------------------------

PF13_0090         ATTAATACATTTAAAGAACCATACTCTCTATAATTCGTATCTATACAA
MAL13|PF13_0090   ------------------------------------------------
su_gi_contig_2007 ------------------------------------------------

PF13_0090         TCTTTTTAACATAAGAATACTATATCTATAACACTTTTACTTTATTTA
MAL13|PF13_0090   ------------------------------------------------
su_gi_contig_2007 ------------------------------------------------

PF13_0090         TTTATTTTTTAATTTTATGTATTACTGTTAACCTATTTTTGTATATTA
MAL13|PF13_0090   ------------------------------------------------
su_gi_contig_2007 ------------------------------------------------

PF13_0090         TATTTTATTTGCATTATTTTATTATTACTTTATTTATTTTATTTTTTT
MAL13|PF13_0090   ------------------------------------------------
su_gi_contig_2007 ------------------------------------------------

PF13_0090         TTTTTGTTAAACAATTTTATATAATTAATCATGCAACAGCAACCCAAA
MAL13|PF13_0090   ------------------------------------------------
su_gi_contig_2007 ------------------------------------------------

PF13_0090         TAAAATAAAAAAATAAAAAAATAATTTTTTTTTTTTTTTTTTATAATT
MAL13|PF13_0090   ------------------------------------------------
su_gi_contig_2007 ------------------------------------------------

PF13_0090         ATATAAATAACAAAAGAAACGTATTATAATTAACTAATATCATAAATT
MAL13|PF13_0090   ------------------------------------------------
su_gi_contig_2007 ------------------------------------------------

PF13_0090         TTTATATCACATACAGTTTTTATAGAAAAAGTATATTTATTTAAAATA
MAL13|PF13_0090   ------------------------------------------------
su_gi_contig_2007 ------------------------------------------------

PF13_0090         TAGTGAAGTATAATGTTCTCTCCCCGATTATGTCACTAAGCTAAAAAA
MAL13|PF13_0090   ------------------------------------------------
su_gi_contig_2007 ------------------------------------------------

PF13_0090         AAAAATAATAAATAAAAGCAAATGGTGTATTCACATATATATATATAT
MAL13|PF13_0090   ------------------------------------------------
su_gi_contig_2007 ------------------------------------------------

PF13_0090         ATATATATATATATATATTTTGATTAAAATTTTTACTTGATCTAATTC
MAL13|PF13_0090   ------------------------------------------------
su_gi_contig_2007 ------------------------------------------------

PF13_0090         TTCCAAAATATTTTTATTCGTTTCATCGACATCTTTGTAATACTTCTG
MAL13|PF13_0090   ------------------------------------------------
su_gi_contig_2007 ------------------------------------------------

PF13_0090         TGCTAACCACTAAAAGGTGGAAATAATATATGTACTTATTTATATAAA
MAL13|PF13_0090   ------------------------------------------------
su_gi_contig_2007 ------------------------------------------------

PF13_0090         TAAATTTATATATATATATATATTCCACATTCATCATATAAAAAATAT
MAL13|PF13_0090   ------------------------------------------------
su_gi_contig_2007 ------------------------------------------------

PF13_0090         ACATGTTAACTGCACGTATTATATATAGGAACATTATAAAGTGAGTTG
MAL13|PF13_0090   ------------------------------------------------
su_gi_contig_2007 ------------------------------------------------

PF13_0090         CTTTAACATATTTACTACAATGAAAAATATACCTTCAAAGAATTCTTG
MAL13|PF13_0090   ------------------------------------------------
su_gi_contig_2007 ------------------------------------------------

PF13_0090         TTATTGTCTTTTTCCACTTCCATTTTAGTATCCTTAAATTTGTAATCT
MAL13|PF13_0090   ------------------------------------------------
su_gi_contig_2007 ------------------------------------------------

PF13_0090         TAAAAAGAAACAAAGAAAAAAGAAAATTAACAAACTACAAAATGAAGG
MAL13|PF13_0090   ------------------------------------------------
su_gi_contig_2007 ------------------------------------------------

PF13_0090         AAGAAAGAATGGATTGTTTTGATTATAACCTGAAGCAACTTTGTCTCC
MAL13|PF13_0090   ------------------------------------------------
su_gi_contig_2007 ------------------------------------------------

PF13_0090         CGGAAGAGCATGAACAGATTGAGGATTTGATGGCTATAAAAGAAAAAT
MAL13|PF13_0090   ------------------------------------------------
su_gi_contig_2007 ------------------------------------------------

PF13_0090         ACAATTCAACAAATAAAAACATTATCGGAAAAATATAATAGAAAGATA
MAL13|PF13_0090   ------------------------------------------------
su_gi_contig_2007 ------------------------------------------------

PF13_0090         CATATAGTAATATTATATATATATATATATATATATGTAGTTTTTTTT
MAL13|PF13_0090   ------------------------------------------------
su_gi_contig_2007 ------------------------------------------------

PF13_0090         TTTTTTTATAAGAATATAAGAACCTTATATATCCTTTGAACATCATAT
MAL13|PF13_0090   ------------------------------------------------
su_gi_contig_2007 ------------------------------------------------

PF13_0090         GGAATTTGTGCATAGACAACACACAAAAAAAAGGAGAGGATAAATAAG
MAL13|PF13_0090   ------------------------------------------------
su_gi_contig_2007 ------------------------------------------------

PF13_0090         ATATTCCTCATTTTGAGTGGGGAAATTTATAAAAAAAAAAAAAAAAAA
MAL13|PF13_0090   ------------------------------------------------
su_gi_contig_2007 ------------------------------------------------

PF13_0090         AAAATAGTTATAATTACATAGTATATTAATTTTATAAATCCTTATAGA
MAL13|PF13_0090   ------------------------------------------------
su_gi_contig_2007 ------------------------------------------------

PF13_0090         TTAAAAATATATAAAAAGTAAATTATAATACATTCATTTATGAACTTC
MAL13|PF13_0090   ------------------------------------------------
su_gi_contig_2007 ------------------------------------------------

PF13_0090         TATATGTATATATTATATTTATTCTGTTAAGGTTTATTATTATACTTA
MAL13|PF13_0090   ------------------------------------------------
su_gi_contig_2007 ------------------------------------------------

PF13_0090         TGTGTAAATACAACTACAGTTATA
MAL13|PF13_0090   ------------------------
su_gi_contig_2007 ------------------------

;

endblock;
