# Supplementary material for: cDNA sequences reveal considerable gene prediction inaccuracy in the Plasmodium falciparum genome
Source: BMC Genomics. 2007 Jul 27;8:255. doi: 10.1186/1471-2164-8-255 (PMC1978503; doi:10.1186/1471-2164-8-255)
Supplement: Additional file 2 — Genes with predicted coding regions fully covered by EST and confirmation of predicted introns. Aligned cDNA and predicted CDS sequences can be viewed by double clicking the hyper-linked gene names in the Excel file. [file 1471-2164-8-255-S2.zip › PF13_0112.TXT]

#NEXUS

[!This data assembled using Sequencher, from Gene Codes Corporation.]
begin data;
   dimensions ntax=3 nchar=3224;
   format datatype=dna gap=- interleave=yes;
   matrix

PF13_0112         GCTTTATTATATTCCATATCCCATTCTCCTATTTTTTATTTTTATATT
MAL13|PF13_0112   ------------------------------------------------
su_gi_contig_5024 ------------------------------------------------

PF13_0112         TTTTTATTTCTTTTTAGAAATGGATGGCTTCCGAAGAAGGTGTAAAAT
MAL13|PF13_0112   ------------------------------------------------
su_gi_contig_5024 ------------------------------------------------

PF13_0112         TATTCAAGAATGAAGAACTACTATCCAAAATATATGATATAAGAAAGA
MAL13|PF13_0112   ------------------------------------------------
su_gi_contig_5024 ------------------------------------------------

PF13_0112         GGAAATTAAACGCTATGTCCCAAAGAATAGAAGAGGCCAAGAAACAAA
MAL13|PF13_0112   ------------------------------------------------
su_gi_contig_5024 ------------------------------------------------

PF13_0112         AAAAAATGGATAAAGATAATTTGAAAAAAGAAGAAAAAATAAAAAAGA
MAL13|PF13_0112   ------------------------------------------------
su_gi_contig_5024 ------------------------------------------------

PF13_0112         AAGAAAAAACTATTCAAGAAAAATTGGAGAAAAAAGAAAGTATGAAAA
MAL13|PF13_0112   ------------------------------------------------
su_gi_contig_5024 ------------------------------------------------

PF13_0112         AGGACGACAATGCAAAAATTTAACAAAAAATTAATGAGAAATGGAATA
MAL13|PF13_0112   ------------------------------------------------
su_gi_contig_5024 ------------------------------------------------

PF13_0112         ATAAGTTATATGTATTGTTATATGTATTTAATAGGAAAAAAAAAAAAA
MAL13|PF13_0112   ------------------------------------------------
su_gi_contig_5024 ------------------------------------------------

PF13_0112         AAAAAAAAAAAAAAAAATTGGCTAGTTAGAAATATCAAATATGTATGA
MAL13|PF13_0112   ------------------------------------------------
su_gi_contig_5024 ------------------------------------------------

PF13_0112         AATAATAAAAATATATATTATAAATATATATATATTAAAAAAAAAAAA
MAL13|PF13_0112   ------------------------------------------------
su_gi_contig_5024 ------------------------------------------------

PF13_0112         AAAATTATAATAATAATAAATAGCCAAATGGCTATAATAAAAATAGGG
MAL13|PF13_0112   ------------------------------------------------
su_gi_contig_5024 ------------------------------------------------

PF13_0112         GAAAAAGAAAATTTAATATAATATATAAATTAAGGAATTCATATAAAA
MAL13|PF13_0112   ------------------------------------------------
su_gi_contig_5024 ------------------------------------------------

PF13_0112         TAAAAATAAGATGATAATAATAATAATAATAATAGCATAAGATTAATT
MAL13|PF13_0112   ------------------------------------------------
su_gi_contig_5024 ------------------------------------------------

PF13_0112         GTAAACATTTTAAAAAATTTGAACATATATACACATTTTGAATGATGA
MAL13|PF13_0112   ------------------------------------------------
su_gi_contig_5024 ------------------------------------------------

PF13_0112         ATGTGTTTCCTTTTACTTTTATATGATATTATTGCCTATATGCTATGA
MAL13|PF13_0112   ------------------------------------------------
su_gi_contig_5024 ------------------------------------------------

PF13_0112         ATATTATGGCATTAATAAAATGATGAAAATTAATATATATATATATAT
MAL13|PF13_0112   ------------------------------------------------
su_gi_contig_5024 ------------------------------------------------

PF13_0112         ATACTTTGATAAAACAATACTTATAGTCTTCTATTTTATGTTATAAAT
MAL13|PF13_0112   ------------------------------------------------
su_gi_contig_5024 ------------------------------------------------

PF13_0112         AAGGAAGGTCCACATATATATATATATATATATATACAATATATATTT
MAL13|PF13_0112   ------------------------------------------------
su_gi_contig_5024 ------------------------------------------------

PF13_0112         TCTTTTTTTTTTTAATTACTTTGTATTTTCCCTTTTTACAGGCATACA
MAL13|PF13_0112   ------------------------------------------------
su_gi_contig_5024 ------------------------------------------------

PF13_0112         TTTTTTGGTTATTGTTATATATTTTATTCTTTTTTTTATTTATTATAT
MAL13|PF13_0112   ------------------------------------------------
su_gi_contig_5024 ------------------------------------------------

PF13_0112         TTTTTTTTTTTGGCAAATGAAACGAAATTGTAAAATTTTATATTTTTT
MAL13|PF13_0112   ------------------------------------------------
su_gi_contig_5024 ------------------------------------------------

PF13_0112         CAATAGAAAGAAAATAAAGAAAGAAACTTACTTTTTCCTGTTTTATTT
MAL13|PF13_0112   ------------------------------------------------
su_gi_contig_5024 ------------------------------------------------

PF13_0112         TTTTAAACAACCAAAAAATAATAATAATGTTAAAACGTTCTCATCATC
MAL13|PF13_0112   ------------------------------------------------
su_gi_contig_5024 ------------------------------------------------

PF13_0112         TATGTATATATGTGCAGAATATAATTTCAATTTTTTTTTTTTTTTTTT
MAL13|PF13_0112   ------------------------------------------------
su_gi_contig_5024 ------------------------------------------------

PF13_0112         TTTTTAATGAATCCCATCTAATTTTTTATTTTTCCTCTCTATATAATA
MAL13|PF13_0112   ------------------------------------------------
su_gi_contig_5024 ------------------------------------------------

PF13_0112         TATGAGAAAATATGATTATATTATATTTTCCAAACTTTGAAAATTTTA
MAL13|PF13_0112   ------------------------------------------------
su_gi_contig_5024 ------------------------------------------------

PF13_0112         ATATTAAATTATTTTAATTAAGTTCCTTATATTTATATATTGATTTTA
MAL13|PF13_0112   ------------------------------------------------
su_gi_contig_5024 ------------------------------------------------

PF13_0112         TACCAATTTTTTTTTTCTTTTTTTTTTTATTATGAATAAATTTATACA
MAL13|PF13_0112   ------------------------------------------------
su_gi_contig_5024 ------------------------------------------------

PF13_0112         TACAGATATATTTAATCAAATTATTTGTTTTTAAAAGGAATATATTAT
MAL13|PF13_0112   ------------------------------------------------
su_gi_contig_5024 ------------------------------------------------

PF13_0112         CATATAAATATATTATAATATAAATATATTATCCTTATAATTTATTTG
MAL13|PF13_0112   ------------------------------------------------
su_gi_contig_5024 ---ATAAATATATTATAATATAAATATATTATCCTTATAATTTATTTG

PF13_0112         TTTATGTTTATCTTTATATGTTCTTTATTATGTAATTTTTAATGTAAT
MAL13|PF13_0112   ------------------------------------------------
su_gi_contig_5024 TTTATGTTTATCTTTATATGTTCTTTATTATGTAATTTTTAATGTAAT

PF13_0112         ATATTGAGGCTAATGGAAAAGAACATTTTGAAGAAATATAAAAGCTTT
MAL13|PF13_0112   ------------ATGGAAAAGAACATTTTGAAGAAATATAAAAGCTTT
su_gi_contig_5024 ATATTGAGGCTAATGGAAAAGAACATTTTGAAGAAATATAAAAGCTTT

PF13_0112         TTTAATTTTGTTACGAATATTAAAAATAATACTGAAAAAGAAAATAGC
MAL13|PF13_0112   TTTAATTTTGTTACGAATATTAAAAATAATACTGAAAAAGAAAATAGC
su_gi_contig_5024 TTTAATTTTGTTACGAATATTAAAAATAATACTGAAAAAGAAAATAGC

PF13_0112         ATAAAATACGCACAAAATATATACCTAAGTAAAATATCGAAAAGTAAT
MAL13|PF13_0112   ATAAAATACGCACAAAATATATACCTAAGTAAAATATCGAAAAGTAAT
su_gi_contig_5024 ATAAAATACGCACAAAATATATACCTAAGTAAAATATCGAAAAGTAAT

PF13_0112         TATAATGTGAAAAGTAACGAGGATCAAATATATGATAATAAGCTTTTC
MAL13|PF13_0112   TATAATGTGAAAAGTAACGAGGATCAAATATATGATAATAAGCTTTTC
su_gi_contig_5024 TATAATGTGAAAAGTAACGAGGATCAAATATATGATAATAAGCTTTTC

PF13_0112         CTGAAATATTGGATAAGGAAAAAAAGACCAGGAGCTCGAAATTGAAAT
MAL13|PF13_0112   CTGAAATATTGGATAAGGAAAAAAAGACCAGGAGCTCGAAATTGA---
su_gi_contig_5024 CTGAAATATTGGATAAGGAAAAAAAGACCAGGAGCTCGAAATTGAAAT

PF13_0112         AAAGGAAATGTATATCAACATTAAAATAAGGCATTCTTATTAATAAGG
MAL13|PF13_0112   ------------------------------------------------
su_gi_contig_5024 AAAGGAAATGTATATCAACATTAAAATAAGGCATTCTTATTAATAAGG

PF13_0112         AAAATGTATTATGTGTATGAAGTATATATATCCTATTTTTTTTAAATT
MAL13|PF13_0112   ------------------------------------------------
su_gi_contig_5024 AAAATGTATTATGTGTATGAAGTATATATATCCTATTTTTTTTAAATT

PF13_0112         TATTTATCATTTTAATCATAATATATAAATATATATATATATATACAT
MAL13|PF13_0112   ------------------------------------------------
su_gi_contig_5024 TATTTATCATTTTAATCATAATATATAAATATATATATATATATACAT

PF13_0112         ATATATATTTATTTATTTATCTATCTTATATATATTTTTTTTTTTTTT
MAL13|PF13_0112   ------------------------------------------------
su_gi_contig_5024 ATATATATTTATTTATTTATCTATCTTATATATATTTTTTTTTTTTTT

PF13_0112         TTTTTTCCGTGTTTTTTTAATGTGAAAATAAATATATATTTTAAAAAA
MAL13|PF13_0112   ------------------------------------------------
su_gi_contig_5024 TTT---------------------------------------------

PF13_0112         TGAACTTTTATAGAATGTAGATTTGAGAATACTTGCATATTTTAAAAA
MAL13|PF13_0112   ------------------------------------------------
su_gi_contig_5024 ------------------------------------------------

PF13_0112         TATAATTAAAATAAAGTTTAATTTATTTATGTATACCATTATATATAT
MAL13|PF13_0112   ------------------------------------------------
su_gi_contig_5024 ------------------------------------------------

PF13_0112         TATATGTTTATTCATATTATTTAAACAAAAGTTAAATTAAAAAAAAAA
MAL13|PF13_0112   ------------------------------------------------
su_gi_contig_5024 ------------------------------------------------

PF13_0112         AAAAAAAAAAAAAAAATTCTATAATATTTTTCTTTCCCTCTTTTATAG
MAL13|PF13_0112   ------------------------------------------------
su_gi_contig_5024 ------------------------------------------------

PF13_0112         GAAGGAATAATAATTCTGATTATTATGCAATGTTATATAGATATTTAT
MAL13|PF13_0112   ------------------------------------------------
su_gi_contig_5024 ------------------------------------------------

PF13_0112         ACATTCTTTTTTTTTTCTTTTTCTTTTTCTTTTTTTTTTTTTTTTTTT
MAL13|PF13_0112   ------------------------------------------------
su_gi_contig_5024 ------------------------------------------------

PF13_0112         TTTTTTTTTCATATGTTCCTTAAATATGTCGTTATTTTCGAGTGTGTA
MAL13|PF13_0112   ------------------------------------------------
su_gi_contig_5024 ------------------------------------------------

PF13_0112         TATAATTAAACCATTTTGCACATTAATAAAATAGTAATAGGCTTAATA
MAL13|PF13_0112   ------------------------------------------------
su_gi_contig_5024 ------------------------------------------------

PF13_0112         AGAAAAAAAAAAAAAAAATGAAATATTAAAAAAGAGCTTAACGGTCCT
MAL13|PF13_0112   ------------------------------------------------
su_gi_contig_5024 ------------------------------------------------

PF13_0112         ATTATATATACTGAAATACCCTCTTTTTTTTTTCTTTTTCTTTTTTTT
MAL13|PF13_0112   ------------------------------------------------
su_gi_contig_5024 ------------------------------------------------

PF13_0112         TTTTTTGAAATTATATATAAATAAAAAATAAAATTTTTCTTAAAGAAT
MAL13|PF13_0112   ------------------------------------------------
su_gi_contig_5024 ------------------------------------------------

PF13_0112         TATGTTATAATTTAGTGTGCACATATTAAGAGGAACAAGAAAAGATTT
MAL13|PF13_0112   ------------------------------------------------
su_gi_contig_5024 ------------------------------------------------

PF13_0112         AAAAATGTACAAAAGAAAAAAAAAAAAAAAAAATTTATGTCCAAATAA
MAL13|PF13_0112   ------------------------------------------------
su_gi_contig_5024 ------------------------------------------------

PF13_0112         TTCTATATGATAAATGAGCATAATATTATATACGTATATAATATTGGC
MAL13|PF13_0112   ------------------------------------------------
su_gi_contig_5024 ------------------------------------------------

PF13_0112         TTTAAGAAATATATATATTTTTTCGAAATTGAAAAAAATAAAAATAAA
MAL13|PF13_0112   ------------------------------------------------
su_gi_contig_5024 ------------------------------------------------

PF13_0112         AAAAGAAAGAAAGAAAAAAGTATCAAGGTGCGTATATACATCAAAATA
MAL13|PF13_0112   ------------------------------------------------
su_gi_contig_5024 ------------------------------------------------

PF13_0112         AATAATTTTTTTTATTTTTATTTTTTTTTTTTTTTATGATTTTAATAA
MAL13|PF13_0112   ------------------------------------------------
su_gi_contig_5024 ------------------------------------------------

PF13_0112         TTTTCTTCAATGTGTGGTAACACTTTAATATTTAGTATATTATATATG
MAL13|PF13_0112   ------------------------------------------------
su_gi_contig_5024 ------------------------------------------------

PF13_0112         TAAGGGTATTTTTACAATATCTATAATAAGACATATGAAAATAGTTGG
MAL13|PF13_0112   ------------------------------------------------
su_gi_contig_5024 ------------------------------------------------

PF13_0112         GATATAAAAAAAAGAAAAAAATAACAAAATGTAATATAAATAGTACAT
MAL13|PF13_0112   ------------------------------------------------
su_gi_contig_5024 ------------------------------------------------

PF13_0112         ATTAAATAAAATTATAATATTTATAAAATAAAAATGTAATAAAGTTTT
MAL13|PF13_0112   ------------------------------------------------
su_gi_contig_5024 ------------------------------------------------

PF13_0112         TGTTTTTCTCATATATCTTAACATATATATATATATCAATTTATTTTA
MAL13|PF13_0112   ------------------------------------------------
su_gi_contig_5024 ------------------------------------------------

PF13_0112         ACATATACATATATATATATATTTATATCTTTATTCATAAATATATCT
MAL13|PF13_0112   ------------------------------------------------
su_gi_contig_5024 ------------------------------------------------

PF13_0112         TATCATAAATATATCTTATCATAAATATATCCTTATATTACTTCATAT
MAL13|PF13_0112   ------------------------------------------------
su_gi_contig_5024 ------------------------------------------------

PF13_0112         ATATATATATATATATATATATATATATTAGTAGAGCTAATAAAAGAG
MAL13|PF13_0112   ------------------------------------------------
su_gi_contig_5024 ------------------------------------------------

PF13_0112         AAATTTCTTCACATTTTTAATAAACTATCTCTTACATTTTTGTAGTAA
MAL13|PF13_0112   ------------------------------------------------
su_gi_contig_5024 ------------------------------------------------

PF13_0112         TTAAATAT
MAL13|PF13_0112   --------
su_gi_contig_5024 --------

;

endblock;
