# Supplementary material for: cDNA sequences reveal considerable gene prediction inaccuracy in the Plasmodium falciparum genome
Source: BMC Genomics. 2007 Jul 27;8:255. doi: 10.1186/1471-2164-8-255 (PMC1978503; doi:10.1186/1471-2164-8-255)
Supplement: Additional file 2 — Genes with predicted coding regions fully covered by EST and confirmation of predicted introns. Aligned cDNA and predicted CDS sequences can be viewed by double clicking the hyper-linked gene names in the Excel file. [file 1471-2164-8-255-S2.zip › PF13_0156.TXT]

#NEXUS

[!This data assembled using Sequencher, from Gene Codes Corporation.]
begin data;
   dimensions ntax=3 nchar=3812;
   format datatype=dna gap=- interleave=yes;
   matrix

PF13_0156        ACTAATATAATATGAGAGAATTTTTTTTTTTTTTTTTTTTTTTTTCTC
MAL13|PF13_0156  ------------------------------------------------
su_gi_contig_787 ------------------------------------------------

PF13_0156        TCTCCTTTTCCTTATTATTAGACCCAAACAAATATGTGAAATATGTAA
MAL13|PF13_0156  ------------------------------------------------
su_gi_contig_787 ------------------------------------------------

PF13_0156        CAATATAATAATATGTTTATACATTATAATTAAAAGAATTCAAAGCAA
MAL13|PF13_0156  ------------------------------------------------
su_gi_contig_787 ------------------------------------------------

PF13_0156        CTTTTATAATTTAAAAAGGTTTGTTATTTTAACACAAATAAAAATGTT
MAL13|PF13_0156  ------------------------------------------------
su_gi_contig_787 ------------------------------------------------

PF13_0156        ATATGTTTTATTTGTTTCAACAAATAAGATAAACACAAATGTGTTATT
MAL13|PF13_0156  ------------------------------------------------
su_gi_contig_787 ------------------------------------------------

PF13_0156        CATGATATTTATGAAAATCTTAAAACATAATATTATATATGTAATATA
MAL13|PF13_0156  ------------------------------------------------
su_gi_contig_787 ------------------------------------------------

PF13_0156        TATAAGTATATGTTTTTATTATATTATTATAACATTTTTGTTTTTTTA
MAL13|PF13_0156  ------------------------------------------------
su_gi_contig_787 ------------------------------------------------

PF13_0156        TCTTTCAAAAGGTAAAAAAAGGTAATAATATATACAATCATTTTATAA
MAL13|PF13_0156  ------------------------------------------------
su_gi_contig_787 ------------------------------------------------

PF13_0156        CATTTCTATTGGTAGTAAAATATATTTTTAAAATTTTATATAAAGTTA
MAL13|PF13_0156  ------------------------------------------------
su_gi_contig_787 ------------------------------------------------

PF13_0156        TATATTTCATATATATAACAATTTTTTGTTTTTTTTTAAATATCATAA
MAL13|PF13_0156  ------------------------------------------------
su_gi_contig_787 ------------------------------------------------

PF13_0156        CATCAAAAAAAATTAAAAAAAAAGAAAAAGAAAATACTATTCCATTAA
MAL13|PF13_0156  ------------------------------------------------
su_gi_contig_787 ------------------------------------------------

PF13_0156        AAATGGATTTTTCTTAAAATTATTTATTCTTAAAACAATTTGTATATT
MAL13|PF13_0156  ------------------------------------------------
su_gi_contig_787 ------------------------------------------------

PF13_0156        TTTTTATAATATATATATTATATTTATAAATATATATACATATTATAT
MAL13|PF13_0156  ------------------------------------------------
su_gi_contig_787 ------------------------------------------------

PF13_0156        ATATATATATTATATAATATAAAAGGTCGATAATTTTAAGAAGAAATA
MAL13|PF13_0156  ------------------------------------------------
su_gi_contig_787 ------------------------------------------------

PF13_0156        TACGAACTTTAATATGTATTACATATACAAAATTATAATATATAATAT
MAL13|PF13_0156  ------------------------------------------------
su_gi_contig_787 ------------------------------------------------

PF13_0156        AATAATATGTATATGTTTATGTATATAATAATAATATATATTTATTAT
MAL13|PF13_0156  ------------------------------------------------
su_gi_contig_787 ------------------------------------------------

PF13_0156        ATGTATGTATAACTATTTCATAATTAATATGCAATAATAAAAAATATA
MAL13|PF13_0156  ------------------------------------------------
su_gi_contig_787 ------------------------------------------------

PF13_0156        TTTACATACAATTCACTAATTTTTTTTTTTTTTTTATCATTCCTTTAA
MAL13|PF13_0156  ------------------------------------------------
su_gi_contig_787 ------------------------------------------------

PF13_0156        AAATCATAATATTTATAATACATATATGATGTATGAATAAATATACAT
MAL13|PF13_0156  ------------------------------------------------
su_gi_contig_787 ------------------------------------------------

PF13_0156        TTTTATAATTACAAAAAATCAGAAAAAGAAAAAAATAAATAATGGGAG
MAL13|PF13_0156  ------------------------------------------------
su_gi_contig_787 ------------------------------------------------

PF13_0156        ATGACATTTACTTATTCCATATTTAATAAAGGGAAAAAATATATATAT
MAL13|PF13_0156  ------------------------------------------------
su_gi_contig_787 ------------------------------------------------

PF13_0156        TCATTTTTTTTTTTTACTCATATTTATATCCTGAAAGAAAAATAATAT
MAL13|PF13_0156  ------------------------------------------------
su_gi_contig_787 ------------------------------------------------

PF13_0156        TATTAAAAAGTATATATTTATTAAAAAGAAAATTATATTAATATTAGG
MAL13|PF13_0156  ------------------------------------------------
su_gi_contig_787 ------------------------------------------------

PF13_0156        AAAAAGAAAGAATATAAAAAAAATATATATTTTTTTAATAAATATATA
MAL13|PF13_0156  ------------------------------------------------
su_gi_contig_787 ------------------------------------------------

PF13_0156        TATATATATATATATATATATATATATATGTAAAAAATATTTTTTTAT
MAL13|PF13_0156  ------------------------------------------------
su_gi_contig_787 ------------------------------------------------

PF13_0156        TCCTTTTCCTTTTTTTCTTAAAAATTAAATGTATAACAAATATTTAGT
MAL13|PF13_0156  ------------------------------------------------
su_gi_contig_787 ------------------------------------------------

PF13_0156        ATAAAAATATTGTGATTATAAGAGAGCAAAAAAAAAAAGTATTGTTTC
MAL13|PF13_0156  ------------------------------------------------
su_gi_contig_787 ------------------------------------------------

PF13_0156        ATTATATATATATATATATATATATAAGATATATGATAAAAATAAAAA
MAL13|PF13_0156  ------------------------------------------------
su_gi_contig_787 ------------------------------------------------

PF13_0156        TAATCATCACATGATATACATATATATATACAATATACTTATAAATAT
MAL13|PF13_0156  ------------------------------------------------
su_gi_contig_787 ------------------------------------------------

PF13_0156        TAAATAATATAATTATAAAGTAATACACCTTATAATTATTTCATAAAA
MAL13|PF13_0156  ------------------------------------------------
su_gi_contig_787 ------------------------------------------------

PF13_0156        TTAAAGAAATTTTTTTTTTTTTTTTTTTTTTTTTGTTAATATATAAAT
MAL13|PF13_0156  ------------------------------------------------
su_gi_contig_787 -----------TTTTTTTTTTTTTTTTTTTTTTGGGTAATATATAAAT

PF13_0156        ATTTAAAAAATAATGAAACTCGAATATATAAATATACTCAAAGAAGAA
MAL13|PF13_0156  ------------ATGAAACTCGAATATATAAATATACTCAAAGAAGAA
su_gi_contig_787 ATTTAAAAAATAATGAAACTCGAATATATAAATATACTCAAAGAAGAA

PF13_0156        AACGGAGGATATAATTTTGATAACTTAAAAAGAAATGAAATATTAAAA
MAL13|PF13_0156  AACGGAGGATATAATTTTGATAACTTAAAAAGAAATGAAATATTAAAA
su_gi_contig_787 AACGGAGGATATAATTTTGATAACTTAAAAAGAAATGAAATATTAAAA

PF13_0156        GAAAAGGGAGTAAAGTTTCCACAATTTCGAAAAACAGGAACAACAATC
MAL13|PF13_0156  GAAAAGGGAGTAAAGTTTCCACAATTTCGAAAAACAGGAACAACAATC
su_gi_contig_787 GAAAAGGGAGTAAAGTTTCCACAATTTCGAAAAACAGGAACAACAATC

PF13_0156        TGTGGATTGGTTTGCCAAAATGCAGTTATTTTGGGTGCCGATACAAGA
MAL13|PF13_0156  TGTGGATTGGTTTGCCAAAATGCAGTTATTTTGGGTGCCGATACAAGA
su_gi_contig_787 TGTGGATTGGTTTGCCAAAATGCAGTTATTTTGGGTGCCGATACAAGA

PF13_0156        GCTACGGAGGGACCAATAGTAGCTGATAAAAATTGTAGTAAATTACAT
MAL13|PF13_0156  GCTACGGAGGGACCAATAGTAGCTGATAAAAATTGTAGTAAATTACAT
su_gi_contig_787 GCTACGGAGGGACCAATAGTAGCTGATAAAAATTGTAGTAAATTACAT

PF13_0156        TATATAAGTAAAAATATATGGTGTGCAGGTGCAGGTGTAGCAGGAGAT
MAL13|PF13_0156  TATATAAGTAAAAATATATGGTGTGCAGGTGCAGGTGTAGCAGGAGAT
su_gi_contig_787 TATATAAGTAAAAATATATGGTGTGCAGGTGCAGGTGTAGCAGGAGAT

PF13_0156        TTAGAACATACAACTTTATGGTTACAACATAATGTCGAATTACATCGT
MAL13|PF13_0156  TTAGAACATACAACTTTATGGTTACAACATAATGTCGAATTACATCGT
su_gi_contig_787 TTAGAACATACAACTTTATGGTTACAACATAATGTCGAATTACATCGT

PF13_0156        TTAAATACAAATACACAACCAAGAGTATCCATGTGTGTATCAAGATTA
MAL13|PF13_0156  TTAAATACAAATACACAACCAAGAGTATCCATGTGTGTATCAAGATTA
su_gi_contig_787 TTAAATACAAATACACAACCAAGAGTATCCATGTGTGTATCAAGATTA

PF13_0156        ACTCAAGAATTATTTAAATATCAAGGATATAAAGTATGTGCAATAGTA
MAL13|PF13_0156  ACTCAAGAATTATTTAAATATCAAGGATATAAAGTATGTGCAATAGTA
su_gi_contig_787 ACTCAAGAATTATTTAAATATCAAGGATATAAAGTATGTGCAATAGTA

PF13_0156        TTAGGTGGAGTAGATGTTAATGGACCACAATTATATGGGATACATCCC
MAL13|PF13_0156  TTAGGTGGAGTAGATGTTAATGGACCACAATTATATGGGATACATCCC
su_gi_contig_787 TTAGGTGGAGTAGATGTTAATGGACCACAATTATATGGGATACATCCC

PF13_0156        CATGGTTCATCTTGTTTATTACCATTTACAGCTTTGGGTTCAGGATCT
MAL13|PF13_0156  CATGGTTCATCTTGTTTATTACCATTTACAGCTTTGGGTTCAGGATCT
su_gi_contig_787 CATGGTTCATCTTGTTTATTACCATTTACAGCTTTGGGTTCAGGATCT

PF13_0156        TTAAATGCTATGGCAGTATTAGAAGCAAAATATAGAGACAATATGACA
MAL13|PF13_0156  TTAAATGCTATGGCAGTATTAGAAGCAAAATATAGAGACAATATGACA
su_gi_contig_787 TTAAATGCTATGGCAGTATTAGAAGCAAAATATAGAGACAATATGACA

PF13_0156        ATAGAAGAAGGAAAAAATCTAGTATGTGAAGCTATATGTGCAGGTATT
MAL13|PF13_0156  ATAGAAGAAGGAAAAAATCTAGTATGTGAAGCTATATGTGCAGGTATT
su_gi_contig_787 ATAGAAGAAGGAAAAAATCTAGTATGTGAAGCTATATGTGCAGGTATT

PF13_0156        TTTAATGATTTAGGTTCTGGTGGTAATGTAGATATATGTGTTATTACA
MAL13|PF13_0156  TTTAATGATTTAGGTTCTGGTGGTAATGTAGATATATGTGTTATTACA
su_gi_contig_787 TTTAATGATTTAGGTTCTGGTGGTAATGTAGATATATGTGTTATTACA

PF13_0156        AAAGATAGTTATCAACATATAAGACCTTATAAAGAACCAAACATGCGA
MAL13|PF13_0156  AAAGATAGTTATCAACATATAAGACCTTATAAAGAACCAAACATGCGA
su_gi_contig_787 AAAGATAGTTATCAACATATAAGACCTTATAAAGAACCAAACATGCGA

PF13_0156        TTATATCACTTACCTCATCCAACTATTTATCCAAAAGGAACCACACCT
MAL13|PF13_0156  TTATATCACTTACCTCATCCAACTATTTATCCAAAAGGAACCACACCT
su_gi_contig_787 TTATATCACTTACCTCATCCAACTATTTATCCAAAAGGAACCACACCT

PF13_0156        ATTTTATCTGAAAAAATTGAATATATTAAAAAATTTATATCTGTAGAA
MAL13|PF13_0156  ATTTTATCTGAAAAAATTGAATATATTAAAAAATTTATATCTGTAGAA
su_gi_contig_787 ATTTTATCTGAAAAAATTGAATATATTAAAAAATTTATATCTGTAGAA

PF13_0156        GATGCATAAGTTATAACTATTATATATATATATATATATATAATATAT
MAL13|PF13_0156  GATGCATAA---------------------------------------
su_gi_contig_787 GATGCATAAGTTATAACTATTATATATATATATATATATATAATATAT

PF13_0156        ACATTTTGAAATAAATTTGAAGTAAAAAAAAAAATAAAATAAATAAAA
MAL13|PF13_0156  ------------------------------------------------
su_gi_contig_787 ACATTTTGAAATAAATTTGAAGTAAAAAAAAAAATAAAATAAATAAAA

PF13_0156        AAAAAAGTTTTTTTTAATCCCTTTTTTTCCTTTTAAAACTAATAAAAT
MAL13|PF13_0156  ------------------------------------------------
su_gi_contig_787 AAAAAAGTTTTTTTTAATCCCTTTTTTTCCTTTTAAAACTAATAAAAT

PF13_0156        TATATATCGTAATTTAAAAAAAAATTATATATATATATATATATATTT
MAL13|PF13_0156  ------------------------------------------------
su_gi_contig_787 TATATATCGTAATTTAAAAAAAAATTATATATATATATATATATATTT

PF13_0156        TATTATTAGATTTCATATGATATAAAATTTATCTTTTAATCATATTTA
MAL13|PF13_0156  ------------------------------------------------
su_gi_contig_787 TATTATTAGATTTCATATGATATAAAATTTATCTTTTAATCATATTTA

PF13_0156        ACTATTGAAAGATATATATTAGGTTAAAACGAATAAAAGGATAAATCA
MAL13|PF13_0156  ------------------------------------------------
su_gi_contig_787 ACTATTGAAAGATATATATTAGGTTAAAACGAATAAAAGGATAAATCA

PF13_0156        TATCGTTAATATGTACCTTTAAATGGATGTACAGAAATTTAAATTGTT
MAL13|PF13_0156  ------------------------------------------------
su_gi_contig_787 TATCGTTAATATGTACCTTTAAATGGATGTACAGAAATTTAAATTGTT

PF13_0156        CCATATTTCTTTTTCATAGAAAAAATATAATTATATATATATATTATT
MAL13|PF13_0156  ------------------------------------------------
su_gi_contig_787 CCATATTTCTTTTTCATAGAAAAAATATAATTATATATATATATTATT

PF13_0156        TTATTTATTTATTTATTTTTTTTTTTGTATTTTCTAATAATCATTGTA
MAL13|PF13_0156  ------------------------------------------------
su_gi_contig_787 TTATTTATTTATTTATTTTTTTTTTTGTATTTTCTAATAATCATTGTA

PF13_0156        TATTTAATTTATAGTCTTTTAAGGTACAAATATATATCCTTTATATTT
MAL13|PF13_0156  ------------------------------------------------
su_gi_contig_787 TATTTAATTTATAGTCTTTTAAGGTACAAATATATATCCTTTATATTT

PF13_0156        TAATATATTATATATTTATTATATACCTTGAGATATTAAACTACAATA
MAL13|PF13_0156  ------------------------------------------------
su_gi_contig_787 TAATATATTATATATTTATTATATACCTTGAGATATTAAACTACAATA

PF13_0156        AAAACATTTGATGAAAATATTTATAATTATTATTATGAAACATATTAT
MAL13|PF13_0156  ------------------------------------------------
su_gi_contig_787 AAAACATTTGATGAAAATATTTATAATTATTATTATGAAACATATTAT

PF13_0156        ATACCTATGAGATTTTAATGGACATTTTTTTAGAAAGAATGTATTGTA
MAL13|PF13_0156  ------------------------------------------------
su_gi_contig_787 ATACCTATGAGATTTTAATGGACATTTTTTTAGAAAGAATGTATTGTA

PF13_0156        CATATATATTATATATATATATATATATATTGTCCAAACTTTTGAACC
MAL13|PF13_0156  ------------------------------------------------
su_gi_contig_787 CATATATATTATATATATATATATATATATTGTCCAAACTTTTGAACC

PF13_0156        CATTCAATATATTATATTTAAAAAGTTTATTTCTAATATGTTATTAAA
MAL13|PF13_0156  ------------------------------------------------
su_gi_contig_787 CATTCAATATATTATATTTAAAAAGTTTATTTCTAATATGTTATTAAA

PF13_0156        AAAAAATGTATATATATATATCTAATATATATGTTCATATTTAAATTT
MAL13|PF13_0156  ------------------------------------------------
su_gi_contig_787 AAAAAATGTATATATATATATCTAATATATATGTTCATATTTAAATTT

PF13_0156        ATATACATACTAAAAAATGATTATATGTTTTATATTTATATTATATTT
MAL13|PF13_0156  ------------------------------------------------
su_gi_contig_787 ATATACATACTAAAAAATGATTATATGTTTTATATTTATATTATATTT

PF13_0156        TTTATATCATAGAGACTATTCTTATTACACTTTACATTCTATGAACAA
MAL13|PF13_0156  ------------------------------------------------
su_gi_contig_787 TTTATATCATAGAGACTATTCTTATTACACTTTACATTCTATGAACAA

PF13_0156        TTATTAACATATTTTATTTTTCATATGCTTATTTTTGTACTTTGTGAG
MAL13|PF13_0156  ------------------------------------------------
su_gi_contig_787 TTATTAACATATTTTATTTTTCATATGCTTA-----------------

PF13_0156        TTATTTTATTTTTTTACAGTTAAAAAGTTCAAAATTTACGTTACCATA
MAL13|PF13_0156  ------------------------------------------------
su_gi_contig_787 ------------------------------------------------

PF13_0156        ATGAATATATTATAAAATTATAAAGCAAAAAAAAAAAAAATAATAAAA
MAL13|PF13_0156  ------------------------------------------------
su_gi_contig_787 ------------------------------------------------

PF13_0156        TAATAATAATAAAAATAAAAATACATAAAAAAAATTTTTAAGTTAAAT
MAL13|PF13_0156  ------------------------------------------------
su_gi_contig_787 ------------------------------------------------

PF13_0156        TTCTTCAAAATGATTTTATTAACAACTTAATAATAATTGGTTTTCCCT
MAL13|PF13_0156  ------------------------------------------------
su_gi_contig_787 ------------------------------------------------

PF13_0156        TTTATTTTTTCTTAATTACATCCAAGTGTGTTTTATTATTTTTTAACT
MAL13|PF13_0156  ------------------------------------------------
su_gi_contig_787 ------------------------------------------------

PF13_0156        TTAATATCTTTTAACCAAAAAAAAAAAATATATATATATATATAATAT
MAL13|PF13_0156  ------------------------------------------------
su_gi_contig_787 ------------------------------------------------

PF13_0156        TATCTTAACCTTCTAGAAAATATACTGAAATATTATCATATTAGATAA
MAL13|PF13_0156  ------------------------------------------------
su_gi_contig_787 ------------------------------------------------

PF13_0156        TGAATGATTTAAGAAAAAAAAAAAAAAAAAAAAAAATTAAAATAACAA
MAL13|PF13_0156  ------------------------------------------------
su_gi_contig_787 ------------------------------------------------

PF13_0156        GAGGAAATAAAAAAATCTCATGAAAATTAAAAAGGTTTTGAAAAGAAA
MAL13|PF13_0156  ------------------------------------------------
su_gi_contig_787 ------------------------------------------------

PF13_0156        AAAAAAAAAAAATGATAAAATAAAAATATTTTATTTTATATAAATAGA
MAL13|PF13_0156  ------------------------------------------------
su_gi_contig_787 ------------------------------------------------

PF13_0156        ATAATACTAAAAATTATTAAAGACAATTCATAATGAATATTTATATTA
MAL13|PF13_0156  ------------------------------------------------
su_gi_contig_787 ------------------------------------------------

PF13_0156        AAAGTGTGCACTTTTTTTTTTTTTTTTTTTTTGTATTATTATTTATTT
MAL13|PF13_0156  ------------------------------------------------
su_gi_contig_787 ------------------------------------------------

PF13_0156        TTTTGTAAAGCTCACAAATT
MAL13|PF13_0156  --------------------
su_gi_contig_787 --------------------

;

endblock;
