# Supplementary material for: cDNA sequences reveal considerable gene prediction inaccuracy in the Plasmodium falciparum genome
Source: BMC Genomics. 2007 Jul 27;8:255. doi: 10.1186/1471-2164-8-255 (PMC1978503; doi:10.1186/1471-2164-8-255)
Supplement: Additional file 2 — Genes with predicted coding regions fully covered by EST and confirmation of predicted introns. Aligned cDNA and predicted CDS sequences can be viewed by double clicking the hyper-linked gene names in the Excel file. [file 1471-2164-8-255-S2.zip › PF13_0174.TXT]

#NEXUS

[!This data assembled using Sequencher, from Gene Codes Corporation.]
begin data;
   dimensions ntax=3 nchar=3491;
   format datatype=dna gap=- interleave=yes;
   matrix

PF13_0174         TCCTCTTAATAAAAAAGAAGATAGTGCAAAAGTATCAAAATTTGCAAA
MAL13|PF13_0174   ------------------------------------------------
su_gi_contig_1335 ------------------------------------------------

PF13_0174         AATATCGAAAACAGTGCTAAATAAAAATGATATGGAACAAAACAAAAT
MAL13|PF13_0174   ------------------------------------------------
su_gi_contig_1335 ------------------------------------------------

PF13_0174         TGCTGAAGGAAGTAAAGCAAATGATGTTGCAATGAAAAAGGAAACAAC
MAL13|PF13_0174   ------------------------------------------------
su_gi_contig_1335 ------------------------------------------------

PF13_0174         AGCCAAAGGAGAAATAGTTAGTGAAAAGAAGAAAACGAGTAAAGGTTC
MAL13|PF13_0174   ------------------------------------------------
su_gi_contig_1335 ------------------------------------------------

PF13_0174         AATGTTTTCTTTTTTTAAGTTAAGACATTCAAAGGTAGAAAATGAAGG
MAL13|PF13_0174   ------------------------------------------------
su_gi_contig_1335 ------------------------------------------------

PF13_0174         GGATACAACTAAAGTAGGCGAGGTACAAAAAGGTGTATCCGAAACACA
MAL13|PF13_0174   ------------------------------------------------
su_gi_contig_1335 ------------------------------------------------

PF13_0174         AAAAAAGGAGGTAGGAAATAAAGCTATTGAAAAGGACGTTTCAAAGAT
MAL13|PF13_0174   ------------------------------------------------
su_gi_contig_1335 ------------------------------------------------

PF13_0174         GATTAAATTGCCAATCCAGAAAAAGGAAGCACCAAGTATAACATCACG
MAL13|PF13_0174   ------------------------------------------------
su_gi_contig_1335 ------------------------------------------------

PF13_0174         TAATAAAAAAAAAAAAAAAAAAAATATACATATATATATATATATATA
MAL13|PF13_0174   ------------------------------------------------
su_gi_contig_1335 ------------------------------------------------

PF13_0174         TATATATATATATATATATATATTACATATGTGTGTCCCGATCCATTG
MAL13|PF13_0174   ------------------------------------------------
su_gi_contig_1335 ------------------------------------------------

PF13_0174         TGACATATTTATATATGTTGTATTTTTTTTATATTTTATATATTTTTA
MAL13|PF13_0174   ------------------------------------------------
su_gi_contig_1335 ------------------------------------------------

PF13_0174         CAGAAGATAGTGTGGAGAGCGAAGAACTGAAAAGCAGAATTCAAGAAG
MAL13|PF13_0174   ------------------------------------------------
su_gi_contig_1335 ------------------------------------------------

PF13_0174         CCAAAAGTAAGACCCTATTAATTGATAAAAGCAAGATAATAAGCAAAT
MAL13|PF13_0174   ------------------------------------------------
su_gi_contig_1335 ------------------------------------------------

PF13_0174         TGTCAAAAAATGTACTGGTCAAAAAGGAAATTAAAAAATTTGTTCCCA
MAL13|PF13_0174   ------------------------------------------------
su_gi_contig_1335 ------------------------------------------------

PF13_0174         AGTTGAAAAATTTTGCATGAACATAATAAAAATGGATATAATTCAAAG
MAL13|PF13_0174   ------------------------------------------------
su_gi_contig_1335 ------------------------------------------------

PF13_0174         TTTGTAACAACTCAAGAGAAGGCATAAGAATAACTTTTTCATAAATTT
MAL13|PF13_0174   ------------------------------------------------
su_gi_contig_1335 ------------------------------------------------

PF13_0174         TTTTTTTTTTTTTTTTCTTTTTCTTTTTCTTTTTTTTTTTTTTTTTTT
MAL13|PF13_0174   ------------------------------------------------
su_gi_contig_1335 ------------------------------------------------

PF13_0174         TTTTTTTGATGGTATGTAAAAGGTTAGTTTTAGTTCATGTACATAATA
MAL13|PF13_0174   ------------------------------------------------
su_gi_contig_1335 ------------------------------------------------

PF13_0174         GAAAATATATAATATATCAAGTGTTAACATATTATGAGTATTACATAT
MAL13|PF13_0174   ------------------------------------------------
su_gi_contig_1335 ------------------------------------------------

PF13_0174         ATATAATATGTATATGTATATTTCTTAATTATATTTTTATTACATATA
MAL13|PF13_0174   ------------------------------------------------
su_gi_contig_1335 ------------------------------------------------

PF13_0174         TATATTATATATATTTCATATATTTATTTATTGTTTTATTTTTATTTT
MAL13|PF13_0174   ------------------------------------------------
su_gi_contig_1335 ------------------------------------------------

PF13_0174         TTTTTTCCCATTTATTTTTAATTGTATTAACAATATGTAAATACTCTC
MAL13|PF13_0174   ------------------------------------------------
su_gi_contig_1335 ------------------------------------------------

PF13_0174         CCCAAATATCTTTTTCTTAAAATTAAACGTTTTTTTAAAAGGATTGTT
MAL13|PF13_0174   ------------------------------------------------
su_gi_contig_1335 ------------------------------------------------

PF13_0174         TGTTTACGTTCCCTTGTTATGAATGTAAAAAGAGAATCTACGTATGCC
MAL13|PF13_0174   ------------------------------------------------
su_gi_contig_1335 ------------------------------------------------

PF13_0174         TATGACATGAATGTACATTAAAATTAAATAAAAAATACAAAAAGGTAA
MAL13|PF13_0174   ------------------------------------------------
su_gi_contig_1335 ------------------------------------------------

PF13_0174         TAGATATAAGAACAGAATTAATTTTTGTATACATGCTTGAATATTTGA
MAL13|PF13_0174   ------------------------------------------------
su_gi_contig_1335 ------------------------------------------------

PF13_0174         AGATTTGAAGGTTTGAAGGTTTTTCTTTAAAAAAAAAAAAAAAAAAAA
MAL13|PF13_0174   ------------------------------------------------
su_gi_contig_1335 ------------------------------------------------

PF13_0174         AAAAAAAAATACATATATATATAATATATATATGTTTATTTATTTATT
MAL13|PF13_0174   ------------------------------------------------
su_gi_contig_1335 ------------------------------------------------

PF13_0174         TATTTAATTAATTATTTTTTTTTTTTTTTTCTATGATGTGCTTTAAAA
MAL13|PF13_0174   ------------------------------------------------
su_gi_contig_1335 ------------------------------------------------

PF13_0174         GTACTTAAGTTATATTCTTTTGCGGGATAGCTTACTATTTAATATTAA
MAL13|PF13_0174   ------------------------------------------------
su_gi_contig_1335 ------------------------------------------------

PF13_0174         ATATATATATATATATATATATATGTAAATGTTGTAAATAAAAAGATT
MAL13|PF13_0174   ------------------------------------------------
su_gi_contig_1335 --ATATATATATATATATATATATGTAAATGTTGTAAATAAAAAGATT

PF13_0174         TACTAAAAATAAATGAACAAAAGTACAGGAAGCATGTCATCAAATTTA
MAL13|PF13_0174   ------------ATGAACAAAAGTACAGGAAGCATGTCATCAAATTTA
su_gi_contig_1335 TACTAAAAATAAATGAACAAAAGTACAGGAAGCATGTCATCAAATTTA

PF13_0174         AGTCAAGTTTTTGTTTTGACCATAATTGGAAAGGGAGATATACCATTA
MAL13|PF13_0174   AGTCAAGTTTTTGTTTTGACCATAATTGGAAAGGGAGATATACCATTA
su_gi_contig_1335 AGTCAAGTTTTTGTTTTGACCATAATTGGAAAGGGAGATATACCATTA

PF13_0174         TATGAAGCTGATTTATCAATAAATAGTAAGAGAGATATATCTGAACAT
MAL13|PF13_0174   TATGAAGCTGATTTATCAATAAATAGTAAGAGAGATATATCTGAACAT
su_gi_contig_1335 TATGAAGCTGATTTATCAATAAATAGTAAGAGAGATATATCTGAACAT

PF13_0174         TTAACACAGTTCATAATTCATCAATCATTAGATTCTTTAGATGAAATA
MAL13|PF13_0174   TTAACACAGTTCATAATTCATCAATCATTAGATTCTTTAGATGAAATA
su_gi_contig_1335 TTAACACAGTTCATAATTCATCAATCATTAGATTCTTTAGATGAAATA

PF13_0174         GTATGGAAAAATTCTAGTATGTTTTTAAAAAATATTGACAGTTTTAAT
MAL13|PF13_0174   GTATGGAAAAATTCTAGTATGTTTTTAAAAAATATTGACAGTTTTAAT
su_gi_contig_1335 GTATGGAAAAATTCTAGTATGTTTTTAAAAAATATTGACAGTTTTAAT

PF13_0174         AATTATAGTGTATCAGCATATTGTACCCCTGGTCATATGAAATTTTTA
MAL13|PF13_0174   AATTATAGTGTATCAGCATATTGTACCCCTGGTCATATGAAATTTTTA
su_gi_contig_1335 AATTATAGTGTATCAGCATATTGTACCCCTGGTCATATGAAATTTTTA

PF13_0174         TTATTATATAAAAATAGAAATGAAGGAGGAACCAACCTTACCAATACA
MAL13|PF13_0174   TTATTATATAAAAATAGAAATGAAGGAGGAACCAACCTTACCAATACA
su_gi_contig_1335 TTATTATATAAAAATAGAAATGAAGGAGGAACCAACCTTACCAATACA

PF13_0174         AATATATATATCCCATCGGATGATCATATCAAATCCTTTTTTGAAACA
MAL13|PF13_0174   AATATATATATCCCATCGGATGATCATATCAAATCCTTTTTTGAAACA
su_gi_contig_1335 AATATATATATCCCATCGGATGATCATATCAAATCCTTTTTTGAAACA

PF13_0174         GTACATGAAAATTATATTAAGGTTTTATTAAATCCTTTATATGAACCG
MAL13|PF13_0174   GTACATGAAAATTATATTAAGGTTTTATTAAATCCTTTATATGAACCG
su_gi_contig_1335 GTACATGAAAATTATATTAAGGTTTTATTAAATCCTTTATATGAACCG

PF13_0174         AATGGGATTATTACGAGTTCATTGTTTGATCAAAATGTTCATTTGGCA
MAL13|PF13_0174   AATGGGATTATTACGAGTTCATTGTTTGATCAAAATGTTCATTTGGCA
su_gi_contig_1335 AATGGGATTATTACGAGTTCATTGTTTGATCAAAATGTTCATTTGGCA

PF13_0174         GCAAAAAAATATTTACACCAGTGAAGGTGCCACTCAAAAAAAAAAAAA
MAL13|PF13_0174   GCAAAAAAATATTTACACCAGTGA------------------------
su_gi_contig_1335 GCAAAAAAATATTTACACCAGTGAAGGTGCCACTCAAAAAAAAAAAAA

PF13_0174         AAAAAAATAATAATAATAAAAAATAATAATAATAAAAAATAATAATAA
MAL13|PF13_0174   ------------------------------------------------
su_gi_contig_1335 AAAAA-------------------------------------------

PF13_0174         TAAAAAATAATAATAAATAAATATATATATATATATATATATAAATAA
MAL13|PF13_0174   ------------------------------------------------
su_gi_contig_1335 ------------------------------------------------

PF13_0174         TATGTACATTTGCAAACGCATATATTTTTATTTTTATTTTTTTATTTT
MAL13|PF13_0174   ------------------------------------------------
su_gi_contig_1335 ------------------------------------------------

PF13_0174         TATTATTTTATTTTTTTACTTTTTCATTTTTTAGTTTTTATTTTATAT
MAL13|PF13_0174   ------------------------------------------------
su_gi_contig_1335 ------------------------------------------------

PF13_0174         TTTTTATTTTATATATCATGACTTGTTGAATATTTAAATATATTATTA
MAL13|PF13_0174   ------------------------------------------------
su_gi_contig_1335 ------------------------------------------------

PF13_0174         TATACGTCAAATGAATGGGAAAATATTTTATCAATGTTCGCATACAAC
MAL13|PF13_0174   ------------------------------------------------
su_gi_contig_1335 ------------------------------------------------

PF13_0174         ATACTAGAGGTATTCATAATCATATAATCCATGTTTACATATGAGTTT
MAL13|PF13_0174   ------------------------------------------------
su_gi_contig_1335 ------------------------------------------------

PF13_0174         AGATCCTCACAAGACATATTAAACATATTATTTATTTCCTGTTTTGTA
MAL13|PF13_0174   ------------------------------------------------
su_gi_contig_1335 ------------------------------------------------

PF13_0174         AATATAAAATCAAAATGTCTTATATCCCAATCATTACTTGGGAAGTTC
MAL13|PF13_0174   ------------------------------------------------
su_gi_contig_1335 ------------------------------------------------

PF13_0174         TTTTTATAACGTTTGGTAAAAATGATATTATCAGGATTAAAGATGTTT
MAL13|PF13_0174   ------------------------------------------------
su_gi_contig_1335 ------------------------------------------------

PF13_0174         CCATAAAATAGAGGGTAGATACAATTAGATTTAATCTTTGAACCATAT
MAL13|PF13_0174   ------------------------------------------------
su_gi_contig_1335 ------------------------------------------------

PF13_0174         ATATAATTTTTTTTTGTATTATTATTTATTTTACAATTTTTGTTTTCT
MAL13|PF13_0174   ------------------------------------------------
su_gi_contig_1335 ------------------------------------------------

PF13_0174         AAAGGTTTTCCATTTTTTTTATTTTTTGTATGGCTTTGTTCATCGACA
MAL13|PF13_0174   ------------------------------------------------
su_gi_contig_1335 ------------------------------------------------

PF13_0174         TTAGGAATATATGGGAAATGGAAATTATTCGAATGTTTTCTTAATTTG
MAL13|PF13_0174   ------------------------------------------------
su_gi_contig_1335 ------------------------------------------------

PF13_0174         GATATTAAGCTTATAAAATTACAATATGTATAACTAAATAAATACAAG
MAL13|PF13_0174   ------------------------------------------------
su_gi_contig_1335 ------------------------------------------------

PF13_0174         ATATATTTAATTCTATAAGTATTTCTACCTATATCTATAGATGTATCT
MAL13|PF13_0174   ------------------------------------------------
su_gi_contig_1335 ------------------------------------------------

PF13_0174         ATAGGATTTTCAAAACATAAACGCTGATCATTATATTCATATTCTTTT
MAL13|PF13_0174   ------------------------------------------------
su_gi_contig_1335 ------------------------------------------------

PF13_0174         CTTAAACGTCTTGGTAACACATGGCCTAATCCTCGAACTACTATGCAT
MAL13|PF13_0174   ------------------------------------------------
su_gi_contig_1335 ------------------------------------------------

PF13_0174         GCATCATGTAATTTAAAATCTATACTATAGAAATAAAAGAATTCTATT
MAL13|PF13_0174   ------------------------------------------------
su_gi_contig_1335 ------------------------------------------------

PF13_0174         AATAACTTGATCAAATATGTATTATTAAAATGATTATTATCAAACGTT
MAL13|PF13_0174   ------------------------------------------------
su_gi_contig_1335 ------------------------------------------------

PF13_0174         GATGTGTGCATTTGTAAAAAGTGTAACACCATACATGACAAAAGAAAT
MAL13|PF13_0174   ------------------------------------------------
su_gi_contig_1335 ------------------------------------------------

PF13_0174         GAACCTATGCCTCCTATATATGTTTCATTTAAATTTCTAGAATGTAAA
MAL13|PF13_0174   ------------------------------------------------
su_gi_contig_1335 ------------------------------------------------

PF13_0174         AAAAATTTTAATAATAAAACTAAGGGTCTTAAATATATATATTTTTTC
MAL13|PF13_0174   ------------------------------------------------
su_gi_contig_1335 ------------------------------------------------

PF13_0174         ATTTGAGTTATTATAAAATCAGTTGTTTCTTTTGATGATTTTTGATTA
MAL13|PF13_0174   ------------------------------------------------
su_gi_contig_1335 ------------------------------------------------

PF13_0174         ATACATATATCGATTTGGACACCTAATTCTTTATCAATATATTTTAAT
MAL13|PF13_0174   ------------------------------------------------
su_gi_contig_1335 ------------------------------------------------

PF13_0174         ATCTTTACTCTTGCATCTTTAATTATTCTTATATCACATGCTATATTT
MAL13|PF13_0174   ------------------------------------------------
su_gi_contig_1335 ------------------------------------------------

PF13_0174         AATTTTATTAAAGCATAGGCTAATATATATAAACAATCTAATTCATTT
MAL13|PF13_0174   ------------------------------------------------
su_gi_contig_1335 ------------------------------------------------

PF13_0174         TCTTTTATATTCATAATACATACATCAATATCACTACTGGGTAATGAT
MAL13|PF13_0174   ------------------------------------------------
su_gi_contig_1335 ------------------------------------------------

PF13_0174         AATCCAGATGTATACGAACCAAACACTTCGATCTTAGATTTTGGAAAA
MAL13|PF13_0174   ------------------------------------------------
su_gi_contig_1335 ------------------------------------------------

PF13_0174         AGAGATTTGACTAATAACTCTAATTTTATTAAAGATTTAAGTTTTAAT
MAL13|PF13_0174   ------------------------------------------------
su_gi_contig_1335 ------------------------------------------------

PF13_0174         AATTTCTCTTCTTTGCTGGGGGTTAACCATTCAAG
MAL13|PF13_0174   -----------------------------------
su_gi_contig_1335 -----------------------------------

;

endblock;
