# Supplementary material for: cDNA sequences reveal considerable gene prediction inaccuracy in the Plasmodium falciparum genome
Source: BMC Genomics. 2007 Jul 27;8:255. doi: 10.1186/1471-2164-8-255 (PMC1978503; doi:10.1186/1471-2164-8-255)
Supplement: Additional file 2 — Genes with predicted coding regions fully covered by EST and confirmation of predicted introns. Aligned cDNA and predicted CDS sequences can be viewed by double clicking the hyper-linked gene names in the Excel file. [file 1471-2164-8-255-S2.zip › PF13_0185.TXT]

#NEXUS

[!This data assembled using Sequencher, from Gene Codes Corporation.]
begin data;
   dimensions ntax=3 nchar=3512;
   format datatype=dna gap=- interleave=yes;
   matrix

PF13_0185         TTATATAAACAAAGATAAAATATGTTAATATTGTACTTAAATAAAAAA
MAL13|PF13_0185   ------------------------------------------------
su_gi_contig_3813 ------------------------------------------------

PF13_0185         AATAAAATAACTATTAATATAAAATTGTATATGGTGTAAAAAATATTT
MAL13|PF13_0185   ------------------------------------------------
su_gi_contig_3813 ------------------------------------------------

PF13_0185         TTATTTTAATTATATATATATATATATATATATAATTTTTTTTTTTTT
MAL13|PF13_0185   ------------------------------------------------
su_gi_contig_3813 ------------------------------------------------

PF13_0185         TTACAATTATATTTCATTGATAAAATTGTTTGTTTTTATTTCAACATT
MAL13|PF13_0185   ------------------------------------------------
su_gi_contig_3813 ------------------------------------------------

PF13_0185         TGAATTGTTAAATGTTTGTCCAATTCGTCTGAAGGAGTAAAACATAAA
MAL13|PF13_0185   ------------------------------------------------
su_gi_contig_3813 ------------------------------------------------

PF13_0185         ATAATTAAATAAAATAAAATAAATTGTATGCAAAATTTTTACTTTCTT
MAL13|PF13_0185   ------------------------------------------------
su_gi_contig_3813 ------------------------------------------------

PF13_0185         TTTTATTTTAATTAAAATGTCAACATAAATTATATAATAAAATAAAAA
MAL13|PF13_0185   ------------------------------------------------
su_gi_contig_3813 ------------------------------------------------

PF13_0185         TCTAACAATGAATATTATATATATATATATTTATGTTTATTTATTTAT
MAL13|PF13_0185   ------------------------------------------------
su_gi_contig_3813 ------------------------------------------------

PF13_0185         TTATTTATTTATTGATAATATATATATTTTTTTTTCTTTCTTTTTGAA
MAL13|PF13_0185   ------------------------------------------------
su_gi_contig_3813 ------------------------------------------------

PF13_0185         TAGACAAAAATATTAATATTTTAATAAAAGGAAAAAATATTTGTAAAA
MAL13|PF13_0185   ------------------------------------------------
su_gi_contig_3813 ------------------------------------------------

PF13_0185         AAAAATATTTCATTTATATATTATTATATATATACATACATACATACA
MAL13|PF13_0185   ------------------------------------------------
su_gi_contig_3813 ------------------------------------------------

PF13_0185         TTTAGTACATAATAATATATAGAGAATATTAAAAAGAAAAAAATATAT
MAL13|PF13_0185   ------------------------------------------------
su_gi_contig_3813 ------------------------------------------------

PF13_0185         ATATTAGTATATGGAGGTTTTTCTTCTTTTTATATATTACATACATCA
MAL13|PF13_0185   ------------------------------------------------
su_gi_contig_3813 ------------------------------------------------

PF13_0185         TAATTTTTTATTTCCTTTTACATATAATTCATAATTAAAAAAAAAAAA
MAL13|PF13_0185   ------------------------------------------------
su_gi_contig_3813 ------------------------------------------------

PF13_0185         AAAAAAGAGAAATGCAAAATTAACAAAGTGAGAAAAAAAAAAAAAAAT
MAL13|PF13_0185   ------------------------------------------------
su_gi_contig_3813 ------------------------------------------------

PF13_0185         TATCTCTTCTTTTTCTTTTCTTTTCTTTTTTGACTTTGTTTTTATTAT
MAL13|PF13_0185   ------------------------------------------------
su_gi_contig_3813 ------------------------------------------------

PF13_0185         ATTTTTTTTAATTTCTTTTTTCCTTTGTTATATTCCATTGTGTAACAA
MAL13|PF13_0185   ------------------------------------------------
su_gi_contig_3813 ------------------------------------------------

PF13_0185         ATTAATAGTGTACATATTTTAAAAAAATAAAAAAAAAAATAAATAAAT
MAL13|PF13_0185   ------------------------------------------------
su_gi_contig_3813 ------------------------------------------------

PF13_0185         AAAAATATATATATATATATATATTTGTATATATTTACTAATTTACGA
MAL13|PF13_0185   ------------------------------------------------
su_gi_contig_3813 ------------------------------------------------

PF13_0185         TTATTTATATTTACTTACATATTCCTAAAAAGTAATATTTTGTATGGA
MAL13|PF13_0185   ------------------------------------------------
su_gi_contig_3813 ------------------------------------------------

PF13_0185         TTGATATTGTATATATCACAGTTTATTTTATTTCGGATAAATTTGTAT
MAL13|PF13_0185   ------------------------------------------------
su_gi_contig_3813 ------------------------------------------------

PF13_0185         AATTATAAAGAACAAAAATTAAATATATATAATGTTTATATATATTTA
MAL13|PF13_0185   ------------------------------------------------
su_gi_contig_3813 ------------------------------------------------

PF13_0185         TGATACACTTCAACAAAATAACATTTTATTTTTTTATATATCGTAAAT
MAL13|PF13_0185   ------------------------------------------------
su_gi_contig_3813 ------------------------------------------------

PF13_0185         GAATATCATTTCTATCTTTTTAAAAAAAAAAAAATAAAATAAAATAAA
MAL13|PF13_0185   ------------------------------------------------
su_gi_contig_3813 ------------------------------------------------

PF13_0185         ATAAAATAAAAAAAATTGGAAACGATTGTTATAGGAATGTATAGATAG
MAL13|PF13_0185   ------------------------------------------------
su_gi_contig_3813 ------------------------------------------------

PF13_0185         ATAAATATATATATGTATAAATTTATATATATATATATATATATATAT
MAL13|PF13_0185   ------------------------------------------------
su_gi_contig_3813 ------------------------------------------------

PF13_0185         GTATAAATATATATATAATGGGTTATATTATTATTACAATTTAAACAG
MAL13|PF13_0185   ------------------------------------------------
su_gi_contig_3813 ------------------------------------------------

PF13_0185         AATTGCAAATTAATATCGACAAATTGTTCACCTAGCTGTTTTGAGAAT
MAL13|PF13_0185   ------------------------------------------------
su_gi_contig_3813 ------------------------------------------------

PF13_0185         ATATCCCCAATTTGTTCTACTAACTTGTTTGATATTTTTATTTCCATT
MAL13|PF13_0185   ------------------------------------------------
su_gi_contig_3813 ------------------------------------------------

PF13_0185         TTGTTCATGTAGCTTTTTTTTTTTTTTTTTTTTTTTTTTCTCTTTTAT
MAL13|PF13_0185   ------------------------------------------------
su_gi_contig_3813 ------------------------------------------------

PF13_0185         GATAAAATTTCCTTACCTGTTCAGGTAATTTTTATTAAATATTCCAAG
MAL13|PF13_0185   ------------------------------------------------
su_gi_contig_3813 ----------------------------------AGAAATATTCCAAG

PF13_0185         AATAGAATAAAATGGTGAGAACAAAAAAGAATATACCAAATCATAACC
MAL13|PF13_0185   -----------ATGGTGAGAACAAAAAAGAATATACCAAATCATAACC
su_gi_contig_3813 AATAGAATAAAATGGTGAGAACAAAAAAGAATATACCAAATCATAACC

PF13_0185         CCTTAAATGCATTTAATAGGGACAAGTCATTTAAAACAAACAAAACAT
MAL13|PF13_0185   CCTTAAATGCATTTAATAGGGACAAGTCATTTAAAACAAACAAAACAT
su_gi_contig_3813 CCTTAAATGCATTTAATAGGGACAAGTCATTTAAAACAAACAAAACAT

PF13_0185         TACCAAATAGAACAGTACACCATGGAATTAGTTCCAAGACTACTAATA
MAL13|PF13_0185   TACCAAATAGAACAGTACACCATGGAATTAGTTCCAAGACTACTAATA
su_gi_contig_3813 TACCAAATAGAACAGTACACCATGGAATTAGTTCCAAGACTACTAATA

PF13_0185         TAAACAGACCCAGTGTAAATAGAGGAGGTATAAATGAAGTTGCACAAA
MAL13|PF13_0185   TAAACAGACCCAGTGTAAATAGAGGAGGTATAAATGAAGTTGCACAAA
su_gi_contig_3813 TAAACAGACCCAGTGTAAATAGAGGAGGTATAAATGAAGTTGCACAAA

PF13_0185         AAAACTTGCACAGGACAAATATAAGGAAACCCCATAGATACAGGCCAG
MAL13|PF13_0185   AAAACTTGCACAGGACAAATATAAGGAAACCCCATAGATACAGGCCAG
su_gi_contig_3813 AAAACTTGCACAGGACAAATATAAGGAAACCCCATAGATACAGGCCAG

PF13_0185         GTGTATTAGCATTAAAAGAAATAAGAGCATATCAAGCATCGACTCAAT
MAL13|PF13_0185   GTGTATTAGCATTAAAAGAAATAAGAGCATATCAAGCATCGACTCAAT
su_gi_contig_3813 GTGTATTAGCATTAAAAGAAATAAGAGCATATCAAGCATCGACTCAAT

PF13_0185         TATTAATACCTAAAATTCCATTTGTTCGAGTAGTAAAAGAAATTACAA
MAL13|PF13_0185   TATTAATACCTAAAATTCCATTTGTTCGAGTAGTAAAAGAAATTACAA
su_gi_contig_3813 TATTAATACCTAAAATTCCATTTGTTCGAGTAGTAAAAGAAATTACAA

PF13_0185         GATTATTTGAATTACCAGATGAGCAATTTCGTTATACACCTGAAGCAT
MAL13|PF13_0185   GATTATTTGAATTACCAGATGAGCAATTTCGTTATACACCTGAAGCAT
su_gi_contig_3813 GATTATTTGAATTACCAGATGAGCAATTTCGTTATACACCTGAAGCAT

PF13_0185         TATTAGCTTTACAAACAGCATCAGAAGCATATTTGGTTAGTTTATTTG
MAL13|PF13_0185   TATTAGCTTTACAAACAGCATCAGAAGCATATTTGGTTAGTTTATTTG
su_gi_contig_3813 TATTAGCTTTACAAACAGCATCAGAAGCATATTTGGTTAGTTTATTTG

PF13_0185         AGGATGCTTATTTATGTTCATTACATGCAAACAGAGTAACACTTATGC
MAL13|PF13_0185   AGGATGCTTATTTATGTTCATTACATGCAAACAGAGTAACACTTATGC
su_gi_contig_3813 AGGATGCTTATTTATGTTCATTACATGCAAACAGAGTAACACTTATGC

PF13_0185         CCAAAGATATTCATTTAGCTAGAAGAATACGCGGAAGAGACTAACATG
MAL13|PF13_0185   CCAAAGATATTCATTTAGCTAGAAGAATACGCGGAAGAGACTAA----
su_gi_contig_3813 CCAAAGATATTCATTTAGCTAGAAGAATACGCGGAAGAGACTAACATG

PF13_0185         TAGAATTATACAAAAAATATATATGTATAACAAAAGTATAGTAATATC
MAL13|PF13_0185   ------------------------------------------------
su_gi_contig_3813 TAGAATTATACAAAAAATATATATGTATAACAAAAGTATAGTAATATC

PF13_0185         TAGAAATATATGAAAAAAAAATAAAATAATCATATTTTATAAAATGAT
MAL13|PF13_0185   ------------------------------------------------
su_gi_contig_3813 TAGAAATATATGAAAAAAAAATAAAATAATCATATTTTATAAAATGAT

PF13_0185         GTTCTCAAAAAGAATTAAAAATAAAGCAATTTGTGTACGCAGGATATC
MAL13|PF13_0185   ------------------------------------------------
su_gi_contig_3813 GTTCTCAAAAAGAATTAAAAATAAAGCAATTTGTGTACGCAGGATATC

PF13_0185         TAAAATAGGAAACAATAATATATATATATAAACTTTACGTATAAAGCT
MAL13|PF13_0185   ------------------------------------------------
su_gi_contig_3813 TAAAATAGGAAACAATAATATATATATATAAACTTTACGTATAAAGCT

PF13_0185         AAAATTTCATATAATTCATCTATAATATATATATATATATATATATAT
MAL13|PF13_0185   ------------------------------------------------
su_gi_contig_3813 AAAATTTCATATAA----------------------------------

PF13_0185         ATATAATCACATATCATATTTGTAATTTGAATAACAAAATATACTCAT
MAL13|PF13_0185   ------------------------------------------------
su_gi_contig_3813 ------------------------------------------------

PF13_0185         TTTTTCAATCATAGTGAGGGGTAAAAAATTCATGAATGTTAAAAGACG
MAL13|PF13_0185   ------------------------------------------------
su_gi_contig_3813 ------------------------------------------------

PF13_0185         AAACACCTAATGTTCAAAAAAGGGAACAAAAAAGGGAACAAAAAAACA
MAL13|PF13_0185   ------------------------------------------------
su_gi_contig_3813 ------------------------------------------------

PF13_0185         TGGTGTTCTATTAACTGAAATATTAAATTATTAATGTTAACAAATAAT
MAL13|PF13_0185   ------------------------------------------------
su_gi_contig_3813 ------------------------------------------------

PF13_0185         CCATTTGTGTTATTTTATTTATATATATATTTTATCATTTAATCATTT
MAL13|PF13_0185   ------------------------------------------------
su_gi_contig_3813 ------------------------------------------------

PF13_0185         ATTTATTTTGTTATTTTATTCTTCTTCTATATGTTCTTTTTTTTATTA
MAL13|PF13_0185   ------------------------------------------------
su_gi_contig_3813 ------------------------------------------------

PF13_0185         TTTTATTATTTTATTTTTTTTTTTTGTTTGTTATAAGTTTTGTCATAA
MAL13|PF13_0185   ------------------------------------------------
su_gi_contig_3813 ------------------------------------------------

PF13_0185         TTCTCTATACTTTTCCATTCCGTCAAATTTATTAATATTAAAATAATT
MAL13|PF13_0185   ------------------------------------------------
su_gi_contig_3813 ------------------------------------------------

PF13_0185         ATATATATATATATATATATATATATATATATATATATATTTATTTAT
MAL13|PF13_0185   ------------------------------------------------
su_gi_contig_3813 ------------------------------------------------

PF13_0185         TCATTTATTTATTCATTCATTATTTCAATTAACATTGTAAAGACTTGT
MAL13|PF13_0185   ------------------------------------------------
su_gi_contig_3813 ------------------------------------------------

PF13_0185         TTTCTTTTTTCATTTTCTTTTTCTATAACTTTTAAACATTTGTTATTT
MAL13|PF13_0185   ------------------------------------------------
su_gi_contig_3813 ------------------------------------------------

PF13_0185         TATTATAATCTTCAAGTTCTTCATATAATTAAAAAATAAAAATGGAAT
MAL13|PF13_0185   ------------------------------------------------
su_gi_contig_3813 ------------------------------------------------

PF13_0185         ATTTTAAAATGATTATTAAAAAAGTAATATGCTATATTTCATTTTGAT
MAL13|PF13_0185   ------------------------------------------------
su_gi_contig_3813 ------------------------------------------------

PF13_0185         ATGTAATTAAATTATTATTATTATATGTATAATATTGTATATTACTAA
MAL13|PF13_0185   ------------------------------------------------
su_gi_contig_3813 ------------------------------------------------

PF13_0185         ATATTCATCCTAAAGTATTATATATATATATATATATATATATTTATA
MAL13|PF13_0185   ------------------------------------------------
su_gi_contig_3813 ------------------------------------------------

PF13_0185         ATTTTTTTTTTTTTTTTTTTTTGTTGTTTTTGGATAATATATACTTAA
MAL13|PF13_0185   ------------------------------------------------
su_gi_contig_3813 ------------------------------------------------

PF13_0185         TAAATATTATATTATAGTCTTTAAAATATTTTTATTTCTATAATATTA
MAL13|PF13_0185   ------------------------------------------------
su_gi_contig_3813 ------------------------------------------------

PF13_0185         TAATATATATATATATATATATATTAAATATAATATAATAATAATTAT
MAL13|PF13_0185   ------------------------------------------------
su_gi_contig_3813 ------------------------------------------------

PF13_0185         AAATAATAATATATTTTCATCATATAATAAAATAAGCATAGAAATTAT
MAL13|PF13_0185   ------------------------------------------------
su_gi_contig_3813 ------------------------------------------------

PF13_0185         ATTATATTATATATATGCAATAATAAATTGATGACAACTTTCTATAAT
MAL13|PF13_0185   ------------------------------------------------
su_gi_contig_3813 ------------------------------------------------

PF13_0185         TTTTAAGAATAAATAAATAAATATATGTATATATATATAATATATATA
MAL13|PF13_0185   ------------------------------------------------
su_gi_contig_3813 ------------------------------------------------

PF13_0185         TAATATATATGAAAGGAAACACATATATTTATAAAATTATATTTATAA
MAL13|PF13_0185   ------------------------------------------------
su_gi_contig_3813 ------------------------------------------------

PF13_0185         ATAAAATATTAAAAAAAAAAAAAAAAATAGGAGAATGTTGTTGTTTTA
MAL13|PF13_0185   ------------------------------------------------
su_gi_contig_3813 ------------------------------------------------

PF13_0185         TTATATATAAATATAAATATATACTTATATATATATATTATATAATTA
MAL13|PF13_0185   ------------------------------------------------
su_gi_contig_3813 ------------------------------------------------

PF13_0185         AATATATATTTAATTTTTGTTCCTTTTATATATATATTTTTAAAAGTT
MAL13|PF13_0185   ------------------------------------------------
su_gi_contig_3813 ------------------------------------------------

PF13_0185         ATTAAATAATATATTATATTTATACATTTTTTGATAGCTTTTATTTAT
MAL13|PF13_0185   ------------------------------------------------
su_gi_contig_3813 ------------------------------------------------

PF13_0185         ATATTTTT
MAL13|PF13_0185   --------
su_gi_contig_3813 --------

;

endblock;
