# Supplementary material for: cDNA sequences reveal considerable gene prediction inaccuracy in the Plasmodium falciparum genome
Source: BMC Genomics. 2007 Jul 27;8:255. doi: 10.1186/1471-2164-8-255 (PMC1978503; doi:10.1186/1471-2164-8-255)
Supplement: Additional file 2 — Genes with predicted coding regions fully covered by EST and confirmation of predicted introns. Aligned cDNA and predicted CDS sequences can be viewed by double clicking the hyper-linked gene names in the Excel file. [file 1471-2164-8-255-S2.zip › PF13_0213.TXT]

#NEXUS

[!This data assembled using Sequencher, from Gene Codes Corporation.]
begin data;
   dimensions ntax=5 nchar=3634;
   format datatype=dna gap=- interleave=yes;
   matrix

PF13_0213                       ATTTATTATTCATCCTGTGATAAGGAAAACACATATATACTGGAGAAA
MAL13|PF13_0213                 ------------------------------------------------
su_gi_contig_965                ------------------------------------------------
gi|27157180|gb|CA855370.1|CA855 ------------------------------------------------
gi|15910075|gb|BI816150.1|BI816 ------------------------------------------------

PF13_0213                       TGACTTAAATACAATTAAAAATTCGGAACTTTAAAAGTTTATATATAT
MAL13|PF13_0213                 ------------------------------------------------
su_gi_contig_965                ------------------------------------------------
gi|27157180|gb|CA855370.1|CA855 ------------------------------------------------
gi|15910075|gb|BI816150.1|BI816 ------------------------------------------------

PF13_0213                       ATATATATAATCATGTTTAAATAAAATAAGAAAAAGAAAAAGAAAATA
MAL13|PF13_0213                 ------------------------------------------------
su_gi_contig_965                ------------------------------------------------
gi|27157180|gb|CA855370.1|CA855 ------------------------------------------------
gi|15910075|gb|BI816150.1|BI816 ------------------------------------------------

PF13_0213                       TATTATTTCTTTTCCTTATATTTAAAAGATATATAAAAAAAATTGTGA
MAL13|PF13_0213                 ------------------------------------------------
su_gi_contig_965                ------------------------------------------------
gi|27157180|gb|CA855370.1|CA855 ------------------------------------------------
gi|15910075|gb|BI816150.1|BI816 ------------------------------------------------

PF13_0213                       GAATATAATAAATAAGTAGGGCTTTTATATATATATATAAATATGTCA
MAL13|PF13_0213                 ------------------------------------------------
su_gi_contig_965                ------------------------------------------------
gi|27157180|gb|CA855370.1|CA855 ------------------------------------------------
gi|15910075|gb|BI816150.1|BI816 ------------------------------------------------

PF13_0213                       TATATTATATTATATTATAATAATCCTACAAATTTTATAGTTTCAAAA
MAL13|PF13_0213                 ------------------------------------------------
su_gi_contig_965                ------------------------------------------------
gi|27157180|gb|CA855370.1|CA855 ------------------------------------------------
gi|15910075|gb|BI816150.1|BI816 ------------------------------------------------

PF13_0213                       ATAATATATATATAATATTATATATTAATTTTATGTTCTATAAAAATA
MAL13|PF13_0213                 ------------------------------------------------
su_gi_contig_965                ------------------------------------------------
gi|27157180|gb|CA855370.1|CA855 ------------------------------------------------
gi|15910075|gb|BI816150.1|BI816 ------------------------------------------------

PF13_0213                       ATTATTTTGATATGGAAACAAATTTGTTTATAATAAAAAAAAAATATA
MAL13|PF13_0213                 ------------------------------------------------
su_gi_contig_965                ------------------------------------------------
gi|27157180|gb|CA855370.1|CA855 ------------------------------------------------
gi|15910075|gb|BI816150.1|BI816 ------------------------------------------------

PF13_0213                       TATATAATTTTCTTCTTATATATTTAAAATAATATTATATATATATAT
MAL13|PF13_0213                 ------------------------------------------------
su_gi_contig_965                ------------------------------------------------
gi|27157180|gb|CA855370.1|CA855 ------------------------------------------------
gi|15910075|gb|BI816150.1|BI816 ------------------------------------------------

PF13_0213                       ATATATATATATATATATAATATAATATAATATGTAATATATTATACA
MAL13|PF13_0213                 ------------------------------------------------
su_gi_contig_965                ------------------------------------------------
gi|27157180|gb|CA855370.1|CA855 ------------------------------------------------
gi|15910075|gb|BI816150.1|BI816 ------------------------------------------------

PF13_0213                       TATATATAGTATATACAATGTATAAATATTATATATATGTACTATAGA
MAL13|PF13_0213                 ------------------------------------------------
su_gi_contig_965                ------------------------------------------------
gi|27157180|gb|CA855370.1|CA855 ------------------------------------------------
gi|15910075|gb|BI816150.1|BI816 ------------------------------------------------

PF13_0213                       GGTATTTTTTTTTCATCCTTTATTATTATAAAGTTTTTTTATAAGAAT
MAL13|PF13_0213                 ------------------------------------------------
su_gi_contig_965                ------------------------------------------------
gi|27157180|gb|CA855370.1|CA855 ------------------------------------------------
gi|15910075|gb|BI816150.1|BI816 ------------------------------------------------

PF13_0213                       TATATTTTTTATTATATTTTCTTCTAATATTAAAATATATAATATATA
MAL13|PF13_0213                 ------------------------------------------------
su_gi_contig_965                ------------------------------------------------
gi|27157180|gb|CA855370.1|CA855 ------------------------------------------------
gi|15910075|gb|BI816150.1|BI816 ------------------------------------------------

PF13_0213                       TATATATAATATAATATATAATTATTATAGTATATATTTATAATATTA
MAL13|PF13_0213                 ------------------------------------------------
su_gi_contig_965                ------------------------------------------------
gi|27157180|gb|CA855370.1|CA855 ------------------------------------------------
gi|15910075|gb|BI816150.1|BI816 ------------------------------------------------

PF13_0213                       TTATATTTTTTGTTTATACATTATTATAATATTTTAGTATGAAAAAAA
MAL13|PF13_0213                 ------------------------------------------------
su_gi_contig_965                ------------------------------------------------
gi|27157180|gb|CA855370.1|CA855 ------------------------------------------------
gi|15910075|gb|BI816150.1|BI816 ------------------------------------------------

PF13_0213                       ATTATACCCATATGATATATATAATATATAATTTAGTAAATAAATAAA
MAL13|PF13_0213                 ------------------------------------------------
su_gi_contig_965                ------------------------------------------------
gi|27157180|gb|CA855370.1|CA855 ------------------------------------------------
gi|15910075|gb|BI816150.1|BI816 ------------------------------------------------

PF13_0213                       TACCTCTATAAATATTCTTTTCAAAATTATTTAATATATATTAATGAA
MAL13|PF13_0213                 ------------------------------------------------
su_gi_contig_965                ------------------------------------------------
gi|27157180|gb|CA855370.1|CA855 ------------------------------------------------
gi|15910075|gb|BI816150.1|BI816 ------------------------------------------------

PF13_0213                       TACATAAAAATTAATTATATTATATATATAAATGTAATATAAATAATA
MAL13|PF13_0213                 ------------------------------------------------
su_gi_contig_965                ------------------------------------------------
gi|27157180|gb|CA855370.1|CA855 ------------------------------------------------
gi|15910075|gb|BI816150.1|BI816 ------------------------------------------------

PF13_0213                       AATAAAAGATATCATTATAATTTATTATCAATATATTATATAATAAAT
MAL13|PF13_0213                 ------------------------------------------------
su_gi_contig_965                ------------------------------------------------
gi|27157180|gb|CA855370.1|CA855 ------------------------------------------------
gi|15910075|gb|BI816150.1|BI816 ------------------------------------------------

PF13_0213                       ATAATATATATTATATAATTATATATATATATATATATATATACCCCA
MAL13|PF13_0213                 ------------------------------------------------
su_gi_contig_965                ------------------------------------------------
gi|27157180|gb|CA855370.1|CA855 ------------------------------------------------
gi|15910075|gb|BI816150.1|BI816 ------------------------------------------------

PF13_0213                       TTATTATTTATATTATAATAATATAATTATATTATATTATATTATATA
MAL13|PF13_0213                 ------------------------------------------------
su_gi_contig_965                ------------------------------------------------
gi|27157180|gb|CA855370.1|CA855 ------------------------------------------------
gi|15910075|gb|BI816150.1|BI816 ------------------------------------------------

PF13_0213                       ATTATTATATTTTTTAAAAAATTTAATAAATAAAATATCATATAATAA
MAL13|PF13_0213                 ------------------------------------------------
su_gi_contig_965                ------------------------------------------------
gi|27157180|gb|CA855370.1|CA855 ------------------------------------------------
gi|15910075|gb|BI816150.1|BI816 ------------------------------------------------

PF13_0213                       ATAATATATATAAATATATATATACATAACATTTCATACAAACATTTT
MAL13|PF13_0213                 ------------------------------------------------
su_gi_contig_965                ------------------------------------------------
gi|27157180|gb|CA855370.1|CA855 ------------------------------------------------
gi|15910075|gb|BI816150.1|BI816 ------------------------------------------------

PF13_0213                       TATACAATTAATAATTATTAAATTTTTTTTTTTTTTTTTTTTTATTTA
MAL13|PF13_0213                 ------------------------------------------------
su_gi_contig_965                ----------------------------------TTTTTTTTTATTTA
gi|27157180|gb|CA855370.1|CA855 ----------------------------------TTTTTTTTTATTTA
gi|15910075|gb|BI816150.1|BI816 ------------------------------------------------

PF13_0213                       TATATAAATATAAAAATAATTATTTTATAAGAAAAAATACCCTTTTTG
MAL13|PF13_0213                 ------------------------------------------------
su_gi_contig_965                TATATAAATATAAAAATAATTATTTTATAAGAAAAAATACCCTTTTTG
gi|27157180|gb|CA855370.1|CA855 TATATAAATATAAAAATAATTATTTTATAAGAAAAAATACCCTTTTTG
gi|15910075|gb|BI816150.1|BI816 ------------------------------------------------

PF13_0213                       TAAATTGAAAATTAAAAAAAAAAAAAAAAAATAGAATTTTTTTCATTT
MAL13|PF13_0213                 ------------------------------------------------
su_gi_contig_965                TAAATTGAAAATTAAAAAAAAAAAAAAAAAATAGAATTTTTTTCATTT
gi|27157180|gb|CA855370.1|CA855 TAAATTGAAAATTAAAAAAAAAAAAAAAAAATAGAATTTTTTTCATTT
gi|15910075|gb|BI816150.1|BI816 ------------------------------------------------

PF13_0213                       TTATAATATTTAAATAAATAAGAAAATAATAATAAAAATAATATTATA
MAL13|PF13_0213                 ------------------------------------------------
su_gi_contig_965                TTATAATATTTAAATAAATAAGAAAATAATAATAAAAATAATATTATA
gi|27157180|gb|CA855370.1|CA855 TTATAATATTTAAATAAATAAGAAAATAATAATAAAAATAATATTATA
gi|15910075|gb|BI816150.1|BI816 ---------------------------------------------ATA

PF13_0213                       TATTATATTATATATATATATATTAAATAATAAGAAATATAAATATAA
MAL13|PF13_0213                 ------------------------------------------------
su_gi_contig_965                TATTATATTATATATATATATATTAAATAATAAGAAATATAAATATAA
gi|27157180|gb|CA855370.1|CA855 TATTATATTATATATATATATATTAAATAATAAGAAATATAAATATAA
gi|15910075|gb|BI816150.1|BI816 TATTATATTATATATATATATATTAAATAATAAGAAATATAAATATAA

PF13_0213                       TAATAATAATAATAATTAATAGAAAAGTAAGAAAATAAAATAATATAA
MAL13|PF13_0213                 ------------------------------------------------
su_gi_contig_965                TAATAATAATAATAATTAATAGAAAAGTAAGAAAATAAAATAATATAA
gi|27157180|gb|CA855370.1|CA855 TAATAATAATAATAATTAATAGAAAAGTAAGAAAATAAAATAATATAA
gi|15910075|gb|BI816150.1|BI816 TAATAATAATAATAATTAATAGAAAAGTAAGAAAATAAAATAATATAA

PF13_0213                       TATTTTATAAATATTTTCAAGTTTATATATATTATATATATATATATT
MAL13|PF13_0213                 ------------------------------------------------
su_gi_contig_965                TATTTTATAAATATTTTCAAGTTTATATATATTATATATATATATATT
gi|27157180|gb|CA855370.1|CA855 TATTTTATAAATATTTTCAAGTTTATATATATTATATATATATATATT
gi|15910075|gb|BI816150.1|BI816 TATTTTATAAATATTTTCAAGTTTATATATATTATATATATATATATT

PF13_0213                       ATTATATATTATTATTATTATATATTTATTTATAAATATCCAAATAAT
MAL13|PF13_0213                 ------------------------------------------------
su_gi_contig_965                ATTATATATTATTATTATTATATATTTATTTATAAATATCCAAATAAT
gi|27157180|gb|CA855370.1|CA855 ATTATATATTATTATTATTATATATTTATTTATAAATATCCAAATAAT
gi|15910075|gb|BI816150.1|BI816 ATTATATATTATTATTATTATATATTTATTTATAAATATCCAAATAAT

PF13_0213                       ATAACGACAAAATGACAAACACAAGCAACGAATTAAAGCACTATAATG
MAL13|PF13_0213                 -----------ATGACAAACACAAGCAACGAATTAAAGCACTATAATG
su_gi_contig_965                ATAACGACAAAATGACAAACACAAGCAACGAATTAAAGCACTATAATG
gi|27157180|gb|CA855370.1|CA855 ATAACGACAAAATGACAAACACAAGCAACGAATTAAAGCACTATAATG
gi|15910075|gb|BI816150.1|BI816 ATAACGACAAAATGACAAACACAAGCAACGAATTAAAGCACTATAATG

PF13_0213                       TGAAAGGAAAGAAAAAAGTTTTAGTACCGGTAAATGCAAAAAAAACCA
MAL13|PF13_0213                 TGAAAGGAAAGAAAAAAGTTTTAGTACCGGTAAATGCAAAAAAAACCA
su_gi_contig_965                TGAAAGGAAAGAAAAAAGTTTTAGTACCGGTAAATGCAAAAAAAACCA
gi|27157180|gb|CA855370.1|CA855 TGAAAGGAAAGAAAAAAGTTTTAGTACCGGTAAATGCAAAAAAAACCA
gi|15910075|gb|BI816150.1|BI816 TGAAAGGAAAGAAAAAAGTTTTAGTACCGGTAAATGCAAAAAAAACCA

PF13_0213                       TTAACAAGAAATACTTCGGAAGGAAAGTTGCTTCCAAAAAGAAATATG
MAL13|PF13_0213                 TTAACAAGAAATACTTCGGAAGGAAAGTTGCTTCCAAAAAGAAATATG
su_gi_contig_965                TTAACAAGAAATACTTCGGAAGGAAAGTTGCTTCCAAAAAGAAATATG
gi|27157180|gb|CA855370.1|CA855 TTAACAAGAAATACTTCGGAAGGAAAGTTGCTTCCAAAAAGAAATATG
gi|15910075|gb|BI816150.1|BI816 TTAACAAGAAATACTTCGGAAGGAAAGTTGCTTCCAAAAAGAAATATG

PF13_0213                       TTGTACAAAGAAAATTAAGGAAATCTATAGAAGTAGGAAAGGTAGCCA
MAL13|PF13_0213                 TTGTACAAAGAAAATTAAGGAAATCTATAGAAGTAGGAAAGGTAGCCA
su_gi_contig_965                TTGTACAAAGAAAATTAAGGAAATCTATAGAAGTAGGAAAGGTAGCCA
gi|27157180|gb|CA855370.1|CA855 TTGTACAAAGAAAATTAAGGAAATCTATAGAAGTAGGAAAGGTAGCCA
gi|15910075|gb|BI816150.1|BI816 TTGTACAAAGAAAATTAAGGAAATCTATAGAAGTAGGAAAGGTAGCCA

PF13_0213                       TCATATTAACAGGAAAACATATGGGTAAGAGATGTATAATAACCAAAA
MAL13|PF13_0213                 TCATATTAACAGGAAAACATATGGGTAAGAGATGTATAATAACCAAAA
su_gi_contig_965                TCATATTAACAGGAAAACATATGGGTAAGAGATGTATAATAACCAAAA
gi|27157180|gb|CA855370.1|CA855 TCATATTAACAGGAAAACATATGGGTAAGAGATGTATAATAACCAAAA
gi|15910075|gb|BI816150.1|BI816 TCATATTAACAGGAAAACATATGGGTAAGAGATGTATAATAAC-----

PF13_0213                       TTTTAAATTCAGGATTATTAGCTGTAGTAGGTCCATATGAAATTAATG
MAL13|PF13_0213                 TTTTAAATTCAGGATTATTAGCTGTAGTAGGTCCATATGAAATTAATG
su_gi_contig_965                TTTTAAATTCAGGATTATTAGCTGTAGTAGGTCCATATGAAATTAATG
gi|27157180|gb|CA855370.1|CA855 TTTTAAATTCAGGATTATTAGCTGTAGTAGGTCCATATGAAATTAATG
gi|15910075|gb|BI816150.1|BI816 ------------------------------------------------

PF13_0213                       GGGTTCCTTTAAAAAGAGTTGATTCAAGATATTTAGTTGTTACATCTA
MAL13|PF13_0213                 GGGTTCCTTTAAAAAGAGTTGATTCAAGATATTTAGTTGTTACATCTA
su_gi_contig_965                GGGTTCCTTTAAAAAGAGTTGATTCAAGATATTTAGTTGTTACATCTA
gi|27157180|gb|CA855370.1|CA855 GGGTTCCTTTAAAAAGAGTTGATTCAAGATATTTAGTTGTTACATCTA
gi|15910075|gb|BI816150.1|BI816 ------------------------------------------------

PF13_0213                       CTAATATTTTTAACTTTGAAAATATAGCCAAGTTAAAAGATGACTTCC
MAL13|PF13_0213                 CTAATATTTTTAACTTTGAAAATATAGCCAAGTTAAAAGATGACTTCC
su_gi_contig_965                CTAATATTTTTAACTTTGAAAATATAGCCAAGTTAAAAGATGACTTCC
gi|27157180|gb|CA855370.1|CA855 CTAATATTTTTAACTTTGAAAATATAGCCAAGTTAAAA----------
gi|15910075|gb|BI816150.1|BI816 ------------------------------------------------

PF13_0213                       TTAACTATGCTCAAGATATTGATGATGATTCTTTTATTAAAACCTTAG
MAL13|PF13_0213                 TTAACTATGCTCAAGATATTGATGATGATTCTTTTATTAAAACCTTAG
su_gi_contig_965                TTAACTATGCTCAAGATATTGATGATGATTCTTTTATTAAAACCTTAG
gi|27157180|gb|CA855370.1|CA855 ------------------------------------------------
gi|15910075|gb|BI816150.1|BI816 ------------------------------------------------

PF13_0213                       AAATTAAAAAAAAACAAAAGAAACTCTTAAAAAATAAAAATGAAGCCC
MAL13|PF13_0213                 AAATTAAAAAAAAACAAAAGAAACTCTTAAAAAATAAAAATGAAGCCC
su_gi_contig_965                AAATTAAAAAAAAAAAAAAGAAACTCTTAAAAAATAAAAATGAAGCCC
gi|27157180|gb|CA855370.1|CA855 ------------------------------------------------
gi|15910075|gb|BI816150.1|BI816 ------------------------------------------------

PF13_0213                       TCTTTATGAATAATGTTATTGACAAAATTAAAGAAATCAGAAAAGAAG
MAL13|PF13_0213                 TCTTTATGAATAATGTTATTGACAAAATTAAAGAAATCAGAAAAGAAG
su_gi_contig_965                TCTTTATGAATAATGTTATTGACAAAATTAAAGAAATCAGAAAAGAAG
gi|27157180|gb|CA855370.1|CA855 ------------------------------------------------
gi|15910075|gb|BI816150.1|BI816 ------------------------------------------------

PF13_0213                       ATCCAAAGGTTCAGAAATTAGAAGGTATACAAAAAGATATTGGAAGTT
MAL13|PF13_0213                 ATCCAAAGGTTCAGAAATTAGAAGGTATACAAAAAGATATTGGAAGTT
su_gi_contig_965                ATCCAAAGGTTCAGAAATTAGAAGGTATACAAAAAGATATTGGAAGTT
gi|27157180|gb|CA855370.1|CA855 ------------------------------------------------
gi|15910075|gb|BI816150.1|BI816 ------------------------------------------------

PF13_0213                       TGTTAAAACCAGAAATTTTAAAAAATAAAGTCTTCGCTCATTACTTAA
MAL13|PF13_0213                 TGTTAAAACCAGAAATTTTAAAAAATAAAGTCTTCGCTCATTACTTAA
su_gi_contig_965                TGTTAAAACCAGAAATTTTAAAAAATAAAGTCTTCGCTCATTACTTAA
gi|27157180|gb|CA855370.1|CA855 ------------------------------------------------
gi|15910075|gb|BI816150.1|BI816 ------------------------------------------------

PF13_0213                       AATCTAAATTTACCTTAAGAAATGATATGGTTTTACACAAAATGAAGT
MAL13|PF13_0213                 AATCTAAATTTACCTTAAGAAATGATATGGTTTTACACAAAATGAAGT
su_gi_contig_965                AATCTAAATTTACCTTAAGAAATGATATGGTTTTACACAANATGAAGT
gi|27157180|gb|CA855370.1|CA855 ------------------------------------------------
gi|15910075|gb|BI816150.1|BI816 ------------------------------------------------

PF13_0213                       TTTAAAGCTCCCCATTAATACATAAATGGATGTATATATATATATATA
MAL13|PF13_0213                 TTTAA-------------------------------------------
su_gi_contig_965                TTTAAAGCTCCCCATTAATACATAAATGGATGTATATATATATATATA
gi|27157180|gb|CA855370.1|CA855 ------------------------------------------------
gi|15910075|gb|BI816150.1|BI816 ------------------------------------------------

PF13_0213                       TAAATTTATATATGTGTATATTTATATATATATATATATATATATCTT
MAL13|PF13_0213                 ------------------------------------------------
su_gi_contig_965                TNAA--------------------------------------------
gi|27157180|gb|CA855370.1|CA855 ------------------------------------------------
gi|15910075|gb|BI816150.1|BI816 ------------------------------------------------

PF13_0213                       ATTTTTATTTTTCATTAAAATTTTTTTTTTTTTTTTTTTTTTTTCCAC
MAL13|PF13_0213                 ------------------------------------------------
su_gi_contig_965                ------------------------------------------------
gi|27157180|gb|CA855370.1|CA855 ------------------------------------------------
gi|15910075|gb|BI816150.1|BI816 ------------------------------------------------

PF13_0213                       ATCATTTTTATATATACCAATATAATCCTTTTGAAATTATATAACTTT
MAL13|PF13_0213                 ------------------------------------------------
su_gi_contig_965                ------------------------------------------------
gi|27157180|gb|CA855370.1|CA855 ------------------------------------------------
gi|15910075|gb|BI816150.1|BI816 ------------------------------------------------

PF13_0213                       ATATTTTTATTCTTGAATTAAATTATATTGTTCTATACATACCTTATG
MAL13|PF13_0213                 ------------------------------------------------
su_gi_contig_965                ------------------------------------------------
gi|27157180|gb|CA855370.1|CA855 ------------------------------------------------
gi|15910075|gb|BI816150.1|BI816 ------------------------------------------------

PF13_0213                       TATAACAACTATAATACTAACTTACCAAAAAAAAAAAAAAAAAAAAAA
MAL13|PF13_0213                 ------------------------------------------------
su_gi_contig_965                ------------------------------------------------
gi|27157180|gb|CA855370.1|CA855 ------------------------------------------------
gi|15910075|gb|BI816150.1|BI816 ------------------------------------------------

PF13_0213                       ACAAAAAAAATAAGAAAAAAAAAGAATATTTCAAAAAAATTATATTTA
MAL13|PF13_0213                 ------------------------------------------------
su_gi_contig_965                ------------------------------------------------
gi|27157180|gb|CA855370.1|CA855 ------------------------------------------------
gi|15910075|gb|BI816150.1|BI816 ------------------------------------------------

PF13_0213                       AAAAAAAAAAAAAACATATTTTATTATATATGCTTTTGATCTTTATTT
MAL13|PF13_0213                 ------------------------------------------------
su_gi_contig_965                ------------------------------------------------
gi|27157180|gb|CA855370.1|CA855 ------------------------------------------------
gi|15910075|gb|BI816150.1|BI816 ------------------------------------------------

PF13_0213                       TTTTCGTATCACCCTTGAAAATAAGGTGCCATTTATGATAATATAAAA
MAL13|PF13_0213                 ------------------------------------------------
su_gi_contig_965                ------------------------------------------------
gi|27157180|gb|CA855370.1|CA855 ------------------------------------------------
gi|15910075|gb|BI816150.1|BI816 ------------------------------------------------

PF13_0213                       TATGAAAGTGAACGTGTGTTTTAATTTTTAAGACATAAACATATTCTC
MAL13|PF13_0213                 ------------------------------------------------
su_gi_contig_965                ------------------------------------------------
gi|27157180|gb|CA855370.1|CA855 ------------------------------------------------
gi|15910075|gb|BI816150.1|BI816 ------------------------------------------------

PF13_0213                       TTAATTCTGTTCTTTGTTCGTATATAAATAAGTCACATAATAAATGAA
MAL13|PF13_0213                 ------------------------------------------------
su_gi_contig_965                ------------------------------------------------
gi|27157180|gb|CA855370.1|CA855 ------------------------------------------------
gi|15910075|gb|BI816150.1|BI816 ------------------------------------------------

PF13_0213                       ATGTATTGTCTTCATATATAATAATTATGGAGATGTTCACTAAATTAA
MAL13|PF13_0213                 ------------------------------------------------
su_gi_contig_965                ------------------------------------------------
gi|27157180|gb|CA855370.1|CA855 ------------------------------------------------
gi|15910075|gb|BI816150.1|BI816 ------------------------------------------------

PF13_0213                       TTATATTAATAACAAAATTTTTCTTTATTTATGCAAATGAGAAAGACC
MAL13|PF13_0213                 ------------------------------------------------
su_gi_contig_965                ------------------------------------------------
gi|27157180|gb|CA855370.1|CA855 ------------------------------------------------
gi|15910075|gb|BI816150.1|BI816 ------------------------------------------------

PF13_0213                       AAGTACACTTAAAAAGTGATTTTTTTTTTTAATAATAAAATCTCATTA
MAL13|PF13_0213                 ------------------------------------------------
su_gi_contig_965                ------------------------------------------------
gi|27157180|gb|CA855370.1|CA855 ------------------------------------------------
gi|15910075|gb|BI816150.1|BI816 ------------------------------------------------

PF13_0213                       AAGCATATAATAATTTTTTTTATATGAACATAAAAAAATAAAACATAT
MAL13|PF13_0213                 ------------------------------------------------
su_gi_contig_965                ------------------------------------------------
gi|27157180|gb|CA855370.1|CA855 ------------------------------------------------
gi|15910075|gb|BI816150.1|BI816 ------------------------------------------------

PF13_0213                       TTTTCTTTAAAATGATTACAATTTATAATTATATTGTTTTATATATTT
MAL13|PF13_0213                 ------------------------------------------------
su_gi_contig_965                ------------------------------------------------
gi|27157180|gb|CA855370.1|CA855 ------------------------------------------------
gi|15910075|gb|BI816150.1|BI816 ------------------------------------------------

PF13_0213                       TATGTATGTTTTTATTTTATATTATTTATTTATTTATTTATTTATCCA
MAL13|PF13_0213                 ------------------------------------------------
su_gi_contig_965                ------------------------------------------------
gi|27157180|gb|CA855370.1|CA855 ------------------------------------------------
gi|15910075|gb|BI816150.1|BI816 ------------------------------------------------

PF13_0213                       TCTATGTATCTATCTTTTTTTTTTTTGATGGTTTCAACTTAAAAAATA
MAL13|PF13_0213                 ------------------------------------------------
su_gi_contig_965                ------------------------------------------------
gi|27157180|gb|CA855370.1|CA855 ------------------------------------------------
gi|15910075|gb|BI816150.1|BI816 ------------------------------------------------

PF13_0213                       TGAAAAAATATGAAAAAATATGAAAAAATATGAAAAATATGAAAATAT
MAL13|PF13_0213                 ------------------------------------------------
su_gi_contig_965                ------------------------------------------------
gi|27157180|gb|CA855370.1|CA855 ------------------------------------------------
gi|15910075|gb|BI816150.1|BI816 ------------------------------------------------

PF13_0213                       ATGAAAAAATATGAAAAAAATAAAAAAGAAAATGAGCAGAAAGTTTAA
MAL13|PF13_0213                 ------------------------------------------------
su_gi_contig_965                ------------------------------------------------
gi|27157180|gb|CA855370.1|CA855 ------------------------------------------------
gi|15910075|gb|BI816150.1|BI816 ------------------------------------------------

PF13_0213                       AAGGAAAAATATATATACATATATATTTATATATATATATGTGTATAT
MAL13|PF13_0213                 ------------------------------------------------
su_gi_contig_965                ------------------------------------------------
gi|27157180|gb|CA855370.1|CA855 ------------------------------------------------
gi|15910075|gb|BI816150.1|BI816 ------------------------------------------------

PF13_0213                       GTGCATATTATATATATTTTTTTATTTATTCGAATTGATTATAAAAAC
MAL13|PF13_0213                 ------------------------------------------------
su_gi_contig_965                ------------------------------------------------
gi|27157180|gb|CA855370.1|CA855 ------------------------------------------------
gi|15910075|gb|BI816150.1|BI816 ------------------------------------------------

PF13_0213                       TCCATTTTTTATGATATAGCTACGCTTATATCCTTTCTTATAACAAAT
MAL13|PF13_0213                 ------------------------------------------------
su_gi_contig_965                ------------------------------------------------
gi|27157180|gb|CA855370.1|CA855 ------------------------------------------------
gi|15910075|gb|BI816150.1|BI816 ------------------------------------------------

PF13_0213                       CATTATCATCGCCCAGATCTCCTTCCTCGGCTTGAGCTAATTCCTCTT
MAL13|PF13_0213                 ------------------------------------------------
su_gi_contig_965                ------------------------------------------------
gi|27157180|gb|CA855370.1|CA855 ------------------------------------------------
gi|15910075|gb|BI816150.1|BI816 ------------------------------------------------

PF13_0213                       GTTGTCTCATTTTTCTCTCTTTTGCTTCCTCATTTTCTTTTTTTTCAT
MAL13|PF13_0213                 ------------------------------------------------
su_gi_contig_965                ------------------------------------------------
gi|27157180|gb|CA855370.1|CA855 ------------------------------------------------
gi|15910075|gb|BI816150.1|BI816 ------------------------------------------------

PF13_0213                       TTTCATCTGGATATTGCATTGCTTTTATAGCATCCGAATATAACTGTA
MAL13|PF13_0213                 ------------------------------------------------
su_gi_contig_965                ------------------------------------------------
gi|27157180|gb|CA855370.1|CA855 ------------------------------------------------
gi|15910075|gb|BI816150.1|BI816 ------------------------------------------------

PF13_0213                       AACAAAAAGCTATTCTCTTGTGAAATGTTTTCATAGGGTCCCCTGTTA
MAL13|PF13_0213                 ------------------------------------------------
su_gi_contig_965                ------------------------------------------------
gi|27157180|gb|CA855370.1|CA855 ------------------------------------------------
gi|15910075|gb|BI816150.1|BI816 ------------------------------------------------

PF13_0213                       TATATATATCACTATTAGATTTGGACTCTACATATTGATTTTCATAAT
MAL13|PF13_0213                 ------------------------------------------------
su_gi_contig_965                ------------------------------------------------
gi|27157180|gb|CA855370.1|CA855 ------------------------------------------------
gi|15910075|gb|BI816150.1|BI816 ------------------------------------------------

PF13_0213                       CAATAGTTCCTTCAATCACACCGTCGTGAATGGCTTTTGCAGTTATTC
MAL13|PF13_0213                 ------------------------------------------------
su_gi_contig_965                ------------------------------------------------
gi|27157180|gb|CA855370.1|CA855 ------------------------------------------------
gi|15910075|gb|BI816150.1|BI816 ------------------------------------------------

PF13_0213                       CCACCACATCGAGGGACGACTCAATGCCAATCTTTTTGCCAATATCGT
MAL13|PF13_0213                 ------------------------------------------------
su_gi_contig_965                ------------------------------------------------
gi|27157180|gb|CA855370.1|CA855 ------------------------------------------------
gi|15910075|gb|BI816150.1|BI816 ------------------------------------------------

PF13_0213                       TCTAAAAAAGGGATAAAAATAAAACACCACGTAA
MAL13|PF13_0213                 ----------------------------------
su_gi_contig_965                ----------------------------------
gi|27157180|gb|CA855370.1|CA855 ----------------------------------
gi|15910075|gb|BI816150.1|BI816 ----------------------------------

;

endblock;
