# Supplementary material for: cDNA sequences reveal considerable gene prediction inaccuracy in the Plasmodium falciparum genome
Source: BMC Genomics. 2007 Jul 27;8:255. doi: 10.1186/1471-2164-8-255 (PMC1978503; doi:10.1186/1471-2164-8-255)
Supplement: Additional file 2 — Genes with predicted coding regions fully covered by EST and confirmation of predicted introns. Aligned cDNA and predicted CDS sequences can be viewed by double clicking the hyper-linked gene names in the Excel file. [file 1471-2164-8-255-S2.zip › PF13_0216.TXT]

#NEXUS

[!This data assembled using Sequencher, from Gene Codes Corporation.]
begin data;
   dimensions ntax=3 nchar=3593;
   format datatype=dna gap=- interleave=yes;
   matrix

PF13_0216         TTGGCCTCTATGTTTTTAAAAAGCATGAATTTTTTCAAATTTTTCAAA
MAL13|PF13_0216   ------------------------------------------------
su_gi_contig_1914 ------------------------------------------------

PF13_0216         TTTATGCATACACCCAAATCCTACTTTAGTATATACAATGAATATTTA
MAL13|PF13_0216   ------------------------------------------------
su_gi_contig_1914 ------------------------------------------------

PF13_0216         AATTCGTACAAAAAAAAAATAAACAAGATACCATTTTATATAAGGAGA
MAL13|PF13_0216   ------------------------------------------------
su_gi_contig_1914 ------------------------------------------------

PF13_0216         ACAGGTATTACATTATAAAAGTATTGTATTAATAAGATAAACAAATAA
MAL13|PF13_0216   ------------------------------------------------
su_gi_contig_1914 ------------------------------------------------

PF13_0216         ATAAATAAATAAATAAATACATATATATATATATATATACATACATAT
MAL13|PF13_0216   ------------------------------------------------
su_gi_contig_1914 ------------------------------------------------

PF13_0216         ATATGTATGTATAAACCTTATGTACTTGTGTGTACATTATGTAGATTA
MAL13|PF13_0216   ------------------------------------------------
su_gi_contig_1914 ------------------------------------------------

PF13_0216         ATTTTTTTTTGTCCTTATATAGCGTCCGATAATTTGCCTGTTTTTTTA
MAL13|PF13_0216   ------------------------------------------------
su_gi_contig_1914 ------------------------------------------------

PF13_0216         AAATACAAAAATAATAAAAATTTGGTCATAACGGTTATACGAAAAATT
MAL13|PF13_0216   ------------------------------------------------
su_gi_contig_1914 ------------------------------------------------

PF13_0216         AAGGGGAACAAAGAAGTAACTAAACAAAAGGAACAAATATAAAAGCAT
MAL13|PF13_0216   ------------------------------------------------
su_gi_contig_1914 ------------------------------------------------

PF13_0216         ACATATATACATATATATATATATATATTGATGTATGTTTTAAAAAGT
MAL13|PF13_0216   ------------------------------------------------
su_gi_contig_1914 ------------------------------------------------

PF13_0216         ATAAGATATATGTTAATGATAAAAGTTTGATATTATCTTTATTTTATT
MAL13|PF13_0216   ------------------------------------------------
su_gi_contig_1914 ------------------------------------------------

PF13_0216         TTATTTTATTTCATTTCATTTTAATTTATTTCATTTAATTTTGTGTTT
MAL13|PF13_0216   ------------------------------------------------
su_gi_contig_1914 ------------------------------------------------

PF13_0216         TTTTTTTTTTTTTGAAGATTCTTAAAAGAGAAATTAAAAGTATTTGCA
MAL13|PF13_0216   ------------------------------------------------
su_gi_contig_1914 ------------------------------------------------

PF13_0216         ATAGTGAGGTCATTGAAAAACCGGATTCGTTTTTAATTCGAGGAAACC
MAL13|PF13_0216   ------------------------------------------------
su_gi_contig_1914 ------------------------------------------------

PF13_0216         ACAAAAAGAAAATAAAGGATGTAAGGAAAATAAACAAATATTATACAT
MAL13|PF13_0216   ------------------------------------------------
su_gi_contig_1914 ------------------------------------------------

PF13_0216         GTATATATAATATATATATATTTAAATATATATATTTAATTTTTTTTT
MAL13|PF13_0216   ------------------------------------------------
su_gi_contig_1914 ------------------------------------------------

PF13_0216         TTTTTTTTTTTTTTTTTTTTTATATTACAAAATATTTTGTGTAACATT
MAL13|PF13_0216   ------------------------------------------------
su_gi_contig_1914 ------------------------------------------------

PF13_0216         TGTTAATATGTATATATTTTTTTTTTTTTAGTATTTTAAATATATTGG
MAL13|PF13_0216   ------------------------------------------------
su_gi_contig_1914 ------------------------------------------------

PF13_0216         TTATTAATAAAAAAGTGAAGGAATAAATTGCCCCTCATTTAATAGTTT
MAL13|PF13_0216   ------------------------------------------------
su_gi_contig_1914 ------------------------------------------------

PF13_0216         CGAAAAGGTAAAATGTTACTATATATATATATATATATATATATATAT
MAL13|PF13_0216   ------------------------------------------------
su_gi_contig_1914 ------------------------------------------------

PF13_0216         ATATTATATATTATATATATATTATATATATATTATATATATATATAT
MAL13|PF13_0216   ------------------------------------------------
su_gi_contig_1914 ------------------------------------------------

PF13_0216         TTATTTATATGTACATTTTTTTTTTTTTTTTTTTTTTTCTTTTATAAT
MAL13|PF13_0216   ------------------------------------------------
su_gi_contig_1914 ------------------------------------------------

PF13_0216         ATATATAATATTATTTTAATTTTCCTTGGGCAGACAAATTTTTTGCAT
MAL13|PF13_0216   ------------------------------------------------
su_gi_contig_1914 ------------------------------------------------

PF13_0216         AGCATATAAAAAAAGGAATATAATATAATATTATATATATATATATAT
MAL13|PF13_0216   ------------------------------------------------
su_gi_contig_1914 ------------------------------------------------

PF13_0216         ATATATATATATATAATTTCATATATATTTATTTTTATATTTAAGTCT
MAL13|PF13_0216   ------------------------------------------------
su_gi_contig_1914 ------------------------------------------------

PF13_0216         GTAAATTTTTTTTTTTTTTTATTTCCTTATAAATGAAATGCACAGATC
MAL13|PF13_0216   ------------------------------------------------
su_gi_contig_1914 ------------------------------------------------

PF13_0216         TGAGAAACAAAAAAAACATCATAATAAAATAATATCACACATATTTAT
MAL13|PF13_0216   ------------------------------------------------
su_gi_contig_1914 ------------------------------------------------

PF13_0216         ATATATTATATATTTTCTTTTTTATTTATTTAAAATAAATTATATATT
MAL13|PF13_0216   ------------------------------------------------
su_gi_contig_1914 ------------------------------------------------

PF13_0216         TTTAATTTAAATATAATTGGAGTACTTATAATATATATATATATATAT
MAL13|PF13_0216   ------------------------------------------------
su_gi_contig_1914 ------------------------------------------------

PF13_0216         ATATATATATATATATATATATATATATATATATTTATATTTATTTAT
MAL13|PF13_0216   ------------------------------------------------
su_gi_contig_1914 ---------------------------------TTTATATTTATTTAT

PF13_0216         TTATTTATATTTATATTTATATTTATTTATTTATTCATTTATGTGTGT
MAL13|PF13_0216   ------------------------------------------------
su_gi_contig_1914 TTATTTATATTTATATTTATATTTATTTATTTATTCATTTATGTGTGT

PF13_0216         AATTTTTGACAATGGGCAAAATTGATCATATAGCGAAAAACACGCTTA
MAL13|PF13_0216   -----------ATGGGCAAAATTGATCATATAGCGAAAAACACGCTTA
su_gi_contig_1914 AATTTTTGACAATGGGCAAAATTGATCATATAGCGAAAAACACGCTTA

PF13_0216         ACGAAATTGTAAAGAATGGAAATCATAATATGTCTAGTTTTTATGATA
MAL13|PF13_0216   ACGAAATTGTAAAGAATGGAAATCATAATATGTCTAGTTTTTATGATA
su_gi_contig_1914 ACGAAATTGTAAAGAATGGAAATCATAATATGTCTAGTTTTTATGATA

PF13_0216         AAAAATTAATATATATTAGTAAACCTACACATGGAAATTTTGTTTATT
MAL13|PF13_0216   AAAAATTAATATATATTAGTAAACCTACACATGGAAATTTTGTTTATT
su_gi_contig_1914 AAAAATTAATATATATTAGTAAACCTACACATGGAAATTTTGTTTATT

PF13_0216         GGAAAATAAGAAATTTCATATCTTTATTTAAAAAGAAAACAAAACGTT
MAL13|PF13_0216   GGAAAATAAGAAATTTCATATCTTTATTTAAAAAGAAAACAAAACGTT
su_gi_contig_1914 GGAAAATAAGAAATTTCATATCTTTATTTAAAAAGAAAACAAAACGTT

PF13_0216         GTGCTAGATATTTAGATTTAAATCATGACTTTTCAAGAGCTGCTTTAG
MAL13|PF13_0216   GTGCTAGATATTTAGATTTAAATCATGACTTTTCAAGAGCTGCTTTAG
su_gi_contig_1914 GTGCTAGATATTTAGATTTAAATCATGACTTTTCAAGAGCTGCTTTAG

PF13_0216         TTGGTGTACCCAAAACAAATTTCGATCCAAAAAATAATATTTTTTATA
MAL13|PF13_0216   TTGGTGTACCCAAAACAAATTTCGATCCAAAAAATAATATTTTTTATA
su_gi_contig_1914 TTGGTGTACCCAAAACAAATTTCGATCCAAAAAATAATATTTTTTATA

PF13_0216         TACAAATGGATAATGAAGAGTGGGCAGGTATTCATAAGGAAAAATATA
MAL13|PF13_0216   TACAAATGGATAATGAAGAGTGGGCAG---------------------
su_gi_contig_1914 TACAAATGGATAATGAAGAGTGGGCAG---------------------

PF13_0216         TTCACATATTATTTATTCATATATAATTATATATAATTATATATATAT
MAL13|PF13_0216   ------------------------------------------------
su_gi_contig_1914 ------------------------------------------------

PF13_0216         AATTATATATATATGTATATATATATATATATATATATATATATATAT
MAL13|PF13_0216   ------------------------------------------------
su_gi_contig_1914 ------------------------------------------------

PF13_0216         TTTTTTTTTTTTTTTTTTTCTTATCCATAGGCATAGGAAGCAAAATGA
MAL13|PF13_0216   ------------------------------GCATAGGAAGCAAAATGA
su_gi_contig_1914 ------------------------------GCATAGGAAGCAAAATGA

PF13_0216         TGCTAAACATTTCGATGAATATTTTGTTTTATTTACACATATCATTTT
MAL13|PF13_0216   TGCTAAACATTTCGATGAATATTTTGTTTTATTTACACATATCATTTT
su_gi_contig_1914 TGCTAAACATTTCGATGAATATTTTGTTTTATTTACACATATCATTTT

PF13_0216         GGATATATTTCATATATTATAGGATGTTAGTAAATAACAAATTCAATG
MAL13|PF13_0216   GGATATATTTCATATATTATAGGATGTTAGTAAATAACAAATTCAATG
su_gi_contig_1914 GGATATATTTCATATATTATAGGATGTTAGTAAATAACAAATTCAATG

PF13_0216         TATTTAGTAAATGGGAAAGCAAGGAATAATTCTTAATATACAATATAA
MAL13|PF13_0216   TATTTAGTAAATGGGAAAGCAAGGAATAA-------------------
su_gi_contig_1914 TATTTAGTAAATGGGAAAGCAAGGAATAATTCTTAATATACAATATAA

PF13_0216         ATATAACCTACAATTCTTATATATAATAACCATCAGGGGCACAAGCTC
MAL13|PF13_0216   ------------------------------------------------
su_gi_contig_1914 ATATAACCTACAATTCTTATATATAATAACCATCAGGGGCACAAGCTC

PF13_0216         ATTTATATGTATATAATTTTTATATTAATATCTTTCTTTTTTGTATTT
MAL13|PF13_0216   ------------------------------------------------
su_gi_contig_1914 ATTTATATGTATATAATTTTTATATTAATATCTTTCTTTTTTGTATTT

PF13_0216         TTATAATTATATTATTATTTATATATTTTTTACCTTACTCCTTTTTTT
MAL13|PF13_0216   ------------------------------------------------
su_gi_contig_1914 TTATAATTATATTATTATTTATATATTTTTTACCTTACTCCTTTTTTT

PF13_0216         CTTTTTTTTTTTTTTCCTTTTTTTGTTTAAAAAAAAATAATATTATAT
MAL13|PF13_0216   ------------------------------------------------
su_gi_contig_1914 CTTTTTTTTTTTTTTCCCTTTTTTGGTTAAAAAAAAA-----------

PF13_0216         AACAACCTCATAATTAAATATATACATATATAATAACCATCTTAATAT
MAL13|PF13_0216   ------------------------------------------------
su_gi_contig_1914 ------------------------------------------------

PF13_0216         AACAAATTATATTTAAAAGAATTTTATGATCATGAGATATTATTTTAT
MAL13|PF13_0216   ------------------------------------------------
su_gi_contig_1914 ------------------------------------------------

PF13_0216         TCTTTTTAGAAAATATTTTTATTTTTAAATTAGAAAAGATTAAAAAAA
MAL13|PF13_0216   ------------------------------------------------
su_gi_contig_1914 ------------------------------------------------

PF13_0216         ATTGAAATAGTTTTAATCATAAAATATGAATAATGAAAAAAGAAAAAA
MAL13|PF13_0216   ------------------------------------------------
su_gi_contig_1914 ------------------------------------------------

PF13_0216         AATAAGAAAAAAAAAAAAAAAAAAAATAAATAAATAAATAAATAAATA
MAL13|PF13_0216   ------------------------------------------------
su_gi_contig_1914 ------------------------------------------------

PF13_0216         AATAAATCTGTGCTTGCACTTTTTTTTTTATTTTTTTCTATTTTTTTT
MAL13|PF13_0216   ------------------------------------------------
su_gi_contig_1914 ------------------------------------------------

PF13_0216         CCTTGTCATATTTTTTCATTATTTATTTATTTTTTTTTTTTTTTCTTC
MAL13|PF13_0216   ------------------------------------------------
su_gi_contig_1914 ------------------------------------------------

PF13_0216         AAGAAACAAATATATTAATTTATATGTATATATATATATAATGAAATA
MAL13|PF13_0216   ------------------------------------------------
su_gi_contig_1914 ------------------------------------------------

PF13_0216         AACCATTATAGCATTATATATATAAATATAAATATATATATATATATA
MAL13|PF13_0216   ------------------------------------------------
su_gi_contig_1914 ------------------------------------------------

PF13_0216         TATATATATATTTACATTCTACAGAATGTAAGGGATATAAAAAAAAAG
MAL13|PF13_0216   ------------------------------------------------
su_gi_contig_1914 ------------------------------------------------

PF13_0216         CTATTTAAAAAAAAAAAAAAAAATCAAAAAAAAATATAGATATATAGA
MAL13|PF13_0216   ------------------------------------------------
su_gi_contig_1914 ------------------------------------------------

PF13_0216         TATATATTTATATAAAAATAATATTACATTATACATAATATGTATATA
MAL13|PF13_0216   ------------------------------------------------
su_gi_contig_1914 ------------------------------------------------

PF13_0216         AAATTAATACAAAAAAGTAAAAATGGGAATATAACTATATATATAAAT
MAL13|PF13_0216   ------------------------------------------------
su_gi_contig_1914 ------------------------------------------------

PF13_0216         AAATAAATAAATATATATATATATATATAAACCTATATACATATATAT
MAL13|PF13_0216   ------------------------------------------------
su_gi_contig_1914 ------------------------------------------------

PF13_0216         ATATTGAAAACAACTGCATTATTAAAACTAAAGCTTAAAATTAGAGGC
MAL13|PF13_0216   ------------------------------------------------
su_gi_contig_1914 ------------------------------------------------

PF13_0216         GTGAAAAAAAAGTGAACATATATATGGAATGACATACACAGACAAATA
MAL13|PF13_0216   ------------------------------------------------
su_gi_contig_1914 ------------------------------------------------

PF13_0216         TATATAATATGTAACAACACTACATGTATTAAAGAAATGTTATATATA
MAL13|PF13_0216   ------------------------------------------------
su_gi_contig_1914 ------------------------------------------------

PF13_0216         AATATATATATATATATATATATATATATATATAATACACAAATATAT
MAL13|PF13_0216   ------------------------------------------------
su_gi_contig_1914 ------------------------------------------------

PF13_0216         TTCATATATATATATGTATGTATTTATAGGTATATATTTAAATGTATA
MAL13|PF13_0216   ------------------------------------------------
su_gi_contig_1914 ------------------------------------------------

PF13_0216         TATTTAAAAAAAAAAAAAAAAAATTTAAATGTATTTTAAAATGACAAC
MAL13|PF13_0216   ------------------------------------------------
su_gi_contig_1914 ------------------------------------------------

PF13_0216         AATGAATAAATAAACATAAATATATAAATATATATATATATATATATA
MAL13|PF13_0216   ------------------------------------------------
su_gi_contig_1914 ------------------------------------------------

PF13_0216         TATATATATATTTAAATGTATGTCTGTGTGTATGTGCACTCAAAAAGT
MAL13|PF13_0216   ------------------------------------------------
su_gi_contig_1914 ------------------------------------------------

PF13_0216         AATAATAAAAAAAAAAAATATATAAGTATAAATATACATTTTTACAAA
MAL13|PF13_0216   ------------------------------------------------
su_gi_contig_1914 ------------------------------------------------

PF13_0216         AATTTTTTTATTTTTTTATTTTTTTATTTTTTTATTTTTATTTTATTT
MAL13|PF13_0216   ------------------------------------------------
su_gi_contig_1914 ------------------------------------------------

PF13_0216         TATTTTAAATACAAATGTAATTTTGACATATACATACAATGTATAAAT
MAL13|PF13_0216   ------------------------------------------------
su_gi_contig_1914 ------------------------------------------------

PF13_0216         ATATATATATGCCAACATACATGGTATAAAGGGTATAAAAAAAAAATT
MAL13|PF13_0216   ------------------------------------------------
su_gi_contig_1914 ------------------------------------------------

PF13_0216         AAAAAGACTGTAAATTTGGGTATATCCAGTCAATAATAATT
MAL13|PF13_0216   -----------------------------------------
su_gi_contig_1914 -----------------------------------------

;

endblock;
