# Supplementary material for: cDNA sequences reveal considerable gene prediction inaccuracy in the Plasmodium falciparum genome
Source: BMC Genomics. 2007 Jul 27;8:255. doi: 10.1186/1471-2164-8-255 (PMC1978503; doi:10.1186/1471-2164-8-255)
Supplement: Additional file 2 — Genes with predicted coding regions fully covered by EST and confirmation of predicted introns. Aligned cDNA and predicted CDS sequences can be viewed by double clicking the hyper-linked gene names in the Excel file. [file 1471-2164-8-255-S2.zip › PF13_0217.TXT]

#NEXUS

[!This data assembled using Sequencher, from Gene Codes Corporation.]
begin data;
   dimensions ntax=3 nchar=3218;
   format datatype=dna gap=- interleave=yes;
   matrix

PF13_0217         TAAATAATCAGATGTCTTATATTCTTTAAATTCTTCTTCATTATTCAT
MAL13|PF13_0217   ------------------------------------------------
su_gi_contig_2222 ------------------------------------------------

PF13_0217         CAGAATTTTATCATGTACTTGTTTTTTTAAACGTATTTCTATATTTTT
MAL13|PF13_0217   ------------------------------------------------
su_gi_contig_2222 ------------------------------------------------

PF13_0217         AATACATTGATTTGTAAAATATATTCTCATATAAGATGCTATCCCCCC
MAL13|PF13_0217   ------------------------------------------------
su_gi_contig_2222 ------------------------------------------------

PF13_0217         ACATATAAAATAAGGAAAGTAAAATATTATGGTCTTTATAATATTTCG
MAL13|PF13_0217   ------------------------------------------------
su_gi_contig_2222 ------------------------------------------------

PF13_0217         ATCTACGAAATAATTTTTTATAAAACTTATTTTATCAAAAAAAAAATT
MAL13|PF13_0217   ------------------------------------------------
su_gi_contig_2222 ------------------------------------------------

PF13_0217         TATAACATTATTACATATATTTATATTACAAAAGGTATTATATATAAC
MAL13|PF13_0217   ------------------------------------------------
su_gi_contig_2222 ------------------------------------------------

PF13_0217         ATTATCATTACTTTGAAAAATATTATCATTATTATTATTATGAATATT
MAL13|PF13_0217   ------------------------------------------------
su_gi_contig_2222 ------------------------------------------------

PF13_0217         ATTAAAGATATTATTGTTCATATGATTACTTGCTTCAATACATTCACC
MAL13|PF13_0217   ------------------------------------------------
su_gi_contig_2222 ------------------------------------------------

PF13_0217         CATAATTCTTGGATAATTTATATTCGTATAAGCATTTATTATAAGAAA
MAL13|PF13_0217   ------------------------------------------------
su_gi_contig_2222 ------------------------------------------------

PF13_0217         TACCATTGCCAGAGATAATAATGTTTTCTCATGTTTTGTCATGTCCAA
MAL13|PF13_0217   ------------------------------------------------
su_gi_contig_2222 ------------------------------------------------

PF13_0217         AAAAGCTCGAAATATATAATTCTCTTTTTTAATTCGATTATTTTTAGG
MAL13|PF13_0217   ------------------------------------------------
su_gi_contig_2222 ------------------------------------------------

PF13_0217         CCCTTCATTAATATCAGCACATGTAATAACCTTCTTCCTATGCATCTT
MAL13|PF13_0217   ------------------------------------------------
su_gi_contig_2222 ------------------------------------------------

PF13_0217         ATCATCTTTCTTATTATATTTCAACGTGATATAATTTATATAATTATA
MAL13|PF13_0217   ------------------------------------------------
su_gi_contig_2222 ------------------------------------------------

PF13_0217         ACTTTTAAAATATTTTATGTATAAACTCTCGAAATATCTAAACACATC
MAL13|PF13_0217   ------------------------------------------------
su_gi_contig_2222 ------------------------------------------------

PF13_0217         TTTGGACGTTTCCCGCAGTAGGCATAACGATAAGCTATTACCCATCTC
MAL13|PF13_0217   ------------------------------------------------
su_gi_contig_2222 ------------------------------------------------

PF13_0217         GGGGTACAAACAAAAAAAATGAAATAAAATAAAACAAAATGAAAGAAA
MAL13|PF13_0217   ------------------------------------------------
su_gi_contig_2222 ------------------------------------------------

PF13_0217         AAAAAAAAAAAAAATTAAAGAAAAAAAATTAAAAGTTATATTATATAT
MAL13|PF13_0217   ------------------------------------------------
su_gi_contig_2222 ------------------------------------------------

PF13_0217         ATAAAGATATATATATTATATCCATTTTTATGTTATTCTTTCTTCATA
MAL13|PF13_0217   ------------------------------------------------
su_gi_contig_2222 ------------------------------------------------

PF13_0217         TCTCCATTTAATTTACACAAAAAAAAAAAAAAAAAAAAATATATATGT
MAL13|PF13_0217   ------------------------------------------------
su_gi_contig_2222 ------------------------------------------------

PF13_0217         GAAGAAATTTATATGTATAATAAATATACATACATTTTAAAAGAAAAA
MAL13|PF13_0217   ------------------------------------------------
su_gi_contig_2222 ------------------------------------------------

PF13_0217         GGAAAAGAAAAAGAAAAAGAAAAAGAAAAGGAAAAACTTTTACCTTTT
MAL13|PF13_0217   ------------------------------------------------
su_gi_contig_2222 ------------------------------------------------

PF13_0217         TTCTTAACATAATAATAAAAAAAAAAAATATATATATATATATTATAT
MAL13|PF13_0217   ------------------------------------------------
su_gi_contig_2222 ------------------------------------------------

PF13_0217         TGATATATATGTATATATTATGTTCATACTTTATATGTGCATAAGCTA
MAL13|PF13_0217   ------------------------------------------------
su_gi_contig_2222 ------------------------------------------------

PF13_0217         ATATGAAAAAATGAAAAAATAAATTTATAACTACAGAAAAAAAAAAAA
MAL13|PF13_0217   ------------------------------------------------
su_gi_contig_2222 ------------------------------------------------

PF13_0217         AAAAAAAAAAAAAAGTAACATAACACAACATAAATAAATTAATATATA
MAL13|PF13_0217   ------------------------------------------------
su_gi_contig_2222 ------------------------------------------------

PF13_0217         TATATATATATATATAATATTTATATGGTATTCTCTCTTCATATCTTC
MAL13|PF13_0217   ------------------------------------------------
su_gi_contig_2222 ------------------------------------------------

PF13_0217         ATTTAATTTACACAAAAAAAAAAAAAAATAAAATAATTTATACATATA
MAL13|PF13_0217   ------------------------------------------------
su_gi_contig_2222 ------------------------------------------------

PF13_0217         TTATATTTGTGTGGTAAAGAGAAAAATTGAGCATTCGTATAAAAGTAT
MAL13|PF13_0217   ------------------------------------------------
su_gi_contig_2222 ------------------------------------------------

PF13_0217         TAATATATATTTTATTTTTTCTTAAGATATAATAATATATACATATAT
MAL13|PF13_0217   ------------------------------------------------
su_gi_contig_2222 -------------------------AAAAATAAAATAATTTATACATA

PF13_0217         ATATATATATATATATATTTAATTCAAGATAAATAAAACATATAACAT
MAL13|PF13_0217   ------------------------------------------------
su_gi_contig_2222 TATTATATTTGTGTGGTAAAGAGAAAAATTGAGCATTCGTATAAAAGT

PF13_0217         ACAATTTGTAAATATATATATATATATATATATGTATATATTATTATA
MAL13|PF13_0217   ------------------------------------------------
su_gi_contig_2222 ATTA-------------------ATATATATATGTATATATTATTATA

PF13_0217         TCCCATTAAAAATGAATGATAAAGAAGCAAAGAAAGAAGCTATTGAAA
MAL13|PF13_0217   -----------ATGAATGATAAAGAAGCAAAGAAAGAAGCTATTGAAA
su_gi_contig_2222 TCCCATTAAAAATGAATGATAAAGAAGCAAAGAAAGAAGCTATTGAAA

PF13_0217         TCATTTATGAAATCTCAAATATTTTAAATGTTAATCTGGATAAAGAAA
MAL13|PF13_0217   TCATTTATGAAATCTCAAATATTTTAAATGTTAATCTGGATAAAGAAA
su_gi_contig_2222 TCATTTATGAAATCTCAAATATTTTAAATGTTAATCTGGATAAAGAAA

PF13_0217         CTATAGTTATATTAATTCAATTATGCGAATATGGAGTGAGTCCAAAAA
MAL13|PF13_0217   CTATAGTTATATTAATTCAATTATGCGAATATGGAGTGAGTCCAAAAA
su_gi_contig_2222 CTATAGTTATATTAATTCAATTATGCGAATATGGAGTGAGTCCAAAAA

PF13_0217         TTCTTTCTCATATTATAATACAGTTGAAAAAGGAACGAGAAAAATTTC
MAL13|PF13_0217   TTCTTTCTCATATTATAATACAGTTGAAAAAGGAACGAGAAAAATTTC
su_gi_contig_2222 TTCTTTCTCATATTATAATACAGTTGAAAAAGGAACGAGAAAAATTTC

PF13_0217         TGGATAATTTAAACAACATGAATAATTTAAATAAATAAAATATATATA
MAL13|PF13_0217   TGGATAATTTAAACAACATGAATAATTTAAATAAATAA----------
su_gi_contig_2222 TGGATAATTTAAACAACATGAATAATTTAAATAAATAAAATATATATA

PF13_0217         TATATATATATATATTGAAAGGATAATGTGAATTAATAAAAGTAATAT
MAL13|PF13_0217   ------------------------------------------------
su_gi_contig_2222 TATATATATATATATTGAAAGGATAATGTGAATTAATAAAAGTAATAT

PF13_0217         GTATAATTATATATAATGTTAACCTTTCTATGTAATGGTTTTAATAAT
MAL13|PF13_0217   ------------------------------------------------
su_gi_contig_2222 GTATAATTATATATAATGTTAACCTTTCTATGTAATGGTTTTAATAAT

PF13_0217         TTGAATATAAGTAAATATGTACATTACAAAATGTTGTTTGAGCAGTGG
MAL13|PF13_0217   ------------------------------------------------
su_gi_contig_2222 TTGAATATAAGTAAATATGTACATTACAAAATGTTGTTTGAGCAGTGG

PF13_0217         ATACATTGAAGATACATTTCTTAATACAAATGGAAAGAAAGAAAGAAA
MAL13|PF13_0217   ------------------------------------------------
su_gi_contig_2222 ATACATTGAAGATACATTTCTTAATACAAATGGAAAGAAAGAAAGAAA

PF13_0217         AAAAAATAAAAAAGAAATATAAAAATATAAAGAATAACAAAAATGACC
MAL13|PF13_0217   ------------------------------------------------
su_gi_contig_2222 AAAAAATAAAAAAGAAATATAAAAATATAAAGAATAACAAAAATGACC

PF13_0217         TTCCCCTTTTATATTTGTAATAATGCTTAAGATAATTAGAATTCCCCA
MAL13|PF13_0217   ------------------------------------------------
su_gi_contig_2222 TTCCCCTTTTATATTTGTAATAATGCTTAAGATAATTAGAATTCCCCA

PF13_0217         AAATGGTGTATTATTTATTTTATTTTTTTTGTATATTTTTTTGAAATT
MAL13|PF13_0217   ------------------------------------------------
su_gi_contig_2222 AAATGGTGTATTATTTATTTTATTTTTTTTGTATATTTTTTTGAAATT

PF13_0217         ATCAAAATGGTGTTTTCATATTTTATTATATATATGTAATGAATTACA
MAL13|PF13_0217   ------------------------------------------------
su_gi_contig_2222 ATCAAAATGGTGTTTTCATATTTTATTATATATATGTAATGAATTACA

PF13_0217         CCTATCATTTTTTTTTTATTATTATTATTATATATATATATATATATA
MAL13|PF13_0217   ------------------------------------------------
su_gi_contig_2222 CCTATCATTTTT------------------------------------

PF13_0217         TATATATATATATATATATATACATATATATTTATATGTTTATATGTT
MAL13|PF13_0217   ------------------------------------------------
su_gi_contig_2222 ------------------------------------------------

PF13_0217         TATATTTTATTTTATTTTATTTCATTTTGTTTTATTTTATTTTTTTTT
MAL13|PF13_0217   ------------------------------------------------
su_gi_contig_2222 ------------------------------------------------

PF13_0217         TTTTTTGGAAAATAAGAAACTTAAATTAAATAATATAAAAAATATTAT
MAL13|PF13_0217   ------------------------------------------------
su_gi_contig_2222 ------------------------------------------------

PF13_0217         GTAATAATAATCGTTCTTCCATATGGGTATATATATATATATATTATA
MAL13|PF13_0217   ------------------------------------------------
su_gi_contig_2222 ------------------------------------------------

PF13_0217         TATATGTATGACACATATAATATTTATTTATATATATTTATATATATT
MAL13|PF13_0217   ------------------------------------------------
su_gi_contig_2222 ------------------------------------------------

PF13_0217         TATATTCTTAAAAAATAAGTGCAAAATAATTAAATAAATTATTATGTG
MAL13|PF13_0217   ------------------------------------------------
su_gi_contig_2222 ------------------------------------------------

PF13_0217         TAACATATGTACACATGTAACGGTTTCAATTTCTTTTTTTTTAATTAT
MAL13|PF13_0217   ------------------------------------------------
su_gi_contig_2222 ------------------------------------------------

PF13_0217         TAATATATTTTGTTACATTCGGAAATATTATAAATATATAAAATATAT
MAL13|PF13_0217   ------------------------------------------------
su_gi_contig_2222 ------------------------------------------------

PF13_0217         ATATATAATATATTTACATAATTATTTGTTTGAAAAGTAATAAATTAT
MAL13|PF13_0217   ------------------------------------------------
su_gi_contig_2222 ------------------------------------------------

PF13_0217         ATATATTATATGTATAATTTATATATATTATATTATTTTATTTTTTTT
MAL13|PF13_0217   ------------------------------------------------
su_gi_contig_2222 ------------------------------------------------

PF13_0217         TAAAATAAGTACTTGTCCGCTTTTGAAAATATCACCTTGTATTTTTTT
MAL13|PF13_0217   ------------------------------------------------
su_gi_contig_2222 ------------------------------------------------

PF13_0217         TTATTTTTTATTATTATCACACCTAATACAATAATATATATATATATA
MAL13|PF13_0217   ------------------------------------------------
su_gi_contig_2222 ------------------------------------------------

PF13_0217         TATATATATATATATTTTTTTTTTTTTCTTTATTTTTTATGATTACAA
MAL13|PF13_0217   ------------------------------------------------
su_gi_contig_2222 ------------------------------------------------

PF13_0217         TGAAATGTACGCTATGGATCCTTACGAATCTCCTTCTGAGTTTTTAAA
MAL13|PF13_0217   ------------------------------------------------
su_gi_contig_2222 ------------------------------------------------

PF13_0217         TAAAAAAAAACAAAAGAGTCAAAAGAAAGGTAATTCTCTTATTATTAG
MAL13|PF13_0217   ------------------------------------------------
su_gi_contig_2222 ------------------------------------------------

PF13_0217         TAATGAAGAAAAAAATAAATGTTTAGAAGAAGAAAATAATAAAATGGA
MAL13|PF13_0217   ------------------------------------------------
su_gi_contig_2222 ------------------------------------------------

PF13_0217         AAATGAGAAAAAATTAAAATTTATTGACATTTTTGATGAAGAGAATGA
MAL13|PF13_0217   ------------------------------------------------
su_gi_contig_2222 ------------------------------------------------

PF13_0217         ATTGGGAATAAGCAATGATATAATAATAAATAATAACAAAATAAATAC
MAL13|PF13_0217   ------------------------------------------------
su_gi_contig_2222 ------------------------------------------------

PF13_0217         AAATAAAGAACTTGTCATAAATAATTATGATAAAATAAATAATCCTAG
MAL13|PF13_0217   ------------------------------------------------
su_gi_contig_2222 ------------------------------------------------

PF13_0217         GGATATAAACAAGCAACATTATTTAATAAACACCTCAAAGGAAATTGC
MAL13|PF13_0217   ------------------------------------------------
su_gi_contig_2222 ------------------------------------------------

PF13_0217         TCCAAAGAAAAAATCTTTTTTTAATATTTCAAAACGTAAAGGAAACAA
MAL13|PF13_0217   ------------------------------------------------
su_gi_contig_2222 ------------------------------------------------

PF13_0217         GGATCATGAACATTCTTTCCATCATATACATGAGAAGGAGAAAATATA
MAL13|PF13_0217   ------------------------------------------------
su_gi_contig_2222 ------------------------------------------------

PF13_0217         TT
MAL13|PF13_0217   --
su_gi_contig_2222 --

;

endblock;
