# Supplementary material for: cDNA sequences reveal considerable gene prediction inaccuracy in the Plasmodium falciparum genome
Source: BMC Genomics. 2007 Jul 27;8:255. doi: 10.1186/1471-2164-8-255 (PMC1978503; doi:10.1186/1471-2164-8-255)
Supplement: Additional file 2 — Genes with predicted coding regions fully covered by EST and confirmation of predicted introns. Aligned cDNA and predicted CDS sequences can be viewed by double clicking the hyper-linked gene names in the Excel file. [file 1471-2164-8-255-S2.zip › PF13_0224.TXT]

#NEXUS

[!This data assembled using Sequencher, from Gene Codes Corporation.]
begin data;
   dimensions ntax=3 nchar=2671;
   format datatype=dna gap=- interleave=yes;
   matrix

PF13_0224g  CGCAATATATATATATATATATATATTATAATAATATATATTAAAAAA
PF13_0224   ------------------------------------------------
contig_3315 ------------------------------------------------

PF13_0224g  TATATATGTTATTTATATATGTATAATAATATATATATATATATTATA
PF13_0224   ------------------------------------------------
contig_3315 ------------------------------------------------

PF13_0224g  AATTATAAAAAAAAAAAAATTATATAGAAATTTGTTTAATATAAAAAA
PF13_0224   ------------------------------------------------
contig_3315 ------------------------------------------------

PF13_0224g  AAAACGTATAATATATTTATAACAAATCATATATTATTATAATGTGTT
PF13_0224   ------------------------------------------------
contig_3315 ------------------------------------------------

PF13_0224g  TAATTATATGGTTCTCATTCAATATCGTTAAAATATTATATATATTAA
PF13_0224   ------------------------------------------------
contig_3315 ------------------------------------------------

PF13_0224g  ATATATATGAAATATATTCCCTCTTCATATATAAATTTCTTTATAACA
PF13_0224   ------------------------------------------------
contig_3315 ------------------------------------------------

PF13_0224g  ATTTTTTAGAATAAACCAAAGGAGAAGAATTATATACATATATTATAA
PF13_0224   ------------------------------------------------
contig_3315 ------------------------------------------------

PF13_0224g  TATTATAATATATATATATATATATTTATATATATTAATTAAAAAAAA
PF13_0224   ------------------------------------------------
contig_3315 ------------------------------------------------

PF13_0224g  TCAACTTCAACTTTTTATATATGTATAAAATATAACTTTTTGAAGAAA
PF13_0224   ------------------------------------------------
contig_3315 ------------------------------------------------

PF13_0224g  AATATTTTACATACCTTTCTTTTATTTTCTCTTATAAATAAAAAAAAA
PF13_0224   ------------------------------------------------
contig_3315 ------------------------------------------------

PF13_0224g  AAAAAAATAGGATTATATTATATCAATATATATATATAATAATAATAT
PF13_0224   ------------------------------------------------
contig_3315 ------------------------------------------------

PF13_0224g  TAATATGATATATATATATATACTCCATATTTTATTATATGTAAAAAT
PF13_0224   ------------------------------------------------
contig_3315 ------------------------------------------------

PF13_0224g  AAAAAAATAATAAAGAAATTTTTTTTTTTTTTTTTTTTGATTTAAGAA
PF13_0224   ------------------------------------------------
contig_3315 --------------------------------------------AGAA

PF13_0224g  TGAAAAATTAATGATATATTTTATATTTTAAAATAAAATATTTTTTTT
PF13_0224   ------------------------------------------------
contig_3315 TGAAAAATTAATGATATATTTTATATTTTAAAATAAAATATTTTTTTT

PF13_0224g  CTGATTTGTTTTTTCAACAATATTAATATATATATTTATATATATATG
PF13_0224   ------------------------------------------------
contig_3315 CTGATTTGTTTTTTCAACAATATTAATATATATATTTATATATATATG

PF13_0224g  TATTTTATTTTTATATGAAAAAATCACCATTTAATTAAAAAGTAAGAA
PF13_0224   ------------------------------------------------
contig_3315 TATTTTATTTTTATATGAAAAAATCACCATTTAATTAAAAA-------

PF13_0224g  AAAAGAAAAGAAAAAAGAAAAGAAAAGAAAATTTTTTTAATATTAATA
PF13_0224   ------------------------------------------------
contig_3315 ------------------------------------------------

PF13_0224g  AATATTTAACATTTATAAGAATTATTTTTATTATTATATGTTCTTCCT
PF13_0224   ------------------------------------------------
contig_3315 ------------------------------------------------

PF13_0224g  AAAAATACATTTATCAATATATTATTTCTTACATTTCTGTTATTAATA
PF13_0224   ------------------------------------------------
contig_3315 ------------------------------------------------

PF13_0224g  TATATAAATTTATATATTATTTTTTTTTTCTTTTTTTTTTTCTCATAG
PF13_0224   ------------------------------------------------
contig_3315 ------------------------------------------------

PF13_0224g  CTTGATATATAATATTATAAAAAAACAAAAAAAAACAAAAATGGTTAA
PF13_0224   ----------------------------------------ATGGTTAA
contig_3315 CTTGATATATAATATTATAAAAAAACAAAAAAAAACAAAAATGGTTAA

PF13_0224g  AAAAATAGATAACTCTTTAAATACAAATGTAAGTTTAAAAATATCAAA
PF13_0224   AAAAATAGATAACTCTTTAAATACAAAT--------------------
contig_3315 AAAAATAGATAACTCTTTAAATACAAAT--------------------

PF13_0224g  AAAAAAAAAAAAAAAAAAAAAAGAAAAATTTGAACATATATTATATAT
PF13_0224   ------------------------------------------------
contig_3315 ------------------------------------------------

PF13_0224g  ATATATATTTATTTATTTATTTTATTCCTCCCCCTTGTGCCTTTTTAG
PF13_0224   ------------------------------------------------
contig_3315 ------------------------------------------------

PF13_0224g  ATACACCAATATCATATTGTTGGAAGAGCTATTCCTACAGCTAAGGAT
PF13_0224   ATACACCAATATCATATTGTTGGAAGAGCTATTCCTACAGCTAAGGAT
contig_3315 ATACACCAATATCATATTGTTGGAAGAGCTATTCCTACAGCTAAGGAT

PF13_0224g  AAGAACCCAAATGTTTATCGCATGTGTATATTTGCTAAGAATGACACT
PF13_0224   AAGAACCCAAATGTTTATCGCATGTGTATATTTGCTAAGAATGACACT
contig_3315 AAGAACCCAAATGTTTATCGCATGTGTATATTTGCTAAGAATGACACT

PF13_0224g  AATGCAAAATCTCGCTTTTGGTACTTTATGAAAAAGATTAATAAACTT
PF13_0224   AATGCAAAATCTCGCTTTTGGTACTTTATGAAAAAGATTAATAAACTT
contig_3315 AATGCAAAATCTCGCTTTTGGTACTTTATGAAAAAGATTAATAAACTT

PF13_0224g  AAAAAATCTAATGGAGAATTATTAGCATGTGAACAAATTAAAGAAAGA
PF13_0224   AAAAAATCTAATGGAGAATTATTAGCATGTGAACAAATTAAAGAAAGA
contig_3315 AAAAAATCTAATGGAGAATTATTAGCATGTGAACAAATTAAAGAAAGA

PF13_0224g  TTTCCCTTACGTGTAAAGAACTATGGTGTTTTATTAAGATATGATAGT
PF13_0224   TTTCCCTTACGTGTAAAGAACTATGGTGTTTTATTAAGATATGATAGT
contig_3315 TTTCCCTTACGTGTAAAGAACTATGGTGTTTTATTAAGATATGATAGT

PF13_0224g  AGAACAGGTACTCATAATATGTATAAAGAATTTAGAGATACAACCAAA
PF13_0224   AGAACAGGTACTCATAATATGTATAAAGAATTTAGAGATACAACCAAA
contig_3315 AGAACAGGTCCTCATAATATGTATAAAGAATTTAGAGATACAACCAAA

PF13_0224g  GAAGGAGCCATAGCTCAATTATATTCTGAAATGGCTGGTAGGCACAGA
PF13_0224   GAAGGAGCCATAGCTCAATTATATTCTGAAATGGCTGGTAGGCACAGA
contig_3315 GAAGGAGCCATAGCTCAATTATATTCTGAAATGGCTGGTAGGCACAGA

PF13_0224g  GCAAGAGCCTCATCTATTAATATTATAAGAATCTCTGAAATTAGTTCT
PF13_0224   GCAAGAGCCTCATCTATTAATATTATAAGAATCTCTGAAATTAGTTCT
contig_3315 GCAAGAGCCTCATCTATTAATATTATAAGAATCTCTGAAATTAGTTCT

PF13_0224g  AGCTTAGTCAGGAGACCACATATTAAACAATTATTAAAAAGAAGACTA
PF13_0224   AGCTTAGTCAGGAGACCACATATTAAACAATTATTAAAAAGAAGACTA
contig_3315 AGCTTAGTCAGGAGACCACATATTAAACAATTATTAAAAAGAAGACTA

PF13_0224g  AGATTTCCAGCATTGCATTTACCAACCTTACAAAAGGAATATAGAAAG
PF13_0224   AGATTTCCAGCATTGCATTTACCAACCTTACAAAAGGAATATAGAAAG
contig_3315 AGATTTCCAGCATTGCATTTACCAACCTTACAAAAGGAATATAGAAAG

PF13_0224g  AAATTTGCATCAAAAAGACCATCCACATATAGAATGTAAAACGGTAAA
PF13_0224   AAATTTGCATCAAAAAGACCATCCACATATAGAATGTAA---------
contig_3315 AAATTTGCATCAAAAAGACCATCCACATATAGAATGTAAAACGGTAAA

PF13_0224g  AATAATAACACGAATTATCACAATAATTTTTCACATATGTATATATAT
PF13_0224   ------------------------------------------------
contig_3315 AATAATAACACGAATTATCACAATAATTTTTCACATATGTATATATAT

PF13_0224g  ATATATATTATCAAAGGGACAACCGTTTCAAGAAAGCAAATGTTATTA
PF13_0224   ------------------------------------------------
contig_3315 ATATATATTATCAAAGGGGCACCCGTTTCAAGAAAGCAAATG------

PF13_0224g  TTTTGTTTTTATTCTAATGTATGTAAGCCAAAAACCAATAAAAAAGTA
PF13_0224   ------------------------------------------------
contig_3315 ------------------------------------------------

PF13_0224g  ATAATTAAAAAGGAAATAAAATAAATATACATATGTAATTATACTTAT
PF13_0224   ------------------------------------------------
contig_3315 ------------------------------------------------

PF13_0224g  ATAATAAGTATGTATATTTTTTATTATTTTTTTTTTTTAATGCTATTT
PF13_0224   ------------------------------------------------
contig_3315 ------------------------------------------------

PF13_0224g  ATTTATTATTGCATCTTTTTATTTAATTTTTGTATTTTTTTATATAAT
PF13_0224   ------------------------------------------------
contig_3315 ------------------------------------------------

PF13_0224g  TCCTTTATTTCTTTATTTCTTTCTTTATTTCTTTTTTTTTTTTTTTTT
PF13_0224   ------------------------------------------------
contig_3315 ------------------------------------------------

PF13_0224g  TTTTTTTTTTTTCCTTTAATTAAACTTTAAAAGACGTTATAAATTTTA
PF13_0224   ------------------------------------------------
contig_3315 ------------------------------------------------

PF13_0224g  AACATATTTTATAAATAAAAAAAAAAAAAAAAAAGACGAAATAATAAA
PF13_0224   ------------------------------------------------
contig_3315 ------------------------------------------------

PF13_0224g  ATAAACGAAGATAAAGTAATATTTTGTTATTATGTCACATAGTATGTG
PF13_0224   ------------------------------------------------
contig_3315 ------------------------------------------------

PF13_0224g  TACTACAATTATTTATGGATGCAAATTATTAAATTGGTAGTTATTATA
PF13_0224   ------------------------------------------------
contig_3315 ------------------------------------------------

PF13_0224g  TACATACATGTTTTTTTTTTTGTGTGTATTAAAAGGAACTATTATATA
PF13_0224   ------------------------------------------------
contig_3315 ------------------------------------------------

PF13_0224g  AATAGAACAATTTCATGACATTTGGATTTCTACACATCTTGAGGTTTT
PF13_0224   ------------------------------------------------
contig_3315 ------------------------------------------------

PF13_0224g  ACAATAATATCTTCTTTTTTTTTTTTTCTCTTCTATATATGAAATATA
PF13_0224   ------------------------------------------------
contig_3315 ------------------------------------------------

PF13_0224g  TTGTAAAAAGGTACAATATATATAATATTTATATACTATGAAAAAAAA
PF13_0224   ------------------------------------------------
contig_3315 ------------------------------------------------

PF13_0224g  AAAATATATACATAAACTAATAATAATTTATTCTAATTTAATATAAAA
PF13_0224   ------------------------------------------------
contig_3315 ------------------------------------------------

PF13_0224g  AAAAATTCTTGCTTGTTCAGATAAATAAAAGAAATTTATATAAATAGC
PF13_0224   ------------------------------------------------
contig_3315 ------------------------------------------------

PF13_0224g  TATATTTTTTTTTTTTTTTTTTTTTTTTTTTTCTAATTATAAATATAA
PF13_0224   ------------------------------------------------
contig_3315 ------------------------------------------------

PF13_0224g  TTATTCATTTAAAAAATTTTAAATATTTAAATATTTCATAAATTAAAA
PF13_0224   ------------------------------------------------
contig_3315 ------------------------------------------------

PF13_0224g  AAAAAAAAAAAAAAACTATTAATATAATAAACTTTTATTTTTACTGTA
PF13_0224   ------------------------------------------------
contig_3315 ------------------------------------------------

PF13_0224g  ATATAATTTTTTATAATGTAAAAATAAAGGG
PF13_0224   -------------------------------
contig_3315 -------------------------------

;

endblock;
