# Supplementary material for: cDNA sequences reveal considerable gene prediction inaccuracy in the Plasmodium falciparum genome
Source: BMC Genomics. 2007 Jul 27;8:255. doi: 10.1186/1471-2164-8-255 (PMC1978503; doi:10.1186/1471-2164-8-255)
Supplement: Additional file 2 — Genes with predicted coding regions fully covered by EST and confirmation of predicted introns. Aligned cDNA and predicted CDS sequences can be viewed by double clicking the hyper-linked gene names in the Excel file. [file 1471-2164-8-255-S2.zip › PF13_0249.TXT]

#NEXUS

[!This data assembled using Sequencher, from Gene Codes Corporation.]
begin data;
   dimensions ntax=3 nchar=3755;
   format datatype=dna gap=- interleave=yes;
   matrix

PF13_0249         ATATTGTATGTATTTATATATGTTTATATTTTGTGACCGAGTAAATAA
MAL13|PF13_0249   ------------------------------------------------
su_gi_contig_1941 ------------------------------------------------

PF13_0249         ACACTGATCATTTTTTTAGTTGAGAATACAAGAAGTTATAAAATAGGC
MAL13|PF13_0249   ------------------------------------------------
su_gi_contig_1941 ------------------------------------------------

PF13_0249         TTTGTTAATATGAACAGTCAAGATTATATAAATATGAAACCACACATT
MAL13|PF13_0249   ------------------------------------------------
su_gi_contig_1941 ------------------------------------------------

PF13_0249         TATATATATATATATATATATATATAAACATGTTTGTATTTATTTTTT
MAL13|PF13_0249   ------------------------------------------------
su_gi_contig_1941 ------------------------------------------------

PF13_0249         TCACTTTTACAAGGACAAATGATAAATCATACGGCTCAATTTTATTTT
MAL13|PF13_0249   ------------------------------------------------
su_gi_contig_1941 ------------------------------------------------

PF13_0249         ATTTTTTTTAATTCAAAAAAAAAAAAAAAAAAAAAAAAAAAAGGACAG
MAL13|PF13_0249   ------------------------------------------------
su_gi_contig_1941 ------------------------------------------------

PF13_0249         TTGCATTAATGTAGAACTCCTTTCATTTTTGCGATCATTGTAATAAAA
MAL13|PF13_0249   ------------------------------------------------
su_gi_contig_1941 ------------------------------------------------

PF13_0249         AAAGTGCGTGATTTAAAAAACCTATGTATAGTTTAAGTAAAAATAATA
MAL13|PF13_0249   ------------------------------------------------
su_gi_contig_1941 ------------------------------------------------

PF13_0249         ATACTTTTTTATCTTTTGTAGGAACATAAAATGAATAGGATAGGAGAA
MAL13|PF13_0249   ------------------------------------------------
su_gi_contig_1941 ------------------------------------------------

PF13_0249         AAAGGAACCTTTATTGTAGTATTATAACATTACATAATAGTTGGTATT
MAL13|PF13_0249   ------------------------------------------------
su_gi_contig_1941 ------------------------------------------------

PF13_0249         ATTATTATTATTATTATTATTATTATTTCATTTTATTTTCTTATACAA
MAL13|PF13_0249   ------------------------------------------------
su_gi_contig_1941 ------------------------------------------------

PF13_0249         AATATTATACAAGAATTTCATCATAGTATCTACATAACTGAAGCAAGA
MAL13|PF13_0249   ------------------------------------------------
su_gi_contig_1941 ------------------------------------------------

PF13_0249         AATGGAAAAATTTATGTGTGCATATACAAATATGTACTTAAACGTTTT
MAL13|PF13_0249   ------------------------------------------------
su_gi_contig_1941 ------------------------------------------------

PF13_0249         TTTTTTTTTTTTTTTTTTGCGAGATTATTATTATAAAAAAAAAAAAAA
MAL13|PF13_0249   ------------------------------------------------
su_gi_contig_1941 ------------------------------------------------

PF13_0249         AAAATTATATAAATATATATATTTGTACAACACAAATATTTATGTGTA
MAL13|PF13_0249   ------------------------------------------------
su_gi_contig_1941 ------------------------------------------------

PF13_0249         TGCAATTATTATTATTTTTTTTTTTTCGTATGTTAATTAAAAAAATAT
MAL13|PF13_0249   ------------------------------------------------
su_gi_contig_1941 ------------------------------------------------

PF13_0249         ATATTTTTATGCATAAAATGTTATACACATAATGTGTTAGGAATGTTT
MAL13|PF13_0249   ------------------------------------------------
su_gi_contig_1941 ------------------------------------------------

PF13_0249         TTATAAAAATAAAAAATATATTTTATATATATACTATGGATGCATAAA
MAL13|PF13_0249   ------------------------------------------------
su_gi_contig_1941 ------------------------------------------------

PF13_0249         ATTAAAAATGAAAAAATAAAGTAATCATCTAGGAAAAAATATTCATAT
MAL13|PF13_0249   ------------------------------------------------
su_gi_contig_1941 ------------------------------------------------

PF13_0249         AAAAGTATATATATATATATATATATATATGTATATATTTAGTGAATA
MAL13|PF13_0249   ------------------------------------------------
su_gi_contig_1941 ------------------------------------------------

PF13_0249         TATATATTTTATTTAATTTTTTCAATTGATTATATTTTTATGTCTATT
MAL13|PF13_0249   ------------------------------------------------
su_gi_contig_1941 ------------------------------------------------

PF13_0249         GGTATAAAAAAAAAAAAAATAAAAAAAATAGAAGAAATTAAAAATATA
MAL13|PF13_0249   ------------------------------------------------
su_gi_contig_1941 ------------------------------------------------

PF13_0249         AATGAGTTTATAAGAAATATGCTTTATAAATATGTTAAAATATAAAAA
MAL13|PF13_0249   ------------------------------------------------
su_gi_contig_1941 --------------AAATATGCTTTATAAATATGTTAAAATATAAAAA

PF13_0249         TATATTATTTATATATTTATTTACTTATATATATATATATATATTTAT
MAL13|PF13_0249   ------------------------------------------------
su_gi_contig_1941 TATATTATTTATATATTTATTTACTTATATATATATATATATATTTAT

PF13_0249         TTATTTTTATTTTTTTCTTTGTGCTATTATATATAAATATATATATTA
MAL13|PF13_0249   ------------------------------------------------
su_gi_contig_1941 TTATTTTTATTTTTTTCTTTGTGCTATTATATATAAATATATATATTA

PF13_0249         ATGAAAGCACTAAGAAATTATATAAAAGCATTATAAACGATATATTTA
MAL13|PF13_0249   ------------------------------------------------
su_gi_contig_1941 ATGAAAGCACTAAGAAATTATATAAAAGCATTATAAACGATATATTTA

PF13_0249         AAAATTAATATACAAAAATGTAATTTCATATATATTTATAAATATATA
MAL13|PF13_0249   ------------------------------------------------
su_gi_contig_1941 AAAATTAATATACAAAAATGTAATTTCATATATATTTATAAATATATA

PF13_0249         TATAATAATAAATACTTTGAATTTTTTGTATTGCATTTTAAATATATT
MAL13|PF13_0249   ------------------------------------------------
su_gi_contig_1941 TATAATAATAAATACTTTGAATTTTTTGTATTGCATTTTAAATATATT

PF13_0249         GCCGCTTCTTTTAAAGACTTAGATATATAAAGAAATTATATTTGAAAT
MAL13|PF13_0249   ------------------------------------------------
su_gi_contig_1941 GCCGCTTCTTTTAAAGACTTAGATATATAAAGAAATTATATTTGAAAT

PF13_0249         ACACACATAAAAATCATATAGTCATTATAAAAGTATATGTATATACAA
MAL13|PF13_0249   ------------------------------------------------
su_gi_contig_1941 ACACACATAAAAATCATATAGTCATTATAAAAGTATATGTATATACAA

PF13_0249         AAATTTTTAAACATAAGCGTTTTTCGTAGCTTAACATATTTCATATAA
MAL13|PF13_0249   ------------------------------------------------
su_gi_contig_1941 AAATTTTTAAACATAAGCGTTTTTCGTAGCTTAACATATTTCATATAA

PF13_0249         AAATATCAAAGGATGAGTAGAAGTTCATTAATATTTGAGAATAATAAT
MAL13|PF13_0249   ------------ATGAGTAGAAGTTCATTAATATTTGAGAATAATAAT
su_gi_contig_1941 AAATATCAAAGGATGAGTAGAAGTTCATTAATATTTGAGAATAATAAT

PF13_0249         GATAATAATGAAAAGAAAAAAAGGAAACTATTTCAAGATGAGTACAAC
MAL13|PF13_0249   GATAATAATGAAAAGAAAAAAAGGAAACTATTTCAAGATGAGTACAAC
su_gi_contig_1941 GATAATAATGAAAAGAAAAAAAGGAAACTATTTCAAGATGAGTACAAC

PF13_0249         TACCAATCATGTTACCCTCTGAGTTATTTGAATGTATATAATAATAAT
MAL13|PF13_0249   TACCAATCATGTTACCCTCTGAGTTATTTGAATGTATATAATAATAAT
su_gi_contig_1941 TACCAATCATGTTACCCTCTGAGTTATTTGAATGTATATAATAATAAT

PF13_0249         AACAACAATAATCATAATAGTAATAATAATAGTAATAATGATAATAAT
MAL13|PF13_0249   AACAACAATAATCATAATAGTAATAATAATAGTAATAATGATAATAAT
su_gi_contig_1941 AACAACAATAATCATAATAGTAATAATAATAGTAATAATGATAATAAT

PF13_0249         AGAATATATGACTATGCATATAGTCAATCATATAATTATACATACGAT
MAL13|PF13_0249   AGAATATATGACTATGCATATAGTCAATCATATAATTATACATACGAT
su_gi_contig_1941 AGAATATATGACTATGCATATAGTCAATCATATAATTATACATACGAT

PF13_0249         CAAACTTATAATGATGTATATAATAAAATATATAACGATTCAAAAAAT
MAL13|PF13_0249   CAAACTTATAATGATGTATATAATAAAATATATAACGATTCAAAAAAT
su_gi_contig_1941 CAAACTTATAATGATGTATATAATAAAATATATAACGATTCAAAAAAT

PF13_0249         ATAGCACAAAATGTATTAAACGTACAAGTAAATGAAGAACCATATGAT
MAL13|PF13_0249   ATAGCACAAAATGTATTAAACGTACAAGTAAATGAAGAACCATATGAT
su_gi_contig_1941 ATAGCACAAAATGTATTAAACGTACAAGTAAATGAAGAACCATATGAT

PF13_0249         AAATCTCTCAACAATTCACATACCACTTACCCTTTTAGTAATATTATT
MAL13|PF13_0249   AAATCTCTCAACAATTCACATACCACTTACCCTTTTAGTAATATTATT
su_gi_contig_1941 AAATCTCTCAACAATTCACATACCACTTACCCTTTTAGTAATATTATT

PF13_0249         AATAGTAATCAACTTAATAGTAATATTTTAAATAATAACGAAATGATA
MAL13|PF13_0249   AATAGTAATCAACTTAATAGTAATATTTTAAATAATAACGAAATGATA
su_gi_contig_1941 AATAGTAATCAACTTAATAGTAATATTTTAAATAATAACGAAATGATA

PF13_0249         GATATGCGGAATTTTTATGAAAACGGTAATTTTGTTAACCCCATGATA
MAL13|PF13_0249   GATATGCGGAATTTTTATGAAAACGGTAATTTTGTTAACCCCATGATA
su_gi_contig_1941 GATATGCGGAATTTTTATGAAAACGGTAATTTTGTTAACCCCATGATA

PF13_0249         GAAAATAAAGATCAAAATCAATTTAATGAACCGAATAAAAATAATTTG
MAL13|PF13_0249   GAAAATAAAGATCAAAATCAATTTAATGAACCGAATAAAAATAATTTG
su_gi_contig_1941 GAAAATAAAGATCAAAATCAATTTAATGAACCGAATAAAAATAATTTG

PF13_0249         AATAATACTATGGCAAATGTTAATAATATAAACAACATAAATAATATA
MAL13|PF13_0249   AATAATACTATGGCAAATGTTAATAATATAAACAACATAAATAATATA
su_gi_contig_1941 AATAATACTATGGCAAATGTTAATAATATAAACAACATAAATAATATA

PF13_0249         CAATTTGATAAAAGCCTATTAATTAATTGTATAGATGTCTTATTAAAT
MAL13|PF13_0249   CAATTTGATAAAAGCCTATTAATTAATTGTATAGATGTCTTATTAAAT
su_gi_contig_1941 CAATTTGATAAAAGCCTATTAATTAATTGTATAGATGTCTTATTAAAT

PF13_0249         TTTATGAATTATAATAATTTAAAAGACACAATAACAGAAGAAACTCTT
MAL13|PF13_0249   TTTATGAATTATAATAATTTAAAAGACACAATAACAGAAGAAACTCTT
su_gi_contig_1941 TTTATGAATTATAATAATTTAAAAGACACAATAACAGAAGAAACTCTT

PF13_0249         CATGAAAATTTAATCAATTTACGTTTTTATATTTTAAGATTAAATGGA
MAL13|PF13_0249   CATGAAAATTTAATCAATTTACGTTTTTATATTTTAAGATTAAATGGA
su_gi_contig_1941 CATGAAAATTTAATCAATTTACGTTTTTATATTTTAAGATTAAATGGA

PF13_0249         GGAAAAGTTAGCCAAAAAAAAATTACTGAATATTTTCATAAAATGTAA
MAL13|PF13_0249   GGAAAAGTTAGCCAAAAAAAAATTACTGAATATTTTCATAAAATGTAA
su_gi_contig_1941 GGAAAAGTTAGCCAAAAAAAAATTACTGAATATTTTCATAAAATGTAA

PF13_0249         TTATATACATATATATTGTATATACTATACATATGCTTATTATGTGTG
MAL13|PF13_0249   ------------------------------------------------
su_gi_contig_1941 TTATATACATATATATTGTATATACTATACATATGCT-----------

PF13_0249         CATTTTTGTTTTTAAGAACAATTTTAAAATTTCTCACTTTATTATATA
MAL13|PF13_0249   ------------------------------------------------
su_gi_contig_1941 ------------------------------------------------

PF13_0249         TATATATATATATATATATATATATATATATATATATATGTTAATATT
MAL13|PF13_0249   ------------------------------------------------
su_gi_contig_1941 ------------------------------------------------

PF13_0249         TATATATCTTTTGTTTTTGTTTTTTTAATAAACATTATATTATATAAA
MAL13|PF13_0249   ------------------------------------------------
su_gi_contig_1941 ------------------------------------------------

PF13_0249         TATATTCACTTGTTAAATATAATTATCTAAGCGTGTTAATGTTATTAT
MAL13|PF13_0249   ------------------------------------------------
su_gi_contig_1941 ------------------------------------------------

PF13_0249         ATTATAAATAATATATTAATATATATATATATTGTTTTTTTCTTTTTT
MAL13|PF13_0249   ------------------------------------------------
su_gi_contig_1941 ------------------------------------------------

PF13_0249         TTTGATATTTTTTAAAAATTAATATAAATTCAATTTAGTAATAATATA
MAL13|PF13_0249   ------------------------------------------------
su_gi_contig_1941 ------------------------------------------------

PF13_0249         TATTTTAATAGTCTGGTCTAATGAAGCCATGACAGAAAGACCAAGTTT
MAL13|PF13_0249   ------------------------------------------------
su_gi_contig_1941 ------------------------------------------------

PF13_0249         GTCTTTACACCAATCAAAGGAAATTATTGGTTGTGTAGATACGTTCAG
MAL13|PF13_0249   ------------------------------------------------
su_gi_contig_1941 ------------------------------------------------

PF13_0249         ATCATTTAATTTATTTAATTCTCCCACTATTCCTTTTTTACATCCTAT
MAL13|PF13_0249   ------------------------------------------------
su_gi_contig_1941 ------------------------------------------------

PF13_0249         TTTTTCATCAAATATTGAATTTTTTTCGGGATATACATATTTATACAC
MAL13|PF13_0249   ------------------------------------------------
su_gi_contig_1941 ------------------------------------------------

PF13_0249         ACCTAGCTAAAATAAGATGCAGTTTGATAAAAAAAAAAAAAAAAAAAA
MAL13|PF13_0249   ------------------------------------------------
su_gi_contig_1941 ------------------------------------------------

PF13_0249         AAAAAAAATATTTCAGTTAATCGCATTATATAAAATAAATAAAAATAT
MAL13|PF13_0249   ------------------------------------------------
su_gi_contig_1941 ------------------------------------------------

PF13_0249         ATATACATAAAATATATATACACATATATGTATACATGTATATTTTTC
MAL13|PF13_0249   ------------------------------------------------
su_gi_contig_1941 ------------------------------------------------

PF13_0249         AAACAATGTGCATTTATATATAAAACAAATTTTCTTTTTCTTTTTTTG
MAL13|PF13_0249   ------------------------------------------------
su_gi_contig_1941 ------------------------------------------------

PF13_0249         ATATTAATTTATGTAACATTTCCATCTCCTCCCAAGGTAGCAAAAATG
MAL13|PF13_0249   ------------------------------------------------
su_gi_contig_1941 ------------------------------------------------

PF13_0249         TCACGATTTTGAGGCAAAAAGGGTGTTCCCCAACATGTTCCTTCAAAA
MAL13|PF13_0249   ------------------------------------------------
su_gi_contig_1941 ------------------------------------------------

PF13_0249         AAAGGGAAAGAACAATATATATATATATATATATATATATTGTTTTGT
MAL13|PF13_0249   ------------------------------------------------
su_gi_contig_1941 ------------------------------------------------

PF13_0249         ACATATTTTTTTTATTATTTCATTTTAACCAACCTGATATTATTTTGT
MAL13|PF13_0249   ------------------------------------------------
su_gi_contig_1941 ------------------------------------------------

PF13_0249         CCTTGCTATATGAATACCCAGAGACCTCATTATATACATCCAAGTTAA
MAL13|PF13_0249   ------------------------------------------------
su_gi_contig_1941 ------------------------------------------------

PF13_0249         ATATATAAATATTCCCCTCCAGAGTTGAACAAATTAATTTATTTTTTT
MAL13|PF13_0249   ------------------------------------------------
su_gi_contig_1941 ------------------------------------------------

PF13_0249         TTGTATCCTTTCTGTCATAATTAACAGCACAAACACCATTGTTTACAT
MAL13|PF13_0249   ------------------------------------------------
su_gi_contig_1941 ------------------------------------------------

PF13_0249         TTACCTGTATATGCAAAAAAAAGAAAAAAAAAAAAAAAAAAAATTAAT
MAL13|PF13_0249   ------------------------------------------------
su_gi_contig_1941 ------------------------------------------------

PF13_0249         ATGTTAATAAAATAAATAGAACATTATATAAAATAAATTATAATATTT
MAL13|PF13_0249   ------------------------------------------------
su_gi_contig_1941 ------------------------------------------------

PF13_0249         TATATATTAGAAAAATATAGGCGTTTTCCTATTTTATATTCACATGAT
MAL13|PF13_0249   ------------------------------------------------
su_gi_contig_1941 ------------------------------------------------

PF13_0249         TTATTATTATTATTATTAATCTTACTTCATGTTCTAATCTCATTGTTC
MAL13|PF13_0249   ------------------------------------------------
su_gi_contig_1941 ------------------------------------------------

PF13_0249         TTAAATCAAAAAATTTGATATCCCCATTATCATACCCAGCACATATAT
MAL13|PF13_0249   ------------------------------------------------
su_gi_contig_1941 ------------------------------------------------

PF13_0249         TTAAATTCTCTTCCTCCATATTAGAGTAAGCATTATGTTCTACATAAT
MAL13|PF13_0249   ------------------------------------------------
su_gi_contig_1941 ------------------------------------------------

PF13_0249         TATTTCCTTGAGAGAAGAGGAAAATAAAAATGATTAGAAAATGATATA
MAL13|PF13_0249   ------------------------------------------------
su_gi_contig_1941 ------------------------------------------------

PF13_0249         TCAATATGCTTATATTATTCACATTGATATATGTGTTATTGTTATCTC
MAL13|PF13_0249   ------------------------------------------------
su_gi_contig_1941 ------------------------------------------------

PF13_0249         ATAAGTATATATTATAATATATATATGTATATTTAATAATTTTGAAAG
MAL13|PF13_0249   ------------------------------------------------
su_gi_contig_1941 ------------------------------------------------

PF13_0249         ATTAATATTTA
MAL13|PF13_0249   -----------
su_gi_contig_1941 -----------

;

endblock;
