# Supplementary material for: cDNA sequences reveal considerable gene prediction inaccuracy in the Plasmodium falciparum genome
Source: BMC Genomics. 2007 Jul 27;8:255. doi: 10.1186/1471-2164-8-255 (PMC1978503; doi:10.1186/1471-2164-8-255)
Supplement: Additional file 2 — Genes with predicted coding regions fully covered by EST and confirmation of predicted introns. Aligned cDNA and predicted CDS sequences can be viewed by double clicking the hyper-linked gene names in the Excel file. [file 1471-2164-8-255-S2.zip › PF13_0272.TXT]

#NEXUS

[!This data assembled using Sequencher, from Gene Codes Corporation.]
begin data;
   dimensions ntax=4 nchar=3972;
   format datatype=dna gap=- interleave=yes;
   matrix

PF13_0272                       TGAGAATTATTGGAATTATAAAAAGAATTTTTCTTAATTTCCAATTTC
MAL13|PF13_0272                 ------------------------------------------------
su_gi_contig_486                ------------------------------------------------
gi|22794043|gb|BU497849.1|BU497 ------------------------------------------------

PF13_0272                       CTTTTTTTCATTTTTAATAATTAATCTAAAACAGTGAAAAAACTTATA
MAL13|PF13_0272                 ------------------------------------------------
su_gi_contig_486                ------------------------------------------------
gi|22794043|gb|BU497849.1|BU497 ------------------------------------------------

PF13_0272                       TAAATATATATATGTATATATTATTATATATATATTTTATATTATATT
MAL13|PF13_0272                 ------------------------------------------------
su_gi_contig_486                ------------------------------------------------
gi|22794043|gb|BU497849.1|BU497 ------------------------------------------------

PF13_0272                       TAATTTTTTTTTTTTCTTTTTTTAAAAATAAAAAAATATATATATATT
MAL13|PF13_0272                 ------------------------------------------------
su_gi_contig_486                ------------------------------------------------
gi|22794043|gb|BU497849.1|BU497 ------------------------------------------------

PF13_0272                       TTATATACTACTTTATATTTACCATTATATTAGGTAAAAACATAATTG
MAL13|PF13_0272                 ------------------------------------------------
su_gi_contig_486                ------------------------------------------------
gi|22794043|gb|BU497849.1|BU497 ------------------------------------------------

PF13_0272                       ATAACTTTATTATATTTTATCCTTTTATTTTTTATAACTTTTTTTTTA
MAL13|PF13_0272                 ------------------------------------------------
su_gi_contig_486                ------------------------------------------------
gi|22794043|gb|BU497849.1|BU497 ------------------------------------------------

PF13_0272                       ATAAAAATAAAAATTAAATAACTAAATAAAAAATAAAAAATATACTGT
MAL13|PF13_0272                 ------------------------------------------------
su_gi_contig_486                ------------------------------------------------
gi|22794043|gb|BU497849.1|BU497 ------------------------------------------------

PF13_0272                       TTTATGATGTAATATGATCTTATTGTTTTAATATAAATATTTAATATA
MAL13|PF13_0272                 ------------------------------------------------
su_gi_contig_486                ------------------------------------------------
gi|22794043|gb|BU497849.1|BU497 ------------------------------------------------

PF13_0272                       TATATTATATATATAATTTAATAAACCCAAATTTTTCTTAAAAAAAAA
MAL13|PF13_0272                 ------------------------------------------------
su_gi_contig_486                ------------------------------------------------
gi|22794043|gb|BU497849.1|BU497 ------------------------------------------------

PF13_0272                       AAAAAAAAAGATTAATATTATATTCGTATTTTAAAATAAATAAATATT
MAL13|PF13_0272                 ------------------------------------------------
su_gi_contig_486                ------------------------------------------------
gi|22794043|gb|BU497849.1|BU497 ------------------------------------------------

PF13_0272                       TTAAGGTACGAACATAAAAGGTTTGCGTTGTGTGCACAAAATAAATAT
MAL13|PF13_0272                 ------------------------------------------------
su_gi_contig_486                ------------------------------------------------
gi|22794043|gb|BU497849.1|BU497 ------------------------------------------------

PF13_0272                       ATAAATAAAAAAAATTATACATATATTATATAAATATGTATATTTTTA
MAL13|PF13_0272                 ------------------------------------------------
su_gi_contig_486                ------------------------------------------------
gi|22794043|gb|BU497849.1|BU497 ------------------------------------------------

PF13_0272                       TATAAAATAAATTAAATTACATAGTTTATTATAATAATTAGTAATATA
MAL13|PF13_0272                 ------------------------------------------------
su_gi_contig_486                ------------------------------------------------
gi|22794043|gb|BU497849.1|BU497 ------------------------------------------------

PF13_0272                       TATATTATATATATATATATATATATATATATTAATAAAAAAAAAAAA
MAL13|PF13_0272                 ------------------------------------------------
su_gi_contig_486                ------------------------------------------------
gi|22794043|gb|BU497849.1|BU497 ------------------------------------------------

PF13_0272                       GCATATTTTACAACTCCATGTATATTATGTAAAAGTAAAAAAAAAGTT
MAL13|PF13_0272                 ------------------------------------------------
su_gi_contig_486                ------------------------------------------------
gi|22794043|gb|BU497849.1|BU497 ------------------------------------------------

PF13_0272                       TACTATTAAAAAAATTTAATATATTATGGTATCATATATATATAATAT
MAL13|PF13_0272                 ------------------------------------------------
su_gi_contig_486                ------------------------------------------------
gi|22794043|gb|BU497849.1|BU497 ------------------------------------------------

PF13_0272                       ATATATATTATATATATATTATATATATATTTGAATATAAGAATAGTG
MAL13|PF13_0272                 ------------------------------------------------
su_gi_contig_486                ------------------------------------------------
gi|22794043|gb|BU497849.1|BU497 ------------------------------------------------

PF13_0272                       AACTTTGTAATATTAAGACAAATAATATATATATATTATATGTATATA
MAL13|PF13_0272                 ------------------------------------------------
su_gi_contig_486                ------------------------------------------------
gi|22794043|gb|BU497849.1|BU497 ------------------------------------------------

PF13_0272                       TATATTAATATATGAAATAAAATATATGTAATAAATATATATATTATA
MAL13|PF13_0272                 ------------------------------------------------
su_gi_contig_486                ------------------------------------------------
gi|22794043|gb|BU497849.1|BU497 ------------------------------------------------

PF13_0272                       TAAATATATACATGTATTTTTAACATATTTTTATAATAATAATATATA
MAL13|PF13_0272                 ------------------------------------------------
su_gi_contig_486                ------------------------------------------------
gi|22794043|gb|BU497849.1|BU497 ------------------------------------------------

PF13_0272                       ATATATATATATATATATATATACAATATATATATATAATACGTATAT
MAL13|PF13_0272                 ------------------------------------------------
su_gi_contig_486                ------------------------------------------------
gi|22794043|gb|BU497849.1|BU497 ------------------------------------------------

PF13_0272                       ATAATAAGTATATAACAATATATATTAAATATTATAATTTTTTAATTT
MAL13|PF13_0272                 ------------------------------------------------
su_gi_contig_486                ------------------------------------------------
gi|22794043|gb|BU497849.1|BU497 ------------------------------------------------

PF13_0272                       ATTACATATATATATTTAAAATATATATATATTATATATATTACACAA
MAL13|PF13_0272                 ------------------------------------------------
su_gi_contig_486                ------------------------------------------------
gi|22794043|gb|BU497849.1|BU497 ------------------------------------------------

PF13_0272                       TTATATTTTACAATATTTTAATGTTCTAGATTATTTTATTTATTTTTT
MAL13|PF13_0272                 ------------------------------------------------
su_gi_contig_486                ------------------------------------------------
gi|22794043|gb|BU497849.1|BU497 ------------------------------------------------

PF13_0272                       TTATTTATAATTATATATTAACATATATATATAAAATTACAATTTTTT
MAL13|PF13_0272                 ------------------------------------------------
su_gi_contig_486                ------------------------------------------------
gi|22794043|gb|BU497849.1|BU497 ------------------------------------------------

PF13_0272                       TTTTTTTTTTTTTTATTAATTTTTTTTATTATCTTAAACTGTAATATT
MAL13|PF13_0272                 ------------------------------------------------
su_gi_contig_486                ------------------------------ATCTTAAACTGTAATATT
gi|22794043|gb|BU497849.1|BU497 ------------------------------------------------

PF13_0272                       TAAAATAATACACAAAATAAAATATAAAATAAAATAAAAAAATATAAT
MAL13|PF13_0272                 ------------------------------------------------
su_gi_contig_486                TAAAATAATACACAAAATAAAATATAAAATAAAATAAAAAAATATAAT
gi|22794043|gb|BU497849.1|BU497 ------------------------------------------------

PF13_0272                       AAAACTAAAAGAATACATATTTAAAAAAATAAAAATTTCGTTAAATAT
MAL13|PF13_0272                 ------------------------------------------------
su_gi_contig_486                AAAACTAAAAGAATACATATTTAAAAAAATAAAAATTTCGTTAAATAT
gi|22794043|gb|BU497849.1|BU497 ------------------------------------------------

PF13_0272                       TATAATATTTTCATTATTTTCTTTATTATATTATTCTTTTTTTTTCAT
MAL13|PF13_0272                 ------------------------------------------------
su_gi_contig_486                TATAATATTTTCATTATTTTCTTTATTATATTATTCTTTTTTTTTCAT
gi|22794043|gb|BU497849.1|BU497 ------------------------------------------------

PF13_0272                       CTCTTTTTTTTTCATCTCTTTTTTTTTTTTTCATATTCTTATTAGATT
MAL13|PF13_0272                 ------------------------------------------------
su_gi_contig_486                CTCTTTTTTTTTCATCTCTTTTTTTTTTTTTCATATTCTTATTAGATT
gi|22794043|gb|BU497849.1|BU497 ------------------------------------------------

PF13_0272                       TTTTTCCTTTTTTTAAAACACTTTGATAATATCTTATTTATTTATTTT
MAL13|PF13_0272                 ------------------------------------------------
su_gi_contig_486                TTTTTCCTTTTTTTAAAACACTTTGATAATATCTTATTTATTTATTTT
gi|22794043|gb|BU497849.1|BU497 ------------------------------------------------

PF13_0272                       TTTTTTTTAAAATGGCTATATTTAAGAAGAGTATAATAATATTTCTTT
MAL13|PF13_0272                 -----------ATGGCTATATTTAAGAAGAGTATAATAATATTTCTTT
su_gi_contig_486                TTTTTTTTAAAATGGCTATATTTAAGAAGAGTATAATAATATTNCTTT
gi|22794043|gb|BU497849.1|BU497 ------------------------------------------------

PF13_0272                       TCTTTACATTTTTCAATTATTGTTTTTCTCAAGATGTAATTGAATTAA
MAL13|PF13_0272                 TCTTTACATTTTTCAATTATTGTTTTTCTCAAGATGTAATTGAATTAA
su_gi_contig_486                TCTTTACATTTTTCAATTATNGTTTTTCTCAAGATGTAATTGAATTAA
gi|22794043|gb|BU497849.1|BU497 ------------------------------------------------

PF13_0272                       ACGATTCAAATTTTGAGAGTTTAACACAATTGTCAACTGGAAATACTA
MAL13|PF13_0272                 ACGATTCAAATTTTGAGAGTTTAACACAATTGTCAACTGGAAATACTA
su_gi_contig_486                ACGATTCAAATTTTGAGAGTTTAACACAATTGTCAACTGGAAATACTA
gi|22794043|gb|BU497849.1|BU497 ------------------------------------------------

PF13_0272                       CTGGTAAGAATTTTTTTTTTTTTTTTTTTTTTTCCATTTAAATGATAA
MAL13|PF13_0272                 CTG---------------------------------------------
su_gi_contig_486                CTG---------------------------------------------
gi|22794043|gb|BU497849.1|BU497 ------------------------------------------------

PF13_0272                       TTATAAATTGTATATACGTATCTTAATTAATTCATAAGATAATTATTT
MAL13|PF13_0272                 ------------------------------------------------
su_gi_contig_486                ------------------------------------------------
gi|22794043|gb|BU497849.1|BU497 ------------------------------------------------

PF13_0272                       TTTTTGTATTCAGATATATATATAAATTTATATTTTTTTTGTATATTA
MAL13|PF13_0272                 ------------------------------------------------
su_gi_contig_486                ------------------------------------------------
gi|22794043|gb|BU497849.1|BU497 ------------------------------------------------

PF13_0272                       TTTTTATATGATCTTTTTATTTTAACATTAATATGATTATCTTTTTTC
MAL13|PF13_0272                 ------------------------------------------------
su_gi_contig_486                ------------------------------------------------
gi|22794043|gb|BU497849.1|BU497 ------------------------------------------------

PF13_0272                       ATTATGTGATTAGGGTGTAATATATATATATATATATATATATATATA
MAL13|PF13_0272                 ------------------------------------------------
su_gi_contig_486                ------------------------------------------------
gi|22794043|gb|BU497849.1|BU497 ------------------------------------------------

PF13_0272                       TATATTTATTTATTTATTTATATATATATATATATATATATATATATA
MAL13|PF13_0272                 ------------------------------------------------
su_gi_contig_486                ------------------------------------------------
gi|22794043|gb|BU497849.1|BU497 ------------------------------------------------

PF13_0272                       TATATTTATTTATTTATTTATATATTTATTTATTTATATTTATAATTT
MAL13|PF13_0272                 ------------------------------------------------
su_gi_contig_486                ------------------------------------------------
gi|22794043|gb|BU497849.1|BU497 ------------------------------------------------

PF13_0272                       TTTTTTTTCTTAGGATCTTGGTTTATCAAATTTTATGCCCCCTGGTGC
MAL13|PF13_0272                 -------------GATCTTGGTTTATCAAATTTTATGCCCCCTGGTGC
su_gi_contig_486                -------------GATCTTGGTTTATCAAATTTTATGCCCCCTGGTGC
gi|22794043|gb|BU497849.1|BU497 ------------------------------------------------

PF13_0272                       TCACACTGTAAAGCAATGAGCAAAACATGGGCACAACTAGCCACTGAA
MAL13|PF13_0272                 TCACACTGTAAAGCAATGAGCAAAACATGGGCACAACTAGCCACTGAA
su_gi_contig_486                TCACACTGTAAAGCAATGAGCAAAACATGGGCACAACTAGCCACTGAA
gi|22794043|gb|BU497849.1|BU497 ------------------------------------------------

PF13_0272                       TTAAAAGGAAAAATAAATGTAGCTAAAATTGATGTGACCTTAAATTCT
MAL13|PF13_0272                 TTAAAAGGAAAAATAAATGTAGCTAAAATTGATGTGACCTTAAATTCT
su_gi_contig_486                TTAAAAGGAAAAATAAATGTAGCTAAAATTGATGTGACCTTAAATTCT
gi|22794043|gb|BU497849.1|BU497 ------------------------------------------------

PF13_0272                       AAAACAAGAAAAAGATTTAAAATAGAAGGTTTCCCAACACTTTTATAT
MAL13|PF13_0272                 AAAACAAGAAAAAGATTTAAAATAGAAGGTTTCCCAACACTTTTATAT
su_gi_contig_486                AAAACAAGAAAAAGATTTAAAATAGAAGGTTTCCCAACACTTTTATAT
gi|22794043|gb|BU497849.1|BU497 -----------------------------TTTCCCAACACTTTTATAT

PF13_0272                       TTTAAAAATGGAAAGATGTATGATTATAAAAATCACGATAGGTCCTTA
MAL13|PF13_0272                 TTTAAAAATGGAAAGATGTATGATTATAAAAATCACGATAGGTCCTTA
su_gi_contig_486                TTTAAAAATGGAAAGATGTATGATTATAAAAATCACGATAGGTCCTTA
gi|22794043|gb|BU497849.1|BU497 TTTAAAAATGGAAAGATGTATGATTATAAAAATCACGATAGGTCCTTA

PF13_0272                       GAAGCTTTTAAAAATTTCGTCTTAGAAACATACAAAAATGCCAAAGCA
MAL13|PF13_0272                 GAAGCTTTTAAAAATTTCGTCTTAGAAACATACAAAAATGCCAAAGCA
su_gi_contig_486                GAAGCTTTTAAAAATTTCGTCTTAGAAACATACAAAAATGCCAAAGCA
gi|22794043|gb|BU497849.1|BU497 GAAGCTTTTAAAAATTTCGTCTTAGAAACATACAAAAATGCCAAAGCA

PF13_0272                       TCTGAACCACCTAAACCACTTAACTATATGGATATTCTTAAAGATTTT
MAL13|PF13_0272                 TCTGAACCACCTAAACCACTTAACTATATGGATATTCTTAAAGATTTT
su_gi_contig_486                TCTGAACCACCTAAACCACTTAACTATATGGATATTCTTAAAGATTTT
gi|22794043|gb|BU497849.1|BU497 TCTGAACCACCTAAACCACTTAACTATATGGATATTCTTAAAGATTTT

PF13_0272                       TTGAATGAAACTTTTCAAAATATAGATAGAATTTATAAATACGCTTTC
MAL13|PF13_0272                 TTGAATGAAACTTTTCAAAATATAGATAGAATTTATAAATACGCTTTC
su_gi_contig_486                TTGAATGAAACTTTTCAAAATATAGATAGAATTTATAAATACGCTTTC
gi|22794043|gb|BU497849.1|BU497 TTGAATGAAACTTTTCAAAATATAGATAGAATTTATAAATACGCTTTC

PF13_0272                       CCATCCTTAGCTGTTCTTGTATCCGTATCATTCTTAACAGGTTCCATC
MAL13|PF13_0272                 CCATCCTTAGCTGTTCTTGTATCCGTATCATTCTTAACAGGTTCCATC
su_gi_contig_486                CCATCCTTAGCTGTTCTTGTATCCGTATCATTCTTAACAGGTTCCATC
gi|22794043|gb|BU497849.1|BU497 CCATCCTTAGCTGTTCTTGTATCCGTATCATTCTTAACAGGTTCCATC

PF13_0272                       TTTTCTTTAATTTTATTGAAATGTTGTTGTATGAAAAGTGGAGCATCG
MAL13|PF13_0272                 TTTTCTTTAATTTTATTGAAATGTTGTTGTATGAAAAGTGGAGCATCG
su_gi_contig_486                TTTTCTTTAATTTTATTGAAATGTTGTTGTATGAAAAGTGGAGCATCG
gi|22794043|gb|BU497849.1|BU497 TTTTCTTTAATTTTATTGAAATGTTGTTGTATGAAAAGTGGAGCATCG

PF13_0272                       AAAGTTGCTAAGAAAAAGGATTAAGCAAAAACTATATGATTTACACAG
MAL13|PF13_0272                 AAAGTTGCTAAGAAAAAGGATTAA------------------------
su_gi_contig_486                AAAGTTGCTAAGAAAAAGGATTAAGCAAAAACTATATGATTTACACAG
gi|22794043|gb|BU497849.1|BU497 AAAGTTGCTAAGAAAAAGGATTAAGCAAAAACTATATGATTTACACAG

PF13_0272                       TAGTATATTCATAAAATAGCATATATTTCAATATGGATAATATTAATA
MAL13|PF13_0272                 ------------------------------------------------
su_gi_contig_486                TAGTATATTCATAAAATAGCATATATTTCAATATGGATAATATTAATA
gi|22794043|gb|BU497849.1|BU497 TAGTATATTCATAAAATAGCATATATTTCAATATGGATAATATTAATA

PF13_0272                       AAAAAAAAAAAAAAAGGGAAAGAAAGAAAATATAAAAATAGTTCAGAA
MAL13|PF13_0272                 ------------------------------------------------
su_gi_contig_486                AAAAAAAAAAAAAAAGGGAAAGAAAGAAAATATAAAAATAGTTCAGAA
gi|22794043|gb|BU497849.1|BU497 AAAAAAAAAAAAAAAAAAA-----------------------------

PF13_0272                       CATATATATATATATAAATATATATGTAATGAGAAAATAATGAAATTA
MAL13|PF13_0272                 ------------------------------------------------
su_gi_contig_486                CATATATATATATATAAATATATATGTAATGAGAAAATAATGAAATTA
gi|22794043|gb|BU497849.1|BU497 ------------------------------------------------

PF13_0272                       TAAATGTATGCACATCTTAAGAATATATACCTAAAACAATTGCATGAT
MAL13|PF13_0272                 ------------------------------------------------
su_gi_contig_486                TAAATGTATGCACATCTTAAGAATATATACCTAAAACAATTGCATGAT
gi|22794043|gb|BU497849.1|BU497 ------------------------------------------------

PF13_0272                       TCTTATAAAATATGTATATAATATATATATATATATATATATATATAT
MAL13|PF13_0272                 ------------------------------------------------
su_gi_contig_486                TCTTATAAAATATGTA--------------------------------
gi|22794043|gb|BU497849.1|BU497 ------------------------------------------------

PF13_0272                       ATATAAATTATTAAAAATAAAAGTAAGATAAATAAAAAGATTAACAAG
MAL13|PF13_0272                 ------------------------------------------------
su_gi_contig_486                ------------------------------------------------
gi|22794043|gb|BU497849.1|BU497 ------------------------------------------------

PF13_0272                       AGAAATGATAAAAGTATTATATATTTTATACATGTATATTTTATATTA
MAL13|PF13_0272                 ------------------------------------------------
su_gi_contig_486                ------------------------------------------------
gi|22794043|gb|BU497849.1|BU497 ------------------------------------------------

PF13_0272                       TTTTTTTATTCCACATATATTTTTAAATATTTGTTTTATCTCATATAT
MAL13|PF13_0272                 ------------------------------------------------
su_gi_contig_486                ------------------------------------------------
gi|22794043|gb|BU497849.1|BU497 ------------------------------------------------

PF13_0272                       ACTTTGTGTATATATGTTTTTTTTTTAAAAATATTCCTCTTATTTATT
MAL13|PF13_0272                 ------------------------------------------------
su_gi_contig_486                ------------------------------------------------
gi|22794043|gb|BU497849.1|BU497 ------------------------------------------------

PF13_0272                       TTGTTTTTCCTTTTTTTTTTTTTTTTTTTTCAGAAAATAATGAATATA
MAL13|PF13_0272                 ------------------------------------------------
su_gi_contig_486                ------------------------------------------------
gi|22794043|gb|BU497849.1|BU497 ------------------------------------------------

PF13_0272                       AAATTTTATAAAAGAATAATAAAATTTAATTTTTTTTTTTTTTTTTTT
MAL13|PF13_0272                 ------------------------------------------------
su_gi_contig_486                ------------------------------------------------
gi|22794043|gb|BU497849.1|BU497 ------------------------------------------------

PF13_0272                       AATGTATAAAAAAAAGTAAAATTTTAAAAAATGAAACAATATTCTTAT
MAL13|PF13_0272                 ------------------------------------------------
su_gi_contig_486                ------------------------------------------------
gi|22794043|gb|BU497849.1|BU497 ------------------------------------------------

PF13_0272                       TTCATCATTATAAATTTATATATATACTTTTATATATATTTTTTTTTT
MAL13|PF13_0272                 ------------------------------------------------
su_gi_contig_486                ------------------------------------------------
gi|22794043|gb|BU497849.1|BU497 ------------------------------------------------

PF13_0272                       TAACTTTTCTTTTTTTTTTTTCTTAGCATAAAAAAAACTTGAACAATA
MAL13|PF13_0272                 ------------------------------------------------
su_gi_contig_486                ------------------------------------------------
gi|22794043|gb|BU497849.1|BU497 ------------------------------------------------

PF13_0272                       AAAACTATGTACATAACATATATTATATATATTTATTTATATATTTAT
MAL13|PF13_0272                 ------------------------------------------------
su_gi_contig_486                ------------------------------------------------
gi|22794043|gb|BU497849.1|BU497 ------------------------------------------------

PF13_0272                       TAATATATTTATTAATATATATTATAAAAATCACCTGTTATATTTCTA
MAL13|PF13_0272                 ------------------------------------------------
su_gi_contig_486                ------------------------------------------------
gi|22794043|gb|BU497849.1|BU497 ------------------------------------------------

PF13_0272                       TATATATTTCTTTAAAAAAAAAATAAATAAATATACACCTCTTAAGGT
MAL13|PF13_0272                 ------------------------------------------------
su_gi_contig_486                ------------------------------------------------
gi|22794043|gb|BU497849.1|BU497 ------------------------------------------------

PF13_0272                       CCTTAGGTTTATGTTTTAAACAAATTAATAAAAATTAAAAAAAATACA
MAL13|PF13_0272                 ------------------------------------------------
su_gi_contig_486                ------------------------------------------------
gi|22794043|gb|BU497849.1|BU497 ------------------------------------------------

PF13_0272                       TAATACAAAAAATGTACCTAAATAAATATATACATGTATATATATCTA
MAL13|PF13_0272                 ------------------------------------------------
su_gi_contig_486                ------------------------------------------------
gi|22794043|gb|BU497849.1|BU497 ------------------------------------------------

PF13_0272                       TATATATATATATATATATATGTAACAGATTGTTTCAAAAAAAAAAAA
MAL13|PF13_0272                 ------------------------------------------------
su_gi_contig_486                ------------------------------------------------
gi|22794043|gb|BU497849.1|BU497 ------------------------------------------------

PF13_0272                       AAAAAATAAATATGAAGATGGAATTTTACCTTCTTTAAAAATTGACAT
MAL13|PF13_0272                 ------------------------------------------------
su_gi_contig_486                ------------------------------------------------
gi|22794043|gb|BU497849.1|BU497 ------------------------------------------------

PF13_0272                       AAGATTCCATAAAAAAAAAAAAAAGTAAATATTTACAAATTTATAAAC
MAL13|PF13_0272                 ------------------------------------------------
su_gi_contig_486                ------------------------------------------------
gi|22794043|gb|BU497849.1|BU497 ------------------------------------------------

PF13_0272                       AAGAATGAAAATACAGATGAATACTATTTTTTATATTTTTATAGAACA
MAL13|PF13_0272                 ------------------------------------------------
su_gi_contig_486                ------------------------------------------------
gi|22794043|gb|BU497849.1|BU497 ------------------------------------------------

PF13_0272                       TACATATAAATATATATATATATATATATATATATATATGTACATATT
MAL13|PF13_0272                 ------------------------------------------------
su_gi_contig_486                ------------------------------------------------
gi|22794043|gb|BU497849.1|BU497 ------------------------------------------------

PF13_0272                       ACTATTATTATTTATATATACTTTCGGTAGCTACTTTCCTTATCTTTT
MAL13|PF13_0272                 ------------------------------------------------
su_gi_contig_486                ------------------------------------------------
gi|22794043|gb|BU497849.1|BU497 ------------------------------------------------

PF13_0272                       TGGTTATCAGTTTTATATTTATTTTTTTCATTATACATATGATCAACA
MAL13|PF13_0272                 ------------------------------------------------
su_gi_contig_486                ------------------------------------------------
gi|22794043|gb|BU497849.1|BU497 ------------------------------------------------

PF13_0272                       TTATTGAAATCTTTATTATTTTTGTAAATATATCCTATGTTATTATTA
MAL13|PF13_0272                 ------------------------------------------------
su_gi_contig_486                ------------------------------------------------
gi|22794043|gb|BU497849.1|BU497 ------------------------------------------------

PF13_0272                       GTTCTTTCTATGTCGTTTAAATATGAATTGTGATCACTAGAAATTTGA
MAL13|PF13_0272                 ------------------------------------------------
su_gi_contig_486                ------------------------------------------------
gi|22794043|gb|BU497849.1|BU497 ------------------------------------------------

PF13_0272                       TACATATCATTATTCATAAAATTTTTATTATTATAAGCAATGTTTGTG
MAL13|PF13_0272                 ------------------------------------------------
su_gi_contig_486                ------------------------------------------------
gi|22794043|gb|BU497849.1|BU497 ------------------------------------------------

PF13_0272                       TTATAATCTTTATCTTTATCATTATTATTATTATTATTATTATTGTTG
MAL13|PF13_0272                 ------------------------------------------------
su_gi_contig_486                ------------------------------------------------
gi|22794043|gb|BU497849.1|BU497 ------------------------------------------------

PF13_0272                       TTGTTATTATTATCTGTGTTATTTGTATCCAATCGT
MAL13|PF13_0272                 ------------------------------------
su_gi_contig_486                ------------------------------------
gi|22794043|gb|BU497849.1|BU497 ------------------------------------

;

endblock;
