# Supplementary material for: cDNA sequences reveal considerable gene prediction inaccuracy in the Plasmodium falciparum genome
Source: BMC Genomics. 2007 Jul 27;8:255. doi: 10.1186/1471-2164-8-255 (PMC1978503; doi:10.1186/1471-2164-8-255)
Supplement: Additional file 2 — Genes with predicted coding regions fully covered by EST and confirmation of predicted introns. Aligned cDNA and predicted CDS sequences can be viewed by double clicking the hyper-linked gene names in the Excel file. [file 1471-2164-8-255-S2.zip › PF13_0280.TXT]

#NEXUS

[!This data assembled using Sequencher, from Gene Codes Corporation.]
begin data;
   dimensions ntax=3 nchar=3966;
   format datatype=dna gap=- interleave=yes;
   matrix

PF13_0280        ATAACAAAGTATTTGTGACATGACCACCTTTTTTATTTTTTTATTTAT
MAL13|PF13_0280  ------------------------------------------------
su_gi_contig_433 ------------------------------------------------

PF13_0280        TTACCATATTGTTTTCTTTTACACAAACAAAACCAATAATAAAATAAA
MAL13|PF13_0280  ------------------------------------------------
su_gi_contig_433 ------------------------------------------------

PF13_0280        AGAAAATAAAAAAGAAAGAATAAACTAATAATTTTTTTTAATTCTTAT
MAL13|PF13_0280  ------------------------------------------------
su_gi_contig_433 ------------------------------------------------

PF13_0280        ATATATATAATATATATTAGTATTATTAGTGTAATAAAAGAAAAAAAA
MAL13|PF13_0280  ------------------------------------------------
su_gi_contig_433 ------------------------------------------------

PF13_0280        AAATAATAATAATTTTTCTAAATAAAAAAAAAATTTAATTAAATTATA
MAL13|PF13_0280  ------------------------------------------------
su_gi_contig_433 ------------------------------------------------

PF13_0280        AAGAATAAAAACATAATTAAAAAATATAATATTATCATTTAAAATAAG
MAL13|PF13_0280  ------------------------------------------------
su_gi_contig_433 ------------------------------------------------

PF13_0280        CACTTTTATTAAATCTATTGAATTTTTTCTTTAACATATTATATATAT
MAL13|PF13_0280  ------------------------------------------------
su_gi_contig_433 ------------------------------------------------

PF13_0280        TTTCATATTGTAAAATATAATAAAATATTCGTATTTATATAATTATAT
MAL13|PF13_0280  ------------------------------------------------
su_gi_contig_433 ------------------------------------------------

PF13_0280        ATTTTCAATTTTTATAATGAAAGAGAATTCTCACAAAAGTATAAAATT
MAL13|PF13_0280  ------------------------------------------------
su_gi_contig_433 ------------------------------------------------

PF13_0280        ATAATATAATATATATATTACATATATATGTATATTTATATATATATA
MAL13|PF13_0280  ------------------------------------------------
su_gi_contig_433 ------------------------------------------------

PF13_0280        TTTATACAGTTTCAAAATAATAATATATTAATTTTTTTTTTTTAATAT
MAL13|PF13_0280  ------------------------------------------------
su_gi_contig_433 ------------------------------------------------

PF13_0280        GCACATAAAATAATATAATATTAAATACCATTTATATTATATATATAT
MAL13|PF13_0280  ------------------------------------------------
su_gi_contig_433 ------------------------------------------------

PF13_0280        ATATATAATATTTAAATATATATTATATATACAATGTATATTTGTATG
MAL13|PF13_0280  ------------------------------------------------
su_gi_contig_433 ------------------------------------------------

PF13_0280        TAAATATCTTCCCATTTTATTATTATTATTTATTGATATATATGAATA
MAL13|PF13_0280  ------------------------------------------------
su_gi_contig_433 ------------------------------------------------

PF13_0280        TATTTAATATATTCATATATATATATATAATATATTATATAACAATAT
MAL13|PF13_0280  ------------------------------------------------
su_gi_contig_433 ------------------------------------------------

PF13_0280        ATGTATATAATATAATTTATATATATATTAAATATCTTTTTTTTTTTT
MAL13|PF13_0280  ------------------------------------------------
su_gi_contig_433 ------------------------------------------------

PF13_0280        TTTTTTCTTTTTTAATTATATAGTAAAAATATCATAAATAATTTATAA
MAL13|PF13_0280  ------------------------------------------------
su_gi_contig_433 ------------------------------------------------

PF13_0280        AAATTTTAAATAATATAGAAAAAACAAAAAAAAAGGAAAACTGTTTTT
MAL13|PF13_0280  ------------------------------------------------
su_gi_contig_433 ------------------------------------------------

PF13_0280        AATTATATTTATTTTAAAACATTTTATATTTTTATATTTACATTTTTT
MAL13|PF13_0280  ------------------------------------------------
su_gi_contig_433 ------------------------------------------------

PF13_0280        TTTTTTTTTTTTAATATAAAATATTTTCACCATAACAAAATATTTTAT
MAL13|PF13_0280  ------------------------------------------------
su_gi_contig_433 ------------------------------------------------

PF13_0280        GTTAATAGATTTATATTATATATATATAATATATACGTATAAATATTA
MAL13|PF13_0280  ------------------------------------------------
su_gi_contig_433 ------------------------------------------------

PF13_0280        TAATATATTATATATATATATATTATGTTTTATATAATAAATATATAT
MAL13|PF13_0280  ------------------------------------------------
su_gi_contig_433 ------------------------------------------------

PF13_0280        ATTATACACATAAAAAAATAATTTGAAGTATTTATTTATAAAACAAAA
MAL13|PF13_0280  ------------------------------------------------
su_gi_contig_433 ------------------------------------------------

PF13_0280        AAAGAATAACCAAGTACAATAATTGGTTAAAATAAACAAGCAATAACA
MAL13|PF13_0280  ------------------------------------------------
su_gi_contig_433 ------------------------------------------------

PF13_0280        CAGAAAGAAAAAAAACAATGAAATAAATTTTTTTTTTAAATATTGTTC
MAL13|PF13_0280  ------------------------------------------------
su_gi_contig_433 ------------------------------------------------

PF13_0280        TGTAAGTTTATAGAGTTTATTTATTATTTTTTCGATTTCTTTTTTAAA
MAL13|PF13_0280  ------------------------------------------------
su_gi_contig_433 ------------------------------------------------

PF13_0280        TATAAATAAATAATTATATATATTTATAATTTTTTTTTTATGCCATAT
MAL13|PF13_0280  ------------------------------------------------
su_gi_contig_433 ------------------------------------------------

PF13_0280        TATATTTCTATAGATATATATTTTATGTTATATTATTATATTATATAT
MAL13|PF13_0280  ------------------------------------------------
su_gi_contig_433 ------------------------------------------------

PF13_0280        ATATATATATATATATTTTTTTTTTTTTTGAATAGAATATAATAATTT
MAL13|PF13_0280  ------------------------------------------------
su_gi_contig_433 ------------------------------------------------

PF13_0280        TATAGTAACATTTAAGACTTATATATAATTATAGTCAGAATAAAATCA
MAL13|PF13_0280  ------------------------------------------------
su_gi_contig_433 ------------------------------------------------

PF13_0280        TTTAGTTTTTTTTTTTTTTTTTTTTTTTATAATTATTTATTTTTTAAG
MAL13|PF13_0280  ------------------------------------------------
su_gi_contig_433 ------------------------------------------------

PF13_0280        TTAATGTCAAAATGAATATATTTAGACTGATCGGTGATATTTTGCACT
MAL13|PF13_0280  -----------ATGAATATATTTAGACTGATCGGTGATATTTTGCACT
su_gi_contig_433 TTAATGTCAAAATGAATATATTTAGACTGATCGGTGATATTTTGCACT

PF13_0280        TAGTAAGTATGTATATACTTATTATGAAGTTAAAGAAATCAAAGAATT
MAL13|PF13_0280  TAGTAAGTATGTATATACTTATTATGAAGTTAAAGAAATCAAAGAATT
su_gi_contig_433 TAGTAAGTATGTATATACTTATTATGAAGTTAAAGAAATCAAAGAATT

PF13_0280        GTATAGGTATATCATGTCGTATGCAAGAATTGTATTTAATAGTATTTT
MAL13|PF13_0280  GTATAGGTATATCATGTCGTATGCAAGAATTGTATTTAATAGTATTTT
su_gi_contig_433 GTATAGGTATATCATGTCGTATGCAAGAATTGTATTTAATAGTATTTT

PF13_0280        TATGCAGGTAAGAAGAAAGAATAAATATACATAAAATATATATGGATT
MAL13|PF13_0280  TATGCAG-----------------------------------------
su_gi_contig_433 TATGCAG-----------------------------------------

PF13_0280        TTGTAATAAATAAGTAAACATACATATATATATATATATTTATATATA
MAL13|PF13_0280  ------------------------------------------------
su_gi_contig_433 ------------------------------------------------

PF13_0280        TATATTTTTTTTTTTATTTAATATTTTCCATTATAGATATATTGATCT
MAL13|PF13_0280  ------------------------------------ATATATTGATCT
su_gi_contig_433 ------------------------------------ATATATTGATCT

PF13_0280        CTTCTTTGTTTTTGTGAGCTTTTACAATACAGTTATGAAAATAACTTT
MAL13|PF13_0280  CTTCTTTGTTTTTGTGAGCTTTTACAATACAGTTATGAAAATAACTTT
su_gi_contig_433 CTTCTTTGTTTTTGTGAGCTTTTACAATACAGTTATGAAAATAACTTT

PF13_0280        TATACTGACAATAGCGTATACTATATATTTAATAAGATTGAAATTACC
MAL13|PF13_0280  TATACTGACAATAGCGTATACTATATATTTAATAAGATTGAAATTACC
su_gi_contig_433 TATACTGACAATAGCGTATACTATATATTTAATAAGATTGAAATTACC

PF13_0280        CATATCTCAAACATACAATAGAAAAGTAGACAATTTTAAAAGTGAAAA
MAL13|PF13_0280  CATATCTCAAACATACAATAGAAAAGTAGACAATTTTAAAAGTGAAAA
su_gi_contig_433 CATATCTCAAACATACAATAGAAAAGTAGACAATTTTAAAAGTGAAAA

PF13_0280        ATATTTGATTCCTCCATGTTTAGGTATTAAAAACAATAAAACGTACAT
MAL13|PF13_0280  ATATTTGATTCCTCCATGTTTAG-------------------------
su_gi_contig_433 ATATTTGATTCCTCCATGTTTAG-------------------------

PF13_0280        GTATATGTGAATATTTATATTATATATAAAATATTTATTTCAAGATTT
MAL13|PF13_0280  ------------------------------------------------
su_gi_contig_433 ------------------------------------------------

PF13_0280        TGATTAAAAAATTTCCATATATGTATTTAATATATATACATATACATA
MAL13|PF13_0280  ------------------------------------------------
su_gi_contig_433 ------------------------------------------------

PF13_0280        TGTATATATATATATATATATATATATATATATATATTACTTTTTACT
MAL13|PF13_0280  ------------------------------------------------
su_gi_contig_433 ------------------------------------------------

PF13_0280        TCTTCAGTTTTGAGTTTGTTAACCTGTAAAACTTACAACTTGTATAAC
MAL13|PF13_0280  -------TTTTGAGTTTGTTAACCTGTAAAACTTACAACTTGTATAAC
su_gi_contig_433 -------TTTTGAGTTTGTTAACCTGTAAAACTTACAACTTGTATAAC

PF13_0280        ATTTTATGGTCCTTTTCCATATGGTTAGAAAGTGTGGCTATATTACCT
MAL13|PF13_0280  ATTTTATGGTCCTTTTCCATATGGTTAGAAAGTGTGGCTATATTACCT
su_gi_contig_433 ATTTTATGGTCCTTTTCCATATGGTTAGAAAGTGTGGCTATATTACCT

PF13_0280        CAACTAGTATTACTGGAAAAACAAAGAGAAGTTGAAAATATTACTTCC
MAL13|PF13_0280  CAACTAGTATTACTGGAAAAACAAAGAGAAGTTGAAAATATTACTTCC
su_gi_contig_433 CAACTAGTATTACTGGAAAAACAAAGAGAAGTTGAAAATATTACTTCC

PF13_0280        CATTATGTTATTACCATGGGATTATATAGAGCCTTTTATATATTAAAT
MAL13|PF13_0280  CATTATGTTATTACCATGGGATTATATAGAGCCTTTTATATATTAAAT
su_gi_contig_433 CATTATGTTATTACCATGGGATTATATAGAGCCTTTTATATATTAAAT

PF13_0280        TGGATATATAGATATTTCTTTGATGACAAACCATATATTAATGTAGTA
MAL13|PF13_0280  TGGATATATAGATATTTCTTTGATGACAAACCATATATTAATGTAGTA
su_gi_contig_433 TGGATATATAGATATTTCTTTGATGACAAACCATATATTAATGTAGTA

PF13_0280        GGATGGATTGGTGGCTTAATACAAACATTATTATATATAGATTTCTTT
MAL13|PF13_0280  GGATGGATTGGTGGCTTAATACAAACATTATTATATATAGATTTCTTT
su_gi_contig_433 GGATGGATTGGTGGCTTAATACAAACATTATTATATATAGATTTCTTT

PF13_0280        TATTATTTTGCCTTAGCAAAATGGTATGGAAAAAAATTAGTTCTTCCA
MAL13|PF13_0280  TATTATTTTGCCTTAGCAAAATGGTATGGAAAAAAATTAGTTCTTCCA
su_gi_contig_433 TATTATTTTGCCTTAGCAAAATGGTATGGAAAAAAATTAGTTCTTCCA

PF13_0280        TTTAATGGTGAAGTATAATATAAAGGAGTATAATTAAAAATATGAAAA
MAL13|PF13_0280  TTTAATGGTGAAGTATAA------------------------------
su_gi_contig_433 TTTAATGGTGAAGTATAATATAAAGGAGTATAATTAAAAATATGAAAA

PF13_0280        CAGGAAGAATATAAAAATTTTAGAACCTTAGAAAATTCAGAAATTTAA
MAL13|PF13_0280  ------------------------------------------------
su_gi_contig_433 CAGGAAGAATATAAAAATTTTAGAACCTTAGAAAATTCAGAAATTTAA

PF13_0280        TAATATTCTGTATTATAAGAAATATATATAAATAAAAATATAATACAA
MAL13|PF13_0280  ------------------------------------------------
su_gi_contig_433 TAATATTCTGTATTATAAGAAATATATATAAATAAAAATATAATACAA

PF13_0280        CAATAACAATCATAAATTAAAGAAATATGTAGAATGTAAAATAATATA
MAL13|PF13_0280  ------------------------------------------------
su_gi_contig_433 CAATAACAATCATAAATTAAAGAAATATGTAGAATGTAAAATAATATA

PF13_0280        ACATTTGAAATGATATATAAACACACATATATATATATATATCTATAT
MAL13|PF13_0280  ------------------------------------------------
su_gi_contig_433 ACATTTGAAATGATATATAAAC--------------------------

PF13_0280        ATATATATATGTATATATGTTGTGTATATATTAACAAATTGTTCAAAA
MAL13|PF13_0280  ------------------------------------------------
su_gi_contig_433 ------------------------------------------------

PF13_0280        AAATTATTTTATTCCATATTTGTCAATAATATATATATATATATATAT
MAL13|PF13_0280  ------------------------------------------------
su_gi_contig_433 ------------------------------------------------

PF13_0280        ATATATATTTATTTATTTATATATTCAAAAACATTGTCATAAAAAAAA
MAL13|PF13_0280  ------------------------------------------------
su_gi_contig_433 ------------------------------------------------

PF13_0280        AAAAAAAAAAAAAAAAAAAAAAATGTTAATTTGTCTAAGAATTATAAT
MAL13|PF13_0280  ------------------------------------------------
su_gi_contig_433 ------------------------------------------------

PF13_0280        AATTTTATGCACACAGAAAAATACAAGGTTAATATTTTGAGAAATCAT
MAL13|PF13_0280  ------------------------------------------------
su_gi_contig_433 ------------------------------------------------

PF13_0280        ATATATGTGTATATGCCCATTCAATTTTATTATTAATAAATGAATATA
MAL13|PF13_0280  ------------------------------------------------
su_gi_contig_433 ------------------------------------------------

PF13_0280        TGTATATATATATATATATATATACATAACATTTAATGATTTTTTAAA
MAL13|PF13_0280  ------------------------------------------------
su_gi_contig_433 ------------------------------------------------

PF13_0280        AAAATATATCTAATACAATTTTTTATACAAAACATGTAAAATGTTTTC
MAL13|PF13_0280  ------------------------------------------------
su_gi_contig_433 ------------------------------------------------

PF13_0280        TAATTATATATCCATACGAATATATAATAATAACAATTCATTAATGTG
MAL13|PF13_0280  ------------------------------------------------
su_gi_contig_433 ------------------------------------------------

PF13_0280        ATCATGTTTTTTTTTTTTTTTTTCTTTTTTAGTTTAATTTTATTAGAT
MAL13|PF13_0280  ------------------------------------------------
su_gi_contig_433 ------------------------------------------------

PF13_0280        ATATATGTATGTATATGTATATATATATATATGTAAATTTTTTTTCCC
MAL13|PF13_0280  ------------------------------------------------
su_gi_contig_433 ------------------------------------------------

PF13_0280        TTTTTTTTTTTTTTTTTAAATATATATATATATATATATATATATATA
MAL13|PF13_0280  ------------------------------------------------
su_gi_contig_433 ------------------------------------------------

PF13_0280        TATATATATGTATGTATAATTTTAATTATATTAATAATTGTGTTTCTT
MAL13|PF13_0280  ------------------------------------------------
su_gi_contig_433 ------------------------------------------------

PF13_0280        TTTTTTTAAATAATTCAAAAAAAGTAGAAAAAAAAACAGTTTTATTTA
MAL13|PF13_0280  ------------------------------------------------
su_gi_contig_433 ------------------------------------------------

PF13_0280        GTTGTTGACAAAAAAAAAAAAAAAATTTTATAATATATATGAATATAT
MAL13|PF13_0280  ------------------------------------------------
su_gi_contig_433 ------------------------------------------------

PF13_0280        TTTTATGTTAAAAAGCAAAAAAAATGAAATACTTTACAATATATATAT
MAL13|PF13_0280  ------------------------------------------------
su_gi_contig_433 ------------------------------------------------

PF13_0280        ATATATTCTAATTTATTTGCTTTTAATTATTGGAAATGTCTTAAAATA
MAL13|PF13_0280  ------------------------------------------------
su_gi_contig_433 ------------------------------------------------

PF13_0280        ATATTCCTTTCGAAGTCATTTTTTAAAAATGTACAAGCTACATAAATG
MAL13|PF13_0280  ------------------------------------------------
su_gi_contig_433 ------------------------------------------------

PF13_0280        AAAAATCTAAGTCTGAAACATGTTTATTCCTCAGAAGCGACTTCGTAA
MAL13|PF13_0280  ------------------------------------------------
su_gi_contig_433 ------------------------------------------------

PF13_0280        ATCTTGTTTTGCATATAGCGCAAGATAATCTATCCTTATTTGTTTGTA
MAL13|PF13_0280  ------------------------------------------------
su_gi_contig_433 ------------------------------------------------

PF13_0280        AGTTTTTTTCTGAACAATATATAGCCAAACAACATGAACATATATACG
MAL13|PF13_0280  ------------------------------------------------
su_gi_contig_433 ------------------------------------------------

PF13_0280        CTATATCGATTTGCTTATTATGGCATGTACAGACAGCTATATTTGTAT
MAL13|PF13_0280  ------------------------------------------------
su_gi_contig_433 ------------------------------------------------

PF13_0280        CCTCATTTAGATAGGTATTTGAAAAATATTTTCTAGTATTAACAGAAG
MAL13|PF13_0280  ------------------------------------------------
su_gi_contig_433 ------------------------------------------------

PF13_0280        GTAGGAACCAAAAGATTATTGTCTGAGTTAATATATCTTGAATATTAC
MAL13|PF13_0280  ------------------------------------------------
su_gi_contig_433 ------------------------------------------------

PF13_0280        CATAAGGGTTAATACTTTGAAATATAGTATTATCTAAATATAATCCGT
MAL13|PF13_0280  ------------------------------------------------
su_gi_contig_433 ------------------------------------------------

PF13_0280        TGGTTATATTACATATTTGTTCCAGAATTTGTGTTTTATAATTAAGAG
MAL13|PF13_0280  ------------------------------------------------
su_gi_contig_433 ------------------------------------------------

PF13_0280        AGAAAACATCTATTATAATATTATTTCGTT
MAL13|PF13_0280  ------------------------------
su_gi_contig_433 ------------------------------

;

endblock;
