# Supplementary material for: cDNA sequences reveal considerable gene prediction inaccuracy in the Plasmodium falciparum genome
Source: BMC Genomics. 2007 Jul 27;8:255. doi: 10.1186/1471-2164-8-255 (PMC1978503; doi:10.1186/1471-2164-8-255)
Supplement: Additional file 2 — Genes with predicted coding regions fully covered by EST and confirmation of predicted introns. Aligned cDNA and predicted CDS sequences can be viewed by double clicking the hyper-linked gene names in the Excel file. [file 1471-2164-8-255-S2.zip › PF13_0304.TXT]

#NEXUS

[!This data assembled using Sequencher, from Gene Codes Corporation.]
begin data;
   dimensions ntax=4 nchar=4331;
   format datatype=dna gap=- interleave=yes;
   matrix

PF13_0304                       TATATATATATATATATATATATTATATATTTTTTTTTTTTGTTAACA
MAL13|PF13_0304                 ------------------------------------------------
su_gi_contig_418                ------------------------------------------------
gi|12389309|gb|AU087168.1|AU087 ------------------------------------------------

PF13_0304                       TATTTTTTTATTATCTTAAAGCTTTATTATTGAAATATATGTATAATA
MAL13|PF13_0304                 ------------------------------------------------
su_gi_contig_418                ------------------------------------------------
gi|12389309|gb|AU087168.1|AU087 ------------------------------------------------

PF13_0304                       TTAAAAAAAAAATTTATTATTAATTTTTTTTTTTTTTATTTAATCATA
MAL13|PF13_0304                 ------------------------------------------------
su_gi_contig_418                ------------------------------------------------
gi|12389309|gb|AU087168.1|AU087 ------------------------------------------------

PF13_0304                       GGAAGGTATTTAATATATATATATATATATATATATAATATTAATGTA
MAL13|PF13_0304                 ------------------------------------------------
su_gi_contig_418                ------------------------------------------------
gi|12389309|gb|AU087168.1|AU087 ------------------------------------------------

PF13_0304                       TATATTATGTGAAAAAAAAATAATATATATGAAATTTTTATAATTATA
MAL13|PF13_0304                 ------------------------------------------------
su_gi_contig_418                ------------------------------------------------
gi|12389309|gb|AU087168.1|AU087 ------------------------------------------------

PF13_0304                       TATTATTTATAAATCTGTACTGGTATCGATATAGTACATATAATATTA
MAL13|PF13_0304                 ------------------------------------------------
su_gi_contig_418                ------------------------------------------------
gi|12389309|gb|AU087168.1|AU087 ------------------------------------------------

PF13_0304                       TGTTAAAAGATATTTAAATAAATAATAATATAATATTATACTGTATAG
MAL13|PF13_0304                 ------------------------------------------------
su_gi_contig_418                ------------------------------------------------
gi|12389309|gb|AU087168.1|AU087 ------------------------------------------------

PF13_0304                       TAAATTTATGAAATACCCATAAGAATAAATTCATAATATTATAGAGGT
MAL13|PF13_0304                 ------------------------------------------------
su_gi_contig_418                ------------------------------------------------
gi|12389309|gb|AU087168.1|AU087 ------------------------------------------------

PF13_0304                       ATAAAATAATATAATGAAATACTTTTCACATATATATTTATTTATTAT
MAL13|PF13_0304                 ------------------------------------------------
su_gi_contig_418                ------------------------------------------------
gi|12389309|gb|AU087168.1|AU087 ------------------------------------------------

PF13_0304                       ATGTTTTATTAATTATAAATATATAATAAAAATTAATATATATTTATT
MAL13|PF13_0304                 ------------------------------------------------
su_gi_contig_418                ------------------------------------------------
gi|12389309|gb|AU087168.1|AU087 ------------------------------------------------

PF13_0304                       AAAATTCAGAGGAATACAGATTTTATAATATAATGAGGATAATGAAAT
MAL13|PF13_0304                 ------------------------------------------------
su_gi_contig_418                ------------------------------------------------
gi|12389309|gb|AU087168.1|AU087 ------------------------------------------------

PF13_0304                       AATCTTAGTTCGCAAAAAAAAAAAAAAAAAAAAAATTCACCTATATAT
MAL13|PF13_0304                 ------------------------------------------------
su_gi_contig_418                ------------------------------------------------
gi|12389309|gb|AU087168.1|AU087 ------------------------------------------------

PF13_0304                       TATATATATTATAAAAATATATATTTAAAAGATTTTTCTTGAGGGGAA
MAL13|PF13_0304                 ------------------------------------------------
su_gi_contig_418                ------------------------------------------------
gi|12389309|gb|AU087168.1|AU087 ------------------------------------------------

PF13_0304                       TAATATATCTTCGGTCATATACTAGAAGGTACCTTTTAACGGTTCACC
MAL13|PF13_0304                 ------------------------------------------------
su_gi_contig_418                ------------------------------------------------
gi|12389309|gb|AU087168.1|AU087 ------------------------------------------------

PF13_0304                       CCTCTTAACCCCATTTATATATCATCCATATAAAAAATATAATATTAA
MAL13|PF13_0304                 ------------------------------------------------
su_gi_contig_418                ------------------------------------------------
gi|12389309|gb|AU087168.1|AU087 ------------------------------------------------

PF13_0304                       AAATTACTACGTATATAGTAAAACATATGAAATAATATTATTCCAAAA
MAL13|PF13_0304                 ------------------------------------------------
su_gi_contig_418                ------------------------------------------------
gi|12389309|gb|AU087168.1|AU087 ------------------------------------------------

PF13_0304                       AAAAAAAAAAATATACATATATATATATATAAAAATAACAAAAATATT
MAL13|PF13_0304                 ------------------------------------------------
su_gi_contig_418                ------------------------------------------------
gi|12389309|gb|AU087168.1|AU087 ------------------------------------------------

PF13_0304                       TATTATTTTATGTTATATATATAATAATTATATATATATTTATATAGG
MAL13|PF13_0304                 ------------------------------------------------
su_gi_contig_418                ------------------------------------------------
gi|12389309|gb|AU087168.1|AU087 ------------------------------------------------

PF13_0304                       TAAATGAATAATATTTATATATTAATATTTTATATATGCCCAAAAAAA
MAL13|PF13_0304                 ------------------------------------------------
su_gi_contig_418                ------------------------------------------------
gi|12389309|gb|AU087168.1|AU087 ------------------------------------------------

PF13_0304                       AAATAATAAAATTATTATAAAACTAAAATAAAATTATATATTTTATAT
MAL13|PF13_0304                 ------------------------------------------------
su_gi_contig_418                ------------------------------------GATATTTTATAT
gi|12389309|gb|AU087168.1|AU087 ------------------------------------------------

PF13_0304                       ATATATTTATTATATATTCCTATATATGTAAAAAATATAATATATTTA
MAL13|PF13_0304                 ------------------------------------------------
su_gi_contig_418                ATATATTTATTATATATTCCTATATATGTAAAAAATATAATATATTTA
gi|12389309|gb|AU087168.1|AU087 ------------------------------------------------

PF13_0304                       TAATATATATATATAATTATATATATAAAATAATATATGCTTCAAAAA
MAL13|PF13_0304                 ------------------------------------------------
su_gi_contig_418                TAATATATATATATAATTATATATATAAAATAATATATGCTTCAAAAA
gi|12389309|gb|AU087168.1|AU087 ----------------------------------ATATGCCNCAAAAA

PF13_0304                       AAACTTATAATCTTTATATAAATATAAAAAAAATGACTTGGTCATAAA
MAL13|PF13_0304                 ------------------------------------------------
su_gi_contig_418                AAACTTATAATCTTTATATAAATATAAAAAAAATGACTTGGTCATAAA
gi|12389309|gb|AU087168.1|AU087 AAACTTATAATCTTTATATAAATATAAAAAAAATGACTTGGTCATAAA

PF13_0304                       TAGTATTTTAAAAATTTTTTTATATCTTATTTTTTTTCCTTTCATTCT
MAL13|PF13_0304                 ------------------------------------------------
su_gi_contig_418                TAGTATTTTAAAAATTTTTTTATATCTTATTTTTTTTCCTTTCATTCT
gi|12389309|gb|AU087168.1|AU087 TAGTATTTTAAAAATTTTTTTATATCTGNNTTTTTTTCCTTTCATTCT

PF13_0304                       TTTTTTTATTTTAATTTTTTTTTTTCTTCAATTTTCTTAAATATATAT
MAL13|PF13_0304                 ------------------------------------------------
su_gi_contig_418                TTTTTTTATTTTAATTTTTTTTTTTCTTCAATTTTCTTAAATATATAT
gi|12389309|gb|AU087168.1|AU087 TTTTTTTATTTTAATTTTTTTTTTTCTTCAATTTTCTTAAATATATAT

PF13_0304                       TATTATAATTCTTAAAATTATATTGAAATAAAATTTCATTAAATTTGC
MAL13|PF13_0304                 ------------------------------------------------
su_gi_contig_418                TATTATAATTCTTAAAATTATATTGAAATAAAATTTCATTAAATTTGC
gi|12389309|gb|AU087168.1|AU087 NATTATAATNCTTAAAATTATATNGAAATAAAATTTCATTAAATTTGC

PF13_0304                       AAAATACATTTTTACATTTTTATTAATATATCATAAGAAAAAGCTTTT
MAL13|PF13_0304                 ------------------------------------------------
su_gi_contig_418                AAAATACATTTTTACATTTTTATTAATATATCATAAGAAAAAGCTTTT
gi|12389309|gb|AU087168.1|AU087 AAAATNCATTTTTNCATTTTNATTAATATATCATANGAAAANGCTTTT

PF13_0304                       TTCTTATTTAATAAATATATTTTT-AAAAAAATTTTAATATATTTGAA
MAL13|PF13_0304                 ------------------------------------------------
su_gi_contig_418                TTCTTATTTAATAAATATATTTTT-AAAAAAATTTTAATATATTTGAA
gi|12389309|gb|AU087168.1|AU087 TTCTTATTTAATAAATATATTTTTAAAAAAAATTTTAATATATTNGAA

PF13_0304                       TACCATAAAATAATATATATTATATTTAATAAATATATAACTGATTTA
MAL13|PF13_0304                 ------------------------------------------------
su_gi_contig_418                TACCATAAAATAATATATATTATATTTAATAAATATATAACTGATTTA
gi|12389309|gb|AU087168.1|AU087 TNCCNTAAAATAATATATATTATATTTAATAAATATATANCNGATTTA

PF13_0304                       TATAAATAAATATAAATAGAAAAAAAAAAAATATATATATATATATAT
MAL13|PF13_0304                 ------------------------------------------------
su_gi_contig_418                TATAAATAAATATAAATAGAAAAAAAAAAAATATATATATATATATAT
gi|12389309|gb|AU087168.1|AU087 TATAAATAAATNTAAATNGAAAAAAAAAAANTNTNTATNTATATATAT

PF13_0304                       ATACATATATATTAATATACTAAACTATTTAAAAAAAAAAAAAATTAA
MAL13|PF13_0304                 ------------------------------------------------
su_gi_contig_418                ATACATATATATTAATATACTAAACTATTTAAAAAAAAAAAAAATTAA
gi|12389309|gb|AU087168.1|AU087 ATCCNTATATATTAATATNCTAAACTNTTTAAAAAAAAAAAAANTTAA

PF13_0304                       AATTATTTCAAAATGGGTAAGGAAAAAACACATATTAACTTAGTTGTT
MAL13|PF13_0304                 ------------ATGGGTAAGGAAAAAACACATATTAACTTAGTTGTT
su_gi_contig_418                AATTATTTCAAAATGGGTAAGGAAAAAACACATATTAACTTAGTTGGT
gi|12389309|gb|AU087168.1|AU087 AATTNTTTCAAAANGGGTAAGGAAAAACCCCNTATTACCTTAA-----

PF13_0304                       ATTGGTCACGTCGATAGTGGAAAATCAACCACTACAGGTCACATTATT
MAL13|PF13_0304                 ATTGGTCACGTCGATAGTGGAAAATCAACCACTACAGGTCACATTATT
su_gi_contig_418                ATTGGTCACGTCGATAGTGGAAAATCAACCACTACAGGTCACATTATT
gi|12389309|gb|AU087168.1|AU087 ------------------------------------------------

PF13_0304                       TACAAATTAGGAGGTATAGATAGAAGAACTATTGAAAAATTTGAGAAA
MAL13|PF13_0304                 TACAAATTAGGAGGTATAGATAGAAGAACTATTGAAAAATTTGAGAAA
su_gi_contig_418                TACAAATTAGGAGGTATAGATAGAAGAACTATTGAAAAATTTGAGAAA
gi|12389309|gb|AU087168.1|AU087 ------------------------------------------------

PF13_0304                       GAATCTGCTGAAATGGGTAAGGGTAGTTTTAAATATGCATGGGTTTTA
MAL13|PF13_0304                 GAATCTGCTGAAATGGGTAAGGGTAGTTTTAAATATGCATGGGTTTTA
su_gi_contig_418                GAATCTGCTGAAATGGGTAAGGGTAGTTTTAAATATGCATGGGTTTTA
gi|12389309|gb|AU087168.1|AU087 ------------------------------------------------

PF13_0304                       GATAAACTTAAGGCAGAAAGAGAAAGAGGTATTACCATTGATATTGCC
MAL13|PF13_0304                 GATAAACTTAAGGCAGAAAGAGAAAGAGGTATTACCATTGATATTGCC
su_gi_contig_418                GATAAACTTAAGGCAGAAAGAGAAAGAGGTATTACCATTGATATTGCC
gi|12389309|gb|AU087168.1|AU087 ------------------------------------------------

PF13_0304                       TTATGGAAATTTGAAACCCCAAGGTATTTCTTTACTGTCATTGATGCA
MAL13|PF13_0304                 TTATGGAAATTTGAAACCCCAAGGTATTTCTTTACTGTCATTGATGCA
su_gi_contig_418                TTATGGAAATTTGAAACCCCAAGGTATTTCTTTACTGTCATTGATGCA
gi|12389309|gb|AU087168.1|AU087 ------------------------------------------------

PF13_0304                       CCAGGTCACAAGGATTTTATTAAAAATATGATTACAGGTACATCACAA
MAL13|PF13_0304                 CCAGGTCACAAGGATTTTATTAAAAATATGATTACAGGTACATCACAA
su_gi_contig_418                CCAGGTCACAAGGATTTTATTAAAAATATGATTACAGGTACATCACAA
gi|12389309|gb|AU087168.1|AU087 ------------------------------------------------

PF13_0304                       GCAGATGTTGCTTTATTAGTTGTCCCAGCTGAAGTAGGTGGTTTCGAA
MAL13|PF13_0304                 GCAGATGTTGCTTTATTAGTTGTCCCAGCTGAAGTAGGTGGTTTCGAA
su_gi_contig_418                GCAGATGTTGCTTTATTAGTTGTCCCAGCTGAAGTAGGTGGTTTCGAA
gi|12389309|gb|AU087168.1|AU087 ------------------------------------------------

PF13_0304                       GGTGCCTTTTCAAAGGAAGGTCAAACAAAGGAACACGCTTTATTAGCA
MAL13|PF13_0304                 GGTGCCTTTTCAAAGGAAGGTCAAACAAAGGAACACGCTTTATTAGCA
su_gi_contig_418                GGTGCCTTTTCAAAGGAAGGTCAAACAAAGGAACACGCTTTATTAGCA
gi|12389309|gb|AU087168.1|AU087 ------------------------------------------------

PF13_0304                       TTTACCTTAGGTGTAAAACAAATTGTTGTCGGTGTTAACAAGATGGAT
MAL13|PF13_0304                 TTTACCTTAGGTGTAAAACAAATTGTTGTCGGTGTTAACAAGATGGAT
su_gi_contig_418                TTTACCTTAGGTGTAAAACAAATTGTTGTCGGTGTTAACAAGATGGAT
gi|12389309|gb|AU087168.1|AU087 ------------------------------------------------

PF13_0304                       ACTGTCAAATATTCTGAAGACAGATATGAAGAAATTAAAAAAGAAGTT
MAL13|PF13_0304                 ACTGTCAAATATTCTGAAGACAGATATGAAGAAATTAAAAAAGAAGTT
su_gi_contig_418                ACTGTCAAATATTCTGAAGACAGATATGAAGAAATTAAAAAAGAAGTT
gi|12389309|gb|AU087168.1|AU087 ------------------------------------------------

PF13_0304                       AAGGATTACTTGAAGAAAGTAGGATACCAAGCTGATAAAGTTGATTTT
MAL13|PF13_0304                 AAGGATTACTTGAAGAAAGTAGGATACCAAGCTGATAAAGTTGATTTT
su_gi_contig_418                AAGGATTACTTGAAGAAAGTAGGATACCAAGCTGATAAAGTTGATTTT
gi|12389309|gb|AU087168.1|AU087 ------------------------------------------------

PF13_0304                       ATTCCAATTTCTGGTTTTGAAGGTGATAATTTAATCGAAAAATCAGAT
MAL13|PF13_0304                 ATTCCAATTTCTGGTTTTGAAGGTGATAATTTAATCGAAAAATCAGAT
su_gi_contig_418                ATTCCAATTTCTGGTTTTGAAGGTGATAATTTAATCGAAAAATCAGAT
gi|12389309|gb|AU087168.1|AU087 ------------------------------------------------

PF13_0304                       AAAACACCATGGTATAAAGGAAGAACCTTAATAGAAGCCCTTGATACT
MAL13|PF13_0304                 AAAACACCATGGTATAAAGGAAGAACCTTAATAGAAGCCCTTGATACT
su_gi_contig_418                AAAACACCATGGTATAAAGGAAGAACCTTAATAGAAGCCCTTGATACT
gi|12389309|gb|AU087168.1|AU087 ------------------------------------------------

PF13_0304                       ATGGAACCACCAAAGAGACCTTACGACAAGCCATTAAGAATTCCACTT
MAL13|PF13_0304                 ATGGAACCACCAAAGAGACCTTACGACAAGCCATTAAGAATTCCACTT
su_gi_contig_418                ATGGAACCACCAAAGAGACCTTACGACAAGCCATTAAGAATTCCACTT
gi|12389309|gb|AU087168.1|AU087 ------------------------------------------------

PF13_0304                       CAAGGTGTTTACAAAATCGGTGGTATTGGTACCGTCCCTGTTGGTCGT
MAL13|PF13_0304                 CAAGGTGTTTACAAAATCGGTGGTATTGGTACCGTCCCTGTTGGTCGT
su_gi_contig_418                CAAGGTGTTTACAAAATCGGTGGTATTGGTACCGTCCCTGTTGGTCGT
gi|12389309|gb|AU087168.1|AU087 ------------------------------------------------

PF13_0304                       GTTGAAACAGGTATCTTAAAAGCCGGTATGGTTTTAAACTTCGCTCCA
MAL13|PF13_0304                 GTTGAAACAGGTATCTTAAAAGCCGGTATGGTTTTAAACTTCGCTCCA
su_gi_contig_418                GTTGAAACAGGTATCTTAAAAGCCGGTATGGTTTTAAACTTCGCTCCA
gi|12389309|gb|AU087168.1|AU087 ------------------------------------------------

PF13_0304                       TCAGCTGTTGTGTCTGAATGTAAATCAGTTGAAATGCACAAGGAAGTT
MAL13|PF13_0304                 TCAGCTGTTGTGTCTGAATGTAAATCAGTTGAAATGCACAAGGAAGTT
su_gi_contig_418                TCAGCTGTTGTGTCTGAATGTAAATCAGTTGAAATGCACAAGGAAGTT
gi|12389309|gb|AU087168.1|AU087 ------------------------------------------------

PF13_0304                       TTGGAAGAAGCTAGACCAGGAGACAACATTGGTTTTAACGTAAAGAAT
MAL13|PF13_0304                 TTGGAAGAAGCTAGACCAGGAGACAACATTGGTTTTAACGTAAAGAAT
su_gi_contig_418                TTGGAAGAAGCTAGACCAGGAGACAACATTGGTTTTAACGTAAAGAAT
gi|12389309|gb|AU087168.1|AU087 ------------------------------------------------

PF13_0304                       GTTTCTGTTAAAGAAATCAAGAGAGGTTACGTTGCTTCAGATACTAAA
MAL13|PF13_0304                 GTTTCTGTTAAAGAAATCAAGAGAGGTTACGTTGCTTCAGATACTAAA
su_gi_contig_418                GTTTCTGTTAAAGAAATCAAGAGAGGTTACGTTGCTTCAGATACTAAA
gi|12389309|gb|AU087168.1|AU087 ------------------------------------------------

PF13_0304                       AATGAACCAGCAAAAGGATGCTCCAAATTTACTGCTCAAGTTATTATA
MAL13|PF13_0304                 AATGAACCAGCAAAAGGATGCTCCAAATTTACTGCTCAAGTTATTATA
su_gi_contig_418                AATGAACCAGCAAAAGGATGCTCCAAATTTACTGCTCAAGTTATTATA
gi|12389309|gb|AU087168.1|AU087 ------------------------------------------------

PF13_0304                       TTGAACCACCCTGGTGAAATCAAAAATGGTTATACCCCAGTTTTGGAT
MAL13|PF13_0304                 TTGAACCACCCTGGTGAAATCAAAAATGGTTATACCCCAGTTTTGGAT
su_gi_contig_418                TTGAACCACCCTGGTGAAATCAAAAATGGTTATACCCCAGTTTTGGAT
gi|12389309|gb|AU087168.1|AU087 ------------------------------------------------

PF13_0304                       TGTCACACATCTCACATTTCATGTAAATTTTTAAACATCGACTCCAAG
MAL13|PF13_0304                 TGTCACACATCTCACATTTCATGTAAATTTTTAAACATCGACTCCAAG
su_gi_contig_418                TGTCACACATCTCACATTTCATGTAAATTTTTAAACATCGACTCCAAG
gi|12389309|gb|AU087168.1|AU087 ------------------------------------------------

PF13_0304                       ATCGACAAACGTTCAGGTAAAGTTGTTGAAGAAAACCCAAAAGCTATC
MAL13|PF13_0304                 ATCGACAAACGTTCAGGTAAAGTTGTTGAAGAAAACCCAAAAGCTATC
su_gi_contig_418                ATCGACAAACGTTCAGGTAAAGTTGTTGAAGAAAACCCAAAAGCTATC
gi|12389309|gb|AU087168.1|AU087 ------------------------------------------------

PF13_0304                       AAATCAGGAGATTCAGCTTTAGTTAGTTTAGAACCTAAGAAACCTATG
MAL13|PF13_0304                 AAATCAGGAGATTCAGCTTTAGTTAGTTTAGAACCTAAGAAACCTATG
su_gi_contig_418                AAATCAGGAGATTCAGCTTTAGTTAGTTTAGAACCTAAGAAACCTATG
gi|12389309|gb|AU087168.1|AU087 ------------------------------------------------

PF13_0304                       GTTGTCGAAACCTTTACTGAATATCCACCATTAGGAAGATTTGCTATT
MAL13|PF13_0304                 GTTGTCGAAACCTTTACTGAATATCCACCATTAGGAAGATTTGCTATT
su_gi_contig_418                GTTGTCGAAACCTTTACTGAATATCCACCATTAGGAAGATTCGCTATT
gi|12389309|gb|AU087168.1|AU087 ------------------------------------------------

PF13_0304                       CGTGATATGAGACAAACCATTGCTGTCGGTATCATTAAATCAGTTGAA
MAL13|PF13_0304                 CGTGATATGAGACAAACCATTGCTGTCGGTATCATTAAATCAGTTGAA
su_gi_contig_418                CGTGATATGAGACAAACCATTGCTGTCGGTATCATTAAATCAGTTGAA
gi|12389309|gb|AU087168.1|AU087 ------------------------------------------------

PF13_0304                       AAGAAAGAACCTGGAGCTGTCACAGCTAAAGCACCAGCCAAAAAATAA
MAL13|PF13_0304                 AAGAAAGAACCTGGAGCTGTCACAGCTAAAGCACCAGCCAAAAAATAA
su_gi_contig_418                AAGAAAGAACCTGGAGCTGTTACAGCTAAAGCACCAGCCAAGAAATAA
gi|12389309|gb|AU087168.1|AU087 ------------------------------------------------

PF13_0304                       ACTAATTACACACAAAATATATATAATTAAATACATATATTGAAGTTT
MAL13|PF13_0304                 ------------------------------------------------
su_gi_contig_418                ATGTAATTATTCATATATATTTACTTTATATATATTTATATTTAAATA
gi|12389309|gb|AU087168.1|AU087 ------------------------------------------------

PF13_0304                       TATATTTTGTATTTATTTCATATTTATATTTTTCCTTTTTTTTTTTTT
MAL13|PF13_0304                 ------------------------------------------------
su_gi_contig_418                TACATATATTATATATTTAATATCTTTTAA------------------
gi|12389309|gb|AU087168.1|AU087 ------------------------------------------------

PF13_0304                       TTTTTTTTTTTTTTTTTTTTTTTTTGTTTCTTCATATACTTATGCACA
MAL13|PF13_0304                 ------------------------------------------------
su_gi_contig_418                ------------------------------------------------
gi|12389309|gb|AU087168.1|AU087 ------------------------------------------------

PF13_0304                       TTTATAAAATTATATATTTGTATATGTATGTTATTTTCTTACGTCCAG
MAL13|PF13_0304                 ------------------------------------------------
su_gi_contig_418                ------------------------------------------------
gi|12389309|gb|AU087168.1|AU087 ------------------------------------------------

PF13_0304                       AAATAATTTTGAGCTTATATATAAATATATGTATATATTTATATATTT
MAL13|PF13_0304                 ------------------------------------------------
su_gi_contig_418                ------------------------------------------------
gi|12389309|gb|AU087168.1|AU087 ------------------------------------------------

PF13_0304                       TGTTCACATGAAATATAACTATATGTTCATTATATGAAAGAAATAAAA
MAL13|PF13_0304                 ------------------------------------------------
su_gi_contig_418                ------------------------------------------------
gi|12389309|gb|AU087168.1|AU087 ------------------------------------------------

PF13_0304                       AAGAAAAAGAGAGAAGAAAAAAAAGAAAATAAGCAACAATCTTAATGT
MAL13|PF13_0304                 ------------------------------------------------
su_gi_contig_418                ------------------------------------------------
gi|12389309|gb|AU087168.1|AU087 ------------------------------------------------

PF13_0304                       GAAAGTTATATTTAATACAAATATAGAAATATTAATTTTATTTATAGA
MAL13|PF13_0304                 ------------------------------------------------
su_gi_contig_418                ------------------------------------------------
gi|12389309|gb|AU087168.1|AU087 ------------------------------------------------

PF13_0304                       ATTATTAAATTTTATCTGGTAAATATTTAAATAAAAAAATAAATAAGA
MAL13|PF13_0304                 ------------------------------------------------
su_gi_contig_418                ------------------------------------------------
gi|12389309|gb|AU087168.1|AU087 ------------------------------------------------

PF13_0304                       AACCATTATTTTTCCTTTTTTTTTTTCTTTTTTTGGGGGGGCCCATAT
MAL13|PF13_0304                 ------------------------------------------------
su_gi_contig_418                ------------------------------------------------
gi|12389309|gb|AU087168.1|AU087 ------------------------------------------------

PF13_0304                       ATATATTTATAAAAGAATATAAGAATATTTTTTTTCTATTTACATTTT
MAL13|PF13_0304                 ------------------------------------------------
su_gi_contig_418                ------------------------------------------------
gi|12389309|gb|AU087168.1|AU087 ------------------------------------------------

PF13_0304                       CTTAAAATGTGTGTAAATTATTATAGTGATAAAATATAATTCGTTACA
MAL13|PF13_0304                 ------------------------------------------------
su_gi_contig_418                ------------------------------------------------
gi|12389309|gb|AU087168.1|AU087 ------------------------------------------------

PF13_0304                       CCTGCATAGCTCATATATTAAAAATAAAATATGATAAATTAAAATGAA
MAL13|PF13_0304                 ------------------------------------------------
su_gi_contig_418                ------------------------------------------------
gi|12389309|gb|AU087168.1|AU087 ------------------------------------------------

PF13_0304                       AAAACAGATAAGTGAAGAATGAAAAGAACGTATGTTAAAAAAATATAT
MAL13|PF13_0304                 ------------------------------------------------
su_gi_contig_418                ------------------------------------------------
gi|12389309|gb|AU087168.1|AU087 ------------------------------------------------

PF13_0304                       ATATATATTATACTATGAATATTTTCCTATTTATTAACATTTTAAATT
MAL13|PF13_0304                 ------------------------------------------------
su_gi_contig_418                ------------------------------------------------
gi|12389309|gb|AU087168.1|AU087 ------------------------------------------------

PF13_0304                       AAAAATAAACATATGAATATAATAAATAAATATAAGCAAAATATATAA
MAL13|PF13_0304                 ------------------------------------------------
su_gi_contig_418                ------------------------------------------------
gi|12389309|gb|AU087168.1|AU087 ------------------------------------------------

PF13_0304                       AAAATATGTGTAAATTTATTAAAATAATATATATTGACACATTTAAAT
MAL13|PF13_0304                 ------------------------------------------------
su_gi_contig_418                ------------------------------------------------
gi|12389309|gb|AU087168.1|AU087 ------------------------------------------------

PF13_0304                       AATATATAAGCAAAAATATAATAACACGAGCTAAAATAATATTTATAT
MAL13|PF13_0304                 ------------------------------------------------
su_gi_contig_418                ------------------------------------------------
gi|12389309|gb|AU087168.1|AU087 ------------------------------------------------

PF13_0304                       ATATAGAATAAAAATAGTGACTGTTTTATTTACCCCTTTACATGTTTT
MAL13|PF13_0304                 ------------------------------------------------
su_gi_contig_418                ------------------------------------------------
gi|12389309|gb|AU087168.1|AU087 ------------------------------------------------

PF13_0304                       TATATTTGAAATAGTAAATTTACTTCTGATATTTTTCATTTTAAAAAT
MAL13|PF13_0304                 ------------------------------------------------
su_gi_contig_418                ------------------------------------------------
gi|12389309|gb|AU087168.1|AU087 ------------------------------------------------

PF13_0304                       ATTTTCTTGTATTTTATTTATTCTAATGATAAAGTGAATACATTATTT
MAL13|PF13_0304                 ------------------------------------------------
su_gi_contig_418                ------------------------------------------------
gi|12389309|gb|AU087168.1|AU087 ------------------------------------------------

PF13_0304                       AAAAAAGAAAAAGTAAAAGCACATAATTTGTGATTTTTACTTAAGTGA
MAL13|PF13_0304                 ------------------------------------------------
su_gi_contig_418                ------------------------------------------------
gi|12389309|gb|AU087168.1|AU087 ------------------------------------------------

PF13_0304                       AAACATGGAGAAATATCATGGTTTAGAAAAAATAGGAGAGGGAACATA
MAL13|PF13_0304                 ------------------------------------------------
su_gi_contig_418                ------------------------------------------------
gi|12389309|gb|AU087168.1|AU087 ------------------------------------------------

PF13_0304                       TGGGGTAGTTTACAAAGCCCAAAATAATTATGGTGAAACTTTTGCCTT
MAL13|PF13_0304                 ------------------------------------------------
su_gi_contig_418                ------------------------------------------------
gi|12389309|gb|AU087168.1|AU087 ------------------------------------------------

PF13_0304                       AAAAAAAATTAGATTAGAAAAAGAAGATGAAGGAATTCCATCAACAAG
MAL13|PF13_0304                 ------------------------------------------------
su_gi_contig_418                ------------------------------------------------
gi|12389309|gb|AU087168.1|AU087 ------------------------------------------------

PF13_0304                       TACTACAAAAATAAATGTCATATAAAATATATAATAATGCATATATAT
MAL13|PF13_0304                 ------------------------------------------------
su_gi_contig_418                ------------------------------------------------
gi|12389309|gb|AU087168.1|AU087 ------------------------------------------------

PF13_0304                       ATATGTGTATATGTGTATTTTATTAAATGTCTAGCTGAATATTACTAA
MAL13|PF13_0304                 ------------------------------------------------
su_gi_contig_418                ------------------------------------------------
gi|12389309|gb|AU087168.1|AU087 ------------------------------------------------

PF13_0304                       TACTTTCACATATCATATATTATTAAAAAAAAATAAAAAAATAAATAA
MAL13|PF13_0304                 ------------------------------------------------
su_gi_contig_418                ------------------------------------------------
gi|12389309|gb|AU087168.1|AU087 ------------------------------------------------

PF13_0304                       AAAGTTTTTATATAAATATATATTATTTACATAATCTCCTAATTTTTT
MAL13|PF13_0304                 ------------------------------------------------
su_gi_contig_418                ------------------------------------------------
gi|12389309|gb|AU087168.1|AU087 ------------------------------------------------

PF13_0304                       TTTTCTTTTCAATTTTCCTAAATAGCAATAAGAGAGATTAGCATTTTG
MAL13|PF13_0304                 ------------------------------------------------
su_gi_contig_418                ------------------------------------------------
gi|12389309|gb|AU087168.1|AU087 ------------------------------------------------

PF13_0304                       AAGGAATTGAAACATTCCAACATAGTAAAGTTGTATGATGTCATACAC
MAL13|PF13_0304                 ------------------------------------------------
su_gi_contig_418                ------------------------------------------------
gi|12389309|gb|AU087168.1|AU087 ------------------------------------------------

PF13_0304                       ACAAAGAAAAG
MAL13|PF13_0304                 -----------
su_gi_contig_418                -----------
gi|12389309|gb|AU087168.1|AU087 -----------

;

endblock;
