# Supplementary material for: cDNA sequences reveal considerable gene prediction inaccuracy in the Plasmodium falciparum genome
Source: BMC Genomics. 2007 Jul 27;8:255. doi: 10.1186/1471-2164-8-255 (PMC1978503; doi:10.1186/1471-2164-8-255)
Supplement: Additional file 2 — Genes with predicted coding regions fully covered by EST and confirmation of predicted introns. Aligned cDNA and predicted CDS sequences can be viewed by double clicking the hyper-linked gene names in the Excel file. [file 1471-2164-8-255-S2.zip › PF13_0315.TXT]

#NEXUS

[!This data assembled using Sequencher, from Gene Codes Corporation.]
begin data;
   dimensions ntax=4 nchar=4948;
   format datatype=dna gap=- interleave=yes;
   matrix

PF13_0315                       ATTAAAATTATTTATAATATTCAAATATATACTTAAATTTTTTTTATA
MAL13|PF13_0315                 ------------------------------------------------
su_gi_contig_855                ------------------------------------------------
gi|21254534|gb|BQ451422.1|BQ451 ------------------------------------------------

PF13_0315                       TGATAAATAAATATATATATATATATAAATATATTTTCACATGTATTA
MAL13|PF13_0315                 ------------------------------------------------
su_gi_contig_855                ------------------------------------------------
gi|21254534|gb|BQ451422.1|BQ451 ------------------------------------------------

PF13_0315                       CTTTCTATTTACCCTTATTTTATGGACTTATATTTTAATTTATATATA
MAL13|PF13_0315                 ------------------------------------------------
su_gi_contig_855                ------------------------------------------------
gi|21254534|gb|BQ451422.1|BQ451 ------------------------------------------------

PF13_0315                       TATATATATATATATTACATATATATTAAATAAATTATATATAAAAAA
MAL13|PF13_0315                 ------------------------------------------------
su_gi_contig_855                ------------------------------------------------
gi|21254534|gb|BQ451422.1|BQ451 ------------------------------------------------

PF13_0315                       ATTAAATATATATATATATAATATATTTATTATATACATATATATATA
MAL13|PF13_0315                 ------------------------------------------------
su_gi_contig_855                ------------------------------------------------
gi|21254534|gb|BQ451422.1|BQ451 ------------------------------------------------

PF13_0315                       ATATGAATTTTTAAAAATATACAATAAATGGTGAAATAAAAATAGGAA
MAL13|PF13_0315                 ------------------------------------------------
su_gi_contig_855                ------------------------------------------------
gi|21254534|gb|BQ451422.1|BQ451 ------------------------------------------------

PF13_0315                       CAAATTTAAAAAAATATATATATTTATTTGATATTATAATTTTATTTA
MAL13|PF13_0315                 ------------------------------------------------
su_gi_contig_855                ------------------------------------------------
gi|21254534|gb|BQ451422.1|BQ451 ------------------------------------------------

PF13_0315                       TATATTTACATATATTTTATATTTAAAAAAAAAAAAATAGTTAGGAAC
MAL13|PF13_0315                 ------------------------------------------------
su_gi_contig_855                ------------------------------------------------
gi|21254534|gb|BQ451422.1|BQ451 ------------------------------------------------

PF13_0315                       AAAATATTATAAAATTATTAAATAAAAAAAAGAATAAGATTAAATAAT
MAL13|PF13_0315                 ------------------------------------------------
su_gi_contig_855                ------------------------------------------------
gi|21254534|gb|BQ451422.1|BQ451 ------------------------------------------------

PF13_0315                       AGAATAATGAATAAATATAAGAACATTTTAAAATAAAAATACATTTTT
MAL13|PF13_0315                 ------------------------------------------------
su_gi_contig_855                ------------------------------------------------
gi|21254534|gb|BQ451422.1|BQ451 ------------------------------------------------

PF13_0315                       TAAAAGTTCATAATTATATATTTATATTATATATATTATAATATTATA
MAL13|PF13_0315                 ------------------------------------------------
su_gi_contig_855                ------------------------------------------------
gi|21254534|gb|BQ451422.1|BQ451 ------------------------------------------------

PF13_0315                       TATATAATTTTTTTCTTTTTATATTCCTTTTTAATTTATTTTTAATAA
MAL13|PF13_0315                 ------------------------------------------------
su_gi_contig_855                ------------------------------------------------
gi|21254534|gb|BQ451422.1|BQ451 ------------------------------------------------

PF13_0315                       TATCCTTATAAACATATAATATATTCCAAATTATTATTATATTATTAT
MAL13|PF13_0315                 ------------------------------------------------
su_gi_contig_855                ------------------------------------------------
gi|21254534|gb|BQ451422.1|BQ451 ------------------------------------------------

PF13_0315                       ATTCTTATATATATATATATATATATATATATATATATATGTATATTT
MAL13|PF13_0315                 ------------------------------------------------
su_gi_contig_855                ------------------------------------------------
gi|21254534|gb|BQ451422.1|BQ451 ------------------------------------------------

PF13_0315                       TTATATTTATATTTTTATATTTATATATTTATATTTATATATTTATAT
MAL13|PF13_0315                 ------------------------------------------------
su_gi_contig_855                ------------------------------------------------
gi|21254534|gb|BQ451422.1|BQ451 ------------------------------------------------

PF13_0315                       TTATAATATTAGAATTAACTTTTTATTTATTTCATATATATAAATAAT
MAL13|PF13_0315                 ------------------------------------------------
su_gi_contig_855                ------------------------------------------------
gi|21254534|gb|BQ451422.1|BQ451 ------------------------------------------------

PF13_0315                       AATAATAATATATATATAATATTAAGTTATGTAAAACCTAAAATTATA
MAL13|PF13_0315                 ------------------------------------------------
su_gi_contig_855                ------------------------------------------------
gi|21254534|gb|BQ451422.1|BQ451 ------------------------------------------------

PF13_0315                       TTAAAATTATACTTATTAATATAAATAGAAATGAATTGTATATAAACA
MAL13|PF13_0315                 ------------------------------------------------
su_gi_contig_855                ------------------------------------------------
gi|21254534|gb|BQ451422.1|BQ451 ------------------------------------------------

PF13_0315                       TATAAAATATTTTTATATAATATATATGTATATTTATTTATTTATAAT
MAL13|PF13_0315                 ------------------------------------------------
su_gi_contig_855                ------------------------------------------------
gi|21254534|gb|BQ451422.1|BQ451 ------------------------------------------------

PF13_0315                       ATATGTACCTTATTTTTTTATTCATTATTCTTTTATTTTTCATTTAAT
MAL13|PF13_0315                 ------------------------------------------------
su_gi_contig_855                ------------------------------------------------
gi|21254534|gb|BQ451422.1|BQ451 ------------------------------------------------

PF13_0315                       ACGAAATATATATATTTTCATTATGTATTAAAAATATGTTCATATTTA
MAL13|PF13_0315                 ------------------------------------------------
su_gi_contig_855                ------------------------------------------------
gi|21254534|gb|BQ451422.1|BQ451 ------------------------------------------------

PF13_0315                       TTAATAAGTTCGTGATTAAGATGATTTATAAAGAAAAATAAAAAAAAA
MAL13|PF13_0315                 ------------------------------------------------
su_gi_contig_855                ------------------------------------------------
gi|21254534|gb|BQ451422.1|BQ451 ------------------------------------------------

PF13_0315                       AAAAAAAAAAAAAAGAAATATATAGTATTAATTATATATATATATTCA
MAL13|PF13_0315                 ------------------------------------------------
su_gi_contig_855                ------------------------------------------------
gi|21254534|gb|BQ451422.1|BQ451 ------------------------------------------------

PF13_0315                       TATATGTAGATATATAATAACACTCTTTTAATAAAGTTTTGTAATATT
MAL13|PF13_0315                 ------------------------------------------------
su_gi_contig_855                ------------------------------------------------
gi|21254534|gb|BQ451422.1|BQ451 ------------------------------------------------

PF13_0315                       TTTTTTTTCCTTTTTTATTTATGAATAATTAAAAAAATAAAGTAAAAT
MAL13|PF13_0315                 ------------------------------------------------
su_gi_contig_855                ------------------------------------------------
gi|21254534|gb|BQ451422.1|BQ451 ------------------------------------------------

PF13_0315                       AAAATAAAACAGACAAAAAAAAAAAAAAAAAAAAAAAAAAATAATAAA
MAL13|PF13_0315                 ------------------------------------------------
su_gi_contig_855                ------------------------------------------------
gi|21254534|gb|BQ451422.1|BQ451 ------------------------------------------------

PF13_0315                       AAATAAAAAGTAGCAGAAAAGGAAACCAAAACGAAATATAAACAAGCA
MAL13|PF13_0315                 ------------------------------------------------
su_gi_contig_855                ------------------------------------------------
gi|21254534|gb|BQ451422.1|BQ451 ------------------------------------------------

PF13_0315                       AAATAATAATAAAATAAAGCTTCTTTGGGTATACAACTATATATATAT
MAL13|PF13_0315                 ------------------------------------------------
su_gi_contig_855                ------------------------------------------------
gi|21254534|gb|BQ451422.1|BQ451 ------------------------------------------------

PF13_0315                       ATATATATATATATATATATATACATATATACATATATACTTATAAAT
MAL13|PF13_0315                 ------------------------------------------------
su_gi_contig_855                --------------------------------ATATATACTTATAAAT
gi|21254534|gb|BQ451422.1|BQ451 ------------------------------------------------

PF13_0315                       ACCATATTATACATACATATACATTTTTCTAATTACATTTTCAAATTT
MAL13|PF13_0315                 ------------------------------------------------
su_gi_contig_855                ACCATATTATACATACATATACATTTTTCTAATTACATTTTCAAATTT
gi|21254534|gb|BQ451422.1|BQ451 ------------------------------------------------

PF13_0315                       TTTTTTACTTTTATAAAAATTTATAAGTATATTAAAAAAGCAAAGGTA
MAL13|PF13_0315                 ------------------------------------------------
su_gi_contig_855                TTTTTTACTTTTATAAAAATTTATAAGTATATTAAAAAAGCAAAGGTA
gi|21254534|gb|BQ451422.1|BQ451 ------------------------------------------------

PF13_0315                       TATATTGAAATATGGATGATCATGAGAATATAGATATTAACGATAATT
MAL13|PF13_0315                 -----------ATGGATGATCATGAGAATATAGATATTAACGATAATT
su_gi_contig_855                TATATTGAAATATGGATGATCATGAGAATATAGATATTAACGATAATT
gi|21254534|gb|BQ451422.1|BQ451 ------------------------------------------------

PF13_0315                       CTTCTGATGCGAATACTGCAAATTACAATCAGGATAAAAATGAAAATA
MAL13|PF13_0315                 CTTCTGATGCGAATACTGCAAATTACAATCAGGATAAAAATGAAAATA
su_gi_contig_855                CTTCTGATGCGAATACTGCAAATTACAATCAGGATAAAAATGAAAATA
gi|21254534|gb|BQ451422.1|BQ451 ------------------------------------------------

PF13_0315                       CATCAGAAGTAAATGACTACAGTAAAGAAGATATAGAAGGAGATGAAA
MAL13|PF13_0315                 CATCAGAAGTAAATGACTACAGTAAAGAAGATATAGAAGGAGATGAAA
su_gi_contig_855                CATCAGAAGTAAATGACTACAGTAAAGAAGATATAGAAGGAGATGAAA
gi|21254534|gb|BQ451422.1|BQ451 ------------------------------------------------

PF13_0315                       ATTTAAAAAGTTCAAAGGGAAAACAAGAAAATAATACGAAAAGTTCAT
MAL13|PF13_0315                 ATTTAAAAAGTTCAAAGGGAAAACAAGAAAATAATACGAAAAGTTCAT
su_gi_contig_855                ATTTAAAAAGTTCAAAGGGAAAACAAGAAAATAATACGAAAAGTTCAT
gi|21254534|gb|BQ451422.1|BQ451 ------------------------------------------------

PF13_0315                       CAGATAAAGATGAAAATACAATAGATTATGGAAATCATGATTTCCCAT
MAL13|PF13_0315                 CAGATAAAGATGAAAATACAATAGATTATGGAAATCATGATTTCCCAT
su_gi_contig_855                CAGATAAAGATGAAAATACAATAGATTATGGAAATCATGATTTCCCAT
gi|21254534|gb|BQ451422.1|BQ451 ------------------------------------------------

PF13_0315                       GTAATCCAGCACCTCCAGTTCCTATAAAACTATTTATAGGAAGAGTAC
MAL13|PF13_0315                 GTAATCCAGCACCTCCAGTTCCTATAAAACTATTTATAGGAAGAGTAC
su_gi_contig_855                GTAATCCAGCACCTCCAGTTCCTATAAAACTATTTATAGGAAGAGTAC
gi|21254534|gb|BQ451422.1|BQ451 ------------------------------------------------

PF13_0315                       CAAAAAATATTGAAGAAGATCAATTACGTCCAATATTTGAGGAATATG
MAL13|PF13_0315                 CAAAAAATATTGAAGAAGATCAATTACGTCCAATATTTGAGGAATATG
su_gi_contig_855                CAAAAAATATTGAAGAAGATCAATTACGTCCAATATTTGAGGAATATG
gi|21254534|gb|BQ451422.1|BQ451 ------------------------------------------------

PF13_0315                       GTATAGTTAATGAAGTAGTAATTATAAGAGATAAAATAACTAATGTAC
MAL13|PF13_0315                 GTATAGTTAATGAAGTAGTAATTATAAGAGATAAAATAACTAATGTAC
su_gi_contig_855                GTATAGTTAATGAAGTAGTAATTATAAGAGATAAAATAACTAATGTAC
gi|21254534|gb|BQ451422.1|BQ451 ------------------------------------------------

PF13_0315                       ATAAATCTAGTGCTTTTGTAAAAATGGCTTCTATTTCAGAAGCTGATA
MAL13|PF13_0315                 ATAAATCTAGTGCTTTTGTAAAAATGGCTTCTATTTCAGAAGCTGATA
su_gi_contig_855                ATAAATCTAGTGCTTTTGTAAAAATGGCTTCTATTTCAGAAGCTGATA
gi|21254534|gb|BQ451422.1|BQ451 ------------------------------------------------

PF13_0315                       ATGCTATAAGATTATTAAATAATCAAAAAACCTTGGATGCACAATTAG
MAL13|PF13_0315                 ATGCTATAAGATTATTAAATAATCAAAAAACCTTGGATGCACAATTAG
su_gi_contig_855                ATGCTATAAGATTATTAAATAATCAAAAAACCTTGGATGCACAATTAG
gi|21254534|gb|BQ451422.1|BQ451 ------------------------------------------------

PF13_0315                       GATCATTACAAGTAAAATATGCATCAGGAGAACTTAACAAATTAGGAT
MAL13|PF13_0315                 GATCATTACAAGTAAAATATGCATCAGGAGAACTTAACAAATTAGGAT
su_gi_contig_855                GATCATTACAAGTAAAATATGCATCAGGAGAACTTAACAAATTAGGAT
gi|21254534|gb|BQ451422.1|BQ451 ------------------------------------------------

PF13_0315                       TTCCACAAAATATCGAATCAGGTGTTGATCAAGCAAAACTATTTATTG
MAL13|PF13_0315                 TTCCACAAAATATCGAATCAGGTGTTGATCAAGCAAAACTATTTATTG
su_gi_contig_855                TTCCACAAAATATCGAATCAGGTGTTGATCAAGCAAAACTATTTATTG
gi|21254534|gb|BQ451422.1|BQ451 ------------------------------------------------

PF13_0315                       GTTCTCTTCCAAAAAATATTACAGAAGATAATATTAAAGAAATGTTTT
MAL13|PF13_0315                 GTTCTCTTCCAAAAAATATTACAGAAGATAATATTAAAGAAATGTTTT
su_gi_contig_855                GTTCTCTTCCAAAAAATATTACAGAAGATAATATTAAAGAAATGTTTT
gi|21254534|gb|BQ451422.1|BQ451 ------------------------------------------------

PF13_0315                       CACCTTATGGTACAGTTGAAGAAGTTTTTATCATGAAAGATAATTCAA
MAL13|PF13_0315                 CACCTTATGGTACAGTTGAAGAAGTTTTTATCATGAAAGATAATTCAA
su_gi_contig_855                CACCTTATGGTACAGTTGAAGAAGTTTTTATCATGAAAGATAATTCAA
gi|21254534|gb|BQ451422.1|BQ451 ------------------------------------------------

PF13_0315                       CTGGTTTAGGTAAAGGATGTTCTTTTGTTAAATTCTCATATAAAGAAC
MAL13|PF13_0315                 CTGGTTTAGGTAAAGGATGTTCTTTTGTTAAATTCTCATATAAAGAAC
su_gi_contig_855                CTGGTTTAGGTAAAGGATGTTCTTTTGTTAAATTCTCATATAAAGAAC
gi|21254534|gb|BQ451422.1|BQ451 ------------------------------------------------

PF13_0315                       AAGCATTATATGCTATAAAATCATTAAATGGAAAAAAAACTTTAGAAG
MAL13|PF13_0315                 AAGCATTATATGCTATAAAATCATTAAATGGAAAAAAAACTTTAGAAG
su_gi_contig_855                AAGCATTATATGCTATAAAATCATTAAATGGAAAAAAAACTTTAGAAG
gi|21254534|gb|BQ451422.1|BQ451 ------------------------------------------------

PF13_0315                       GCTGTACAAGACCAGTCGAAGTAAGATTTGCAGAACCTAAATCTTCTA
MAL13|PF13_0315                 GCTGTACAAGACCAGTCGAAGTAAGATTTGCAGAACCTAAATCTTCTA
su_gi_contig_855                GCTGTACAAGACCAGTCGAAGTAAGATTTGCAGAACCTAAATCTTCTA
gi|21254534|gb|BQ451422.1|BQ451 ------------------------------------------------

PF13_0315                       AACAACCACAAATTCCATTAACATTACAACCTATGCAAAATCCACCAC
MAL13|PF13_0315                 AACAACCACAAATTCCATTAACATTACAACCTATGCAAAATCCACCAC
su_gi_contig_855                AACAACCACAAATTCCATTAACATTACAACCTATGCAAAATCCACCAC
gi|21254534|gb|BQ451422.1|BQ451 ------------------------------------------------

PF13_0315                       ATGCAATGGCACCACAACCAAGTATAAGTTCTCCAAACAATATTAATT
MAL13|PF13_0315                 ATGCAATGGCACCACAACCAAGTATAAGTTCTCCAAACAATATTAATT
su_gi_contig_855                ATGCAATGGCACCACAACCAAGTATAAGTTCTCCAAACAATATTAATT
gi|21254534|gb|BQ451422.1|BQ451 ------------------------------------------------

PF13_0315                       TTGGTAATAACTTTTCGGTAAATAATAATTATCCACGTCAAGTTGGAC
MAL13|PF13_0315                 TTGGTAATAACTTTTCGGTAAATAATAATTATCCACGTCAAGTTGGAC
su_gi_contig_855                TTGGTAATAACTTTTCGGTAAATAATAATTATCCACGTCAAGTTGGAC
gi|21254534|gb|BQ451422.1|BQ451 ------------------------------------------------

PF13_0315                       CTT-GGAAAGAATATTATTCAGGAGAAGGTAGACCATATTATTATAAC
MAL13|PF13_0315                 CTT-GGAAAGAATATTATTCAGGAGAAGGTAGACCATATTATTATAAC
su_gi_contig_855                CTTGGGAAAGAATATTATTCAGGAGAAGGTAGACCATATTATTATAAC
gi|21254534|gb|BQ451422.1|BQ451 ------------------------------------------------

PF13_0315                       GAACAAACAAACACAACACAATGGGAAATGCCAAAGGAATTCGAAACA
MAL13|PF13_0315                 GAACAAACAAACACAACACAATGGGAAATGCCAAAGGAATTCGAAACA
su_gi_contig_855                GAACAAACAAACACAACACAATGGGAAATGCCAAAGGAATTCGAAACA
gi|21254534|gb|BQ451422.1|BQ451 ------------------------------------------------

PF13_0315                       TTATTTATGAACAATTCGGCAAATATGCACAATTTATCTGAATCCTCA
MAL13|PF13_0315                 TTATTTATGAACAATTCGGCAAATATGCACAATTTATCTGAATCCTCA
su_gi_contig_855                TTATTTATGAACAATTCGGCAAATATGCACAATTTATCTGAATCCTCA
gi|21254534|gb|BQ451422.1|BQ451 ------------------------------------------------

PF13_0315                       GGTAAAAAAATATATACATACTAACATATATACATACTAACATATATA
MAL13|PF13_0315                 G-----------------------------------------------
su_gi_contig_855                G-----------------------------------------------
gi|21254534|gb|BQ451422.1|BQ451 ------------------------------------------------

PF13_0315                       CATACTAACATATAGACATACTAACATATATACATACTAACATATATA
MAL13|PF13_0315                 ------------------------------------------------
su_gi_contig_855                ------------------------------------------------
gi|21254534|gb|BQ451422.1|BQ451 ------------------------------------------------

PF13_0315                       CATACTAACATATATACATACTAACATATATACACACTAACATATATA
MAL13|PF13_0315                 ------------------------------------------------
su_gi_contig_855                ------------------------------------------------
gi|21254534|gb|BQ451422.1|BQ451 ------------------------------------------------

PF13_0315                       CATACTAACATATATACATACACATCATTAAGTATATATAAAAATATA
MAL13|PF13_0315                 ------------------------------------------------
su_gi_contig_855                ------------------------------------------------
gi|21254534|gb|BQ451422.1|BQ451 ------------------------------------------------

PF13_0315                       CACACATAAATAAATAAATAAATAAATAAATAAATAAATAAATATATA
MAL13|PF13_0315                 ------------------------------------------------
su_gi_contig_855                ------------------------------------------------
gi|21254534|gb|BQ451422.1|BQ451 ------------------------------------------------

PF13_0315                       TATATATATATATATATATATATATATATATATACACTTTCTACATAA
MAL13|PF13_0315                 ------------------------------------------------
su_gi_contig_855                ------------------------------------------------
gi|21254534|gb|BQ451422.1|BQ451 ------------------------------------------------

PF13_0315                       TATGAAAATGTATTTATATTACTTATATTTTTTTATATATATATATTC
MAL13|PF13_0315                 ------------------------------------------------
su_gi_contig_855                ------------------------------------------------
gi|21254534|gb|BQ451422.1|BQ451 ------------------------------------------------

PF13_0315                       CTTTTGTTTATTATTGAAGCAATAGCCATAAAATTGTATAATTACATC
MAL13|PF13_0315                 ------------------------------------------------
su_gi_contig_855                ------------------------------------------------
gi|21254534|gb|BQ451422.1|BQ451 ------------------------------------------------

PF13_0315                       CATACATAATTCTTTTAAATATCATATATTTGCAGGCCCTCCTGGAGC
MAL13|PF13_0315                 -----------------------------------GCCCTCCTGGAGC
su_gi_contig_855                -----------------------------------GCCCTCCTGGAGC
gi|21254534|gb|BQ451422.1|BQ451 ------------------------------------------------

PF13_0315                       TAATTTATTTATTTTCCATGTTCCCAACGAATGGCAACAAACCGATTT
MAL13|PF13_0315                 TAATTTATTTATTTTCCATGTTCCCAACGAATGGCAACAAACCGATTT
su_gi_contig_855                TAATTTATTTATTTTCCATGTTCCCAACGAATGGCAACAAACCGATTT
gi|21254534|gb|BQ451422.1|BQ451 ----------------------------------------ACAGAGTT

PF13_0315                       AATTCAAGCCTTTTCACCATTTGGTGAATTACTATCGGCAAGAATAGC
MAL13|PF13_0315                 AATTCAAGCCTTTTCACCATTTGGTGAATTACTATCGGCAAGAATAGC
su_gi_contig_855                AATTCAAGCCTTTTCACCATTTGGTGAATTACTATCGGCAAGAATAGC
gi|21254534|gb|BQ451422.1|BQ451 AATTCAAGCCTTTTCACCATTTGGTGAATTACTATCGGCAAGAATAGC

PF13_0315                       CACCGAAAAAAATACAGGTAGAAATAGAGGTTTTGCATTTGTATCATA
MAL13|PF13_0315                 CACCGAAAAAAATACAGGTAGAAATAGAGGTTTTGCATTTGTATCATA
su_gi_contig_855                CACCGAAAAAAATACAGGTAGAAATAGAGGTTTTGCATTTGTATCATA
gi|21254534|gb|BQ451422.1|BQ451 CACCGAAAAAAATACAGGTAGAAATAGAGGTTTTGCATTTGTATCATA

PF13_0315                       CGATAGTTTAGAAAGTGCAGCAGCCGCTATTTCTCAAATGAACGGATT
MAL13|PF13_0315                 CGATAGTTTAGAAAGTGCAGCAGCCGCTATTTCTCAAATGAACGGATT
su_gi_contig_855                CGATAGTTTAGAAAGTGCAGCAGCCGCTATTTCTCAAATGAACGGATT
gi|21254534|gb|BQ451422.1|BQ451 CGATAGTTTAGAAAGTGCAGCAGCCGCTATTTCTCAAATGAACGGATT

PF13_0315                       TATGGCATTAAATAAAAAATTAAAAGTAACCGTAAAAAAAGGAGAGGA
MAL13|PF13_0315                 TATGGCATTAAATAAAAAATTAAAAGTAACCGTAAAAAAAGGAGAGGA
su_gi_contig_855                TATGGCATTAAATAAAAAATTAAAAGTAACCGTAAAAAAAGGAGAGGA
gi|21254534|gb|BQ451422.1|BQ451 TATGGCATTAAATAAAAAATTAAAAGTAACCGTAAAAAAAGGATAGGA

PF13_0315                       AGATGAAATGAAAAAATATGTTAATCAAAACGGTGTTAATTCTTTTCA
MAL13|PF13_0315                 AGATGAAATGAAAAAATATGTTAATCAAAACGGTGTTAATTCTTTTCA
su_gi_contig_855                AGATGAAATGAAAAAATATGTTAATCAAAACGGTGTTAATTCTTTTCA
gi|21254534|gb|BQ451422.1|BQ451 AGATGAAATGAAAAAATATGTTAATCAAAACGGTGTTAATTCTTTTCA

PF13_0315                       ACAAGTTCCAAGAGTGCAAAAAGCTATACCAGCACAACCAGCTTCTAT
MAL13|PF13_0315                 ACAAGTTCCAAGAGTGCAAAAAGCTATACCAGCACAACCAGCTTCTAT
su_gi_contig_855                ACAAGTTCCAAGAGTGCAAAAAGCTATACCAGCACAACCAGCTTCTAT
gi|21254534|gb|BQ451422.1|BQ451 ACAAGTTCCAAGAGTGCAAAAAGCTATACCAGCACAACCAGCTTCTAT

PF13_0315                       GCAACCCAATCTTGCTTATCACCAAAATCCACAAGCACAAAATTTTTT
MAL13|PF13_0315                 GCAACCCAATCTTGCTTATCACCAAAATCCACAAGCACAAAATTTTTT
su_gi_contig_855                GCAACCCAATCTTGCTTATCACCAAAATCCACAAGCACAAAATTTTTT
gi|21254534|gb|BQ451422.1|BQ451 GCAACCCAATCTTGCTTATCACCAAAATCCACAAGCACAAAATTTTTT

PF13_0315                       CTATTCAAATAGTAACTCTTATAGATGTGGTCCTTATTAAGAAAAATA
MAL13|PF13_0315                 CTATTCAAATAGTAACTCTTATAGATGTGGTCCTTATTAA--------
su_gi_contig_855                CTATTCAAATAGTAACTCTTATAGATGTGGTCCTTATTAAGAAAAATA
gi|21254534|gb|BQ451422.1|BQ451 CTATTCAAATAGTAACTCTTATAGATGTGGTCCTTATTAAGAAAAATA

PF13_0315                       AAAAAAAATTAAAGAATATAATAGAGTATCATATATATATATATATGA
MAL13|PF13_0315                 ------------------------------------------------
su_gi_contig_855                AAAAAAAATTAAAGAATATAATAGAGTATCATATATATATATATATGA
gi|21254534|gb|BQ451422.1|BQ451 AAAAAAAATTAAAGAATATAATAGAGTATCATATATATATATATATGA

PF13_0315                       AAATATACAAATATATAATTAAATTTAAATAAATATTTTATTTTTAAT
MAL13|PF13_0315                 ------------------------------------------------
su_gi_contig_855                AAATATACAAATATATAATTAAATTTAAATAAATATTTTATTTTTAAT
gi|21254534|gb|BQ451422.1|BQ451 AAATATACAAATATATAATT----------------------------

PF13_0315                       ATACACTTTTCAATTTAAATATTGATAACATACCCCCTCACACCCAAA
MAL13|PF13_0315                 ------------------------------------------------
su_gi_contig_855                ATACACTTTTCAATTTAAATATTGATAACATACCCCCTCACACCC---
gi|21254534|gb|BQ451422.1|BQ451 ------------------------------------------------

PF13_0315                       AAAAAAAACAAAAAAAAAAATCAAAAAAAAAAAAAAAAAAAAAAAAAA
MAL13|PF13_0315                 ------------------------------------------------
su_gi_contig_855                ------------------------------------------------
gi|21254534|gb|BQ451422.1|BQ451 ------------------------------------------------

PF13_0315                       AAAATCAAAAAAAAAAAAAAATCAAATAAAAATATAAATATAAATATC
MAL13|PF13_0315                 ------------------------------------------------
su_gi_contig_855                ------------------------------------------------
gi|21254534|gb|BQ451422.1|BQ451 ------------------------------------------------

PF13_0315                       CAAATTTTAAAGATGTAACGAAACATATATATTCAGGACATTATTTGT
MAL13|PF13_0315                 ------------------------------------------------
su_gi_contig_855                ------------------------------------------------
gi|21254534|gb|BQ451422.1|BQ451 ------------------------------------------------

PF13_0315                       GAATTTATGAATATATCGAATTTATAAAAAAATATAAAATTAATTAAT
MAL13|PF13_0315                 ------------------------------------------------
su_gi_contig_855                ------------------------------------------------
gi|21254534|gb|BQ451422.1|BQ451 ------------------------------------------------

PF13_0315                       TATAAATATTAAAATGTAGAAAAATATGGAATAATAAATTTTTCCCCC
MAL13|PF13_0315                 ------------------------------------------------
su_gi_contig_855                ------------------------------------------------
gi|21254534|gb|BQ451422.1|BQ451 ------------------------------------------------

PF13_0315                       TTCTCATATCTTTAAAAACAAAAAAAATATATTATAATAGCCTTTTAT
MAL13|PF13_0315                 ------------------------------------------------
su_gi_contig_855                ------------------------------------------------
gi|21254534|gb|BQ451422.1|BQ451 ------------------------------------------------

PF13_0315                       TATTCAATTTATTATATATAAATTTTGTTTATTCCTTAGTCCTAGATT
MAL13|PF13_0315                 ------------------------------------------------
su_gi_contig_855                ------------------------------------------------
gi|21254534|gb|BQ451422.1|BQ451 ------------------------------------------------

PF13_0315                       GAAACGAGTGATATTGAAGATGCGGTAAGTTTATATTCCAATGAAAAT
MAL13|PF13_0315                 ------------------------------------------------
su_gi_contig_855                ------------------------------------------------
gi|21254534|gb|BQ451422.1|BQ451 ------------------------------------------------

PF13_0315                       GAATTTATTATATTTTTGAAAGAATCTATTTTGGTTATATATATATAT
MAL13|PF13_0315                 ------------------------------------------------
su_gi_contig_855                ------------------------------------------------
gi|21254534|gb|BQ451422.1|BQ451 ------------------------------------------------

PF13_0315                       ATATATATATATATATATATATTACGTATTATTGAAATATTAAAGTAT
MAL13|PF13_0315                 ------------------------------------------------
su_gi_contig_855                ------------------------------------------------
gi|21254534|gb|BQ451422.1|BQ451 ------------------------------------------------

PF13_0315                       GAATATAGAAATATATATTTATATATTTATTTTATTTTTTCGCTTTTC
MAL13|PF13_0315                 ------------------------------------------------
su_gi_contig_855                ------------------------------------------------
gi|21254534|gb|BQ451422.1|BQ451 ------------------------------------------------

PF13_0315                       ACGTTTATATTTAATTTTCTTTTTTTATTATTCTACTTATTTATTTTT
MAL13|PF13_0315                 ------------------------------------------------
su_gi_contig_855                ------------------------------------------------
gi|21254534|gb|BQ451422.1|BQ451 ------------------------------------------------

PF13_0315                       TCTTTTTTTATTTTTTTTTTTCATTCTTTTTTTCTTTTTCTTTCTTTT
MAL13|PF13_0315                 ------------------------------------------------
su_gi_contig_855                ------------------------------------------------
gi|21254534|gb|BQ451422.1|BQ451 ------------------------------------------------

PF13_0315                       TTTTTTTTTTTTTTTTTATGTAATATAGAGTTATTTTATTATATAATA
MAL13|PF13_0315                 ------------------------------------------------
su_gi_contig_855                ------------------------------------------------
gi|21254534|gb|BQ451422.1|BQ451 ------------------------------------------------

PF13_0315                       TTACTTTTTTACTTACATAGTATTCTATTGAAAACATGTTAAAATGAA
MAL13|PF13_0315                 ------------------------------------------------
su_gi_contig_855                ------------------------------------------------
gi|21254534|gb|BQ451422.1|BQ451 ------------------------------------------------

PF13_0315                       TTACACATTTGCTCAATGGTCTTATTTTATTCTGTTGTATTATATATA
MAL13|PF13_0315                 ------------------------------------------------
su_gi_contig_855                ------------------------------------------------
gi|21254534|gb|BQ451422.1|BQ451 ------------------------------------------------

PF13_0315                       TATATATATATATATATATATTCATATATATATATATTTATATTCTTT
MAL13|PF13_0315                 ------------------------------------------------
su_gi_contig_855                ------------------------------------------------
gi|21254534|gb|BQ451422.1|BQ451 ------------------------------------------------

PF13_0315                       GACACCTACAATTTATGTTCATTATTTTATATGTATATATTATTTTAT
MAL13|PF13_0315                 ------------------------------------------------
su_gi_contig_855                ------------------------------------------------
gi|21254534|gb|BQ451422.1|BQ451 ------------------------------------------------

PF13_0315                       ATCAAAAGTTAAATGATAAATATGAATTATACTTTATGGGTTTGGTTC
MAL13|PF13_0315                 ------------------------------------------------
su_gi_contig_855                ------------------------------------------------
gi|21254534|gb|BQ451422.1|BQ451 ------------------------------------------------

PF13_0315                       TTTATTTTTATTTATTTTTTGTTTTCATTTTAATTTAATTTTTTTTTT
MAL13|PF13_0315                 ------------------------------------------------
su_gi_contig_855                ------------------------------------------------
gi|21254534|gb|BQ451422.1|BQ451 ------------------------------------------------

PF13_0315                       TTTTTTGTATTTCTCAAGTTTTAATCATTTCTATTCCAAAAAGAAAAT
MAL13|PF13_0315                 ------------------------------------------------
su_gi_contig_855                ------------------------------------------------
gi|21254534|gb|BQ451422.1|BQ451 ------------------------------------------------

PF13_0315                       TACGTTTATTTATATAAAAACGTTTATATAGTATTTATATATATATTT
MAL13|PF13_0315                 ------------------------------------------------
su_gi_contig_855                ------------------------------------------------
gi|21254534|gb|BQ451422.1|BQ451 ------------------------------------------------

PF13_0315                       TGATTCCTTTATTTTTATATATTTTATTTACTTTTCCTTTCCATATTC
MAL13|PF13_0315                 ------------------------------------------------
su_gi_contig_855                ------------------------------------------------
gi|21254534|gb|BQ451422.1|BQ451 ------------------------------------------------

PF13_0315                       TACTTCCATATATACATTTTTTTTATTATAAAAATATATTTTCTCCTT
MAL13|PF13_0315                 ------------------------------------------------
su_gi_contig_855                ------------------------------------------------
gi|21254534|gb|BQ451422.1|BQ451 ------------------------------------------------

PF13_0315                       TCGATATAATCAAAATGTTTTATATTATTATTTTCCTATTTATTTAGA
MAL13|PF13_0315                 ------------------------------------------------
su_gi_contig_855                ------------------------------------------------
gi|21254534|gb|BQ451422.1|BQ451 ------------------------------------------------

PF13_0315                       ATATAGAATATATATATATATATATATATATATAATTTTATATAATAG
MAL13|PF13_0315                 ------------------------------------------------
su_gi_contig_855                ------------------------------------------------
gi|21254534|gb|BQ451422.1|BQ451 ------------------------------------------------

PF13_0315                       TTATATAAATATTCTTTTTTTTTTTTTTTTTTTTAATAAACCTATATC
MAL13|PF13_0315                 ------------------------------------------------
su_gi_contig_855                ------------------------------------------------
gi|21254534|gb|BQ451422.1|BQ451 ------------------------------------------------

PF13_0315                       CATATTTCATTTAATTTTTAAATGGAATAATTAATATATAAAATAAAA
MAL13|PF13_0315                 ------------------------------------------------
su_gi_contig_855                ------------------------------------------------
gi|21254534|gb|BQ451422.1|BQ451 ------------------------------------------------

PF13_0315                       TTTA
MAL13|PF13_0315                 ----
su_gi_contig_855                ----
gi|21254534|gb|BQ451422.1|BQ451 ----

;

endblock;
