# Supplementary material for: cDNA sequences reveal considerable gene prediction inaccuracy in the Plasmodium falciparum genome
Source: BMC Genomics. 2007 Jul 27;8:255. doi: 10.1186/1471-2164-8-255 (PMC1978503; doi:10.1186/1471-2164-8-255)
Supplement: Additional file 2 — Genes with predicted coding regions fully covered by EST and confirmation of predicted introns. Aligned cDNA and predicted CDS sequences can be viewed by double clicking the hyper-linked gene names in the Excel file. [file 1471-2164-8-255-S2.zip › PF13_0316.TXT]

#NEXUS

[!This data assembled using Sequencher, from Gene Codes Corporation.]
begin data;
   dimensions ntax=3 nchar=2456;
   format datatype=dna gap=- interleave=yes;
   matrix

PF13_0316g                TATTATATTAGTAAAGAAAGAAGGCTTTTTTGATTAATCCAAAATTAT
Pfa3D7|chr13|PF13_0316|Pf ------------------------------------------------
SU_CLEAN_contig_349       ------------------------------------------------

PF13_0316g                AGGTATATAAAATTCTTGTTTACCCGCATAATAAAAAATTGTTGAATG
Pfa3D7|chr13|PF13_0316|Pf ------------------------------------------------
SU_CLEAN_contig_349       ------------------------------------------------

PF13_0316g                ATTATATTATTTATATACACCTTCGGTAAAAAATAATATATATATATA
Pfa3D7|chr13|PF13_0316|Pf ------------------------------------------------
SU_CLEAN_contig_349       ------------------------------------------------

PF13_0316g                TATATATATATATATATATATATATATTTATACATAATAAAATAATTC
Pfa3D7|chr13|PF13_0316|Pf ------------------------------------------------
SU_CLEAN_contig_349       ------------------------------------------------

PF13_0316g                ATTAATCAAAAAAAAATTTATTAAGTATTAAAATAATACATATATATA
Pfa3D7|chr13|PF13_0316|Pf ------------------------------------------------
SU_CLEAN_contig_349       ------------------------------------------------

PF13_0316g                TATATTATTTTATATTATATATAATATATTATACTTTTAATTTCTCGT
Pfa3D7|chr13|PF13_0316|Pf ------------------------------------------------
SU_CLEAN_contig_349       ------------------------------------------------

PF13_0316g                AATAAAATTATTATTTATATATAATTATTTTTTATAGGATATATACAA
Pfa3D7|chr13|PF13_0316|Pf ------------------------------------------------
SU_CLEAN_contig_349       ------------------------------------------------

PF13_0316g                TAATTTTCATAAAATAAGTATATAATTTTTTTTTTTTTAATTTTCATA
Pfa3D7|chr13|PF13_0316|Pf ------------------------------------------------
SU_CLEAN_contig_349       ------------------------------------------------

PF13_0316g                TCTATATAAATAATATGTAATATATATATAATATAATATTATTCCGAA
Pfa3D7|chr13|PF13_0316|Pf ------------------------------------------------
SU_CLEAN_contig_349       ------------------------------------------------

PF13_0316g                GTAAAAAAGAAAAAGAAAAAAAAAAAAAAAAAAAATTTCTTAAAAGTT
Pfa3D7|chr13|PF13_0316|Pf ------------------------------------------------
SU_CLEAN_contig_349       ------------------------------------------------

PF13_0316g                TAAATGAATAAAAAAATATATTTTTATTAATATATTAAAATTAAGAAA
Pfa3D7|chr13|PF13_0316|Pf ------------------------------------------------
SU_CLEAN_contig_349       TAAATGAATAAAAAAATATATTTTTATTAATATATTAAAATTAAGAAA

PF13_0316g                TAAAATAAAAAATATTTGAAAAACAAAGGAAACCTTTTGAAAGTTTTA
Pfa3D7|chr13|PF13_0316|Pf ------------------------------------------------
SU_CLEAN_contig_349       TAAAATAAAAAATATTTGAAAAACAAAGGAAACCTTTTGAAAGTTTTA

PF13_0316g                ATATTAATCCGAATTAAGAATTTATTTCTTTTATATAAATAATATTAA
Pfa3D7|chr13|PF13_0316|Pf ------------------------------------------------
SU_CLEAN_contig_349       ATATTAATCCGAATTAAGAATTTATTTCTTTTATATAAATAATATTAA

PF13_0316g                GGTAAATTTTAAAAAATAATAAAAAAGAAAAAGAAAAGTATACATATA
Pfa3D7|chr13|PF13_0316|Pf ------------------------------------------------
SU_CLEAN_contig_349       G-----------------------------------------------

PF13_0316g                TATATATATATATTTTTTTTTTATTTATATATAATGTTATCAAAATAG
Pfa3D7|chr13|PF13_0316|Pf ------------------------------------------------
SU_CLEAN_contig_349       ------------------------------------------------

PF13_0316g                AAAGATATGGAATAACATAAAAAAATAATAATATTTATATATATATAT
Pfa3D7|chr13|PF13_0316|Pf ------------------------------------------------
SU_CLEAN_contig_349       ------------------------------------------------

PF13_0316g                TTATATGAGCAACATTTTATATTTTGTAAAAGGAATAATAAAAAATAT
Pfa3D7|chr13|PF13_0316|Pf ------------------------------------------------
SU_CLEAN_contig_349       ------------------------------------------------

PF13_0316g                ATAAATACATAAATATATATTATTATACATATAATATATGTAATTACA
Pfa3D7|chr13|PF13_0316|Pf ------------------------------------------------
SU_CLEAN_contig_349       ------------------------------------------------

PF13_0316g                TTTTATGTTGTTATTGAAATTAAAAATATTAATATCTATTCAAATATA
Pfa3D7|chr13|PF13_0316|Pf ------------------------------------------------
SU_CLEAN_contig_349       ------------------------------------------------

PF13_0316g                TATAATATATTTTATATTTTCTATTAATATATAATATATATTTATATT
Pfa3D7|chr13|PF13_0316|Pf ------------------------------------------------
SU_CLEAN_contig_349       ------------------------------------------------

PF13_0316g                TATTAAAATTACAGAAGAGTTATATAAAATATTATACACAATGGGACG
Pfa3D7|chr13|PF13_0316|Pf ----------------------------------------ATGGGACG
SU_CLEAN_contig_349       --------------AAGAGTTATATAAAATATTATACACAATGGGACG

PF13_0316g                TATGTACGGTAAAGGTAAAGGTATATCTAGTTCTACACTTCCATATAA
Pfa3D7|chr13|PF13_0316|Pf TATGTACGGTAAAGGTAAAGGTATATCTAGTTCTACACTTCCATATAA
SU_CLEAN_contig_349       TATGTACGGTAAAGGTAAAGGTATATCTAGTTCTACACTTCCATATAA

PF13_0316g                AAGGAAACAACCAAGTTGGTTAAAACAAAAACCATCAGAAATTGAGGA
Pfa3D7|chr13|PF13_0316|Pf AAGGAAACAACCAAGTTGGTTAAAACAAAAACCATCAGAAATTGAGGA
SU_CLEAN_contig_349       AAGGAAACAACCAAGTTGGTTAAAACAAAAACCATCAGAAATTGAGGA

PF13_0316g                TGCTATAATTAAGTTAGCTAAAAAAGGACAAACCCCATCACAAATAGG
Pfa3D7|chr13|PF13_0316|Pf TGCTATAATTAAGTTAGCTAAAAAAGGACAAACCCCATCACAAATAGG
SU_CLEAN_contig_349       TGCTATAATTAAGTTAGCTAAAAAAGGACAAACCCCATCACAAATAGG

PF13_0316g                TGCCACCTTAAGAGATAATTATGGTATTCCACAGGTAAAATCTGTTAC
Pfa3D7|chr13|PF13_0316|Pf TGCCACCTTAAGAGATAATTATGGTATTCCACAGGTAAAATCTGTTAC
SU_CLEAN_contig_349       TGCCACCTTAAGAGATAATTATGGTATTCCACAGGTAAAATCTGTTAC

PF13_0316g                CGGAAATAAAATTTTAAGAATCTTAAGAGCTCAAGGTATTGCTACAAC
Pfa3D7|chr13|PF13_0316|Pf CGGAAATAAAATTTTAAGAATCTTAAGAGCTCAAGGTATTGCTACAAC
SU_CLEAN_contig_349       CGGAAATAAAATTTTAAGAATCTTAAGAGCTCAAGGTATTGCTACAAC

PF13_0316g                TATTCCTGAAGATTTATATTTTTTAATTAAAAAAGCTGTTTCTATGAG
Pfa3D7|chr13|PF13_0316|Pf TATTCCTGAAGATTTATATTTTTTAATTAAAAAAGCTGTTTCTATGAG
SU_CLEAN_contig_349       TATTCCTGAAGATTTATATTTTTTAATTAAAAAAGCTGTTTCTATGAG

PF13_0316g                AAAACATCTTGAAAAGAACAAGAAAGATAAAGATTGTAAGTTCAGACT
Pfa3D7|chr13|PF13_0316|Pf AAAACATCTTGAAAAGAACAAGAAAGATAAAGATTGTAAGTTCAGACT
SU_CLEAN_contig_349       AAAACATCTTGAAAAGAACAAGAAAGATAAAGATTGTAAGTTCAGACT

PF13_0316g                TATTTTAACCGAATCCAAAATTCATAGAATATCACGATATTATAAAAG
Pfa3D7|chr13|PF13_0316|Pf TATTTTAACCGAATCCAAAATTCATAGAATATCACGATATTATAAAAG
SU_CLEAN_contig_349       TATTTTAACCGAATCCAAAATTCATAGAATATCACGATATTATAAAAG

PF13_0316g                AAAAAAATTATTACCATCTAACTGGAAATACCAATCAAGTACTGCTAG
Pfa3D7|chr13|PF13_0316|Pf AAAAAAATTATTACCATCTAACTGGAAATACCAATCAAGTACTGCTAG
SU_CLEAN_contig_349       AAAAAAATTATTACCATCTAACTGGAAATACCAATCAAGTACTGCTAG

PF13_0316g                CGCTCTAATTGCTTAAAAGAAAAAAAAAAAAAAAAAAAAAAAAAAAAA
Pfa3D7|chr13|PF13_0316|Pf CGCTCTAATTGCTTAA--------------------------------
SU_CLEAN_contig_349       CGCTCTAATTGCTCAAAAAAAAAAAAAAAAAAAA--------------

PF13_0316g                AATTAAATAATAAAATATATTTTAAAATAATGAAGCTTATAAAGAATT
Pfa3D7|chr13|PF13_0316|Pf ------------------------------------------------
SU_CLEAN_contig_349       ------------------------------------------------

PF13_0316g                AGATTATTTATACTTACATATGTGGATGTAAATTCTTTTTTAATACAT
Pfa3D7|chr13|PF13_0316|Pf ------------------------------------------------
SU_CLEAN_contig_349       ------------------------------------------------

PF13_0316g                ATTTGAAAAGTATTCTTCTTATTTTTTTTTTTTTTTTTTTTTTTTTTT
Pfa3D7|chr13|PF13_0316|Pf ------------------------------------------------
SU_CLEAN_contig_349       ------------------------------------------------

PF13_0316g                TTTTTTAATATATATATATATAATATATATATAATTTTTCATATTTTT
Pfa3D7|chr13|PF13_0316|Pf ------------------------------------------------
SU_CLEAN_contig_349       ------------------------------------------------

PF13_0316g                GTTGTGTATTTATCAAAATTTATAAACTTCTGTATAAAATATTAAGAA
Pfa3D7|chr13|PF13_0316|Pf ------------------------------------------------
SU_CLEAN_contig_349       ------------------------------------------------

PF13_0316g                TATATTTATATAAAAAGTTTAAAAATTACTTTGCTATATTCGCAAATA
Pfa3D7|chr13|PF13_0316|Pf ------------------------------------------------
SU_CLEAN_contig_349       ------------------------------------------------

PF13_0316g                TATAGTTCATTCAATAATAAAAAAAAAATATATAGAAAAATATTATAT
Pfa3D7|chr13|PF13_0316|Pf ------------------------------------------------
SU_CLEAN_contig_349       ------------------------------------------------

PF13_0316g                GTATAACAACAAAAACAAGAAAACAATAATCATGTTGAAAAAATATAT
Pfa3D7|chr13|PF13_0316|Pf ------------------------------------------------
SU_CLEAN_contig_349       ------------------------------------------------

PF13_0316g                ATATATATATATATATATATATATATATATATGTGTGTGTGTGTGTGG
Pfa3D7|chr13|PF13_0316|Pf ------------------------------------------------
SU_CLEAN_contig_349       ------------------------------------------------

PF13_0316g                TTATTCCCACAGTGATTAAAACTTATATATTATATACAATTATATTTA
Pfa3D7|chr13|PF13_0316|Pf ------------------------------------------------
SU_CLEAN_contig_349       ------------------------------------------------

PF13_0316g                TTTTTTTGCTAATGATACAAAATAAATATGCATATTCAAAAAAAAGAT
Pfa3D7|chr13|PF13_0316|Pf ------------------------------------------------
SU_CLEAN_contig_349       ------------------------------------------------

PF13_0316g                AAGAAAACAAAAGAAAAATTCAACTTAAAAAGTATTAATAGAAATACA
Pfa3D7|chr13|PF13_0316|Pf ------------------------------------------------
SU_CLEAN_contig_349       ------------------------------------------------

PF13_0316g                CCAATAAAAATAATAAAATAATAAATTATATATGTAGTAGGCATAAAT
Pfa3D7|chr13|PF13_0316|Pf ------------------------------------------------
SU_CLEAN_contig_349       ------------------------------------------------

PF13_0316g                TCTACATAAGTTAGCTATTTTTTGCTATTTGTATAACATCCTCATCAG
Pfa3D7|chr13|PF13_0316|Pf ------------------------------------------------
SU_CLEAN_contig_349       ------------------------------------------------

PF13_0316g                CTAGTTTGTGATCTGAAATTAAAATGAAAATTAAAAAAAACAAAATGT
Pfa3D7|chr13|PF13_0316|Pf ------------------------------------------------
SU_CLEAN_contig_349       ------------------------------------------------

PF13_0316g                TTTAACATATATATATATATATATATATAATATAATATACAATTCATA
Pfa3D7|chr13|PF13_0316|Pf ------------------------------------------------
SU_CLEAN_contig_349       ------------------------------------------------

PF13_0316g                TTACACATTTTTATTATTAACTTACGTAAGTCTACTCTTTGTGGGTTG
Pfa3D7|chr13|PF13_0316|Pf ------------------------------------------------
SU_CLEAN_contig_349       ------------------------------------------------

PF13_0316g                TGTTTAGTGCTTCTTCCCCATACCAAAGCAAACTTAAAATCTTTAATC
Pfa3D7|chr13|PF13_0316|Pf ------------------------------------------------
SU_CLEAN_contig_349       ------------------------------------------------

PF13_0316g                ATATCCTAAATATAAATTAAAAAATTAAATGACATATAATATGATGTG
Pfa3D7|chr13|PF13_0316|Pf ------------------------------------------------
SU_CLEAN_contig_349       ------------------------------------------------

PF13_0316g                ATAAAATTGGATATATATATATATATATATATTATTACTATTTGGTAA
Pfa3D7|chr13|PF13_0316|Pf ------------------------------------------------
SU_CLEAN_contig_349       ------------------------------------------------

PF13_0316g                TAAAATAA
Pfa3D7|chr13|PF13_0316|Pf --------
SU_CLEAN_contig_349       --------

;

endblock;
