# Supplementary material for: cDNA sequences reveal considerable gene prediction inaccuracy in the Plasmodium falciparum genome
Source: BMC Genomics. 2007 Jul 27;8:255. doi: 10.1186/1471-2164-8-255 (PMC1978503; doi:10.1186/1471-2164-8-255)
Supplement: Additional file 2 — Genes with predicted coding regions fully covered by EST and confirmation of predicted introns. Aligned cDNA and predicted CDS sequences can be viewed by double clicking the hyper-linked gene names in the Excel file. [file 1471-2164-8-255-S2.zip › PF13_0318.TXT]

#NEXUS

[!This data assembled using Sequencher, from Gene Codes Corporation.]
begin data;
   dimensions ntax=3 nchar=3968;
   format datatype=dna gap=- interleave=yes;
   matrix

PF13_0318         TTTAAATCTACATTACAAATGGGTATGGATATCGAATTATTAGATATG
MAL13|PF13_0318   ------------------------------------------------
su_gi_contig_2302 ------------------------------------------------

PF13_0318         AAATTTGTATCATCTCTTTCTTGGTATGTGTATAAATAATTTAACATA
MAL13|PF13_0318   ------------------------------------------------
su_gi_contig_2302 ------------------------------------------------

PF13_0318         TAATTAAAATTAAAAAGAAACAAAATTAAAAATATAAATAAATAAGTA
MAL13|PF13_0318   ------------------------------------------------
su_gi_contig_2302 ------------------------------------------------

PF13_0318         AATATATATATATATATATTTATTAATGTATTTATTTTCGTTGTAGGT
MAL13|PF13_0318   ------------------------------------------------
su_gi_contig_2302 ------------------------------------------------

PF13_0318         ATTTTCTTGTCATGTTTGGATCGAGTGGTTTAATAAGCATTATCGATT
MAL13|PF13_0318   ------------------------------------------------
su_gi_contig_2302 ------------------------------------------------

PF13_0318         ATTTTGTTCTTCAAGGTAATAATCATGATACATATTAAAAAAGAAGTT
MAL13|PF13_0318   ------------------------------------------------
su_gi_contig_2302 ------------------------------------------------

PF13_0318         ATAATTATATAGATACTGTTACATAAAATATATATTTTATAAATTTTT
MAL13|PF13_0318   ------------------------------------------------
su_gi_contig_2302 ------------------------------------------------

PF13_0318         TTTTTTTTTTTTCTTTTTTTAATATATAGATAAGGACAGATCACAGAA
MAL13|PF13_0318   ------------------------------------------------
su_gi_contig_2302 ------------------------------------------------

PF13_0318         TAATGCCATGGATAACTTAATGGCTACTCATAATCCTTTGGCAAAACG
MAL13|PF13_0318   ------------------------------------------------
su_gi_contig_2302 ------------------------------------------------

PF13_0318         TAATTAATTTAATATAAAAAATAAATAATTTTTTATTTATTTATTATT
MAL13|PF13_0318   ------------------------------------------------
su_gi_contig_2302 ------------------------------------------------

PF13_0318         TTATTTTTTTACTTTATTTCTGAAATATTTTAGCACCTGGAAATATGA
MAL13|PF13_0318   ------------------------------------------------
su_gi_contig_2302 ------------------------------------------------

PF13_0318         ACAATATACCCGACTTGAGGAAGTTCTTTAATAAAAAGAAAGAAGAAC
MAL13|PF13_0318   ------------------------------------------------
su_gi_contig_2302 ------------------------------------------------

PF13_0318         TGGATAATGTGGTATTTAAAATAGAAAGAAAAAAAAAATAAAATAAAT
MAL13|PF13_0318   ------------------------------------------------
su_gi_contig_2302 ------------------------------------------------

PF13_0318         AAAATAAAATAAAATAATAGAAGTCACGAATATATATTTATATTTTTA
MAL13|PF13_0318   ------------------------------------------------
su_gi_contig_2302 ------------------------------------------------

PF13_0318         TGTTACTTTTTCTTATAATTTTACTTTTATTCCACTCTTATACACATT
MAL13|PF13_0318   ------------------------------------------------
su_gi_contig_2302 ------------------------------------------------

PF13_0318         TTACTTTTCTATTCGTGTCATATATTTTAATCACCATATATATATAGA
MAL13|PF13_0318   ------------------------------------------------
su_gi_contig_2302 ------------------------------------------------

PF13_0318         TATATATATATATTTATTTATTTATTTATATATTTTTTTAATTTATTT
MAL13|PF13_0318   ------------------------------------------------
su_gi_contig_2302 ------------------------------------------------

PF13_0318         TTTTAGAAATATGAATTTTTACTGGAAAATATTGAATGTGAACTTTTA
MAL13|PF13_0318   ------------------------------------------------
su_gi_contig_2302 ------------------------------------------------

PF13_0318         CAAAAATGGGAATAATCAAATTGTTAATTTTTTTTTTTTTTTACTTAA
MAL13|PF13_0318   ------------------------------------------------
su_gi_contig_2302 ------------------------------------------------

PF13_0318         GATTGAATAATATATATAAATATTTTAATTAATTATATTTTAAATATG
MAL13|PF13_0318   ------------------------------------------------
su_gi_contig_2302 ------------------------------------------------

PF13_0318         CTGTATATAACAATATATGTATAATTTATTTAATATAAAAAAAATTTT
MAL13|PF13_0318   ------------------------------------------------
su_gi_contig_2302 ------------------------------------------------

PF13_0318         TCAAAATGTTTGAATAATAATACTTTTGTATCTCTAATTATTTTATTA
MAL13|PF13_0318   ------------------------------------------------
su_gi_contig_2302 ------------------------------------------------

PF13_0318         ATAAATATAAATATAAATATAAATTTTTTTTTTTTTTTTTTTTTTTTA
MAL13|PF13_0318   ------------------------------------------------
su_gi_contig_2302 ------------------------------------------------

PF13_0318         AATGACAAAATAACTTTTTTTTTTTCTTTTTTAAGTATAATAATATAT
MAL13|PF13_0318   ------------------------------------------------
su_gi_contig_2302 ------------------------------------------------

PF13_0318         TATATATATATATATATAATATATTAATTAAATATATTTTTTCTCCCA
MAL13|PF13_0318   ------------------------------------------------
su_gi_contig_2302 ------------------------------------------------

PF13_0318         TAATAATATTATATAAATTTTATATTTTTTTTTTTTTTTTTTTTTTTT
MAL13|PF13_0318   ------------------------------------------------
su_gi_contig_2302 ------------------------------------------------

PF13_0318         TTTTTCCTGGAAAAAATAAAAATAAAATTTATAAAAACATATCTTGTT
MAL13|PF13_0318   ------------------------------------------------
su_gi_contig_2302 ------------------------------------------------

PF13_0318         TTTATATTTTTTCATAGTATTACATTATTTTAAAAAATTAAAAATTAT
MAL13|PF13_0318   ------------------------------------------------
su_gi_contig_2302 ------------------------------------------------

PF13_0318         TAAAAAATATAATAATAATAATAATAATAATAAAGTTTCAGCATACTA
MAL13|PF13_0318   ------------------------------------------------
su_gi_contig_2302 ------------------------------------------------

PF13_0318         TATTAAAATATATTATATATATATATATATATATATATATATATATGT
MAL13|PF13_0318   ------------------------------------------------
su_gi_contig_2302 ------------------------------------------------

PF13_0318         AATATTTTATTATGTAGTAATAACTTAATGTATTATAGAAATAGAACA
MAL13|PF13_0318   ------------------------------------------------
su_gi_contig_2302 ------------------------------------------------

PF13_0318         ATATTTATAAAATGAGGGAAAATGATAATACAGAACAACAAATATCAG
MAL13|PF13_0318   -----------ATGAGGGAAAATGATAATACAGAACAACAAATATCAG
su_gi_contig_2302 ATATTTATAAAATGAGGGAAAATGATAATACAGAACAACAAATATCAG

PF13_0318         ATATGACAACTTCAAAGGATGAAAAATCTAATAACAAAAAGGTATAAA
MAL13|PF13_0318   ATATGACAACTTCAAAGGATGAAAAATCTAATAACAAAAAG-------
su_gi_contig_2302 ATATGACAACTTCAAAGGATGAAAAATCTAATAACAAAAAG-------

PF13_0318         CAAATAATTTATACAATGAAAAGGAAAAATAAAATAAATAAAATACAT
MAL13|PF13_0318   ------------------------------------------------
su_gi_contig_2302 ------------------------------------------------

PF13_0318         TATTTATATATATGTTTTAAAAATTTATGAATTTATAATCAGTAGAGA
MAL13|PF13_0318   ------------------------------------------------
su_gi_contig_2302 ------------------------------------------------

PF13_0318         GTAGTTATGACATATATATGAATAAATAAATATATACAAATGTATATA
MAL13|PF13_0318   ------------------------------------------------
su_gi_contig_2302 ------------------------------------------------

PF13_0318         TTTATATATATATATGTATATATTTTTATATATTACATTTTTCAGCCA
MAL13|PF13_0318   ---------------------------------------------CCA
su_gi_contig_2302 ---------------------------------------------CCA

PF13_0318         CATTTGAGAAAAGCAGCAGGTATTGTTTGGAAGGATCCTACATTAGAC
MAL13|PF13_0318   CATTTGAGAAAAGCAGCAGGTATTGTTTGGAAGGATCCTACATTAGAC
su_gi_contig_2302 CATTTGAGAAAAGCAGCAGGTATTGTTTGGAAGGATCCTACATTAGAC

PF13_0318         GAATGGCCAGAAAATGATTTTCGAATATTCTGTGGGAATTTAGGGAAT
MAL13|PF13_0318   GAATGGCCAGAAAATGATTTTCGAATATTCTGTGGGAATTTAGGGAAT
su_gi_contig_2302 GAATGGCCAGAAAATGATTTTCGAATATTCTGTGGGAATTTAGGGAAT

PF13_0318         GAAGTATCGAGTGATATTCTTGCTAATGCCTTTAGAAAATATAAGTCC
MAL13|PF13_0318   GAAGTATCGAGTGATATTCTTGCTAATGCCTTTAGAAAATATAAGTCC
su_gi_contig_2302 GAAGTATCGAGTGATATTCTTGCTAATGCCTTTAGAAAATATAAGTCC

PF13_0318         TTTAATATGGCCAAGGTAAATGAAAAACAAATCACAAGAACATATATA
MAL13|PF13_0318   TTTAATATGGCCAAG---------------------------------
su_gi_contig_2302 TTTAATATGGCCAAG---------------------------------

PF13_0318         TATATATATATATATATATATATATATATATATGTTTACATTATGTGT
MAL13|PF13_0318   ------------------------------------------------
su_gi_contig_2302 ------------------------------------------------

PF13_0318         CGAATATTTAGGTATATGTTTTTTTAAATTTATTTCCTTTTTACAAAT
MAL13|PF13_0318   ------------------------------------------------
su_gi_contig_2302 ------------------------------------------------

PF13_0318         TAATCCTTTAGGTAATAAGAGATAAAAGAAATAATAAGACCAAAGGAT
MAL13|PF13_0318   -----------GTAATAAGAGATAAAAGAAATAATAAGACCAAAGGAT
su_gi_contig_2302 -----------GTAATAAGAGATAAAAGAAATAATAAGACCAAAGGAT

PF13_0318         ATGGTTTCGTTTCTTTATCAGATCCTCAAGATATGTTAGATGCTTTAA
MAL13|PF13_0318   ATGGTTTCGTTTCTTTATCAGATCCTCAAGATATGTTAGATGCTTTAA
su_gi_contig_2302 ATGGTTTCGTTTCTTTATCAGATCCTCAAGATATGTTAGATGCTTTAA

PF13_0318         AAACTATGAATAATAAATTTATAGGGAATAGACCTATAACCGTAAAAA
MAL13|PF13_0318   AAACTATGAATAATAAATTTATAGGGAATAGACCTATAACCGTAAAAA
su_gi_contig_2302 AAACTATGAATAATAAATTTATAGGGAATAGACCTATAACCGTAAAAA

PF13_0318         GAAGTAGATGGAAAGATAGAGAAATGAATTCTCAGAAAAATAAAGACT
MAL13|PF13_0318   GAAGTAGATGGAAAGATAGAGAAATGAATTCTCAGAAAAATAAAGACT
su_gi_contig_2302 GAAGTAGATGGAAAGATAGAGAAATGAATTCTCAGAAAAATAAAGACT

PF13_0318         TTGATAACTTTTTAAAAAATTCTCAATTACCTACAAAAAAATTTAGGA
MAL13|PF13_0318   TTGATAACTTTTTAAAAAATTCTCAATTACCTACAAAAAAATTTAGGA
su_gi_contig_2302 TTGATAACTTTTTAAAAAATTCTCAATTACCTACAAAAAAATTTAGGA

PF13_0318         AATTTAAAAAAATCGTCAACAATAATGCTAAAGGTAAAAATCGAATAA
MAL13|PF13_0318   AATTTAAAAAAATCGTCAACAATAATGCTAAAG---------------
su_gi_contig_2302 AATTTAAAAAAATCGTCAACAATAATGCTAAAG---------------

PF13_0318         TCAACAATTATACATACATATATATTATACATATATATTTATATATAT
MAL13|PF13_0318   ------------------------------------------------
su_gi_contig_2302 ------------------------------------------------

PF13_0318         ATATATATATATATATATATTTTATAGATATTCATGAAAGATTAATAA
MAL13|PF13_0318   ---------------------------ATATTCATGAAAGATTAATAA
su_gi_contig_2302 ---------------------------ATATTCATGAAAGATTAATAA

PF13_0318         ATAAAGATACCTTGAACTAAATTATATAACGATATTGTATGATAATTT
MAL13|PF13_0318   ATAAAGATACCTTGAACTAA----------------------------
su_gi_contig_2302 ATAAAGATACCTTGAACTAAATTATATAACGATATTGTATGATAATTT

PF13_0318         TAATAAAAATATATCATCATTATTTAATGAAAAATCATATAAAATTAT
MAL13|PF13_0318   ------------------------------------------------
su_gi_contig_2302 TAATAAAAATATATCATCATTATTTAATGAAAAATCATATAAAATTAT

PF13_0318         AATCATGGCCCTTTACCTATCAAGAACCTAATAAAATTGACTAAAACT
MAL13|PF13_0318   ------------------------------------------------
su_gi_contig_2302 AATCATGGCCCTTTACCTATCAAGAACCTAATAAAATTGACTAAAACT

PF13_0318         TTTTAAAATATTTTTTTCAAATGTTGAATGAAAAACATTTGTGTGTTT
MAL13|PF13_0318   ------------------------------------------------
su_gi_contig_2302 TTTTAAAATATTTTTTTCAAATGTTGAATGAAAAACATTTGTGTGTTT

PF13_0318         GTATTTGTAATTTTTTTTTATTTTGTCACATATGTATATATATAGATA
MAL13|PF13_0318   ------------------------------------------------
su_gi_contig_2302 GTATTTGTAATTTTTTTTTATTTTGTCACATATGTATATATATAGATA

PF13_0318         TAGATAAATATTTATATTTATATTTCATATTATTTTTATTATTCTATT
MAL13|PF13_0318   ------------------------------------------------
su_gi_contig_2302 TAGATAAATATTTATATTTATATTTCATATTATTTTTATTATTCTATT

PF13_0318         ATATTTCATTGTATTACATTTAATTTTTTTTTTTGGTATATTTTATAA
MAL13|PF13_0318   ------------------------------------------------
su_gi_contig_2302 ATATTTCATTGTATTACATTTAATTTTTTTTTTTGGTATATTTTATAA

PF13_0318         TTCAATTTTTAAAATGTTGTTCATAATATATATTATTACACTTTAAAA
MAL13|PF13_0318   ------------------------------------------------
su_gi_contig_2302 TTCAATTTTTAAAATGTTGTTCATAATATATATTATTACACTTTAAAA

PF13_0318         GAATATATATATATATATATATTTATATATTATTCATATAATGATTTA
MAL13|PF13_0318   ------------------------------------------------
su_gi_contig_2302 GAATATATATATATATATATATTTATATATTATTCATATAATGATTTA

PF13_0318         TGTTAACATATACAATATTGATACAAATTATGAAACAATAAAGAAATA
MAL13|PF13_0318   ------------------------------------------------
su_gi_contig_2302 TGTTAACATATACAATATTGATACAAATTAT-----------------

PF13_0318         ATAATAATTTATCTATGTAATGAATATATATATAAATGTAAGGTTTAT
MAL13|PF13_0318   ------------------------------------------------
su_gi_contig_2302 ------------------------------------------------

PF13_0318         ATATTATATTATCTTATTACATTTTTAAATTTCACGTAACCTTTTTAG
MAL13|PF13_0318   ------------------------------------------------
su_gi_contig_2302 ------------------------------------------------

PF13_0318         AGGTGTAATATTTTGACATTGTAACTTATAATATTCTTTAAAAAAAAT
MAL13|PF13_0318   ------------------------------------------------
su_gi_contig_2302 ------------------------------------------------

PF13_0318         AATATGATTTTATTAAATTAAGGTAATAAAAAAAAAAAAAAAAAAAAA
MAL13|PF13_0318   ------------------------------------------------
su_gi_contig_2302 ------------------------------------------------

PF13_0318         AAGAAAAAAAGAAAATTCAAAATTTTTTTTTATATTGTTTATAACATT
MAL13|PF13_0318   ------------------------------------------------
su_gi_contig_2302 ------------------------------------------------

PF13_0318         TTGAAATATCAAGAATACAAATAAATCATAGCTGCCTTACACATGTCA
MAL13|PF13_0318   ------------------------------------------------
su_gi_contig_2302 ------------------------------------------------

PF13_0318         TGTTATAATATCTATACATACGTGTATAATGCCCTATAAATATTAATA
MAL13|PF13_0318   ------------------------------------------------
su_gi_contig_2302 ------------------------------------------------

PF13_0318         TATATATATATGATATATTTATGTAATATTTCTTTTTTCATTTTTTAC
MAL13|PF13_0318   ------------------------------------------------
su_gi_contig_2302 ------------------------------------------------

PF13_0318         AATTTTATATATTCTGATACTTTGACATAATTATTTTTTTTTTCTTTA
MAL13|PF13_0318   ------------------------------------------------
su_gi_contig_2302 ------------------------------------------------

PF13_0318         TAAAACATATTAAACATAAGAAATAGAAATAGAAAAAGAAAAGGAAAA
MAL13|PF13_0318   ------------------------------------------------
su_gi_contig_2302 ------------------------------------------------

PF13_0318         AATTTGTATGAATATATCTTTTTCAAATAAAACAAATATATGTATATA
MAL13|PF13_0318   ------------------------------------------------
su_gi_contig_2302 ------------------------------------------------

PF13_0318         TATATATATATATATATATGATATTATTTTTTATTTTTAATAATATGT
MAL13|PF13_0318   ------------------------------------------------
su_gi_contig_2302 ------------------------------------------------

PF13_0318         TTATGATATAATAAATATTACATATAAATATATATATTTTTTTATGTT
MAL13|PF13_0318   ------------------------------------------------
su_gi_contig_2302 ------------------------------------------------

PF13_0318         CATCCACATTTTTGTATATTATAATATGGAATAATAAATATATATATT
MAL13|PF13_0318   ------------------------------------------------
su_gi_contig_2302 ------------------------------------------------

PF13_0318         TCTATGTTTTTTCCCCTTATTTTGTTTTAATTTTTTTTTTTTTTTTTT
MAL13|PF13_0318   ------------------------------------------------
su_gi_contig_2302 ------------------------------------------------

PF13_0318         TTTTTTTTTTTCCCTCTTTTAATCATGAATGTATCAAGGGTATTATTA
MAL13|PF13_0318   ------------------------------------------------
su_gi_contig_2302 ------------------------------------------------

PF13_0318         AATAACTCTAAAATATTAAAGAGGAATATTGAATTTAAAGAAATATTT
MAL13|PF13_0318   ------------------------------------------------
su_gi_contig_2302 ------------------------------------------------

PF13_0318         ACACCTAGATGGTTTTTAGAATGTCCTAATTATAGTCGCATGCCATTA
MAL13|PF13_0318   ------------------------------------------------
su_gi_contig_2302 ------------------------------------------------

PF13_0318         TGGAGAAGATTTTTTGAAGGACAGTATACAAATGGATCTTTTTTATTT
MAL13|PF13_0318   ------------------------------------------------
su_gi_contig_2302 ------------------------------------------------

PF13_0318         TTTGGAAATGCATGGACATCAATGTTTGCTTTTGCATTTATGTTATGG
MAL13|PF13_0318   ------------------------------------------------
su_gi_contig_2302 ------------------------------------------------

PF13_0318         TATTCAAGAATTTTTGATCCTCCCCCTTTAGAAAGAATAGATAAATAC
MAL13|PF13_0318   ------------------------------------------------
su_gi_contig_2302 ------------------------------------------------

PF13_0318         TGGTTAAATTCACCGAAATTTCGTATTTTATC
MAL13|PF13_0318   --------------------------------
su_gi_contig_2302 --------------------------------

;

endblock;
