# Supplementary material for: cDNA sequences reveal considerable gene prediction inaccuracy in the Plasmodium falciparum genome
Source: BMC Genomics. 2007 Jul 27;8:255. doi: 10.1186/1471-2164-8-255 (PMC1978503; doi:10.1186/1471-2164-8-255)
Supplement: Additional file 2 — Genes with predicted coding regions fully covered by EST and confirmation of predicted introns. Aligned cDNA and predicted CDS sequences can be viewed by double clicking the hyper-linked gene names in the Excel file. [file 1471-2164-8-255-S2.zip › PF13_0328.TXT]

#NEXUS

[!This data assembled using Sequencher, from Gene Codes Corporation.]
begin data;
   dimensions ntax=3 nchar=3824;
   format datatype=dna gap=- interleave=yes;
   matrix

PF13_0328        TAGCCATTACAAATATGTATAAATTTCTATATATATATATATATATAT
MAL13|PF13_0328  ------------------------------------------------
su_gi_contig_551 ------------------------------------------------

PF13_0328        ATAAACATACTGCAAATATTAATTGCACTTTTTATATATACAAAAACT
MAL13|PF13_0328  ------------------------------------------------
su_gi_contig_551 ------------------------------------------------

PF13_0328        ATAGAGAGAGCCAAATAATAAAAAAAAAATTAATTAAATGATTTGAAA
MAL13|PF13_0328  ------------------------------------------------
su_gi_contig_551 ------------------------------------------------

PF13_0328        TGGTTATATATATTAAAACATTTTATAAGACAAAATTCATAAGATATT
MAL13|PF13_0328  ------------------------------------------------
su_gi_contig_551 ------------------------------------------------

PF13_0328        AATAATTTTTATATTTTATTTTCCTATTCATTTTTAATAATATATCAT
MAL13|PF13_0328  ------------------------------------------------
su_gi_contig_551 ------------------------------------------------

PF13_0328        ATATAAAAAGGGTGCTTTTAAAAGAATGGATTGAGATTCAAATATAAT
MAL13|PF13_0328  ------------------------------------------------
su_gi_contig_551 ------------------------------------------------

PF13_0328        ATTATAAATATATAAACATAATTATATATGCATCTTATATTAAAAACT
MAL13|PF13_0328  ------------------------------------------------
su_gi_contig_551 ------------------------------------------------

PF13_0328        CATAGAATAATATATATAATAATATATAGCTTAATTATATATAATCTT
MAL13|PF13_0328  ------------------------------------------------
su_gi_contig_551 ------------------------------------------------

PF13_0328        TCTTAAAAAACAAACAAACAAACAAACAAAAAAAAAAAAATTTTTTTT
MAL13|PF13_0328  ------------------------------------------------
su_gi_contig_551 ------------------------------------------------

PF13_0328        TTTATTAATTACAAATAATTTATATATATATATATAATATTCCCACAT
MAL13|PF13_0328  ------------------------------------------------
su_gi_contig_551 ------------------------------------------------

PF13_0328        ATATTGTGATAATTCTTATATGATTCAATATAAAAAATTGAAAAATAA
MAL13|PF13_0328  ------------------------------------------------
su_gi_contig_551 ------------------------------------------------

PF13_0328        AATATTATCTTTATATATGTGCATATATTAAAAATTAAACACCTAGGC
MAL13|PF13_0328  ------------------------------------------------
su_gi_contig_551 ------------------------------------------------

PF13_0328        ATATATTACTCATTATTTTATTCAAGATAGGATAAAAAAAAAAAAAAA
MAL13|PF13_0328  ------------------------------------------------
su_gi_contig_551 ------------------------------------------------

PF13_0328        AAAAAAGAGAAAAGAGAATATTAAAATTATCATGACCTTTTATCATTT
MAL13|PF13_0328  ------------------------------------------------
su_gi_contig_551 ------------------------------------------------

PF13_0328        TGATTTTTCTTCATCCTTATATTTTATAAATAAAATTAATATAATTCA
MAL13|PF13_0328  ------------------------------------------------
su_gi_contig_551 ------------------------------------------------

PF13_0328        TAAAATATTTAATATATTTATATATATATTTTTTTTTTTCATATGCTA
MAL13|PF13_0328  ------------------------------------------------
su_gi_contig_551 ------------------------------------------------

PF13_0328        ATATAATAAACAATATATATAATGAATTACACATAAGTTATACATTAA
MAL13|PF13_0328  ------------------------------------------------
su_gi_contig_551 ------------------------------------------------

PF13_0328        GAAACATTTATAAATAAATATATATATATATATATATATATATATACA
MAL13|PF13_0328  ------------------------------------------------
su_gi_contig_551 ------------------------------------------------

PF13_0328        TATATATATTATATGTTTTTTTCTCCATAGTGTTAAAAAAATAAACTA
MAL13|PF13_0328  ------------------------------------------------
su_gi_contig_551 ------------------------------------------------

PF13_0328        ATAAATATATATATAATATTAATATATATACAATATATATAATATGCA
MAL13|PF13_0328  ------------------------------------------------
su_gi_contig_551 ------------------------------------------------

PF13_0328        CATTATCATTTATATCTTTAAAAATAACTTTTGAAGAGAAATTTTTAC
MAL13|PF13_0328  ------------------------------------------------
su_gi_contig_551 ------------------------------------------------

PF13_0328        ACAATAGTATTTTTAAGGTATAAGTTTTTTTTTTTTTTTTTTTTTTTC
MAL13|PF13_0328  ------------------------------------------------
su_gi_contig_551 ------------------------------------------------

PF13_0328        TCTTCTTTTCTAACTAAAAAGAAAAAAAATATTACATATATATATTAT
MAL13|PF13_0328  ------------------------------------------------
su_gi_contig_551 ------------------------------------------------

PF13_0328        CTAAATATATGCATTAAATTTTATGTAGTAATTTTTTTTATTTCTTTT
MAL13|PF13_0328  ------------------------------------------------
su_gi_contig_551 ------------------------------------------------

PF13_0328        TTTCGAAAATGTTATGAATGAAAAAAAATAAATAAGAATACATAATAT
MAL13|PF13_0328  ------------------------------------------------
su_gi_contig_551 ------------------------------------------------

PF13_0328        TAAAAATAGATTGAATACTTAAATATAAGAAAAAATATTAATAATAAT
MAL13|PF13_0328  ------------------------------------------------
su_gi_contig_551 ------------------------------------------------

PF13_0328        AAAAATAATTAAAAATACTGCTATTAGAAAATTGTCAGCCAAAAAAAA
MAL13|PF13_0328  ------------------------------------------------
su_gi_contig_551 ------------------------------------------------

PF13_0328        AAAAAAAAAAAAAAAAAAAAAAAGAGAAAAATATACATTAAGATATAA
MAL13|PF13_0328  ------------------------------------------------
su_gi_contig_551 -----------------------------------------------A

PF13_0328        ATAAATAAAAACATAAGTATTTATATTTATATTCATAATTTTTTATTA
MAL13|PF13_0328  ------------------------------------------------
su_gi_contig_551 ATAAATAAAAACATAAGTATTTATATTTATATTCATAATTTTTTATTA

PF13_0328        CACATATAATAAAAAATAAATAAATAAAAATAAAAAATAATATATATA
MAL13|PF13_0328  ------------------------------------------------
su_gi_contig_551 CACATATAATAAAAAATAAATAAATAAAAATAAAAAATAATATATATA

PF13_0328        TATATATATATACAAATTTTATATAAATAAGGAATTATCATAAAAAGC
MAL13|PF13_0328  ------------------------------------------------
su_gi_contig_551 TATATATATATACAAATTTTATATAAATAAGGAATTATCATAAAAAGC

PF13_0328        TTAATTAAAAAATGTTAGAGGCCAAATTAAATAATGCATCAATTTTAA
MAL13|PF13_0328  -----------ATGTTAGAGGCCAAATTAAATAATGCATCAATTTTAA
su_gi_contig_551 TTAATTAAAAAATGTTAGAGGCCAAATTAAATAATGCATCAATTTTAA

PF13_0328        AAAAACTTTTTGAATGTATCAAAGATTTAGTAAATGATGCCAATGTGG
MAL13|PF13_0328  AAAAACTTTTTGAATGTATCAAAGATTTAGTAAATGATGCCAATGTGG
su_gi_contig_551 AAAAACTTTTTGAATGTATCAAAGATTTAGTAAATGATGCCAATGTGG

PF13_0328        ATGCTGATGAAAGTGGATTAAAATTACAAGCATTAGATGGGAATCATG
MAL13|PF13_0328  ATGCTGATGAAAGTGGATTAAAATTACAAGCATTAGATGGGAATCATG
su_gi_contig_551 ATGCTGATGAAAGTGGATTAAAATTACAAGCATTAGATGGGAATCATG

PF13_0328        TATCTTTGGTTAGCTTACATTTATTAGATTCAGGATTTTCTCATTATA
MAL13|PF13_0328  TATCTTTGGTTAGCTTACATTTATTAGATTCAGGATTTTCTCATTATA
su_gi_contig_551 TATCTTTGGTTAGCTTACATTTATTAGATTCAGGATTTTCTCATTATA

PF13_0328        GATGTGATCGTGAAAGAGTTTTAGGTGTAAATATTGCATCATTAAATA
MAL13|PF13_0328  GATGTGATCGTGAAAGAGTTTTAGGTGTAAATATTGCATCATTAAATA
su_gi_contig_551 GATGTGATCGTGAAAGAGTTTTAGGTGTAAATATTGCATCATTAAATA

PF13_0328        AAGTATTCAAATTATGTGGAGCTAATGAATCAGTAGTTATATCTAGTA
MAL13|PF13_0328  AAGTATTCAAATTATGTGGAGCTAATGAATCAGTAGTTATATCTAGTA
su_gi_contig_551 AAGTATTCAAATTATGTGGAGCTAATGAATCAGTAGTTATATCTAGTA

PF13_0328        AAGATGATGAAGATAATTTAAATTTTGTTTTTGAAAACAACAAAGAAG
MAL13|PF13_0328  AAGATGATGAAGATAATTTAAATTTTGTTTTTGAAAACAACAAAGAAG
su_gi_contig_551 AAGATGATGAAGATAATTTAAATTTTGTTTTTGAAAACAACAAAGAAG

PF13_0328        ATAAAGTTACTAACTTTTCTTTAAAATTAATGTCTATTGAATTGGACT
MAL13|PF13_0328  ATAAAGTTACTAACTTTTCTTTAAAATTAATGTCTATTGAATTGGACT
su_gi_contig_551 ATAAAGTTACTAACTTTTCTTTAAAATTAATGTCTATTGAATTGGACT

PF13_0328        CTTTAAATATACCAGATTGTGAAGAAGGATTTGATGCAGAAGTTGAAT
MAL13|PF13_0328  CTTTAAATATACCAGATTGTGAAGAAGGATTTGATGCAGAAGTTGAAT
su_gi_contig_551 CTTTAAATATACCAGATTGTGAAGAAGGATTTGATGCAGAAGTTGAAT

PF13_0328        TAAGCAGCAAAGAATTAACCAATATATTTAGGAATTTATCAGAATTTT
MAL13|PF13_0328  TAAGCAGCAAAGAATTAACCAATATATTTAGGAATTTATCAGAATTTT
su_gi_contig_551 TAAGCAGCAAAGAATTAACCAATATATTTAGGAATTTATCAGAATTTT

PF13_0328        CTGATACCGTTTTTATTGAAATTGATTCTAACTGTATCAAATTTACTA
MAL13|PF13_0328  CTGATACCGTTTTTATTGAAATTGATTCTAACTGTATCAAATTTACTA
su_gi_contig_551 CTGATACCGTTTTTATTGAAATTGATTCTAACTGTATCAAATTTACTA

PF13_0328        CAAAAGGTATAGTAGGTGATGCTGAAGTAGCTCTCAAACCAAGAGATT
MAL13|PF13_0328  CAAAAGGTATAGTAGGTGATGCTGAAGTAGCTCTCAAACCAAGAGATT
su_gi_contig_551 CAAAAGGTATAGTAGGTGATGCTGAAGTAGCTCTCAAACCAAGAGATT

PF13_0328        CAACTAGCGAAGATGATATTGGAGTTACAATTAAATCCAAAAAAAAAA
MAL13|PF13_0328  CAACTAGCGAAGATGATATTGGAGTTACAATTAAATCCAAAAAAAAAA
su_gi_contig_551 CAACTAGCGAAGATGATATTGGAGTTACAATTAAATCCAAAAAAAAAA

PF13_0328        TTAAACAATCCTTTGCCATCAAATATTTAAACTTGTTTTCTAAATCAA
MAL13|PF13_0328  TTAAACAATCCTTTGCCATCAAATATTTAAACTTGTTTTCTAAATCAA
su_gi_contig_551 TTAAACAATCCTTTGCCATCAAATATTTAAACTTGTTTTCTAAATCAA

PF13_0328        ACATTTTAGCAGATGTCGTTGTCTTAGGATTAAGTGACAGTAGACCAA
MAL13|PF13_0328  ACATTTTAGCAGATGTCGTTGTCTTAGGATTAAGTGACAGTAGACCAA
su_gi_contig_551 ACATTTTAGCAGATGTCGTTGTCTTAGGATTAAGTGACAGTAGACCAA

PF13_0328        TCGAATTCAAATATGAAATTAAAGATACCTCCCCTGATTCAGATACCT
MAL13|PF13_0328  TCGAATTCAAATATGAAATTAAAGATACCTCCCCTGATTCAGATACCT
su_gi_contig_551 TCGAATTCAAATATGAAATTAAAGATACCTCCCCTGATTCAGATACCT

PF13_0328        TAAAAATTGGATTTGTTAAATTTTTCTTAGCTCCCAAAATGGATGACG
MAL13|PF13_0328  TAAAAATTGGATTTGTTAAATTTTTCTTAGCTCCCAAAATGGATGACG
su_gi_contig_551 TAAAAATTGGATTTGTTAAATTTTTCTTAGCTCCCAAAATGGATGACG

PF13_0328        ATATGGATAATAAAGATTAATCTCAATAAAATATTATATATATATATA
MAL13|PF13_0328  ATATGGATAATAAAGATTAA----------------------------
su_gi_contig_551 ATATGGATAATAAAGATTAATCTCAATAAAATATTATATATATATATA

PF13_0328        TGTACATATTTTCATATATATATTTATCGTCATCTATATATTGACCTT
MAL13|PF13_0328  ------------------------------------------------
su_gi_contig_551 TGTACATATTTTCATATATATATTTATCGTCATCTATATATTGACCTT

PF13_0328        ACATATTATATACATATATATATATATATATGCCAAATAAGAAAATTA
MAL13|PF13_0328  ------------------------------------------------
su_gi_contig_551 ACATATTATATACATATATATATATATATATGCCAAATAAGAAAATTA

PF13_0328        TGAGATCTTTTTATAACAAAATATTTTAAACATAAAAACAAAAAAAAA
MAL13|PF13_0328  ------------------------------------------------
su_gi_contig_551 TGAGATCTTTTTATAACAAAATATTTTAAACATAAAAACAAAAAAAAA

PF13_0328        TATAGAAAACACCTTTCACCCTCAAAATGAAAACTGTCATATAAATCA
MAL13|PF13_0328  ------------------------------------------------
su_gi_contig_551 TATAGAAAACACCTTTCACCCTCAAAATGAAAACTGTCATATAAATCA

PF13_0328        AACTTTTGCTCTCATTTTGAATTTTCTAATAAAAAAAAAAAATTTTTA
MAL13|PF13_0328  ------------------------------------------------
su_gi_contig_551 AACTTTTGCTCTCATTTTGAA---------------------------

PF13_0328        TATGTACACTATGTATAAAACAATATATAACCATATTATATACTCATA
MAL13|PF13_0328  ------------------------------------------------
su_gi_contig_551 ------------------------------------------------

PF13_0328        TATAATAGTTCCTATAGGTTAAAAAAATTTATGGTGATAAATCATCAT
MAL13|PF13_0328  ------------------------------------------------
su_gi_contig_551 ------------------------------------------------

PF13_0328        ACATTATAAAATATAAAAAAATCTATATCCCGAAAAAAAATGAATGTA
MAL13|PF13_0328  ------------------------------------------------
su_gi_contig_551 ------------------------------------------------

PF13_0328        TCCATATTTGTTCACACACACACATATTTATATATATATATATATATA
MAL13|PF13_0328  ------------------------------------------------
su_gi_contig_551 ------------------------------------------------

PF13_0328        TATATATATATATATATATTTGTTATAATTCCACTTTATTTCAAAGTT
MAL13|PF13_0328  ------------------------------------------------
su_gi_contig_551 ------------------------------------------------

PF13_0328        AATACATATTTATAAAATTTCAATTTATTATTTTATAATGTTTTTTTT
MAL13|PF13_0328  ------------------------------------------------
su_gi_contig_551 ------------------------------------------------

PF13_0328        AAATATCTATCTTTAGTAGTTCTTATATTTGATAAAAGAACACAACAA
MAL13|PF13_0328  ------------------------------------------------
su_gi_contig_551 ------------------------------------------------

PF13_0328        AATAATCGTCGTATATGAAAAATAAAAAATACGAATGTATCTAAATAT
MAL13|PF13_0328  ------------------------------------------------
su_gi_contig_551 ------------------------------------------------

PF13_0328        TTAAACACTCTTAGAAAAAAGAAACAAAAATATAAACAATTAACAAAC
MAL13|PF13_0328  ------------------------------------------------
su_gi_contig_551 ------------------------------------------------

PF13_0328        ATGCAAATTTTAAATGTGTATGAATAAAACTTAAAAATGTAGATGCTT
MAL13|PF13_0328  ------------------------------------------------
su_gi_contig_551 ------------------------------------------------

PF13_0328        CTACTTTTATATGAATACACACAGGAATATATATATGTATATATATAT
MAL13|PF13_0328  ------------------------------------------------
su_gi_contig_551 ------------------------------------------------

PF13_0328        ATATATATATATATATATATTTTTTTTTTTTTTTTTTTTTTTTCCAAT
MAL13|PF13_0328  ------------------------------------------------
su_gi_contig_551 ------------------------------------------------

PF13_0328        CTTAATAGTTATAACTTGCAGCGTCACGCCACAATACTATTAGATCCA
MAL13|PF13_0328  ------------------------------------------------
su_gi_contig_551 ------------------------------------------------

PF13_0328        CAAAGGCGTCTCTTTCCTTCTGTGTTTTCGTTTTTATAGGCAACTCCA
MAL13|PF13_0328  ------------------------------------------------
su_gi_contig_551 ------------------------------------------------

PF13_0328        AACCTTCTGGGAAATCCTCAGTAGGTGGTCCATATATACATAAGGTAA
MAL13|PF13_0328  ------------------------------------------------
su_gi_contig_551 ------------------------------------------------

PF13_0328        CTTTTGCACTCACCTTTCTTGGCTCCCTCTTATTTGCAGATATTAATA
MAL13|PF13_0328  ------------------------------------------------
su_gi_contig_551 ------------------------------------------------

PF13_0328        TTGGATGAGATAATCCTTTTGATATATTTTTTATTCGCACAACCGATA
MAL13|PF13_0328  ------------------------------------------------
su_gi_contig_551 ------------------------------------------------

PF13_0328        TTTTAAATACACGTTCTGTATCATCTCCTATTGTCCATTCTAATGTAT
MAL13|PF13_0328  ------------------------------------------------
su_gi_contig_551 ------------------------------------------------

PF13_0328        TTAGATCTTGGCTTGCTTTCCATTTAAATAATAACCTTTGATCACTTT
MAL13|PF13_0328  ------------------------------------------------
su_gi_contig_551 ------------------------------------------------

PF13_0328        GATAATATATTTTACTGTGACCTCCTTTTCTTAAACAATCCTTTATAT
MAL13|PF13_0328  ------------------------------------------------
su_gi_contig_551 ------------------------------------------------

PF13_0328        TAGATGCTAAATCATGCACACCATTTATATATGGATCCTTATCAAATT
MAL13|PF13_0328  ------------------------------------------------
su_gi_contig_551 ------------------------------------------------

PF13_0328        CAGATAAATTAAAATCAAATATTAATAAAGTATTTTTAAATGCTTCCA
MAL13|PF13_0328  ------------------------------------------------
su_gi_contig_551 ------------------------------------------------

PF13_0328        ATGGATCATCGGCCGAATTCATGGCTTCTAAAGTAAGTTGCACCTTTT
MAL13|PF13_0328  ------------------------------------------------
su_gi_contig_551 ------------------------------------------------

PF13_0328        GCCATAATTGCTTATCTTCTTTTTTATTATTCATTTTTGATAAAGCAG
MAL13|PF13_0328  ------------------------------------------------
su_gi_contig_551 ------------------------------------------------

PF13_0328        ACTTGAAACATTTTATTATATCCCTAGTAATCGTTGTATCATATACCT
MAL13|PF13_0328  ------------------------------------------------
su_gi_contig_551 ------------------------------------------------

PF13_0328        CTACAGAATACATTGCTATGTTGTCTATACAT
MAL13|PF13_0328  --------------------------------
su_gi_contig_551 --------------------------------

;

endblock;
