# Supplementary material for: cDNA sequences reveal considerable gene prediction inaccuracy in the Plasmodium falciparum genome
Source: BMC Genomics. 2007 Jul 27;8:255. doi: 10.1186/1471-2164-8-255 (PMC1978503; doi:10.1186/1471-2164-8-255)
Supplement: Additional file 2 — Genes with predicted coding regions fully covered by EST and confirmation of predicted introns. Aligned cDNA and predicted CDS sequences can be viewed by double clicking the hyper-linked gene names in the Excel file. [file 1471-2164-8-255-S2.zip › PF13_0334.TXT]

#NEXUS

[!This data assembled using Sequencher, from Gene Codes Corporation.]
begin data;
   dimensions ntax=3 nchar=4592;
   format datatype=dna gap=- interleave=yes;
   matrix

PF13_0334         TGTATATTTTATTTTTTATATTTTATTTTATTTTTTTTTCCTTATATA
MAL13|PF13_0334   ------------------------------------------------
su_gi_contig_1578 ------------------------------------------------

PF13_0334         TATTAATTACTCATATTCTTGGAGAGAGGATATCCTAAAAATGATATC
MAL13|PF13_0334   ------------------------------------------------
su_gi_contig_1578 ------------------------------------------------

PF13_0334         GTTTAAAAATTTCATGTTTGGCATAAAGAGATAATAATATATATGATA
MAL13|PF13_0334   ------------------------------------------------
su_gi_contig_1578 ------------------------------------------------

PF13_0334         TATTCCTGTATATTTAAACAACACATTATTTTGTATTATCAAATCATT
MAL13|PF13_0334   ------------------------------------------------
su_gi_contig_1578 ------------------------------------------------

PF13_0334         AACATTAGTTATGTCTGAATATATTTGTTCACCTTTGTTATTATGATA
MAL13|PF13_0334   ------------------------------------------------
su_gi_contig_1578 ------------------------------------------------

PF13_0334         ATTTTCTGTATTTTTATAATAATTGATTTTATGTAAGTTTTTATATGT
MAL13|PF13_0334   ------------------------------------------------
su_gi_contig_1578 ------------------------------------------------

PF13_0334         TAAATCGATTTCATAATTCTTAGATAAGTAATTAAAAAAATCATATAA
MAL13|PF13_0334   ------------------------------------------------
su_gi_contig_1578 ------------------------------------------------

PF13_0334         GTTGTATGATACATTATTCGTATATTTATATACATCCAAATATATAGT
MAL13|PF13_0334   ------------------------------------------------
su_gi_contig_1578 ------------------------------------------------

PF13_0334         TATATCTATATTTTTTAAATAAGTAAAATATTTTTCAAAATCTTCTTC
MAL13|PF13_0334   ------------------------------------------------
su_gi_contig_1578 ------------------------------------------------

PF13_0334         TATAATAACTCCTTTTTTTATATTCATCTTTTCTTTTCTTTTATATTT
MAL13|PF13_0334   ------------------------------------------------
su_gi_contig_1578 ------------------------------------------------

PF13_0334         TCCTTTATCTGCATAATGATCTACATTTTCATAAGTAGCATACACTGC
MAL13|PF13_0334   ------------------------------------------------
su_gi_contig_1578 ------------------------------------------------

PF13_0334         TCGTCTATCTTTAATTAGATTGCGAGCGTGTCCTCTTCTCACTTTAAT
MAL13|PF13_0334   ------------------------------------------------
su_gi_contig_1578 ------------------------------------------------

PF13_0334         AATTTCACCCTTCTCACCTAAATGCGTTATATTATTTAACAAAATTAT
MAL13|PF13_0334   ------------------------------------------------
su_gi_contig_1578 ------------------------------------------------

PF13_0334         ATATGTATATTTATTTTCCACAGCAGCGATATATGTTTTTCTTTTAAC
MAL13|PF13_0334   ------------------------------------------------
su_gi_contig_1578 ------------------------------------------------

PF13_0334         GGTATATCGATTGAAATTTAAATAGGAACTCATAAAATGCTTCTGCAA
MAL13|PF13_0334   ------------------------------------------------
su_gi_contig_1578 ------------------------------------------------

PF13_0334         ATTGTACAAAGGTTTCAGTTCTCTTATTCTAAACATCTTTGTTTTATA
MAL13|PF13_0334   ------------------------------------------------
su_gi_contig_1578 ------------------------------------------------

PF13_0334         ATATGGAGATGTCATAAAAAGAGGGATACCATAAAATACATATTTTAG
MAL13|PF13_0334   ------------------------------------------------
su_gi_contig_1578 ------------------------------------------------

PF13_0334         TGTAAATATATTTTTATTATTTCATGCTTCATTATATTTAAAAAAAAA
MAL13|PF13_0334   ------------------------------------------------
su_gi_contig_1578 ------------------------------------------------

PF13_0334         AAAAAAAAAAAAAAAAAAAACACAAATATATAAATATATAAATATATA
MAL13|PF13_0334   ------------------------------------------------
su_gi_contig_1578 ------------------------------------------------

PF13_0334         AACAATTTGAAGAATTATATAAAATCATAATTTATAATATTAACAATA
MAL13|PF13_0334   ------------------------------------------------
su_gi_contig_1578 ------------------------------------------------

PF13_0334         TGGAAAAATCAAACCATATACTGTTAATAAATGGAGATTTATAGAATG
MAL13|PF13_0334   ------------------------------------------------
su_gi_contig_1578 ------------------------------------------------

PF13_0334         AAATATGTAAATATTATTTTGTTATTTAAAATGAATACTTTATTATAT
MAL13|PF13_0334   ------------------------------------------------
su_gi_contig_1578 ------------------------------------------------

PF13_0334         ATATATATATATATATATATATATATATATATATATGAACAATGTACG
MAL13|PF13_0334   ------------------------------------------------
su_gi_contig_1578 ------------------------------------------------

PF13_0334         TATAATATTTTTATTACGAACATATATCAATTTAAAAATATTTTTTAT
MAL13|PF13_0334   ------------------------------------------------
su_gi_contig_1578 ------------------------------------------------

PF13_0334         AAAATGGTAAAATATATAAGTATTATATAATGTTATATATATATATAT
MAL13|PF13_0334   ------------------------------------------------
su_gi_contig_1578 ------------------------------------------------

PF13_0334         AATATATATATATATTTTTATATATTTTTTAAATATTTCTGATTCTGA
MAL13|PF13_0334   ------------------------------------------------
su_gi_contig_1578 ------------------------------------------------

PF13_0334         TTCTGATTCTGATTCTGATTTTTCTTCTTCTTATTCTTCTTCTTCTTT
MAL13|PF13_0334   ------------------------------------------------
su_gi_contig_1578 ------------------TTTTTCTTCTTCTTATTCTTCTTCTTCTTT

PF13_0334         TTATTATTATTATTATTATTATTTTTTATTTTTTATAGAATGTATATT
MAL13|PF13_0334   ------------------------------------------------
su_gi_contig_1578 TTATTATTATTATTATTATTATTTTTTATTTTTTATAGAATGTATATT

PF13_0334         TTCAATTATATCCTAAAATCTGAGTCATATTTTTTTATATTTTATAAT
MAL13|PF13_0334   ------------------------------------------------
su_gi_contig_1578 TTCAATTATATCCTAAAATCTGAGTCATATTTTTTTATATTTTATAAT

PF13_0334         ATGCATTTCCTATTTTGATTAAGTTCATATATATAACAAATTTATACC
MAL13|PF13_0334   ------------------------------------------------
su_gi_contig_1578 ATGCATTTCCTATTTTGATTAAGTTCATATATATAACAAATTTATACC

PF13_0334         CATCATATTATAAATATTTATGAATGATCATTTCTTCTAAGGTATTAT
MAL13|PF13_0334   ------------------------------------------------
su_gi_contig_1578 CATCATATTATAAATATTTATGAATGATCATTTCTTCTAAGGTATTAT

PF13_0334         GAAATAACAAAATGGTGAAAAGGAATTTACCTCAATTTGAATTACCCA
MAL13|PF13_0334   -----------ATGGTGAAAAGGAATTTACCTCAATTTGAATTACCCA
su_gi_contig_1578 GAAATAACAAAATGGAGAAAAGGAATTTACCTCAATTTGAATTACCCA

PF13_0334         ATAAGAATTGGAACATAGTAAACCAATATTAATAATAAAAAAGAATTT
MAL13|PF13_0334   ATAAGAATTGGAACATA-------------------------------
su_gi_contig_1578 ATAAGAATTGGAACATA-------------------------------

PF13_0334         ATACAATTATATATATATATATATATATATATATATATATATATATAT
MAL13|PF13_0334   ------------------------------------------------
su_gi_contig_1578 ------------------------------------------------

PF13_0334         TTACATATATACCATGTGTTATATATAACTATTTTTACATATACATAT
MAL13|PF13_0334   ------------------------------------------------
su_gi_contig_1578 ------------------------------------------------

PF13_0334         ATATATTTGTATATATCTGTATACCCTTTTTATTTTGTACCAAAATTT
MAL13|PF13_0334   ------------------------------------------------
su_gi_contig_1578 ------------------------------------------------

PF13_0334         TTTTTTTTTTTTTTTTTTTTTTCTTCAAGTTTGAAGATAGCTTGCTGT
MAL13|PF13_0334   -----------------------------TTTGAAGATAGCTTGCTGT
su_gi_contig_1578 -----------------------------TTTGAAGATAGCTTGCTGT

PF13_0334         ACCGCATTGTGAAAGATAAAGAAGATAAAATTTACAAAAAAATATTTT
MAL13|PF13_0334   ACCGCATTGTGAAAGATAAAGAAGATAAAATTTACAAAAAAATATTTT
su_gi_contig_1578 ACCGCATTGTGAAAGATAAAGAAGATAAAATTTACAAAAAAATATTTT

PF13_0334         CCTTCGATTTAGACAACACCTTAATTTTGTCTCGAGGATTTTTTAAGC
MAL13|PF13_0334   CCTTCGATTTAGACAACACCTTAATTTTGTCTCGAGGATTTTTTAAGC
su_gi_contig_1578 CCTTCGATTTAGACAACACCTTAATTTTGTCTCGAGGATTTTTTAAGC

PF13_0334         CTGCACAGAATGAAAAAGACTATATTTTTTATTCAGATATCATAGAAT
MAL13|PF13_0334   CTGCACAGAATGAAAAAGACTATATTTTTTATTCAGATATCATAGAAT
su_gi_contig_1578 CTGCACAGAATGAAAAAGACTATATTTTTTATTCAGATATCATAGAAT

PF13_0334         TTTTGAAAAAGAAGCATGAAGAGAATTATAAAATTATGATTTTTTCTA
MAL13|PF13_0334   TTTTGAAAAAGAAGCATGAAGAGAATTATAAAATTATGATTTTTTCTA
su_gi_contig_1578 TTTTGAAAAAGAAGCATGAAGAGAATTATAAAATTATGATTTTTTCTA

PF13_0334         ATCAAAAAGGTGTTAGTTCAGGGAAATTAAGTTTATCAAATCTTATAA
MAL13|PF13_0334   ATCAAAAAGGTGTTAGTTCAGGGAAATTAAGTTTATCAAATCTTATAA
su_gi_contig_1578 ATCAAAAAGGTGTTAGTTCAGGGAAATTAAGTTTATCAAATCTTATAA

PF13_0334         ATAGGGTAGATGATATAATAGAAAAAATTGGATTGCCATTAGAATGTT
MAL13|PF13_0334   ATAGGGTAGATGATATAATAGAAAAAATTGGATTGCCATTAGAATGTT
su_gi_contig_1578 ATAGGGTAGATGATATAATAGAAAAAATTGGATTGCCATTAGAATGTT

PF13_0334         ATTTAGCTTTAAAAAATGACAAATATAGAAAACCAAGAATAGGAATGT
MAL13|PF13_0334   ATTTAGCTTTAAAAAATGACAAATATAGAAAACCAAGAATAGGAATGT
su_gi_contig_1578 ATTTAGCTTTAAAAAATGACAAATATAGAAAACCAAGAATAGGAATGT

PF13_0334         ATTTATTTGCCACACAAAATTATAAACAAAATTTAGATGAAGTTATAT
MAL13|PF13_0334   ATTTATTTGCCACACAAAATTATAAACAAAATTTAGATGAAGTTATAT
su_gi_contig_1578 ATTTATTTGCCACACAAAATTATAAACAAAATTTAGATGAAGTTATAT

PF13_0334         ATGTAGGTGATAATGCAAACAGAATTTATGATGAAAAATTTAAACAAG
MAL13|PF13_0334   ATGTAGGTGATAATGCAAACAGAATTTATGATGAAAAATTTAAACAAG
su_gi_contig_1578 ATGTAGGTGATAATGCAAACAGAATTTATGATGAAAAATTTAAACAAG

PF13_0334         AATTTATTAATCATTTAAAATATATATATTCAAAAAATAATGTTAATA
MAL13|PF13_0334   AATTTATTAATCATTTAAAATATATATATTCAAAAAATAATGTTAATA
su_gi_contig_1578 AATTTATTAATCATTTAAAATATATATATTCAAAAAATAATGTTAATA

PF13_0334         TAAATATTAATGATATATATAAACGTTTAAAAAAAGATTATACAGATA
MAL13|PF13_0334   TAAATATTAATGATATATATAAACGTTTAAAAAAAGATTATACAGATA
su_gi_contig_1578 TAAATATTAATGATATATATAAACGTTTAAAAAAAGATTATACAGATA

PF13_0334         CTGATTTAAAATTTGCTTTAAATATCAATGCAAAATTTTATACACCTG
MAL13|PF13_0334   CTGATTTAAAATTTGCTTTAAATATCAATGCAAAATTTTATACACCTG
su_gi_contig_1578 CTGATTTAAAATTTGCTTTAAATATCAATGCAAAATTTTATACACCTG

PF13_0334         AAGATTTATTTCTAAATATTAAAAATCATATATCTACCGATTTTTTAT
MAL13|PF13_0334   AAGATTTATTTCTAAATATTAAAAATCATATATCTACCGATTTTTTAT
su_gi_contig_1578 AAGATTTATTTCTAAATATTAAAAATCATATATCTACCGATTTTTTAT

PF13_0334         TTAATCCTAAATATTTTAATAAAGAATTAAATGAACAAGAAAATATAA
MAL13|PF13_0334   TTAATCCTAAATATTTTAATAAAGAATTAAATGAACAAGAAAATATAA
su_gi_contig_1578 TTAATCCTAAATATTTTAATAAAGAATTAAATGAACAAGAAAATATAA

PF13_0334         ATAAAAAAAATAATCATTTCTATGAAATATGTATGAAAGACTATCATT
MAL13|PF13_0334   ATAAAAAAAATAATCATTTCTATGAAATATGTATGAAAGACTATCATT
su_gi_contig_1578 ATAAAAAAAATAATCATTTCTATGAAATATGTATGAAAGACTATCATT

PF13_0334         CTCAAAACGAAAACATTAATAATAAAAAAAATAATACAAATAATAATA
MAL13|PF13_0334   CTCAAAACGAAAACATTAATAATAAAAAAAATAATACAAATAATAATA
su_gi_contig_1578 CTCAAAACGAAAACATTAATAATAAAAAAAATAATACAAATAATAATA

PF13_0334         TTATACCAAATAATCAATATACAACAAATGAAAAATATATACCTCCAA
MAL13|PF13_0334   TTATACCAAATAATCAATATACAACAAATGAAAAATATATACCTCCAA
su_gi_contig_1578 TTATACCAAATAATCAATATACAACAAATGAAAAATATATACCTCCAA

PF13_0334         ATGATCAACAAAAATTAATCATATTAATAGGACCACCAGGTTGTGGAA
MAL13|PF13_0334   ATGATCAACAAAAATTAATCATATTAATAGGACCACCAGGTTGTGGAA
su_gi_contig_1578 ATGATCAACAAAAATTAATCATATTAATAGGACCACCAGGTTGTGGAA

PF13_0334         AAACCTTTTTATGTACAAACTATTTTTCAACCTATATAAGAATTAATA
MAL13|PF13_0334   AAACCTTTTTATGTACAAACTATTTTTCAACCTATATAAGAATTAATA
su_gi_contig_1578 AAACCTTTTTATGTACAAACTATTTTTCAACCTATATAAGAATTAATA

PF13_0334         TGGAAGAATATAAAACTATATCAAAATGTATTCAAGTATTAAAAGAAA
MAL13|PF13_0334   TGGAAGAATATAAAACTATATCAAAATGTATTCAAGTATTAAAAGAAA
su_gi_contig_1578 TGGAAGAATATAAAACTATATCAAAATGTATTCAAGTATTAAAAGAAA

PF13_0334         AATTATTGCAACGTAAAAATGTTATAATAGATAATGTCAATTCATTAA
MAL13|PF13_0334   AATTATTGCAACGTAAAAATGTTATAATAGATAATGTCAATTCATTAA
su_gi_contig_1578 AATTATTGCAACGTAAAAATGTTATAATAGATAATGTCAATTCATTAA

PF13_0334         TTAAAAATAGACTTTTATATATTAATGAAGCAAAAAAAATAAATCAAA
MAL13|PF13_0334   TTAAAAATAGACTTTTATATATTAATGAAGCAAAAAAAATAAATCAAA
su_gi_contig_1578 TTAAAAATAGACTTTTATATATTAATGAAGCAAAAAAAATAAATCAAA

PF13_0334         ATATCGAAATACGACTTATCTATTTCAACTATTCAAAAGAATTAATTA
MAL13|PF13_0334   ATATCGAAATACGACTTATCTATTTCAACTATTCAAAAGAATTAATTA
su_gi_contig_1578 ATATCGAAATACGACTTATCTATTTCAACTATTCAAAAGAATTAATTA

PF13_0334         TACACTTAAATACCTTTAAATTAATTACTGATAAAACGAACAAATTCA
MAL13|PF13_0334   TACACTTAAATACCTTTAAATTAATTACTGATAAAACGAACAAATTCA
su_gi_contig_1578 TACACTTAAATACCTTTAAATTAATTACTGATAAAACGAACAAATTCA

PF13_0334         ACGATGTTCCTACTATAGCTATTCATTCATTTTATAAATATGTACAAG
MAL13|PF13_0334   ACGATGTTCCTACTATAGCTATTCATTCATTTTATAAATATGTACAAG
su_gi_contig_1578 ACGATGTTCCTACTATAGCTATTCATTCATTTTATAAATATGTACAAG

PF13_0334         AACCTTCAAAAGATGAAAATGTTGATCATATAATAGTTCTAAAAGATG
MAL13|PF13_0334   AACCTTCAAAAGATGAAAATGTTGATCATATAATAGTTCTAAAAGATG
su_gi_contig_1578 AACCTTCAAAAGATGAAAATGTTGATCATATAATAGTTCTAAAAGATG

PF13_0334         AAAATTTTGTACCAACAAAATTTGAAAGCGAAGAACAAAAAAAGTTAT
MAL13|PF13_0334   AAAATTTTGTACCAACAAAATTTGAAAGCGAAGAACAAAAAAAGTTAT
su_gi_contig_1578 AAAATTTTGTACCAACAAAATTTGAAAGCGAAGAACAAAAAAAGTTAT

PF13_0334         TTTTCATGTATTTAAATTGAATGATTAAAATTGAATGATTAAAATTGA
MAL13|PF13_0334   TTTTCATGTATTTAAATTGA----------------------------
su_gi_contig_1578 TTTTCATGTATTTAAATTGAATGATTAAAATTGAATGATTAAAATTGA

PF13_0334         ATAATAAGATGTAATCAATAAATATAAACATACTATGATTTAAAAAAA
MAL13|PF13_0334   ------------------------------------------------
su_gi_contig_1578 ATAATAAGATGTAATCAATAAATATAAACATACTATGATTTAAAAAAA

PF13_0334         AGAAAAAAAAAAAAAAAAAAAAAAAAAATTAAATTAAATTAGCATATA
MAL13|PF13_0334   ------------------------------------------------
su_gi_contig_1578 AAAAAAAAAAA-------------------------------------

PF13_0334         TATATATATATATATATATATATATATGTCTATATTTTTTTTCTATTT
MAL13|PF13_0334   ------------------------------------------------
su_gi_contig_1578 ------------------------------------------------

PF13_0334         ATGATGAATAAAAATATAATATATATTTTTACAAATATATATTTTTAT
MAL13|PF13_0334   ------------------------------------------------
su_gi_contig_1578 ------------------------------------------------

PF13_0334         TTTAATTTTTATTTTTATTTTAATTTTTATTCGTTTCATTCCTTTATA
MAL13|PF13_0334   ------------------------------------------------
su_gi_contig_1578 ------------------------------------------------

PF13_0334         TATATGGTTGCAATATAATTTGGCGGAGTTATCCTTTTTATAATAACA
MAL13|PF13_0334   ------------------------------------------------
su_gi_contig_1578 ------------------------------------------------

PF13_0334         AACTTTTTGAATATTTCCTTAGCATACAAACTAAGTTTTGATTTTGGC
MAL13|PF13_0334   ------------------------------------------------
su_gi_contig_1578 ------------------------------------------------

PF13_0334         CACCCTTTTTGTCAACAGAATTTTTAGGATTCTTCAAATGATCGACCA
MAL13|PF13_0334   ------------------------------------------------
su_gi_contig_1578 ------------------------------------------------

PF13_0334         TTAGGTTGATAAACTTTTCTTCTGATATGTCTGCAGGAAAAATAAAAT
MAL13|PF13_0334   ------------------------------------------------
su_gi_contig_1578 ------------------------------------------------

PF13_0334         ATAAAAAAAATAAAGTGTAAATATCATATTGAACTGATAAATATATAT
MAL13|PF13_0334   ------------------------------------------------
su_gi_contig_1578 ------------------------------------------------

PF13_0334         ATATATATATATATATATATATATATATACATATATTTATATGAATGC
MAL13|PF13_0334   ------------------------------------------------
su_gi_contig_1578 ------------------------------------------------

PF13_0334         TCCTTGGTGTGAACAAAATAAAAAAAATCAACATACAAAAACATACAC
MAL13|PF13_0334   ------------------------------------------------
su_gi_contig_1578 ------------------------------------------------

PF13_0334         ACACACATATATATATCTATATATATATCTTTAATTTCATGTAATCAT
MAL13|PF13_0334   ------------------------------------------------
su_gi_contig_1578 ------------------------------------------------

PF13_0334         CATGGTTTTTTTTTTTTTTTTTTTTTTTTTTTTTTTCCCTTACTTAAA
MAL13|PF13_0334   ------------------------------------------------
su_gi_contig_1578 ------------------------------------------------

PF13_0334         TTATTAACAATATTTTTTCCACCATGGAGTATGACAAATATAATAGGA
MAL13|PF13_0334   ------------------------------------------------
su_gi_contig_1578 ------------------------------------------------

PF13_0334         ACAAAAAATGTAGGAATATTTTCATAGGATTCCATCTTATTTTTTATA
MAL13|PF13_0334   ------------------------------------------------
su_gi_contig_1578 ------------------------------------------------

PF13_0334         TCAACGGCTTTTTTATAAAGTTGACAAAGTGTATATTCATAATTTAAA
MAL13|PF13_0334   ------------------------------------------------
su_gi_contig_1578 ------------------------------------------------

PF13_0334         ACACTTAAGCTTTCTACTGATGCTATTTTTAAAAGTGAATTATAATAT
MAL13|PF13_0334   ------------------------------------------------
su_gi_contig_1578 ------------------------------------------------

PF13_0334         TTAAATATATATGTATCCATATCATGTATCAAATAATATGAAGATAAA
MAL13|PF13_0334   ------------------------------------------------
su_gi_contig_1578 ------------------------------------------------

PF13_0334         GATATTAAGTATACCAATATACGATTAATTAATTTATTTACCAATTGA
MAL13|PF13_0334   ------------------------------------------------
su_gi_contig_1578 ------------------------------------------------

PF13_0334         ATTCTTTCATAATAAGGAATATGCTGAACGATATTTTCATGAAAATAA
MAL13|PF13_0334   ------------------------------------------------
su_gi_contig_1578 ------------------------------------------------

PF13_0334         TTACACAATTCATCAAATAATAAATAAATATCATTTATATTTAAATTT
MAL13|PF13_0334   ------------------------------------------------
su_gi_contig_1578 ------------------------------------------------

PF13_0334         GAAAAATTATTTTTTAAATATGTATATGTTTTTTTTTCAAAATATTCA
MAL13|PF13_0334   ------------------------------------------------
su_gi_contig_1578 ------------------------------------------------

PF13_0334         AAATATTCATATATACATGAATTCACTGCATGATTTAATTCACATATG
MAL13|PF13_0334   ------------------------------------------------
su_gi_contig_1578 ------------------------------------------------

PF13_0334         CCTTTTTCTAACTCTATTAAATCATAAAAACGTTTTTTTTTTTTTTTT
MAL13|PF13_0334   ------------------------------------------------
su_gi_contig_1578 ------------------------------------------------

PF13_0334         TCTTTATTAATTTCTTCTTTAATAAAAAAAGATGTTATTTCGTAATTT
MAL13|PF13_0334   ------------------------------------------------
su_gi_contig_1578 ------------------------------------------------

PF13_0334         TCATCGCTTGTATATAAATCATATGAATCATTTAAATTATTAAATGAA
MAL13|PF13_0334   ------------------------------------------------
su_gi_contig_1578 ------------------------------------------------

PF13_0334         TTAAACTTTATATCAGAAATATAATTAATTTCGAAATTATTTAATTTC
MAL13|PF13_0334   ------------------------------------------------
su_gi_contig_1578 ------------------------------------------------

PF13_0334         ATTTCTTCATCTTTAACAGTATATTTTTTCTCCATATCATTAATTTGG
MAL13|PF13_0334   ------------------------------------------------
su_gi_contig_1578 ------------------------------------------------

PF13_0334         TTCTGCAATATATCTCCTTCGTTTTTTTTGTCCACCTCTTCCTTATCT
MAL13|PF13_0334   ------------------------------------------------
su_gi_contig_1578 ------------------------------------------------

PF13_0334         TCTTTATTTTCTTCATCATTTTTTAAAAAATA
MAL13|PF13_0334   --------------------------------
su_gi_contig_1578 --------------------------------

;

endblock;
