# Supplementary material for: cDNA sequences reveal considerable gene prediction inaccuracy in the Plasmodium falciparum genome
Source: BMC Genomics. 2007 Jul 27;8:255. doi: 10.1186/1471-2164-8-255 (PMC1978503; doi:10.1186/1471-2164-8-255)
Supplement: Additional file 2 — Genes with predicted coding regions fully covered by EST and confirmation of predicted introns. Aligned cDNA and predicted CDS sequences can be viewed by double clicking the hyper-linked gene names in the Excel file. [file 1471-2164-8-255-S2.zip › PF13_0349.TXT]

#NEXUS

[!This data assembled using Sequencher, from Gene Codes Corporation.]
begin data;
   dimensions ntax=3 nchar=3372;
   format datatype=dna gap=- interleave=yes;
   matrix

PF13_0349         GCTATTTCATATATATATTAATTGTATCAATTTTAAATACTATATATA
MAL13|PF13_0349   ------------------------------------------------
su_gi_contig_1755 ------------------------------------------------

PF13_0349         TATATATATATAAATAAATATATATATATATATATATATATAATATAA
MAL13|PF13_0349   ------------------------------------------------
su_gi_contig_1755 ------------------------------------------------

PF13_0349         TATGTATGTATTTTTTTTTTTTTTTTTTTTTTTATATGCCAATGAAAA
MAL13|PF13_0349   ------------------------------------------------
su_gi_contig_1755 ------------------------------------------------

PF13_0349         TATTTTACAAAAGTTACCATAACTTAACTTCTTTTTCTCATTTTTTTT
MAL13|PF13_0349   ------------------------------------------------
su_gi_contig_1755 ------------------------------------------------

PF13_0349         TATTTTATTTCTCTTTTTTTTTTATTTTATTTTTTTTTTTCTGGTGTA
MAL13|PF13_0349   ------------------------------------------------
su_gi_contig_1755 ------------------------------------------------

PF13_0349         ACCAGATTTATTTTATATTAAGGTAATATATATATGTACATTATGTAT
MAL13|PF13_0349   ------------------------------------------------
su_gi_contig_1755 ------------------------------------------------

PF13_0349         ATATAATATATATGTGTAACAATTTATAATTAGGATTTACAAAATTTT
MAL13|PF13_0349   ------------------------------------------------
su_gi_contig_1755 ------------------------------------------------

PF13_0349         TAAAAAGGTGTTTATGGTATTTTACACAATCTTTATATATTTAATAAA
MAL13|PF13_0349   ------------------------------------------------
su_gi_contig_1755 ------------------------------------------------

PF13_0349         AGTTCTGGTTATTACAAATAAAGTTGAAAAATAATATATAATTATATA
MAL13|PF13_0349   ------------------------------------------------
su_gi_contig_1755 ------------------------------------------------

PF13_0349         TATATGTATAACAGTGTGTTAGGTTATTTTATTTTATTAAATTATAAT
MAL13|PF13_0349   ------------------------------------------------
su_gi_contig_1755 ------------------------------------------------

PF13_0349         TTTTTTTTTTTTGTATTTTTATCTTTGCTGTGTACATAAATAAAAATA
MAL13|PF13_0349   ------------------------------------------------
su_gi_contig_1755 ------------------------------------------------

PF13_0349         ACTCATTATTTATATATCTTATATGAAATCCAATATAAAATAAAAAAA
MAL13|PF13_0349   ------------------------------------------------
su_gi_contig_1755 ------------------------------------------------

PF13_0349         TATAAATATAAAAAATATATATATATAATATAAAGGTCATAATCAATT
MAL13|PF13_0349   ------------------------------------------------
su_gi_contig_1755 ------------------------------------------------

PF13_0349         TTTATGAAAACATTAGAAAAAAAAAAAAAAAAAGTATTCTTTTATAAA
MAL13|PF13_0349   ------------------------------------------------
su_gi_contig_1755 ------------------------------------------------

PF13_0349         AAATAAAAGGTGAATAAAGCAGAAATGACTTATAAAAAAACATGTAGG
MAL13|PF13_0349   ------------------------------------------------
su_gi_contig_1755 ------------------------------------------------

PF13_0349         TATTATTATACACACATAAAAAAAAAAAAATAAATAAATGCATATTAT
MAL13|PF13_0349   ------------------------------------------------
su_gi_contig_1755 ------------------------------------------------

PF13_0349         ATGTATATATATATATATATATATATATATGTATATATATTTATATTT
MAL13|PF13_0349   ------------------------------------------------
su_gi_contig_1755 ------------------------------------------------

PF13_0349         ATATTTATATTACGTATGTATTATTAGGTATGTGTTTCTTCTTAGTTT
MAL13|PF13_0349   ------------------------------------------------
su_gi_contig_1755 ------------------------------------------------

PF13_0349         TACTCTATACCTCTTATTACTTGAATATAATATTATATTAAGTTCTTA
MAL13|PF13_0349   ------------------------------------------------
su_gi_contig_1755 ------------------------------------------------

PF13_0349         TAGCACATTAATAAAATTAAAAAGGGTGTATATAATAGTAACATATAT
MAL13|PF13_0349   ------------------------------------------------
su_gi_contig_1755 ------------------------------------------------

PF13_0349         ATAAGATCCCTAAGAATATTTTCTTCATTTAATTAACATAAAGGCACC
MAL13|PF13_0349   ------------------------------------------------
su_gi_contig_1755 ------------------------------------------------

PF13_0349         AAAAAAAAAAAAAAATATATATATATATTATATATATGTACAATCTTA
MAL13|PF13_0349   ------------------------------------------------
su_gi_contig_1755 ------------------------------------------------

PF13_0349         ACATGATATAAAATTTATATGTTAACATTTGAGACTTTAAATAAAAAA
MAL13|PF13_0349   ------------------------------------------------
su_gi_contig_1755 ------------------------------------------------

PF13_0349         TATAAATTAAAATGCTCGTATTAATATTCCTTTTGAGTATTTTTAATT
MAL13|PF13_0349   ------------------------------------------------
su_gi_contig_1755 ------------------------------------------------

PF13_0349         AAAATTTATTTAACACTTTATATATATTACAAAATATTCTTGTTTTCA
MAL13|PF13_0349   ------------------------------------------------
su_gi_contig_1755 ------------------------------------------------

PF13_0349         TCAATTTTGTTACTTTAATATATATATATATATATATATGTATAATAT
MAL13|PF13_0349   ------------------------------------------------
su_gi_contig_1755 ------------------------------------------------

PF13_0349         AAACTTTTTCATTTTTATTATTTATGATAATAAATATAAAAGAAAAAA
MAL13|PF13_0349   ------------------------------------------------
su_gi_contig_1755 ----------------------------------------------TT

PF13_0349         TATAAAAACATTCCTCAACACATAATTTATTTGATCCATAATATTATA
MAL13|PF13_0349   ------------------------------------------------
su_gi_contig_1755 TTTAATTAAAATTTATTTAACACT------------------------

PF13_0349         TATATATATATATATATATATTTTATTCGTTTGTTTTTTTATTTATAA
MAL13|PF13_0349   ------------------------------------------------
su_gi_contig_1755 ---------TTATATATATATTTTATTCGTTTGTTTTTTTATTTATAA

PF13_0349         ATATATATTTTTATTATTTCATTTTTTTAAAATGGAAAAGAGCTTTAT
MAL13|PF13_0349   -------------------------------ATGGAAAAGAGCTTTAT
su_gi_contig_1755 ATATATATTTTTATTATTTCATTTTTTTAAAATGGAAAAGAGCTTTAT

PF13_0349         TATGATTAAGCCCGATGGCGTCCAGAGAGGTTTGGTAGGAACAATTAT
MAL13|PF13_0349   TATGATTAAGCCCGATGGCGTCCAGAGAGGTTTGGTAGGAACAATTAT
su_gi_contig_1755 TATGATTAAGCCCGATGGCGTCCAGAGAGGTTTGGTAGGAACAATTAT

PF13_0349         CAAACGCTTTGAAAAGAAGGGATATAAGCTGATAGCCATAAAAATGCT
MAL13|PF13_0349   CAAACGCTTTGAAAAGAAGGGATATAAGCTGATAGCCATAAAAATGCT
su_gi_contig_1755 CAAACGCTTTGAAAAGAAGGGATATAAGCTGATAGCCATAAAAATGCT

PF13_0349         TAATCCAACTGAAGAAATATTGAAAGAACATTATAAAGAATTATCAGA
MAL13|PF13_0349   TAATCCAACTGAAGAAATATTGAAAGAACATTATAAAGAATTATCAGA
su_gi_contig_1755 TAATCCAACTGAAGAAATATTGAAAGAACATTATAAAGAATTATCAGA

PF13_0349         CCAACCATTTTTTAAAAATTTAGTAGCATATATAAGTAAAGGACCTGT
MAL13|PF13_0349   CCAACCATTTTTTAAAAATTTAGTAGCATATATAAGTAAAGGACCTGT
su_gi_contig_1755 CCAACCATTTTTTAAAAATTTAGTAGCATATATAAGTAAAGGACCTGT

PF13_0349         AGTTGCTATGGTATGGGAAGGTGTCGATATGGTAAAACAAGGAAGAAA
MAL13|PF13_0349   AGTTGCTATGGTATGGGAAGGTGTCGATATGGTAAAACAAGGAAGAAA
su_gi_contig_1755 AGTTGCTATGGTATGGGAAGGTGTCGATATGGTAAAACAAGGAAGAAA

PF13_0349         ATTAATTGGTGAGACTAATCCTTTAACTAGTAACACAGGTACAATAAG
MAL13|PF13_0349   ATTAATTGGTGAGACTAATCCTTTAACTAGTAACACAGGTACAATAAG
su_gi_contig_1755 ATTAATTGGTGAGACTAATCCTTTAACTAGTAACACAGGTACAATAAG

PF13_0349         AGGAGACTTCTGTTTAGAAGTAAGTAAGAATGTAATACATGGAAGTGA
MAL13|PF13_0349   AGGAGACTTCTGTTTAGAAGTAAGTAAGAATGTAATACATGGAAGTGA
su_gi_contig_1755 AGGAGACTTCTGTTTAGAAGTAAGTAAGAATGTAATACATGGAAGTGA

PF13_0349         TTCAGTAGCTTCAGCTAATAAAGAAATAAATATATGGTTTAAGGCAGA
MAL13|PF13_0349   TTCAGTAGCTTCAGCTAATAAAGAAATAAATATATGGTTTAAGGCAGA
su_gi_contig_1755 TTCAGTAGCTTCAGCTAATAAAGAAATAAATATATGGTTTAAGGCAGA

PF13_0349         AGAATTAACACAATGGAAACATCATATGAAAGAATGGATATGTTCATA
MAL13|PF13_0349   AGAATTAACACAATGGAAACATCATATGAAAGAATGGATATGTTCATA
su_gi_contig_1755 AGAATTAACACAATGGAAACATCATATGAAAGAATGGATATGTTCATA

PF13_0349         AATGGATGTCAAAATATTAGTATATGTATATAAATGAAAGTCCTTGTG
MAL13|PF13_0349   A-----------------------------------------------
su_gi_contig_1755 AATGGATGTCAAAATATTAGTATATGTATATAAATGAAAGTCCTTGTG

PF13_0349         AACTTATAATATATACATATATATATATATATATATATATATATATAT
MAL13|PF13_0349   ------------------------------------------------
su_gi_contig_1755 AACTTATAATATATAC--ATATATATATATATATATATATATATATAT

PF13_0349         ATTTCACATTGTATGTTGGTTTTTTTTTTTTTTTATTTTATTTTTATT
MAL13|PF13_0349   ------------------------------------------------
su_gi_contig_1755 ATTTCACATTGTA-----------------------------------

PF13_0349         ATATATTTTGAGATATAAAATAAAACATATTTTCATAAAATTCCTTAT
MAL13|PF13_0349   ------------------------------------------------
su_gi_contig_1755 ------------------------------------------------

PF13_0349         TGAATTTTGACACAATTATATATATATATATATATATATATATGAATA
MAL13|PF13_0349   ------------------------------------------------
su_gi_contig_1755 ------------------------------------------------

PF13_0349         TGCACATATATACATATTTATTTGTTAGTTCATTTATTTTTTTATTTA
MAL13|PF13_0349   ------------------------------------------------
su_gi_contig_1755 ------------------------------------------------

PF13_0349         TTCATTTATTCAGTACTAATTACATAAGTCTACTTATACAAATTATTA
MAL13|PF13_0349   ------------------------------------------------
su_gi_contig_1755 ------------------------------------------------

PF13_0349         TTTAGTTATTATATTCATCTATATATAATAAAAATACGAAAAAAAAAA
MAL13|PF13_0349   ------------------------------------------------
su_gi_contig_1755 ------------------------------------------------

PF13_0349         AAAAAAAAAATTAATTGAAGTCAATAAATAAATAAAATTAATAATAAT
MAL13|PF13_0349   ------------------------------------------------
su_gi_contig_1755 ------------------------------------------------

PF13_0349         GATATTTCAATAAAAAAAAAAAAAAAAAATTTAAATTAAGAGAATTGA
MAL13|PF13_0349   ------------------------------------------------
su_gi_contig_1755 ------------------------------------------------

PF13_0349         ATTATACTAAATTATATAAATACAAACAGAAAGACATATAAAAATATG
MAL13|PF13_0349   ------------------------------------------------
su_gi_contig_1755 ------------------------------------------------

PF13_0349         TATATATATATATATATATATACCATAATTTAATAACATGCTTTTATA
MAL13|PF13_0349   ------------------------------------------------
su_gi_contig_1755 ------------------------------------------------

PF13_0349         TTCATTTATATGATAAAAACATGTTTTATTCTTTTTTTAAGATTTAAT
MAL13|PF13_0349   ------------------------------------------------
su_gi_contig_1755 ------------------------------------------------

PF13_0349         TTTTCAAATCTGATTATACAAAAATATACATATTTAAATAAATATACA
MAL13|PF13_0349   ------------------------------------------------
su_gi_contig_1755 ------------------------------------------------

PF13_0349         TATATATATATATATATATATATATATATATATATACATTAAAAAATT
MAL13|PF13_0349   ------------------------------------------------
su_gi_contig_1755 ------------------------------------------------

PF13_0349         ATTTATTTATATAATACTTAAAAATTATACTTTTAATAAATGATCTCG
MAL13|PF13_0349   ------------------------------------------------
su_gi_contig_1755 ------------------------------------------------

PF13_0349         AAAATTAAAATTTTTTTTTTTTTGCAAATATTGTCTCAAATACATTAT
MAL13|PF13_0349   ------------------------------------------------
su_gi_contig_1755 ------------------------------------------------

PF13_0349         GCGTGTATTTACATAGAAATGTAAAAAGTTTTTTTTTTTTTTTTTTTT
MAL13|PF13_0349   ------------------------------------------------
su_gi_contig_1755 ------------------------------------------------

PF13_0349         TTTTTTCTTTTCACCTGAACAATCATGCAAAAATAACTTTTTATTATA
MAL13|PF13_0349   ------------------------------------------------
su_gi_contig_1755 ------------------------------------------------

PF13_0349         TTTTTTCCTGTATAGACATATGAAATGTTCTCTTTTTTTTATTTATAT
MAL13|PF13_0349   ------------------------------------------------
su_gi_contig_1755 ------------------------------------------------

PF13_0349         GTGTGCAAAAACTGTACACATTAAAGGTATATAAAAATATATTTTTCC
MAL13|PF13_0349   ------------------------------------------------
su_gi_contig_1755 ------------------------------------------------

PF13_0349         CTTTTTTTTTTTTTTTTTTTTTTTTTTCTTTTCACCTGAACAAGTTCA
MAL13|PF13_0349   ------------------------------------------------
su_gi_contig_1755 ------------------------------------------------

PF13_0349         TGTAAAGGTTCACATTTATGAACATGTGCATATGTTCATATTTATCTA
MAL13|PF13_0349   ------------------------------------------------
su_gi_contig_1755 ------------------------------------------------

PF13_0349         GTTGTTTATTTTGATACACATTTATAATTATATTTTTATATATATTTA
MAL13|PF13_0349   ------------------------------------------------
su_gi_contig_1755 ------------------------------------------------

PF13_0349         TATTTTTATATATATTTATCTTATTATTTATATTTATCTTTTTATTTA
MAL13|PF13_0349   ------------------------------------------------
su_gi_contig_1755 ------------------------------------------------

PF13_0349         TATTTATCTTTTTATTTATATTTATCTTTTTATTTATATTTATCTTTT
MAL13|PF13_0349   ------------------------------------------------
su_gi_contig_1755 ------------------------------------------------

PF13_0349         TATTTATATTTATCTTTTTATTTATATTTATCTTTTTATTTATATTTA
MAL13|PF13_0349   ------------------------------------------------
su_gi_contig_1755 ------------------------------------------------

PF13_0349         TCTTTTTATTTATATTTATCTTTTTATTTTTATTTATATTTTTATTTA
MAL13|PF13_0349   ------------------------------------------------
su_gi_contig_1755 ------------------------------------------------

PF13_0349         TATTATTTTTTTTTTTTTTTCCCAGAACAGCTTATGCTCAATTAATAA
MAL13|PF13_0349   ------------------------------------------------
su_gi_contig_1755 ------------------------------------------------

PF13_0349         GATTCAATTCAACTTAAGGCCTTAACAACCATATTTACGTTAAACTTT
MAL13|PF13_0349   ------------------------------------------------
su_gi_contig_1755 ------------------------------------------------

PF13_0349         TTGAGGTGTGTATATTTTTGTCCGACTCCAACAAAAACGATTGGTTTT
MAL13|PF13_0349   ------------------------------------------------
su_gi_contig_1755 ------------------------------------------------

PF13_0349         CCCGTCAAATAC
MAL13|PF13_0349   ------------
su_gi_contig_1755 ------------

;

endblock;
