# Supplementary material for: cDNA sequences reveal considerable gene prediction inaccuracy in the Plasmodium falciparum genome
Source: BMC Genomics. 2007 Jul 27;8:255. doi: 10.1186/1471-2164-8-255 (PMC1978503; doi:10.1186/1471-2164-8-255)
Supplement: Additional file 2 — Genes with predicted coding regions fully covered by EST and confirmation of predicted introns. Aligned cDNA and predicted CDS sequences can be viewed by double clicking the hyper-linked gene names in the Excel file. [file 1471-2164-8-255-S2.zip › PF13_0353.TXT]

#NEXUS

[!This data assembled using Sequencher, from Gene Codes Corporation.]
begin data;
   dimensions ntax=2 nchar=4206;
   format datatype=dna gap=- interleave=yes;
   matrix

PF13_0353        GATATTGTAGACAACGACAATGGTTTTATGAACATCATCACTGATTAT
su_gi_contig_607 ------------------------------------------------

PF13_0353        ATTAAAAATACTAAAACAAAATCTCGAAAAAGGAAAAAAGAAAAGGAC
su_gi_contig_607 ------------------------------------------------

PF13_0353        CAAATAGATAATGTATTAAAAAGGAAATGAAAAAAAAATAAAATAAAA
su_gi_contig_607 ------------------------------------------------

PF13_0353        TAAAATAAAATAATATATATATATATATATATATATATTAACTAGTAC
su_gi_contig_607 ------------------------------------------------

PF13_0353        TATTTTTATTTTTTATATTTATTAAGATATATTTTTTTTTAAATATAC
su_gi_contig_607 ------------------------------------------------

PF13_0353        ATTTATTCATATGTATTATTTGTATTTTTAATTAAAATGAGTTTTGTG
su_gi_contig_607 ------------------------------------------------

PF13_0353        CTTATACATGTGTATAAATATATATATGTATATATATATATGTATATA
su_gi_contig_607 ------------------------------------------------

PF13_0353        TATATGTATATATTTATGTATATATATATGTATATATTTATGTATATA
su_gi_contig_607 ------------------------------------------------

PF13_0353        TTTATGTATATATTTATGTATATATTTATGTATATATTTATGTATATA
su_gi_contig_607 ------------------------------------------------

PF13_0353        TCTATTTATTTATTTATTTATTCAAAAAAAAAAAAAAAAATTTTTATA
su_gi_contig_607 ------------------------------------------------

PF13_0353        TAATTAAATTTTTTTTTGTCAAATTGTTATAAATAAAAATACTTTTGT
su_gi_contig_607 ------------------------------------------------

PF13_0353        ATATAAATTGAGAGTTGAAAAATTCTAAAGGCGCATGAAGATTATGAT
su_gi_contig_607 ------------------------------------------------

PF13_0353        ACGTTTATATAATATTATTTAATGAAAAAAAAAAAATACATACATAAA
su_gi_contig_607 ------------------------------------------------

PF13_0353        AAAAAGACATATATATATATTTCAATTTGTAACATAAAATCGAAATGG
su_gi_contig_607 ------------------------------------------------

PF13_0353        GTGTGTGGTAAATATATTAATCCGTTTTGATCTCTGAATAAAAATTAT
su_gi_contig_607 ------------------------------------------------

PF13_0353        CAAAATAAAATTTCCTTTATGTTAGCTTATAAGTTACACATTAATATA
su_gi_contig_607 ------------------------------------------------

PF13_0353        TTATTTACTTATATTTTTTTTTATTTTTTTATTTTTTTTTTTTTTGTT
su_gi_contig_607 ---------------------------------------------GTT

PF13_0353        GTATAATATTTCCTTTATAATGATAAAGATAAAAACAACCAATTTAAT
su_gi_contig_607 GCNTAATATNTCCTTTATAATGATAAAGATAAAAACAACCAATNTAAT

PF13_0353        ATATGATAAAATTGAAACAAAATTGGTATGTATAAATATATATATATA
su_gi_contig_607 ATATGATNAAATTGACACAAAATTGGTATGTATAAATATATATATATA

PF13_0353        TATATATATATATATAATATATTATTATTATGTTCAATCTTTATATTT
su_gi_contig_607 TATATATATATATATAATATATTATTATTATGTTCAATCTTTATATTT

PF13_0353        TTTTTTGTTATTATTTAAAAGAAATTAGCCCATTCCAACAACATAACT
su_gi_contig_607 TTTTTTGTTATTATTTAAAAGAAATTAGCCCATTCCAACAACATAACT

PF13_0353        GATTATGAACATAAATAAATTAAAATAAAATAATAAATAAATAATAAT
su_gi_contig_607 GATTATGAACATAAATAAATTAAAATAAAATAATAAATAAATAATAAT

PF13_0353        AATAATAATAAAGGAGTTATAAAATATATGAATTATATGTACATATAG
su_gi_contig_607 AATAATAATAAAGGAGTTATAAAATATATGAATTATATGTACATATAG

PF13_0353        ATAAGTCACAAAATATATAAAACACAATTTAGAGATCATTATATATTT
su_gi_contig_607 ATAAGTCACAAAATATATAAAACACAATTTAGAGATCATTATATATTT

PF13_0353        AAGAGAAAAAAAAATATATTATATTTTTCCTAAGGTTTTATATAAAAA
su_gi_contig_607 AAGAGAAAAAAAAATATATTATATTTTTCCTAAGGTTTTATATAAAAA

PF13_0353        TATATGAACAGCTCAGGTTAAATTAATTTTGTACAAATATATATTTGT
su_gi_contig_607 TATATGAACAGCTCAGGTTAAATTAATTTTGTACAAATATATATTTGT

PF13_0353        TTTATGAGTAGGAAAGGTAAAATTATTATTTTATTATTTTATTGTTTT
su_gi_contig_607 TTTATGAGTAGGAAAG--------------------------------

PF13_0353        ATTATTTTATTATTTTTTTTGTTCTTTGGAATTATTTAATTATATATA
su_gi_contig_607 ------------------------------------------------

PF13_0353        AAAAATAGTAAATATATATAAGAAATATATAAAGAATTTTTTTTATCT
su_gi_contig_607 ------------------------------------------------

PF13_0353        GTAAAGATTTTTTGTTTAGTGTAATTCAATATATATATAATATATATA
su_gi_contig_607 ------------------------------------------------

PF13_0353        TATATATATATATATATATATATATATATATTTTTTTTTTTTTTTTTT
su_gi_contig_607 ------------------------------------------------

PF13_0353        TTTTTATTTAGAATGAAGAGATCATTCAGATCCATGCTTAGATCCATC
su_gi_contig_607 -----------AATGAAGAGATCATTCAGATCCATGCTTAGATCCATC

PF13_0353        TTTATGAGAATCCTTTATTTTTTAACATCAAATATTAGTAGCATAATA
su_gi_contig_607 TTTATGAGAATCCTTTATTTTTTAACATCAAATATTAGTAGCATAATA

PF13_0353        ATTTTTTGTGTGTCGATAAGTTTCTTGGGTTATTTTGGAAAGGAGTTA
su_gi_contig_607 ATTTTTTGTGTGTCGATAAGTTTCTTGGGTTATTTTGGAAAGGAGTTA

PF13_0353        CATAATAACAATAAATTATTTAATTTGTATTCAAAGAAACATGAATAT
su_gi_contig_607 CATAATAACAATAAATTATTTAATTTGTATTCAAAGAAACATGAATAT

PF13_0353        GAAGAATTAGACACAAAAGAAAAAAGTCAAGAAAAGCCTTTTTTGAAT
su_gi_contig_607 GAAGAATTAGACACAAAAGAAAAAAGTCAAGAAAAGCCTTTTTTGAAT

PF13_0353        GGAAAGAATCAGAGTTTTAAATTATATAAGATAATAAAATTGACACCA
su_gi_contig_607 GGAAAGAATCAGAGTTTTAAATTATATAAGATAATAAAATTGACACCA

PF13_0353        ACGGTTAAGATATTTATATTTAGTTATCCTGATGAATATGAGTATTTA
su_gi_contig_607 ACGGTTAAGATATTTATATTTAGTTATCCTGATGAATATGAGTATTTA

PF13_0353        GGATTAGGTATTTGTAAACATATAAAATTCAATGCATCAAACATTGAA
su_gi_contig_607 GGATTAGGTATTTGTAAACATATAAAATTCAATGCATCAAACATTGAA

PF13_0353        GGGAAAATAAAAGGAAAATGGAATAATAATGATGATAAGGAAAAAAAT
su_gi_contig_607 GGGAAAATAAAAGGAAAATGGAATAATAATGATGATAAGGAAAAAAAT

PF13_0353        TTGAAACAGATAAGTCGAAGTTATACCCCAGTATATATTGACAAAAAG
su_gi_contig_607 TTGAAACAGATAAGTCGAAGTTATACCCCAGTATATATTGACAAAAAG

PF13_0353        AAAAAACATGTTCATTTTATTATTCGTGTTTATTATCCAGATGATGAA
su_gi_contig_607 AAAAAACATGTTCATTTTATTATTCGTGTTTATTATCCAGATGATGAA

PF13_0353        TATATAGATGGTGGGAAAATGAGTATACAACTAAATAAATTAAATAAT
su_gi_contig_607 TATATAGATGGTGGGAAAATGAGTATACAACTAAATAAATTAAATAAT

PF13_0353        AATGATGAGATAGATATAAATGGACCTTTTGGATTACTAGAGTATAAA
su_gi_contig_607 AATGATGAGATAGATATAAATGGACCTTTTGGATTACTAGAGTATAAA

PF13_0353        GGAAACAATGAACTCTTGCATCTTTCAAAATCTGTTAAAATTAAAAAA
su_gi_contig_607 GGAAACAATGAACTCTTGCATCTTTCAAAATCTGTTAAAATTAAAAAA

PF13_0353        CATATTGTTATGATTGCTGGTGGTACAGGAATGACTCCTTTCTTTCGT
su_gi_contig_607 CATATTGTTATGATTGCTGGTGGTACAGGAATGACTCCTTTCTTTCGT

PF13_0353        TTGATAAATCATTTATTATTAACAAAAGAAAAGGAACTTCCGAGTGAT
su_gi_contig_607 TTGATAAATCATTTATTATTAACAAAAGAAAAGGAACTTCCGAGTGAT

PF13_0353        CCTGTTTATATCACCTTTATATATGCTAACAGGAACGAGAATGAAATC
su_gi_contig_607 CCTGTTTATATCACCTTTATATATGCTAACAGGAACGAGAATGAAATC

PF13_0353        TTGTTAAAATCGAGTAATAATAAAAAAAAAAATATATATATGTATGTA
su_gi_contig_607 TTGTTAAAATCGA-----------------------------------

PF13_0353        TATATATATATATATATATATATATATATATATATGTTTATATATATA
su_gi_contig_607 ------------------------------------------------

PF13_0353        CATCTTTCCAATTTTTTTATTTTTTCATTTTATAGTTTTTGACGATTA
su_gi_contig_607 -----------------------------------TTTTTGACGATTA

PF13_0353        TGAAAACAGGTTCGAAAATTTCAAGAGGGTATACAGTGTAGACAAATG
su_gi_contig_607 TGAAAACAGGTTCGAAAATTTCAAGAGGGTATACAGTGTAGACAAATG

PF13_0353        TTTGAATACTAACCAAATGGGCAATTTTGAAAACATCGGATTTATAAA
su_gi_contig_607 TTTGAATACTAACCAAATGGGCAATTTTGAAAACATCGGATTTATAAA

PF13_0353        TGAAGAATTATTAAGAAAATATGTTTTGAAATATGAAAAGTTAAATAT
su_gi_contig_607 TGAAGAATTATTAAGAAAATATGTTTTGAAATATGAAAAGTTAAATAT

PF13_0353        TGAAGTAAAAAATAAAGATACCTTAATTTTATTATGCGGACCTCCACC
su_gi_contig_607 TGAAGTAAAAAATAAAGATACCTTAATTTTATTATGCGGACCTCCACC

PF13_0353        AATGACAAGTTCAATTAAATCAATATTGAAGGATCAGATCCACATGGA
su_gi_contig_607 AATGACAAGTTCAATTAAATCAATATTGAAGGATCAGATCCACATGGA

PF13_0353        AAATATTATAGTATTCTAAACTATAGAGACATTCAAAAAAAAAAAAAA
su_gi_contig_607 AAATATTATAGTATTCTAAACTATAGAGACATTCAAAAAAAAAAAAAA

PF13_0353        AAATACATATAAATATATATATATATATATATATAAATTAAAAAATAA
su_gi_contig_607 AAAA--------------------------------------------

PF13_0353        TATATAAAATAATAATATATTACCCCATATAATAGAATATATCTTAGT
su_gi_contig_607 ------------------------------------------------

PF13_0353        TCATTATTATTCTTAAGAAGGTTCTTATATTTATAATATTATATATTT
su_gi_contig_607 ------------------------------------------------

PF13_0353        TATATTATATGACATTTTATTATTATTTGTTTTATTTTATTTTTTTGT
su_gi_contig_607 ------------------------------------------------

PF13_0353        TGTTGTTGTCTTTTTATTTTATTTTATTTTATTATTATTTTTTTTTTT
su_gi_contig_607 ------------------------------------------------

PF13_0353        TATTACTTATTTTGTTTTAATTTTGTTGTATTTTTCTCTTTTCAGTAG
su_gi_contig_607 ------------------------------------------------

PF13_0353        AAATGTTTTTAAAAAATAAACATTTTGTATTGTTCTTCATTTTTATAA
su_gi_contig_607 ------------------------------------------------

PF13_0353        AAAAAAAGAAAAAACATACATATATAATATTATATGCATATGGATATA
su_gi_contig_607 ------------------------------------------------

PF13_0353        TTTTTTTTTTCAAATAATATAATATATATATATATATAATATATATAT
su_gi_contig_607 ------------------------------------------------

PF13_0353        ATATTTATTTATTTAACTTAATTATAAACAAAGTCTTATTTTAATTAA
su_gi_contig_607 ------------------------------------------------

PF13_0353        AAAAAAGAAAAAAAATTAAATTTACATAAAAATTAAAAAATATGAAAT
su_gi_contig_607 ------------------------------------------------

PF13_0353        AAAATGAAAAATATATGTATATATATATATATATATATATATCTTTAT
su_gi_contig_607 ------------------------------------------------

PF13_0353        GGAAAGAATAAATTTAAAAAATTCTTACATATTTTAATTCATTAATGA
su_gi_contig_607 ------------------------------------------------

PF13_0353        AACGAATTTATCGAGATACCAATAACCCAAAACTGTAATGTCAAAAAA
su_gi_contig_607 ------------------------------------------------

PF13_0353        TGCAATTTTCATATTTAACATTCTTAAGATTTTTGAATTCTCTAAGCT
su_gi_contig_607 ------------------------------------------------

PF13_0353        TATAAGTTTATCCTTTTCAGCTAGAACTTTGTTTTCTTTTAAAATAAT
su_gi_contig_607 ------------------------------------------------

PF13_0353        TTTCTGATCAACAATATCAAAATTTAATTTCCTTTTTTGTAAATCCTT
su_gi_contig_607 ------------------------------------------------

PF13_0353        TTGCATAGACACTGGAACATTTAAAACTTCACCACATTTTAATGTTAT
su_gi_contig_607 ------------------------------------------------

PF13_0353        ATCTTGTGGTGAAATATTTCCGTGTTTTATATATTCTTCTGGTTGAAA
su_gi_contig_607 ------------------------------------------------

PF13_0353        TTCATTAAAAAATTTCAGAACGCTTAATGGGCCATCCTTGGTGATTAA
su_gi_contig_607 ------------------------------------------------

PF13_0353        AAGAATACGGTTCCCAATAAGTAGCTAATCAAAGGAAAAAAAAAAAAA
su_gi_contig_607 ------------------------------------------------

PF13_0353        AAAAAAAAAAATATATATATGTATAAAAAGATATGTATATATTAATAT
su_gi_contig_607 ------------------------------------------------

PF13_0353        ATGTACATATATTATATATATATATATATATATATATATATATATATA
su_gi_contig_607 ------------------------------------------------

PF13_0353        TATAAATATATTAAAAATTAAAAAGAATGATACCTCTGATATTTTGCT
su_gi_contig_607 ------------------------------------------------

PF13_0353        CATGTTTGGTTTGACTTCATTATTTTCATTGATACCAAGTGCTAATTT
su_gi_contig_607 ------------------------------------------------

PF13_0353        CATTAATTTATTCTTTCCAATAAAAAATCTATGAATGAAACATAAAAC
su_gi_contig_607 ------------------------------------------------

PF13_0353        AAAAAAAAATGAGTCCATGATATTTTTACATATATATAGTGGTCACAA
su_gi_contig_607 ------------------------------------------------

PF13_0353        ATATGTATACATATATATATATGTTGTTTTATTTTTTTTTCCATTTTA
su_gi_contig_607 ------------------------------------------------

PF13_0353        CTTTCCGTTTGGTTTAAAATGTTCTATGGCTACTTTGAGATTATTGTT
su_gi_contig_607 ------------------------------------------------

PF13_0353        TGAATAAGTTCTAATATCTAATACATAAACATAAACATTTGGTATTTG
su_gi_contig_607 ------------------------------------------------

PF13_0353        AATCATTTTTTTTATTTCTAATAATTTCAG
su_gi_contig_607 ------------------------------

;

endblock;
