# Supplementary material for: cDNA sequences reveal considerable gene prediction inaccuracy in the Plasmodium falciparum genome
Source: BMC Genomics. 2007 Jul 27;8:255. doi: 10.1186/1471-2164-8-255 (PMC1978503; doi:10.1186/1471-2164-8-255)
Supplement: Additional file 2 — Genes with predicted coding regions fully covered by EST and confirmation of predicted introns. Aligned cDNA and predicted CDS sequences can be viewed by double clicking the hyper-linked gene names in the Excel file. [file 1471-2164-8-255-S2.zip › PF14_0018.TXT]

#NEXUS

[!This data assembled using Sequencher, from Gene Codes Corporation.]
begin data;
   dimensions ntax=3 nchar=4859;
   format datatype=dna gap=- interleave=yes;
   matrix

PF14_0018        TATATGTATATTTTTTCTTTATTTTTGGATAAAACATTTTATATATTT
MAL14|PF14_0018  ------------------------------------------------
su_gi_contig_428 ------------------------------------------------

PF14_0018        ATATTTTTATATATTTATATTTTTATATATTTATATTTTTATATATTT
MAL14|PF14_0018  ------------------------------------------------
su_gi_contig_428 ------------------------------------------------

PF14_0018        ATATTTTTATATATTTATATTTTTATATATTTATATTTTTATATATTT
MAL14|PF14_0018  ------------------------------------------------
su_gi_contig_428 ------------------------------------------------

PF14_0018        ATATTTTTACATTTATATAGAATACCTTCTTTTTTTTTTTTTTTTCTA
MAL14|PF14_0018  ------------------------------------------------
su_gi_contig_428 ------------------------------------------------

PF14_0018        TGTGGTGCACATTATTTTTTTTTTTTTTCAATTTTTACCATTAATATA
MAL14|PF14_0018  ------------------------------------------------
su_gi_contig_428 ------------------------------------------------

PF14_0018        TGTATATATTGGAAAACTATAAGTTTTTTTTTTTTTTGTATAAAAAAT
MAL14|PF14_0018  ------------------------------------------------
su_gi_contig_428 ------------------------------------------------

PF14_0018        GTATTTGTCAGATTTTTTCATTATAATTAATATTTGCAGAAAGAGTAT
MAL14|PF14_0018  ------------------------------------------------
su_gi_contig_428 ------------------------------------------------

PF14_0018        TAAAAATTATAAATACATATATATTTTTATAGTTTACTGAATAGTATA
MAL14|PF14_0018  ------------------------------------------------
su_gi_contig_428 ------------------------------------------------

PF14_0018        CATGTATTATATTATCCTATTTTTTTTTTTGAAAGGCATTACAAATTT
MAL14|PF14_0018  ------------------------------------------------
su_gi_contig_428 ------------------------------------------------

PF14_0018        GTATTTATATATATATATATATATTAGTATATTTTTAATAATATTCCG
MAL14|PF14_0018  ------------------------------------------------
su_gi_contig_428 ------------------------------------------------

PF14_0018        TATAATATAATATTGCATATATTTTTATAGTATTAAATATATATATAT
MAL14|PF14_0018  ------------------------------------------------
su_gi_contig_428 ------------------------------------------------

PF14_0018        TTAAAACAAATGATGAAATTTTAGATRTTATTCATTTATATTAAAATT
MAL14|PF14_0018  ------------------------------------------------
su_gi_contig_428 ------------------------------------------------

PF14_0018        YATKTAAATKAAAAAAAAAAAAAAAAAAAAAAGTATAGAAAAATAGTT
MAL14|PF14_0018  ------------------------------------------------
su_gi_contig_428 ------------------------------------------------

PF14_0018        TTTTTTTTTTTTTTATTTATTTATTTATTTATTTATTTATTGTCTTTT
MAL14|PF14_0018  ------------------------------------------------
su_gi_contig_428 ------------------------------------------------

PF14_0018        TATAATATCACATATTTGATTCGTTTAATTAATTAATTATTTATTATA
MAL14|PF14_0018  ------------------------------------------------
su_gi_contig_428 ------------------------------------------------

PF14_0018        TATATAGAAAATAAATACCCTTTTTGAAAAAGAAAAATATTTTAATAA
MAL14|PF14_0018  ------------------------------------------------
su_gi_contig_428 ------------------------------------------------

PF14_0018        TATATATTTATATATATTATACATGTATTTATAAAATATTTATATATT
MAL14|PF14_0018  ------------------------------------------------
su_gi_contig_428 ------------------------------------------------

PF14_0018        TTTATTAATAATTGGTTGACTTTTTTTATGTTGTACTTATTATAAAAA
MAL14|PF14_0018  ------------------------------------------------
su_gi_contig_428 ------------------------------------------------

PF14_0018        AAATTGTATTAATATAAATTTTGAATTGAATTTCAAAAAAAAATATTT
MAL14|PF14_0018  ------------------------------------------------
su_gi_contig_428 ------------------------------------------------

PF14_0018        ATTCCGTTAATTTAAGGTAAATAAAAAAAATAAAAAACACATTAAAAA
MAL14|PF14_0018  ------------------------------------------------
su_gi_contig_428 ------------------------------------------------

PF14_0018        AATATATATTTATTATATATAATATAGTGCATGTAAAAAATAAAACAT
MAL14|PF14_0018  ------------------------------------------------
su_gi_contig_428 ------------------------------------------------

PF14_0018        GTACTACATTATATTATATATATATTATATATATATTATATATATATA
MAL14|PF14_0018  ------------------------------------------------
su_gi_contig_428 ------------------------------------------------

PF14_0018        TATATATATATATATATATGTATTCATTCAAGATAATATTTCATATAC
MAL14|PF14_0018  ------------------------------------------------
su_gi_contig_428 ------------------------------------------------

PF14_0018        TCTATTTTATTTATTTTCATATATATATTATATATCATATATACCTAT
MAL14|PF14_0018  ------------------------------------------------
su_gi_contig_428 ------------------------------------------------

PF14_0018        ATATTTTTTTTATTATACATAAAAAATGTGCCTCTTAAGTAGAAAGAA
MAL14|PF14_0018  ------------------------------------------------
su_gi_contig_428 ------------------------------------------------

PF14_0018        TAAATTGAGGAAAATAAAAAAATAAAATTCTATAAACTTATGAGAATA
MAL14|PF14_0018  ------------------------------------------------
su_gi_contig_428 --------GGAAAATAAAAAAATAAAATTCTATAAACTTATGAGAATA

PF14_0018        TTTTAAAAAATAAAGGAATATCATGTATCTATAGTTATATAATATTTT
MAL14|PF14_0018  ------------------------------------------------
su_gi_contig_428 TTTTAAAAAATAAAGGAATATCATGTATCTATAGTTATATAATATTTT

PF14_0018        TTAATTTTTATATTCTGGTGTTTAAAGTATATACTTATATTTTTATAT
MAL14|PF14_0018  ------------------------------------------------
su_gi_contig_428 TTAATTTTTATATTCTGGTGTTTAAAGTATATACTTATATTTTTATAT

PF14_0018        ATTCCGTTTGAATTATAAATTTATAGAAATATAATATCTTAATGTATT
MAL14|PF14_0018  ------------------------------------------------
su_gi_contig_428 ATTCCGTTTGAATTATAAATTTATAGAAATATAATATCTTAATGTATT

PF14_0018        TTTTTTTATAATTATATATAATATAAAAAGAAAGAATGGGGAAAAAAT
MAL14|PF14_0018  ------------------------------------------------
su_gi_contig_428 TTTTTTTATAATTATATATAATATAAAAAGAAAGAATGGGGAAAAAAT

PF14_0018        GAATGATGTTGTATATAATGATATATATTTTTACATATAAATTATAGT
MAL14|PF14_0018  ------------------------------------------------
su_gi_contig_428 GAATGATGTTGTATATAATGATATATATTTTTACATATAAATTATAGT

PF14_0018        TCATATAAATAATGATATGTATATTAAAATATATCCGTTTTAGTTTTA
MAL14|PF14_0018  -----------ATGATATGTATATTAAAATATATCCGTTTTA------
su_gi_contig_428 TCATATAAATAATGATATGTATATTAAAATATATCCGTTTTAGTTTTA

PF14_0018        ATTTGTTTATAAAAAATAAAAATAATATTTGTGTATAACATATTGATA
MAL14|PF14_0018  ------------------------------------------------
su_gi_contig_428 ATTTGTTTATAAAAAATAAAAATAATATTTGTGTATAACATATTGATA

PF14_0018        TATATATAAATATATGTATATTTTATTTTTTATTAGAATAAGTTAGAA
MAL14|PF14_0018  ------------------------------------------------
su_gi_contig_428 TATATATAAATATATGTATATTTTATTTTTTATTAGAATAAGTTAGAA

PF14_0018        AATATAAGGAAATAATAATAAAAATAAAATATACATATTTATTTATTT
MAL14|PF14_0018  ------------------------------------------------
su_gi_contig_428 AATATAAGGAAATAATAATAAAAATAAAATATACATATTTATTTATTT

PF14_0018        ATTTATTTATAACATTTTATCCTTTTCTTATTAATTGTAGGAAAATAT
MAL14|PF14_0018  ----------------------------------------GAAAATAT
su_gi_contig_428 ATTTATTTATAACATTTTATCCTTTTCTTATTAATTGTAGGAAAATAT

PF14_0018        TTAATTATGGTTTCTTATAATGAATACAAGTTATGCTTAAATAATCCT
MAL14|PF14_0018  TTAATTATGGTTTCTTATAATGAATACAAGTTATGCTTAAATAATCCT
su_gi_contig_428 TTAATTATGGTTTCTTATAATGAATACAAGTTATGCTTAAATAATCCT

PF14_0018        CGTTTAGATATGAAGAGAAAAAATTATAAATATAATGTTCATGAAGGA
MAL14|PF14_0018  CGTTTAGATATGAAGAGAAAAAATTATAAATATAATGTTCATGAAGGA
su_gi_contig_428 CGTTTAGATATGAAGAGAAAAAATTATAAATATAATGTTCATGAAGGA

PF14_0018        ATAATTAGGAAAGGTGCAAAATGGATATGTTCGATGAATAAAGCTTTT
MAL14|PF14_0018  ATAATTAGGAAAGGTGCAAAATGGATATGTTCGATGAATAAAGCTTTT
su_gi_contig_428 ATAATTAGGAAAGGTGCAAAATGGATATGTTCGATGAATAAAGCTTTT

PF14_0018        CATTCTCGTTTTTTCATATGCATATGTGTATTACTCCATATGATGGTA
MAL14|PF14_0018  CATTCTCGTTTTTTCATATGCATATGTGTATTACTCCATATGATGGTA
su_gi_contig_428 CATTCTCGTTTTTTCATATGCATATGTGTATTACTCCATATGATGGTA

PF14_0018        TTTGTAAGTACAAAAGGATGAATAAATATAAACATAAATATAAACATA
MAL14|PF14_0018  TTT---------------------------------------------
su_gi_contig_428 TTT---------------------------------------------

PF14_0018        AATATAAACATAAATATAAACATAAATATAAACATAAATATATATATA
MAL14|PF14_0018  ------------------------------------------------
su_gi_contig_428 ------------------------------------------------

PF14_0018        TATATGTATGTATGTATATATGTATATATGCTTGTCTAATTAAATTTT
MAL14|PF14_0018  ------------------------------------------------
su_gi_contig_428 ------------------------------------------------

PF14_0018        TGTGATAAAAATTTGATATATTTTATTATTTTTTTTTTTTTTTTTAGG
MAL14|PF14_0018  -----------------------------------------------G
su_gi_contig_428 -----------------------------------------------G

PF14_0018        GTGTTTGTATATACAAAGTTGAAGGAAGTGTTCATGTTACAGAACCCA
MAL14|PF14_0018  GTGTTTGTATATACAAAGTTGAAGGAAGTGTTCATGTTACAGAACCCA
su_gi_contig_428 GTGTTTGTATATACAAAGTTGAAGGAAGTGTTCATGTTACAGAACCCA

PF14_0018        ACAGTAGTTCTTCCAGATCATTATATGAGAATAAGGGAGTTACGTATG
MAL14|PF14_0018  ACAGTAGTTCTTCCAGATCATTATATGAGAATAAGGGAGTTACGTATG
su_gi_contig_428 ACAGTAGTTCTTCCAGATCATTATATGAGAATAAGGGAGTTACGTATG

PF14_0018        AGTCTAATGTAGAAGTACATGATAATTTTTTAAATAAATTATACATGT
MAL14|PF14_0018  AGTCTAATGTAGAAGTACATGATAATTTTTTAAATAAATTATACATGT
su_gi_contig_428 AGTCTAATGTAGAAGTACATGATAATTTTTTAAATAAATTATACATGT

PF14_0018        CACCAAATGTTGAAAATAATGGAATTAAAGAAGATAATGTATTTGGAA
MAL14|PF14_0018  CACCAAATGTTGAAAATAATGGAATTAAAGAAGATAATGTATTTGGAA
su_gi_contig_428 CACCAAATGTTGAAAATAATGGAATTAAAGAAGATAATGTATTTGGAA

PF14_0018        ATACTGATTTAGGTGGAATGGAATCACATGAAAAGTTTAAGGAAAAGA
MAL14|PF14_0018  ATACTGATTTAGGTGGAATGGAATCACATGAAAAGTTTAAGGAAAAGA
su_gi_contig_428 ATACTGATTTAGGTGGAATGGAATCACATGAAAAGTTTAAGGAAAAGA

PF14_0018        TTAGAAGATCATCGACATTATCACAAGGTAATTATAGTAATTTTAAAG
MAL14|PF14_0018  TTAGAAGATCATCGACATTATCACAAGGTAATTATAGTAATTTTAAAG
su_gi_contig_428 TTAGAAGATCATCGACATTATCACAAGGTAATTATAGTAATTTTAAAG

PF14_0018        ATGGATTTGGTTATGAATATTCAGAACTTGCTGATAGCATGACAGATG
MAL14|PF14_0018  ATGGATTTGGTTATGAATATTCAGAACTTGCTGATAGCATGACAGATG
su_gi_contig_428 ATGGATTTGGTTATGAATATTCAGAACTTGCTGATAGCATGACAGATG

PF14_0018        AGGAAATAGATAAAGAAGTAGATAAATTGATGGAATATACAAATAATA
MAL14|PF14_0018  AGGAAATAGATAAAGAAGTAGATAAATTGATGGAATATACAAATAATA
su_gi_contig_428 AGGAAATAGATAAAGAAGTAGATAAATTGATGGAATATACAAATAATA

PF14_0018        ATAAAGAAAAAGTATATAGTTTATGGTGGCAAATAATGAGGAATGAAA
MAL14|PF14_0018  ATAAAGAAAAAGTATATAGTTTATGGTGGCAAATAATGAGGAATGAAA
su_gi_contig_428 ATAAAGAAAAAGTATATAGTTTATGGTGGCAAATAATGAGGAATGAAA

PF14_0018        GAGTTAAATATGTTATGATTATGAAAAATTTATACAATTTTTTCCTTA
MAL14|PF14_0018  GAGTTAAATATGTTATGATTATGAAAAATTTATACAATTTTTTCCTTA
su_gi_contig_428 GAGTTAAATATGTTATGATTATGAAAAATTTATACAATTTTTTCCTTA

PF14_0018        AATTGAAAAAGAAATACAATGTTGATAATAGTTTTTCAGAGAAACAAT
MAL14|PF14_0018  AATTGAAAAAGAAATACAATGTTGATAATAGTTTTTCAGAGAAACAAT
su_gi_contig_428 AATTGAAAAAGAAATACAATGTTGATAATAGTTTTTCAGAGAAACAAT

PF14_0018        GGAATATATGTAAAAAGAGAGTAAAAAAAAATAGATTAAATTATGAAA
MAL14|PF14_0018  GGAATATATGTAAAAAGAGAGTAAAAAAAAATAGATTAAATTATGAAA
su_gi_contig_428 GGAATATATGTAAAAAGAGAGTAAAAAAAAATAGATTAAATTATGAAA

PF14_0018        AAAGTATTAATACGACCTTTTTAAACTGGTGCAACTCACTATTGTTGA
MAL14|PF14_0018  AAAGTATTAATACGACCTTTTTAAACTGGTGCAACTCACTATTGTTGA
su_gi_contig_428 AAAGTATTAATACGACCTTTTTAAACTGGTGCAACTCACTATTGTTGA

PF14_0018        GAAAAGATTATTATAGGAAACTTATAAAAGCGAATAGATTAAAATGGA
MAL14|PF14_0018  GAAAAGATTATTATAGGAAACTTATAAAAGCGAATAGATTAAAATGGA
su_gi_contig_428 GAAAAGATTATTATAGGAAACTTATAAAAGCGAATAGATTAAAATGGA

PF14_0018        AAGAATTAAGTATTAAAACAGAAAAGGCTTGTAGGCATAATATGCTTC
MAL14|PF14_0018  AAGAATTAAGTATTAAAACAGAAAAGGCTTGTAGGCATAATATGCTTC
su_gi_contig_428 AAGAATTAAGTATTAAAACAGAAAAGGCTTGTAGGCATAATATGCTTC

PF14_0018        AAGCTTTTGAAGAAAAAGTAAAAGCCCAAAGTACAAAACTAGATTTAG
MAL14|PF14_0018  AAGCTTTTGAAGAAAAAGTAAAAGCCCAAAGTACAAAACTAGATTTAG
su_gi_contig_428 AAGCTTTTGAAGAAAAAGTAAAAGCCCAAAGTACAAAACTAGATTTAG

PF14_0018        ATTATGTAACTGAACATATTAGAAAGAACAAAAAAAAAAAAAAAATTA
MAL14|PF14_0018  ATTATGTAACTGAACATATTAGAAAGAACAAAAAAAAAAAAAAAATTA
su_gi_contig_428 ATTATGTAACTGAACATATTAGAAAGAACAAAAAAATAAAAAAAATTA

PF14_0018        CTAAAGACGGTGATGGTTGTTATTCTACAGGACCTAATGGACAGTATA
MAL14|PF14_0018  CTAAAGACGGTGATGGTTGTTATTCTACAGGACCTAATGGACAGTATA
su_gi_contig_428 CTAAAGACGGTGATGGTTGTTATTCTACAGGACCTAATGGACAGTATA

PF14_0018        ATGAGTGTATGAAAACATCTGATTATATTGATGCACAAGATTCTGATG
MAL14|PF14_0018  ATGAGTGTATGAAAACATCTGATTATATTGATGCACAAGATTCTGATG
su_gi_contig_428 ATGAGTGTATGAAAACATCTGATTATATTGATGCACAAGATTCTGATG

PF14_0018        CTCTTGTAGAAGACGAAGTAACTGAGGAGGAAAATATTTCAGATGAAT
MAL14|PF14_0018  CTCTTGTAGAAGACGAAGTAACTGAGGAGGAAAATATTTCAGATGAAT
su_gi_contig_428 CTCTTGTAGAAGACGAAGTAACTGAGGAGGAAAATATTTCAGATGAAT

PF14_0018        CCGTTAAAAAAGAAGAAGAAGAAGAAGAAGAAGAAGAAAAAGGAGTAG
MAL14|PF14_0018  CCGTTAAAAAAGAAGAAGAAGAAGAAGAAGAAGAAGAAAAAGGAGTAG
su_gi_contig_428 CCGTTAAAAAAGAAGAAGAAGAAGAAGAAGAAGAAGAAAAAGGAGTAG

PF14_0018        ATGTTGCAGAGGATGAAGATGCTTTAAAAGATTCAACTGCTTCAGGAG
MAL14|PF14_0018  ATGTTGCAGAGGATGAAGATGCTTTAAAAGATTCAACTGCTTCAGGAG
su_gi_contig_428 ATGTTGCAGAGGATGAAGATGCTTTAAAAGATTCAACTGCTTCAGGAG

PF14_0018        ATTCAAGCACTTCAAGATATACAGTATTATCTGCAGATTCTGCAGAAT
MAL14|PF14_0018  ATTCAAGCACTTCAAGATATACAGTATTATCTGCAGATTCTGCAGAAT
su_gi_contig_428 ATTCAAGCACTTCAAGATATACAGTATTATCTGCAGATTCTGCAGAAT

PF14_0018        ATATGGAATCAGATATTTTGTCAGTTTTGGATGTACCAGATGTAAATG
MAL14|PF14_0018  ATATGGAATCAGATATTTTGTCAGTTTTGGATGTACCAGATGTAAATG
su_gi_contig_428 ATATGGAATCAGATATTTTGTCAGTTTTGGATGTACCAGATGTAAATG

PF14_0018        GTCCTGCTTCTGCACGTAGTGTATATGTTCAGGCATATACCTCAGAAC
MAL14|PF14_0018  GTCCTGCTTCTGCACGTAGTGTATATGTTCAGGCATATACCTCAGAAC
su_gi_contig_428 GTCCTGCTTCTGCACGTAGTGTATATGTTCAGGCATATACCTCAGAAC

PF14_0018        CTAAGGAAATGTTATATCGTCCAAAGATCAGATATGTGACCATATAAT
MAL14|PF14_0018  CTAAGGAAATGTTATATCGTCCAAAGATCAGATATGTGACCATATAA-
su_gi_contig_428 CTAAGGAAATGTTATATCGTCCAAAGATCAGATATGTGACCATATAAT

PF14_0018        TAACAGGATATTACAAAATTGAAGTTATTGTTATGTGAAATATATATG
MAL14|PF14_0018  ------------------------------------------------
su_gi_contig_428 TAACAGGATATTACAAAATTGAAGTTATTGTTATGTGAAATATATATG

PF14_0018        GATTTTAACATGGGATGACAAAAAAAAAAAAAAAAATAAAAATAAAAA
MAL14|PF14_0018  ------------------------------------------------
su_gi_contig_428 GATTTTAACATGGGATGACAAAAAAAAAAAAAAAAAAA----------

PF14_0018        TAAAAAATAATAAAAATAAAAAAAAAAAAAAAATAAAAAAAAAATAAT
MAL14|PF14_0018  ------------------------------------------------
su_gi_contig_428 ------------------------------------------------

PF14_0018        AAATTTTAAATAAAATGAATATATACAAATATATTATAAGCATATGGT
MAL14|PF14_0018  ------------------------------------------------
su_gi_contig_428 ------------------------------------------------

PF14_0018        TACATGGACTAGAGTGTGTATTTTTTATTTTTAAAAAATTAGTTTACT
MAL14|PF14_0018  ------------------------------------------------
su_gi_contig_428 ------------------------------------------------

PF14_0018        AAAATGTAAATAATAATATGCATTTATTTGAAGAATATGATGAAGATT
MAL14|PF14_0018  ------------------------------------------------
su_gi_contig_428 ------------------------------------------------

PF14_0018        GTTTTAATTATTCAAAATAGTTGATATTCCTAATATTTTGTAAAAAGG
MAL14|PF14_0018  ------------------------------------------------
su_gi_contig_428 ------------------------------------------------

PF14_0018        AATAATTTAATGGAGCATAAGTCATATAATATATATATTTATATATAT
MAL14|PF14_0018  ------------------------------------------------
su_gi_contig_428 ------------------------------------------------

PF14_0018        ATATATATATATATATATATATTTCGATTTATGAGGAAACATAAAATT
MAL14|PF14_0018  ------------------------------------------------
su_gi_contig_428 ------------------------------------------------

PF14_0018        TTAATTTTATCATTGTTTTTTATACATATATATATCAGTATTTCAAAA
MAL14|PF14_0018  ------------------------------------------------
su_gi_contig_428 ------------------------------------------------

PF14_0018        GAACGAAGAAATTATTCCATTTTTATATTATAAAATATTATTAAGAGA
MAL14|PF14_0018  ------------------------------------------------
su_gi_contig_428 ------------------------------------------------

PF14_0018        TATATTAATACAATTAGAAAATGTAAGTATAATTTGATTTTTTATGTT
MAL14|PF14_0018  ------------------------------------------------
su_gi_contig_428 ------------------------------------------------

PF14_0018        TTTTTAGATTGCTAATTTTTACACTTTAGGATTTGTTTTCCTTTATTT
MAL14|PF14_0018  ------------------------------------------------
su_gi_contig_428 ------------------------------------------------

PF14_0018        CATCAATTAATATATATATATATATGTATGTATATTTCCTTTTTATTA
MAL14|PF14_0018  ------------------------------------------------
su_gi_contig_428 ------------------------------------------------

PF14_0018        TTATTATTTTTTTTTTTTTTGTTTCTTTTATTTATTAGTTTAGCTAAC
MAL14|PF14_0018  ------------------------------------------------
su_gi_contig_428 ------------------------------------------------

PF14_0018        TTGTTGTATTAATATATCATTTTATTTTTTAACTTTTTTTTTTTTTTT
MAL14|PF14_0018  ------------------------------------------------
su_gi_contig_428 ------------------------------------------------

PF14_0018        TTTTTAAATAAACTAATGTTTATAATTATGATTGCATATTATTATTTA
MAL14|PF14_0018  ------------------------------------------------
su_gi_contig_428 ------------------------------------------------

PF14_0018        AATTTTTATATATATATATATATATTATTTTTTAATAAAAAATATGTC
MAL14|PF14_0018  ------------------------------------------------
su_gi_contig_428 ------------------------------------------------

PF14_0018        CATAGATATATTATAAAAATAAAATATATTAAAACATTGTAGAATTAA
MAL14|PF14_0018  ------------------------------------------------
su_gi_contig_428 ------------------------------------------------

PF14_0018        ATATTTCACTTGTTCAATGAAAATATTTTAAGATATTTATACATATAT
MAL14|PF14_0018  ------------------------------------------------
su_gi_contig_428 ------------------------------------------------

PF14_0018        ATATATATATATATATATATATATTTATATATGTATAATTATACACCT
MAL14|PF14_0018  ------------------------------------------------
su_gi_contig_428 ------------------------------------------------

PF14_0018        AATAATAATAAAAATTTTATTATTATTATTATATATTATGTTATTTAT
MAL14|PF14_0018  ------------------------------------------------
su_gi_contig_428 ------------------------------------------------

PF14_0018        TTATATAATTTAGTTTCCGCAGTATTATCATTTTTATATAAGTGAATA
MAL14|PF14_0018  ------------------------------------------------
su_gi_contig_428 ------------------------------------------------

PF14_0018        TTTATATTACATATATGTTTTCTTTGTTCTTAATTTTTCACAAGTAAA
MAL14|PF14_0018  ------------------------------------------------
su_gi_contig_428 ------------------------------------------------

PF14_0018        TAAATGAATATTATATTTTAAATTTATATTTAATAAAATGTATGTATG
MAL14|PF14_0018  ------------------------------------------------
su_gi_contig_428 ------------------------------------------------

PF14_0018        TATATATATATATATATATATATATATATTTTTTTTTTTTTTTTTGTA
MAL14|PF14_0018  ------------------------------------------------
su_gi_contig_428 ------------------------------------------------

PF14_0018        AAGGGGAAAATGTATATTCTCCACTTACCCCAAAAAAAGGAAAATAAA
MAL14|PF14_0018  ------------------------------------------------
su_gi_contig_428 ------------------------------------------------

PF14_0018        GTGATATAAAAAAAAAAATAAAAATAAAATAAAATAAAATAAAAATTA
MAL14|PF14_0018  ------------------------------------------------
su_gi_contig_428 ------------------------------------------------

PF14_0018        ATGAAAATATAATATTCTAAAATATAATGAAGCCTTAAAATTATTTTT
MAL14|PF14_0018  ------------------------------------------------
su_gi_contig_428 ------------------------------------------------

PF14_0018        GTATATAGAAAATTTAAATATTAGGGAAAATATTTAAAAAAATAACAA
MAL14|PF14_0018  ------------------------------------------------
su_gi_contig_428 ------------------------------------------------

PF14_0018        TTGATATTTTATTTTATTTTATTTATTTGTTTATTTTTTTTTATATTA
MAL14|PF14_0018  ------------------------------------------------
su_gi_contig_428 ------------------------------------------------

PF14_0018        ATTAATTAATT
MAL14|PF14_0018  -----------
su_gi_contig_428 -----------

;

endblock;
