# Supplementary material for: cDNA sequences reveal considerable gene prediction inaccuracy in the Plasmodium falciparum genome
Source: BMC Genomics. 2007 Jul 27;8:255. doi: 10.1186/1471-2164-8-255 (PMC1978503; doi:10.1186/1471-2164-8-255)
Supplement: Additional file 2 — Genes with predicted coding regions fully covered by EST and confirmation of predicted introns. Aligned cDNA and predicted CDS sequences can be viewed by double clicking the hyper-linked gene names in the Excel file. [file 1471-2164-8-255-S2.zip › PF14_0022.TXT]

#NEXUS

[!This data assembled using Sequencher, from Gene Codes Corporation.]
begin data;
   dimensions ntax=4 nchar=5446;
   format datatype=dna gap=- interleave=yes;
   matrix

PF14_0022                     GATTATAATATATTTTATTATTATTATTATTATTATTTTTATTTTTAT
MAL14|PF14_0022               ------------------------------------------------
su_gi_contig_1003             ------------------------------------------------
gi|1674914|gb|N97896.1|N97896 ------------------------------------------------

PF14_0022                     AATTTTCATTTGTAAAAACCAATGATGCATTTTCATACAAAATAATTA
MAL14|PF14_0022               ------------------------------------------------
su_gi_contig_1003             ------------------------------------------------
gi|1674914|gb|N97896.1|N97896 ------------------------------------------------

PF14_0022                     GTAGTTTTATTTTATCCTGGTCAAGATTTAGTGTTTTAAAGATGTCAT
MAL14|PF14_0022               ------------------------------------------------
su_gi_contig_1003             ------------------------------------------------
gi|1674914|gb|N97896.1|N97896 ------------------------------------------------

PF14_0022                     TATAACAAAAGAACATGAACACATACATCAGAAAATATGAGAACATTT
MAL14|PF14_0022               ------------------------------------------------
su_gi_contig_1003             ------------------------------------------------
gi|1674914|gb|N97896.1|N97896 ------------------------------------------------

PF14_0022                     TATGGATTCTATGATTTAAATATGGTTGGTAACTCTCTATTAAATTAT
MAL14|PF14_0022               ------------------------------------------------
su_gi_contig_1003             ------------------------------------------------
gi|1674914|gb|N97896.1|N97896 ------------------------------------------------

PF14_0022                     GTAATATGATAAACTTTTTTATTTTAATATAATATTCATTATATGATT
MAL14|PF14_0022               ------------------------------------------------
su_gi_contig_1003             ------------------------------------------------
gi|1674914|gb|N97896.1|N97896 ------------------------------------------------

PF14_0022                     GTATATTAAAAACGAAGGTACCATTTAATATATTGTTTACATATAAAT
MAL14|PF14_0022               ------------------------------------------------
su_gi_contig_1003             ------------------------------------------------
gi|1674914|gb|N97896.1|N97896 ------------------------------------------------

PF14_0022                     AAAGAAGAAAAAATATAATATCTATATTGTTTGTATATGATTCGATAA
MAL14|PF14_0022               ------------------------------------------------
su_gi_contig_1003             ------------------------------------------------
gi|1674914|gb|N97896.1|N97896 ------------------------------------------------

PF14_0022                     TATATTTCATATTATTAATAACATTATTTTTAACCTTTTCATCTATTA
MAL14|PF14_0022               ------------------------------------------------
su_gi_contig_1003             ------------------------------------------------
gi|1674914|gb|N97896.1|N97896 ------------------------------------------------

PF14_0022                     TAATGTGTATATCGTCTACATATTTCATAAGCTCATGATGAAATTTGC
MAL14|PF14_0022               ------------------------------------------------
su_gi_contig_1003             ------------------------------------------------
gi|1674914|gb|N97896.1|N97896 ------------------------------------------------

PF14_0022                     TGTTTTCATTATAAAATAAGATTATATCTATATTATGTAATCCATAAC
MAL14|PF14_0022               ------------------------------------------------
su_gi_contig_1003             ------------------------------------------------
gi|1674914|gb|N97896.1|N97896 ------------------------------------------------

PF14_0022                     ATTTTTTGCATAAGTAAAAATTCATATATATATCTTTATATATATCTT
MAL14|PF14_0022               ------------------------------------------------
su_gi_contig_1003             ------------------------------------------------
gi|1674914|gb|N97896.1|N97896 ------------------------------------------------

PF14_0022                     TCAGGGGACGATTTTTAGTATCTGCTTCATTTTGTATATATTGTAAGA
MAL14|PF14_0022               ------------------------------------------------
su_gi_contig_1003             ------------------------------------------------
gi|1674914|gb|N97896.1|N97896 ------------------------------------------------

PF14_0022                     ATTTTTTCTTATCGTTCACTAAATTGGGGAGGTTCTTTTTATTATTAC
MAL14|PF14_0022               ------------------------------------------------
su_gi_contig_1003             ------------------------------------------------
gi|1674914|gb|N97896.1|N97896 ------------------------------------------------

PF14_0022                     ATTCTTCATTTATTTTTTTATCATCAGCTTCATTGAAATCTTTTAAAA
MAL14|PF14_0022               ------------------------------------------------
su_gi_contig_1003             ------------------------------------------------
gi|1674914|gb|N97896.1|N97896 ------------------------------------------------

PF14_0022                     AATGTTCATCGAAGAATAGGTAGTCTTCATCTTGTGTATCTTCACAAG
MAL14|PF14_0022               ------------------------------------------------
su_gi_contig_1003             ------------------------------------------------
gi|1674914|gb|N97896.1|N97896 ------------------------------------------------

PF14_0022                     ATATAGAACATCGAAAGCAACAATGGTTCGTCATAATAAATATATAAA
MAL14|PF14_0022               ------------------------------------------------
su_gi_contig_1003             ------------------------------------------------
gi|1674914|gb|N97896.1|N97896 ------------------------------------------------

PF14_0022                     TGGGGAAATATATATATATATATATATATATATATATATTAATTATTT
MAL14|PF14_0022               ------------------------------------------------
su_gi_contig_1003             ------------------------------------------------
gi|1674914|gb|N97896.1|N97896 ------------------------------------------------

PF14_0022                     ATATTTATTTTATATTTAGTTCTTTGGTACTTTTTTAAAACTTGTCAT
MAL14|PF14_0022               ------------------------------------------------
su_gi_contig_1003             ------------------------------------------------
gi|1674914|gb|N97896.1|N97896 ------------------------------------------------

PF14_0022                     GTTTCTGTTAATTTCTTGAGGGATAAAATTCTGGACTTCATAATATAT
MAL14|PF14_0022               ------------------------------------------------
su_gi_contig_1003             ------------------------------------------------
gi|1674914|gb|N97896.1|N97896 ------------------------------------------------

PF14_0022                     AATATGAAAAATATCCTGCTTTTATTAATACAAAAAGAAATAATAATA
MAL14|PF14_0022               ------------------------------------------------
su_gi_contig_1003             ------------------------------------------------
gi|1674914|gb|N97896.1|N97896 ------------------------------------------------

PF14_0022                     ATAGTAATAATGATAATTATATATTATGAAAAATATCTTTTTTTTTTT
MAL14|PF14_0022               ------------------------------------------------
su_gi_contig_1003             ------------------------------------------------
gi|1674914|gb|N97896.1|N97896 ------------------------------------------------

PF14_0022                     TTTTTTTTTAATATCTACAATGAGGATAAGAACAAAATAATTTTAATA
MAL14|PF14_0022               ------------------------------------------------
su_gi_contig_1003             ------------------------------------------------
gi|1674914|gb|N97896.1|N97896 ------------------------------------------------

PF14_0022                     TTTTATTTTTCATTTTATTTTTGTTCTCTATATCAAGAAATATTAATA
MAL14|PF14_0022               ------------------------------------------------
su_gi_contig_1003             ------------------------------------------------
gi|1674914|gb|N97896.1|N97896 ------------------------------------------------

PF14_0022                     AAGAGGTATAAATATATATGCATATATATATATAATATGTGAATAATT
MAL14|PF14_0022               ------------------------------------------------
su_gi_contig_1003             ------------------------------------------------
gi|1674914|gb|N97896.1|N97896 ------------------------------------------------

PF14_0022                     ATATATAAATAAATAAATAAATATATATATATATATATATGTATGTAT
MAL14|PF14_0022               ------------------------------------------------
su_gi_contig_1003             -----------------------------------------TATGTAT
gi|1674914|gb|N97896.1|N97896 ------------------------------------------------

PF14_0022                     GTATGTATAATATTATTTCTATTTTATTTTATTTTATTTTTATTTATT
MAL14|PF14_0022               ------------------------------------------------
su_gi_contig_1003             GTATGTATAATATTATTTCTATTTTATTTTATTTTATTTTTATTTATT
gi|1674914|gb|N97896.1|N97896 ------------------------------------------------

PF14_0022                     TATTTTTTTTATTTATAGGAGAAAATAAAAAAGAGATACATTCATGTG
MAL14|PF14_0022               ------------------------------------------------
su_gi_contig_1003             TATTTTTTTTATTTATAGGAGAAAATAAAAAAGAGATACATTCATGTG
gi|1674914|gb|N97896.1|N97896 ------------------------------------------------

PF14_0022                     TATTGTACAAACTATTTTATAATAATTTAAACATGAACATTTGATATT
MAL14|PF14_0022               ------------------------------------------------
su_gi_contig_1003             TATTGTACAAACTATTTTATAATAATTTAAACATGAACATTTGATATT
gi|1674914|gb|N97896.1|N97896 ------------------------------------------------

PF14_0022                     ATTATAAGCATATATGAAATTGAAAATTTGACTTGAGCATTAAAGGTT
MAL14|PF14_0022               ------------------------------------------------
su_gi_contig_1003             ATTATAAGCATATATGAAATTGAAAATTTGACTTGAGCATTAAAGGTT
gi|1674914|gb|N97896.1|N97896 ------------------------------------------------

PF14_0022                     TTAAAAAAAAATATATGATCATATATATATATATATATATAAGTATCA
MAL14|PF14_0022               ------------------------------------------------
su_gi_contig_1003             TTAAAAAAAAATATATGATCATATATATATATATATATATAAGTATCA
gi|1674914|gb|N97896.1|N97896 ------------------------------------------------

PF14_0022                     TATAAATAAAAATGTCAAGTAATAATAATTTGAATGAGGAAGAAGAAA
MAL14|PF14_0022               -----------ATGTCAAGTAATAATAATTTGAATGAGGAAGAAGAAA
su_gi_contig_1003             TATAAATAAAAATGTCAAGTAATAATAATTTGAATGAGGAAGAAGAAA
gi|1674914|gb|N97896.1|N97896 ------------------------------------------------

PF14_0022                     TATTGTTTTTCTATGAAGATCCCAAATCTTTTGATGAGAAAAATTTAT
MAL14|PF14_0022               TATTGTTTTTCTATGAAGATCCCAAATCTTTTGATGAGAAAAATTTAT
su_gi_contig_1003             TATTGTTTTTCTATGAAGATCCCAAATCTTTTGATGAGAAAAATTTAT
gi|1674914|gb|N97896.1|N97896 ------------------------------------------------

PF14_0022                     ATGAAGTAAATCGAGCACCATGGTTTTATCATCTGATTAATGGTGGGT
MAL14|PF14_0022               ATGAAGTAAATCGAGCACCATGGTTTTATCATCTGATTAATG------
su_gi_contig_1003             ATGAAGTAAATCGAGCACCATGGTTTTATCATCTGATTAATG------
gi|1674914|gb|N97896.1|N97896 ------------------------------------------------

PF14_0022                     TTAGAAAAAAAACAAATCTATAGAAATAGGAAGCAAGATAAATTATAT
MAL14|PF14_0022               ------------------------------------------------
su_gi_contig_1003             ------------------------------------------------
gi|1674914|gb|N97896.1|N97896 ------------------------------------------------

PF14_0022                     ATATATATATATATATATATATATGTATATTTTTTTTTTTTTTTTTTT
MAL14|PF14_0022               ------------------------------------------------
su_gi_contig_1003             ------------------------------------------------
gi|1674914|gb|N97896.1|N97896 ------------------------------------------------

PF14_0022                     TTTTTTTTTTTTAGTCCTGGGATTAACTAAGGACAATTTTATGGAAAT
MAL14|PF14_0022               --------------TCCTGGGATTAACTAAGGACAATTTTATGGAAAT
su_gi_contig_1003             --------------TCCTGGGATTAACTAAGGACAATTTTATGGAAAT
gi|1674914|gb|N97896.1|N97896 ------------------------------------------------

PF14_0022                     AAAACATATGGTAGAAGATAAAAAGAACAACATATTGAATCTTATTAA
MAL14|PF14_0022               AAAACATATGGTAGAAGATAAAAAGAACAACATATTGAATCTTATTAA
su_gi_contig_1003             AAAACATATGGTAGAAGATAAAAAGAACAACATATTGAATCTTATTAA
gi|1674914|gb|N97896.1|N97896 ------------------------------------------------

PF14_0022                     TTATAAATCATATACCGATAACTATTTGAAAAAAAATGACACCATGAA
MAL14|PF14_0022               TTATAAATCATATACCGATAACTATTTGAAAAAAAATGACACCATGAA
su_gi_contig_1003             TTATAAATCATATACCGATAACTATTTGAAAAAAAATGACACCATGAA
gi|1674914|gb|N97896.1|N97896 ------------------------------------------------

PF14_0022                     AAATATGTTATGTGCATATTTATATTCTTGTAAAACATCATTATATGA
MAL14|PF14_0022               AAATATGTTATGTGCATATTTATATTCTTGTAAAACATCATTATATGA
su_gi_contig_1003             AAATATGTTATGTGCATATTTATATTCTTGTAAAACATCATTATATGA
gi|1674914|gb|N97896.1|N97896 ------------------------------------------------

PF14_0022                     ATATTCTAAAAATATAAATTCTGAACAAAATATTCATTTCGTTTTTAC
MAL14|PF14_0022               ATATTCTAAAAATATAAATTCTGAACAAAATATTCATTTCGTTTTTAC
su_gi_contig_1003             ATATTCTAAAAATATAAATTCTGAACAAAATATTCATTTCGTTTTTAC
gi|1674914|gb|N97896.1|N97896 ------------------------------------------------

PF14_0022                     CTTTGGGAATATAACAGCAGATTTGGTAAAAAAAGAAAAATTCATTAT
MAL14|PF14_0022               CTTTGGGAATATAACAGCAGATTTG-----------------------
su_gi_contig_1003             CTTTGGGAATATAACAGCAGATTTG-----------------------
gi|1674914|gb|N97896.1|N97896 ------------------------------------------------

PF14_0022                     ATATAATATTTATTGTAATTACATATAATATATATGTATTTCATATTA
MAL14|PF14_0022               ------------------------------------------------
su_gi_contig_1003             ------------------------------------------------
gi|1674914|gb|N97896.1|N97896 ------------------------------------------------

PF14_0022                     TTTCTTTTATTTTTTTTGCTTTTATGTTGAAACTAATTCAGGATTCGG
MAL14|PF14_0022               -----------------------------------------GATTCGG
su_gi_contig_1003             -----------------------------------------GATTCGG
gi|1674914|gb|N97896.1|N97896 ------------------------------------------------

PF14_0022                     TGTGCTCATCAATTATTTATAGTTTTTTTTTGTTCATATGGTACTCAT
MAL14|PF14_0022               TGTGCTCATCAATTATTTATAGTTTTTTTTTGTTCATATGGTACTCAT
su_gi_contig_1003             TGTGCTCATCAATTATTTATAGTTTTTTTTTGTTCATATGGTACTCAT
gi|1674914|gb|N97896.1|N97896 ----------------------TTTTTTTTTGTTCATATGGTACTCAT

PF14_0022                     TAAAGACAAATTTAATTGGGAAAAAAAAAGACGACCCCTTAATGTTTT
MAL14|PF14_0022               TAAAGACAAATTTAATTGGGAAAAAAAAAGACGACCCCTTAATGTTTT
su_gi_contig_1003             TAAAGACAAATTTAATTGGGAAAAAAAAAGACGACCCCTTAATGTTTT
gi|1674914|gb|N97896.1|N97896 TAAAGACAAATTTAATTGGGAAAAAAAAAGACGACCCCTTAATGTTTT

PF14_0022                     TTATACCTGTTATTAATATTAAGAAGAATGATATGAAACTTAAAATAT
MAL14|PF14_0022               TTATACCTGTTATTAATATTAAGAAGAATGATATGAAACTTAAAATAT
su_gi_contig_1003             TTATACCTGTTATTAATATTAAGAAGAATGATATGAAACTTAAAATAT
gi|1674914|gb|N97896.1|N97896 TTATACCTGTTATTAATATTAAGAAGAATGATATGAAACTTAAAATAT

PF14_0022                     TGGTAATATATATAAAGAAAATTTTTAATGAAATATATGTAAATCTTT
MAL14|PF14_0022               TG----------------------------------------------
su_gi_contig_1003             TG----------------------------------------------
gi|1674914|gb|N97896.1|N97896 TG----------------------------------------------

PF14_0022                     TTTTTTTTTTTTTTTTTTTTTTTTCCATTGTGTAGATTATATGGTGGT
MAL14|PF14_0022               -----------------------------------ATTATATGGTGGT
su_gi_contig_1003             -----------------------------------ATTATATGGTGGT
gi|1674914|gb|N97896.1|N97896 -----------------------------------ATTATATGGTGGT

PF14_0022                     TGGAAAAATGTGGGATTGAAAATCCTGAGGAGCTTCTAATATTTAATG
MAL14|PF14_0022               TGGAAAAATGTGGGATTGAAAATCCTGAGGAGCTTCTAATATTTAATG
su_gi_contig_1003             TGGAAAAATGTGGGATTGAAAATCCTGAGGAGCTTCTAATATTTAATG
gi|1674914|gb|N97896.1|N97896 TGGAAAAATGTGGGATTGAAAATCCTGAGGAGCTTCTAATATTTAATG

PF14_0022                     ATGACCTAAATTTATTAGAAGTAATATAAGAAATAAATATATAAATGT
MAL14|PF14_0022               ATGACCTAAATTTATTAGAA----------------------------
su_gi_contig_1003             ATGACCTAAATTTATTAGAA----------------------------
gi|1674914|gb|N97896.1|N97896 ATGACCTAAATTTATTAGAA----------------------------

PF14_0022                     AAATGGATATATATATATATATATTTTTATTTATTTATTTATTTATTT
MAL14|PF14_0022               ------------------------------------------------
su_gi_contig_1003             ------------------------------------------------
gi|1674914|gb|N97896.1|N97896 ------------------------------------------------

PF14_0022                     ATTTATTTTTTAGGTTTTAAAAAATGATACTAAGTATGATACCTGTTT
MAL14|PF14_0022               -------------GTTTTAAAAAATGATACTAAGTATGATACCTGTTT
su_gi_contig_1003             -------------GTTTTAAAAAATGATACTAAGTATGATACCTGTTT
gi|1674914|gb|N97896.1|N97896 -------------GTTTTAAAAAATGATACTAAGTATGATACCTGTTT

PF14_0022                     GGTCGATTTTAACAAGTCAGAAAATAACTGCGTATAGTAAGTAATTAT
MAL14|PF14_0022               GGTCGATTTTAACAAGTCAGAAAATAACTGCGTATA------------
su_gi_contig_1003             GGTCGATTTTAACAAGTCAGAAAATAACTGCGTATA------------
gi|1674914|gb|N97896.1|N97896 GGTCGATTTTAACAAGTCAGAAAATAACTGCGTATA------------

PF14_0022                     AATTAACAATATTCTTGATAAATATAATAATACACATGTATATATTAT
MAL14|PF14_0022               ------------------------------------------------
su_gi_contig_1003             ------------------------------------------------
gi|1674914|gb|N97896.1|N97896 ------------------------------------------------

PF14_0022                     ATGTTCATTTTATTATATTTAATGTTTTTTATTTAGTAATATAAATAA
MAL14|PF14_0022               ------------------------------------TAATATAAATAA
su_gi_contig_1003             ------------------------------------TAATATAAATAA
gi|1674914|gb|N97896.1|N97896 ------------------------------------------------

PF14_0022                     TATAAAATCGATTATCGACCATCACATATTAAATGAAGAAATGAAAAA
MAL14|PF14_0022               TATAAAATCGATTATCGACCATCACATATTAAATGAAGAAATGAAAAA
su_gi_contig_1003             TATAAAATCGATTATCGACCATCACATATTAAATGAAGAAATGAAAAA
gi|1674914|gb|N97896.1|N97896 ------------------------------------------------

PF14_0022                     TAAAAAAATAACCAAATCTGTGTTTCCAATATATGTGTGTAGCTGTAT
MAL14|PF14_0022               TAAAAAAATAACCAAATCTGTGTTTCCAATATATGTGTGTAGCTGTAT
su_gi_contig_1003             TAAAAAAATAACCAAATCTGTGTTTCCAATATATGTGTGTAGCTGTAT
gi|1674914|gb|N97896.1|N97896 ------------------------------------------------

PF14_0022                     GGTTATAATAGCTTATTTTGTAAGAATATATATATATATATATATAAG
MAL14|PF14_0022               GGTTATAATAGCTTATTTT-----------------------------
su_gi_contig_1003             GGTTATAATAGCTTATTTT-----------------------------
gi|1674914|gb|N97896.1|N97896 ------------------------------------------------

PF14_0022                     AAAAAAAAAAAATATAAAAAATTTGAAACATATGAAACATGTGAAACG
MAL14|PF14_0022               ------------------------------------------------
su_gi_contig_1003             ------------------------------------------------
gi|1674914|gb|N97896.1|N97896 ------------------------------------------------

PF14_0022                     TATAAAATATATGAAACATTTCATTTTTTACATATTTGTGTTTTCTTT
MAL14|PF14_0022               ------------------------------------------------
su_gi_contig_1003             ------------------------------------------------
gi|1674914|gb|N97896.1|N97896 ------------------------------------------------

PF14_0022                     TTAGTATAAATATTCGAGTGAATTTCTAGGAATTTCTCTTTTGAATAG
MAL14|PF14_0022               ----TATAAATATTCGAGTGAATTTCTAGGAATTTCTCTTTTGAATAG
su_gi_contig_1003             ----TATAAATATTCGAGTGAATTTCTAGGAATTTCTCTTTTGAATAG
gi|1674914|gb|N97896.1|N97896 ----TATAAATATTCGAGTGAATTTCTAGGAATTTCTCTTTTGAATAG

PF14_0022                     AGATATAATGTGGCTAATATATGGAACAATGTTAAAAGGTTATCTATC
MAL14|PF14_0022               AGATATAATGTGGCTAATATATGGAACAATGTTAAAAG----------
su_gi_contig_1003             AGATATAATGTGGCTAATATATGGAACAATGTTAAAAG----------
gi|1674914|gb|N97896.1|N97896 AGATATAATGTGGCTAATATATGGAACAATGTTAAAAG----------

PF14_0022                     ATATGAAAAAAAAATATAAAAAATATAAAATATATTTAATATAAAAGA
MAL14|PF14_0022               ------------------------------------------------
su_gi_contig_1003             ------------------------------------------------
gi|1674914|gb|N97896.1|N97896 ------------------------------------------------

PF14_0022                     ATATATAATCTATATAATTGTATCATCATATATATATATATATATATA
MAL14|PF14_0022               ------------------------------------------------
su_gi_contig_1003             ------------------------------------------------
gi|1674914|gb|N97896.1|N97896 ------------------------------------------------

PF14_0022                     TATAGAATATATTAGTATGTTCTTGAAAATATATGTACAATTTTTTTA
MAL14|PF14_0022               ------------------------------------------------
su_gi_contig_1003             ------------------------------------------------
gi|1674914|gb|N97896.1|N97896 ------------------------------------------------

PF14_0022                     TTTTACAGATTCTAATAATTTTCCAAAAGATGATTTTCGTAAAAGATG
MAL14|PF14_0022               --------ATTCTAATAATTTTCCAAAAGATGATTTTCGTAAAAGATG
su_gi_contig_1003             --------ATTCTAATAATTTTCCAAAAGATGATTTTCGTAAAAGATG
gi|1674914|gb|N97896.1|N97896 --------ATTCTAATAATTT---------------------------

PF14_0022                     GATACAATCGTAAATTACATTTAAAAAAATTTAAATTAAATTATATGA
MAL14|PF14_0022               GATACAATC---------------------------------------
su_gi_contig_1003             GATACAATC---------------------------------------
gi|1674914|gb|N97896.1|N97896 ------------------------------------------------

PF14_0022                     TTTTTATAATATTGTACACATTATCTTTTGATATTTATAATTAGATTA
MAL14|PF14_0022               ------------------------------------------------
su_gi_contig_1003             ------------------------------------------------
gi|1674914|gb|N97896.1|N97896 ------------------------------------------------

PF14_0022                     AATCTTACAAATAATAATAAGAGTCATTATATTATGCATTCATATTAT
MAL14|PF14_0022               ------------------------------------------------
su_gi_contig_1003             ------------------------------------------------
gi|1674914|gb|N97896.1|N97896 ------------------------------------------------

PF14_0022                     ATATTTTTATATTCTGTAGGGATTTAAATATTTATTTATCTATGAAGA
MAL14|PF14_0022               -------------------GGATTTAAATATTTATTTATCTATGAAGA
su_gi_contig_1003             -------------------GGATTTAAATATTTATTTATCTATGAAGA
gi|1674914|gb|N97896.1|N97896 ------------------------------------------------

PF14_0022                     AATATTTTAGAATACCTGATATAATGGATATATATATTACACAGAAAT
MAL14|PF14_0022               AATATTTTAGAATACCTGATATAATGGATATATATATTACACAGAAAT
su_gi_contig_1003             AATATTTTAGAATACCTGATATAATGGATATATATATTACACAGAAAT
gi|1674914|gb|N97896.1|N97896 ------------------------------------------------

PF14_0022                     TTAATAATATCAGATTTTCAATCGACCTAAAAAAATTTGTACTATATG
MAL14|PF14_0022               TTAATAATATCAGATTTTCAATCGACCTAAAAAAATTT----------
su_gi_contig_1003             TTAATAATATCAGATTTTCAATCGACCTAAAAAAATTT----------
gi|1674914|gb|N97896.1|N97896 ------------------------------------------------

PF14_0022                     AAATAAAAAAAAAAAAAAAAAAATATATATATATATATATATATATAT
MAL14|PF14_0022               ------------------------------------------------
su_gi_contig_1003             ------------------------------------------------
gi|1674914|gb|N97896.1|N97896 ------------------------------------------------

PF14_0022                     ATATAATATGCATATATTGTGTGTACAACCGTTAAGTAATATATTGAG
MAL14|PF14_0022               ------------------------------------------------
su_gi_contig_1003             ------------------------------------------------
gi|1674914|gb|N97896.1|N97896 ------------------------------------------------

PF14_0022                     ATATATGTTTATTCTTTCATTTTATTATTATAATTATTTTTTTTTAAT
MAL14|PF14_0022               ------------------------------------------------
su_gi_contig_1003             ------------------------------------------------
gi|1674914|gb|N97896.1|N97896 ------------------------------------------------

PF14_0022                     GGTTCTGATTTAGGGAATAGAGAATTTATTATTTGTTGATTACAAGGA
MAL14|PF14_0022               -------------GGAATAGAGAATTTATTATTTGTTGATTACAAGGA
su_gi_contig_1003             -------------GGAATAGAGAATTTATTATTTGTTGATTACAAGGA
gi|1674914|gb|N97896.1|N97896 ------------------------------------------------

PF14_0022                     TTATAATTATGACATCCAAGGGAAAAAATTCACTGTATGATTATATAT
MAL14|PF14_0022               TTATAATTATGACATCCAAGGGAAAAAATTCACT--------------
su_gi_contig_1003             TTATAATTATGACATCCAAGGGAAAAAATTCACT--------------
gi|1674914|gb|N97896.1|N97896 ------------------------------------------------

PF14_0022                     ATAAAAATATATATTTATATATGTATAGTATTAATATTTTAGTATGTA
MAL14|PF14_0022               ------------------------------------------------
su_gi_contig_1003             ------------------------------------------------
gi|1674914|gb|N97896.1|N97896 ------------------------------------------------

PF14_0022                     TATATGTTTTAATGTTTTATATACCTACAAATATATACATAATTTCAC
MAL14|PF14_0022               ------------------------------------------------
su_gi_contig_1003             ------------------------------------------------
gi|1674914|gb|N97896.1|N97896 ------------------------------------------------

PF14_0022                     CACCTTCCCCTTGTTTTTAAAATGTCAGATAAGAATATGTTCCTTAGA
MAL14|PF14_0022               ----------------------------ATAAGAATATGTTCCTTAGA
su_gi_contig_1003             ----------------------------ATAAGAATATGTTCCTTAGA
gi|1674914|gb|N97896.1|N97896 ------------------------------------------------

PF14_0022                     TTTTAGTGTTGAATCTATTTTATCTCATGAAAATGTAGACACATTAGT
MAL14|PF14_0022               TTTTAGTGTTGAATCTATTTTATCTCATGAAAATGTAGACACATTAGT
su_gi_contig_1003             TTTTAGTGTTGAATCTATTTTATCTCATGAAAATGTAGACACATTAGT
gi|1674914|gb|N97896.1|N97896 ------------------------------------------------

PF14_0022                     AAATAAAATGGTATCTAAAAAATATATGGATAATAAAAAATAAAATGA
MAL14|PF14_0022               AAATAAAATG--------------------------------------
su_gi_contig_1003             AAATAAAATG--------------------------------------
gi|1674914|gb|N97896.1|N97896 ------------------------------------------------

PF14_0022                     AATAAAAAAAAAATATATATATATATATATATATATATATAAAATTAC
MAL14|PF14_0022               ------------------------------------------------
su_gi_contig_1003             ------------------------------------------------
gi|1674914|gb|N97896.1|N97896 ------------------------------------------------

PF14_0022                     GTATATATAATTATTAAACTACAATTTGTTTTTAATAACTGCAGTGTG
MAL14|PF14_0022               ------------------------------------------------
su_gi_contig_1003             --------------------------------------------TGTG
gi|1674914|gb|N97896.1|N97896 ------------------------------------------------

PF14_0022                     AACTTTGTGAAGAAAATAAATTTGCTGCTTTTATTTTGATGGGCTCAT
MAL14|PF14_0022               ------------------------------------------------
su_gi_contig_1003             AACTTTGTGAAGAAAATAAATTTGCTGCTTTTATTTTGATGGGCTCAT
gi|1674914|gb|N97896.1|N97896 ------------------------------------------------

PF14_0022                     ATATGATTAATTATGGTAAGACAATAAAATATAAAATTTTTATTCCCA
MAL14|PF14_0022               ------------------------------------------------
su_gi_contig_1003             ATATGATTATTTATG---------------------------------
gi|1674914|gb|N97896.1|N97896 ------------------------------------------------

PF14_0022                     AGATAATAAATAAATATATACATATATATATATATATATATTATTCAA
MAL14|PF14_0022               ------------------------------------------------
su_gi_contig_1003             ------------------------------------------------
gi|1674914|gb|N97896.1|N97896 ------------------------------------------------

PF14_0022                     TTTTTATTTTTATTATTATTTTTTTTTTAGTTTTTCACAAAGATATAG
MAL14|PF14_0022               ------------------------------------------------
su_gi_contig_1003             ------------------------------TTTTTCACAAAGATATAG
gi|1674914|gb|N97896.1|N97896 ------------------------------------------------

PF14_0022                     GATTACTTTTTTTCAATGAAGATATAACAAAAGATAGTAATATTATTT
MAL14|PF14_0022               ------------------------------------------------
su_gi_contig_1003             GATTACTTTTTTTCAATGAAGATATAACAAAAGATA------------
gi|1674914|gb|N97896.1|N97896 ------------------------------------------------

PF14_0022                     TTGTGTGTAATTATAAATATTTATGAATAATATATATGTATTATATAT
MAL14|PF14_0022               ------------------------------------------------
su_gi_contig_1003             ------------------------------------------------
gi|1674914|gb|N97896.1|N97896 ------------------------------------------------

PF14_0022                     ATTTATATATATATTATATATTTATATTTGTAGAACTCCTTACGGCTT
MAL14|PF14_0022               ------------------------------------------------
su_gi_contig_1003             ---------------------------------AACTCCTTACGGCTT
gi|1674914|gb|N97896.1|N97896 ------------------------------------------------

PF14_0022                     TAATAGCAAACCAGGACATAAACCTTTGTGAAAAAGGATTTAAAAAAA
MAL14|PF14_0022               ------------------------------------------------
su_gi_contig_1003             TAATAGCAAACCAGGACATAAACCTTTGTGAAAAAGGATTTAAAAAAA
gi|1674914|gb|N97896.1|N97896 ------------------------------------------------

PF14_0022                     TAACTTGTAAAAATGAATCAAGGAATATTGACCTTTTCCAAATTGTAA
MAL14|PF14_0022               ------------------------------------------------
su_gi_contig_1003             TAACTTGTAAAAATGAATCAAGGAATATTGACCTTTTCCAAATT----
gi|1674914|gb|N97896.1|N97896 ------------------------------------------------

PF14_0022                     TATAAAAAATAAAATATAATATCATGTTATATTGTTTCTTTTTTAATT
MAL14|PF14_0022               ------------------------------------------------
su_gi_contig_1003             ------------------------------------------------
gi|1674914|gb|N97896.1|N97896 ------------------------------------------------

PF14_0022                     TTTTTTTTTTTTTTTTTTTTTTTTTTTTTTTTTATGTAGAATAATACA
MAL14|PF14_0022               ------------------------------------------------
su_gi_contig_1003             ---------------------------------------AATAATACA
gi|1674914|gb|N97896.1|N97896 ------------------------------------------------

PF14_0022                     AGTTATTCGAGAAAACGACTGGAATGTTTTTTAAGTTATTATTTCAAT
MAL14|PF14_0022               ------------------------------------------------
su_gi_contig_1003             AGTTATTCGAGAAAACGACTGGAATGTTTTTTAAGTTATTATTTCAAT
gi|1674914|gb|N97896.1|N97896 ------------------------------------------------

PF14_0022                     AGCTTATAATATATATATATATATATATATATGTATTTATTTATGTAT
MAL14|PF14_0022               ------------------------------------------------
su_gi_contig_1003             AGCTTATA----------------------------------------
gi|1674914|gb|N97896.1|N97896 ------------------------------------------------

PF14_0022                     GTATTTTTTCATTTTATTTTTTTTATTATTTTTTTTTTTTTTTAATAA
MAL14|PF14_0022               ------------------------------------------------
su_gi_contig_1003             ------------------------------------------------
gi|1674914|gb|N97896.1|N97896 ------------------------------------------------

PF14_0022                     ATCTCTATAGACATAAAAAAAAATGAATATTATTTATATATACATTAA
MAL14|PF14_0022               ------------------------------------------------
su_gi_contig_1003             ------------------------------------------------
gi|1674914|gb|N97896.1|N97896 ------------------------------------------------

PF14_0022                     AATATAACACGTTTCATTTATAAAAAAAATATTTTTAAAATAATAAAA
MAL14|PF14_0022               ------------------------------------------------
su_gi_contig_1003             ------------------------------------------------
gi|1674914|gb|N97896.1|N97896 ------------------------------------------------

PF14_0022                     ATTTTTTGTTAATAATTTAATTCTTTTATATTTATTATTATATGAAAA
MAL14|PF14_0022               ------------------------------------------------
su_gi_contig_1003             ------------------------------------------------
gi|1674914|gb|N97896.1|N97896 ------------------------------------------------

PF14_0022                     GGTAAATAATATAATTTAATCATAATATGAATAATTCCTGCCTCATAT
MAL14|PF14_0022               ------------------------------------------------
su_gi_contig_1003             ------------------------------------------------
gi|1674914|gb|N97896.1|N97896 ------------------------------------------------

PF14_0022                     ATTATATATATTCCTTTTATTATGTCTATATATTTGTAAGTCCTTAGA
MAL14|PF14_0022               ------------------------------------------------
su_gi_contig_1003             ------------------------------------------------
gi|1674914|gb|N97896.1|N97896 ------------------------------------------------

PF14_0022                     AAAAAAAAAAAAAAAAAAAAAAAAAAAAAAAAGAAGACTTTAAGAGTT
MAL14|PF14_0022               ------------------------------------------------
su_gi_contig_1003             ------------------------------------------------
gi|1674914|gb|N97896.1|N97896 ------------------------------------------------

PF14_0022                     ATAATAATTATTTATAAATATTGAGGATAATTTTTTTTTTTTTTTTTT
MAL14|PF14_0022               ------------------------------------------------
su_gi_contig_1003             ------------------------------------------------
gi|1674914|gb|N97896.1|N97896 ------------------------------------------------

PF14_0022                     TTTTTTTCTTTTTTTTTTCATAAATAGTTAATATAAACTTGATGGAAG
MAL14|PF14_0022               ------------------------------------------------
su_gi_contig_1003             ------------------------------------------------
gi|1674914|gb|N97896.1|N97896 ------------------------------------------------

PF14_0022                     AGAAAACGAAGAACGTAGAATTAATAACGTCGGATTTTATAGAAAATG
MAL14|PF14_0022               ------------------------------------------------
su_gi_contig_1003             ------------------------------------------------
gi|1674914|gb|N97896.1|N97896 ------------------------------------------------

PF14_0022                     AAATATTGGAAAAATATGATATTTTTTCTAAGGCGTATAGTTCTAGTG
MAL14|PF14_0022               ------------------------------------------------
su_gi_contig_1003             ------------------------------------------------
gi|1674914|gb|N97896.1|N97896 ------------------------------------------------

PF14_0022                     ATAATTTGAGTTTTGTTGACAGTGAAGAAGATCAATCAGCAAAAAATT
MAL14|PF14_0022               ------------------------------------------------
su_gi_contig_1003             ------------------------------------------------
gi|1674914|gb|N97896.1|N97896 ------------------------------------------------

PF14_0022                     TAGGTTATATAAAATATGTGAATAGATATGTGAATAGATATGTGAATA
MAL14|PF14_0022               ------------------------------------------------
su_gi_contig_1003             ------------------------------------------------
gi|1674914|gb|N97896.1|N97896 ------------------------------------------------

PF14_0022                     GATATGTGAATAGATATGTGAATAGATATGTGAATAGATATGTGAATA
MAL14|PF14_0022               ------------------------------------------------
su_gi_contig_1003             ------------------------------------------------
gi|1674914|gb|N97896.1|N97896 ------------------------------------------------

PF14_0022                     GATATGTGAATAGATATGTGAATAGATATGTGAATAGATATGTGAATA
MAL14|PF14_0022               ------------------------------------------------
su_gi_contig_1003             ------------------------------------------------
gi|1674914|gb|N97896.1|N97896 ------------------------------------------------

PF14_0022                     GATATGTGAATAGATATGTGAA
MAL14|PF14_0022               ----------------------
su_gi_contig_1003             ----------------------
gi|1674914|gb|N97896.1|N97896 ----------------------

;

endblock;
