# Supplementary material for: cDNA sequences reveal considerable gene prediction inaccuracy in the Plasmodium falciparum genome
Source: BMC Genomics. 2007 Jul 27;8:255. doi: 10.1186/1471-2164-8-255 (PMC1978503; doi:10.1186/1471-2164-8-255)
Supplement: Additional file 2 — Genes with predicted coding regions fully covered by EST and confirmation of predicted introns. Aligned cDNA and predicted CDS sequences can be viewed by double clicking the hyper-linked gene names in the Excel file. [file 1471-2164-8-255-S2.zip › PF14_0024.TXT]

#NEXUS

[!This data assembled using Sequencher, from Gene Codes Corporation.]
begin data;
   dimensions ntax=4 nchar=3566;
   format datatype=dna gap=- interleave=yes;
   matrix

PF14_0024                       ACAAGAACAAATTAATAAACATAAAGATAACAACAATATGTATAATAA
MAL14|PF14_0024                 ------------------------------------------------
su_gi_contig_967                ------------------------------------------------
gi|27156762|gb|CA855126.1|CA855 ------------------------------------------------

PF14_0024                       TTCTTATAACATTGAACATTTTGCTGAAATAAAATTAAACAATTTAAG
MAL14|PF14_0024                 ------------------------------------------------
su_gi_contig_967                ------------------------------------------------
gi|27156762|gb|CA855126.1|CA855 ------------------------------------------------

PF14_0024                       TTTTAGCACCAATTATCCTTTAGTAAAAAAACTTATGAAATATGGAGA
MAL14|PF14_0024                 ------------------------------------------------
su_gi_contig_967                ------------------------------------------------
gi|27156762|gb|CA855126.1|CA855 ------------------------------------------------

PF14_0024                       AGAAAGAAAAAAAGAATATAAATGTATCATCTACCATTCTTCTAAAAT
MAL14|PF14_0024                 ------------------------------------------------
su_gi_contig_967                ------------------------------------------------
gi|27156762|gb|CA855126.1|CA855 ------------------------------------------------

PF14_0024                       GAATAAAGACACTATTCAAAAAATTAATGATCAAATATCTAATCATGA
MAL14|PF14_0024                 ------------------------------------------------
su_gi_contig_967                ------------------------------------------------
gi|27156762|gb|CA855126.1|CA855 ------------------------------------------------

PF14_0024                       ACCACAAACATTAACATATGTCTTAAAAATTATTCAGAAAACACCAAT
MAL14|PF14_0024                 ------------------------------------------------
su_gi_contig_967                ------------------------------------------------
gi|27156762|gb|CA855126.1|CA855 ------------------------------------------------

PF14_0024                       CCGAGTACTTCATAGAAGATCATTAATAAATAGAGAACGAAAAATTTT
MAL14|PF14_0024                 ------------------------------------------------
su_gi_contig_967                ------------------------------------------------
gi|27156762|gb|CA855126.1|CA855 ------------------------------------------------

PF14_0024                       CCAAATCAAATTAATTTATCTACATAAACATTTTTCTTTGTTATATTT
MAL14|PF14_0024                 ------------------------------------------------
su_gi_contig_967                ------------------------------------------------
gi|27156762|gb|CA855126.1|CA855 ------------------------------------------------

PF14_0024                       ATTAGCTGAATCAGGACTCTATATTAAAGAATTTGTAAATGGTGATAA
MAL14|PF14_0024                 ------------------------------------------------
su_gi_contig_967                ------------------------------------------------
gi|27156762|gb|CA855126.1|CA855 ------------------------------------------------

PF14_0024                       GGGAAGAACTATACCAAATTTAAAACAATTTTTTGGAGACGATACATA
MAL14|PF14_0024                 ------------------------------------------------
su_gi_contig_967                ------------------------------------------------
gi|27156762|gb|CA855126.1|CA855 ------------------------------------------------

PF14_0024                       TGTTAATATTTTAAATCTGGACGTAGCAACATTAATATATGATTGAAT
MAL14|PF14_0024                 ------------------------------------------------
su_gi_contig_967                ------------------------------------------------
gi|27156762|gb|CA855126.1|CA855 ------------------------------------------------

PF14_0024                       AGGATATGGTACATTTTTTGTATACTTTTTGTTATTTAGCTGAACATT
MAL14|PF14_0024                 ------------------------------------------------
su_gi_contig_967                ------------------------------------------------
gi|27156762|gb|CA855126.1|CA855 ------------------------------------------------

PF14_0024                       AAATAAATACATTAATTCGAAATAAAAAAAATAAAATTTTTGGTAAAA
MAL14|PF14_0024                 ------------------------------------------------
su_gi_contig_967                ------------------------------------------------
gi|27156762|gb|CA855126.1|CA855 ------------------------------------------------

PF14_0024                       TTTTAAATAAATAATAAATAAATAAATATATATATATATATATATATA
MAL14|PF14_0024                 ------------------------------------------------
su_gi_contig_967                ------------------------------------------------
gi|27156762|gb|CA855126.1|CA855 ------------------------------------------------

PF14_0024                       TATATATATATATATATATATATATGTCAACTTTCTTTTTCCTCTTTT
MAL14|PF14_0024                 ------------------------------------------------
su_gi_contig_967                ------------------------------------------------
gi|27156762|gb|CA855126.1|CA855 ------------------------------------------------

PF14_0024                       TTTTTTTTGTTACATTTATATGACCACATTAGTCTATAGGTCATTAGT
MAL14|PF14_0024                 ------------------------------------------------
su_gi_contig_967                ------------------------------------------------
gi|27156762|gb|CA855126.1|CA855 ------------------------------------------------

PF14_0024                       TTGTTGCAAAATTTAATATCATATATCCTTTGAATTATTTTAAATAAA
MAL14|PF14_0024                 ------------------------------------------------
su_gi_contig_967                ------------------------------------------------
gi|27156762|gb|CA855126.1|CA855 ------------------------------------------------

PF14_0024                       AAATATATATAAATAAATATATATATATATATATATAAATAAATAAAT
MAL14|PF14_0024                 ------------------------------------------------
su_gi_contig_967                ------------------------------------------------
gi|27156762|gb|CA855126.1|CA855 ------------------------------------------------

PF14_0024                       ATATAATATGTATATAATATATATAATTTTTTTTTTTTTTTTTTTTTT
MAL14|PF14_0024                 ------------------------------------------------
su_gi_contig_967                ------------------------------------------------
gi|27156762|gb|CA855126.1|CA855 ------------------------------------------------

PF14_0024                       TTTTTTTTTTTTTTTTTTTGAATATATTACAAACGTGTGAATAATACA
MAL14|PF14_0024                 ------------------------------------------------
su_gi_contig_967                --------------------------TTACAAACGTGTGAATAATACA
gi|27156762|gb|CA855126.1|CA855 ------------------------------------------------

PF14_0024                       CGTATTAATGGAAATAATAAATAAACAAAATAAATTATGGTATAAAAT
MAL14|PF14_0024                 ------------------------------------------------
su_gi_contig_967                CGTATTAATGGAAATAATAAATAAACAAAATAAATTATGGTATAAAAT
gi|27156762|gb|CA855126.1|CA855 ------------------------------------------------

PF14_0024                       TTATTATATACATATATTCTTTTTTTTCATAATTATGAAGAGAAGAAA
MAL14|PF14_0024                 ------------------------------------------------
su_gi_contig_967                TTATTATATACATATATTCTTTTTTTTCATAATTATGAAGAGAAGAAA
gi|27156762|gb|CA855126.1|CA855 ------------------------------------------------

PF14_0024                       AATTTTTATTTCCAAGTTCAAACTTTTCATTTAATTTAATCTTTTAAT
MAL14|PF14_0024                 ------------------------------------------------
su_gi_contig_967                AATTTTTATTTCCAAGTTCAAACTTTTCATTTAATTTAATCTTTTAAT
gi|27156762|gb|CA855126.1|CA855 ------------------------------------------------

PF14_0024                       ATTTGATGAGGTGATATAATTTTTTATATATATATATATATGTGTGTG
MAL14|PF14_0024                 ------------------------------------------------
su_gi_contig_967                ATTTGATGAGGTGATATAATTTTTTATATATATATATATATGTGTGTG
gi|27156762|gb|CA855126.1|CA855 ------------------------------------------------

PF14_0024                       TTTCATAACAAAATATGCATTTGGTATAGTATATGTTTTTTTTTATTT
MAL14|PF14_0024                 ------------------------------------------------
su_gi_contig_967                TTTCATAACAAAATATGCATTTGGTATAGTATATGTTTTTTTTTATTT
gi|27156762|gb|CA855126.1|CA855 ------------------------------------------------

PF14_0024                       TTTTCCTTATAAAATGGAAACATTATGGAATAAAACAAAAAATAAATA
MAL14|PF14_0024                 ------------------------------------------------
su_gi_contig_967                TTTTCCTTATAAAATGGAAACATTATGGAATAAAACAAAAAATAAATA
gi|27156762|gb|CA855126.1|CA855 ------------------------------------------------

PF14_0024                       AATAAAAAATAAATAAATAAAAAATAAATAAATAAAAAATAAATAAAT
MAL14|PF14_0024                 ------------------------------------------------
su_gi_contig_967                AATAAAAAATAAATAAATAAAAAATAAATAAATAAAAAATAAATAAAT
gi|27156762|gb|CA855126.1|CA855 ------------------------------------------------

PF14_0024                       AAAAAATAAATAAATAAAAAAAAAATAAATAAATAACATATTAAAAAT
MAL14|PF14_0024                 ------------------------------------------------
su_gi_contig_967                AAAAAATAAATAAATAAAAAAAAAATAAATAAATAACATATTAAAAAT
gi|27156762|gb|CA855126.1|CA855 ---------------------AAAATAAATAAATAACATATTAAAAAT

PF14_0024                       AACATATATGTTTATATATATATTTCATTTTTGTGTGCTTCTTTATTT
MAL14|PF14_0024                 ------------------------------------------------
su_gi_contig_967                AACATATATGTTTATATATATATTTCATTTTTGTGTGCTTCTTTATTT
gi|27156762|gb|CA855126.1|CA855 AACATATATGTTTATATATATATTTCATTTTTGTGTGCTTCTTTATTT

PF14_0024                       TGCATAGTGTGAGTACCCCCACCCGCGTCCCCAATTTATGTTTATTTT
MAL14|PF14_0024                 ------------------------------------------------
su_gi_contig_967                TGCATAGTGTGAGTACCCCCACCCGCGTCCCCAATTTATGTTTATTTT
gi|27156762|gb|CA855126.1|CA855 TGCATAGTGTGAGTACCCCCACCCGCGTCCCCAATTTATGTTTATTTT

PF14_0024                       TATGTTTATTTTTATGTTTATTTTTATGTTTATGTTTATTTTTATAAT
MAL14|PF14_0024                 ------------------------------------------------
su_gi_contig_967                TATGTTTATTTTTATGTTTATTTTTATGTTTATGTTTATTTTTATAAT
gi|27156762|gb|CA855126.1|CA855 TATGTTTATTTTTATGTTTATTTTTATGTTTATGTTTATTTTTATAAT

PF14_0024                       AATTTAAATAAAATGTATTCAGGATTTATAAGATTCAGTCAGGCAAAA
MAL14|PF14_0024                 ------------ATGTATTCAGGATTTATAAGATTCAGTCAGGCAAAA
su_gi_contig_967                AATTTAAATAAAATGTATTCAGGATTTATAAGATTCAGTCAGGCAAAA
gi|27156762|gb|CA855126.1|CA855 AATTTAAATAAAATGTATTCAGGATTTATAAGATTCAGTCAGGCAAAA

PF14_0024                       TGCGCAGGGAATCATATATATTTAGGAAAGTGGCATGATTTTAATCAA
MAL14|PF14_0024                 TGCGCAGGGAATCATATATATTTAGGAAAGTGGCATGATTTTAATCAA
su_gi_contig_967                TGCGCAGGGAATCATATATATTTAGGAAAGTGGCATGATTTTAATCAA
gi|27156762|gb|CA855126.1|CA855 TGCGCAGGGAATCATATATATTTAGGAAAGTGGCATGATTTTAATCAA

PF14_0024                       TGGAAATATCTGGCACCCAGGAATTTATTAAATATCATATATCCGGTA
MAL14|PF14_0024                 TGGAAATATCTGGCACCCAGGAATTTATTAAATATCATATATCCGGTA
su_gi_contig_967                TGGAAATATCTGGCACCCAGGAATTTATTAAATATCATATATCCGGTA
gi|27156762|gb|CA855126.1|CA855 TGGAAATATCTGGCACCCAGGAATTTATTAAATATCATATATCCGGTA

PF14_0024                       GAAAAAACAAATAGTATACATATAGGTAAAGAAGAAAATGATATCTTT
MAL14|PF14_0024                 GAAAAAACAAATAGTATACATATAGGTAAAGAAGAAAATGATATCTTT
su_gi_contig_967                GAAAAAACAAATAGTATACATATAGGTAAAGAAGAAAATGATATCTTT
gi|27156762|gb|CA855126.1|CA855 GAAAAAACAAATAGTATACATATAGGTAAAGAAGAAAATGATATCTTT

PF14_0024                       ACTTATTTAAATTCATCTTATCATGGAAATATTATAACCATTGATGAT
MAL14|PF14_0024                 ACTTATTTAAATTCATCTTATCATGGAAATATTATAACCATTGATGAT
su_gi_contig_967                ACTTATTTAAATTCATCTTATCATGGAAATATTATAACCATTGATGAT
gi|27156762|gb|CA855126.1|CA855 ACTTATTTAAATTCATCTTATCATGGAAATATTATAACCATTGATGAT

PF14_0024                       ATAAATACTAGTCATTCTAAAAATAATCAAAAAATTAAATTAAGAGGT
MAL14|PF14_0024                 ATAAATACTAGTCATTCTAAAAATAATCAAAAAATTAAATTAAGAGGT
su_gi_contig_967                ATAAATACTAGTCATTCTAAAAATAATCAAAAAATTAAATTAAGAGGT
gi|27156762|gb|CA855126.1|CA855 ATAAATACTAGTCATTCTAAAAATAATCAAAAAATTAAATTAAGAGGT

PF14_0024                       AGTGCTTTTCATGGACCTGAAAGAACGGATGTTTTTCGACTAACCTTA
MAL14|PF14_0024                 AGTGCTTTTCATGGACCTGAAAGAACGGATGTTTTTCGACTAACCTTA
su_gi_contig_967                AGTGCTTTTCATGGACCTGAAAGAACGGATGTTTTTCGACTAACCTTA
gi|27156762|gb|CA855126.1|CA855 AGTGCTTTTCATGGACCTGAAAGAACGGATGTTTTTCGACTAACCTTA

PF14_0024                       TATAATAGATTAAAACAAAAACAACCACAAAGAATTGTACCAAGTATT
MAL14|PF14_0024                 TATAATAGATTAAAACAAAAACAACCACAAAGAATTGTACCAAGTATT
su_gi_contig_967                TATAATAGATTAAAACAAAAACAACCACAAAGAATTGTACCAAGTATT
gi|27156762|gb|CA855126.1|CA855 TATAATAGATTAAAACAAAAACAACCACAAAGAATTGTACCAAGTATT

PF14_0024                       GATCAAATGAAAGATGCAAATAAGTTAGAAGTATCCATTGTATGGTTC
MAL14|PF14_0024                 GATCAAATGAAAGATGCAAATAAGTTAGAAGTATCCATTGTATGGTTC
su_gi_contig_967                GATCAAATGAAAGATGCAAATAAGTTAGAAGTATCCATTGTATGGTTC
gi|27156762|gb|CA855126.1|CA855 GATCAAATGAAAGATGCAAATAAGTTAGAAGTATCCATTG--------

PF14_0024                       TTGTGGTCATTTGTTATATTCTATTGTGGTATGTGTATGTTTGGAAGT
MAL14|PF14_0024                 TTGTGGTCATTTGTTATATTCTATTGTGGTATGTGTATGTTTGGAAGT
su_gi_contig_967                TTGTGGTCATTTGTTATATTCTATTGTGGTATGTGTATGTTTGGAAGT
gi|27156762|gb|CA855126.1|CA855 ------------------------------------------------

PF14_0024                       AATTTCTTAATTAAAAATAAATCAAACTCATTTCCATGGATGCCCAAA
MAL14|PF14_0024                 AATTTCTTAATTAAAAATAAATCAAACTCATTTCCATGGATGCCCAAA
su_gi_contig_967                AATTTCTTAATTAAAAATAAATCAAACTCATTTCCATGGATGCCCAAA
gi|27156762|gb|CA855126.1|CA855 ------------------------------------------------

PF14_0024                       AGGACAGACGGTTCCCGGGGAGAGGGGCCAATGTTCTGGTTTCTGGAA
MAL14|PF14_0024                 AGGACAGACGGTTCCCGGGGAGAGGGGCCAATGTTCTGGTTTCTGGAA
su_gi_contig_967                AGGACAGACGGTTCCCGGGGAGAGGGGCCAATGTTCTGGTTTCTGGAA
gi|27156762|gb|CA855126.1|CA855 ------------------------------------------------

PF14_0024                       TAATCCTGAACAGAATATGTATAAACAGAAGGAAACAAAAAAACAAAC
MAL14|PF14_0024                 TAA---------------------------------------------
su_gi_contig_967                TAATCCTGAACAGAATATGTATAAACAGAAGGAAACAAAAAAAAAAAC
gi|27156762|gb|CA855126.1|CA855 ------------------------------------------------

PF14_0024                       ACACACACACACATATATATATATATATATATATATATATATATTTAT
MAL14|PF14_0024                 ------------------------------------------------
su_gi_contig_967                ACACACACACACATATATATATATATATATATATATATATATATTTAT
gi|27156762|gb|CA855126.1|CA855 ------------------------------------------------

PF14_0024                       TTATTTATTTATTTATATTAATACAATTTACTCACATTCTATTTTGTT
MAL14|PF14_0024                 ------------------------------------------------
su_gi_contig_967                TTATTTATTTATTTATATTAATACAATTTACTCACATTCTATTTTGTT
gi|27156762|gb|CA855126.1|CA855 ------------------------------------------------

PF14_0024                       TTATTTTTTCATTTTTGTAAAAAAAAGTCTTTTATTTTTTGGTTTAGG
MAL14|PF14_0024                 ------------------------------------------------
su_gi_contig_967                TTATTTTTTCATTTTTGTAAAAAAAAGTCTTTTATTTTTTGGTTTAGG
gi|27156762|gb|CA855126.1|CA855 ------------------------------------------------

PF14_0024                       TTGAAAAATTAAAAAAAAAAAAAAAAAAAAAAAAAAGAGAAACATATA
MAL14|PF14_0024                 ------------------------------------------------
su_gi_contig_967                TTGAAATTTTTTTTTTTTAAAAAAAAAAAAAAAAAAGAGAAACGTATA
gi|27156762|gb|CA855126.1|CA855 ------------------------------------------------

PF14_0024                       TAAATGTATAAATATATAACATATATATTTATATATAATTCAATATAT
MAL14|PF14_0024                 ------------------------------------------------
su_gi_contig_967                TAAATGTATAAATATATAACATATATATTTATATATAATTCAATATAT
gi|27156762|gb|CA855126.1|CA855 ------------------------------------------------

PF14_0024                       AAAAAAAAAAAATTTTAAATATTCACATATATAATATGTATAATACAT
MAL14|PF14_0024                 ------------------------------------------------
su_gi_contig_967                AAAAAAAAAAAATTTTAAATATTCACATATATAATATGTATAATACA-
gi|27156762|gb|CA855126.1|CA855 ------------------------------------------------

PF14_0024                       ATACATCAACATATATATATATATATATATATATATATATAACAAGAA
MAL14|PF14_0024                 ------------------------------------------------
su_gi_contig_967                ------------------------------------------------
gi|27156762|gb|CA855126.1|CA855 ------------------------------------------------

PF14_0024                       CATGTTAAGTAAATTATAAATATATAAATATATAAATATATTCACAAT
MAL14|PF14_0024                 ------------------------------------------------
su_gi_contig_967                ------------------------------------------------
gi|27156762|gb|CA855126.1|CA855 ------------------------------------------------

PF14_0024                       GTTCATATTTTCACATGCTAATATATTTACTTATATGAGTTAATAAAA
MAL14|PF14_0024                 ------------------------------------------------
su_gi_contig_967                ------------------------------------------------
gi|27156762|gb|CA855126.1|CA855 ------------------------------------------------

PF14_0024                       AAGAAAATAAAAATGTAACCCATTTAAAAAAAATATTACCTTAACACA
MAL14|PF14_0024                 ------------------------------------------------
su_gi_contig_967                ------------------------------------------------
gi|27156762|gb|CA855126.1|CA855 ------------------------------------------------

PF14_0024                       TATTTGTAAAATGCATCATGTAATATGTCTCGATATTGTTTAGGACAT
MAL14|PF14_0024                 ------------------------------------------------
su_gi_contig_967                ------------------------------------------------
gi|27156762|gb|CA855126.1|CA855 ------------------------------------------------

PF14_0024                       TTAAATAATTATATCGTCAATTGAGCTTTTTCATATAATATGTCTACA
MAL14|PF14_0024                 ------------------------------------------------
su_gi_contig_967                ------------------------------------------------
gi|27156762|gb|CA855126.1|CA855 ------------------------------------------------

PF14_0024                       GACTCCGTTAAATTATTTATTATATCTAAAACATTTTGATACATCTTT
MAL14|PF14_0024                 ------------------------------------------------
su_gi_contig_967                ------------------------------------------------
gi|27156762|gb|CA855126.1|CA855 ------------------------------------------------

PF14_0024                       GTTTCTGGCATATCGTCATATAAAATTAATATTCCCACATTTTGATCA
MAL14|PF14_0024                 ------------------------------------------------
su_gi_contig_967                ------------------------------------------------
gi|27156762|gb|CA855126.1|CA855 ------------------------------------------------

PF14_0024                       AGAGTACCATTTAGCTTTTTATCTAAAATCATTTCTGATAATTTTGAA
MAL14|PF14_0024                 ------------------------------------------------
su_gi_contig_967                ------------------------------------------------
gi|27156762|gb|CA855126.1|CA855 ------------------------------------------------

PF14_0024                       ATAATTTTATTAATATCCAAATTCAATTTTTGTCCTATATAATGTAAA
MAL14|PF14_0024                 ------------------------------------------------
su_gi_contig_967                ------------------------------------------------
gi|27156762|gb|CA855126.1|CA855 ------------------------------------------------

PF14_0024                       TCAATACAACTATAAGCCTCAATAATTTTTAATATATTTTTTTCCAAT
MAL14|PF14_0024                 ------------------------------------------------
su_gi_contig_967                ------------------------------------------------
gi|27156762|gb|CA855126.1|CA855 ------------------------------------------------

PF14_0024                       AAAAGTTCATATAATTCTTTTAGATAATTATATATTACTTTATCTATA
MAL14|PF14_0024                 ------------------------------------------------
su_gi_contig_967                ------------------------------------------------
gi|27156762|gb|CA855126.1|CA855 ------------------------------------------------

PF14_0024                       TTAATAAGGAATAAGCTATTTTTTATTATTTTCTCAAATATATCTAAT
MAL14|PF14_0024                 ------------------------------------------------
su_gi_contig_967                ------------------------------------------------
gi|27156762|gb|CA855126.1|CA855 ------------------------------------------------

PF14_0024                       GATCTGTTTTCATAAGATTTTGATATATCTAATAAAATTTGTATTTCT
MAL14|PF14_0024                 ------------------------------------------------
su_gi_contig_967                ------------------------------------------------
gi|27156762|gb|CA855126.1|CA855 ------------------------------------------------

PF14_0024                       TTATGAGATACATAATTTAGTTTATTATTTTCACACAATATATTATTT
MAL14|PF14_0024                 ------------------------------------------------
su_gi_contig_967                ------------------------------------------------
gi|27156762|gb|CA855126.1|CA855 ------------------------------------------------

PF14_0024                       ATTTCTTTTCTATTATTTTCTTCTAATACTTTACATAAGAGCATATAT
MAL14|PF14_0024                 ------------------------------------------------
su_gi_contig_967                ------------------------------------------------
gi|27156762|gb|CA855126.1|CA855 ------------------------------------------------

PF14_0024                       TTTAAGGGTATGATAATTTTCACATTTTCAATATTTAGGTTAAGACCA
MAL14|PF14_0024                 ------------------------------------------------
su_gi_contig_967                ------------------------------------------------
gi|27156762|gb|CA855126.1|CA855 ------------------------------------------------

PF14_0024                       AAATTGCCTACAGCTTTGGCATTATTATTATGTGGGAAAATAAAAAAA
MAL14|PF14_0024                 ------------------------------------------------
su_gi_contig_967                ------------------------------------------------
gi|27156762|gb|CA855126.1|CA855 ------------------------------------------------

PF14_0024                       GAACTACAAAAACTACTACTACTACTATTATTATTATTATTGTTGTTA
MAL14|PF14_0024                 ------------------------------------------------
su_gi_contig_967                ------------------------------------------------
gi|27156762|gb|CA855126.1|CA855 ------------------------------------------------

PF14_0024                       TTATTATTATTATTATTATTGTTGTTATTATTATTATTATTATTATTG
MAL14|PF14_0024                 ------------------------------------------------
su_gi_contig_967                ------------------------------------------------
gi|27156762|gb|CA855126.1|CA855 ------------------------------------------------

PF14_0024                       TTGTTATTTTCATTATTATCATTTTTTAGATCAATGTTTTCATTTTCT
MAL14|PF14_0024                 ------------------------------------------------
su_gi_contig_967                ------------------------------------------------
gi|27156762|gb|CA855126.1|CA855 ------------------------------------------------

PF14_0024                       CTATTTAACGTCTTCGCCTTTGTATCCATCTTTGTTTCTATTAAATTT
MAL14|PF14_0024                 ------------------------------------------------
su_gi_contig_967                ------------------------------------------------
gi|27156762|gb|CA855126.1|CA855 ------------------------------------------------

PF14_0024                       CCATAATTATCTATACTCAATTTTTGTATTAATTCATAATTTAGTTCT
MAL14|PF14_0024                 ------------------------------------------------
su_gi_contig_967                ------------------------------------------------
gi|27156762|gb|CA855126.1|CA855 ------------------------------------------------

PF14_0024                       ATAGGATTTGTTATGCAATACATTTTGTCTTGCTCCAATTCTTCATAA
MAL14|PF14_0024                 ------------------------------------------------
su_gi_contig_967                ------------------------------------------------
gi|27156762|gb|CA855126.1|CA855 ------------------------------------------------

PF14_0024                       GATGATGATATTTT
MAL14|PF14_0024                 --------------
su_gi_contig_967                --------------
gi|27156762|gb|CA855126.1|CA855 --------------

;

endblock;
