# Supplementary material for: cDNA sequences reveal considerable gene prediction inaccuracy in the Plasmodium falciparum genome
Source: BMC Genomics. 2007 Jul 27;8:255. doi: 10.1186/1471-2164-8-255 (PMC1978503; doi:10.1186/1471-2164-8-255)
Supplement: Additional file 2 — Genes with predicted coding regions fully covered by EST and confirmation of predicted introns. Aligned cDNA and predicted CDS sequences can be viewed by double clicking the hyper-linked gene names in the Excel file. [file 1471-2164-8-255-S2.zip › PF14_0037.TXT]

#NEXUS

[!This data assembled using Sequencher, from Gene Codes Corporation.]
begin data;
   dimensions ntax=3 nchar=3679;
   format datatype=dna gap=- interleave=yes;
   matrix

PF14_0037         CTTTTTTTAGATGAAATTCATTTTTTTCCGAATAATTATGAAATTTAT
MAL14|PF14_0037   ------------------------------------------------
su_gi_contig_3423 ------------------------------------------------

PF14_0037         CTCCATAAATTAAACCAATATTTTCTCCTTCATATATATCATCATACA
MAL14|PF14_0037   ------------------------------------------------
su_gi_contig_3423 ------------------------------------------------

PF14_0037         TTAAAGCATGATGTAAAAGCAAAAACTTGTGTTTTACATTTAAGGAAT
MAL14|PF14_0037   ------------------------------------------------
su_gi_contig_3423 ------------------------------------------------

PF14_0037         GTAATTTTTCTAAAGTTTTTTCTAACCATTTTAATTGTTCTTCTTTCA
MAL14|PF14_0037   ------------------------------------------------
su_gi_contig_3423 ------------------------------------------------

PF14_0037         TTTCTTTAACATGTGTCTCATCATATAATATAGGAGAATTCAATACAA
MAL14|PF14_0037   ------------------------------------------------
su_gi_contig_3423 ------------------------------------------------

PF14_0037         TAAATGCACAATTATTATAAACAAAACTATAATAACTATCACCCCATT
MAL14|PF14_0037   ------------------------------------------------
su_gi_contig_3423 ------------------------------------------------

PF14_0037         GCTCTTCAAAATATTCCATACCTTCCATAGAAGGCTTATTACCAACAT
MAL14|PF14_0037   ------------------------------------------------
su_gi_contig_3423 ------------------------------------------------

PF14_0037         CATGATTACCACAAAATACATACAAATCAATATCCTTATCTAATAATT
MAL14|PF14_0037   ------------------------------------------------
su_gi_contig_3423 ------------------------------------------------

PF14_0037         TAAAATCATTCTTTAAATCAGTAATTTGATTGGTTTGTATAGGATCAA
MAL14|PF14_0037   ------------------------------------------------
su_gi_contig_3423 ------------------------------------------------

PF14_0037         GAGGAAACTTATTTGTTAAATCACCTAAAGCTACCACAAATGGAGGCT
MAL14|PF14_0037   ------------------------------------------------
su_gi_contig_3423 ------------------------------------------------

PF14_0037         TCAGTTTATTCGTTTTTTCAATAGCACTTTTTAATAATTCTCTTTCTT
MAL14|PF14_0037   ------------------------------------------------
su_gi_contig_3423 ------------------------------------------------

PF14_0037         CGTACCAACCATGATTACCTCGTATCATACCATATTGTATATCACCAA
MAL14|PF14_0037   ------------------------------------------------
su_gi_contig_3423 ------------------------------------------------

PF14_0037         ATAATACAAAAAAAAAAGGCTCAAATTTATTGGCATTCACATTCTTCC
MAL14|PF14_0037   ------------------------------------------------
su_gi_contig_3423 ------------------------------------------------

PF14_0037         CTTCATGATTCTCCACTTTGATTAAAACCATGTTGATAAAAAATAAAA
MAL14|PF14_0037   ------------------------------------------------
su_gi_contig_3423 ------------------------------------------------

PF14_0037         AATAAAAAAATAAAATATATATATATATATATATATATATATATAATA
MAL14|PF14_0037   ------------------------------------------------
su_gi_contig_3423 ------------------------------------------------

PF14_0037         AAAAATCGGGAAAATAATTATATCAAAAATAAATATAAATCAATATTA
MAL14|PF14_0037   ------------------------------------------------
su_gi_contig_3423 ------------------------------------------------

PF14_0037         AACAAGGTAAATAAAAATATTTGGATAATTCTTTTTAAATATTTAAAT
MAL14|PF14_0037   ------------------------------------------------
su_gi_contig_3423 ------------------------------------------------

PF14_0037         GTATTATTCAAATGGAAAAAAAAAAAAAAAAAAAAATAAAATAAAATA
MAL14|PF14_0037   ------------------------------------------------
su_gi_contig_3423 ------------------------------------------------

PF14_0037         AAAAAAAAAAAAAATATATATATATATTATATATATATAAATTATACA
MAL14|PF14_0037   ------------------------------------------------
su_gi_contig_3423 ------------------------------------------------

PF14_0037         TATAATATATATTTATATTTACATTTACATTTATATATTATTTTTTTT
MAL14|PF14_0037   ------------------------------------------------
su_gi_contig_3423 ------------------------------------------------

PF14_0037         TTTTGCTCTTATGATTGTTCCACTTCAATTTTATGAATGTCGTAAAAT
MAL14|PF14_0037   ------------------------------------------------
su_gi_contig_3423 ------------------------------------------------

PF14_0037         AATATGTACAATGGAATTTTATACATATATTGTATATATATATGAAAA
MAL14|PF14_0037   ------------------------------------------------
su_gi_contig_3423 ------------------------------------------------

PF14_0037         ATTATACTTTGTAGATGATAAGGTAATAAAACAAATATATGTTACTTT
MAL14|PF14_0037   ------------------------------------------------
su_gi_contig_3423 ------------------------------------------------

PF14_0037         TTATGAATAAAAGGAAAAAATGAACACATATATAATATATTATATATA
MAL14|PF14_0037   ------------------------------------------------
su_gi_contig_3423 ------------------------------------------------

PF14_0037         TATATATATATATATATATATAAATTATACCTATGAATGATTTAAAAA
MAL14|PF14_0037   ------------------------------------------------
su_gi_contig_3423 ------------------------------------------------

PF14_0037         AATGAAATTAAAATCATAAAAATAAGATTTATTTTAAAAAATATTTAT
MAL14|PF14_0037   ------------------------------------------------
su_gi_contig_3423 ------------------------------------------------

PF14_0037         ATTTATGTGTACATATGAAATAATTATTTATCAAAAAAAAAAAAAAAA
MAL14|PF14_0037   ------------------------------------------------
su_gi_contig_3423 ------------------------------------------------

PF14_0037         AAATAATAAAAAAATAAGATAAACCAATAAAATGAAATAAATAAATAA
MAL14|PF14_0037   ------------------------------------------------
su_gi_contig_3423 ------------------------------------------------

PF14_0037         ATAAATAAATAAAACAGAAGATCAATTTGTGATTAATTATTATAATAT
MAL14|PF14_0037   ------------------------------------------------
su_gi_contig_3423 ------------------------------------------------

PF14_0037         TACATATATATATATATATATATTTTTTTTTTTTTTTTTTTTTTTTTT
MAL14|PF14_0037   ------------------------------------------------
su_gi_contig_3423 ------------------------------------------------

PF14_0037         TTTTTTTTTTTTTTTTTTTTTTTTGCTTATAAATAATATGGTTTAAAA
MAL14|PF14_0037   ------------------------------------------------
su_gi_contig_3423 ------------------------GCTTATAAATAATATGGTTTAAAA

PF14_0037         ATAATCAAGAAAATGAAAGTATTAGGAAAAGATGAATTTATTACAAAA
MAL14|PF14_0037   ------------ATGAAAGTATTAGGAAAAGATGAATTTATTACAAAA
su_gi_contig_3423 ATAATCAAGAAAATGAAAGTATTAGGAAAAGATGAATTTATTACAAAA

PF14_0037         TTTGAAACCTTCTTAGTAAT-AAAAAAAGAATTAGAATACTCCAGAAA
MAL14|PF14_0037   TTTGAAACCTTCTTAGTAAT-AAAAAAAGAATTAGAATACTCCAGAAA
su_gi_contig_3423 TTTGAAACCTTCTTAGTAATAAAAAAAAGAATTAGAATACTCCAGAAA

PF14_0037         TATTGATAAACATTTATATAATAAATATTTAATAAATAAAGATGATAA
MAL14|PF14_0037   TATTGATAAACATTTATATAATAAATATTTAATAAATAAAGATGATAA
su_gi_contig_3423 TATTGATAAACATTTATATAATAGATATTTAATAAATAAAGATGATAA

PF14_0037         TTTTAAAGAGATATATGAAAAGTATTTTATGAAATTAATATCAGATAA
MAL14|PF14_0037   TTTTAAAGAGATATATGAAAAGTATTTTATGAAATTAATATCAGATAA
su_gi_contig_3423 TTTTAAAGAGATATATGAAAAGTATTTTATGAAATTAATATCAGATAA

PF14_0037         AATATTATACAAAAGTATACACAAATATATTATGGATACATGTCCACA
MAL14|PF14_0037   AATATTATACAAAAGTATACACAAATATATTATGGATACATGTCCACA
su_gi_contig_3423 AATATTATACAAAAGTATACACAAATATATTATGGATACATGTCCACA

PF14_0037         TGTAATACCCAAAAATATATATCATAAAAATGATAATGAATCTAAAGA
MAL14|PF14_0037   TGTAATACCCAAAAATATATATCATAAAAATGATAATGAATCTAAAGA
su_gi_contig_3423 TGTAATACCCAAAAATATATATCATAAAAATGATAATGAATCTAAAGA

PF14_0037         TATTATACAAGATATTTCAAATAAAATTGTACAATTCTTTAAAAATAT
MAL14|PF14_0037   TATTATACAAGATATTTCAAATAAAATTGTACAATTCTTTAAAAATAT
su_gi_contig_3423 TATTATACAAGATATTTCAAATAAAATTGTACAATTCTTTAAAAATAT

PF14_0037         AGATATATATGATTTTGAT-AAAAAAGAAAAAATTCAAATGATTGATA
MAL14|PF14_0037   AGATATATATGATTTTGAT-AAAAAAGAAAAAATTCAAATGATTGATA
su_gi_contig_3423 AGATATATATGATTTTGATAAAAAAAGAAAAAATTCAAATGATTGATA

PF14_0037         TCCATTGTGTAAATATAGTTGATCTCTATGTAATTATGAACTACGCCG
MAL14|PF14_0037   TCCATTGTGTAAATATAGTTGATCTCTATGTAATTATGAACTACGCCG
su_gi_contig_3423 TCCATTGTGTAAATATAGTTGATCTCTATGTAATTATGAACTACGCCG

PF14_0037         ACAAAAAGTAACCATCTTAAAAAAAAATAAAATAAAATACACATATAT
MAL14|PF14_0037   ACAAAAA-----------------------------------------
su_gi_contig_3423 ACAAAAA-----------------------------------------

PF14_0037         ATTTATATATATGTCATATATAACAAAATATATCTTTTATATTATAAT
MAL14|PF14_0037   ------------------------------------------------
su_gi_contig_3423 ------------------------------------------------

PF14_0037         ATGTACATTTTTGATTTATATTATATCTTTTTAATATATTTTTATTTT
MAL14|PF14_0037   ------------------------------------------------
su_gi_contig_3423 ------------------------------------------------

PF14_0037         TTTTTATGTAATTTCTTATTTTTTCTTTTTTTTTTTCCGACAGATGTG
MAL14|PF14_0037   -------------------------------------------ATGTG
su_gi_contig_3423 -------------------------------------------ATGTG

PF14_0037         AAGAATATAAAATTGAGCAGATCCTAAACATGTTAAAAGATGTACACA
MAL14|PF14_0037   AAGAATATAAAATTGAGCAGATCCTAAACATGTTAAAAGATGTACACA
su_gi_contig_3423 AAGAATATAAAATTGAGCAGATCCTAAACATGTTAAAAGATGTACACA

PF14_0037         TAACAAATAATAATTCATAATATTGATAATATTGACAATATTGATAAT
MAL14|PF14_0037   TAACAAATAATAATTCATAA----------------------------
su_gi_contig_3423 TAACAAATAATAATTCATAATATTGATAATATTGACAATATTGATAAT

PF14_0037         GTTCATATATATATATTTTTTTTTTTTTTTTTTTTTCTTTTCTTTTTT
MAL14|PF14_0037   ------------------------------------------------
su_gi_contig_3423 GTTCATATATATATATTTTTTTTTTTTTTTTT----------------

PF14_0037         TTTTGTGCTTATATATATTGACGTGAATATATGAAATATATTTTGTTA
MAL14|PF14_0037   ------------------------------------------------
su_gi_contig_3423 ------------------------------------------------

PF14_0037         TCCTTAATCCTCAAAAAATATATTTTTATCTTTTTTTTTTTAAAATAT
MAL14|PF14_0037   ------------------------------------------------
su_gi_contig_3423 ------------------------------------------------

PF14_0037         CTTAAAATAAAGTTTTAAAAAATAAACGAATAAATAAATAAATAAATA
MAL14|PF14_0037   ------------------------------------------------
su_gi_contig_3423 ------------------------------------------------

PF14_0037         AATATATATATATGGTATTTTTTTCCATTATATTATTAAAAAAGAATA
MAL14|PF14_0037   ------------------------------------------------
su_gi_contig_3423 ------------------------------------------------

PF14_0037         CAAAAAATGTTTCATGTAATTCTTCTTATATATTATATTCGTGGTCAT
MAL14|PF14_0037   ------------------------------------------------
su_gi_contig_3423 ------------------------------------------------

PF14_0037         ATTCTTCGGAATAAATATTTTTACATATGTCCACATCTACAAATATAA
MAL14|PF14_0037   ------------------------------------------------
su_gi_contig_3423 ------------------------------------------------

PF14_0037         TTTAATATATACTGTATTACAAATATAAGAATATATATAAAGTGGACT
MAL14|PF14_0037   ------------------------------------------------
su_gi_contig_3423 ------------------------------------------------

PF14_0037         TCAATTTTAATATGTAAAAATATATATTTTTCTTTTTTTATTAAGTCT
MAL14|PF14_0037   ------------------------------------------------
su_gi_contig_3423 ------------------------------------------------

PF14_0037         AATTTATTTTGATTATTCTGAAGAAGCCTTCTTCAAATATTCTATTAA
MAL14|PF14_0037   ------------------------------------------------
su_gi_contig_3423 ------------------------------------------------

PF14_0037         GTCTGCTCGTTCCTTTTCTTTCTTAATACCAGCAAAAATCATTTTAGT
MAL14|PF14_0037   ------------------------------------------------
su_gi_contig_3423 ------------------------------------------------

PF14_0037         TCCTGGAATATACAATTTAGGGTTTAACAAATATTCAAATAAATGTTT
MAL14|PF14_0037   ------------------------------------------------
su_gi_contig_3423 ------------------------------------------------

PF14_0037         ATCTGACCATATAATACCTGAATTTTTATTAGCATCTGAATAAGGAAA
MAL14|PF14_0037   ------------------------------------------------
su_gi_contig_3423 ------------------------------------------------

PF14_0037         ATCGGAGTCTCCTGATTTTCTTCCATAAAATCCGTGCAAATTAGGTCC
MAL14|PF14_0037   ------------------------------------------------
su_gi_contig_3423 ------------------------------------------------

PF14_0037         TTGCTTCACAGCACCACCTATAAAAATAATTAAAAAAATAAAATAAAA
MAL14|PF14_0037   ------------------------------------------------
su_gi_contig_3423 ------------------------------------------------

PF14_0037         TAAAATAAAAAAAAAAAAAAAAAAAAAAAAAAAAAATTATAATAACAT
MAL14|PF14_0037   ------------------------------------------------
su_gi_contig_3423 ------------------------------------------------

PF14_0037         ATACAATATATATAATATAGTCTCATGTAATATATATATATATATATA
MAL14|PF14_0037   ------------------------------------------------
su_gi_contig_3423 ------------------------------------------------

PF14_0037         TATATATATAATATTCTTCAAGTCTATATTATTAAACATACCCTTATT
MAL14|PF14_0037   ------------------------------------------------
su_gi_contig_3423 ------------------------------------------------

PF14_0037         AATTGTATGACACTGAGCACATTTTGCTTTAAAAAGCTTAGCGCCCTT
MAL14|PF14_0037   ------------------------------------------------
su_gi_contig_3423 ------------------------------------------------

PF14_0037         TTTATAGTCACCTTCAGGAACTTGTACTTGTGGTTCAGGCCTCGACAT
MAL14|PF14_0037   ------------------------------------------------
su_gi_contig_3423 ------------------------------------------------

PF14_0037         TTTTCTATATTTTCTTTTATAAAATATATAATTTTTTTTTTTTTTTAA
MAL14|PF14_0037   ------------------------------------------------
su_gi_contig_3423 ------------------------------------------------

PF14_0037         ATGGTAAATATATAAATATATATTTATATATATAATATGTAGTACTTT
MAL14|PF14_0037   ------------------------------------------------
su_gi_contig_3423 ------------------------------------------------

PF14_0037         CCTCTCAAATCATAACATTTAAAATATACATATATATATTATATATAT
MAL14|PF14_0037   ------------------------------------------------
su_gi_contig_3423 ------------------------------------------------

PF14_0037         ATATATATATATATATATATATGTATATATGTAATAATGATATATATA
MAL14|PF14_0037   ------------------------------------------------
su_gi_contig_3423 ------------------------------------------------

PF14_0037         TATATAATCTTCAAAGAGTGACCATATTATTATTCAGAGAATATATTT
MAL14|PF14_0037   ------------------------------------------------
su_gi_contig_3423 ------------------------------------------------

PF14_0037         AAAAAAAATATTTTCACACTGTGGAAAATATTTCATATATAAATAATA
MAL14|PF14_0037   ------------------------------------------------
su_gi_contig_3423 ------------------------------------------------

PF14_0037         TATATATATATATATATATATATATATACAAACTCTGCTTTATATATT
MAL14|PF14_0037   ------------------------------------------------
su_gi_contig_3423 ------------------------------------------------

PF14_0037         TTAATATGTAGTGAAAAAAAAAAAAAAAATTAATTCCACTTATTTTAT
MAL14|PF14_0037   ------------------------------------------------
su_gi_contig_3423 ------------------------------------------------

PF14_0037         TTTTATTTTAAGAGGATGATGAAAAAATAAAATAAAATAAAATAAAAT
MAL14|PF14_0037   ------------------------------------------------
su_gi_contig_3423 ------------------------------------------------

PF14_0037         AAAGTAAAAACGTTTCTTAGTTACATTATTTTATATCATATATTATAT
MAL14|PF14_0037   ------------------------------------------------
su_gi_contig_3423 ------------------------------------------------

PF14_0037         TATAATGTAATTTAATTTTTTCTTTTCTTTC
MAL14|PF14_0037   -------------------------------
su_gi_contig_3423 -------------------------------

;

endblock;
