# Supplementary material for: cDNA sequences reveal considerable gene prediction inaccuracy in the Plasmodium falciparum genome
Source: BMC Genomics. 2007 Jul 27;8:255. doi: 10.1186/1471-2164-8-255 (PMC1978503; doi:10.1186/1471-2164-8-255)
Supplement: Additional file 2 — Genes with predicted coding regions fully covered by EST and confirmation of predicted introns. Aligned cDNA and predicted CDS sequences can be viewed by double clicking the hyper-linked gene names in the Excel file. [file 1471-2164-8-255-S2.zip › PF14_0038.TXT]

#NEXUS

[!This data assembled using Sequencher, from Gene Codes Corporation.]
begin data;
   dimensions ntax=3 nchar=3516;
   format datatype=dna gap=- interleave=yes;
   matrix

PF14_0038         ATATGTTCTTGAATATATCATATTGAATTATTGAAAAATTAATAATGT
MAL14|PF14_0038   ------------------------------------------------
su_gi_contig_2362 ------------------------------------------------

PF14_0038         CCGAGAGGAAAATATATATATATATATATATTATACAAAAAAATAAGT
MAL14|PF14_0038   ------------------------------------------------
su_gi_contig_2362 ------------------------------------------------

PF14_0038         ATATAAATATATTTTTTAAAATATTAACACGCGATATTTAACAAAAAG
MAL14|PF14_0038   ------------------------------------------------
su_gi_contig_2362 ------------------------------------------------

PF14_0038         AAAGAGATCAAACGTTGAAATGTTGTGTAATAAAAACTTTCCGTTAAT
MAL14|PF14_0038   ------------------------------------------------
su_gi_contig_2362 ------------------------------------------------

PF14_0038         TATTATTATTATTATTTAATTGCGATTTAAAAGTGAAGAAATTACTTA
MAL14|PF14_0038   ------------------------------------------------
su_gi_contig_2362 ------------------------------------------------

PF14_0038         TATTTAAAATAAATATTTTATTATGTTTTTTATTCTCTCATTATTTAA
MAL14|PF14_0038   ------------------------------------------------
su_gi_contig_2362 ------------------------------------------------

PF14_0038         TACATATATGGACATGATAATATATATATATATATATATATATATATA
MAL14|PF14_0038   ------------------------------------------------
su_gi_contig_2362 ------------------------------------------------

PF14_0038         TATTTTTAAAGGGGCTCTATTTAAAAATTTTAAAGTTTTAAAATTTCT
MAL14|PF14_0038   ------------------------------------------------
su_gi_contig_2362 ------------------------------------------------

PF14_0038         TTTATACAAGATATGAATAAGTTTTTTGTCATGTAACGTCATAAAAAG
MAL14|PF14_0038   ------------------------------------------------
su_gi_contig_2362 ------------------------------------------------

PF14_0038         TGTGAGGTTATAGAAACCATGAAACGAAATATATTTAAAGCGGATTAA
MAL14|PF14_0038   ------------------------------------------------
su_gi_contig_2362 ------------------------------------------------

PF14_0038         TTTTTACGACATAAAATAATATGACACAGATATAAAAATGTATATATA
MAL14|PF14_0038   ------------------------------------------------
su_gi_contig_2362 ------------------------------------------------

PF14_0038         TATATATATATATATATATATATATATGGTATATTTTTTTTTTTTTTT
MAL14|PF14_0038   ------------------------------------------------
su_gi_contig_2362 ------------------------------------------------

PF14_0038         TTTTTTTTTTTTTTCAGGTGAGGAAAATAATATTTCATTTATTCTAAG
MAL14|PF14_0038   ------------------------------------------------
su_gi_contig_2362 ------------------------------------------------

PF14_0038         TATAAGAAAAATTTCATATATTATCTATTTTGTTATATAAATAAAATT
MAL14|PF14_0038   ------------------------------------------------
su_gi_contig_2362 ------------------------------------------------

PF14_0038         TTATAAAATATTTAAACATAGCTTTTAAATATATATATATATATATAT
MAL14|PF14_0038   ------------------------------------------------
su_gi_contig_2362 ------------------------------------------------

PF14_0038         ATATATATATATATATAGAAATATACAAAAATATATATTTTTATAATA
MAL14|PF14_0038   ------------------------------------------------
su_gi_contig_2362 ------------------------------------------------

PF14_0038         TTTAATAAAACATTTTTAAGCAACTTCAAAATATTATATGTATTATGT
MAL14|PF14_0038   ------------------------------------------------
su_gi_contig_2362 ------------------------------------------------

PF14_0038         GTTATTTATTATTTACTTATTTTTTTTAAACGTTATATAGTGCATGTC
MAL14|PF14_0038   ------------------------------------------------
su_gi_contig_2362 ------------------------------------------------

PF14_0038         ATATTTTATTATATATATATATATATATATATATATATATAATATAAA
MAL14|PF14_0038   ------------------------------------------------
su_gi_contig_2362 ------------------------------------------------

PF14_0038         TATAATGAGAACTCATAAAAGAATATATTATTAGTGTTAACTATTATG
MAL14|PF14_0038   ------------------------------------------------
su_gi_contig_2362 ------------------------------------------------

PF14_0038         AGTACTTATGTATTAATTCATAACTCTTGAAAGAAAAGAAAAAATTAA
MAL14|PF14_0038   ------------------------------------------------
su_gi_contig_2362 ------------------------------------------------

PF14_0038         ATTACATTATAATATAATATATGATATAAAATAATGTAACTAAGAAAC
MAL14|PF14_0038   ------------------------------------------------
su_gi_contig_2362 ------------------------------------------------

PF14_0038         GTTTTTACTTTATTTTATTTTATTTTATTTTATTTTTTCATCATCCTC
MAL14|PF14_0038   ------------------------------------------------
su_gi_contig_2362 ------------------------------------------------

PF14_0038         TTAAAATAAAAATAAAATAAGTGGAATTAATTTTTTTTTTTTTTTTCA
MAL14|PF14_0038   ------------------------------------------------
su_gi_contig_2362 ------------------------------------------------

PF14_0038         CTACATATTAAAATATATAAAGCAGAGTTTGTATATATATATATATAT
MAL14|PF14_0038   ------------------------------------------------
su_gi_contig_2362 ------------------------------------------------

PF14_0038         ATATATATATATATTATTTATATATGAAATATTTTCCACAGTGTGAAA
MAL14|PF14_0038   ------------------------------------------------
su_gi_contig_2362 ------------------------------------------------

PF14_0038         ATATTTTTTTTAAATATATTCTCTGAATAATAATATGGTCACTCTTTG
MAL14|PF14_0038   ------------------------------------------------
su_gi_contig_2362 ------------------------------------------------

PF14_0038         AAGATTATATATATATATATCATTATTACATATATACATATATATATA
MAL14|PF14_0038   ------------------------------------------------
su_gi_contig_2362 ------------------------------------------------

PF14_0038         TATATATATATATATATATAATATATATATGTATATTTTAAATGTTAT
MAL14|PF14_0038   ------------------------------------------------
su_gi_contig_2362 ------------------------------------------------

PF14_0038         GATTTGAGAGGAAAGTACTACATATTATATATATAAATATATATTTAT
MAL14|PF14_0038   ------------------------------------------------
su_gi_contig_2362 ------------------------------------------------

PF14_0038         ATATTTACCATTTAAAAAAAAAAAAAAATTATATATTTTATAAAAGAA
MAL14|PF14_0038   ------------------------------------------------
su_gi_contig_2362 --------------------------------------------AGGA

PF14_0038         AATATAGAAAAATGTCGAGGCCTGAACCACAAGTACAAGTTCCTGAAG
MAL14|PF14_0038   -----------ATGTCGAGGCCTGAACCACAAGTACAAGTTCCTGAAG
su_gi_contig_2362 AATATAGAAAAATGTCGAGGCCTGAACCACAAGTACAAGTTCCTGAAG

PF14_0038         GTGACTATAAAAAGGGCGCTAAGCTTTTTAAAGCAAAATGTGCTCAGT
MAL14|PF14_0038   GTGACTATAAAAAGGGCGCTAAGCTTTTTAAAGCAAAATGTGCTCAGT
su_gi_contig_2362 GTGACTATAAAAAGGGCGCTAAGCTTTTTAAAGCAAAATGTGCTCAGT

PF14_0038         GTCATACAATTAATAAGGGTATGTTTAATAATATAGACTTGAAGAATA
MAL14|PF14_0038   GTCATACAATTAATAAGG------------------------------
su_gi_contig_2362 GTCATACAATTAATAAGG------------------------------

PF14_0038         TTATATATATATATATATATATATATATATTACATGAGACTATATTAT
MAL14|PF14_0038   ------------------------------------------------
su_gi_contig_2362 ------------------------------------------------

PF14_0038         ATATATTGTATATGTTATTATAATTTTTTTTTTTTTTTTTTTTTTTTT
MAL14|PF14_0038   ------------------------------------------------
su_gi_contig_2362 ------------------------------------------------

PF14_0038         TTTTTATTTTATTTTATTTTATTTTTTTAATTATTTTTATAGGTGGTG
MAL14|PF14_0038   ------------------------------------------GTGGTG
su_gi_contig_2362 ------------------------------------------GTGGTG

PF14_0038         CTGTGAAGCAAGGACCTAATTTGCACGGATTTTATGGAAGAAAATCAG
MAL14|PF14_0038   CTGTGAAGCAAGGACCTAATTTGCACGGATTTTATGGAAGAAAATCAG
su_gi_contig_2362 CTGTGAAGCAAGGACCTAATTTGCACGGATTTTATGGAAGAAAATCAG

PF14_0038         GAGACTCCGATTTTCCTTATTCAGATGCTAATAAAAATTCAGGTATTA
MAL14|PF14_0038   GAGACTCCGATTTTCCTTATTCAGATGCTAATAAAAATTCAGGTATTA
su_gi_contig_2362 GAGACTCCGATTTTCCTTATTCAGATGCTAATAAAAATTCAGGTATTA

PF14_0038         TATGG-TCAGATAAACATTTATTTGAATATTTGTTAAACCCTAAATTG
MAL14|PF14_0038   TATGG-TCAGATAAACATTTATTTGAATATTTGTTAAACCCTAAATTG
su_gi_contig_2362 TATGGNTCAGATAAACATTTATTTGAATATTTGTTAAACCCTAAATTG

PF14_0038         TATATTCCAGGAACTAAAATGATTTTTGCTGGTATTAAGAAAGAAAAG
MAL14|PF14_0038   TATATTCCAGGAACTAAAATGATTTTTGCTGGTATTAAGAAAGAAAAG
su_gi_contig_2362 TATATTCCAGGAACTAAAATGATTTTTGCTGGTATTAAGAAAGAAAAG

PF14_0038         GAACGAGCAGACTTAATAGAATATTTGAAGAAGGCTTCTTCAGAATAA
MAL14|PF14_0038   GAACGAGCAGACTTAATAGAATATTTGAAGAAGGCTTCTTCAGAATAA
su_gi_contig_2362 GAACGAGCAGACTTAATAGAATATTTGAAGAAGGCTTCTTCAGAATAA

PF14_0038         TCAAAATAAATTAGACTTAATAAAAAAAGAAAAATATATATTTTTACA
MAL14|PF14_0038   ------------------------------------------------
su_gi_contig_2362 TCAAAATAAATTAGACTTAATAAAAAAAGAAAAATATATATTTTTACA

PF14_0038         TATTAAAATTGAAGTCCACTTTATATATATTCTTATATTTGTAATACA
MAL14|PF14_0038   ------------------------------------------------
su_gi_contig_2362 TATTAAAATTGAAGTCCACTTTATATATATTCTTATATTTGTAATACA

PF14_0038         GTATATATTAAATTATATTTGTAGATGTGGACATATGTAAAAATATTT
MAL14|PF14_0038   ------------------------------------------------
su_gi_contig_2362 GTATATATTAAATTATATTTGTAGATGTGGACATATGTAAAAATATTT

PF14_0038         ATTCCGAAGAATATGACCACGAATATAATATATAAGAAGAATTACATG
MAL14|PF14_0038   ------------------------------------------------
su_gi_contig_2362 ATTCCGAAGAATATGACCACGAATATAATATATAAGAAGAATTACATG

PF14_0038         AAACATTTTTTGTATTCTTTTTTAATAATATAATGGAAAAAAATACCA
MAL14|PF14_0038   ------------------------------------------------
su_gi_contig_2362 AAACATTTTTTGTATTCTTTTTTAATAATATAATGGAAAAAAATACCA

PF14_0038         TATATATATATTTATTTATTTATTTATTTATTCGTTTATTTTTTAAAA
MAL14|PF14_0038   ------------------------------------------------
su_gi_contig_2362 TATATATATATTTATTTATTTATTTATTTATTCGTTTATTTTTTAAAA

PF14_0038         CTTTATTTTAAGATATTTTAAAAAAAAAAAGATAAAAATATATTTTTT
MAL14|PF14_0038   ------------------------------------------------
su_gi_contig_2362 CTTTATTTTAAGATATTTTAAAAAAAAAAAGAT---------------

PF14_0038         GAGGATTAAGGATAACAAAATATATTTCATATATTCACGTCAATATAT
MAL14|PF14_0038   ------------------------------------------------
su_gi_contig_2362 ------------------------------------------------

PF14_0038         ATAAGCACAAAAAAAAAAGAAAAGAAAAAAAAAAAAAAAAAAAAATAT
MAL14|PF14_0038   ------------------------------------------------
su_gi_contig_2362 ------------------------------------------------

PF14_0038         ATATATATGAACATTATCAATATTGTCAATATTATCAATATTATGAAT
MAL14|PF14_0038   ------------------------------------------------
su_gi_contig_2362 ------------------------------------------------

PF14_0038         TATTATTTGTTATGTGTACATCTTTTAACATGTTTAGGATCTGCTCAA
MAL14|PF14_0038   ------------------------------------------------
su_gi_contig_2362 ------------------------------------------------

PF14_0038         TTTTATATTCTTCACATCTGTCGGAAAAAAAAAAAGAAAAAATAAGAA
MAL14|PF14_0038   ------------------------------------------------
su_gi_contig_2362 ------------------------------------------------

PF14_0038         ATTACATAAAAAAAAATAAAAATATATTAAAAAGATATAATATAAATC
MAL14|PF14_0038   ------------------------------------------------
su_gi_contig_2362 ------------------------------------------------

PF14_0038         AAAAATGTACATATTATAATATAAAAGATATATTTTGTTATATATGAC
MAL14|PF14_0038   ------------------------------------------------
su_gi_contig_2362 ------------------------------------------------

PF14_0038         ATATATATAAATATATATGTGTATTTTATTTTATTTTTTTTTAAGATG
MAL14|PF14_0038   ------------------------------------------------
su_gi_contig_2362 ------------------------------------------------

PF14_0038         GTTACTTTTTGTCGGCGTAGTTCATAATTACATAGAGATCAACTATAT
MAL14|PF14_0038   ------------------------------------------------
su_gi_contig_2362 ------------------------------------------------

PF14_0038         TTACACAATGGATATCAATCATTTGAATTTTTTCTTTTTTATCAAAAT
MAL14|PF14_0038   ------------------------------------------------
su_gi_contig_2362 ------------------------------------------------

PF14_0038         CATATATATCTATATTTTTAAAGAATTGTACAATTTTATTTGAAATAT
MAL14|PF14_0038   ------------------------------------------------
su_gi_contig_2362 ------------------------------------------------

PF14_0038         CTTGTATAATATCTTTAGATTCATTATCATTTTTATGATATATATTTT
MAL14|PF14_0038   ------------------------------------------------
su_gi_contig_2362 ------------------------------------------------

PF14_0038         TGGGTATTACATGTGGACATGTATCCATAATATATTTGTGTATACTTT
MAL14|PF14_0038   ------------------------------------------------
su_gi_contig_2362 ------------------------------------------------

PF14_0038         TGTATAATATTTTATCTGATATTAATTTCATAAAATACTTTTCATATA
MAL14|PF14_0038   ------------------------------------------------
su_gi_contig_2362 ------------------------------------------------

PF14_0038         TCTCTTTAAAATTATCATCTTTATTTATTAAATATTTATTATATAAAT
MAL14|PF14_0038   ------------------------------------------------
su_gi_contig_2362 ------------------------------------------------

PF14_0038         GTTTATCAATATTTCTGGAGTATTCTAATTCTTTTTTTATTACTAAGA
MAL14|PF14_0038   ------------------------------------------------
su_gi_contig_2362 ------------------------------------------------

PF14_0038         AGGTTTCAAATTTTGTAATAAATTCATCTTTTCCTAATACTTTCATTT
MAL14|PF14_0038   ------------------------------------------------
su_gi_contig_2362 ------------------------------------------------

PF14_0038         TCTTGATTATTTTTAAACCATATTATTTATAAGCAAAAAAAAAAAAAA
MAL14|PF14_0038   ------------------------------------------------
su_gi_contig_2362 ------------------------------------------------

PF14_0038         AAAAAAAAAAAAAAAAAAAAAAAAAAAAAAAAAAAATATATATATATA
MAL14|PF14_0038   ------------------------------------------------
su_gi_contig_2362 ------------------------------------------------

PF14_0038         TATATATGTAATATTATAATAATTAATCACAAATTGATCTTCTGTTTT
MAL14|PF14_0038   ------------------------------------------------
su_gi_contig_2362 ------------------------------------------------

PF14_0038         ATTTATTTATTTATTTATTTATTTCATTTTATTGGTTTATCTTATTTT
MAL14|PF14_0038   ------------------------------------------------
su_gi_contig_2362 ------------------------------------------------

PF14_0038         TTTATTATTTTTTTTTTTTTTTTTTTGATAAATAATTATTTCATATGT
MAL14|PF14_0038   ------------------------------------------------
su_gi_contig_2362 ------------------------------------------------

PF14_0038         ACACATAAATATAAATATTTTTTAAAATAAATCTTATTTTTATGATTT
MAL14|PF14_0038   ------------------------------------------------
su_gi_contig_2362 ------------------------------------------------

PF14_0038         TAATTTCATTTTTTTAAATCATTCATAGGTATAATTTATATATATATA
MAL14|PF14_0038   ------------------------------------------------
su_gi_contig_2362 ------------------------------------------------

PF14_0038         TATATATATATA
MAL14|PF14_0038   ------------
su_gi_contig_2362 ------------

;

endblock;
