# Supplementary material for: cDNA sequences reveal considerable gene prediction inaccuracy in the Plasmodium falciparum genome
Source: BMC Genomics. 2007 Jul 27;8:255. doi: 10.1186/1471-2164-8-255 (PMC1978503; doi:10.1186/1471-2164-8-255)
Supplement: Additional file 2 — Genes with predicted coding regions fully covered by EST and confirmation of predicted introns. Aligned cDNA and predicted CDS sequences can be viewed by double clicking the hyper-linked gene names in the Excel file. [file 1471-2164-8-255-S2.zip › PF14_0039.TXT]

#NEXUS

[!This data assembled using Sequencher, from Gene Codes Corporation.]
begin data;
   dimensions ntax=3 nchar=3454;
   format datatype=dna gap=- interleave=yes;
   matrix

PF14_0039         TTTAAATATTTTATAAAATTTTATTTATATAACAAAATAGATAATATA
MAL14|PF14_0039   ------------------------------------------------
su_gi_contig_1302 ------------------------------------------------

PF14_0039         TGAAATTTTTCTTATACTTAGAATAAATGAAATATTATTTTCCTCACC
MAL14|PF14_0039   ------------------------------------------------
su_gi_contig_1302 ------------------------------------------------

PF14_0039         TGAAAAAAAAAAAAAAAAAAAAAAAAAAAAATATACCATATATATATA
MAL14|PF14_0039   ------------------------------------------------
su_gi_contig_1302 ------------------------------------------------

PF14_0039         TATATATATATATATATATATATACATTTTTATATCTGTGTCATATTA
MAL14|PF14_0039   ------------------------------------------------
su_gi_contig_1302 ------------------------------------------------

PF14_0039         TTTTATGTCGTAAAAATTAATCCGCTTTAAATATATTTCGTTTCATGG
MAL14|PF14_0039   ------------------------------------------------
su_gi_contig_1302 ------------------------------------------------

PF14_0039         TTTCTATAACCTCACACTTTTTATGACGTTACATGACAAAAAACTTAT
MAL14|PF14_0039   ------------------------------------------------
su_gi_contig_1302 ------------------------------------------------

PF14_0039         TCATATCTTGTATAAAAGAAATTTTAAAACTTTAAAATTTTTAAATAG
MAL14|PF14_0039   ------------------------------------------------
su_gi_contig_1302 ------------------------------------------------

PF14_0039         AGCCCCTTTAAAAATATATATATATATATATATATATATATATATTAT
MAL14|PF14_0039   ------------------------------------------------
su_gi_contig_1302 ------------------------------------------------

PF14_0039         CATGTCCATATATGTATTAAATAATGAGAGAATAAAAAACATAATAAA
MAL14|PF14_0039   ------------------------------------------------
su_gi_contig_1302 ------------------------------------------------

PF14_0039         ATATTTATTTTAAATATAAGTAATTTCTTCACTTTTAAATCGCAATTA
MAL14|PF14_0039   ------------------------------------------------
su_gi_contig_1302 ------------------------------------------------

PF14_0039         AATAATAATAATAATAATTAACGGAAAGTTTTTATTACACAACATTTC
MAL14|PF14_0039   ------------------------------------------------
su_gi_contig_1302 ------------------------------------------------

PF14_0039         AACGTTTGATCTCTTTCTTTTTGTTAAATATCGCGTGTTAATATTTTA
MAL14|PF14_0039   ------------------------------------------------
su_gi_contig_1302 ------------------------------------------------

PF14_0039         AAAAATATATTTATATACTTATTTTTTTGTATAATATATATATATATA
MAL14|PF14_0039   ------------------------------------------------
su_gi_contig_1302 ------------------------------------------------

PF14_0039         TATATTTTCCTCTCGGACATTATTAATTTTTCAATAATTCAATATGAT
MAL14|PF14_0039   ------------------------------------------------
su_gi_contig_1302 ------------------------------------------------

PF14_0039         ATATTCAAGAACATATATTTTCCATCATACAATCGTCTTTTAAAAAGA
MAL14|PF14_0039   ------------------------------------------------
su_gi_contig_1302 ------------------------------------------------

PF14_0039         AAAGAAACAATTGTATTTCCTATTTTCCGATTTGCTTTTTTCTTTTTT
MAL14|PF14_0039   ------------------------------------------------
su_gi_contig_1302 ------------------------------------------------

PF14_0039         TTTTTTTTTTTTTTTCTTTTTTTTCTTTTTGTGTATTTTCACTTTATG
MAL14|PF14_0039   ------------------------------------------------
su_gi_contig_1302 ------------------------------------------------

PF14_0039         TCTTAATATAATTGAAAAAAAAAAAAAAAAAAAAAAAAAAAATTAATA
MAL14|PF14_0039   ------------------------------------------------
su_gi_contig_1302 ------------------------------------------------

PF14_0039         AATATATAATATATATGTAAACTCAACTAAACATATTTATATATATCT
MAL14|PF14_0039   ------------------------------------------------
su_gi_contig_1302 ------------------------------------------------

PF14_0039         CTTTTTTTATATTTATTTTTGTACATAAATGATCTCAAATAGGACATA
MAL14|PF14_0039   ------------------------------------------------
su_gi_contig_1302 --------------------------------------ATAGGACATA

PF14_0039         TTCGAATTATTACATATATATATTATATATATGTCTTATGATAATTTT
MAL14|PF14_0039   ------------------------------------------------
su_gi_contig_1302 TTCGAATTATTACATATATATATTATATATATGTCTTATGATAATTTT

PF14_0039         TTTCTCACACACAAATATTTTAATCATAATGAATATAATATGAAAATT
MAL14|PF14_0039   ------------------------------------------------
su_gi_contig_1302 TTTCTCACACACAAATATTTTAATCATAATGAATATAATATGAAAATT

PF14_0039         ATTTTTACAAAAATAAAATCAAAAGCAAAAAAAGGAATATATAAATAT
MAL14|PF14_0039   ------------------------------------------------
su_gi_contig_1302 ATTTTTACAAAAATAAAATCAAAAGCAAAAAAAGGAATATATAAATAT

PF14_0039         TATATATATCAATAAATGTTTTACCTGTATTTTGTTTTATTATAAATA
MAL14|PF14_0039   ------------------------------------------------
su_gi_contig_1302 TATATATATCAATAAATGTTTTACCTGTATTTTGTTTTATTATAAATA

PF14_0039         TCTATATAAATATAAAAAGTGCACATATATTTATATATATATATTATA
MAL14|PF14_0039   ------------------------------------------------
su_gi_contig_1302 TCTATATAAATATAAAAAGTGCACATATATTTATATATATATATTATA

PF14_0039         TACATATATCTTTACCATCTTATAAATTCCTACTAATCAAAAAAAATA
MAL14|PF14_0039   ------------------------------------------------
su_gi_contig_1302 TACATATATCTTTACCATCTTATAAATTCCTACTAATCAAAAAAAATA

PF14_0039         ACATAAAAAACAAAGAAAAAGTAAAACGAAACAAATTTGAAAAAGAAT
MAL14|PF14_0039   ------------------------------------------------
su_gi_contig_1302 ACATAAAAAACAAAGAAAAAGTAAAACGAAACAAATTTGAAAAAGAAT

PF14_0039         ATGAAATTAATATTATAAAAATCATTTATTTCTCATTTAAATTAAAAT
MAL14|PF14_0039   ------------------------------------------------
su_gi_contig_1302 ATGAAATTAATATTATAAAAATCATTTATTTCTCATTTAAATTAAAAT

PF14_0039         ATATACTTTTATTTAATTGTGTCTAGGGAATAAAAGTTAGATGAAAAA
MAL14|PF14_0039   ------------------------------------------------
su_gi_contig_1302 ATATACTTTTATTTAATTGTGTCTAGGGAATAAAA-------------

PF14_0039         ATGAAAATTAATAAAATGAATAACTTTTTAAAAAAAAAAAAAATAATA
MAL14|PF14_0039   ------------------------------------------------
su_gi_contig_1302 ------------------------------------------------

PF14_0039         AAAATAAAATGAAAAAAATAATATATAAATATATACAATTACATATAT
MAL14|PF14_0039   ------------------------------------------------
su_gi_contig_1302 ------------------------------------------------

PF14_0039         AGGAATATTAAAATGGCGAATAGTTCAGATAATAAGCCCGAAGCAAAT
MAL14|PF14_0039   ------------ATGGCGAATAGTTCAGATAATAAGCCCGAAGCAAAT
su_gi_contig_1302 --GAATATTAAAATGGCGAATAGTTCAGATAATAAGCCCGAAGCAAAT

PF14_0039         GAAACAGTACATGAAAATGCTGCAACCAAAAATGACAAGGAAAATGAT
MAL14|PF14_0039   GAAACAGTACATGAAAATGCTGCAACCAAAAATGACAAGGAAAATGAT
su_gi_contig_1302 GAAACAGTACATGAAAATGCTGCAACCAAAAATGACAAGGAAAATGAT

PF14_0039         AAAACTGAAAATAAAACATCAGAGGTAAATGGAAAAAATAAAACTCAT
MAL14|PF14_0039   AAAACTGAAAATAAAACATCAGAGGTAAATGGAAAAAATAAAACTCAT
su_gi_contig_1302 AAAACTGAAAATAAAACATCAGAGGTAAATGGAAAAAATAAAACTCAT

PF14_0039         ACTATTAATAATAATGTAAATCATTTATCAAGTGAACATGAAAAAAAA
MAL14|PF14_0039   ACTATTAATAATAATGTAAATCATTTATCAAGTGAACATGAAAAAAAA
su_gi_contig_1302 ACTATTAATAATAATGTAAATCATTTATCAAGTGAACATGAAAAAAAA

PF14_0039         TACGTACAAGAAACTTACAGTTTTACATTTGACAAAAGCTTATTTGCA
MAL14|PF14_0039   TACGTACAAGAAACTTACAGTTTTACATTTGACAAAAGCTTATTTGCA
su_gi_contig_1302 TACGTACAAGAAACTTACAGTTTTACATTTGACAAAAGCTTATTTGCA

PF14_0039         GCACCAAAGGTAAACAAATAAAATAATACAATATAATATTATGTAGTA
MAL14|PF14_0039   GCACCAAAG---------------------------------------
su_gi_contig_1302 GCACCAAAG---------------------------------------

PF14_0039         AATACATACATATATATATATATATATTTTGTTTTATTGTGCTTTTAT
MAL14|PF14_0039   ------------------------------------------------
su_gi_contig_1302 ------------------------------------------------

PF14_0039         TTTTTTTTTTTTTTTTTTTTTTTTTTTTTTAGTTTCATCCTTATTTCA
MAL14|PF14_0039   --------------------------------TTTCATCCTTATTTCA
su_gi_contig_1302 --------------------------------TTTCATCCTTATTTCA

PF14_0039         TGATGAAAAATTATACGGTTCATTATATGGACCCTATTATTAAAAAGG
MAL14|PF14_0039   TGATGAAAAATTATACGGTTCATTATATGGACCCTATTATTAAAAAGG
su_gi_contig_1302 TGATGAAAAATTATACGGTTCATTATATGGACCCTATTATTAAAAAGG

PF14_0039         CAAAAGCTAAAAAACACAAATGTTGTTGTAATTAGGAGGATGAGGATA
MAL14|PF14_0039   CAAAAGCTAAAAAACACAAATGTTGTTGTAATTAG-------------
su_gi_contig_1302 CAAAAGCTAAAAAACACAAATGTTGTTGTAATTAGGAGGATGAGGATA

PF14_0039         TATTACAAAAAATATTGTAAAATTAGGAATGAGAGAAAAAAATTATAT
MAL14|PF14_0039   ------------------------------------------------
su_gi_contig_1302 TATTACAAAAAATATTGTAAAATTAGGAATGAGAGAAAAAAATTATAT

PF14_0039         TATATAAAACTATTTATTCTGAAATATTATCTCATACATAATATATTT
MAL14|PF14_0039   ------------------------------------------------
su_gi_contig_1302 TATATAAAACTATTTATTCTGAAATATTATCTCATACATAATATATTT

PF14_0039         GTATTATTATATATATTTTTTGTTAAGTAGAGAAAATAAAACATTGTA
MAL14|PF14_0039   ------------------------------------------------
su_gi_contig_1302 GTATTA------------------------------------------

PF14_0039         AAATATGGTTCCTTTTTATTATGTATCATTTATTTATAAATAAATATA
MAL14|PF14_0039   ------------------------------------------------
su_gi_contig_1302 ------------------------------------------------

PF14_0039         TATCAAACAAAATTATAAATATATTATTATATATGTATTTTTTAAAAA
MAL14|PF14_0039   ------------------------------------------------
su_gi_contig_1302 ------------------------------------------------

PF14_0039         AATAAATTTTTAACAATGTACAATAATATATGTAGATTGATTTATGAT
MAL14|PF14_0039   ------------------------------------------------
su_gi_contig_1302 ------------------------------------------------

PF14_0039         CAAAACAATAATGAAGACATATAATTATATATACATAAGTATATTTTT
MAL14|PF14_0039   ------------------------------------------------
su_gi_contig_1302 ------------------------------------------------

PF14_0039         TAATATGTGTCTTTTTCTTTTTTAAGTAGATTAATTATTATTATATTT
MAL14|PF14_0039   ------------------------------------------------
su_gi_contig_1302 ------------------------------------------------

PF14_0039         AATGTTTATTATATATATTTTTTTTCAATTTATGGAACATTATTTAAA
MAL14|PF14_0039   ------------------------------------------------
su_gi_contig_1302 ------------------------------------------------

PF14_0039         AACAGTGTGTAAAATTTTTATAGTTTTAAAAAAATTAGTGCATTTATC
MAL14|PF14_0039   ------------------------------------------------
su_gi_contig_1302 ------------------------------------------------

PF14_0039         AATTATATAATTTATTTAGAGAAAAATAAAAAAAATAATAATAAAATA
MAL14|PF14_0039   ------------------------------------------------
su_gi_contig_1302 ------------------------------------------------

PF14_0039         AAATAAAAGAATTATAACCGTTACAATATTTCTTACGTAAATGAGCCC
MAL14|PF14_0039   ------------------------------------------------
su_gi_contig_1302 ------------------------------------------------

PF14_0039         ATATATATATATATATATGTATACATACTTATAAATTGTGATATTTTC
MAL14|PF14_0039   ------------------------------------------------
su_gi_contig_1302 ------------------------------------------------

PF14_0039         TAATCTCCACATTATCAAACACATTATGTATATTCTATTTTAATGTAA
MAL14|PF14_0039   ------------------------------------------------
su_gi_contig_1302 ------------------------------------------------

PF14_0039         AATGTTCAAAATACTATTTTTGTAAAAAAATATATAAAATAATTATAA
MAL14|PF14_0039   ------------------------------------------------
su_gi_contig_1302 ------------------------------------------------

PF14_0039         GAATATCAACTATATATGTATATATTTTTTTTTTTTTTTTTTTTTTTT
MAL14|PF14_0039   ------------------------------------------------
su_gi_contig_1302 ------------------------------------------------

PF14_0039         TTTTTTTTTTTTTTTTTGGCTAGTACATATGTATTTAAAATGGTTGTA
MAL14|PF14_0039   ------------------------------------------------
su_gi_contig_1302 ------------------------------------------------

PF14_0039         CATAAATAAAAATAAAATTATCCTCAAAATATATTCTCATTTCCATTA
MAL14|PF14_0039   ------------------------------------------------
su_gi_contig_1302 ------------------------------------------------

PF14_0039         TTAAAAAAAAAAAAAAATTAAATCAAAAAAAAAATCGATTCATTTTAA
MAL14|PF14_0039   ------------------------------------------------
su_gi_contig_1302 ------------------------------------------------

PF14_0039         TATTATATTCCTCATTATATTGTATACTATTAAGAATTAATAAACGTC
MAL14|PF14_0039   ------------------------------------------------
su_gi_contig_1302 ------------------------------------------------

PF14_0039         TACATGATATATGCACCAAAAATAAAAGTATCATAGACTTAAACTTTA
MAL14|PF14_0039   ------------------------------------------------
su_gi_contig_1302 ------------------------------------------------

PF14_0039         TCATATATTTGGATACTCAAAAAAAAAGAAAAAAAAAAAAAGGAAAAA
MAL14|PF14_0039   ------------------------------------------------
su_gi_contig_1302 ------------------------------------------------

PF14_0039         AAAAATAATATAAATAATGTAATATAATATATATAATATAAAATAATA
MAL14|PF14_0039   ------------------------------------------------
su_gi_contig_1302 ------------------------------------------------

PF14_0039         CATACAGCCTTTTTAAACAAAAAAAAAAAAAAAAAAAAAAAAAAAAAA
MAL14|PF14_0039   ------------------------------------------------
su_gi_contig_1302 ------------------------------------------------

PF14_0039         ATACATATGGCTATTTAAAAAAAAAAAAAAAAAAAAAAAAAAGATTAT
MAL14|PF14_0039   ------------------------------------------------
su_gi_contig_1302 ------------------------------------------------

PF14_0039         ATGTAGCTATTTATATAAAAGGTACAACCAAAAACTTTTTAAAAAAGA
MAL14|PF14_0039   ------------------------------------------------
su_gi_contig_1302 ------------------------------------------------

PF14_0039         AAATGTCTTTTTTTTATTTTCTTAATTATTAATAGATTATTTTACAAA
MAL14|PF14_0039   ------------------------------------------------
su_gi_contig_1302 ------------------------------------------------

PF14_0039         CATTAAATATTTTTACAATTATTAATATATTTTAATTTTCATTTTAAA
MAL14|PF14_0039   ------------------------------------------------
su_gi_contig_1302 ------------------------------------------------

PF14_0039         TTTAATAAATTTTTATTTTTATAATTTTTTTAATATTGACAAATAATA
MAL14|PF14_0039   ------------------------------------------------
su_gi_contig_1302 ------------------------------------------------

PF14_0039         TAACATCTATTCCACTTATTGAGAAATATACCTTTTTTTTTTTTTTTT
MAL14|PF14_0039   ------------------------------------------------
su_gi_contig_1302 ------------------------------------------------

PF14_0039         ACAAAATTGAACAATTACATAAATATATTTTTGCATATTTTTCTTT
MAL14|PF14_0039   ----------------------------------------------
su_gi_contig_1302 ----------------------------------------------

;

endblock;
