# Supplementary material for: cDNA sequences reveal considerable gene prediction inaccuracy in the Plasmodium falciparum genome
Source: BMC Genomics. 2007 Jul 27;8:255. doi: 10.1186/1471-2164-8-255 (PMC1978503; doi:10.1186/1471-2164-8-255)
Supplement: Additional file 2 — Genes with predicted coding regions fully covered by EST and confirmation of predicted introns. Aligned cDNA and predicted CDS sequences can be viewed by double clicking the hyper-linked gene names in the Excel file. [file 1471-2164-8-255-S2.zip › PF14_0053.TXT]

#NEXUS

[!This data assembled using Sequencher, from Gene Codes Corporation.]
begin data;
   dimensions ntax=3 nchar=4049;
   format datatype=dna gap=- interleave=yes;
   matrix

PF14_0053        TATATATATATATATATATATATATTTATATATGTAGAATTTTTTTTT
MAL14|PF14_0053  ------------------------------------------------
su_gi_contig_739 ------------------------------------------------

PF14_0053        TTTTTTGTTTTTTTTTTTTTTTTTTAAATGAAACAAAAACTTTTTTCT
MAL14|PF14_0053  ------------------------------------------------
su_gi_contig_739 ------------------------------------------------

PF14_0053        ATTTATTTTATTTTTTTTAATTACATTAAAATTTAATAACCTAGTATT
MAL14|PF14_0053  ------------------------------------------------
su_gi_contig_739 ------------------------------------------------

PF14_0053        TGATGACTAATAGTGAATAATTTTAAGGTATTTTTTTTTGCATAAAAG
MAL14|PF14_0053  ------------------------------------------------
su_gi_contig_739 ------------------------------------------------

PF14_0053        AAAAAGAGAGTATGTTTCTTATGAATATATATTATGATCGTACCTTTT
MAL14|PF14_0053  ------------------------------------------------
su_gi_contig_739 ------------------------------------------------

PF14_0053        TTTATCTTTTTGTATTATGTTGTTAATTTTTTTTTTTTTTTTTCCTTG
MAL14|PF14_0053  ------------------------------------------------
su_gi_contig_739 ------------------------------------------------

PF14_0053        TGTGTATAATATATATAAAATTATATATATGATGATAATTATATAAAC
MAL14|PF14_0053  ------------------------------------------------
su_gi_contig_739 ------------------------------------------------

PF14_0053        TTATATTTATTTTTTTTAAAAATATAACCATAATAATGAATGATATAT
MAL14|PF14_0053  ------------------------------------------------
su_gi_contig_739 ------------------------------------------------

PF14_0053        AAATAAATAATATTATGAAAATTTTTATGTCATTGAAGGTTATATATA
MAL14|PF14_0053  ------------------------------------------------
su_gi_contig_739 ------------------------------------------------

PF14_0053        TTTAACTTTAATAAGGATAAAAAAAAACAAATCAAACAAAAATAAAAC
MAL14|PF14_0053  ------------------------------------------------
su_gi_contig_739 ------------------------------------------------

PF14_0053        AAAATAAATAAATATAAATAATATATAATTCATATGAACTATGTATAA
MAL14|PF14_0053  ------------------------------------------------
su_gi_contig_739 ------------------------------------------------

PF14_0053        AATATACAATGTCTATTTTTATTCTTATAGCAAAATTTTCTCTTTCGT
MAL14|PF14_0053  ------------------------------------------------
su_gi_contig_739 ------------------------------------------------

PF14_0053        AGGATTATAAAAATAGTAACATTATCATTAATATGTAGAAACATATTG
MAL14|PF14_0053  ------------------------------------------------
su_gi_contig_739 ------------------------------------------------

PF14_0053        AGCAAGACATATTTTTAAAATAAAAATATAATATTTTTTTGACATGCT
MAL14|PF14_0053  ------------------------------------------------
su_gi_contig_739 ------------------------------------------------

PF14_0053        TCTTATACTTAATGATATATATATATTATAAAATGGTGTGTGTAAAAA
MAL14|PF14_0053  ------------------------------------------------
su_gi_contig_739 ------------------------------------------------

PF14_0053        ATTCATCTTTTTTAAAATATGAACAACACAAATAAATAAATAATAAAT
MAL14|PF14_0053  ------------------------------------------------
su_gi_contig_739 ------------------------------------------------

PF14_0053        ATAAATATAATTATAATATATATATATATATATATATATATATATATT
MAL14|PF14_0053  ------------------------------------------------
su_gi_contig_739 ------------------------------------------------

PF14_0053        ATATATATATTTTAATATTTAATCCCCCTTCTTTATATATATTTAATT
MAL14|PF14_0053  ------------------------------------------------
su_gi_contig_739 ------------------------------------------------

PF14_0053        AAAGCTTAAATACTTGTAACATATCCGGTACTATTTTTCAAGAATAAA
MAL14|PF14_0053  ------------------------------------------------
su_gi_contig_739 ------------------------------------------------

PF14_0053        ATATTGCATATATGTATAATATGTATGTGTATAATAAAAAAATATATA
MAL14|PF14_0053  ------------------------------------------------
su_gi_contig_739 ------------------------------------------------

PF14_0053        TATCACATATATTATATATATATAAATAAATATGTTATTTTTTTTTTT
MAL14|PF14_0053  ------------------------------------------------
su_gi_contig_739 ------------------------------------------------

PF14_0053        TTTATAGTAATAATATGAACTTAGTTTAATTTAGGTGATTTTTATATT
MAL14|PF14_0053  ------------------------------------------------
su_gi_contig_739 ------------------------------------------------

PF14_0053        ATTTTAAAAACAAAATAAATAAATATAAATTATATATATATATATATA
MAL14|PF14_0053  ------------------------------------------------
su_gi_contig_739 ------------------------------------------------

PF14_0053        TATATATATATATATATATATATATATATATACAATATATATTTTTTA
MAL14|PF14_0053  ------------------------------------------------
su_gi_contig_739 ------------------------------------------------

PF14_0053        ATAATATTTATGACAATACATTATTGTAAGAAAGAAAAAATTATTATT
MAL14|PF14_0053  ------------------------------------------------
su_gi_contig_739 ------------------------------------------------

PF14_0053        TTTTTTTTTTTATGTATCTTATTTAATATCTTGTTTTTTATATTTTTA
MAL14|PF14_0053  ------------------------------------------------
su_gi_contig_739 ------------------------------------------------

PF14_0053        TAATTTTTTTTTTACCCTATTATTAAATTAAAATATTATATATATATA
MAL14|PF14_0053  ------------------------------------------------
su_gi_contig_739 ------------------------------------------------

PF14_0053        TATTATATATATATATGTATATTTTAAGTTAGAATATATATATTTTTT
MAL14|PF14_0053  ------------------------------------------------
su_gi_contig_739 ------------------------------------------------

PF14_0053        ATAACATACATTTTAATATTTATTTGTTGAAGCATACATTTTTTCCAT
MAL14|PF14_0053  ------------------------------------------------
su_gi_contig_739 ------------------------------------------------

PF14_0053        TGTGTGTTTTTTTCTTTTTTTTTTTTTTTTTTTTTATTTTATTTTATT
MAL14|PF14_0053  ------------------------------------------------
su_gi_contig_739 ------------------------------------------------

PF14_0053        TTATTTTTATTTTCTCTTTGCTCTTTATTTTTTATTTAATAATTTTGC
MAL14|PF14_0053  ------------------------------------------------
su_gi_contig_739 ------------------------------------------------

PF14_0053        ATTTGAATAGAATGGCTGATGTTATAAACATTTCTAGAATACCAATAT
MAL14|PF14_0053  -----------ATGGCTGATGTTATAAACATTTCTAGAATACCAATAT
su_gi_contig_739 -TTCGAATATAATGGCTGATGTTATAGACATTGCTAGAATACCAATAT

PF14_0053        TTAGCAAACAGGAAAGAGAATTTAGTGATTTACAAAAAGGGAAAGAGA
MAL14|PF14_0053  TTAGCAAACAGGAAAGAGAATTTAGTGATTTACAAAAAGGGAAAGAGA
su_gi_contig_739 TTAACTCACAGGAAGGAGAATTTAATGATTTACAAAAAGGGAAACAGA

PF14_0053        TAAATGAGAAGATATTAAATAAAGAGAGTGATCGATTTACTTTATATC
MAL14|PF14_0053  TAAATGAGAAGATATTAAATAAAGAGAGTGATCGATTTACTTTATATC
su_gi_contig_739 TTCATGATGATATCTTAGATAATGAGAGCGATCGATTTACTTTATATC

PF14_0053        CAATATTATATCCTGATGTTTGGGATTTTTACAAGAAAGCTGAAGCTT
MAL14|PF14_0053  CAATATTATATCCTGATGTTTGGGATTTTTACAAGAAAGCTGAAGCTT
su_gi_contig_739 CAATATTATATCCTGATGTTTGGGATTTTTACAAGAAAGCTGAAGCTT

PF14_0053        CTTTTTGGACAGCAGAAGAAATTGATTTATCTAGTGATTTAAAAGATT
MAL14|PF14_0053  CTTTTTGGACAGCAGAAGAAATTGATTTATCTAGTGATTTAAAAGATT
su_gi_contig_739 CTTTTTGGACAGCAGAAGAAATTGATTTATCTAGTGATTTAAAAGATT

PF14_0053        TTGAGAAATTGAATGAAAATGAGAAACATTTTATAAAGCATGTGTTAG
MAL14|PF14_0053  TTGAGAAATTGAATGAAAATGAGAAACATTTTATAAAGCATGTGTTAG
su_gi_contig_739 TTGAGAAATTGAATGAAAATGAGAAACATTTTATAAAGCATGTGTTAG

PF14_0053        CATTTTTTGCAGCAAGTGATGGTATAGTCTTAGAGAATTTGGCTAGTA
MAL14|PF14_0053  CATTTTTTGCAGCAAGTGATGGTATAGTCTTAGAGAATTTGGCTAGTA
su_gi_contig_739 CATTTTTTGCAGCAAGTGATGGTATAGTCTTAGAGAATTTGGCTAGTA

PF14_0053        AGTTTTTAAGAGAGGTTCAAATAACAGAAGCTAAAAAATTTTATTCCT
MAL14|PF14_0053  AGTTTTTAAGAGAGGTTCAAATAACAGAAGCTAAAAAATTTTATTCCT
su_gi_contig_739 AGTTTTTAAGAGAGGTTCAAATAACAGAAGCTAAAAAATTTTATTCCT

PF14_0053        TTCAAATAGCTGTAGAAAATATTCATTCAGAAACATATAGTTTATTAA
MAL14|PF14_0053  TTCAAATAGCTGTAGAAAATATTCATTCAGAAACATATAGTTTATTAA
su_gi_contig_739 TTCAAATAGCTGTAGAAAATATTCATTCAGAAACATATAGTTTATTAA

PF14_0053        TTGATAATTATATTAAAGATGAAAAAGAAAGATTAAATTTATTTCATG
MAL14|PF14_0053  TTGATAATTATATTAAAGATGAAAAAGAAAGATTAAATTTATTTCATG
su_gi_contig_739 TTGATAATTATATTAAAGATGAAAAAGAAAGATTAAATTTATTTCATG

PF14_0053        CTATAGAAAATATCCCTGCCGTAAAAAATAAAGCATTATGGGCAGCAA
MAL14|PF14_0053  CTATAGAAAATATCCCTGCCGTAAAAAATAAAGCATTATGGGCAGCAA
su_gi_contig_739 CTATAGAAAATATCCCTGCCGTAAAAAATAAAGCATTATGGGCAGCAA

PF14_0053        AATGGATTAATGATACTAATTCGTTTGCTGAAAGAATTGTTGCTAATG
MAL14|PF14_0053  AATGGATTAATGATACTAATTCGTTTGCTGAAAGAATTGTTGCTAATG
su_gi_contig_739 AATGGATTAATGATACTAATTCGTTTGCTGAAAGAATTGTTGCTAATG

PF14_0053        CATGTGTTGAAGGAATATTATTCAGTGGTAGTTTTTGTGCAATTTTTT
MAL14|PF14_0053  CATGTGTTGAAGGAATATTATTCAGTGGTAGTTTTTGTGCAATTTTTT
su_gi_contig_739 CATGTGTTGAAGGAATATTATTCAGTGGTAGTTTTTGTGCAATTTTTT

PF14_0053        GGTTTAAGAAACAAAATAAATTACACGGTTTGACATTTAGTAATGAAT
MAL14|PF14_0053  GGTTTAAGAAACAAAATAAATTACACGGTTTGACATTTAGTAATGAAT
su_gi_contig_739 GGTTTAAGAAACAAAATAAATTACACGGTTTGACATTTAGTAATGAAT

PF14_0053        TAATAAGTAGAGATGAAGGACTACATACAGATTTTAATTGCTTAATTT
MAL14|PF14_0053  TAATAAGTAGAGATGAAGGACTACATACAGATTTTAATTGCTTAATTT
su_gi_contig_739 TAATAAGTAGAGATGAAGGACTACATACAGATTTTAATTGCTTAATTT

PF14_0053        ATAGTTTATTAGATAATAAACTTCCAGAACAAATGGTACAAAATATTG
MAL14|PF14_0053  ATAGTTTATTAGATAATAAACTTCCAGAACAAATGGTACAAAATATTG
su_gi_contig_739 ATAGTTTATTAGATAATAAACTTCCAGAACAAATGGTACAAAATATTG

PF14_0053        TTAAAGAAGCTGTAGAAGTTGAAAGATCTTTTATATGTGAATCCTTAC
MAL14|PF14_0053  TTAAAGAAGCTGTAGAAGTTGAAAGATCTTTTATATGTGAATCCTTAC
su_gi_contig_739 TTAAAGAAGCTGTAGAAGTTGAAAGATCTTTTATATGTGAATCCTTAC

PF14_0053        CATGTGATTTAATAGGTATGAATTCTAGACTTATGTCTCAATATATAG
MAL14|PF14_0053  CATGTGATTTAATAGGTATGAATTCTAGACTTATGTCTCAATATATAG
su_gi_contig_739 CATGTGATTTAATAGGTATGAATTCTAGACTTATGTCTCAATATATAG

PF14_0053        AATTTGTTGCTGATAGATTATTAGAATGCTTAGGATGCTCTAAAATTT
MAL14|PF14_0053  AATTTGTTGCTGATAGATTATTAGAATGCTTAGGATGCTCTAAAATTT
su_gi_contig_739 AATTTGTTGCTGATAGATTATTAGAATGCTTAGGATGCTCTAAAATTT

PF14_0053        TCCATTCCAAAAATCCATTTAATTGGATGGACTTAATTTCACTTCAAG
MAL14|PF14_0053  TCCATTCCAAAAATCCATTTAATTGGATGGACTTAATTTCACTTCAAG
su_gi_contig_739 TCCATTCCAAAAATCCATTTAATTGGATGGACTTAATTTCACTTCAAG

PF14_0053        GAAAAACAAACTTTTTTGAGAAAAGAGTCGCAGATTATCAAAAATCAG
MAL14|PF14_0053  GAAAAACAAACTTTTTTGAGAAAAGAGTCGCAGATTATCAAAAATCAG
su_gi_contig_739 GAAAAACAAACTTTTTTGAGAAAAGAGTCGCAGATTATCAAAAATCAG

PF14_0053        GAGTCATGGCTCAACGAAAGGATCAAGTCTTTTGTCTGAATACGGAAT
MAL14|PF14_0053  GAGTCATGGCTCAACGAAAGGATCAAGTCTTTTGTCTGAATACGGAAT
su_gi_contig_739 GAGTCATGGCTCAACGAAAGGATCAAGTCTTTTGTCTGAATACGGAAT

PF14_0053        TTTAAATGATACTCGAAATATTTATTATACCCATATGTATACGTATAT
MAL14|PF14_0053  TTTAA-------------------------------------------
su_gi_contig_739 TTTAAATGATACTCGAAATATTTATTATACCCATATGTATACGTATAT

PF14_0053        AAATATATATATTAAATAATGATAGTATTATTTTTTTTTAACACGTTC
MAL14|PF14_0053  ------------------------------------------------
su_gi_contig_739 AAATATATATATTAAATAATGATAGTATTATTTTTTTTTAACACGTTC

PF14_0053        CTATTTCATTTTATGGCTAAAATATTTATATATATATATATATAGCAC
MAL14|PF14_0053  ------------------------------------------------
su_gi_contig_739 CTATTTCATTTTATGGCTAAAATATTTATATATATATATATATAGCAC

PF14_0053        TATTATTTTATGCATAAGTCTTTATATATATATATATATATAACAAAT
MAL14|PF14_0053  ------------------------------------------------
su_gi_contig_739 TATTATTTTATGCATAAGTCTTTATATATATATATATATATAACAAAT

PF14_0053        GAACATACAAAAAAAAAAAAAAAAAAAAAAAAATGAAACAATGACTTT
MAL14|PF14_0053  ------------------------------------------------
su_gi_contig_739 GAACATACAAAAAAAAAAAAAAAAAAAAAA------------------

PF14_0053        ATAAGGAAATAAACAAGTAAATAAATAAATTAAATAAATTAAATAAAT
MAL14|PF14_0053  ------------------------------------------------
su_gi_contig_739 ------------------------------------------------

PF14_0053        AAATAAATAAATATATATATATATATATATATATATATATATATATAT
MAL14|PF14_0053  ------------------------------------------------
su_gi_contig_739 ------------------------------------------------

PF14_0053        ATGTGTGTGCGTCCTGTACATTTTACATTTCCATTATTACCATTTTGT
MAL14|PF14_0053  ------------------------------------------------
su_gi_contig_739 ------------------------------------------------

PF14_0053        GCCATAAATATACTCCATAGGAAAAAAAAAATTAAAATATATACAATA
MAL14|PF14_0053  ------------------------------------------------
su_gi_contig_739 ------------------------------------------------

PF14_0053        TATAATAATTTATAAAAAATACACGATTCATACAATTTGGAAAACATG
MAL14|PF14_0053  ------------------------------------------------
su_gi_contig_739 ------------------------------------------------

PF14_0053        TAAGTGTTTATTAAAATTATTTGTACAAACAATCATCAAGCTTATTTT
MAL14|PF14_0053  ------------------------------------------------
su_gi_contig_739 ------------------------------------------------

PF14_0053        TTATATCTTCCATGTTTATGTTTTTCCCTATAAATAAAAATCTGGAAG
MAL14|PF14_0053  ------------------------------------------------
su_gi_contig_739 ------------------------------------------------

PF14_0053        TAAAAATATGCATATTATTCAAAATATTGTTTATGTTATATTCATTAT
MAL14|PF14_0053  ------------------------------------------------
su_gi_contig_739 ------------------------------------------------

PF14_0053        TTTCACTACACGAAGAATCATCAGATATATAATTTTCGAATTCTAAAA
MAL14|PF14_0053  ------------------------------------------------
su_gi_contig_739 ------------------------------------------------

PF14_0053        GATCATCACATGTGTGCTCTTCATGGTCATAATTAATATTATGAATGT
MAL14|PF14_0053  ------------------------------------------------
su_gi_contig_739 ------------------------------------------------

PF14_0053        TAAATTCGGTCTGTGTATTTTCATTATTAATATTATTAGAAATAATGT
MAL14|PF14_0053  ------------------------------------------------
su_gi_contig_739 ------------------------------------------------

PF14_0053        TTATATTATTATTATTATTATTATTATTATTATTGTTGTTGGTGTGTA
MAL14|PF14_0053  ------------------------------------------------
su_gi_contig_739 ------------------------------------------------

PF14_0053        TTATTTCGTTTTCCTTTATATTTTTAGTTACATATGTTTGAAAAAATG
MAL14|PF14_0053  ------------------------------------------------
su_gi_contig_739 ------------------------------------------------

PF14_0053        TATGTATATCAGTCATTACATGATTAATTTCGTATAAATCTCCCACAC
MAL14|PF14_0053  ------------------------------------------------
su_gi_contig_739 ------------------------------------------------

PF14_0053        TTTGATAATAATAAATATTCAATTTGATTTTATGTTTATTGTTATAAA
MAL14|PF14_0053  ------------------------------------------------
su_gi_contig_739 ------------------------------------------------

PF14_0053        TATCATCATTAAAAGCAACAAAAACACCTTTACCACGATATATCTGTA
MAL14|PF14_0053  ------------------------------------------------
su_gi_contig_739 ------------------------------------------------

PF14_0053        ATTTGCTATTCCATAAAAGGGTAGCTAAAATATGATTAATTTTTTTAT
MAL14|PF14_0053  ------------------------------------------------
su_gi_contig_739 ------------------------------------------------

PF14_0053        ATGAAAAAATATTTTTATTCTTCAGTATTGTTACAATTTGTTTTAATA
MAL14|PF14_0053  ------------------------------------------------
su_gi_contig_739 ------------------------------------------------

PF14_0053        TATTTGTATCCTTTTGTTTTATAAATTTATTTTTCATTTTATTTAAAA
MAL14|PF14_0053  ------------------------------------------------
su_gi_contig_739 ------------------------------------------------

PF14_0053        GATCACTTAATTGTATTAATGAAGATATGTCATGGTCAAAATGAAAAG
MAL14|PF14_0053  ------------------------------------------------
su_gi_contig_739 ------------------------------------------------

PF14_0053        TCATATTATGAAAATCATTATAATGAAAAGAAACAACATTTTCTACTT
MAL14|PF14_0053  ------------------------------------------------
su_gi_contig_739 ------------------------------------------------

PF14_0053        TGGTATTATTAATTATAATATTTTTTATATTTTTTTTTTCATAACATT
MAL14|PF14_0053  ------------------------------------------------
su_gi_contig_739 ------------------------------------------------

PF14_0053        TTAGGTTTGTTATATTTTCTATAGGTACATAACAATAGCTAGTTGTGT
MAL14|PF14_0053  ------------------------------------------------
su_gi_contig_739 ------------------------------------------------

PF14_0053        ATATAGTGCCAATAGGATTTAGTTTATGAATAAAAATTTTTAGTTCAT
MAL14|PF14_0053  ------------------------------------------------
su_gi_contig_739 ------------------------------------------------

PF14_0053        TTATATTGTGTTCATTTAATTTATCAATTTTATTTAATATTATAACAT
MAL14|PF14_0053  ------------------------------------------------
su_gi_contig_739 ------------------------------------------------

PF14_0053        CTGATACCATAATTTGTTCATATTCTGGAGTTTGTTCATTAGGACCAA
MAL14|PF14_0053  ------------------------------------------------
su_gi_contig_739 ------------------------------------------------

PF14_0053        AGTTGTTGGCTTCATTT
MAL14|PF14_0053  -----------------
su_gi_contig_739 -----------------

;

endblock;
