# Supplementary material for: cDNA sequences reveal considerable gene prediction inaccuracy in the Plasmodium falciparum genome
Source: BMC Genomics. 2007 Jul 27;8:255. doi: 10.1186/1471-2164-8-255 (PMC1978503; doi:10.1186/1471-2164-8-255)
Supplement: Additional file 2 — Genes with predicted coding regions fully covered by EST and confirmation of predicted introns. Aligned cDNA and predicted CDS sequences can be viewed by double clicking the hyper-linked gene names in the Excel file. [file 1471-2164-8-255-S2.zip › PF14_0071.TXT]

#NEXUS

[!This data assembled using Sequencher, from Gene Codes Corporation.]
begin data;
   dimensions ntax=3 nchar=3584;
   format datatype=dna gap=- interleave=yes;
   matrix

PF14_0071         TTCTACATTTATATCTTGATCTATTATTTTTATATTTTCTTGAGAATC
MAL14|PF14_0071   ------------------------------------------------
su_gi_contig_2383 ------------------------------------------------

PF14_0071         CATATCTAATTTTATGGTTAGCGGATAACCTCCTGTGCACTGTGTTTC
MAL14|PF14_0071   ------------------------------------------------
su_gi_contig_2383 ------------------------------------------------

PF14_0071         ATTGCTATTAAAATTAATAAATATATATGAACATTTTTTAAATAAAAT
MAL14|PF14_0071   ------------------------------------------------
su_gi_contig_2383 ------------------------------------------------

PF14_0071         AATTATATGTACATATAATTACATTTTAGAAATAAAACATACATACAT
MAL14|PF14_0071   ------------------------------------------------
su_gi_contig_2383 ------------------------------------------------

PF14_0071         ACATATAATATATACTGATATATATATATATATATATATATATATATA
MAL14|PF14_0071   ------------------------------------------------
su_gi_contig_2383 ------------------------------------------------

PF14_0071         TTGTATTATTTATAAATTGTCTTTTCTTCTTGAACAAACCATTTTAAA
MAL14|PF14_0071   ------------------------------------------------
su_gi_contig_2383 ------------------------------------------------

PF14_0071         AAATTATGTGTTAAAAGTCTCATTATTAATTATATTTATATAAATATG
MAL14|PF14_0071   ------------------------------------------------
su_gi_contig_2383 ------------------------------------------------

PF14_0071         AAATAACAAAAATTTAATAATATATATATATATATATATATATATATA
MAL14|PF14_0071   ------------------------------------------------
su_gi_contig_2383 ------------------------------------------------

PF14_0071         TATATTACAAAAGTGTCTAAAAGAAGAAATATTATTTTAATTATATAA
MAL14|PF14_0071   ------------------------------------------------
su_gi_contig_2383 ------------------------------------------------

PF14_0071         AGCACAAAACGGTAAAGTATTTTTTCATATTTTTATATATTTTTATTT
MAL14|PF14_0071   ------------------------------------------------
su_gi_contig_2383 ------------------------------------------------

PF14_0071         AATTATATATTTTTAACAAATTATTTATTTATTATACTGCATATAATT
MAL14|PF14_0071   ------------------------------------------------
su_gi_contig_2383 ------------------------------------------------

PF14_0071         ATAATAAGGAAGAAAAAGCCTATACATAGAAATAAAATTGTTTAAAGT
MAL14|PF14_0071   ------------------------------------------------
su_gi_contig_2383 ------------------------------------------------

PF14_0071         TACTATTATAACAAAATAACAACGCCCATATATAACATTAATATATTT
MAL14|PF14_0071   ------------------------------------------------
su_gi_contig_2383 ------------------------------------------------

PF14_0071         ATATTAACTTGGAAATAATATAGATTAAAAAAAAAAAAAAAAAAGGAA
MAL14|PF14_0071   ------------------------------------------------
su_gi_contig_2383 ------------------------------------------------

PF14_0071         TTAAAAAATATGCTTATATTTATCTAAATATGTTTGTTTCCTTTTTTT
MAL14|PF14_0071   ------------------------------------------------
su_gi_contig_2383 ------------------------------------------------

PF14_0071         TTTTTTTTTTTTTTCTTTTTTTTTTATACACAAATAAAATGAAACGTA
MAL14|PF14_0071   ------------------------------------------------
su_gi_contig_2383 ------------------------------------------------

PF14_0071         AAATATATATGGATTTAATTAAAATGAGTAAAATAAATTAAAACATTA
MAL14|PF14_0071   ------------------------------------------------
su_gi_contig_2383 ------------------------------------------------

PF14_0071         TATATATCTTAATATGATTAAATATATGTTAATTAAAAGCTTCTTGAA
MAL14|PF14_0071   ------------------------------------------------
su_gi_contig_2383 ------------------------------------------------

PF14_0071         AAAAAAAAAAAAAAAAAATCTCGTTAAATACATAAAATATAATATAGT
MAL14|PF14_0071   ------------------------------------------------
su_gi_contig_2383 ------------------------------------------------

PF14_0071         ATAATATATATATTATATATGTTATATTTTTTTTTTGGATATTCATAT
MAL14|PF14_0071   ------------------------------------------------
su_gi_contig_2383 ------------------------------------------------

PF14_0071         TATATTATATATATATATATATATATATATATATATATATATTTATAT
MAL14|PF14_0071   ------------------------------------------------
su_gi_contig_2383 ------------------------------------------------

PF14_0071         TTATATATGAATTTGTGTTTATATAAATATGCGTAAACCCACAATATG
MAL14|PF14_0071   ------------------------------------------------
su_gi_contig_2383 ------------------------------------------------

PF14_0071         ATAAATAAATAAATCCATTATTTTTTTATTTTTTATTTTTTTATATAA
MAL14|PF14_0071   ------------------------------------------------
su_gi_contig_2383 ------------------------------------------------

PF14_0071         CATATATATAATATAGTTATATTTTTATTTTTATAATTCGTTATATTT
MAL14|PF14_0071   ------------------------------------------------
su_gi_contig_2383 ------------------------------------------------

PF14_0071         AATATTGTATACATAATATTATAAATATATAATAATATTATATAAATA
MAL14|PF14_0071   ------------------------------------------------
su_gi_contig_2383 ------------------------------------------------

PF14_0071         TATATATATATATATATATATATATATATATGTATAAACATTTGCTGA
MAL14|PF14_0071   ------------------------------------------------
su_gi_contig_2383 ------------------------------------------------

PF14_0071         ATATACAATTTTATATTTTTATCCATATACATTTAAGTATATGATGTA
MAL14|PF14_0071   ------------------------------------------------
su_gi_contig_2383 ------------------------------------------------

PF14_0071         TATATTTATCTTGTATGAATCAACATAATTAAAAAGAAGAAAAAATAT
MAL14|PF14_0071   ------------------------------------------------
su_gi_contig_2383 ------------------------------------------------

PF14_0071         TGATAATTATATAATGTACTCATTATAATATGATGATATTAAATGCTT
MAL14|PF14_0071   ------------------------------------------------
su_gi_contig_2383 ------------------------------------------------

PF14_0071         CTTGGAATATTATATATATATAATGTTAATGTGAAGAAAGATATAATC
MAL14|PF14_0071   ------------------------------------------------
su_gi_contig_2383 ------------------------------------AAAGATATAATC

PF14_0071         ATATATTATATATATATATATGTTTTTTTTTTTTTTTTTTATTTTCCT
MAL14|PF14_0071   ------------------------------------------------
su_gi_contig_2383 ATATATTATATATATATATATGTTTTTTTTTTTTTTTTTTATTTTCCT

PF14_0071         TTTTAAGTAAAATGAAAAGATATTTTCTTCATAATGATAAATTTTATA
MAL14|PF14_0071   -----------ATGAAAAGATATTTTCTTCATAATGATAAATTTTATA
su_gi_contig_2383 TTTTAAGTAAAATGAAAAGATATTTTCTTCATAATGATAAATTTTATA

PF14_0071         ACAGAAAAAAAGCAAAAATAGAATGTGAATTTAATAACGAATTGAAAA
MAL14|PF14_0071   ACAGAAAAAAAGCAAAAATAGAATGTGAATTTAATAACGAATTGAAAA
su_gi_contig_2383 ACAGAAAAAAAGCAAAAATAGAATGTGAATTTAATAACGAATTGAAAA

PF14_0071         AAGAATGCTTGACACCAAATTTTTACGACTATCAAGCGAGTTCAAAAA
MAL14|PF14_0071   AAGAATGCTTGACACCAAATTTTTACGACTATCAAGCGAGTTCAAAAA
su_gi_contig_2383 AAGAATGCTTGACACCAAATTTTTACGACTATCAAGCGAGTTCAAAAA

PF14_0071         ATGTGGACGATGAAAAAGACGACATAAATGTTAGAGGATTTAATTTAT
MAL14|PF14_0071   ATGTGGACGATGAAAAAGACGACATAAATGTTAGAGGATTTAATTTAT
su_gi_contig_2383 ATGTGGACGATGAAAAAGACGACATAAATGTTAGAGGATTTAATTTAT

PF14_0071         TTCACTTGGAAGAAAATGGAAAAAGAAGGAAAATTAACATTTTAAATA
MAL14|PF14_0071   TTCACTTGGAAGAAAATGGAAAAAGAAGGAAAATTAACATTTTAAATA
su_gi_contig_2383 TTCACTTGGAAGAAAATGGAAAAAGAAGGAAAATTAACATTTTAAATA

PF14_0071         TATTTGATAATAATATAAAGAAAAAAAATGAAACAGATATAAAATATA
MAL14|PF14_0071   TATTTGATAATAATATAAAGAAAAAAAATGAAACAGATATAAAATATA
su_gi_contig_2383 TATTTGATAATAATATAAAGAAAAAAAATGAAACAGATATAAAATATA

PF14_0071         TGAACAATCAGAATAATAATAATCATTTGGTTAGAAATAAAAATGAGG
MAL14|PF14_0071   TGAACAATCAGAATAATAATAATCATTTGGTTAGAAATAAAAATGAGG
su_gi_contig_2383 TGAACAATCAGAATAATAATAATCATTTGGTTAGAAATAAAAATGAGG

PF14_0071         AAAAAGTTTGTCAATATAATGATCCTGACTTATGTAATGAAAATATTG
MAL14|PF14_0071   AAAAAGTTTGTCAATATAATGATCCTGACTTATGTAATGAAAATATTG
su_gi_contig_2383 AAAAAGTTTGTCAATATAATGATCCTGACTTATGTAATGAAAATATTG

PF14_0071         ACTGTTATATGAATAATCATATTAATCATAAAAATCTTTATAAAAGTA
MAL14|PF14_0071   ACTGTTATATGAATAATCATATTAATCATAAAAATCTTTATAAAAGTA
su_gi_contig_2383 ACTGTTATATGAATAATCATATTAATCATAAAAATCTTTATAAAAGTA

PF14_0071         AAGACAAATTAGATAATGATAATCTTTCTTATGATAAAATGGAATATG
MAL14|PF14_0071   AAGACAAATTAGATAATGATAATCTTTCTTATGATAAAATGGAATATG
su_gi_contig_2383 AAGACAAATTAGATAATGATAATCTTTCTTATGATAAAATGGAATATG

PF14_0071         GAAGGAAAGAAAAATGGACAAATATCAAAAATAAATATTATGAAAAAA
MAL14|PF14_0071   GAAGGAAAGAAAAATGGACAAATATCAAAAATAAATATTATGAAAAAA
su_gi_contig_2383 GAAGGAAAGAAAAATGGACAAATATCAAAAATAAATATTATGAAAAAA

PF14_0071         TTAATAACCTACTCAAGGATATGCATATGATTAAATTGGCAAGAAATA
MAL14|PF14_0071   TTAATAACCTACTCAAGGATATGCATATGATTAAATTGGCAAGAAATA
su_gi_contig_2383 TTAATAACCTACTCAAGGATATGCATATGATTAAATTGGCAAGAAATA

PF14_0071         ATGGTAAAATCAAAATGTAAAATTAACAAGTCTTAAAAAGTGAACAAA
MAL14|PF14_0071   ATGGTAAAATCAAAATGTAA----------------------------
su_gi_contig_2383 ATGGTAAAATCAAAATGTAAAATTAACAAGTCTTAAAAAGTGAACAAA

PF14_0071         TATAGATATTTTTACAACAATATATGAGGGTGAATGTACAAAAAAAAA
MAL14|PF14_0071   ------------------------------------------------
su_gi_contig_2383 TATAGATATTTTTACAACAATATATGAGGGTGAATGTACAAAAAAAAA

PF14_0071         AAAAAAAAAAAAAAAAAAAAAAAAAAAAATTTATTTATGGGTATATCC
MAL14|PF14_0071   ------------------------------------------------
su_gi_contig_2383 AAAAAAAAA---------------------------------------

PF14_0071         TATGAATATAGATACATACATAAATATAAATATAAAATATATAAATGT
MAL14|PF14_0071   ------------------------------------------------
su_gi_contig_2383 ------------------------------------------------

PF14_0071         AAATAAATAAATAAATAAATAAATAAATAAATAAATATATATATATAT
MAL14|PF14_0071   ------------------------------------------------
su_gi_contig_2383 ------------------------------------------------

PF14_0071         ATATATATATATATATATATATATATTATTTACAATTATATTAATACT
MAL14|PF14_0071   ------------------------------------------------
su_gi_contig_2383 ------------------------------------------------

PF14_0071         CAAAATTGTTTTTATTTTCTCTATTTGTCCATTTTGACAAAATGTATT
MAL14|PF14_0071   ------------------------------------------------
su_gi_contig_2383 ------------------------------------------------

PF14_0071         TTTTTCTACAAATTGTAATAAATTAAGATGTTCTCTTTAAAATGCTAT
MAL14|PF14_0071   ------------------------------------------------
su_gi_contig_2383 ------------------------------------------------

PF14_0071         TATTCATTAAGAGAGTGTCTTAGAATAAAATTTTATATTTTATAATAA
MAL14|PF14_0071   ------------------------------------------------
su_gi_contig_2383 ------------------------------------------------

PF14_0071         TTCATTATACATTTATTTTGTTTTATTTTTATTTTATTTTATTTTTTT
MAL14|PF14_0071   ------------------------------------------------
su_gi_contig_2383 ------------------------------------------------

PF14_0071         TTTTTTTTGTTATATATATTATTTTTATTTAAAATAATATCCTTTTTA
MAL14|PF14_0071   ------------------------------------------------
su_gi_contig_2383 ------------------------------------------------

PF14_0071         TTTTATTATATCTTTTTTTTTTTTTTTGTATATATTATCTATATGTTT
MAL14|PF14_0071   ------------------------------------------------
su_gi_contig_2383 ------------------------------------------------

PF14_0071         TATACATATGTCTATATGACGATAAATTATATTTGAAAAATTAAATAA
MAL14|PF14_0071   ------------------------------------------------
su_gi_contig_2383 ------------------------------------------------

PF14_0071         TATTGAATAAAATCATACATATTAAATACCTCACAATATATATATATA
MAL14|PF14_0071   ------------------------------------------------
su_gi_contig_2383 ------------------------------------------------

PF14_0071         TATATATATTTATTTATTAATTTACAATTTTCTAATTAGAAAGAATAT
MAL14|PF14_0071   ------------------------------------------------
su_gi_contig_2383 ------------------------------------------------

PF14_0071         TATTTAAAAATTGATATTTCTTCTTGTACTTTTTTGTAAAATAAATTT
MAL14|PF14_0071   ------------------------------------------------
su_gi_contig_2383 ------------------------------------------------

PF14_0071         ATTATAATATACACTGGTATATGTTAACTAATCTGATATAAATTCTAC
MAL14|PF14_0071   ------------------------------------------------
su_gi_contig_2383 ------------------------------------------------

PF14_0071         TAATCACATAAAGATATAAATAATATATATATATATATATATATATAT
MAL14|PF14_0071   ------------------------------------------------
su_gi_contig_2383 ------------------------------------------------

PF14_0071         ATATATATATATATATATATGTACTTATTTATATATTTATTATTAAAA
MAL14|PF14_0071   ------------------------------------------------
su_gi_contig_2383 ------------------------------------------------

PF14_0071         AATGTTGTTATACTAAAAAAAAAAAAAAAAAATATGGGAGAATAAAAA
MAL14|PF14_0071   ------------------------------------------------
su_gi_contig_2383 ------------------------------------------------

PF14_0071         AAATGTTTTTTCGTATGAAAAATAAATAAATAAATATGTATATATTTA
MAL14|PF14_0071   ------------------------------------------------
su_gi_contig_2383 ------------------------------------------------

PF14_0071         TATATTTATATTTATTTATATATGCAATATTATACTATTTGGATATCA
MAL14|PF14_0071   ------------------------------------------------
su_gi_contig_2383 ------------------------------------------------

PF14_0071         ACCTAATGTCATAATATCCATTTCTTCTAAGTTTGAATTATTCATTTT
MAL14|PF14_0071   ------------------------------------------------
su_gi_contig_2383 ------------------------------------------------

PF14_0071         AGGTTCATCATTTGTATCATCTTTATTATATTTCTTCATTAATTCTTT
MAL14|PF14_0071   ------------------------------------------------
su_gi_contig_2383 ------------------------------------------------

PF14_0071         AAGTTTCATATTTTCAGATGTATTATTATCATTGTTTGTATTATCTGT
MAL14|PF14_0071   ------------------------------------------------
su_gi_contig_2383 ------------------------------------------------

PF14_0071         GTGCACTACTTGTACTACTACCCTATTATCAATTCTTCTAGGAGATCG
MAL14|PF14_0071   ------------------------------------------------
su_gi_contig_2383 ------------------------------------------------

PF14_0071         TGATCTTGATCTTCTTCTTACAGGTATGTTATCTACTTTTAACGAAAG
MAL14|PF14_0071   ------------------------------------------------
su_gi_contig_2383 ------------------------------------------------

PF14_0071         AGAAGATTTATATGATGTTGGTCTACGTGCATAATCTTTCCCTGTGGC
MAL14|PF14_0071   ------------------------------------------------
su_gi_contig_2383 ------------------------------------------------

PF14_0071         TAAAGCTTTTTGACTTTCCAATTTTTTAAATCTACTAATTAATTCATC
MAL14|PF14_0071   ------------------------------------------------
su_gi_contig_2383 ------------------------------------------------

PF14_0071         TTCTGTTTTTTCATATTTTTCCTTTCTATATCTTGTACTACTCGATGA
MAL14|PF14_0071   ------------------------------------------------
su_gi_contig_2383 ------------------------------------------------

PF14_0071         AGATCTAGAAATAGATACATTTCTTCTTTTTTTACTTTTATATAACTC
MAL14|PF14_0071   ------------------------------------------------
su_gi_contig_2383 ------------------------------------------------

PF14_0071         ATCTTCTTCTGATGGTCTATTATATTTATTTA
MAL14|PF14_0071   --------------------------------
su_gi_contig_2383 --------------------------------

;

endblock;
