# Supplementary material for: cDNA sequences reveal considerable gene prediction inaccuracy in the Plasmodium falciparum genome
Source: BMC Genomics. 2007 Jul 27;8:255. doi: 10.1186/1471-2164-8-255 (PMC1978503; doi:10.1186/1471-2164-8-255)
Supplement: Additional file 2 — Genes with predicted coding regions fully covered by EST and confirmation of predicted introns. Aligned cDNA and predicted CDS sequences can be viewed by double clicking the hyper-linked gene names in the Excel file. [file 1471-2164-8-255-S2.zip › PF14_0076.TXT]

#NEXUS

[!This data assembled using Sequencher, from Gene Codes Corporation.]
begin data;
   dimensions ntax=3 nchar=4358;
   format datatype=dna gap=- interleave=yes;
   matrix

PF14_0076         ATCTAAAAAAAAGGGGAATACTGCGGTGAATAATTAAACATTGTATGT
MAL14|PF14_0076   ------------------------------------------------
su_gi_contig_1119 ------------------------------------------------

PF14_0076         AAATATATTTTAAAAGAATCATTTAAATTATTAAATTAATAATACATA
MAL14|PF14_0076   ------------------------------------------------
su_gi_contig_1119 ------------------------------------------------

PF14_0076         TATATATATATATATATATATGAATATTTTTTTTTAATCTTCTCCTTT
MAL14|PF14_0076   ------------------------------------------------
su_gi_contig_1119 ------------------------------------------------

PF14_0076         CCTTTTATATATTTATATGTATTTTTTTTTTTTTTTTTTTTTGTATAT
MAL14|PF14_0076   ------------------------------------------------
su_gi_contig_1119 ------------------------------------------------

PF14_0076         ACTATAAATAATATAATAAATAATATTATTCTTCATATATATATATAT
MAL14|PF14_0076   ------------------------------------------------
su_gi_contig_1119 ------------------------------------------------

PF14_0076         TATCATAATGATATTATAAATTTTCAATATAAATATACAAAAATAAAA
MAL14|PF14_0076   ------------------------------------------------
su_gi_contig_1119 ------------------------------------------------

PF14_0076         GATGTTTTTATATATAAAATGAAAATATTACTTTTAATGTTATTTTAT
MAL14|PF14_0076   ------------------------------------------------
su_gi_contig_1119 ------------------------------------------------

PF14_0076         AATAATACATTAAAAATATAGATAGAATATTAGATATTTTTACATACA
MAL14|PF14_0076   ------------------------------------------------
su_gi_contig_1119 ------------------------------------------------

PF14_0076         TTTATTTTATATTATTATTTCTTTTATGAAATATTTATTTTTTATTAT
MAL14|PF14_0076   ------------------------------------------------
su_gi_contig_1119 ------------------------------------------------

PF14_0076         ACCTATAGATGTATAATACATATATATATATATATATAATTATAAATA
MAL14|PF14_0076   ------------------------------------------------
su_gi_contig_1119 ------------------------------------------------

PF14_0076         TATAATAACATATTTGTAGGTAATAATAATTCATTTATCCCATTTCAT
MAL14|PF14_0076   ------------------------------------------------
su_gi_contig_1119 ------------------------------------------------

PF14_0076         AATATAACATTCATTTTATGTTACCCTTAAAAAAAAAAATTATAAATT
MAL14|PF14_0076   ------------------------------------------------
su_gi_contig_1119 ------------------------------------------------

PF14_0076         AAATAATACATTTTTATAAATTCATGTATCTTATCTTTTTTTTTTTTT
MAL14|PF14_0076   ------------------------------------------------
su_gi_contig_1119 ------------------------------------------------

PF14_0076         TATTTTATTTTAAAAATAGGTATATATATTTTTCTTTCTTTTTTATAT
MAL14|PF14_0076   ------------------------------------------------
su_gi_contig_1119 ------------------------------------------------

PF14_0076         ATTATATATATGTATATTTCTATGAATTATTTTACTAATATATTTTTT
MAL14|PF14_0076   ------------------------------------------------
su_gi_contig_1119 ------------------------------------------------

PF14_0076         TTTAATTTATATTTTTTTAATAAGATTATAATATTAAAAAAATTGATA
MAL14|PF14_0076   ------------------------------------------------
su_gi_contig_1119 ------------------------------------------------

PF14_0076         AAATTTTGATATTTTATTAGATATAACATTTATTCATATATATAAAAA
MAL14|PF14_0076   ------------------------------------------------
su_gi_contig_1119 ------------------------------------------------

PF14_0076         AAAAAAAAAATAATAATAAAGTATAAATTATAAAAATAATTAATTTAT
MAL14|PF14_0076   ------------------------------------------------
su_gi_contig_1119 ------------------------------------------------

PF14_0076         ATTTTTTTTTTCTTTAAAAAAAAGAAAAAAAAGAAAAAATTTAAATAT
MAL14|PF14_0076   ------------------------------------------------
su_gi_contig_1119 ------------------------------------------------

PF14_0076         CCATAATAAAGAAATTATTAGTTTTTTCTTTTAATATCTTATATGATA
MAL14|PF14_0076   ------------------------------------------------
su_gi_contig_1119 ------------------------------------------------

PF14_0076         TATAAATATATATTTTTGTAATTTTTGTATATTTGTATATATTTTTTT
MAL14|PF14_0076   ------------------------------------------------
su_gi_contig_1119 ------------------------------------------------

PF14_0076         AATTTTTTTTTTTTTTAATTAGAAAATTTAAGCAATTTTCTTCTTTCT
MAL14|PF14_0076   ------------------------------------------------
su_gi_contig_1119 ------------------------------------------------

PF14_0076         GTCCTTATCCGAAAAAATAATTGAAATATATATTTTAATTATTTATAT
MAL14|PF14_0076   ------------------------------------------------
su_gi_contig_1119 ------------------------------------------------

PF14_0076         TCCTTGTATATATTGTTGCTGATTTTATTTATAGTTTGTTGATAGAAT
MAL14|PF14_0076   ------------------------------------------------
su_gi_contig_1119 ------------------------------------------------

PF14_0076         ATATTTTCTAAATTTTGAGTTTTCTTGTTTATTAAATATTTCTATATA
MAL14|PF14_0076   ------------------------------------------------
su_gi_contig_1119 ------------------------------------------------

PF14_0076         TATATTTATATATATATGTTATTATTATATATATTAATAATAATATAT
MAL14|PF14_0076   ------------------------------------------------
su_gi_contig_1119 ------------------------------------------------

PF14_0076         TATATTACATAATAAAACGTTGTCCTATTTTATAATAATAGAGAAACG
MAL14|PF14_0076   ------------------------------------------------
su_gi_contig_1119 ------------------------------------------------

PF14_0076         TATAGAATTTTGTATATAAGACTTCTTTTTTTATAAGGAGACAAAAAA
MAL14|PF14_0076   ------------------------------------------------
su_gi_contig_1119 --------------------------------ATAAGGAGACAAAAAA

PF14_0076         TATTTCTCTTTTTTCAATAAACAAGAGAAAAAAAAAACAGACAATACC
MAL14|PF14_0076   ------------------------------------------------
su_gi_contig_1119 TATTTCTCTTTTTTCAATAAACAAGAGAAAAAAAAAACAGACAATACC

PF14_0076         CGTCTACATAAATATATATATATATATATATATATATATATATATTTT
MAL14|PF14_0076   ------------------------------------------------
su_gi_contig_1119 CGTCTACATAAATATATATATATATATATATATATATATATATATTTT

PF14_0076         ATTTTATTTTATTTTATTTTATTTTATTTTTTTTTTTTTCCTTTTGTT
MAL14|PF14_0076   ------------------------------------------------
su_gi_contig_1119 ATTTTATTTTATTTTATTTTATTTTATTTTTTTTTTTTTCCTTTTGTT

PF14_0076         TTATTTATAAAGATGGCTTTATCAATTAAAGAAGATTTTTCAAGCGCT
MAL14|PF14_0076   ------------ATGGCTTTATCAATTAAAGAAGATTTTTCAAGCGCT
su_gi_contig_1119 TTATTTATAAAGATGGCTTTATCAATTAAAGAAGATTTTTCAAGCGCT

PF14_0076         TTTGCGAAAAATGAATCAGCTGTGAATAGCTCTACATTTAATAATAAT
MAL14|PF14_0076   TTTGCGAAAAATGAATCAGCTGTGAATAGCTCTACATTTAATAATAAT
su_gi_contig_1119 TTTGCGAAAAATGAATCAGCTGTGAATAGCTCTACATTTAATAATAAT

PF14_0076         ATGAAAACATGGAAGATTCAGAAACGATTTCAAATATTATACGTGTTT
MAL14|PF14_0076   ATGAAAACATGGAAGATTCAGAAACGATTTCAAATATTATACGTGTTT
su_gi_contig_1119 ATGAAAACATGGAAGATTCAGAAACGATTTCAAATATTATACGTGTTT

PF14_0076         TTTTTCTTATTGATTACCGGAGCATTATTTTATTATCTTATAGATAAT
MAL14|PF14_0076   TTTTTCTTATTGATTACCGGAGCATTATTTTATTATCTTATAGATAAT
su_gi_contig_1119 TTTTTCTTATTGATTACCGGAGCATTATTTTATTATCTTATAGATAAT

PF14_0076         GTATTATTCCCAAAAAATAAAAAGATAAATGAAATTATGAATACCTCA
MAL14|PF14_0076   GTATTATTCCCAAAAAATAAAAAGATAAATGAAATTATGAATACCTCA
su_gi_contig_1119 GTATTATTCCCAAAAAATAAAAAGATAAATGAAATTATGAATACCTCA

PF14_0076         AAACATGTAATAATTGGATTTAGTATTGAAAATTCTCATGACAGAATT
MAL14|PF14_0076   AAACATGTAATAATTGGATTTAGTATTGAAAATTCTCATGACAGAATT
su_gi_contig_1119 AAACATGTAATAATTGGATTTAGTATTGAAAATTCTCATGACAGAATT

PF14_0076         ATGAAAACAGTAAAACAACACAGATTAAAAAATTATATTAAAGAATCC
MAL14|PF14_0076   ATGAAAACAGTAAAACAACACAGATTAAAAAATTATATTAAAGAATCC
su_gi_contig_1119 ATGAAAACAGTAAAACAACACAGATTAAAAAATTATATTAAAGAATCC

PF14_0076         TTGAAATTTTTCAAAACAGGACTTACACAAAAACCACATTTAGGTAAT
MAL14|PF14_0076   TTGAAATTTTTCAAAACAGGACTTACACAAAAACCACATTTAGGTAAT
su_gi_contig_1119 TTGAAATTTTTCAAAACAGGACTTACACAAAAACCACATTTAGGTAAT

PF14_0076         GCTGGTGATAGTGTAACATTAAATGATGTAGCTAATGTAATGTATTAT
MAL14|PF14_0076   GCTGGTGATAGTGTAACATTAAATGATGTAGCTAATGTAATGTATTAT
su_gi_contig_1119 GCTGGTGATAGTGTAACATTAAATGATGTAGCTAATGTAATGTATTAT

PF14_0076         GGAGAAGCTCAAATTGGAGATAATAAACAAAAGTTTGCTTTTATTTTT
MAL14|PF14_0076   GGAGAAGCTCAAATTGGAGATAATAAACAAAAGTTTGCTTTTATTTTT
su_gi_contig_1119 GGAGAAGCTCAAATTGGAGATAATAAACAAAAGTTTGCTTTTATTTTT

PF14_0076         GATACAGGATCAGCAAATTTATGGGTTCCAAGTGCTCAATGTAATACT
MAL14|PF14_0076   GATACAGGATCAGCAAATTTATGGGTTCCAAGTGCTCAATGTAATACT
su_gi_contig_1119 GATACAGGATCAGCAAATTTATGGGTTCCAAGTGCTCAATGTAATACT

PF14_0076         ATTGGCTGTAAAACAAAAAATCTTTATGATTCTAATAAATCCAAAACA
MAL14|PF14_0076   ATTGGCTGTAAAACAAAAAATCTTTATGATTCTAATAAATCCAAAACA
su_gi_contig_1119 ATTGGCTGTAAAACAAAAAATCTTTATGATTCTAATAAATCCAAAACA

PF14_0076         TATGAAAAAGATGGTACTAAAGTAGAAATGAATTATGTATCTGGAACA
MAL14|PF14_0076   TATGAAAAAGATGGTACTAAAGTAGAAATGAATTATGTATCTGGAACA
su_gi_contig_1119 TATGAAAAAGATGGTACTAAAGTAGAAATGAATTATGTATCTGGAACA

PF14_0076         GTAAGCGGATTTTTTAGTAAAGATATAGTTACTATAGCAAATTTATCA
MAL14|PF14_0076   GTAAGCGGATTTTTTAGTAAAGATATAGTTACTATAGCAAATTTATCA
su_gi_contig_1119 GTAAGCGGATTTTTTAGTAAAGATATAGTTACTATAGCAAATTTATCA

PF14_0076         TTTCCATATAAATTTATTGAAGTTACAGATACCAATGGTTTCGAACCA
MAL14|PF14_0076   TTTCCATATAAATTTATTGAAGTTACAGATACCAATGGTTTCGAACCA
su_gi_contig_1119 TTTCCATATAAATTTATTGAAGTTACAGATACCAATGGTTTCGAACCA

PF14_0076         GCTTATACCTTAGGACAATTTGATGGTATAGTAGGTTTAGGATGGAAA
MAL14|PF14_0076   GCTTATACCTTAGGACAATTTGATGGTATAGTAGGTTTAGGATGGAAA
su_gi_contig_1119 GCTTATACCTTAGGACAATTTGATGGTATAGTAGGTTTAGGATGGAAA

PF14_0076         GATTTGTCTATAGGTTCAGTAGATCCTGTTGTTGTCGAATTAAAAAAT
MAL14|PF14_0076   GATTTGTCTATAGGTTCAGTAGATCCTGTTGTTGTCGAATTAAAAAAT
su_gi_contig_1119 GATTTGTCTATAGGTTCAGTAGATCCTGTTGTTGTCGAATTAAAAAAT

PF14_0076         CAAAATAAAATCGAACAAGCCGTTTTTACCTTTTATTTACCATTTGAT
MAL14|PF14_0076   CAAAATAAAATCGAACAAGCCGTTTTTACCTTTTATTTACCATTTGAT
su_gi_contig_1119 CAAAATAAAATCGAACAAGCCGTTTTTACCTTTTATTTACCATTTGAT

PF14_0076         GATAAACACAAAGGTTATTTAACCATAGGAGGTATTGAAGATAGATTT
MAL14|PF14_0076   GATAAACACAAAGGTTATTTAACCATAGGAGGTATTGAAGATAGATTT
su_gi_contig_1119 GATAAACACAAAGGTTATTTAACCATAGGAGGTATTGAAGATAGATTT

PF14_0076         TATGAAGGTCAATTAACTTATGAAAAATTAAACCACGATTTATATTGG
MAL14|PF14_0076   TATGAAGGTCAATTAACTTATGAAAAATTAAACCACGATTTATATTGG
su_gi_contig_1119 TATGAAGGTCAATTAACTTATGAAAAATTAAACCACGATTTATATTGG

PF14_0076         CAAGTTGATTTAGATCTACATTTTGGTAATTTAACTGTAGAAAAAGCT
MAL14|PF14_0076   CAAGTTGATTTAGATCTACATTTTGGTAATTTAACTGTAGAAAAAGCT
su_gi_contig_1119 CAAGTTGATTTAGATCTACATTTTGGTAATTTAACTGTAGAAAAAGCT

PF14_0076         ACTGCAATTGTTGACAGTGGTACTAGTTCTATAACGGCACCAACTGAA
MAL14|PF14_0076   ACTGCAATTGTTGACAGTGGTACTAGTTCTATAACGGCACCAACTGAA
su_gi_contig_1119 ACTGCAATTGTTGACAGTGGTACTAGTTCTATAACGGCACCAACTGAA

PF14_0076         TTCCTTAACAAATTCTTTGAAGGTTTAGATGTTGTTAAAATACCTTTC
MAL14|PF14_0076   TTCCTTAACAAATTCTTTGAAGGTTTAGATGTTGTTAAAATACCTTTC
su_gi_contig_1119 TTCCTTAACAAATTCTTTGAAGGTTTAGATGTTGTTAAAATACCTTTC

PF14_0076         TTACCATTATATATAACTACATGTAATAACCCTAAATTACCAACTCTA
MAL14|PF14_0076   TTACCATTATATATAACTACATGTAATAACCCTAAATTACCAACTCTA
su_gi_contig_1119 TTACCATTATATATAACTACATGTAATAACCCTAAATTACCAACTCTA

PF14_0076         GAATTCAGATCAGCAACAAATGTTTATACCTTAGAACCAGAATACTAC
MAL14|PF14_0076   GAATTCAGATCAGCAACAAATGTTTATACCTTAGAACCAGAATACTAC
su_gi_contig_1119 GAATTCAGATCAGCAACAAATGTTTATACCTTAGAACCAGAATACTAC

PF14_0076         TTACAACAAATATTCGATTTTGGTATATCATTATGTATGGTATCTATA
MAL14|PF14_0076   TTACAACAAATATTCGATTTTGGTATATCATTATGTATGGTATCTATA
su_gi_contig_1119 TTACAACAAATATTCGATTTTGGTATATCATTATGTATGGTATCTATA

PF14_0076         ATACCTGTTGATTTGAACAAAAATACCTTCATATTAGGTGACCCATTC
MAL14|PF14_0076   ATACCTGTTGATTTGAACAAAAATACCTTCATATTAGGTGACCCATTC
su_gi_contig_1119 ATACCTGTTGATTTGAACAAAAATACCTTCATATTAGGTGACCCATTC

PF14_0076         ATGAGAAAATATTTCACCGTCTTTGATTATGATAATCACACTGTTGGT
MAL14|PF14_0076   ATGAGAAAATATTTCACCGTCTTTGATTATGATAATCACACTGTTGGT
su_gi_contig_1119 ATGAGAAAATATTTCACCGTCTTTGATTATGATAATCACACTGTTGGT

PF14_0076         TTCGCCCTTGCCAAAAAAAAATTGTAAATCACGTTAAATAAATGAATT
MAL14|PF14_0076   TTCGCCCTTGCCAAAAAAAAATTGTAA---------------------
su_gi_contig_1119 TTCGCCCTTGCCAAAAAAAAATTGTAAATCACGTTAAATAAATGAATT

PF14_0076         CAGATTGAAAGATAAAACTGTGTATATCTAACTGTATACATAAATACA
MAL14|PF14_0076   ------------------------------------------------
su_gi_contig_1119 CAGATTGAAAGATAAAACTGTGTATATCTAACTGTATACATAAATACA

PF14_0076         AACGTACATACATACATACATACATACATATATATATATATATATATA
MAL14|PF14_0076   ------------------------------------------------
su_gi_contig_1119 AACGTACATACATACATACATACATACATATATATATATATATATATA

PF14_0076         TATATATGTTTATATGTTTACAATTCAGTTTTTATATTATAAAACGTG
MAL14|PF14_0076   ------------------------------------------------
su_gi_contig_1119 TATATA------------------------------------------

PF14_0076         AATGATGCTAAAGCTAATTTTAGTAGAAATGACCAATTTTTAAGTATC
MAL14|PF14_0076   ------------------------------------------------
su_gi_contig_1119 ------------------------------------------------

PF14_0076         TATAGATTTATATGAAACAAATAAAACGTTTAGGAAGATGATATTTCA
MAL14|PF14_0076   ------------------------------------------------
su_gi_contig_1119 ------------------------------------------------

PF14_0076         TATATTATAATTTACACTTTTACAAAATGTTTATTTAAGCAGTGATTA
MAL14|PF14_0076   ------------------------------------------------
su_gi_contig_1119 ------------------------------------------------

PF14_0076         TGATAATGTGCAATACAAAAATATATAAGAAAAAGTAATATTGATATA
MAL14|PF14_0076   ------------------------------------------------
su_gi_contig_1119 ------------------------------------------------

PF14_0076         TAGAACGTCAATTAAGAAATGATGAATAAAAGTTAAAAAAAAAATTTT
MAL14|PF14_0076   ------------------------------------------------
su_gi_contig_1119 ------------------------------------------------

PF14_0076         CATTTAGGTTATGAATATTTATTTTGATATATAATGTTATGATTTTTT
MAL14|PF14_0076   ------------------------------------------------
su_gi_contig_1119 ------------------------------------------------

PF14_0076         ACCTACTTTACGGATGTTTTTAAATTAAACACTGTATGATTTGATGCT
MAL14|PF14_0076   ------------------------------------------------
su_gi_contig_1119 ------------------------------------------------

PF14_0076         TTTCAAAATTATATCAAAATTAAGTATGAATCCGTAATGAAAAGAAAG
MAL14|PF14_0076   ------------------------------------------------
su_gi_contig_1119 ------------------------------------------------

PF14_0076         TAATATTAAATGTTTGAGAAACCAAGTTTGAGTAACACTATTATTAAA
MAL14|PF14_0076   ------------------------------------------------
su_gi_contig_1119 ------------------------------------------------

PF14_0076         AATTGTACTTTCTATAAATTTTTTTTTTTTTTTCTTTTTTGAAGTAAT
MAL14|PF14_0076   ------------------------------------------------
su_gi_contig_1119 ------------------------------------------------

PF14_0076         ACATATTAAAGATTTTGAACAAATTTTCGGAACTTCAAAAAAACAATC
MAL14|PF14_0076   ------------------------------------------------
su_gi_contig_1119 ------------------------------------------------

PF14_0076         ATACTTTTCACCATAGAGATGGAGGCATATATTTGTTTGGTTTTATTC
MAL14|PF14_0076   ------------------------------------------------
su_gi_contig_1119 ------------------------------------------------

PF14_0076         AAACTTAAACATAATTATATCGTGTAATATATATACATAGTTTTATAT
MAL14|PF14_0076   ------------------------------------------------
su_gi_contig_1119 ------------------------------------------------

PF14_0076         TAGATGAAAAATTTATGAGAATGTCTTTTAAATTATTTGTTGTGATGT
MAL14|PF14_0076   ------------------------------------------------
su_gi_contig_1119 ------------------------------------------------

PF14_0076         TTATAGTGTTGATTTATCCTGTGTACGGATATATATCTTTCATTTGAA
MAL14|PF14_0076   ------------------------------------------------
su_gi_contig_1119 ------------------------------------------------

PF14_0076         CAATTCAAAAAAAAAAAAAAAAATAAAAAAAATATAATGAGAAAAATG
MAL14|PF14_0076   ------------------------------------------------
su_gi_contig_1119 ------------------------------------------------

PF14_0076         CAACCGTCATATAATGTGGTAGTAATATATATATATATATATATATAT
MAL14|PF14_0076   ------------------------------------------------
su_gi_contig_1119 ------------------------------------------------

PF14_0076         ATATATATATATATATATATATGTTTAAATATAGTATTTTATTTATTT
MAL14|PF14_0076   ------------------------------------------------
su_gi_contig_1119 ------------------------------------------------

PF14_0076         TATAACTTTTATATATTTTATAAATTTTTTTATAATATAAAGTTAAGA
MAL14|PF14_0076   ------------------------------------------------
su_gi_contig_1119 ------------------------------------------------

PF14_0076         ATTTTTTTTATTATTTTCTTTATCTTATTTTAAAAGTATATTAAAAGA
MAL14|PF14_0076   ------------------------------------------------
su_gi_contig_1119 ------------------------------------------------

PF14_0076         ATAAAATTACTACATTTCTTTTCACGATACATATTATATATTGTGTGC
MAL14|PF14_0076   ------------------------------------------------
su_gi_contig_1119 ------------------------------------------------

PF14_0076         ATTAAAAAAAAAAAAAATATATATGTATTTAATATAATGCTATTTCAT
MAL14|PF14_0076   ------------------------------------------------
su_gi_contig_1119 ------------------------------------------------

PF14_0076         TACATATATAATATATCATATTCATTTGATTAAATATTTATTCATATA
MAL14|PF14_0076   ------------------------------------------------
su_gi_contig_1119 ------------------------------------------------

PF14_0076         TATTATTATGATGTGTTACATAAGGATGTAATAAAAATATTAATGCTT
MAL14|PF14_0076   ------------------------------------------------
su_gi_contig_1119 ------------------------------------------------

PF14_0076         AGAAAACTTGTAATATGTTTATGTAAATTTTATTATCATGAAGAATAA
MAL14|PF14_0076   ------------------------------------------------
su_gi_contig_1119 ------------------------------------------------

PF14_0076         AAAATAAAGAATATAAGAAATTACATTTGAAGTATAAGCTTCATTAAT
MAL14|PF14_0076   ------------------------------------------------
su_gi_contig_1119 ------------------------------------------------

PF14_0076         ATACACACATATATGTGTATATTCTCTATTCAATTATTTTAAAAGGGA
MAL14|PF14_0076   ------------------------------------------------
su_gi_contig_1119 ------------------------------------------------

PF14_0076         ACTTTATATTATAACTTTATACAAATTTAGTAAATAAT
MAL14|PF14_0076   --------------------------------------
su_gi_contig_1119 --------------------------------------

;

endblock;
