# Supplementary material for: cDNA sequences reveal considerable gene prediction inaccuracy in the Plasmodium falciparum genome
Source: BMC Genomics. 2007 Jul 27;8:255. doi: 10.1186/1471-2164-8-255 (PMC1978503; doi:10.1186/1471-2164-8-255)
Supplement: Additional file 2 — Genes with predicted coding regions fully covered by EST and confirmation of predicted introns. Aligned cDNA and predicted CDS sequences can be viewed by double clicking the hyper-linked gene names in the Excel file. [file 1471-2164-8-255-S2.zip › PF14_0078.TXT]

#NEXUS

[!This data assembled using Sequencher, from Gene Codes Corporation.]
begin data;
   dimensions ntax=7 nchar=3356;
   format datatype=dna gap=- interleave=yes;
   matrix

PF14_0078g                GTATTACATATAATAAAAATCATATTATTTTTTTTTTTACATATTAGT
Pfa3D7|chr14|PF14_0078|Pf ------------------------------------------------
SU_CLEAN_contig_1000      ------------------------------------------------
SU_CLEAN_contig_4509      ------------------------------------------------
SU_CLEAN_contig_8150      ------------------------------------------------
SU_CLEAN_contig_4097      ------------------------------------------------
SU_CLEAN_contig_7196      ------------------------------------------------

PF14_0078g                ACCACTCATATACGATATATATAAATGGATATGACTTGATAAAAGGCC
Pfa3D7|chr14|PF14_0078|Pf ------------------------------------------------
SU_CLEAN_contig_1000      ------------------------------------------------
SU_CLEAN_contig_4509      ------------------------------------------------
SU_CLEAN_contig_8150      ------------------------------------------------
SU_CLEAN_contig_4097      ------------------------------------------------
SU_CLEAN_contig_7196      ------------------------------------------------

PF14_0078g                TACTTAATAAATATATAGAAGTAATATATATATTAACATCTCTTTTAA
Pfa3D7|chr14|PF14_0078|Pf ------------------------------------------------
SU_CLEAN_contig_1000      ------------------------------------------------
SU_CLEAN_contig_4509      ------------------------------------------------
SU_CLEAN_contig_8150      ------------------------------------------------
SU_CLEAN_contig_4097      ------------------------------------------------
SU_CLEAN_contig_7196      ------------------------------------------------

PF14_0078g                AAGTTACATGCTAATAACAAAAATAATATAATATAATAATAATATATA
Pfa3D7|chr14|PF14_0078|Pf ------------------------------------------------
SU_CLEAN_contig_1000      ------------------------------------------------
SU_CLEAN_contig_4509      ------------------------------------------------
SU_CLEAN_contig_8150      ------------------------------------------------
SU_CLEAN_contig_4097      ------------------------------------------------
SU_CLEAN_contig_7196      ------------------------------------------------

PF14_0078g                TATATTATATATATATAATATAATATTATATATAATAAAGTTTGTTTT
Pfa3D7|chr14|PF14_0078|Pf ------------------------------------------------
SU_CLEAN_contig_1000      ------------------------------------------------
SU_CLEAN_contig_4509      ------------------------------------------------
SU_CLEAN_contig_8150      ------------------------------------------------
SU_CLEAN_contig_4097      ------------------------------------------------
SU_CLEAN_contig_7196      ------------------------------------------------

PF14_0078g                ACTTTTTACCCAACAAAAAATATTTTATACGTTTAAAAATATTCATTT
Pfa3D7|chr14|PF14_0078|Pf ------------------------------------------------
SU_CLEAN_contig_1000      ------------------------------------------------
SU_CLEAN_contig_4509      ------------------------------------------------
SU_CLEAN_contig_8150      ------------------------------------------------
SU_CLEAN_contig_4097      ------------------------------------------------
SU_CLEAN_contig_7196      ------------------------------------------------

PF14_0078g                GTTATATTTATATGTTATATTAATAAATATTATAATACCATAGTAATT
Pfa3D7|chr14|PF14_0078|Pf ------------------------------------------------
SU_CLEAN_contig_1000      ------------------------------------------------
SU_CLEAN_contig_4509      ------------------------------------------------
SU_CLEAN_contig_8150      ------------------------------------------------
SU_CLEAN_contig_4097      ------------------------------------------------
SU_CLEAN_contig_7196      ------------------------------------------------

PF14_0078g                TCTAAGAAGATTATTTAAAATTATTTGTTCCCTTGGTATAAATTATTC
Pfa3D7|chr14|PF14_0078|Pf ------------------------------------------------
SU_CLEAN_contig_1000      ------------------------------------------------
SU_CLEAN_contig_4509      ------------------------------------------------
SU_CLEAN_contig_8150      ------------------------------------------------
SU_CLEAN_contig_4097      ------------------------------------------------
SU_CLEAN_contig_7196      ------------------------------------------------

PF14_0078g                TACTATAAAATAAAAATGTATATATATAATGTATTATATATATATATA
Pfa3D7|chr14|PF14_0078|Pf ------------------------------------------------
SU_CLEAN_contig_1000      ------------------------------------------------
SU_CLEAN_contig_4509      ------------------------------------------------
SU_CLEAN_contig_8150      ------------------------------------------------
SU_CLEAN_contig_4097      ------------------------------------------------
SU_CLEAN_contig_7196      ------------------------------------------------

PF14_0078g                TATAAAAATATAATTTATTTTTTTTTATATGTGTTACTTTTATTGTAT
Pfa3D7|chr14|PF14_0078|Pf ------------------------------------------------
SU_CLEAN_contig_1000      ------------------------------------------------
SU_CLEAN_contig_4509      ------------------------------------------------
SU_CLEAN_contig_8150      ------------------------------------------------
SU_CLEAN_contig_4097      ------------------------------------------------
SU_CLEAN_contig_7196      ------------------------------------------------

PF14_0078g                GTATGTATAAATTATATTTTATCTACATATTTATATAATATATATATA
Pfa3D7|chr14|PF14_0078|Pf ------------------------------------------------
SU_CLEAN_contig_1000      ------------------------------------------------
SU_CLEAN_contig_4509      ------------------------------------------------
SU_CLEAN_contig_8150      ------------------------------------------------
SU_CLEAN_contig_4097      ------------------------------------------------
SU_CLEAN_contig_7196      ------------------------------------------------

PF14_0078g                AATATATTATTATAATATGTAGCGTACATTTTTTCTTTCTTTTTATCT
Pfa3D7|chr14|PF14_0078|Pf ------------------------------------------------
SU_CLEAN_contig_1000      ------------------------------------------------
SU_CLEAN_contig_4509      ------------------------------------------------
SU_CLEAN_contig_8150      ------------------------------------------------
SU_CLEAN_contig_4097      ------------------------------------------------
SU_CLEAN_contig_7196      ------------------------------------------------

PF14_0078g                ATTTTGATATTATATAGTAAATAAATAAAAAAATATATATTATATATA
Pfa3D7|chr14|PF14_0078|Pf ------------------------------------------------
SU_CLEAN_contig_1000      ------------------------------------------------
SU_CLEAN_contig_4509      ------------------------------------------------
SU_CLEAN_contig_8150      ------------------------------------------------
SU_CLEAN_contig_4097      ------------------------------------------------
SU_CLEAN_contig_7196      ------------------------------------------------

PF14_0078g                TATATATATTTATATATATAATATTATATATTATTTATTAATTTTTCG
Pfa3D7|chr14|PF14_0078|Pf ------------------------------------------------
SU_CLEAN_contig_1000      ------------------------------------------------
SU_CLEAN_contig_4509      ------------------------------------------------
SU_CLEAN_contig_8150      ------------------------------------------------
SU_CLEAN_contig_4097      ------------------------------------------------
SU_CLEAN_contig_7196      ------------------------------------------------

PF14_0078g                AAGTTTTCCTTTTTATTTAATTCCCCCCTAAAAGAAAAAAAAAAAAAA
Pfa3D7|chr14|PF14_0078|Pf ------------------------------------------------
SU_CLEAN_contig_1000      ------------------------------------------------
SU_CLEAN_contig_4509      ------------------------------------------------
SU_CLEAN_contig_8150      ------------------------------------------------
SU_CLEAN_contig_4097      ------------------------------------------------
SU_CLEAN_contig_7196      ------------------------------------------------

PF14_0078g                AATCATACATATGTATATAAATTTTATATATAATAAAATATATGCTTA
Pfa3D7|chr14|PF14_0078|Pf ------------------------------------------------
SU_CLEAN_contig_1000      ------------------------------------------------
SU_CLEAN_contig_4509      ------------------------------------------------
SU_CLEAN_contig_8150      ------------------------------------------------
SU_CLEAN_contig_4097      ------------------------------------------------
SU_CLEAN_contig_7196      ------------------------------------------------

PF14_0078g                ATTGAATTATTATATGTATTATGTTATATCATAATTATATTTTATATA
Pfa3D7|chr14|PF14_0078|Pf ------------------------------------------------
SU_CLEAN_contig_1000      ------------------------------------------------
SU_CLEAN_contig_4509      ------------------------------------------------
SU_CLEAN_contig_8150      ------------------------------------------------
SU_CLEAN_contig_4097      ------------------------------------------------
SU_CLEAN_contig_7196      ------------------------------------------------

PF14_0078g                TATATATATATATATATATTTATTTATTTATATATTTTTGAAAGCCGT
Pfa3D7|chr14|PF14_0078|Pf ------------------------------------------------
SU_CLEAN_contig_1000      ------------------------------------------------
SU_CLEAN_contig_4509      ------------------------------------------------
SU_CLEAN_contig_8150      ------------------------------------------------
SU_CLEAN_contig_4097      ------------------------------------------------
SU_CLEAN_contig_7196      ------------------------------------------------

PF14_0078g                AAAAATAAAAGTTAAAGGCTATATATAATATATATATATATATATATA
Pfa3D7|chr14|PF14_0078|Pf ------------------------------------------------
SU_CLEAN_contig_1000      ------------------------------------------------
SU_CLEAN_contig_4509      ------------------------------------------------
SU_CLEAN_contig_8150      ------------------------------------------------
SU_CLEAN_contig_4097      ------------------------------------------------
SU_CLEAN_contig_7196      ------------------------------------------------

PF14_0078g                TATTTTCAAAAAAAAAGAAAACATTTTTGTATATATTTAAGCATATAT
Pfa3D7|chr14|PF14_0078|Pf ------------------------------------------------
SU_CLEAN_contig_1000      ------------------------------------------------
SU_CLEAN_contig_4509      ------------------------------------------------
SU_CLEAN_contig_8150      ------------------------------------------------
SU_CLEAN_contig_4097      ------------------------------------------------
SU_CLEAN_contig_7196      ------------------------------------------------

PF14_0078g                AATTATTTTTTTTTTTTATTTTATTTTTTTTTATAATAAAATGAATTT
Pfa3D7|chr14|PF14_0078|Pf ----------------------------------------ATGAATTT
SU_CLEAN_contig_1000      ------------------------------------------------
SU_CLEAN_contig_4509      -----TTTTTTTTTTTTATTTAATTTTTTTTTATAAAAAAATGAATTT
SU_CLEAN_contig_8150      ------------------------------------------------
SU_CLEAN_contig_4097      ------------------------------------------------
SU_CLEAN_contig_7196      ------------------------------------------------

PF14_0078g                AACCATTAAAGAAGAAGATTTTACCAACACCTTCATGAAAAATGAAGA
Pfa3D7|chr14|PF14_0078|Pf AACCATTAAAGAAGAAGATTTTACCAACACCTTCATGAAAAATGAAGA
SU_CLEAN_contig_1000      -------------------------------------------GAAGA
SU_CLEAN_contig_4509      AACCATTAAAGAAGAAGATTTTACCA----------------------
SU_CLEAN_contig_8150      ------------AGAAGATTTTACCAACACCTTCATGAAAAATGAAGA
SU_CLEAN_contig_4097      ------------------------------------------------
SU_CLEAN_contig_7196      ------------------------------------------------

PF14_0078g                ATCCTTTAACACGTTTCGAGTAACTAAAGTAAAAAGATGGAATGCTAA
Pfa3D7|chr14|PF14_0078|Pf ATCCTTTAACACGTTTCGAGTAACTAAAGTAAAAAGATGGAATGCTAA
SU_CLEAN_contig_1000      ATCCTTTAACACGTTTCGAGTAACTAAAGTAAAAAGATGGAATGCTAA
SU_CLEAN_contig_4509      ------------------------------------------------
SU_CLEAN_contig_8150      ATCCTTTAACACGTTTCGAGTAACTAAAGTAAAAAGATGGAATGCTAA
SU_CLEAN_contig_4097      ------------------------------------------------
SU_CLEAN_contig_7196      ------------------------------------------------

PF14_0078g                AAGATTATTTAAAATATTATTTGTGACAGTTTTCATAGTTTTGGCAGG
Pfa3D7|chr14|PF14_0078|Pf AAGATTATTTAAAATATTATTTGTGACAGTTTTCATAGTTTTGGCAGG
SU_CLEAN_contig_1000      AAGATTATTTAAAATATTATTTGTGACAGTTTTCATAGTTTTGGCAGG
SU_CLEAN_contig_4509      ------------------------------------------------
SU_CLEAN_contig_8150      AAGATTATTTAAAATATTATTTGTGACAGTTTTCATAGTTTTGGCAGG
SU_CLEAN_contig_4097      ------------------------------------------------
SU_CLEAN_contig_7196      ------------------------------------------------

PF14_0078g                AGGTTTTTCTTATTATATTTTTGAAAATTTCGTTTTTCAAAAGAACCG
Pfa3D7|chr14|PF14_0078|Pf AGGTTTTTCTTATTATATTTTTGAAAATTTCGTTTTTCAAAAGAACCG
SU_CLEAN_contig_1000      AGGTTTTTCTTATTATATTTTTGAAAATTTCGTTTTTCAAAAGAACCG
SU_CLEAN_contig_4509      ------------------------------------------------
SU_CLEAN_contig_8150      AGGTTTTTCTTATTATATTTTTGAAAATTTCGTTTTTCAAAAGAACCG
SU_CLEAN_contig_4097      ------TTCTTATTATATTTTTGAAAATTTCGTTTTTCAAAAGAACCG
SU_CLEAN_contig_7196      ------------------------------------------------

PF14_0078g                TAAAATTAATCACATAATTAAGACTTCAAAATATTCGACAGTAGGATT
Pfa3D7|chr14|PF14_0078|Pf TAAAATTAATCACATAATTAAGACTTCAAAATATTCGACAGTAGGATT
SU_CLEAN_contig_1000      TAAAATTAATCACATAATTAAGACTTCAAAATATTCGACAGTAGGATT
SU_CLEAN_contig_4509      ------------------------------------------------
SU_CLEAN_contig_8150      TAAAATTAATCACATAATTAAGACTTCAAAATATTCGACAGTAGGATT
SU_CLEAN_contig_4097      TAAAATTAATCACATAATTAAGACTTCAAAATATTCGACAGTAGGATT
SU_CLEAN_contig_7196      ------------------------------------------------

PF14_0078g                TAATATTGAAAATTCTTATGATAGACTTATGAAAACAATTAAAGAGCA
Pfa3D7|chr14|PF14_0078|Pf TAATATTGAAAATTCTTATGATAGACTTATGAAAACAATTAAAGAGCA
SU_CLEAN_contig_1000      TAATATTGAAAATTCTTATGATAGACTTATGAAAACAATTAAAGAGCA
SU_CLEAN_contig_4509      ------------------------------------------------
SU_CLEAN_contig_8150      TAATATTGAAAATTCTTATGATAGACTTATGAAAACAATTAAAGAGCA
SU_CLEAN_contig_4097      TAATATTGAAAATTCTTATGATAGACTTATGAAAACAATTAAAGAGCA
SU_CLEAN_contig_7196      ------------------------------------------------

PF14_0078g                TAAATTAAAAAATTATATAAAAGAATCAGTAAAACTTTTTAATAAAGG
Pfa3D7|chr14|PF14_0078|Pf TAAATTAAAAAATTATATAAAAGAATCAGTAAAACTTTTTAATAAAGG
SU_CLEAN_contig_1000      TAAATTAAAAAATTATATAAAAGAATCAGTAAAACTTTTTAATAAAGG
SU_CLEAN_contig_4509      ------------------------------------------------
SU_CLEAN_contig_8150      TAAATTAAAAAATTATATAAAAGAATCAGTAAAACTTTTTAATAAAGG
SU_CLEAN_contig_4097      TAAATTAAAAAATTATATAAAAGAATCAGTAAAACTTTTTAATAAAGG
SU_CLEAN_contig_7196      ---------------------------------ACTTTTTAATAAAGG

PF14_0078g                TTTAACCAAAAAAAGTTATTTAGGTAGTGAGTTTGATAATGTGGAATT
Pfa3D7|chr14|PF14_0078|Pf TTTAACCAAAAAAAGTTATTTAGGTAGTGAGTTTGATAATGTGGAATT
SU_CLEAN_contig_1000      TTTAACCAAAAAAAGTTATTTAGGTAGTGAGTTTGATAATGTGGAATT
SU_CLEAN_contig_4509      ------------------------------------------------
SU_CLEAN_contig_8150      TTTAACCAAAAAAAGTTATTTAGGTAGTGAGTTTGATAATGTGGAATT
SU_CLEAN_contig_4097      TTTAACCAAAAAAAGTTATTTAGGTAGTGAGTTTGATAATGTGGAATT
SU_CLEAN_contig_7196      TTTAACCAAAAAAAGTTATTTAGGTAGTGAGTTTGATAATGTGGAATT

PF14_0078g                AAAAGATTTAGCAAATGTATTATCTTTTGGAGAGGCAAAGCTTGGAGA
Pfa3D7|chr14|PF14_0078|Pf AAAAGATTTAGCAAATGTATTATCTTTTGGAGAGGCAAAGCTTGGAGA
SU_CLEAN_contig_1000      AAAAGATTTAGCAAATGTATTATCTTTTGGAGAGGCAAAGCTTGGAGA
SU_CLEAN_contig_4509      ------------------------------------------------
SU_CLEAN_contig_8150      AAAAGATTTAGCAAATGTATTATCTTTTGGAGAGGCAAAGCTTGGAGA
SU_CLEAN_contig_4097      AAAAGATTTAGCAAATGTATTATCTTTTGGAGAGGCAAAGCTTGGAGA
SU_CLEAN_contig_7196      AAAAGATTTAGCAAATGTATTATCTTTTGGAGAGGCAAAGCTTGGAGA

PF14_0078g                TAATGGTCAAAAATTTAATTTCTTATTCCATACAGCTTCATCTAATGT
Pfa3D7|chr14|PF14_0078|Pf TAATGGTCAAAAATTTAATTTCTTATTCCATACAGCTTCATCTAATGT
SU_CLEAN_contig_1000      TAATGGTCAAAAATTTAATTTCTTATTCCATACAGCTTCATCTAATGT
SU_CLEAN_contig_4509      ------------------------------------------------
SU_CLEAN_contig_8150      TAATGGTCAAAAATTTAATTTCTTATTCCATACAGCTTCATCTAATGT
SU_CLEAN_contig_4097      TAATGGTCAAAAATTTAATTTCTTATTCCATACAGCTTCATCTAATGT
SU_CLEAN_contig_7196      TAATGGTCAAAAATTTAATTTCTTATTCCATACAGCTTCATCTAATGT

PF14_0078g                ATGGGTACCCAGTATAAAATGTACATCAGAGTCTTGTGAAAGTAAAAA
Pfa3D7|chr14|PF14_0078|Pf ATGGGTACCCAGTATAAAATGTACATCAGAGTCTTGTGAAAGTAAAAA
SU_CLEAN_contig_1000      ATGGGTACCCAGTATAAAATGTACATCAGAGTCTTGTGAAAGTAAAAA
SU_CLEAN_contig_4509      ------------------------------------------------
SU_CLEAN_contig_8150      ATGGGTACCCAGTATAAAATGTACATCAGAGTCTTGTGAAAGTAAAAA
SU_CLEAN_contig_4097      ATGGGTACCCAGTATAAAATGTACATCAGAGTCTTGTGAAAGTAAAAA
SU_CLEAN_contig_7196      ATGGGTACCCAGTATAAAATGTACATCAGAGTCTTGTGAAAGTAAAAA

PF14_0078g                TCATTATGATTCATCAAAATCAAAAACATATGAAAAAGATGATACGCC
Pfa3D7|chr14|PF14_0078|Pf TCATTATGATTCATCAAAATCAAAAACATATGAAAAAGATGATACGCC
SU_CLEAN_contig_1000      TCATTATGATTCATCAAAATCAAAAACATATGAAAAAGATGATACGCC
SU_CLEAN_contig_4509      ------------------------------------------------
SU_CLEAN_contig_8150      TCATTATGATTCATCAAAATCAAAAACATATGAAAAAGATGATACGCC
SU_CLEAN_contig_4097      TCATTATGATTCATCAAAATCAAAAACATATGAAAAAGATGATACGCC
SU_CLEAN_contig_7196      TCATTATGATTCATCAAAATCAAAAACATATGAAAAAGATGATACGCC

PF14_0078g                TGTTAAATTGACAAGTAAAGCTGGTACAATAAGTGGAATATTTAGTAA
Pfa3D7|chr14|PF14_0078|Pf TGTTAAATTGACAAGTAAAGCTGGTACAATAAGTGGAATATTTAGTAA
SU_CLEAN_contig_1000      TGTTAAATTGACAAGTAAAGCTGGTACAATAAGTGGAATATTTAGTAA
SU_CLEAN_contig_4509      ------------------------------------------------
SU_CLEAN_contig_8150      TGTTAAATTGACAAGTAAAGCTGGTACAATAAGTGGAATATTTAGTAA
SU_CLEAN_contig_4097      TGTTAAATTGACAAGTAAAGCTGGTACAATAAGTGGAATATTTAGTAA
SU_CLEAN_contig_7196      TGTTAAATTGACAAGTAAAGCTGGTACAATAAGTGGAATATTTAGTAA

PF14_0078g                AGATTTAGTAACTATTGGTAAATTATCAGTACCCTATAAATTTATTGA
Pfa3D7|chr14|PF14_0078|Pf AGATTTAGTAACTATTGGTAAATTATCAGTACCCTATAAATTTATTGA
SU_CLEAN_contig_1000      AGATTTAGTAACTATTGGTAAATTATCAGTACCCTATAAATTTATTGA
SU_CLEAN_contig_4509      ------------------------------------------------
SU_CLEAN_contig_8150      AGATTTAGTAACTATTGGTAAATTATCAGTACCCTATAAATTTATTGA
SU_CLEAN_contig_4097      AGATTTAGTAACTATTGGTAAATTATCAGTACCCTATAAATTTATTGA
SU_CLEAN_contig_7196      AGATTTAGTAACTATTGGTAAATTATCAGTACCCTATAAATTTATTGA

PF14_0078g                AATGACGGAAATTGTTGGATTTGAACCTTTTTATTCTGAATCAGACGT
Pfa3D7|chr14|PF14_0078|Pf AATGACGGAAATTGTTGGATTTGAACCTTTTTATTCTGAATCAGACGT
SU_CLEAN_contig_1000      AATGACGGAAATTGTTGGATTTGAACCTTTTTATTCTGAATCAGACGT
SU_CLEAN_contig_4509      ------------------------------------------------
SU_CLEAN_contig_8150      AATGACGGAAATTGTTGGATTTGAACCTTTTTATTCTGAATCAGACGT
SU_CLEAN_contig_4097      AATGACGGAAATTGTTGGATTTGAACCTTTTTATTCTGAATCAGACGT
SU_CLEAN_contig_7196      AATGACGGAAATTGTTGGATTTGAACCTTTTTATTCTGAATCAGACGT

PF14_0078g                TGATGGTGTTTTCGGTTTAGGATGGAAAGATTTATCCATAGGCTCTAT
Pfa3D7|chr14|PF14_0078|Pf TGATGGTGTTTTCGGTTTAGGATGGAAAGATTTATCCATAGGCTCTAT
SU_CLEAN_contig_1000      TGATGGTGTTTTCGGTTTAGGATGGAAAGATTTATCCATAGGCTCTAT
SU_CLEAN_contig_4509      ------------------------------------------------
SU_CLEAN_contig_8150      TGATGGTGTTTTCGGTTTAGGATGGAAAGATTTATCCATAGGCTCTAT
SU_CLEAN_contig_4097      TGATGGTGTTTTCGGTTTAGGATGGAAAGATTTATCCATAGGCTCTAT
SU_CLEAN_contig_7196      TGATGGTGTTTTCGGTTTAGGATGGAAAGATTTATCCATAGGCTCTAT

PF14_0078g                AGATCCATATATTGTAGAATTAAAAACACAAAATAAAATTGAACAAGC
Pfa3D7|chr14|PF14_0078|Pf AGATCCATATATTGTAGAATTAAAAACACAAAATAAAATTGAACAAGC
SU_CLEAN_contig_1000      AGATCCATATATTGTAGAATTAAAAACACAAAATAAAATTGAACAAGC
SU_CLEAN_contig_4509      ------------------------------------------------
SU_CLEAN_contig_8150      AGATCCATATATTGTAGAATTAAAAACACAAAATAAAATTGAACAAGC
SU_CLEAN_contig_4097      AGATCCATATATTGTAGAATTAAAAACACAAAATAAAATTGAACAAGC
SU_CLEAN_contig_7196      AGATCCATATATTGTAGAATTAAAAACACAAAATAAAATTGAACAAGC

PF14_0078g                CGTTTATTCCATTTATTTACCACCAGAAAACAAAAATAAAGGTTATTT
Pfa3D7|chr14|PF14_0078|Pf CGTTTATTCCATTTATTTACCACCAGAAAACAAAAATAAAGGTTATTT
SU_CLEAN_contig_1000      CGTTTATTCCATTTATTTACCACCAGAAAACAAAAATAAAGGTTATTT
SU_CLEAN_contig_4509      ------------------------------------------------
SU_CLEAN_contig_8150      CGTTTATTCCATTTATTTACCACCAGAAAACAAAAATAAAGGTTATTT
SU_CLEAN_contig_4097      CGTTTATTCCATTTATTTACCACCAGAAAACAAAAATAAAGG------
SU_CLEAN_contig_7196      CGTTTATTCCATTTATTTACCACCAGAAAACAAAAATAAAGGTTATTT

PF14_0078g                AACCATAGGAGGTATCGAAGAAAGATTCTTTGATGGACCATTGAACTA
Pfa3D7|chr14|PF14_0078|Pf AACCATAGGAGGTATCGAAGAAAGATTCTTTGATGGACCATTGAACTA
SU_CLEAN_contig_1000      AACCATAGGAGGTATCGAAGAAAGATTCTTTGATGGACCATTGAACTA
SU_CLEAN_contig_4509      ------------------------------------------------
SU_CLEAN_contig_8150      AACCATAGGAGGTATCGAAGAAAGATTCTTTGATGGACCATTGAACTA
SU_CLEAN_contig_4097      ------------------------------------------------
SU_CLEAN_contig_7196      AACCATAGGAGGTATCGAAGAAAGATTCTTTGATGGACCATTGAACTA

PF14_0078g                TGAAAAATTAAATCACGATTTAATGTGGCAAGTTGATTTAGATGTACA
Pfa3D7|chr14|PF14_0078|Pf TGAAAAATTAAATCACGATTTAATGTGGCAAGTTGATTTAGATGTACA
SU_CLEAN_contig_1000      TGAAAAATTAAATCACGATTTAATGTGGCAAGTTGATTTAGATGTACA
SU_CLEAN_contig_4509      ------------------------------------------------
SU_CLEAN_contig_8150      TGAAAAATTAAATCACGATTTAATGTGGCAAGTTGA------------
SU_CLEAN_contig_4097      ------------------------------------------------
SU_CLEAN_contig_7196      TGAAAAATTAAATCACGATTTAATGTGGCAAGTTGATTTAGATGTACA

PF14_0078g                TTTTGGTAATGTATCTTCCAAAAAAGCAAACGTTATTTTAGATAGTGC
Pfa3D7|chr14|PF14_0078|Pf TTTTGGTAATGTATCTTCCAAAAAAGCAAACGTTATTTTAGATAGTGC
SU_CLEAN_contig_1000      TTTTGGTAATGTATCTTCCAAAAAAGCAAACGTTATTTTAGATAGTGC
SU_CLEAN_contig_4509      ------------------------------------------------
SU_CLEAN_contig_8150      ------------------------------------------------
SU_CLEAN_contig_4097      ------------------------------------------------
SU_CLEAN_contig_7196      TTTTGGTAATGTATCTTCCAAAAAAGCAAACGTTATTTTAGATAGTGC

PF14_0078g                CACCAGTGTCATAACTGTACCAACAGAATTTTTTAATCAATTCGTAGA
Pfa3D7|chr14|PF14_0078|Pf CACCAGTGTCATAACTGTACCAACAGAATTTTTTAATCAATTCGTAGA
SU_CLEAN_contig_1000      CACCAGTGTCATAACTGTACCAACAGAATTTTTTAATCAATTCGTAGA
SU_CLEAN_contig_4509      ------------------------------------------------
SU_CLEAN_contig_8150      ------------------------------------------------
SU_CLEAN_contig_4097      ------------------------------------------------
SU_CLEAN_contig_7196      CACCAGTGTCATAACTGTACCAACAGAATTTTTTAATCAATTCGTAGA

PF14_0078g                ATCTGCAAGTGTTTTCAAAGTTCCATTCTTATCTTTGTATGTAACCAC
Pfa3D7|chr14|PF14_0078|Pf ATCTGCAAGTGTTTTCAAAGTTCCATTCTTATCTTTGTATGTAACCAC
SU_CLEAN_contig_1000      ATCTGCAAGTGTTTTCAAAGTTCCATTCTTATCTTTGTATGTAACCAC
SU_CLEAN_contig_4509      ------------------------------------------------
SU_CLEAN_contig_8150      ------------------------------------------------
SU_CLEAN_contig_4097      ------------------------------------------------
SU_CLEAN_contig_7196      ATCTGCAAGTGTTTTCAAAGTTCCATTCTTATCTTTGTATGTAACCAC

PF14_0078g                TTGTGGTAACACGAAATTACCAACACTCGAATATCGTTCACCAAATAA
Pfa3D7|chr14|PF14_0078|Pf TTGTGGTAACACGAAATTACCAACACTCGAATATCGTTCACCAAATAA
SU_CLEAN_contig_1000      TTGTGGTAACACGAAATTACCAACACTCGAATATCGTTCACCAAATAA
SU_CLEAN_contig_4509      ------------------------------------------------
SU_CLEAN_contig_8150      ------------------------------------------------
SU_CLEAN_contig_4097      ------------------------------------------------
SU_CLEAN_contig_7196      TTGTGGTAACACGAAATTACCAACACTCGAATATCGTTCACCAAATAA

PF14_0078g                AGTATATACTTTAGAACCTAAACAATACCTTGAACCATTAGAAAATAT
Pfa3D7|chr14|PF14_0078|Pf AGTATATACTTTAGAACCTAAACAATACCTTGAACCATTAGAAAATAT
SU_CLEAN_contig_1000      AGTATATACTTTAGAACCTAAACAATACCTTGAACCATTAGAAAATAT
SU_CLEAN_contig_4509      ------------------------------------------------
SU_CLEAN_contig_8150      ------------------------------------------------
SU_CLEAN_contig_4097      ------------------------------------------------
SU_CLEAN_contig_7196      AGTATATACTTTAGAACCTAAACAATACCTTGAACCATTAGAAAATAT

PF14_0078g                ATTCTCAGCATTATGTATGCTTAACATTGTACCTATTGATTTAGAAAA
Pfa3D7|chr14|PF14_0078|Pf ATTCTCAGCATTATGTATGCTTAACATTGTACCTATTGATTTAGAAAA
SU_CLEAN_contig_1000      ATTCTCAGCATTATGTATGCTTAACATTGTACCTATTGATTTAGAAAA
SU_CLEAN_contig_4509      ------------------------------------------------
SU_CLEAN_contig_8150      ------------------------------------------------
SU_CLEAN_contig_4097      ------------------------------------------------
SU_CLEAN_contig_7196      ATT---------------------------------------------

PF14_0078g                AAATACCTTTGTTCTAGGTGACCCATTTATGAGAAAATATTTTACCGT
Pfa3D7|chr14|PF14_0078|Pf AAATACCTTTGTTCTAGGTGACCCATTTATGAGAAAATATTTTACCGT
SU_CLEAN_contig_1000      AAATACCTTTGTTCTAGGTGACCCATTTATGAGAAAATATTTTACCGT
SU_CLEAN_contig_4509      ------------------------------------------------
SU_CLEAN_contig_8150      ------------------------------------------------
SU_CLEAN_contig_4097      ------------------------------------------------
SU_CLEAN_contig_7196      ------------------------------------------------

PF14_0078g                TTATGATTACGATAATCACACCGTTGGATTTGCTTTAGCCAAAAATTT
Pfa3D7|chr14|PF14_0078|Pf TTATGATTACGATAATCACACCGTTGGATTTGCTTTAGCCAAAAATTT
SU_CLEAN_contig_1000      TTATGATTACGATAATCACACCGTTGGATTTGCTTTAGCCAAAAATTT
SU_CLEAN_contig_4509      ------------------------------------------------
SU_CLEAN_contig_8150      ------------------------------------------------
SU_CLEAN_contig_4097      ------------------------------------------------
SU_CLEAN_contig_7196      ------------------------------------------------

PF14_0078g                ATAAAGCAAAAAAATTATAATTAAAGCAAAATAAAGAAAAATAAAGAA
Pfa3D7|chr14|PF14_0078|Pf ATAA--------------------------------------------
SU_CLEAN_contig_1000      ATAAAGCAAAAAAATTATAATTAAAGCAAAATAAAGAAAAATAAAGAA
SU_CLEAN_contig_4509      ------------------------------------------------
SU_CLEAN_contig_8150      ------------------------------------------------
SU_CLEAN_contig_4097      ------------------------------------------------
SU_CLEAN_contig_7196      ------------------------------------------------

PF14_0078g                AAATAAAGAAAAATAAAGAAAAAAAAAAAAAAAAACGAAACAATACAT
Pfa3D7|chr14|PF14_0078|Pf ------------------------------------------------
SU_CLEAN_contig_1000      ------------------------------------------------
SU_CLEAN_contig_4509      ------------------------------------------------
SU_CLEAN_contig_8150      ------------------------------------------------
SU_CLEAN_contig_4097      ------------------------------------------------
SU_CLEAN_contig_7196      ------------------------------------------------

PF14_0078g                GTCTATAATATATATATTAATATATATATATATATATATATATATATA
Pfa3D7|chr14|PF14_0078|Pf ------------------------------------------------
SU_CLEAN_contig_1000      ------------------------------------------------
SU_CLEAN_contig_4509      ------------------------------------------------
SU_CLEAN_contig_8150      ------------------------------------------------
SU_CLEAN_contig_4097      ------------------------------------------------
SU_CLEAN_contig_7196      ------------------------------------------------

PF14_0078g                TATATATATTTGTGATGTCGTTTGATTATATTGCATTTATAACATTTA
Pfa3D7|chr14|PF14_0078|Pf ------------------------------------------------
SU_CLEAN_contig_1000      ------------------------------------------------
SU_CLEAN_contig_4509      ------------------------------------------------
SU_CLEAN_contig_8150      ------------------------------------------------
SU_CLEAN_contig_4097      ------------------------------------------------
SU_CLEAN_contig_7196      ------------------------------------------------

PF14_0078g                TTTTTTTTAAATATTTTTTTTATATATTTTTTTATATATATATATTTT
Pfa3D7|chr14|PF14_0078|Pf ------------------------------------------------
SU_CLEAN_contig_1000      ------------------------------------------------
SU_CLEAN_contig_4509      ------------------------------------------------
SU_CLEAN_contig_8150      ------------------------------------------------
SU_CLEAN_contig_4097      ------------------------------------------------
SU_CLEAN_contig_7196      ------------------------------------------------

PF14_0078g                ATTTTATATATTTTCTAATTTTTTTTTTTTTTTTTTTTTTTTTGATGC
Pfa3D7|chr14|PF14_0078|Pf ------------------------------------------------
SU_CLEAN_contig_1000      ------------------------------------------------
SU_CLEAN_contig_4509      ------------------------------------------------
SU_CLEAN_contig_8150      ------------------------------------------------
SU_CLEAN_contig_4097      ------------------------------------------------
SU_CLEAN_contig_7196      ------------------------------------------------

PF14_0078g                ATATATGTATGATATTTATGATTAATTGATCTCTAGGATCTTTTTATT
Pfa3D7|chr14|PF14_0078|Pf ------------------------------------------------
SU_CLEAN_contig_1000      ------------------------------------------------
SU_CLEAN_contig_4509      ------------------------------------------------
SU_CLEAN_contig_8150      ------------------------------------------------
SU_CLEAN_contig_4097      ------------------------------------------------
SU_CLEAN_contig_7196      ------------------------------------------------

PF14_0078g                TCATATTTTTTTTTTTTTTCCCATAGCTTTAAAGAAAAAAAATATTTA
Pfa3D7|chr14|PF14_0078|Pf ------------------------------------------------
SU_CLEAN_contig_1000      ------------------------------------------------
SU_CLEAN_contig_4509      ------------------------------------------------
SU_CLEAN_contig_8150      ------------------------------------------------
SU_CLEAN_contig_4097      ------------------------------------------------
SU_CLEAN_contig_7196      ------------------------------------------------

PF14_0078g                GGTAACATGTATATATTAACTAAATGAAAAAAAAAATTAAATATATCA
Pfa3D7|chr14|PF14_0078|Pf ------------------------------------------------
SU_CLEAN_contig_1000      ------------------------------------------------
SU_CLEAN_contig_4509      ------------------------------------------------
SU_CLEAN_contig_8150      ------------------------------------------------
SU_CLEAN_contig_4097      ------------------------------------------------
SU_CLEAN_contig_7196      ------------------------------------------------

PF14_0078g                ACATGTATTTAACATTTTTCCACGATCCAACATTTTTTCTGTTGTTTT
Pfa3D7|chr14|PF14_0078|Pf ------------------------------------------------
SU_CLEAN_contig_1000      ------------------------------------------------
SU_CLEAN_contig_4509      ------------------------------------------------
SU_CLEAN_contig_8150      ------------------------------------------------
SU_CLEAN_contig_4097      ------------------------------------------------
SU_CLEAN_contig_7196      ------------------------------------------------

PF14_0078g                TTTTTTTCAAAAATTTATAAAATATATATTAAATATATAACATATATA
Pfa3D7|chr14|PF14_0078|Pf ------------------------------------------------
SU_CLEAN_contig_1000      ------------------------------------------------
SU_CLEAN_contig_4509      ------------------------------------------------
SU_CLEAN_contig_8150      ------------------------------------------------
SU_CLEAN_contig_4097      ------------------------------------------------
SU_CLEAN_contig_7196      ------------------------------------------------

PF14_0078g                TTAAATATATTATATATATAATTTATATTATAATTTTTTCTCCACCCC
Pfa3D7|chr14|PF14_0078|Pf ------------------------------------------------
SU_CLEAN_contig_1000      ------------------------------------------------
SU_CLEAN_contig_4509      ------------------------------------------------
SU_CLEAN_contig_8150      ------------------------------------------------
SU_CLEAN_contig_4097      ------------------------------------------------
SU_CLEAN_contig_7196      ------------------------------------------------

PF14_0078g                GGTACTTAATAAAAAGTGTAATTATAAAGATATATTATATATATATAT
Pfa3D7|chr14|PF14_0078|Pf ------------------------------------------------
SU_CLEAN_contig_1000      ------------------------------------------------
SU_CLEAN_contig_4509      ------------------------------------------------
SU_CLEAN_contig_8150      ------------------------------------------------
SU_CLEAN_contig_4097      ------------------------------------------------
SU_CLEAN_contig_7196      ------------------------------------------------

PF14_0078g                ATATATATATATATTGCGAATATTACATTATATTATTTATTTATTTAT
Pfa3D7|chr14|PF14_0078|Pf ------------------------------------------------
SU_CLEAN_contig_1000      ------------------------------------------------
SU_CLEAN_contig_4509      ------------------------------------------------
SU_CLEAN_contig_8150      ------------------------------------------------
SU_CLEAN_contig_4097      ------------------------------------------------
SU_CLEAN_contig_7196      ------------------------------------------------

PF14_0078g                TTGGTGTAAAAACAAAAATGTAGTTTTAAATATATTTATTAAAGAGTA
Pfa3D7|chr14|PF14_0078|Pf ------------------------------------------------
SU_CLEAN_contig_1000      ------------------------------------------------
SU_CLEAN_contig_4509      ------------------------------------------------
SU_CLEAN_contig_8150      ------------------------------------------------
SU_CLEAN_contig_4097      ------------------------------------------------
SU_CLEAN_contig_7196      ------------------------------------------------

PF14_0078g                AAAATCTAATTTGCAAAAAAAAAAATATATATATATTATATATATATA
Pfa3D7|chr14|PF14_0078|Pf ------------------------------------------------
SU_CLEAN_contig_1000      ------------------------------------------------
SU_CLEAN_contig_4509      ------------------------------------------------
SU_CLEAN_contig_8150      ------------------------------------------------
SU_CLEAN_contig_4097      ------------------------------------------------
SU_CLEAN_contig_7196      ------------------------------------------------

PF14_0078g                TATATATATATATATATAAAATAGTTAAGAGAAAAAAATTTTAAGTAT
Pfa3D7|chr14|PF14_0078|Pf ------------------------------------------------
SU_CLEAN_contig_1000      ------------------------------------------------
SU_CLEAN_contig_4509      ------------------------------------------------
SU_CLEAN_contig_8150      ------------------------------------------------
SU_CLEAN_contig_4097      ------------------------------------------------
SU_CLEAN_contig_7196      ------------------------------------------------

PF14_0078g                AAAAAAAAAAAATAAGAAAATAAGAAAAAAATTAAAAAAAAAAAGAAA
Pfa3D7|chr14|PF14_0078|Pf ------------------------------------------------
SU_CLEAN_contig_1000      ------------------------------------------------
SU_CLEAN_contig_4509      ------------------------------------------------
SU_CLEAN_contig_8150      ------------------------------------------------
SU_CLEAN_contig_4097      ------------------------------------------------
SU_CLEAN_contig_7196      ------------------------------------------------

PF14_0078g                ATAAGAAACACACAAAAATATATAAAAAAAAAAAAAATAAAAATAAAT
Pfa3D7|chr14|PF14_0078|Pf ------------------------------------------------
SU_CLEAN_contig_1000      ------------------------------------------------
SU_CLEAN_contig_4509      ------------------------------------------------
SU_CLEAN_contig_8150      ------------------------------------------------
SU_CLEAN_contig_4097      ------------------------------------------------
SU_CLEAN_contig_7196      ------------------------------------------------

PF14_0078g                AACATATATATTACATATGTTTGTAATATAGATGTTTTGCTATATATT
Pfa3D7|chr14|PF14_0078|Pf ------------------------------------------------
SU_CLEAN_contig_1000      ------------------------------------------------
SU_CLEAN_contig_4509      ------------------------------------------------
SU_CLEAN_contig_8150      ------------------------------------------------
SU_CLEAN_contig_4097      ------------------------------------------------
SU_CLEAN_contig_7196      ------------------------------------------------

PF14_0078g                TTTTTCCTTATTATGTGGAAACGGAAATATGTACTTTAAAAATA
Pfa3D7|chr14|PF14_0078|Pf --------------------------------------------
SU_CLEAN_contig_1000      --------------------------------------------
SU_CLEAN_contig_4509      --------------------------------------------
SU_CLEAN_contig_8150      --------------------------------------------
SU_CLEAN_contig_4097      --------------------------------------------
SU_CLEAN_contig_7196      --------------------------------------------

;

endblock;
