# Supplementary material for: cDNA sequences reveal considerable gene prediction inaccuracy in the Plasmodium falciparum genome
Source: BMC Genomics. 2007 Jul 27;8:255. doi: 10.1186/1471-2164-8-255 (PMC1978503; doi:10.1186/1471-2164-8-255)
Supplement: Additional file 2 — Genes with predicted coding regions fully covered by EST and confirmation of predicted introns. Aligned cDNA and predicted CDS sequences can be viewed by double clicking the hyper-linked gene names in the Excel file. [file 1471-2164-8-255-S2.zip › PF14_0083.TXT]

#NEXUS

[!This data assembled using Sequencher, from Gene Codes Corporation.]
begin data;
   dimensions ntax=3 nchar=3855;
   format datatype=dna gap=- interleave=yes;
   matrix

PF14_0083        AAAATAAATATAAATATATATATAATTATAATAACAAATAATTAAAAG
MAL14|PF14_0083  ------------------------------------------------
su_gi_contig_498 ------------------------------------------------

PF14_0083        GAGCTTGCTTTTTTTTTTTTTTTTCCATAATATATATATATATAATAT
MAL14|PF14_0083  ------------------------------------------------
su_gi_contig_498 ------------------------------------------------

PF14_0083        ATATATATATTTAGTATGTATTATATTTATTTAATATATATTATATTA
MAL14|PF14_0083  ------------------------------------------------
su_gi_contig_498 ------------------------------------------------

PF14_0083        CGTAACTTTACAGTAGTTATTATAACCCCCCCAAGTTACCACTACGGT
MAL14|PF14_0083  ------------------------------------------------
su_gi_contig_498 ------------------------------------------------

PF14_0083        AATTTTATATTATATATATATTAAAATAGAAGAACATATATAATATGA
MAL14|PF14_0083  ------------------------------------------------
su_gi_contig_498 ------------------------------------------------

PF14_0083        TATTATAAAATATTTATTATATATATAATAATATATATATTATATATA
MAL14|PF14_0083  ------------------------------------------------
su_gi_contig_498 ------------------------------------------------

PF14_0083        TATATTATAATATTTATTAATTAAAACTTATGATTCTTAATATGTGCC
MAL14|PF14_0083  ------------------------------------------------
su_gi_contig_498 ------------------------------------------------

PF14_0083        TCAATAATTTTCTATACACTTAAAAAATATAAATAAAATTGACTTATA
MAL14|PF14_0083  ------------------------------------------------
su_gi_contig_498 ------------------------------------------------

PF14_0083        TATTAATTAAAATTAATATATGAATACTTTTTCCAGGTTTTACCTATA
MAL14|PF14_0083  ------------------------------------------------
su_gi_contig_498 ------------------------------------------------

PF14_0083        TAAAATTTATATTATATATTATATATATATATATATATATATATATAT
MAL14|PF14_0083  ------------------------------------------------
su_gi_contig_498 ------------------------------------------------

PF14_0083        TTTTATAATACATTATTTTTTCTTTTTCTAATTTTTCTAATATTTCAT
MAL14|PF14_0083  ------------------------------------------------
su_gi_contig_498 ------------------------------------------------

PF14_0083        TTATATATATATATATATAATATTAATACTATAATAATCTTATGATCA
MAL14|PF14_0083  ------------------------------------------------
su_gi_contig_498 ------------------------------------------------

PF14_0083        ACATACATATAAATTATATATATTATTTATTATCAATTATTTTTTCTT
MAL14|PF14_0083  ------------------------------------------------
su_gi_contig_498 ------------------------------------------------

PF14_0083        TCGGATTTATATAAATTTTTACATACATATATAATATATTTATATATA
MAL14|PF14_0083  ------------------------------------------------
su_gi_contig_498 ------------------------------------------------

PF14_0083        TTATATATATACAAAGAACTCATTAAAAAAAAAAAGAAAAAAGTTAAA
MAL14|PF14_0083  ------------------------------------------------
su_gi_contig_498 ------------------------------------------------

PF14_0083        GAGAAATTTTGTTGTAACATTTTAATTTATAGTACAAAATTTTTTAAG
MAL14|PF14_0083  ------------------------------------------------
su_gi_contig_498 ------------------------------------------------

PF14_0083        TCATGAAATAATAAAATACATTATTTATAATATATGTATAAATATTTT
MAL14|PF14_0083  ------------------------------------------------
su_gi_contig_498 --CTCAAATAATAAAATACATTATTTATAATATATGTATAAATATTTT

PF14_0083        TATATATATATATAATATAATATAATATATATATTTTTTTTTTAATGG
MAL14|PF14_0083  ------------------------------------------------
su_gi_contig_498 TATATATATATATAATATAATATAATATATATATTTTTTTTTTAATGG

PF14_0083        ATTGATTATTTTTATTATTTTTATAAGAATTTATTTTTTTTATAAAAA
MAL14|PF14_0083  ------------------------------------------------
su_gi_contig_498 ATTGATTATTTTTATTATTTTTATAAGAATTTATTTTTTTTATAAAAA

PF14_0083        TATTTATTATATTATATATAAAAAAAGAAATAAAAGATTGTATTATAT
MAL14|PF14_0083  ------------------------------------------------
su_gi_contig_498 TATTTATTATATTATATATAAAAAAAGAAATAAAAGATTGTATTATAT

PF14_0083        ATAATATATAATATATATTATTATTCTTATTATTATTATTATTATTAT
MAL14|PF14_0083  ------------------------------------------------
su_gi_contig_498 ATAATATATAATATATATTATTATTCTTATTATTATTATTATTATTAT

PF14_0083        AAAATTACACTTTCTTTTTAAAACATTAAAATAAGGTAATTAAAAAGG
MAL14|PF14_0083  ------------------------------------------------
su_gi_contig_498 AAAATTACACTTTCTTTTTAAAACATTAAAATAAG-------------

PF14_0083        AAAAAAACATAAAATATATATGAATAAAAATATGTTATGTAAAGAAAA
MAL14|PF14_0083  ------------------------------------------------
su_gi_contig_498 ------------------------------------------------

PF14_0083        ATTTATGGATGGGGAAAATAGAAATGTTACTTATTATTTTATCTGACA
MAL14|PF14_0083  ------------------------------------------------
su_gi_contig_498 ------------------------------------------------

PF14_0083        ATATTTCAAAAATAAAAATATTATATATAAGTGTTTTTATAGTATATA
MAL14|PF14_0083  ------------------------------------------------
su_gi_contig_498 ------------------------------------------------

PF14_0083        TTTTTAATGAATTATTATATATATAATAAAAAATAAATAAATAATAAA
MAL14|PF14_0083  ------------------------------------------------
su_gi_contig_498 ------------------------------------------------

PF14_0083        TAATATAAATAAATATACATATATAATATATAATATATAATATATACA
MAL14|PF14_0083  ------------------------------------------------
su_gi_contig_498 ------------------------------------------------

PF14_0083        ATTAATATATATATATATATATATATATATATATTATTTTATATATAT
MAL14|PF14_0083  ------------------------------------------------
su_gi_contig_498 ------------------------------------------------

PF14_0083        TATATAAGTATACATTACATTTCGTGAAAAACCCATCATCATTAAAAA
MAL14|PF14_0083  ------------------------------------------------
su_gi_contig_498 ------------------------------------------------

PF14_0083        AAAAAAAAAATTATATTTATTATATATATATATTATATATATATATTC
MAL14|PF14_0083  ------------------------------------------------
su_gi_contig_498 ------------------------------------------------

PF14_0083        ATTTTCCGATTTGTACTTTATCTTTTATTAATTTGTAATATACATTTT
MAL14|PF14_0083  ------------------------------------------------
su_gi_contig_498 ------------------------------------------------

PF14_0083        ATTTATATCCAGATGGGTATTAGCCGTGACGGAAGACACAAGCTTCGC
MAL14|PF14_0083  ------------ATGGGTATTAGCCGTGACGGAAGACACAAGCTTCGC
su_gi_contig_498 ------------ATGGGTATTAGCCGTGACGGAAGACACAAGCTTCGC

PF14_0083        TTGACAGGTGGAAAAAAAAAGATCCACAAGAAAAAAAGAAAATATGAA
MAL14|PF14_0083  TTGACAGGTGGAAAAAAAAAGATCCACAAGAAAAAAAGAAAATATGAA
su_gi_contig_498 TTGACAGGTGGAAAAAAAAAGATCCACAAGAAAAAAAGAAAATATGAA

PF14_0083        TTAGGTAGGCCTCCTTCAAATACCAAATTAGGTAGCAGACAAGTACAC
MAL14|PF14_0083  TTAGGTAGGCCTCCTTCAAATACCAAATTAGGTAGCAGACAAGTACAC
su_gi_contig_498 TTAGGTAGGCCTCCTTCAAATACCAAATTAGGTAGCAGACAAGTACAC

PF14_0083        GTAGTTAGAGGAAGAGGAAGAAATTACAAATATCGTGCCATTAAATTA
MAL14|PF14_0083  GTAGTTAGAGGAAGAGGAAGAAATTACAAATATCGTGCCATTAAATTA
su_gi_contig_498 GTAGTTAGAGGAAGAGGAAGAAATTACAAATATCGTGCCATTAAATTA

PF14_0083        GATTCAGGTAGTTTTTCATGGCCTACCTTTGGTATTTCAAAGAATACA
MAL14|PF14_0083  GATTCAGGTAGTTTTTCATGGCCTACCTTTGGTATTTCAAAGAATACA
su_gi_contig_498 GATTCAGGTAGTTTTTCATGGCCTACCTTTGGTATTTCAAAGAATACA

PF14_0083        AGAATTATTGATGTTGTTTATAATGCATCAAACAACGAACTTGTAAGA
MAL14|PF14_0083  AGAATTATTGATGTTGTTTATAATGCATCAAACAACGAACTTGTAAGA
su_gi_contig_498 AGAATTATTGATGTTGTTTATAATGCATCAAACAACGAACTTGTAAGA

PF14_0083        ACAAAAACACTCGTCAAAAATTGTATAGTCGTAATAGATTCCCACCCA
MAL14|PF14_0083  ACAAAAACACTCGTCAAAAATTGTATAGTCGTAATAGATTCCCACCCA
su_gi_contig_498 ACAAAAACACTCGTCAAAAATTGTATAGTCGTAATAGATTCCCACCCA

PF14_0083        TTCACCACATGGTAATAATAAGAACAAACATAAACCTATGCACATATA
MAL14|PF14_0083  TTCACCACATG-------------------------------------
su_gi_contig_498 TTCACCACATG-------------------------------------

PF14_0083        TATATATATATATAAATATATATATATATAAATATATATTTATATATA
MAL14|PF14_0083  ------------------------------------------------
su_gi_contig_498 ------------------------------------------------

PF14_0083        TGTATGTACATGGATATGTATTTATTTATTTATTTATATACATATTTA
MAL14|PF14_0083  ------------------------------------------------
su_gi_contig_498 ------------------------------------------------

PF14_0083        TTTACGTTTACCTTTTATTTCTCCTTTTTTCATAAATCTCTCTAATTT
MAL14|PF14_0083  ------------------------------------------------
su_gi_contig_498 ------------------------------------------------

PF14_0083        TTCACAAATTATATATAGGTATGAAAACACATTCGGAACAACCCTTGG
MAL14|PF14_0083  ------------------GTATGAAAACACATTCGGAACAACCCTTGG
su_gi_contig_498 ------------------GTATGAAAACACATTCGGAACAACCCTTGG

PF14_0083        AAAAAAGAAGAAAGAAAAGAAGGAAGAAGATAATAAGGAAGAAAATAA
MAL14|PF14_0083  AAAAAAGAAGAAAGAAAAGAAGGAAGAAGATAATAAGGAAGAAAATAA
su_gi_contig_498 AAAAAAGAAGAAAGAAAAGAAGGAAGAAGATAATAAGGAAGAAAATAA

PF14_0083        ACAAGAAGTAGAAAACAACGAAGAAGCTGCAAAGGATGAAACCACAAA
MAL14|PF14_0083  ACAAGAAGTAGAAAACAACGAAGAAGCTGCAAAGGATGAAACCACAAA
su_gi_contig_498 ACAAGAAGTAGAAAACAACGAAGAAGCTGCAAAGGATGAAACCACAAA

PF14_0083        AACATATGGTGTTATTAAAAAAATAGGTAAATCCAAAAATATAGATCC
MAL14|PF14_0083  AACATATGGTGTTATTAAAAAAATAGGTAAATCCAAAAATATAGATCC
su_gi_contig_498 AACATATGGTGTTATTAAAAAAATAGGTAAATCCAAAAATATAGATCC

PF14_0083        TTTATTACTTGAACAATTTAAACAAGGAAGAGTCTTGGCATGTATTAG
MAL14|PF14_0083  TTTATTACTTGAACAATTTAAACAAGGAAGAGTCTTGGCATGTATTAG
su_gi_contig_498 TTTATTACTTGAACAATTTAAACAAGGAAGAGTCTTGGCATGTATTAG

PF14_0083        TAGCAGACCAGGTCAATGTGGTAAAGCAGATGGTTATATTATTGAAGG
MAL14|PF14_0083  TAGCAGACCAGGTCAATGTGGTAAAGCAGATGGTTATATTATTGAAGG
su_gi_contig_498 TAGCAGACCAGGTCAATGTGGTAAAGCAGATGGTTATATTATTGAAGG

PF14_0083        AGATGAATTATTATTTTACAAACGTAAAATGGATAAAAAAAAGAGAAA
MAL14|PF14_0083  AGATGAATTATTATTTTACAAACGTAAAATGGATAAAAAAAAGAGAAA
su_gi_contig_498 AGATGAATTATTATTTTACAAACGTT----------------------

PF14_0083        CTAAATATATTTTAGAGTTTTATATATTTTATGCATATATATATATAT
MAL14|PF14_0083  CTAA--------------------------------------------
su_gi_contig_498 ------------------------------------------------

PF14_0083        AAGTGTTCTACTTTAAAAAAAAAAAAGCGCGACGAATAAAAAAAAATA
MAL14|PF14_0083  ------------------------------------------------
su_gi_contig_498 ------------------------------------------------

PF14_0083        TATATATAAATATATGTTTATATTTATATTTTTATTTATTATTATTAT
MAL14|PF14_0083  ------------------------------------------------
su_gi_contig_498 ------------------------------------------------

PF14_0083        TATTTTTTTTTTTTTTTTTTTTTTTTTTTTATTAATTAATAATGTGAT
MAL14|PF14_0083  ------------------------------------------------
su_gi_contig_498 ------------------------------------------------

PF14_0083        ATAATATCATGTATGTTATTCACATACAGAAACACACACATATATATA
MAL14|PF14_0083  ------------------------------------------------
su_gi_contig_498 ------------------------------------------------

PF14_0083        AATTAAACTTTCGTTTTGTATATAAGAATATACAATATTTTTAATATT
MAL14|PF14_0083  ------------------------------------------------
su_gi_contig_498 ------------------------------------------------

PF14_0083        AAAATATATATATATTAAAATAATTAAGTATTCTATATTTTTGTTATA
MAL14|PF14_0083  ------------------------------------------------
su_gi_contig_498 ------------------------------------------------

PF14_0083        ACATATTAATACATAAAATATAATGAATATCAAATAAGATATTATGGA
MAL14|PF14_0083  ------------------------------------------------
su_gi_contig_498 ------------------------------------------------

PF14_0083        AAGACAAGAATGTTTTTTTTATAAATTTATTTTTTTGAACAAAAAGTC
MAL14|PF14_0083  ------------------------------------------------
su_gi_contig_498 ------------------------------------------------

PF14_0083        TAAACGGTTATTACAAAAGAAATAAAATGTATACATGTATATATGACA
MAL14|PF14_0083  ------------------------------------------------
su_gi_contig_498 ------------------------------------------------

PF14_0083        ATATATATTTGTTAGAAAAAAAAAAAAAAATATATTAAGATTTACATA
MAL14|PF14_0083  ------------------------------------------------
su_gi_contig_498 ------------------------------------------------

PF14_0083        AAATAATAACACATAATCATATATATATATATATATATATATAATATA
MAL14|PF14_0083  ------------------------------------------------
su_gi_contig_498 ------------------------------------------------

PF14_0083        ATATATTATTTAAAAAGGTTGCGCAATAATTTCCCATTCTGACGAAGA
MAL14|PF14_0083  ------------------------------------------------
su_gi_contig_498 ------------------------------------------------

PF14_0083        TTCGTCATCTTCGTCTTGTTCAATTTCATTATTTTCATCTCCCCACAA
MAL14|PF14_0083  ------------------------------------------------
su_gi_contig_498 ------------------------------------------------

PF14_0083        ATTAAATATATCTTCATTCACAGATTTTATTTTTTTCATCTTGGAAAT
MAL14|PF14_0083  ------------------------------------------------
su_gi_contig_498 ------------------------------------------------

PF14_0083        AATACTTAAGGAAAAGTTCCTAAAGGAAAATTCTTCATAATTTTTGAA
MAL14|PF14_0083  ------------------------------------------------
su_gi_contig_498 ------------------------------------------------

PF14_0083        CTCCAAGCCATCTAAAAAAAAAAATAAGAAAAAAAAAAAGAAAAAAAA
MAL14|PF14_0083  ------------------------------------------------
su_gi_contig_498 ------------------------------------------------

PF14_0083        ATATTAGTGTTCACATAAAATAATAATAAATAATCATATGTAATACAT
MAL14|PF14_0083  ------------------------------------------------
su_gi_contig_498 ------------------------------------------------

PF14_0083        ATACACATATTTGAATTTTTTTATTTTTTTTTTTTTTTTTATTTTTTT
MAL14|PF14_0083  ------------------------------------------------
su_gi_contig_498 ------------------------------------------------

PF14_0083        TTTTTTTTTTTTTTTTTTTTCATTTGAACTTACTAAAAAAGTGTATGT
MAL14|PF14_0083  ------------------------------------------------
su_gi_contig_498 ------------------------------------------------

PF14_0083        TTAATGTTCTGAAAACACCAGAATTATCAATAGCAAAACTATTGTCCG
MAL14|PF14_0083  ------------------------------------------------
su_gi_contig_498 ------------------------------------------------

PF14_0083        CAAAAAAAGTGGAATATTTTTTTGATTGAACATTTTTTACAAGTACCT
MAL14|PF14_0083  ------------------------------------------------
su_gi_contig_498 ------------------------------------------------

PF14_0083        TTGGAATAGCTCTAATTTTATTTAATGGTGGGCTTTGTGGTCCTACTG
MAL14|PF14_0083  ------------------------------------------------
su_gi_contig_498 ------------------------------------------------

PF14_0083        TAGCTACATGACCAACAAAAATATTATTGGAAAAATGAGCTGAAGAAG
MAL14|PF14_0083  ------------------------------------------------
su_gi_contig_498 ------------------------------------------------

PF14_0083        ACAAGATAGGTTTCCATATATGTAAACATTCATTTACATTTTTTAAAG
MAL14|PF14_0083  ------------------------------------------------
su_gi_contig_498 ------------------------------------------------

PF14_0083        AATAATCTTCATGCCATAATAAAAGATATTTTTTTGGATATGGAAATA
MAL14|PF14_0083  ------------------------------------------------
su_gi_contig_498 ------------------------------------------------

PF14_0083        ATAAATTTAGCATATCATTTCCTGATGTACTTGTATACATACTATTAA
MAL14|PF14_0083  ------------------------------------------------
su_gi_contig_498 ------------------------------------------------

PF14_0083        TAGTAATATCCGTCATTTCAATAATTGGAAAAGCATTAATACTGTTAT
MAL14|PF14_0083  ------------------------------------------------
su_gi_contig_498 ------------------------------------------------

PF14_0083        ATATATTATTACTACAATTATTATTTATATTATTATTATTATTATTAA
MAL14|PF14_0083  ------------------------------------------------
su_gi_contig_498 ------------------------------------------------

PF14_0083        TATCATACATTTTATTTGATGCGTAATGACCGCATACAATTTTATGTT
MAL14|PF14_0083  ------------------------------------------------
su_gi_contig_498 ------------------------------------------------

PF14_0083        TATTTTTACTCATAATTCCTCTATCCTTTGGATCAACATTTTCAGCTT
MAL14|PF14_0083  ------------------------------------------------
su_gi_contig_498 ------------------------------------------------

PF14_0083        CATATATATAAAACA
MAL14|PF14_0083  ---------------
su_gi_contig_498 ---------------

;

endblock;
