# Supplementary material for: cDNA sequences reveal considerable gene prediction inaccuracy in the Plasmodium falciparum genome
Source: BMC Genomics. 2007 Jul 27;8:255. doi: 10.1186/1471-2164-8-255 (PMC1978503; doi:10.1186/1471-2164-8-255)
Supplement: Additional file 2 — Genes with predicted coding regions fully covered by EST and confirmation of predicted introns. Aligned cDNA and predicted CDS sequences can be viewed by double clicking the hyper-linked gene names in the Excel file. [file 1471-2164-8-255-S2.zip › PF14_0090.TXT]

#NEXUS

[!This data assembled using Sequencher, from Gene Codes Corporation.]
begin data;
   dimensions ntax=3 nchar=4154;
   format datatype=dna gap=- interleave=yes;
   matrix

PF14_0090        TGTCTATAATATGTATAAATTTATTCATTTTTTTTCTCTTCTTTTTTA
MAL14|PF14_0090  ------------------------------------------------
su_gi_contig_465 ------------------------------------------------

PF14_0090        TTTTATACTTTATACTTTTATAAGAATATATATATATATATATATATA
MAL14|PF14_0090  ------------------------------------------------
su_gi_contig_465 ------------------------------------------------

PF14_0090        TTTATATTTATATATATATGTATACTTTTAAAAAAAAATAAGAGCTAA
MAL14|PF14_0090  ------------------------------------------------
su_gi_contig_465 ------------------------------------------------

PF14_0090        ATAGTAATTTTCCAATTTGTGCGAGATATTTAATTTATGCTTTTTCTT
MAL14|PF14_0090  ------------------------------------------------
su_gi_contig_465 ------------------------------------------------

PF14_0090        TTTCAATAATAATTAGATATATATTTCAAGATATTATAATAGAGACAT
MAL14|PF14_0090  ------------------------------------------------
su_gi_contig_465 ------------------------------------------------

PF14_0090        TATTATATAATTAAAAATATAAAATAAAAATTTAATTCAGAATAAATT
MAL14|PF14_0090  ------------------------------------------------
su_gi_contig_465 ------------------------------------------------

PF14_0090        TAAAATTGTTATTATTATTTTTTTATGATAAAATGTATACCTTTATAC
MAL14|PF14_0090  ------------------------------------------------
su_gi_contig_465 ------------------------------------------------

PF14_0090        ATATATTATATATATATTATAAATTCTTTTTCTTATGCCATATTTAAT
MAL14|PF14_0090  ------------------------------------------------
su_gi_contig_465 ------------------------------------------------

PF14_0090        ATGGACAAAATACAAAAAGGATAAAACTAATATAGTACGCTATAATTA
MAL14|PF14_0090  ------------------------------------------------
su_gi_contig_465 ------------------------------------------------

PF14_0090        ATTCAGTACATTTATATTATATGCATATATTATATATACATATAAATA
MAL14|PF14_0090  ------------------------------------------------
su_gi_contig_465 ------------------------------------------------

PF14_0090        AATAAATAAATATATATATATATATATATATATAAGCAAAATTCATAT
MAL14|PF14_0090  ------------------------------------------------
su_gi_contig_465 ------------------------------------------------

PF14_0090        AAATATTAATTTGGGAAATTAAAAAAAAAATTAATTTAAAAAAAAGGG
MAL14|PF14_0090  ------------------------------------------------
su_gi_contig_465 ------------------------------------------------

PF14_0090        AAAAGATAAATATTCCATTTTTATATTCTGTTTAGTATATTAAAAAAG
MAL14|PF14_0090  ------------------------------------------------
su_gi_contig_465 ------------------------------------------------

PF14_0090        ATATAAATACTATTTAGTGTATTTTTCTTTTTCTTTTTCTTTTTCTTT
MAL14|PF14_0090  ------------------------------------------------
su_gi_contig_465 ------------------------------------------------

PF14_0090        GTGTTTTTTTTTTTTTTTTTTTTTTTTTTTTTTGAATTCATACATAAT
MAL14|PF14_0090  ------------------------------------------------
su_gi_contig_465 ------------------------------------------------

PF14_0090        AATAAGTGAAAATTTAATAATACATCATATATAAAAAAAAAAATGTAT
MAL14|PF14_0090  ------------------------------------------------
su_gi_contig_465 ------------------------------------------------

PF14_0090        AATATTTTTTACAAATCCTGTTGATAACTTTTATTATTTTATTTAGAA
MAL14|PF14_0090  ------------------------------------------------
su_gi_contig_465 ------------------------------------------------

PF14_0090        AATATATTTCAACATAGAATATTTTTTAATTTTTGATAAACAAAATTA
MAL14|PF14_0090  ------------------------------------------------
su_gi_contig_465 ------------------------------------------------

PF14_0090        TTAAAATTATTTTCATATGGTTCAAAAATAAGGTGAAATATATAAATA
MAL14|PF14_0090  ------------------------------------------------
su_gi_contig_465 ------------------------------------------------

PF14_0090        AATATTAATTTGGTGCTAATTCCAATTTTGATGTTTTCGCATTGAAAT
MAL14|PF14_0090  ------------------------------------------------
su_gi_contig_465 ------------------------------------------------

PF14_0090        TATATCCAAAATATATGTAAATATTTTTATTCTTCTTTTTTTTTTTTC
MAL14|PF14_0090  ------------------------------------------------
su_gi_contig_465 ------------------------------------------------

PF14_0090        TTTTTTTTTTTTTTTTTGTTATTTAAATAAAAGTTGCACCATATATAA
MAL14|PF14_0090  ------------------------------------------------
su_gi_contig_465 ------------------------------------------------

PF14_0090        AATATATAAAAATATAAAAATATAAAAATATAAAATATAAAAATATAA
MAL14|PF14_0090  ------------------------------------------------
su_gi_contig_465 ------------------------------------------------

PF14_0090        AATATAAAAATATAAAATATAAAATATAAAATATAAAAGAATGTGTGT
MAL14|PF14_0090  ------------------------------------------------
su_gi_contig_465 ------------------------------------------------

PF14_0090        ATAAATTACATGCGTTTATATATATATATATATATATATAAATTTATC
MAL14|PF14_0090  ------------------------------------------------
su_gi_contig_465 ------------------------------------------------

PF14_0090        ACAATATTTTTTTTGAACATAATTTCGCCTCAACTGTTCGTACATTTA
MAL14|PF14_0090  ------------------------------------------------
su_gi_contig_465 ------------------------------------------------

PF14_0090        ATATACACATCAAAAAAAGGAAACATATATAAATATATAAATATAAAT
MAL14|PF14_0090  ------------------------------------------------
su_gi_contig_465 ------------------------------------------------

PF14_0090        ATATATATATAATATAAATATATATATATATATATATATATATATATA
MAL14|PF14_0090  ------------------------------------------------
su_gi_contig_465 ------------------------------------------------

PF14_0090        TATATATATCTAACACATTAACGCGCAGAAATATAAAGGTATAAAAAA
MAL14|PF14_0090  ------------------------------------------------
su_gi_contig_465 ------------------------------------------------

PF14_0090        AGAAGTAAAAAAAAAAAAAAAAAAAAAAAAAAAAAAACTATATACCGT
MAL14|PF14_0090  ------------------------------------------------
su_gi_contig_465 ----------------------------------------TATCAACT

PF14_0090        TTTAATAATAAAAAAAAAATATATCTAACATTTTAACATTTTAATAAT
MAL14|PF14_0090  ------------------------------------------------
su_gi_contig_465 TTTAATAATAAAAAAAAAATATATCTAACATTTTAACATTTTAATAAT

PF14_0090        TAAGCATTAAAAATGGTTTTTATTACAATATCAGACGATAATAATATA
MAL14|PF14_0090  ------------ATGGTTTTTATTACAATATCAGACGATAATAATATA
su_gi_contig_465 TAAGCATTAAAAATGGTTTTTATTACAATATCAGACGATAATAATATA

PF14_0090        ATAACTAGTCTTGATGTTCATGAGGATACAGAAATTTGGACGATAACA
MAL14|PF14_0090  ATAACTAGTCTTGATGTTCATGAGGATACAGAAATTTGGACGATAACA
su_gi_contig_465 ATAACTAGTCTTGATGTTCATGAGGATACAGAAATTTGGACGATAACA

PF14_0090        AATATTATTGAAAATGATTTTTCTCTAAATATGAATATAAATGAATTA
MAL14|PF14_0090  AATATTATTGAAAATGATTTTTCTCTAAATATGAATATAAATGAATTA
su_gi_contig_465 AATATTATTGAAAATGATTTTTCTCTAAATATGAATATAAATGAATTA

PF14_0090        ACATATAATGGAAATGCTGTGGATAAATTTGATACGATAAAAAAATTA
MAL14|PF14_0090  ACATATAATGGAAATGCTGTGGATAAATTTGATACGATAAAAAAATTA
su_gi_contig_465 ACATATAATGGAAATGCTGTGGATAAATTTGATACGATAAAAAAATTA

PF14_0090        AATATAAAAGAAGGAGACTTATTATTTGTACGTAAAAAGATTAGTGCT
MAL14|PF14_0090  AATATAAAAGAAGGAGACTTATTATTTGTACGTAAAAAGATTAGTGCT
su_gi_contig_465 AATATAAAAGAAGGAGACTTATTATTTGTACGTAAAAAGATTAGTGCT

PF14_0090        GATATAATGAATGATAATGTTAATAATATGTCAGCTTTAAATAATATT
MAL14|PF14_0090  GATATAATGAATGATAATGTTAATAATATGTCAGCTTTAAATAATATT
su_gi_contig_465 GATATAATGAATGATAATGTTAATAATATGTCAGCTTTAAATAATATT

PF14_0090        CTTTCCACAAATAATAATGTTGGAAATATTGGAAATATTGGAAATAAT
MAL14|PF14_0090  CTTTCCACAAATAATAATGTTGGAAATATTGGAAATATTGGAAATAAT
su_gi_contig_465 CTTTCCACAAATAATAATGTTGGAAATATTGGAAATATTGGAAATAAT

PF14_0090        TTAAATAACGAAAACGTACAAAATCTCTTAAATAATCCAGCTTTCAAA
MAL14|PF14_0090  TTAAATAACGAAAACGTACAAAATCTCTTAAATAATCCAGCTTTCAAA
su_gi_contig_465 TTAAATAACGAAAACGTACAAAATCTCTTAAATAATCCAGCTTTCAAA

PF14_0090        ACATTATTAGATCAATTTAAAGTATATCAAGAAAATGAATATATTAAA
MAL14|PF14_0090  ACATTATTAGATCAATTTAAAGTATATCAAGAAAATGAATATATTAAA
su_gi_contig_465 ACATTATTAGATCAATTTAAAGTATATCAAGAAAATGAATATATTAAA

PF14_0090        AAAGAATCTGAAATTTTATTGGAAATGAAAAATGATAAAAGCAAAATG
MAL14|PF14_0090  AAAGAATCTGAAATTTTATTGGAAATGAAAAATGATAAAAGCAAAATG
su_gi_contig_465 AAAGAATCTGAAATTTTATTGGAAATGAAAAATGATAAAAGCAAAATG

PF14_0090        GCAGTTTTGAAATTACAAGATGAACCTTTATATAATGCTATTTTTTCA
MAL14|PF14_0090  GCAGTTTTGAAATTACAAGATGAACCTTTATATAATGCTATTTTTTCA
su_gi_contig_465 GCAGTTTTGAAATTACAAGATGAACCTTTATATAATGCTATTTTTTCA

PF14_0090        CAAAATTTAGAGGAGATAAAAAAAATTGTAAAAGAGAAATATGAAACT
MAL14|PF14_0090  CAAAATTTAGAGGAGATAAAAAAAATTGTAAAAGAGAAATATGAAACT
su_gi_contig_465 CAAAATTTAGAGGAGATAAAAAAAATTGTAAAAGAGAAATATGAAACT

PF14_0090        GAAAAAAAAGAAAAAGAAAAAGAACAACAAATGTATGAAAATGCTTTA
MAL14|PF14_0090  GAAAAAAAAGAAAAAGAAAAAGAACAACAAATGTATGAAAATGCTTTA
su_gi_contig_465 GAAAAAAAAGAAAAAGAAAAAGAACAACAAATGTATGAAAATGCTTTA

PF14_0090        AAAAATCCTTTATCAGAAGATTCACAGAAATTTATATATGAAAATATA
MAL14|PF14_0090  AAAAATCCTTTATCAGAAGATTCACAGAAATTTATATATGAAAATATA
su_gi_contig_465 AAAAATCCTTTATCAGAAGATTCACAGAAATTTATATATGAAAATATA

PF14_0090        TATAAAAATGAAATTAATAATAATTTAGCTTTAGCTCAAGAACATTTC
MAL14|PF14_0090  TATAAAAATGAAATTAATAATAATTTAGCTTTAGCTCAAGAACATTTC
su_gi_contig_465 TATAAAAATGAAATTAATAATAATTTAGCTTTAGCTCAAGAACATTTC

PF14_0090        CCTGAAGCCTTTGGTGTCGTTTTTATGTTATATATACCAGTAGAAATT
MAL14|PF14_0090  CCTGAAGCCTTTGGTGTCGTTTTTATGTTATATATACCAGTAGAAATT
su_gi_contig_465 CCTGAAGCCTTTGGTGTCGTTTTTATGTTATATATACCAGTAGAAATT

PF14_0090        AATAAAAACACAGTACATGCATTCGTAGATTCTGGAGCACAATCAAGC
MAL14|PF14_0090  AATAAAAACACAGTACATGCATTCGTAGATTCTGGAGCACAATCAAGC
su_gi_contig_465 AATAAAAACACAGTACATGCATTCGTAGATTCTGGAGCACAATCAAGC

PF14_0090        ATAATGTCAAAAAAATGTGCACAAAAATGTAATATTCTAAGACTCATG
MAL14|PF14_0090  ATAATGTCAAAAAAATGTGCACAAAAATGTAATATTCTAAGACTCATG
su_gi_contig_465 ATAATGTCAAAAAAATGTGCACAAAAATGTAATATTCTAAGACTCATG

PF14_0090        GATAAAAGATTTACAGGAATAGCAAAGGGAGTAGGTACCAAAACTATT
MAL14|PF14_0090  GATAAAAGATTTACAGGAATAGCAAAGGGAGTAGGTACCAAAACTATT
su_gi_contig_465 GATAAAAGATTTACAGGAATAGCAAAGGGAGTAGGTACCAAAACTATT

PF14_0090        CTAGGAAAAATACATATGATAGATATTAAAATTGGGAATTATTTTTAT
MAL14|PF14_0090  CTAGGAAAAATACATATGATAGATATTAAAATTGGGAATTATTTTTAT
su_gi_contig_465 CTAGGAAAAATACATATGATAGATATTAAAATTGGGAATTATTTTTAT

PF14_0090        GCTGTATCCTTAACTATTATTGAAGATTATGATATTGATTTTATATTC
MAL14|PF14_0090  GCTGTATCCTTAACTATTATTGAAGATTATGATATTGATTTTATATTC
su_gi_contig_465 GCTGTATCCTTAACTATTATTGAAGATTATGATATTGATTTTATATTC

PF14_0090        GGATTAGATTTATTAAAAAGACACCAATGTTTAATAGATTTTAAGCAA
MAL14|PF14_0090  GGATTAGATTTATTAAAAAGACACCAATGTTTAATAGATTTTAAGCAA
su_gi_contig_465 GGATTAGATTTATTAAAAAGACACCAATGTTTAATAGATTTTAAGCAA

PF14_0090        AATGCTCTAATTATCGAAGACAATAAAATACCTTTCTTATCAGAAAAA
MAL14|PF14_0090  AATGCTCTAATTATCGAAGACAATAAAATACCTTTCTTATCAGAAAAA
su_gi_contig_465 AATGCTCTAATTATCGAAGACAATAAAATACCTTTCTTATCAGAAAAA

PF14_0090        GATGTTATATCTATTTCAACACAAAGTATAGACATTGATGCAAACAAT
MAL14|PF14_0090  GATGTTATATCTATTTCAACACAAAGTATAGACATTGATGCAAACAAT
su_gi_contig_465 GATGTTATATCTATTTCAACACAAAGTATAGACATTGATGCAAACAAT

PF14_0090        GATTTATAAATCAAAAAAAAAAATAAAAAAAAATAAAAAATAAAAAAT
MAL14|PF14_0090  GATTTATAA---------------------------------------
su_gi_contig_465 GATTTATAAATC-AAAAAAAAAATAAAAAAAAATAAAAAATAAAAAAT

PF14_0090        AAAACATAAAACGTAAATATTATTATCACTATCAATATATATGTACAT
MAL14|PF14_0090  ------------------------------------------------
su_gi_contig_465 AAAACATAAAACGTAAATATTATTATCACTATCAATATATATGTACAT

PF14_0090        ATATATATATATAT------TATAACATAGGATAATAAAATTTTTTTA
MAL14|PF14_0090  ------------------------------------------------
su_gi_contig_465 ATATATATATATATATATATTATAACATAGGATAATAAAATTTTTTTA

PF14_0090        TTTCTTTCTTCCTATTTAAATTTTATTCATATTTTTTTTTCTCTTTTT
MAL14|PF14_0090  ------------------------------------------------
su_gi_contig_465 TTTCTTTCTTCCTA----------------------------------

PF14_0090        TTTTTTTTTTTTTCTCTTTTTTTGTATACATGTTCTTTCTGTGGATAA
MAL14|PF14_0090  ------------------------------------------------
su_gi_contig_465 ------------------------------------------------

PF14_0090        ATAATTATATCACAAACTTTTTTTTCAAAAGATGCATATGTATCCAAT
MAL14|PF14_0090  ------------------------------------------------
su_gi_contig_465 ------------------------------------------------

PF14_0090        GATTAGATTATTTACTACCATAAATTTATACATATAAAAGAAAAGTAT
MAL14|PF14_0090  ------------------------------------------------
su_gi_contig_465 ------------------------------------------------

PF14_0090        TATATACTATTTTTTCTTCCATATGATATATTGCAACAACTATAAAAT
MAL14|PF14_0090  ------------------------------------------------
su_gi_contig_465 ------------------------------------------------

PF14_0090        ATATAATTTTAATTCTTCACTTACAAAAAAAAAAAAAAAAAAAAAAAA
MAL14|PF14_0090  ------------------------------------------------
su_gi_contig_465 ------------------------------------------------

PF14_0090        GTTCTTATGATGATTTCACATTATGAGTCGTTCATATAAAAAATTATA
MAL14|PF14_0090  ------------------------------------------------
su_gi_contig_465 ------------------------------------------------

PF14_0090        AAGCTAAATCATTTAAACACTAAACCGTTCATGTAAGCAGAAAGAAAG
MAL14|PF14_0090  ------------------------------------------------
su_gi_contig_465 ------------------------------------------------

PF14_0090        ACAATAAATAAATAAATAAATAAATAAATAAATATATATATATATATA
MAL14|PF14_0090  ------------------------------------------------
su_gi_contig_465 ------------------------------------------------

PF14_0090        TATATATATATATATATGTGTAATTGTCTGAGATATCATAATTTCCAT
MAL14|PF14_0090  ------------------------------------------------
su_gi_contig_465 ------------------------------------------------

PF14_0090        TACATATCTTAAAAGTTAAGAAACCTTATAAGAACGTAACCATTTTCA
MAL14|PF14_0090  ------------------------------------------------
su_gi_contig_465 ------------------------------------------------

PF14_0090        TCTTTTGTATGCTTAATGTAACACATCATAAACAATTAAAACATTTCC
MAL14|PF14_0090  ------------------------------------------------
su_gi_contig_465 ------------------------------------------------

PF14_0090        ATATTGGTTATATTACAAAAAATATATATATATATATAATTGACAACA
MAL14|PF14_0090  ------------------------------------------------
su_gi_contig_465 ------------------------------------------------

PF14_0090        TTTATACTTTTTTTGGTTAAGATGGTTTTTCTTTTTCTTTTTCTTTTT
MAL14|PF14_0090  ------------------------------------------------
su_gi_contig_465 ------------------------------------------------

PF14_0090        CTATTTTGATTTTTTTTTTTTTTTTTCCCTTATGTTAATAGATGAATA
MAL14|PF14_0090  ------------------------------------------------
su_gi_contig_465 ------------------------------------------------

PF14_0090        ATAAAAAAAAAAAAAAAAAAAAAAAGAAAAGAAAAAAAAAAAAAAAAA
MAL14|PF14_0090  ------------------------------------------------
su_gi_contig_465 ------------------------------------------------

PF14_0090        AAAAAAGAAAAAAAAAAAGATAGAAAGAAAGAAAAAATTAAAATTTAT
MAL14|PF14_0090  ------------------------------------------------
su_gi_contig_465 ------------------------------------------------

PF14_0090        ATATATACATATATATTTATTTATATATATATATATATATATATATGA
MAL14|PF14_0090  ------------------------------------------------
su_gi_contig_465 ------------------------------------------------

PF14_0090        AAGGAAAAAAAAAAAAAAAAAAAAAAAAAGTGTTTTCACTTTTTCACA
MAL14|PF14_0090  ------------------------------------------------
su_gi_contig_465 ------------------------------------------------

PF14_0090        ATGATAAACAAAAAAGAGCATACAAAAAAATTATAATATGAATAATAA
MAL14|PF14_0090  ------------------------------------------------
su_gi_contig_465 ------------------------------------------------

PF14_0090        GGTTTTATATATATATATATATATATATATTTATATTTTTTTTTTTTA
MAL14|PF14_0090  ------------------------------------------------
su_gi_contig_465 ------------------------------------------------

PF14_0090        TTAGTTGTTATTCTTTATATTATATTATTATTATTATAATTATATCAT
MAL14|PF14_0090  ------------------------------------------------
su_gi_contig_465 ------------------------------------------------

PF14_0090        TTTTGAAAAAATATATACTTGTACATTTATATACAAAATATATATTTA
MAL14|PF14_0090  ------------------------------------------------
su_gi_contig_465 ------------------------------------------------

PF14_0090        ATATTATATAATAACTTGTTATAAATTTTTACTATTTATAAATATGTG
MAL14|PF14_0090  ------------------------------------------------
su_gi_contig_465 ------------------------------------------------

PF14_0090        ACTGGTCCATTGATCCATTCTAAAAATTCTCTTTCATTAATAGAACAT
MAL14|PF14_0090  ------------------------------------------------
su_gi_contig_465 ------------------------------------------------

PF14_0090        TTTTGATGTTCATCCAAAGCATTAAAAATAATAAATAAATCTAAAAAG
MAL14|PF14_0090  ------------------------------------------------
su_gi_contig_465 ------------------------------------------------

PF14_0090        TCAAAATAAATATATCCATTTGTATGATCTGAGCACATTCTGTTGAAT
MAL14|PF14_0090  ------------------------------------------------
su_gi_contig_465 ------------------------------------------------

PF14_0090        TCTTCAAATTGCATTCCGTGATCAGGATCGGCTACACTGTATTTTCTA
MAL14|PF14_0090  ------------------------------------------------
su_gi_contig_465 ------------------------------------------------

PF14_0090        TAGCAATCAATATAAGCTCCTTTCGA
MAL14|PF14_0090  --------------------------
su_gi_contig_465 --------------------------

;

endblock;
