# Supplementary material for: cDNA sequences reveal considerable gene prediction inaccuracy in the Plasmodium falciparum genome
Source: BMC Genomics. 2007 Jul 27;8:255. doi: 10.1186/1471-2164-8-255 (PMC1978503; doi:10.1186/1471-2164-8-255)
Supplement: Additional file 2 — Genes with predicted coding regions fully covered by EST and confirmation of predicted introns. Aligned cDNA and predicted CDS sequences can be viewed by double clicking the hyper-linked gene names in the Excel file. [file 1471-2164-8-255-S2.zip › PF14_0091.TXT]

#NEXUS

[!This data assembled using Sequencher, from Gene Codes Corporation.]
begin data;
   dimensions ntax=3 nchar=3400;
   format datatype=dna gap=- interleave=yes;
   matrix

PF14_0091        ATTTATATATATATTTTTTTTTATACACATATATAAAAATATACATAA
MAL14|PF14_0091  ------------------------------------------------
su_gi_contig_942 ------------------------------------------------

PF14_0091        TATATATTATATATATATATATATATATATATATATTTATTTATATAT
MAL14|PF14_0091  ------------------------------------------------
su_gi_contig_942 ------------------------------------------------

PF14_0091        TTTATTAATATATCTGTACAAAGTTGGAAAAATTAAATTTCTATTTAT
MAL14|PF14_0091  ------------------------------------------------
su_gi_contig_942 ------------------------------------------------

PF14_0091        ACATATATATGAAATAAATATATATTATATTTTTTTATACATATATAT
MAL14|PF14_0091  ------------------------------------------------
su_gi_contig_942 ------------------------------------------------

PF14_0091        ATTTTTTTGTTTTTTATAAAAATTTTGCACAATTTTTTTTTTTTTGTT
MAL14|PF14_0091  ------------------------------------------------
su_gi_contig_942 ------------------------------------------------

PF14_0091        TTTTGTTTTTTTTTAAGTATAATTTAAAAAGAAAACAAACATATATAT
MAL14|PF14_0091  ------------------------------------------------
su_gi_contig_942 ------------------------------------------------

PF14_0091        ATATATATATATATATATATATATATATATATGTATATGTATATATAT
MAL14|PF14_0091  ------------------------------------------------
su_gi_contig_942 ------------------------------------------------

PF14_0091        ATGTTAAATTGAAGTTAAATTTTAATACACAATATAATATAAGATGTC
MAL14|PF14_0091  ------------------------------------------------
su_gi_contig_942 ------------------------------------------------

PF14_0091        ATCAGGTACTCATTTATTAAAAAAAAAAAGAAATTAAATAAATAAATA
MAL14|PF14_0091  ------------------------------------------------
su_gi_contig_942 ------------------------------------------------

PF14_0091        TATATATATATATGTATACATTTATACATATTTATATTATAGCAGTAA
MAL14|PF14_0091  ------------------------------------------------
su_gi_contig_942 ------------------------------------------------

PF14_0091        TATATTATGTTAAGATGGAATATGTGAAAACAAAATACAAAAAGGCAG
MAL14|PF14_0091  ------------------------------------------------
su_gi_contig_942 ------------------------------------------------

PF14_0091        AATTATAAAAAAGAATGTTATGTGATATATATTTTATATATTTTTTTT
MAL14|PF14_0091  ------------------------------------------------
su_gi_contig_942 ------------------------------------------------

PF14_0091        TTTTTTTTTATGTGTAAATGTTAATGTGCATTATTGTATAAGATATTA
MAL14|PF14_0091  ------------------------------------------------
su_gi_contig_942 ----------------------------------TATAAGATGTCATC

PF14_0091        TTTCATTTTGTTGTATTTATTTTATTTTATTTTATTTTTATTTTTCTT
MAL14|PF14_0091  ------------------------------------------------
su_gi_contig_942 AG----------------------------------------------

PF14_0091        CTTCGACAGAATATCAAGGTTTATTAAACAGTAAAGATCGTGAAGATG
MAL14|PF14_0091  ------------------------------------------------
su_gi_contig_942 ---------AATATCAAGGTTTATTAAACAGTAAAGATCGTGAAGATG

PF14_0091        AAAGTAATGGAGCTCATTTAGCTGAGAAGGTTGAAAAGGGGGGAGAGC
MAL14|PF14_0091  ------------------------------------------------
su_gi_contig_942 AAAGTAATGGAGCTCATTTAGCTGAGAAGGTTGAAAAGGGGGGAGAGC

PF14_0091        AAATTGAAAATACTTTAATGAAATTAAATGTAAGATATCAAACATTAT
MAL14|PF14_0091  ------------------------------------------------
su_gi_contig_942 AAATTGAAAATACTTTAATGAAATTAAATGTAAGATATCAAACATTAT

PF14_0091        TCTTTTCATCTGGTGTTATGACCG--TTTTTTGTGGTACTATATCATT
MAL14|PF14_0091  ------------------------------------------------
su_gi_contig_942 TCTTTTCATCTGGTGTTATGACCGTTTTTTTTGTGGTACTATATCATT

PF14_0091        ATTAGAATCCTTGAGATATTTTTATTTTACTAATTTTGTAGTGTCTAC
MAL14|PF14_0091  ------------------------------------------------
su_gi_contig_942 ATTAGAATCCTTGAGATATTTTTATTTTACTAATTTTGTAGTGTCTAC

PF14_0091        ATTTTTAATGTAAGAAAATTATAATATAAATATTAAATATATATATAT
MAL14|PF14_0091  ------------------------------------------------
su_gi_contig_942 ATTTTTAAT---------------------------------------

PF14_0091        ATGTTATCCCTTTTATGAAGTACACATTGTGTATATATATTAATATTG
MAL14|PF14_0091  ------------------------------------------------
su_gi_contig_942 ------------------------------------------------

PF14_0091        CATATTTTATTATTAGCAAAAATACATATATGGTGACATTATTTTAAT
MAL14|PF14_0091  ------------------------------------------------
su_gi_contig_942 ------------------------------------------------

PF14_0091        TTTTTTTTTTTTTTTTTTTTTTTTTTTTCTATAGAACTATGGGTTTAA
MAL14|PF14_0091  ------------------------------------------------
su_gi_contig_942 ----------------------------------AACTATGGGTTTAA

PF14_0091        TAATGATGATATTAGATATACCAGGAACCCCAAGATGGGCCTCAAAAC
MAL14|PF14_0091  ------------------------------------------------
su_gi_contig_942 TAATGATGATATTAGATATACCAGGAACCCCAAGATGGGCCTCAAAAC

PF14_0091        ATAGAATAATGATAAGAAAATACATCAAATTTTTAACCAGATTAACTG
MAL14|PF14_0091  ------------------------------------------------
su_gi_contig_942 ATAGAATAATGATAAGAAAATACATCAAATTTTTAACCAGATTAACTG

PF14_0091        GAAAATCCGTTTGGTTTTTCTTTTTAGGTAAAGACAGAAAATAATAAA
MAL14|PF14_0091  ------------------------------------------------
su_gi_contig_942 GAAAATCCGTTTGGTTTTTCTTTTTAG---------------------

PF14_0091        TAGAAATGAGCACATGTAAATATTATTTTATTTTTTTTTTTTCAAACA
MAL14|PF14_0091  ------------------------------------------------
su_gi_contig_942 ------------------------------------------------

PF14_0091        TTATATGTGATATTTTTTTTTTTTTTTTTTTTTTTCAAACATTACATG
MAL14|PF14_0091  ------------------------------------------------
su_gi_contig_942 ------------------------------------------------

PF14_0091        TGATATTTTTTTTTTTTTTTTTTTTCAAAAATTATATGTGATATTTTT
MAL14|PF14_0091  ------------------------------------------------
su_gi_contig_942 ------------------------------------------------

PF14_0091        TTTTTTTTTTTTTTTTCAAAAATTACATGACATATTTCTCTTTTTTTT
MAL14|PF14_0091  ------------------------------------------------
su_gi_contig_942 ------------------------------------------------

PF14_0091        TCAAACATTACATGTGATATTTTTTTTTTTTTTTTTTTTTTTTTTTTT
MAL14|PF14_0091  ------------------------------------------------
su_gi_contig_942 ------------------------------------------------

PF14_0091        TTTCTTAGGGTCCATGTCATGCTTAAATTTATGGCCACACTCCAAACA
MAL14|PF14_0091  -------------ATGTCATGCTTAAATTTATGGCCACACTCCAAACA
su_gi_contig_942 --------GGTCCATGTCATGCTTAAATTTATGGCCACACTCCAAACA

PF14_0091        TGTAAGTTTGTTTAGATCATTCTGGGTTATTTTATGCAGTAGTTTTAT
MAL14|PF14_0091  TGTAAGTTTGTTTAGATCATTCTGGGTTATTTTATGCAGTAGTTTTAT
su_gi_contig_942 TGTAAGTTTGTTTAGATCATTCTGGGTTATTTTATGCAGTAGTTTTAT

PF14_0091        TTTGACTGTTGCAGTAGTTGGGTTTTTAATAGCTTTAAGAAAATCCTT
MAL14|PF14_0091  TTTGACTGTTGCAGTAGTTGGGTTTTTAATAGCTTTAAGAAAATCCTT
su_gi_contig_942 TTTGACTGTTGCAGTAGTTGGGTTTTTAATAGCTTTAAGAAAATCCTT

PF14_0091        AAGATTGGAGAAATTAAAAAAAACGATAAAATTAGTTTCGAAAGGAGC
MAL14|PF14_0091  AAGATTGGAGAAATTAAAAAAAACGATAAAATTAGTTTCGAAAGGAGC
su_gi_contig_942 AAGATTGGAGAAATTAAAAAAAACGATAAAATTAGTTTCGAAAGGAGC

PF14_0091        TTATATTGATTGCTATAGAAAATACAGTGTAGCCGATCCTGATCACGG
MAL14|PF14_0091  TTATATTGATTGCTATAGAAAATACAGTGTAGCCGATCCTGATCACGG
su_gi_contig_942 TTATATTGATTGCTATAGAAAATACAGTGTAGCCGATCCTGATCACGG

PF14_0091        AATGCAATTTGAAGAATTCAACAGAATGTGCTCAGATCATACAAATGG
MAL14|PF14_0091  AATGCAATTTGAAGAATTCAACAGAATGTGCTCAGATCATACAAATGG
su_gi_contig_942 AATGCAATTTGAAGAATTCAACAGAATGTGCTCAGATCATACAAATGG

PF14_0091        ATATATTTATTTTGACTTTTTAGATTTATTTATTATTTTTAATGCTTT
MAL14|PF14_0091  ATATATTTATTTTGACTTTTTAGATTTATTTATTATTTTTAATGCTTT
su_gi_contig_942 ATATATTTATTTTGACTTTTTAGATTTATTTATTATTTTTAATGCTTT

PF14_0091        GGATGAACATCAAAAATGTTCTATTAATGAAAGAGAATTTTTAGAATG
MAL14|PF14_0091  GGATGAACATCAAAAATGTTCTATTAATGAAAGAGAATTTTTAGAATG
su_gi_contig_942 GGATGAACATCAAAAATGTTCTATTAATGAAAGAGAATTTTTAGAATG

PF14_0091        GATCAATGGACCAGTCACATATTTATAAATAGTAAAAATTTATAACAA
MAL14|PF14_0091  GATCAATGGACCAGTCACATATTTATAA--------------------
su_gi_contig_942 GATCAATGGACCAGTCACATATTTATAAATAGTAAAAATTTATAACAA

PF14_0091        GTTATTATATAATATTAAATATATATTTTGTATATAAATGTACAAGTA
MAL14|PF14_0091  ------------------------------------------------
su_gi_contig_942 GTTATTATATAATATTAAATATATATTTTGTATATAAATGTACAAGTA

PF14_0091        TATATTTTTTCAAAAATGATATAATTATAATAATAATAATATAATATA
MAL14|PF14_0091  ------------------------------------------------
su_gi_contig_942 TATATTTTTTCAAAAATGATATAATTATAATAATAATAATATAATATA

PF14_0091        AAGAATAACAACTAATAAAAAAAAAAAATATAAATATATATATATATA
MAL14|PF14_0091  ------------------------------------------------
su_gi_contig_942 AAGAATAACAACTAATAAAAAAAAAAAAAAAAAAA-------------

PF14_0091        TATATATATAAAACCTTATTATTCATATTATAATTTTTTTGTATGCTC
MAL14|PF14_0091  ------------------------------------------------
su_gi_contig_942 ------------------------------------------------

PF14_0091        TTTTTTGTTTATCATTGTGAAAAAGTGAAAACACTTTTTTTTTTTTTT
MAL14|PF14_0091  ------------------------------------------------
su_gi_contig_942 ------------------------------------------------

PF14_0091        TTTTTTTTTTTCCTTTCATATATATATATATATATATATATAAATAAA
MAL14|PF14_0091  ------------------------------------------------
su_gi_contig_942 ------------------------------------------------

PF14_0091        TATATATGTATATATATAAATTTTAATTTTTTCTTTCTTTCTATCTTT
MAL14|PF14_0091  ------------------------------------------------
su_gi_contig_942 ------------------------------------------------

PF14_0091        TTTTTTTTCTTTTTTTTTTTTTTTTTTTTTTTCTTTTCTTTTTTTTTT
MAL14|PF14_0091  ------------------------------------------------
su_gi_contig_942 ------------------------------------------------

PF14_0091        TTTTTTTTTTTTTATTATTCATCTATTAACATAAGGGAAAAAAAAAAA
MAL14|PF14_0091  ------------------------------------------------
su_gi_contig_942 ------------------------------------------------

PF14_0091        AAAAAATCAAAATAGAAAAAGAAAAAGAAAAAGAAAAACCATCTTAAC
MAL14|PF14_0091  ------------------------------------------------
su_gi_contig_942 ------------------------------------------------

PF14_0091        CAAAAAAAGTATAAATGTTGTCAATTATATATATATATATATTTTTTG
MAL14|PF14_0091  ------------------------------------------------
su_gi_contig_942 ------------------------------------------------

PF14_0091        TAATATAACCAATATGGAAATGTTTTAATTGTTTATGATGTGTTACAT
MAL14|PF14_0091  ------------------------------------------------
su_gi_contig_942 ------------------------------------------------

PF14_0091        TAAGCATACAAAAGATGAAAATGGTTACGTTCTTATAAGGTTTCTTAA
MAL14|PF14_0091  ------------------------------------------------
su_gi_contig_942 ------------------------------------------------

PF14_0091        CTTTTAAGATATGTAATGGAAATTATGATATCTCAGACAATTACACAT
MAL14|PF14_0091  ------------------------------------------------
su_gi_contig_942 ------------------------------------------------

PF14_0091        ATATATATATATATATATATATATATATATATTTATTTATTTATTTAT
MAL14|PF14_0091  ------------------------------------------------
su_gi_contig_942 ------------------------------------------------

PF14_0091        TTATTTATTTATTGTCTTTCTTTCTGCTTACATGAACGGTTTAGTGTT
MAL14|PF14_0091  ------------------------------------------------
su_gi_contig_942 ------------------------------------------------

PF14_0091        TAAATGATTTAGCTTTATAATTTTTTATATGAACGACTCATAATGTGA
MAL14|PF14_0091  ------------------------------------------------
su_gi_contig_942 ------------------------------------------------

PF14_0091        AATCATCATAAGAACTTTTTTTTTTTTTTTTTTTTTTTTGTAAGTGAA
MAL14|PF14_0091  ------------------------------------------------
su_gi_contig_942 ------------------------------------------------

PF14_0091        GAATTAAAATTATATATTTTATAGTTGTTGCAATATATCATATGGAAG
MAL14|PF14_0091  ------------------------------------------------
su_gi_contig_942 ------------------------------------------------

PF14_0091        AAAAAATAGTATATAATACTTTTCTTTTATATGTATAAATTTATGGTA
MAL14|PF14_0091  ------------------------------------------------
su_gi_contig_942 ------------------------------------------------

PF14_0091        GTAAATAATCTAATCATTGGATACATATGCATCTTTTGAAAAAAAAGT
MAL14|PF14_0091  ------------------------------------------------
su_gi_contig_942 ------------------------------------------------

PF14_0091        TTGTGATATAATTATTTATCCACAGAAAGAACATGTATACAAAAAAAG
MAL14|PF14_0091  ------------------------------------------------
su_gi_contig_942 ------------------------------------------------

PF14_0091        AGAAAAAAAAAAAAAAAAAAGAGAAAAAAAAATATGAATAAAATTTAA
MAL14|PF14_0091  ------------------------------------------------
su_gi_contig_942 ------------------------------------------------

PF14_0091        ATAGGAAGAAAGAAATAAAAAAATTTTATTATCCTATGTTATAATATA
MAL14|PF14_0091  ------------------------------------------------
su_gi_contig_942 ------------------------------------------------

PF14_0091        TATATATATATGTACATATATATTGATAGTGATAATAATATTTACGTT
MAL14|PF14_0091  ------------------------------------------------
su_gi_contig_942 ------------------------------------------------

PF14_0091        TTATGTTTTATTTTTTATTTTTTATTTTTTTTTATTTTTTTTTTTGAT
MAL14|PF14_0091  ------------------------------------------------
su_gi_contig_942 ------------------------------------------------

PF14_0091        TTATAAATCATTGTTTGCATCAATGTCTATACTTTGTGTTGAAATAGA
MAL14|PF14_0091  ------------------------------------------------
su_gi_contig_942 ------------------------------------------------

PF14_0091        TATAACATCTTTTTCTGATAAGAAAGGTATTTTATTGTCTTCGATAAT
MAL14|PF14_0091  ------------------------------------------------
su_gi_contig_942 ------------------------------------------------

PF14_0091        TAGAGCATTTTGCTTAAAATCTATTAAACATTGGTGTCTTTTTAATAA
MAL14|PF14_0091  ------------------------------------------------
su_gi_contig_942 ------------------------------------------------

PF14_0091        ATCTAATCCGAATATAAAATCAATATCATAATCTTCAATAATAGTTAA
MAL14|PF14_0091  ------------------------------------------------
su_gi_contig_942 ------------------------------------------------

PF14_0091        GGATACAGCATAAAAATAATTCCCAATTTTAATATCTATC
MAL14|PF14_0091  ----------------------------------------
su_gi_contig_942 ----------------------------------------

;

endblock;
