# Supplementary material for: cDNA sequences reveal considerable gene prediction inaccuracy in the Plasmodium falciparum genome
Source: BMC Genomics. 2007 Jul 27;8:255. doi: 10.1186/1471-2164-8-255 (PMC1978503; doi:10.1186/1471-2164-8-255)
Supplement: Additional file 2 — Genes with predicted coding regions fully covered by EST and confirmation of predicted introns. Aligned cDNA and predicted CDS sequences can be viewed by double clicking the hyper-linked gene names in the Excel file. [file 1471-2164-8-255-S2.zip › PF14_0102.TXT]

#NEXUS

[!This data assembled using Sequencher, from Gene Codes Corporation.]
begin data;
   dimensions ntax=3 nchar=5348;
   format datatype=dna gap=- interleave=yes;
   matrix

PF14_0102        CATATATATATATATATGTATAAATATTAAAATACAGGAAAATAAATT
MAL14|PF14_0102  ------------------------------------------------
su_gi_contig_114 ------------------------------------------------

PF14_0102        TAATTCTTTCTAAATTTTTAATGCAAAAAAAATATAATAGTTATGAAT
MAL14|PF14_0102  ------------------------------------------------
su_gi_contig_114 ------------------------------------------------

PF14_0102        CTTACTAATATATATATATATATATGCACCGATAAGCATTACACATTA
MAL14|PF14_0102  ------------------------------------------------
su_gi_contig_114 ------------------------------------------------

PF14_0102        AACAAAAATATATTAAAAAAAATTGTTATAGAAAAATATGTATAAAAA
MAL14|PF14_0102  ------------------------------------------------
su_gi_contig_114 ------------------------------------------------

PF14_0102        AATATACATATATATATATATATATATATTGCTAATATGTATAATATA
MAL14|PF14_0102  ------------------------------------------------
su_gi_contig_114 ------------------------------------------------

PF14_0102        ATATATAATACAAGAAAAAAATAAACGGTTCAAAAAAAAAAAAAAAAT
MAL14|PF14_0102  ------------------------------------------------
su_gi_contig_114 ------------------------------------------------

PF14_0102        AAAAAAAAAAAAAATAGACGGGGAATTATACATATTCACATCATATAT
MAL14|PF14_0102  ------------------------------------------------
su_gi_contig_114 ------------------------------------------------

PF14_0102        TTTACTCCGTGGTTATATAAATATTATATACATATATATATATATATA
MAL14|PF14_0102  ------------------------------------------------
su_gi_contig_114 ------------------------------------------------

PF14_0102        TATATATATATATATATATATATTTTTTTTTTTTTTTTAGTATATATT
MAL14|PF14_0102  ------------------------------------------------
su_gi_contig_114 ------------------------------------------------

PF14_0102        GTTTTATTAAGACGTATATTTTATTTTATTTTTTATTATTTAAAAATA
MAL14|PF14_0102  ------------------------------------------------
su_gi_contig_114 ------------------------------------------------

PF14_0102        GTCTAAAAAGAAAAAAGCACCATAATTTCATAATTGCACTAAACAGCA
MAL14|PF14_0102  ------------------------------------------------
su_gi_contig_114 ------------------------------------------------

PF14_0102        GAATATGTTCTATGGAAACAATTTCTATTAAATCCAATAATGACATAT
MAL14|PF14_0102  ------------------------------------------------
su_gi_contig_114 ------------------------------------------------

PF14_0102        TAAAAATAACAAATATCTAATAAAAATAAAAAATGAAATCATAAAAAT
MAL14|PF14_0102  ------------------------------------------------
su_gi_contig_114 ------------------------------------------------

PF14_0102        TATATTAAGTTATAAATTTAAAAGTATACATTATATATATATATATAT
MAL14|PF14_0102  ------------------------------------------------
su_gi_contig_114 ------------------------------------------------

PF14_0102        ATATATATATATATCTACCATCCATATAATAAAAAACAAAAGATAAAA
MAL14|PF14_0102  ------------------------------------------------
su_gi_contig_114 ------------------------------------------------

PF14_0102        TATTATCCATATTTTGTTTTTAAATAGTTTAATATTAAAAAAAAATTA
MAL14|PF14_0102  ------------------------------------------------
su_gi_contig_114 ------------------------------------------------

PF14_0102        AGCAGAAAAATCAAAAAAAAAAAAAAAAAAAAAAAAACATAGGAAATG
MAL14|PF14_0102  ------------------------------------------------
su_gi_contig_114 ------------------------------------------------

PF14_0102        ACTAAAAATCTATTTGAAAATAATTCATTTAAAATTTTTTTTTTTTTT
MAL14|PF14_0102  ------------------------------------------------
su_gi_contig_114 ----------------------------------CCCGGCCTGTGGGC

PF14_0102        TTTTTATTTTACCTATATTATATATATATGTATACACACATACAAATA
MAL14|PF14_0102  ------------------------------------------------
su_gi_contig_114 CTCTGGATTTACCTATATTATATATATATGTATACACACATACAAATA

PF14_0102        TGTAAAAATAGACATTTCAAAATTTTTAATATAAAATAACATATATAT
MAL14|PF14_0102  ------------------------------------------------
su_gi_contig_114 TGTAAAAATAGACATTTCAAAATTTTTAATATAAAATAAC--ATATAT

PF14_0102        ATATAAATAAATAGTAAAATTAATTTTTTTTATTTCATCATTTTATAT
MAL14|PF14_0102  ------------------------------------------------
su_gi_contig_114 ATATAAATAAATAGTAAAATTAATTTTTTTTATTTCATCATTTTATAT

PF14_0102        ATACATATATATATATATATATATATATTTATTTATTTATTTATATAC
MAL14|PF14_0102  ------------------------------------------------
su_gi_contig_114 ATACATATATATATATATATATATATATTTATTTATTTATTTATATAC

PF14_0102        ATATATAAGTTATTTATTTATTTATTTCCTTTTTGGTTGTATTTTCGT
MAL14|PF14_0102  ------------------------------------------------
su_gi_contig_114 ATATATAAGTTATTTATTTATTTATTTCCTTTTTGGTTGTATTTTCGT

PF14_0102        TTTTTTGATTCTATTTATATATTTATAGTAATATTTATAATTATAATT
MAL14|PF14_0102  ------------------------------------------------
su_gi_contig_114 TTTTTTGATTCTATTTATATATTTATAGTAATATTTATAATTATAATT

PF14_0102        ATTTTATTTAATTTTTTATCTTTTTCATTTTATATATTAATAACTTTC
MAL14|PF14_0102  ------------------------------------------------
su_gi_contig_114 ATTTTATTTAATTTTTTATCTTTTTCATTTTATATATTAATAACTTTC

PF14_0102        TTTTAAATATTATGATATTAATTTTTATTTTTTAGTATTTATATAAGA
MAL14|PF14_0102  ------------------------------------------------
su_gi_contig_114 TTTTAAATATTATGATATTAATTTTTATTTTTTAGTATTTATATAAGA

PF14_0102        TTTTAAAATAGACAAAATAAATATAAATAAATTATATATTATATATAT
MAL14|PF14_0102  ------------------------------------------------
su_gi_contig_114 TTTTAAAATAGACAAAATAAATATAAATAAATTATATATTATATATAT

PF14_0102        ATATATATATTTTTTTTTTTTTATAGTTATGCACATATATATGTATTA
MAL14|PF14_0102  ------------------------------------------------
su_gi_contig_114 ATATATATATTTTTTTTTTTTTATAGTTATGCACATATATATGTATTA

PF14_0102        ATATATATTATCTTTAAACTATTAGAATATATACTTTATTATTCTAAA
MAL14|PF14_0102  ------------------------------------------------
su_gi_contig_114 ATATATATTATCTTTAAACTATTAGAATATATACTTTATTATTCTAAA

PF14_0102        TATTATTAATTTGTAATACTCACATATATATATATATATATTTATTTA
MAL14|PF14_0102  ------------------------------------------------
su_gi_contig_114 TATTATTAATTTGTAATACTCACATATATATATATATATATTTATTTA

PF14_0102        TTTATTTATTTATTTATATAGTAAAAAATCAATTAATTTTTTTTTTTT
MAL14|PF14_0102  ------------------------------------------------
su_gi_contig_114 TTTATTTATTTATTTATATAGTAAAAAATCAATTAA-TTTTTTTTTTT

PF14_0102        TTTTTATATATAATGAGTTTCTATTTGGGTAGCTTAGTAATAATATTC
MAL14|PF14_0102  ------------ATGAGTTTCTATTTGGGTAGCTTAGTAATAATATTC
su_gi_contig_114 TTTTTATATATAATGAGTTTCTATTTGGGTAGCTTAGTAATAATATTC

PF14_0102        CATGTACTCTTCCGTAATGTCGCTGATGGTATAAATGTAAACGGAGAT
MAL14|PF14_0102  CATGTACTCTTCCGTAATGTCGCTGATGGTATAAATGTAAACGGAGAT
su_gi_contig_114 CATGTACTCTTCCGTAATGTCGCTGATGGTATAAATGTAAACGGAGAT

PF14_0102        AATAATTATGGGAAAACAATAATCAATAATGATTTCAATTTTGATGAT
MAL14|PF14_0102  AATAATTATGGGAAAACAATAATCAATAATGATTTCAATTTTGATGAT
su_gi_contig_114 AATAATTATGGGAAAACAATAATCAATAATGATTTCAATTTTGATGAT

PF14_0102        TACAATTATTGGACACCAATAAATAAAAAGGAATTTTTAAATTCCTAT
MAL14|PF14_0102  TACAATTATTGGACACCAATAAATAAAAAGGAATTTTTAAATTCCTAT
su_gi_contig_114 TACAATTATTGGACACCAATAAATAAAAAGGAATTTTTAAATTCCTAT

PF14_0102        GAAGATAAATTTTCAAGTGAATCCTTTTTAGAAAATAAATCTAGTGTT
MAL14|PF14_0102  GAAGATAAATTTTCAAGTGAATCCTTTTTAGAAAATAAATCTAGTGTT
su_gi_contig_114 GAAGATAAATTTTCAAGTGAATCCTTTTTAGAAAATAAATCTAGTGTT

PF14_0102        GATGATGGAAATATAAATTTAACAGATACAAGTACATCAAATAAAAGT
MAL14|PF14_0102  GATGATGGAAATATAAATTTAACAGATACAAGTACATCAAATAAAAGT
su_gi_contig_114 GATGATGGAAATATAAATTTAACAGATACAAGTACATCAAATAAAAGT

PF14_0102        TCTAAAAAAGGACATGGTAGAAGTAGAGTAAGATCAGCATCAGCTGCT
MAL14|PF14_0102  TCTAAAAAAGGACATGGTAGAAGTAGAGTAAGATCAGCATCAGCTGCT
su_gi_contig_114 TCTAAAAAAGGACATGGTAGAAGTAGAGTAAGATCAGCATCAGCTGCT

PF14_0102        GCAATTCTTGAAGAAGATGATTCAAAAGATGATATGGAATTTAAAGCT
MAL14|PF14_0102  GCAATTCTTGAAGAAGATGATTCAAAAGATGATATGGAATTTAAAGCT
su_gi_contig_114 GCAATTCTTGAAGAAGATGATTCAAAAGATGATATGGAATTTAAAGCT

PF14_0102        TCTCCTTCAGTTGTTAAAACATCTACTCCATCAGGTACACAGACATCT
MAL14|PF14_0102  TCTCCTTCAGTTGTTAAAACATCTACTCCATCAGGTACACAGACATCT
su_gi_contig_114 TCTCCTTCAGTTGTTAAAACATCTACTCCATCAGGTACACAGACATCT

PF14_0102        GGTTTAAAATCATCTAGTCCATCTAGTACAAAGTCATCAAGTCCATCA
MAL14|PF14_0102  GGTTTAAAATCATCTAGTCCATCTAGTACAAAGTCATCAAGTCCATCA
su_gi_contig_114 GGTTTAAAATCATCTAGTCCATCTAGTACAAAGTCATCAAGTCCATCA

PF14_0102        AATGTAAAATCAGCTAGTCCACATGGTGAATCTAATTCTTCTGAAGAA
MAL14|PF14_0102  AATGTAAAATCAGCTAGTCCACATGGTGAATCTAATTCTTCTGAAGAA
su_gi_contig_114 AATGTAAAATCAGCTAGTCCACATGGTGAATCTAATTCTTCTGAAGAA

PF14_0102        AGTACTACTAAATCCTCAAAGAGAAGTGCTTCGGTTGCAGGTATTGTA
MAL14|PF14_0102  AGTACTACTAAATCCTCAAAGAGAAGTGCTTCGGTTGCAGGTATTGTA
su_gi_contig_114 AGTACTACTAAATCCTCAAAGAGAAGTGCTTCGGTTGCAGGTATTGTA

PF14_0102        GGTGCCGACGAAGAAGCACCTCCTGCACCAAAAAACACCCTCACTCCA
MAL14|PF14_0102  GGTGCCGACGAAGAAGCACCTCCTGCACCAAAAAACACCCTCACTCCA
su_gi_contig_114 GGTGCCGACGAAGAAGCACCTCCTGCACCAAAAAACACCCTCACTCCA

PF14_0102        TTAGAAGAATTATATCCTACTAATGTTAATTTATTTAACTATAAATAT
MAL14|PF14_0102  TTAGAAGAATTATATCCTACTAATGTTAATTTATTTAACTATAAATAT
su_gi_contig_114 TTAGAAGAATTATATCCTACTAATGTTAATTTATTTAACTATAAATAT

PF14_0102        TCATTAAACAATATGGAAGAAAATATCAATATACTTAAAAACGAAGGA
MAL14|PF14_0102  TCATTAAACAATATGGAAGAAAATATCAATATACTTAAAAACGAAGGA
su_gi_contig_114 TCATTAAACAATATGGAAGAAAATATCAATATACTTAAAAACGAAGGA

PF14_0102        GATTTAGTTGCACAAAAAGAAGAATTTGAATATGATGAAAATATGGAA
MAL14|PF14_0102  GATTTAGTTGCACAAAAAGAAGAATTTGAATATGATGAAAATATGGAA
su_gi_contig_114 GATTTAGTTGCACAAAAAGAAGAATTTGAATATGATGAAAATATGGAA

PF14_0102        AAAGCTAAACAAGACAAAAAAAAAGCACTTGAGAAAATAGGAAAAGAA
MAL14|PF14_0102  AAAGCTAAACAAGACAAAAAAAAAGCACTTGAGAAAATAGGAAAAGAA
su_gi_contig_114 AAAGCTAAACAAGACAAAAAAAAAGCACTTGAGAAAATAGGAAAAGAA

PF14_0102        TCAGACGAAGAACCTTTTATGTTTTCAGAAAATAAATTTCTTGAAAAT
MAL14|PF14_0102  TCAGACGAAGAACCTTTTATGTTTTCAGAAAATAAATTTCTTGAAAAT
su_gi_contig_114 TCAGACGAAGAACCTTTTATGTTTTCAGAAAATAAATTTCTTGAAAAT

PF14_0102        CAAGTAAAAGAAAGAAATGTTGCTGGATCCTTTTCTCGATTTTTCAGT
MAL14|PF14_0102  CAAGTAAAAGAAAGAAATGTTGCTGGATCCTTTTCTCGATTTTTCAGT
su_gi_contig_114 CAAGTAAAAGAAAGAAATGTTGCTGGATCCTTTTCTCGATTTTTCAGT

PF14_0102        AAATTAAATCCTTTTAAGAAAGATGAAGTAATAGAAAAAACTGAAGTA
MAL14|PF14_0102  AAATTAAATCCTTTTAAGAAAGATGAAGTAATAGAAAAAACTGAAGTA
su_gi_contig_114 AAATTAAATCCTTTTAAGAAAGATGAAGTAATAGAAAAAACTGAAGTA

PF14_0102        TCAAAGAAAACATTTTCAGGTATAGGTTTTAATCTTACTGAGAAAGAA
MAL14|PF14_0102  TCAAAGAAAACATTTTCAGGTATAGGTTTTAATCTTACTGAGAAAGAA
su_gi_contig_114 TCAAAGAAAACATTTTCAGGTATAGGTTTTAATCTTACTGAGAAAGAA

PF14_0102        GCTAAAGTATTAGGTGTAGGTGTAACCTATCAAGAATATCCAGAAACC
MAL14|PF14_0102  GCTAAAGTATTAGGTGTAGGTGTAACCTATCAAGAATATCCAGAAACC
su_gi_contig_114 GCTAAAGTATTAGGTGTAGGTGTAACCTATCAAGAATATCCAGAAACC

PF14_0102        ATGTTATATAACTGTCCAAACAATTCTAATTTGTTTGATACTATAGAA
MAL14|PF14_0102  ATGTTATATAACTGTCCAAACAATTCTAATTTGTTTGATACTATAGAA
su_gi_contig_114 ATGTTATATAACTGTCCAAACAATTCTAATTTGTTTGATACTATAGAA

PF14_0102        TCATTACAAGGAAGAGTAATTGATATTAAAAAAAGAGAAAGCATGATA
MAL14|PF14_0102  TCATTACAAGGAAGAGTAATTGATATTAAAAAAAGAGAAAGCATGATA
su_gi_contig_114 TCATTACAAGGAAGAGTAATTGATATTAAAAAAAGAGAAAGCATGATA

PF14_0102        TCAACAACTTTCGAACAACAAAAAGAATGTTTAAAAAATATGGGTGTA
MAL14|PF14_0102  TCAACAACTTTCGAACAACAAAAAGAATGTTTAAAAAATATGGGTGTA
su_gi_contig_114 TCAACAACTTTCGAACAACAAAAAGAATGTTTAAAAAATATGGGTGTA

PF14_0102        CTTGATCTTGAATTAAACGATACACAATGTAAATTTGGTACATGTATA
MAL14|PF14_0102  CTTGATCTTGAATTAAACGATACACAATGTAAATTTGGTACATGTATA
su_gi_contig_114 CTTGATCTTGAATTAAACGATACACAATGTAAATTTGGTACATGTATA

PF14_0102        GGTAGCTTTGGAGAACATCATCTTAGATTATACGAATTTGAGAATGAC
MAL14|PF14_0102  GGTAGCTTTGGAGAACATCATCTTAGATTATACGAATTTGAGAATGAC
su_gi_contig_114 GGTAGCTTTGGAGAACATCATCTTAGATTATACGAATTTGAGAATGAC

PF14_0102        TTATTAAAATTTCATCCAAATATTGATTATTTAACTTTAGCTGATGGA
MAL14|PF14_0102  TTATTAAAATTTCATCCAAATATTGATTATTTAACTTTAGCTGATGGA
su_gi_contig_114 TTATTAAAATTTCATCCAAATATTGATTATTTAACTTTAGCTGATGGA

PF14_0102        TATAAATTACAAAAAAATGATATATATGAATTATCCCATGTAAACTTT
MAL14|PF14_0102  TATAAATTACAAAAAAATGATATATATGAATTATCCCATGTAAACTTT
su_gi_contig_114 TATAAATTACAAAAAAATGATATATATGAATTATCCCATGTAAACTTT

PF14_0102        TGCTTATTAAATCCTAAAACATTAGAAGAATTTTTAAAAAAAAAAGAA
MAL14|PF14_0102  TGCTTATTAAATCCTAAAACATTAGAAGAATTTTTAAAAAAAAAAGAA
su_gi_contig_114 TGCTTATTAAATCCTAAAACATTAGAAGAATTTTTAAAAAAAAAAGAA

PF14_0102        ATCAAGGATCTTATGGGTGGTGATGATCTTATAAAATATAAAGAAAAT
MAL14|PF14_0102  ATCAAGGATCTTATGGGTGGTGATGATCTTATAAAATATAAAGAAAAT
su_gi_contig_114 ATCAAGGATCTTATGGGTGGTGATGATCTTATAAAATATAAAGAAAAT

PF14_0102        TTTGATAACTTTATGAGTATATCTATAACATGCCATATTGAATCTTTA
MAL14|PF14_0102  TTTGATAACTTTATGAGTATATCTATAACATGCCATATTGAATCTTTA
su_gi_contig_114 TTTGATAACTTTATGAGTATATCTATAACATGCCATATTGAATCTTTA

PF14_0102        ATATATGATGATATTGAAGCATCTCAAGATATTGCTGCTGTATTAAAA
MAL14|PF14_0102  ATATATGATGATATTGAAGCATCTCAAGATATTGCTGCTGTATTAAAA
su_gi_contig_114 ATATATGATGATATTGAAGCATCTCAAGATATTGCTGCTGTATTAAAA

PF14_0102        ATTGCTAAAAGTAAATTACATGTAATAACATCAGGTTTATCATATAAA
MAL14|PF14_0102  ATTGCTAAAAGTAAATTACATGTAATAACATCAGGTTTATCATATAAA
su_gi_contig_114 ATTGCTAAAAGTAAATTACATGTAATAACATCAGGTTTATCATATAAA

PF14_0102        GCAAGAAAATTAGTATATAAAATTTATAGTGAAATTCAAAAAAATCCA
MAL14|PF14_0102  GCAAGAAAATTAGTATATAAAATTTATAGTGAAATTCAAAAAAATCCA
su_gi_contig_114 GCAAGAAAATTAGTATATAAAATTTATAGTGAAATTCAAAAAAATCCA

PF14_0102        GATGAACTCTATGAAAAATTAACATGGATTTATGATAATATCTATATG
MAL14|PF14_0102  GATGAACTCTATGAAAAATTAACATGGATTTATGATAATATCTATATG
su_gi_contig_114 GATGAACTCTATGAAAAATTAACATGGATTTATGATAATATCTATATG

PF14_0102        ATTAAAAGATATTATACTGCATATGCTTTAGAAGGTGTCTGTTCATAT
MAL14|PF14_0102  ATTAAAAGATATTATACTGCATATGCTTTAGAAGGTGTCTGTTCATAT
su_gi_contig_114 ATTAAAAGATATTATACTGCATATGCTTTAGAAGGTGTCTGTTCATAT

PF14_0102        CTTGAACATGATAAAAGTCAAATGTATACAGAATTACATATTTATAAC
MAL14|PF14_0102  CTTGAACATGATAAAAGTCAAATGTATACAGAATTACATATTTATAAC
su_gi_contig_114 CTTGAACATGATAAAAGTCAAATGTATACAGAATTACATATTTATAAC

PF14_0102        AAAATAGTCGACTCTGTTCGTTATTATAGTTCATGCTTTAAAAACGTT
MAL14|PF14_0102  AAAATAGTCGACTCTGTTCGTTATTATAGTTCATGCTTTAAAAACGTT
su_gi_contig_114 AAAATAGTCGACTCTGTTCGTTATTATAGTTCATGCTTTAAAAACGTT

PF14_0102        ATTGTTTATAATGCTATCATTTCTGGTATACATGAAAAAATAAAACAT
MAL14|PF14_0102  ATTGTTTATAATGCTATCATTTCTGGTATACATGAAAAAATAAAACAT
su_gi_contig_114 ATTGTTTATAATGCTATCATTTCTGGTATACATGAAAAAATAAAACAT

PF14_0102        TTCTTAAAATTAGTACCAAGACACAACTTTCTTTTGGATTATCACTTT
MAL14|PF14_0102  TTCTTAAAATTAGTACCAAGACACAACTTTCTTTTGGATTATCACTTT
su_gi_contig_114 TTCTTAAAATTAGTACCAAGACACAACTTTCTTTTGGATTATCACTTT

PF14_0102        AATTCAATTTTTGAAAAAGAAATTAAACCAGCCAAAAAATATAGTACT
MAL14|PF14_0102  AATTCAATTTTTGAAAAAGAAATTAAACCAGCCAAAAAATATAGTACT
su_gi_contig_114 AATTCAATTTTTGAAAAAGAAATTAAACCAGCCAAAAAATATAGTACT

PF14_0102        TCACATATTTATTTTGATCCAACTGTTGCATCATATGCTTATTATAAT
MAL14|PF14_0102  TCACATATTTATTTTGATCCAACTGTTGCATCATATGCTTATTATAAT
su_gi_contig_114 TCACATATTTATTTTGATCCAACTGTTGCATCATATGCTTATTATAAT

PF14_0102        TTAGATAGAAGAACCATGGTTACTATTATTAATGATTATTTCGAAGCA
MAL14|PF14_0102  TTAGATAGAAGAACCATGGTTACTATTATTAATGATTATTTCGAAGCA
su_gi_contig_114 TTAGATAGAAGAACCATGGTTACTATTATTAATGATTATTTCGAAGCA

PF14_0102        AAAAAAAAAGAATTAACCGTTATAGTATCTCGTATGAAAACAGATATG
MAL14|PF14_0102  AAAAAAAAAGAATTAACCGTTATAGTATCTCGTATGAAAACAGATATG
su_gi_contig_114 AAAAAAAAAGAATTAACCGTTATAGTATCTCGTATGAAAACAGATATG

PF14_0102        CTCAGTCTTCAAAATGAAGAATCAAAAATACCAAATGACAAAAGTGCA
MAL14|PF14_0102  CTCAGTCTTCAAAATGAAGAATCAAAAATACCAAATGACAAAAGTGCA
su_gi_contig_114 CTCAGTCTTCAAAATGAAGAATCAAAAATACCAAATGACAAAAGTGCA

PF14_0102        AATTCAAAACTAGCTACAAGATTAATGAAAAAATTTAAAGCTGAAATC
MAL14|PF14_0102  AATTCAAAACTAGCTACAAGATTAATGAAAAAATTTAAAGCTGAAATC
su_gi_contig_114 AATTCAAAACTAGCTACAAGATTAATGAAAAAATTTAAAGCTGAAATC

PF14_0102        AGAGATTTCTTCAAAGAAATGCGTATACAATATGCTAAATTAATAAAC
MAL14|PF14_0102  AGAGATTTCTTCAAAGAAATGCGTATACAATATGCTAAATTAATAAAC
su_gi_contig_114 AGAGATTTCTTCAAAGAAATGCGTATACAATATGCTAAATTAATAAAC

PF14_0102        ATACGTTACAGATCTCACTTAAAGAAAAACTACTTTGCCTTCAAGAGA
MAL14|PF14_0102  ATACGTTACAGATCTCACTTAAAGAAAAACTACTTTGCCTTCAAGAGA
su_gi_contig_114 ATACGTTACAGATCTCACTTAAAGAAAAACTACTTTGCCTTCAAGAGA

PF14_0102        TTAGATTAAGAATATAAACTTGAAAAATATATATAATGTAAAAATATA
MAL14|PF14_0102  TTAGATTAA---------------------------------------
su_gi_contig_114 TTAGATTAAGAATATAAACTTGAAAAATATATATAATGTAAAAATATA

PF14_0102        CTAAATATATTAATATAATATATATATATATATATATATATATATTTT
MAL14|PF14_0102  ------------------------------------------------
su_gi_contig_114 CTAAATATATTAATATAATATATATATATATATATATATATATATTTT

PF14_0102        TTTTTGTTTTTTTTAATTTTTGTTATTCCTTTAAATCAGAAAAAAGAA
MAL14|PF14_0102  ------------------------------------------------
su_gi_contig_114 TTTTTGTTTTTTTTAATTTTTGTTATTCCTTTAAATCAGAAAAAAGAA

PF14_0102        GAAGACGGAATTATATTATATTATAATTTTTTTGTTTTAGATTATTTT
MAL14|PF14_0102  ------------------------------------------------
su_gi_contig_114 GAAGACGGAATTATATTATATTATAATTTTTTTGTTTTAGATTATTTT

PF14_0102        ATTTAGTACATAAAAAAGTAAGACCAAGAAATTATGAGATTGTAATTT
MAL14|PF14_0102  ------------------------------------------------
su_gi_contig_114 ATTTAGTACATAAAAAAGTAAGACCAAGAAATTATGAGATTGTAATTT

PF14_0102        ATATTTAACTTGTAAATAAATTTCATTACAATTATAAATATATATTAT
MAL14|PF14_0102  ------------------------------------------------
su_gi_contig_114 ATATTTAACTTGTAAATAAATTTCATTACAATTATAAATATATATTAT

PF14_0102        TTATACATCATGATATTTACGAAAAAAAAAAAAAAAAAATAATAATAA
MAL14|PF14_0102  ------------------------------------------------
su_gi_contig_114 TTATACATCATGATATTTACGAAAAAAAAAAAAAAAAAA---------

PF14_0102        TAATAAATAAAAGTCCTTTAGTATATAAGTTTTTAATTTTACATAAAT
MAL14|PF14_0102  ------------------------------------------------
su_gi_contig_114 ------------------------------------------------

PF14_0102        ATATATATATATATATATATATATAATAGATAGATTTTTTTTTTCCTT
MAL14|PF14_0102  ------------------------------------------------
su_gi_contig_114 ------------------------------------------------

PF14_0102        GAGTCTTTTTTTTTTTTTTTTTTTTTTTAATTTTTTTAATTATACAAA
MAL14|PF14_0102  ------------------------------------------------
su_gi_contig_114 ------------------------------------------------

PF14_0102        TGTTATATTTATAATATATATATATAATTTTTTGTGTTTACTTTTTCA
MAL14|PF14_0102  ------------------------------------------------
su_gi_contig_114 ------------------------------------------------

PF14_0102        AGAAAATGCTTTAAATAATAGGATATTTTTTATATAAACATATATGAA
MAL14|PF14_0102  ------------------------------------------------
su_gi_contig_114 ------------------------------------------------

PF14_0102        TAGAAATTCTATATATATATATATATATATATATATACAAATTTATGT
MAL14|PF14_0102  ------------------------------------------------
su_gi_contig_114 ------------------------------------------------

PF14_0102        CCATATAGAAATATAAACATATAGATTTTAACTTTTATTTTTGAATAA
MAL14|PF14_0102  ------------------------------------------------
su_gi_contig_114 ------------------------------------------------

PF14_0102        TTTTTAATATTTTAAATGCAAAAAAAAAAAAAAAAAAAAAAAAAGAAA
MAL14|PF14_0102  ------------------------------------------------
su_gi_contig_114 ------------------------------------------------

PF14_0102        CACAGTAAATGTATAAACATATATATAATAAATATATTATATGTATAT
MAL14|PF14_0102  ------------------------------------------------
su_gi_contig_114 ------------------------------------------------

PF14_0102        TTTTATTGTCTTTATAAAAATAAATTTATTTTTTCTATGGCTTTTGAT
MAL14|PF14_0102  ------------------------------------------------
su_gi_contig_114 ------------------------------------------------

PF14_0102        ATTATATTTATATGTAACTTTTTCTTGTATGCAACCATTATATATATC
MAL14|PF14_0102  ------------------------------------------------
su_gi_contig_114 ------------------------------------------------

PF14_0102        ATGATATATATAGTATATAGAACCACTTTATTTATTCAATAAATGAGA
MAL14|PF14_0102  ------------------------------------------------
su_gi_contig_114 ------------------------------------------------

PF14_0102        TCCTTATGTTATAGATGCTTTTTGTTTTGCTTTTATTTTTTTGTTTGG
MAL14|PF14_0102  ------------------------------------------------
su_gi_contig_114 ------------------------------------------------

PF14_0102        TATTGCTTTTCATTTACCCGTTTTTAGTCTCTTTCTAATTTTTCTCAC
MAL14|PF14_0102  ------------------------------------------------
su_gi_contig_114 ------------------------------------------------

PF14_0102        TGATCGACAATCTGGGCGTGCTCCATTATTTGCCTAAAATGTGAAGAA
MAL14|PF14_0102  ------------------------------------------------
su_gi_contig_114 ------------------------------------------------

PF14_0102        TTATAAAAAGAAAAATAAAATATAAATATTATATATATATATATATAT
MAL14|PF14_0102  ------------------------------------------------
su_gi_contig_114 ------------------------------------------------

PF14_0102        ATATATATATATATACATTTACATATATTTATAACCTTCTTAGGGTAT
MAL14|PF14_0102  ------------------------------------------------
su_gi_contig_114 ------------------------------------------------

PF14_0102        CTAGCCCCAGGACTCCTATTCCAAAAATGTAATACCTTTCTTTCCTCA
MAL14|PF14_0102  ------------------------------------------------
su_gi_contig_114 ------------------------------------------------

PF14_0102        TTTCCATTACTTAAATTTTCATTTGTATTTTGATTTAAATTATAAATA
MAL14|PF14_0102  ------------------------------------------------
su_gi_contig_114 ------------------------------------------------

PF14_0102        AAAATATTATCATTTAAAAACAAGGATTTATTCTTATGTGTTACTATT
MAL14|PF14_0102  ------------------------------------------------
su_gi_contig_114 ------------------------------------------------

PF14_0102        TTATATCCTGTGTTATTTATTTTTATAAAATTCTCTCTTTCTTCTATA
MAL14|PF14_0102  ------------------------------------------------
su_gi_contig_114 ------------------------------------------------

PF14_0102        ATTTTGTTTTTATATGCTTTATTTAAATTTGATGATTTTAACAAATTA
MAL14|PF14_0102  ------------------------------------------------
su_gi_contig_114 ------------------------------------------------

PF14_0102        ATTGTAGATGAAAACATACGACTTAAAAAAAAATTACCATTGACCACA
MAL14|PF14_0102  ------------------------------------------------
su_gi_contig_114 ------------------------------------------------

PF14_0102        TGTTCTTTTAATATTTGTACTTTATTCATTTTGATAGAAAGAAATAAC
MAL14|PF14_0102  ------------------------------------------------
su_gi_contig_114 ------------------------------------------------

PF14_0102        ACAATATATAATATTATAGT
MAL14|PF14_0102  --------------------
su_gi_contig_114 --------------------

;

endblock;
