# Supplementary material for: cDNA sequences reveal considerable gene prediction inaccuracy in the Plasmodium falciparum genome
Source: BMC Genomics. 2007 Jul 27;8:255. doi: 10.1186/1471-2164-8-255 (PMC1978503; doi:10.1186/1471-2164-8-255)
Supplement: Additional file 2 — Genes with predicted coding regions fully covered by EST and confirmation of predicted introns. Aligned cDNA and predicted CDS sequences can be viewed by double clicking the hyper-linked gene names in the Excel file. [file 1471-2164-8-255-S2.zip › PF14_0117.TXT]

#NEXUS

[!This data assembled using Sequencher, from Gene Codes Corporation.]
begin data;
   dimensions ntax=5 nchar=2984;
   format datatype=dna gap=- interleave=yes;
   matrix

PF14_0117g                ATATTTTTATTATACTTTTATTTTTTTAATTAATTAATTTATTTTTTT
Pfa3D7|chr14|PF14_0117|Pf ------------------------------------------------
SU_CLEAN_contig_662       ------------------------------------------------
SU_CLEAN_contig_5295      ------------------------------------------------
SU_CLEAN_contig_7066      ------------------------------------------------

PF14_0117g                TTATTTTTTTAATTTTTTTTCAATTTGTAGATCCTTCTTTATTTCTAT
Pfa3D7|chr14|PF14_0117|Pf ------------------------------------------------
SU_CLEAN_contig_662       ------------------------------------------------
SU_CLEAN_contig_5295      ------------------------------------------------
SU_CLEAN_contig_7066      ------------------------------------------------

PF14_0117g                AATATATAAATATTATTTATTACATATAAATATATGTATTTTATATAT
Pfa3D7|chr14|PF14_0117|Pf ------------------------------------------------
SU_CLEAN_contig_662       ------------------------------------------------
SU_CLEAN_contig_5295      ------------------------------------------------
SU_CLEAN_contig_7066      ------------------------------------------------

PF14_0117g                ATATATATATATATATATGATATTATATTTAATATCACAGCTTTGTAA
Pfa3D7|chr14|PF14_0117|Pf ------------------------------------------------
SU_CLEAN_contig_662       ------------------------------------------------
SU_CLEAN_contig_5295      ------------------------------------------------
SU_CLEAN_contig_7066      ------------------------------------------------

PF14_0117g                CCACTGATTTATTTTTTATTGGTTCTTTTTTTTTTTTTTTTTTTAATA
Pfa3D7|chr14|PF14_0117|Pf ------------------------------------------------
SU_CLEAN_contig_662       ------------------------------------------------
SU_CLEAN_contig_5295      ------------------------------------------------
SU_CLEAN_contig_7066      ------------------------------------------------

PF14_0117g                AATTTATAAATTCATGCTCTTTTTTGAAATTAAAAAAAAAAAAAAAAA
Pfa3D7|chr14|PF14_0117|Pf ------------------------------------------------
SU_CLEAN_contig_662       ------------------------------------------------
SU_CLEAN_contig_5295      ------------------------------------------------
SU_CLEAN_contig_7066      ------------------------------------------------

PF14_0117g                AAAAAAAGGAAGAATTTATATATATGATTTTGTTTTATATATCTATTG
Pfa3D7|chr14|PF14_0117|Pf ------------------------------------------------
SU_CLEAN_contig_662       ------------------------------------------------
SU_CLEAN_contig_5295      ------------------------------------------------
SU_CLEAN_contig_7066      ------------------------------------------------

PF14_0117g                AAATAATTTATAGAATATAGGGTACGAAAACAACATAAAAAAATTAAA
Pfa3D7|chr14|PF14_0117|Pf ------------------------------------------------
SU_CLEAN_contig_662       ------------------------------------------------
SU_CLEAN_contig_5295      ------------------------------------------------
SU_CLEAN_contig_7066      ------------------------------------------------

PF14_0117g                AATTTTTAAAAAAATATATTATTATATATATATAATATTAATACATAT
Pfa3D7|chr14|PF14_0117|Pf ------------------------------------------------
SU_CLEAN_contig_662       ------------------------------------------------
SU_CLEAN_contig_5295      ------------------------------------------------
SU_CLEAN_contig_7066      ------------------------------------------------

PF14_0117g                AAAAAATATATATCATTTCTATAAAATATATAGATAACGCATATTATA
Pfa3D7|chr14|PF14_0117|Pf ------------------------------------------------
SU_CLEAN_contig_662       ------------------------------------------------
SU_CLEAN_contig_5295      ------------------------------------------------
SU_CLEAN_contig_7066      ------------------------------------------------

PF14_0117g                TATAAACAATTTTATTCTATTATATTTATTATTATTGTATTTTGCTTT
Pfa3D7|chr14|PF14_0117|Pf ------------------------------------------------
SU_CLEAN_contig_662       ------------------------------------------------
SU_CLEAN_contig_5295      ------------------------------------------------
SU_CLEAN_contig_7066      ------------------------------------------------

PF14_0117g                CTTGGTTGCATTAAAAAAAAAAAAAAAAAAAAAAAAAAAAAAAACTTA
Pfa3D7|chr14|PF14_0117|Pf ------------------------------------------------
SU_CLEAN_contig_662       ------------------------------------------------
SU_CLEAN_contig_5295      ------------------------------------------------
SU_CLEAN_contig_7066      ------------------------------------------------

PF14_0117g                TTTGTTTATGTAATAGAAATAATTATCATAATTGAAATTTTTTATTTT
Pfa3D7|chr14|PF14_0117|Pf ------------------------------------------------
SU_CLEAN_contig_662       ------------------------------------------------
SU_CLEAN_contig_5295      ------------------------------------------------
SU_CLEAN_contig_7066      ------------------------------------------------

PF14_0117g                TTTTTTTAAACTATTTTTAGGTTGTGTTTTTTTTTTTTTCGAATGTTT
Pfa3D7|chr14|PF14_0117|Pf ------------------------------------------------
SU_CLEAN_contig_662       ------------------------------------------------
SU_CLEAN_contig_5295      ------------------------------------------------
SU_CLEAN_contig_7066      ------------------------------------------------

PF14_0117g                TAATTTTATATATATATAATTTGAAGTCCTAAGAATTATGAAGTATTT
Pfa3D7|chr14|PF14_0117|Pf ------------------------------------------------
SU_CLEAN_contig_662       ------------------------------------------------
SU_CLEAN_contig_5295      ------------------------------------------------
SU_CLEAN_contig_7066      ------------------------------------------------

PF14_0117g                TTTTTCTTTTATATAAATAATCTTTTAACGTGTATTGATTTTACGTTT
Pfa3D7|chr14|PF14_0117|Pf ------------------------------------------------
SU_CLEAN_contig_662       ------------------------------------------------
SU_CLEAN_contig_5295      ------------------------------------------------
SU_CLEAN_contig_7066      ------------------------------------------------

PF14_0117g                TGTTCTTCAAATTTTTGTTTTTCTAAATTTTAGAATTATAAAAGAAAA
Pfa3D7|chr14|PF14_0117|Pf ------------------------------------------------
SU_CLEAN_contig_662       --------------------------------------------AAAA
SU_CLEAN_contig_5295      ------------------------------------------------
SU_CLEAN_contig_7066      ------------------------------------------------

PF14_0117g                AAAAAAAAAAAAAATGTAGTTTTTTTAAGTGCGAACTATTATATATAT
Pfa3D7|chr14|PF14_0117|Pf ------------------------------------------------
SU_CLEAN_contig_662       AAAAAAAAAAAAAATGTAGTTTTTTTAAGTGCGAACTATTATATATAT
SU_CLEAN_contig_5295      ------------------------------------------------
SU_CLEAN_contig_7066      ------------------------------------------------

PF14_0117g                GGCCAAAATGTATTGATATAATATATATATATATTTTATATTTTATAG
Pfa3D7|chr14|PF14_0117|Pf ------------------------------------------------
SU_CLEAN_contig_662       GGCCAAAATGTATTGATATAATATATATATATATTTTATATTTTATAG
SU_CLEAN_contig_5295      ------------------------------------------------
SU_CLEAN_contig_7066      ------------------------------------------------

PF14_0117g                TTATTTACATTTTATATTTATATTCATTTTTATTTGGTGAACCTTCCC
Pfa3D7|chr14|PF14_0117|Pf ------------------------------------------------
SU_CLEAN_contig_662       TTATTTACATTTTATATTTATATTCATTTTTATTTGGTGAACCTTCCC
SU_CLEAN_contig_5295      ------------------------------------------------
SU_CLEAN_contig_7066      ------------------------------------------------

PF14_0117g                TATTTCATCCGACCTATTAGGTTTATTTTTATAACTCTAAATGAGCAA
Pfa3D7|chr14|PF14_0117|Pf ----------------------------------------ATGAGCAA
SU_CLEAN_contig_662       TATTTCATCCGACCTATTAGGTTTATTTTTATAACTCTAAATGAGCAA
SU_CLEAN_contig_5295      ------------------------------------------------
SU_CLEAN_contig_7066      ------------------------------------------------

PF14_0117g                TATTTTTGTTATATTTTGTAGTCTTCTGATTTTAATATTTACAAAAAG
Pfa3D7|chr14|PF14_0117|Pf TATTTTTGTTATATTTTGTAGTCTTCTGATTTTAATATTTACAAAAAG
SU_CLEAN_contig_662       TATTTTTGTTATATTTTGTAGTCTTCTGATTTTAATATTTACAAAAAG
SU_CLEAN_contig_5295      ------------------------------------------------
SU_CLEAN_contig_7066      ------------------------------------------------

PF14_0117g                ATGCTCTGGTTGGTGTGATGAAGGGCACATGTTAGTAAGTGCTATAGC
Pfa3D7|chr14|PF14_0117|Pf ATGCTCTGGTTGGTGTGATGAAGGGCACATGTTAGTAAGTGCTATAGC
SU_CLEAN_contig_662       ATGCTCTGGTTGGTGTGATGAAGGGCACATGTTAGTAAGTGCTATAGC
SU_CLEAN_contig_5295      ------------------------------------------------
SU_CLEAN_contig_7066      ------------------------------------------------

PF14_0117g                CTATAACTTTTTAAATGACGATGAGAAAACCGTTTTAGACCATATATT
Pfa3D7|chr14|PF14_0117|Pf CTATAACTTTTTAAATGACGATGAGAAAACCGTTTTAGACCATATATT
SU_CLEAN_contig_662       CTATAACTTTTTAAATGACGATGAGAAAACCGTTTTAGACCATATATT
SU_CLEAN_contig_5295      ------------------------------------------------
SU_CLEAN_contig_7066      ------------------------------------------------

PF14_0117g                TAAGAATTATAAGGAAGATAACGATTTTAATGATCCAGTATTAGGATC
Pfa3D7|chr14|PF14_0117|Pf TAAGAATTATAAGGAAGATAACGATTTTAATGATCCAGTATTAGGATC
SU_CLEAN_contig_662       TAAGAATTATAAGGAAGATAACGATTTTAATGATCCAGTATTAGGATC
SU_CLEAN_contig_5295      ------------------------------------------------
SU_CLEAN_contig_7066      ------------------------------------------------

PF14_0117g                AGTATGGCCTGATCATATAAAATACTTTAATTATAATTACCCTAATAA
Pfa3D7|chr14|PF14_0117|Pf AGTATGGCCTGATCATATAAAATACTTTAATTATAATTACCCTAATAA
SU_CLEAN_contig_662       AGTATGGCCTGATCATATAAAATACTTTAATTATAATTACCCTAATAA
SU_CLEAN_contig_5295      ------------------------------------------------
SU_CLEAN_contig_7066      ------------------------------------------------

PF14_0117g                AATGAGAAGAATTGATGGTTTGGAGTTAATGAATAAATGGCACTATGT
Pfa3D7|chr14|PF14_0117|Pf AATGAGAAGAATTGATGGTTTGGAGTTAATGAATAAATGGCACTATGT
SU_CLEAN_contig_662       AATGAGAAGAATTGATGGTTTGGAGTTAATGAATAAATGGCACTATGT
SU_CLEAN_contig_5295      ------------------------------------------------
SU_CLEAN_contig_7066      ------------------------------------------------

PF14_0117g                AAATATACCTTATAACCCTACAAATATAAAATTAAATATGTTTCAAAA
Pfa3D7|chr14|PF14_0117|Pf AAATATACCTTATAACCCTACAAATATAAAATTAAATATGTTTCAAAA
SU_CLEAN_contig_662       AAATATACCTTATAACCCTACAAATATAAAATTAAATATGTTTCAAAA
SU_CLEAN_contig_5295      ------------------------------------------------
SU_CLEAN_contig_7066      ------------------------------------------------

PF14_0117g                AGAATATTATAAAAGAACAGATAATGCTATTACTATTTTAAAAAGTAT
Pfa3D7|chr14|PF14_0117|Pf AGAATATTATAAAAGAACAGATAATGCTATTACTATTTTAAAAAGTAT
SU_CLEAN_contig_662       AGAATATTATAAAAGAACAGATAATGCTATTACTATTTTAAAAAGTAT
SU_CLEAN_contig_5295      ------------------------------------------------
SU_CLEAN_contig_7066      ------------------------------------------------

PF14_0117g                ATTTAAATCCTTAAAAAATGTTAAGAAAAAAGAAAATCACGGAACATT
Pfa3D7|chr14|PF14_0117|Pf ATTTAAATCCTTAAAAAATGTTAAGAAAAAAGAAAATCACGGAACATT
SU_CLEAN_contig_662       ATTTAAATCCTTAAAAAATGTTAAGAAAAAAGAAAATCACGGAACATT
SU_CLEAN_contig_5295      ------------------------------------------------
SU_CLEAN_contig_7066      ------------------------------------------------

PF14_0117g                TTTTTCGTATAATTTTCTAATAAGATATTTTATACATATATTTGGAGA
Pfa3D7|chr14|PF14_0117|Pf TTTTTCGTATAATTTTCTAATAAGATATTTTATACATATATTTGGAGA
SU_CLEAN_contig_662       TTTTTCGTATAATTTTCTAATAAGATATTTTATACATATATTTGGAGA
SU_CLEAN_contig_5295      ------------------------------------------------
SU_CLEAN_contig_7066      ------------------------------------------------

PF14_0117g                TATACATCAACCTTTACATTCATTAAGCTTTTATAATAAAAATTTCCC
Pfa3D7|chr14|PF14_0117|Pf TATACATCAACCTTTACATTCATTAAGCTTTTATAATAAAAATTTCCC
SU_CLEAN_contig_662       TATACATCAACCTTTACATTCATTAAGCTTTTATAATAAAAATTTCCC
SU_CLEAN_contig_5295      ------------------------------------------------
SU_CLEAN_contig_7066      ------------------------------------------------

PF14_0117g                AGAAGGAGATCGTGGAGGTACGGATATTTTTGTAATGTACAATAATAA
Pfa3D7|chr14|PF14_0117|Pf AGAAGGAGATCGTGGAGGTACGGATATTTTTGTAATGTACAATAATAA
SU_CLEAN_contig_662       AGAAGGAGATCGTGGAGGTACGGATATTTTTGTAATGTACAATAATAA
SU_CLEAN_contig_5295      ------------------------------------------------
SU_CLEAN_contig_7066      ------------------------------------------------

PF14_0117g                AGTAGAAAATTTACATTACTTATGTGACAGTGTTTTTAGAGCTAGAAA
Pfa3D7|chr14|PF14_0117|Pf AGTAGAAAATTTACATTACTTATGTGACAGTGTTTTTAGAGCTAGAAA
SU_CLEAN_contig_662       AGTAGAAAATTTACATTACTTATGTGACAGTGTTTTTAGAGCTAGAAA
SU_CLEAN_contig_5295      ------------------------------------------------
SU_CLEAN_contig_7066      ------------------------------------------------

PF14_0117g                TCAAAAGTGGCCTCATCTAAATTCGGATATGATTAATAAAGAAGCACA
Pfa3D7|chr14|PF14_0117|Pf TCAAAAGTGGCCTCATCTAAATTCGGATATGATTAATAAAGAAGCACA
SU_CLEAN_contig_662       TCAAAAGTGGCCTCATCTAAATTCGGATATGATTAATAAAGAAGCACA
SU_CLEAN_contig_5295      -------------------------GATATGATTAATAAAGAAGCACA
SU_CLEAN_contig_7066      ------------------------------------------------

PF14_0117g                AAAATTAATGAAATTATATCCTAAAGAATATTTTGCTGATAGATTAAA
Pfa3D7|chr14|PF14_0117|Pf AAAATTAATGAAATTATATCCTAAAGAATATTTTGCTGATAGATTAAA
SU_CLEAN_contig_662       AAAATTAATGAAATTATATCCTAAAGAATATTTTGCTGATAGATTAAA
SU_CLEAN_contig_5295      AAAATTAATGAAATTATATCCTAAAGAATATTTTGCTGATAGATTAAA
SU_CLEAN_contig_7066      ------------------------------------------------

PF14_0117g                ACAATCTGAATTTAATAACTATTCATATATAGATTTTATTATTATTGA
Pfa3D7|chr14|PF14_0117|Pf ACAATCTGAATTTAATAACTATTCATATATAGATTTTATTATTATTGA
SU_CLEAN_contig_662       ACAATCTGAATTTAATAACTATTCATATATAGATTTTATTATTATTGA
SU_CLEAN_contig_5295      ACAATCTGAATTTAATAACTATTCATATATAGATTTTATTATTATTGA
SU_CLEAN_contig_7066      ------------------------------------------------

PF14_0117g                AACATTCGATTTAGCTGTTGAATATGTTTATTCTAATTTTCCACATGA
Pfa3D7|chr14|PF14_0117|Pf AACATTCGATTTAGCTGTTGAATATGTTTATTCTAATTTTCCACATGA
SU_CLEAN_contig_662       AACATTCGATTTAGCTGTTGAATATGTTTATTCTAATTTTCCACATGA
SU_CLEAN_contig_5295      AACATTCGATTTAGCTGTTGAATATGTTTATTCTAATTTTCCACATGA
SU_CLEAN_contig_7066      ------------------------------------------------

PF14_0117g                TACATTAGATCAAAAAACTACTTATGTCTTAAATGATCATGCCGTAAT
Pfa3D7|chr14|PF14_0117|Pf TACATTAGATCAAAAAACTACTTATGTCTTAAATGATCATGCCGTAAT
SU_CLEAN_contig_662       TACATTAGATCAAAAAACTACTTATGTCTTAAATGATCATGCCGTAAT
SU_CLEAN_contig_5295      TACATTAGATCAAAAAACTACTTATGTCTTAAATGATC----------
SU_CLEAN_contig_7066      --------------------------------------ATGCCGTAAT

PF14_0117g                TAATATTAAAAAAATGTTGACAGAACAAATTGTCTTAGCTGGTTATAG
Pfa3D7|chr14|PF14_0117|Pf TAATATTAAAAAAATGTTGACAGAACAAATTGTCTTAGCTGGTTATAG
SU_CLEAN_contig_662       TAATATTAAAAAAATGTTGACAGAACAAATTGTCTTAGCTGGTTATAG
SU_CLEAN_contig_5295      ------------------------------------------------
SU_CLEAN_contig_7066      TAATATTAAAAAAATGTTGACAGAACAAATTGTCTTAGCTGGTTATAG

PF14_0117g                ATTAACTCACTACTTAAAAATTATAATTCAAAATGTACCAACCGATTT
Pfa3D7|chr14|PF14_0117|Pf ATTAACTCACTACTTAAAAATTATAATTCAAAATGTACCAACCGATTT
SU_CLEAN_contig_662       ATTAACTCACTACTTAAAAATTATAATTCAAAATGTACCAACCGATTT
SU_CLEAN_contig_5295      ------------------------------------------------
SU_CLEAN_contig_7066      ATTAACTCACTACTTAAAAATTATAATTCAAAATGTACCAACCGATTT

PF14_0117g                GCTAAATACAAAATAATATATCAAATAATTAATAAAAAAAATTAAAAT
Pfa3D7|chr14|PF14_0117|Pf GCTAAATACAAAATAA--------------------------------
SU_CLEAN_contig_662       GCTAAATACAAAATAATATATCAAATAATTAATAAAAAAAATTAAAAT
SU_CLEAN_contig_5295      ------------------------------------------------
SU_CLEAN_contig_7066      GCTAAATACAAAATAATATATCAAATAATTAATAAAAAAAATTAAAAT

PF14_0117g                AAAATATAAATATAAAATATATATATATATATATATATATATAATTCA
Pfa3D7|chr14|PF14_0117|Pf ------------------------------------------------
SU_CLEAN_contig_662       AAAATATAAATATA----------------------------------
SU_CLEAN_contig_5295      ------------------------------------------------
SU_CLEAN_contig_7066      AAAATATAAATATA----------------------------------

PF14_0117g                AAATTATCAGAATCGTACATTTTTAACATATAATCATATTCATTAGCA
Pfa3D7|chr14|PF14_0117|Pf ------------------------------------------------
SU_CLEAN_contig_662       ------------------------------------------------
SU_CLEAN_contig_5295      ------------------------------------------------
SU_CLEAN_contig_7066      ------------------------------------------------

PF14_0117g                TTTATTTCTTTGTATTTTATAATTTTAATTTTTTTATTTTATTCCTTG
Pfa3D7|chr14|PF14_0117|Pf ------------------------------------------------
SU_CLEAN_contig_662       ------------------------------------------------
SU_CLEAN_contig_5295      ------------------------------------------------
SU_CLEAN_contig_7066      ------------------------------------------------

PF14_0117g                ATGTATAATCAAATTAGACCATTACAACAACTAGAAATATTAATAAAA
Pfa3D7|chr14|PF14_0117|Pf ------------------------------------------------
SU_CLEAN_contig_662       ------------------------------------------------
SU_CLEAN_contig_5295      ------------------------------------------------
SU_CLEAN_contig_7066      ------------------------------------------------

PF14_0117g                AATGTTAAGGTTAAAAATGTACAATTATATATATATATATATATATAT
Pfa3D7|chr14|PF14_0117|Pf ------------------------------------------------
SU_CLEAN_contig_662       ------------------------------------------------
SU_CLEAN_contig_5295      ------------------------------------------------
SU_CLEAN_contig_7066      ---------------------------------------TATATATAT

PF14_0117g                TTTTATGCACCATACTATAAATTTTTTTTTTTTTTTTAATTTTTTTTC
Pfa3D7|chr14|PF14_0117|Pf ------------------------------------------------
SU_CLEAN_contig_662       ------------------------------------------------
SU_CLEAN_contig_5295      ------------------------------------------------
SU_CLEAN_contig_7066      TTTTATGCACCATACTATAAA---TTTTTTTTTTTTTAATTTTTTTTC

PF14_0117g                GAAAACGTGGATCAGTTTTTAAAATATATATATTTATATGGTAGAATG
Pfa3D7|chr14|PF14_0117|Pf ------------------------------------------------
SU_CLEAN_contig_662       ------------------------------------------------
SU_CLEAN_contig_5295      ------------------------------------------------
SU_CLEAN_contig_7066      GAAAACGGG---------------------------------------

PF14_0117g                TTTATGCACGTAAATGCTTTTTCTTACATTCTTTTTTATGATTAATTT
Pfa3D7|chr14|PF14_0117|Pf ------------------------------------------------
SU_CLEAN_contig_662       ------------------------------------------------
SU_CLEAN_contig_5295      ------------------------------------------------
SU_CLEAN_contig_7066      ------------------------------------------------

PF14_0117g                TTTTTGTTCTTCTTCGTTTTAATTAGACATTAATTATTTGTTCGTTAT
Pfa3D7|chr14|PF14_0117|Pf ------------------------------------------------
SU_CLEAN_contig_662       ------------------------------------------------
SU_CLEAN_contig_5295      ------------------------------------------------
SU_CLEAN_contig_7066      ------------------------------------------------

PF14_0117g                CATAATGATGGTTCCTCATCTATTGTATATATATTCTTTATTTATTTA
Pfa3D7|chr14|PF14_0117|Pf ------------------------------------------------
SU_CLEAN_contig_662       ------------------------------------------------
SU_CLEAN_contig_5295      ------------------------------------------------
SU_CLEAN_contig_7066      ------------------------------------------------

PF14_0117g                ATTTATATATATTTTTTTTTTTCTCTTCACATTATAGTAATTATTTAA
Pfa3D7|chr14|PF14_0117|Pf ------------------------------------------------
SU_CLEAN_contig_662       ------------------------------------------------
SU_CLEAN_contig_5295      ------------------------------------------------
SU_CLEAN_contig_7066      ------------------------------------------------

PF14_0117g                TGATATCATAACAATCTAAAACATAAATGTGCATATTATTAGTCATTT
Pfa3D7|chr14|PF14_0117|Pf ------------------------------------------------
SU_CLEAN_contig_662       ------------------------------------------------
SU_CLEAN_contig_5295      ------------------------------------------------
SU_CLEAN_contig_7066      ------------------------------------------------

PF14_0117g                AACCTTCGTAGAAAGAATTTCCTTTTTTTTTTTTTTTTTTTTAACCAA
Pfa3D7|chr14|PF14_0117|Pf ------------------------------------------------
SU_CLEAN_contig_662       ------------------------------------------------
SU_CLEAN_contig_5295      ------------------------------------------------
SU_CLEAN_contig_7066      ------------------------------------------------

PF14_0117g                ATAAAAAAAATAATTACATATATATAAATAAATATATATATATATTAC
Pfa3D7|chr14|PF14_0117|Pf ------------------------------------------------
SU_CLEAN_contig_662       ------------------------------------------------
SU_CLEAN_contig_5295      ------------------------------------------------
SU_CLEAN_contig_7066      ------------------------------------------------

PF14_0117g                GTCTATTTTTGTTATGCACCCTTTGTTGAGTTCACATAAACTCCCTTT
Pfa3D7|chr14|PF14_0117|Pf ------------------------------------------------
SU_CLEAN_contig_662       ------------------------------------------------
SU_CLEAN_contig_5295      ------------------------------------------------
SU_CLEAN_contig_7066      ------------------------------------------------

PF14_0117g                CAACAATGTATATATTTTTTTAATTTTTTACCCTTTTAAATTGCCTAC
Pfa3D7|chr14|PF14_0117|Pf ------------------------------------------------
SU_CLEAN_contig_662       ------------------------------------------------
SU_CLEAN_contig_5295      ------------------------------------------------
SU_CLEAN_contig_7066      ------------------------------------------------

PF14_0117g                CTTAATAAATATAATTTTTGTGGTATGTGCCTTTGAGGGGTAACCATA
Pfa3D7|chr14|PF14_0117|Pf ------------------------------------------------
SU_CLEAN_contig_662       ------------------------------------------------
SU_CLEAN_contig_5295      ------------------------------------------------
SU_CLEAN_contig_7066      ------------------------------------------------

PF14_0117g                TTATTATATATATATATATATTTATATTTATTTATTTATTTATTTATT
Pfa3D7|chr14|PF14_0117|Pf ------------------------------------------------
SU_CLEAN_contig_662       ------------------------------------------------
SU_CLEAN_contig_5295      ------------------------------------------------
SU_CLEAN_contig_7066      ------------------------------------------------

PF14_0117g                TATTTATTTATTTATTTATATATATTAGTTGGTGTCCATCAAATTATG
Pfa3D7|chr14|PF14_0117|Pf ------------------------------------------------
SU_CLEAN_contig_662       ------------------------------------------------
SU_CLEAN_contig_5295      ------------------------------------------------
SU_CLEAN_contig_7066      ------------------------------------------------

PF14_0117g                CTCATCTTACATATGCACCATAGCATGATTTGCCTTGTACACAACCGT
Pfa3D7|chr14|PF14_0117|Pf ------------------------------------------------
SU_CLEAN_contig_662       ------------------------------------------------
SU_CLEAN_contig_5295      ------------------------------------------------
SU_CLEAN_contig_7066      ------------------------------------------------

PF14_0117g                TTTAATAA
Pfa3D7|chr14|PF14_0117|Pf --------
SU_CLEAN_contig_662       --------
SU_CLEAN_contig_5295      --------
SU_CLEAN_contig_7066      --------

;

endblock;
