# Supplementary material for: cDNA sequences reveal considerable gene prediction inaccuracy in the Plasmodium falciparum genome
Source: BMC Genomics. 2007 Jul 27;8:255. doi: 10.1186/1471-2164-8-255 (PMC1978503; doi:10.1186/1471-2164-8-255)
Supplement: Additional file 2 — Genes with predicted coding regions fully covered by EST and confirmation of predicted introns. Aligned cDNA and predicted CDS sequences can be viewed by double clicking the hyper-linked gene names in the Excel file. [file 1471-2164-8-255-S2.zip › PF14_0124.TXT]

#NEXUS

[!This data assembled using Sequencher, from Gene Codes Corporation.]
begin data;
   dimensions ntax=6 nchar=3509;
   format datatype=dna gap=- interleave=yes;
   matrix

PF14_0124g                GTACATAAAATATATACATATAATATATATATATATATATATAACATA
Pfa3D7|chr14|PF14_0124|Pf ------------------------------------------------
SU_CLEAN_contig_763       ------------------------------------------------
SU_CLEAN_contig_5504      ------------------------------------------------
SU_CLEAN_contig_2429      ------------------------------------------------
SU_CLEAN_contig_1229      ------------------------------------------------

PF14_0124g                TATCAAATATTATATATATATTATATATATATATTATATTATTTTTTT
Pfa3D7|chr14|PF14_0124|Pf ------------------------------------------------
SU_CLEAN_contig_763       ------------------------------------------------
SU_CLEAN_contig_5504      ------------------------------------------------
SU_CLEAN_contig_2429      ------------------------------------------------
SU_CLEAN_contig_1229      ------------------------------------------------

PF14_0124g                TTTTTTTTTTTTTTCTAAATAAGGATTTTATTATCCCATTAGAAAATT
Pfa3D7|chr14|PF14_0124|Pf ------------------------------------------------
SU_CLEAN_contig_763       ------------------------------------------------
SU_CLEAN_contig_5504      ------------------------------------------------
SU_CLEAN_contig_2429      ------------------------------------------------
SU_CLEAN_contig_1229      ------------------------------------------------

PF14_0124g                ATAAACAAATAAAAAATATACATTCGTACATATATATTATATATAAAA
Pfa3D7|chr14|PF14_0124|Pf ------------------------------------------------
SU_CLEAN_contig_763       ----------------------------------TATTATATATAAAA
SU_CLEAN_contig_5504      ------------------------------------------------
SU_CLEAN_contig_2429      ------------------------------------------------
SU_CLEAN_contig_1229      ------------------------------------------------

PF14_0124g                ATTTATAATATTTTTATTTTTATTATTATATGATTTATTTAATTTTGT
Pfa3D7|chr14|PF14_0124|Pf ------------------------------------------------
SU_CLEAN_contig_763       ATTTATAATATTTTTATTTTTATTATTATATGATTTATTTAATTTTGT
SU_CLEAN_contig_5504      ------------------------------------------------
SU_CLEAN_contig_2429      ------------------------------------------------
SU_CLEAN_contig_1229      ------------------------------------------------

PF14_0124g                AGCCTTATATATTTTCTTTCCATTGTTCTTATAGATAATTCTTTTAAA
Pfa3D7|chr14|PF14_0124|Pf ------------------------------------------------
SU_CLEAN_contig_763       AGCCTTATATATTTTCTTTCCATTGTTCTTATAGATAATTCTTTTAAA
SU_CLEAN_contig_5504      ------------------------------------------------
SU_CLEAN_contig_2429      ------------------------------------------------
SU_CLEAN_contig_1229      ------------------------------------------------

PF14_0124g                TTGTCATTTTATATTTTTAAAAAAGGACTATATTTTACTTGAATTATT
Pfa3D7|chr14|PF14_0124|Pf ------------------------------------------------
SU_CLEAN_contig_763       TTGTCATTTTATATTTTTAAAAAAGGACTATATTTTACTTGAATTATT
SU_CLEAN_contig_5504      ------------------------------------------------
SU_CLEAN_contig_2429      ------------------------------------------------
SU_CLEAN_contig_1229      ------------------------------------------------

PF14_0124g                ATATATATATTATAATTGACGTCGTTTTTCTTCATATATAATATAATA
Pfa3D7|chr14|PF14_0124|Pf ------------------------------------------------
SU_CLEAN_contig_763       ATATATATATTATAATTGACGTCGTTTTTCTTCATATATAATATAATA
SU_CLEAN_contig_5504      ------------------------------------------------
SU_CLEAN_contig_2429      ------------------------------------------------
SU_CLEAN_contig_1229      ------------------------------------------------

PF14_0124g                TATATATATATATATATTGTTGAAATATCGATAATCTCTTGAATAAAT
Pfa3D7|chr14|PF14_0124|Pf ------------------------------------------------
SU_CLEAN_contig_763       TATATATATATATATATTGTTGAAATATCGATAATCTCTTGAATAAAT
SU_CLEAN_contig_5504      -----------------------------GATAATCTCTTGAATAAAT
SU_CLEAN_contig_2429      ------------------------------------------------
SU_CLEAN_contig_1229      ------------------------------------------------

PF14_0124g                AAATAATATTATTAAATATATAAAATAAAATAAAATAAATTAAAGAGA
Pfa3D7|chr14|PF14_0124|Pf ------------------------------------------------
SU_CLEAN_contig_763       AAATAATATTATTAAATATATAAAATAAAATAAAATAAATTAAAGAGA
SU_CLEAN_contig_5504      AAATAATATTATTAAATATATAAAATAAAATAAAATAAATTAAAGAGA
SU_CLEAN_contig_2429      ------------------------------------------------
SU_CLEAN_contig_1229      ------------------------------------------------

PF14_0124g                GTGTTCCTTAAATAAGTACTCTTAATTCGTAAAGTATGAAAAAAAAAA
Pfa3D7|chr14|PF14_0124|Pf ------------------------------------------------
SU_CLEAN_contig_763       GTGTTCCTTAAATAAGCACTCTTAATTCGTAAA---------------
SU_CLEAN_contig_5504      GTGTTCCTTAAATAAGTACTCTTAATTCGTAAA---------------
SU_CLEAN_contig_2429      ------------------------------------------------
SU_CLEAN_contig_1229      ------------------------------------------------

PF14_0124g                AAAAAAAAAAAATTTATATGTGGATAATTTAATATAAGTATATAAATA
Pfa3D7|chr14|PF14_0124|Pf ------------------------------------------------
SU_CLEAN_contig_763       ------------------------------------------------
SU_CLEAN_contig_5504      ------------------------------------------------
SU_CLEAN_contig_2429      ------------------------------------------------
SU_CLEAN_contig_1229      ------------------------------------------------

PF14_0124g                TATATATTATATATATATATATATATATATATATATATGTTTAATATA
Pfa3D7|chr14|PF14_0124|Pf ------------------------------------------------
SU_CLEAN_contig_763       ------------------------------------------------
SU_CLEAN_contig_5504      ------------------------------------------------
SU_CLEAN_contig_2429      ------------------------------------------------
SU_CLEAN_contig_1229      ------------------------------------------------

PF14_0124g                TATTATTTATGAAGAAAAATATAATTATATAAATGTATAAATACTATG
Pfa3D7|chr14|PF14_0124|Pf ------------------------------------------------
SU_CLEAN_contig_763       ------------------------------------------------
SU_CLEAN_contig_5504      ------------------------------------------------
SU_CLEAN_contig_2429      ------------------------------------------------
SU_CLEAN_contig_1229      ------------------------------------------------

PF14_0124g                GTAGATTTTTTATTTAATTTTTTTATTATTTATTATTTTTTTTTTTTA
Pfa3D7|chr14|PF14_0124|Pf ------------------------------------------------
SU_CLEAN_contig_763       ------------------------------------------------
SU_CLEAN_contig_5504      ------------------------------------------------
SU_CLEAN_contig_2429      ------------------------------------------------
SU_CLEAN_contig_1229      ------------------------------------------------

PF14_0124g                TAGGTAAAAACACACGCTAAAAATAATTAATAAAATATATAATAAAAT
Pfa3D7|chr14|PF14_0124|Pf ------------------------------------------------
SU_CLEAN_contig_763       ---GTAAAAACACACGCTAAAAATAATTAATAAAATATATAATAAAAT
SU_CLEAN_contig_5504      ---GTAAAAACACACGCTAAAAATAATTAATAAAATATATAATAAAAT
SU_CLEAN_contig_2429      ------------------------------------------------
SU_CLEAN_contig_1229      ------------------------------------------------

PF14_0124g                TAATAGGATTTTAAATAAATATATTATTATATATACATACATATATAT
Pfa3D7|chr14|PF14_0124|Pf ------------------------------------------------
SU_CLEAN_contig_763       TAATAGGATTTTAAATAAATATATTATTATATATACATACATATATAT
SU_CLEAN_contig_5504      TAATAGGATTTTAAATAAATATATTATTATATATACATACATATATAT
SU_CLEAN_contig_2429      ------------------------------------------------
SU_CLEAN_contig_1229      ------------------------------------------------

PF14_0124g                ATATTATAAAGAGAATAAAAGAAGGTAGGTACAAGCATATAATCTATA
Pfa3D7|chr14|PF14_0124|Pf ------------------------------------------------
SU_CLEAN_contig_763       ATATTATAAAGAGAATAAAAGAAG------------------------
SU_CLEAN_contig_5504      ATAT--------------------------------------------
SU_CLEAN_contig_2429      ------------------------------------------------
SU_CLEAN_contig_1229      ------------------------------------------------

PF14_0124g                TATAATATATATGTTATATTTAATTTCCCTTTGTATATTACCATTATA
Pfa3D7|chr14|PF14_0124|Pf ------------------------------------------------
SU_CLEAN_contig_763       ------------------------------------------------
SU_CLEAN_contig_5504      ------------------------------------------------
SU_CLEAN_contig_2429      ------------------------------------------------
SU_CLEAN_contig_1229      ------------------------------------------------

PF14_0124g                ATATAACCATAAGAACATATATTTATATTTATATTTACATTTACATTT
Pfa3D7|chr14|PF14_0124|Pf ------------------------------------------------
SU_CLEAN_contig_763       ------------------------------------------------
SU_CLEAN_contig_5504      ------------------------------------------------
SU_CLEAN_contig_2429      ------------------------------------------------
SU_CLEAN_contig_1229      ------------------------------------------------

PF14_0124g                ATATAATAGATCATATTATGTCATATCTCCTTTTCTTTAGATGTCTGA
Pfa3D7|chr14|PF14_0124|Pf ----------------------------------------ATGTCTGA
SU_CLEAN_contig_763       ----------------------------------------ATGTCTGA
SU_CLEAN_contig_5504      ------------------------------------------------
SU_CLEAN_contig_2429      ------------------------------------------------
SU_CLEAN_contig_1229      ------------------------------------------------

PF14_0124g                AGAAGCTGTTGCTTTAGTAGTTGATAATGGAAGTGGTATGGTGAAGTC
Pfa3D7|chr14|PF14_0124|Pf AGAAGCTGTTGCTTTAGTAGTTGATAATGGAAGTGGTATGGTGAAGTC
SU_CLEAN_contig_763       AGAAGCTGTTGCTTTAGTAGTTGATAATGGAAGTGGTATGGTGAAGTC
SU_CLEAN_contig_5504      ------------------------------------------------
SU_CLEAN_contig_2429      ------------------------------------------------
SU_CLEAN_contig_1229      ------------------------------------------------

PF14_0124g                TGGTTTGGCTGGAGATGACGCTCCAAAATGTGTCTTCCCATCTATTGT
Pfa3D7|chr14|PF14_0124|Pf TGGTTTGGCTGGAGATGACGCTCCAAAATGTGTCTTCCCATCTATTGT
SU_CLEAN_contig_763       TGGTTTGGCTGGAGATGACGCTCCAAAATGTGTCTCCCCATCTATTGT
SU_CLEAN_contig_5504      ------------------------------------------------
SU_CLEAN_contig_2429      ------------------------------------------------
SU_CLEAN_contig_1229      ------------------------------------------------

PF14_0124g                AGGAAGACCTAAGATGCCCAATATTATGATAGGCATGGAACAAAAAGA
Pfa3D7|chr14|PF14_0124|Pf AGGAAGACCTAAGATGCCCAATATTATGATAGGCATGGAACAAAAAGA
SU_CLEAN_contig_763       AGGAAGACCTAAGATGCCCAATATTATGATAGGCATGGAACAAAAAGA
SU_CLEAN_contig_5504      ------------------------------------------------
SU_CLEAN_contig_2429      ------------------------------------------------
SU_CLEAN_contig_1229      ------------------------------------------------

PF14_0124g                ATGCTATGTAGGTGATGAAGCTCAAAATAAAAGAGGTATTTTAACTTT
Pfa3D7|chr14|PF14_0124|Pf ATGCTATGTAGGTGATGAAGCTCAAAATAAAAGAGGTATTTTAACTTT
SU_CLEAN_contig_763       ATGCTATGTAGGTGATGAAGCTCAAAATAAAAGAGGTATTTTAACTTT
SU_CLEAN_contig_5504      ------------------------------------------------
SU_CLEAN_contig_2429      ------------------------------------------------
SU_CLEAN_contig_1229      ------------------------------------------------

PF14_0124g                AAAATATCCAATAGAACATGGTATTGTTACAAATTGGGATGATATGGA
Pfa3D7|chr14|PF14_0124|Pf AAAATATCCAATAGAACATGGTATTGTTACAAATTGGGATGATATGGA
SU_CLEAN_contig_763       AAAATATCCAATAGAACATGGTATTGTCACAAATTGGGATGATATGGA
SU_CLEAN_contig_5504      ------------------------------------------------
SU_CLEAN_contig_2429      ------------------------------------------------
SU_CLEAN_contig_1229      ------------------------------------------------

PF14_0124g                AAAAATATGGCATCATACGTTCTATAATGAATTGAGAGTTTCACCTGA
Pfa3D7|chr14|PF14_0124|Pf AAAAATATGGCATCATACGTTCTATAATGAATTGAGAGTTTCACCTGA
SU_CLEAN_contig_763       AAAAATATGGCATCATACGTTCTATAATGAATTGAGAGTTTCACCTGA
SU_CLEAN_contig_5504      ------------------------------------------------
SU_CLEAN_contig_2429      ------------------------------------------------
SU_CLEAN_contig_1229      ------------------------------------------------

PF14_0124g                AGAACATCCAGTCTTATTAACAGAAGCTCCATTAAATCCTAAAACAAA
Pfa3D7|chr14|PF14_0124|Pf AGAACATCCAGTCTTATTAACAGAAGCTCCATTAAATCCTAAAACAAA
SU_CLEAN_contig_763       AGAACATCCAGTCTTATTAACAGAAGCTCCATTAAATCCTAAAACAAA
SU_CLEAN_contig_5504      ------------------------------------------------
SU_CLEAN_contig_2429      ------------------------AGCTCCATTAAATCCTAAAACAAA
SU_CLEAN_contig_1229      ------------------------------------------------

PF14_0124g                TAGAGAAAAAATGACTCAAATTATGTTTGAGACATTTGATGTTCCAGC
Pfa3D7|chr14|PF14_0124|Pf TAGAGAAAAAATGACTCAAATTATGTTTGAGACATTTGATGTTCCAGC
SU_CLEAN_contig_763       TAGAGAAAAAATG-----------------------------------
SU_CLEAN_contig_5504      ------------------------------------------------
SU_CLEAN_contig_2429      TAGAGAAAAAATGACTCAAATTATGTTTGAGACATTTGATGTTCCAGC
SU_CLEAN_contig_1229      ------------------------------------------------

PF14_0124g                CATGTATGTCAGTATACAAGCCATCTTATCCCTATATGCATCAGGAAG
Pfa3D7|chr14|PF14_0124|Pf CATGTATGTCAGTATACAAGCCATCTTATCCCTATATGCATCAGGAAG
SU_CLEAN_contig_763       ------------------------------------------------
SU_CLEAN_contig_5504      ------------------------------------------------
SU_CLEAN_contig_2429      CATGTATGTCAGTATCCAAGCCATCTTATCCCTATATGCATCAGGAAG
SU_CLEAN_contig_1229      ------------------------------------------------

PF14_0124g                AACAACAGGTATAGAATGAAAGCATTCTTATTAATTTATATAATATAT
Pfa3D7|chr14|PF14_0124|Pf AACAACAG----------------------------------------
SU_CLEAN_contig_763       ------------------------------------------------
SU_CLEAN_contig_5504      ------------------------------------------------
SU_CLEAN_contig_2429      AACAACAG----------------------------------------
SU_CLEAN_contig_1229      ------------------------------------------------

PF14_0124g                TATATATATATATATGTATATTTTGTTTTATGAGTTTACTTGAACAAT
Pfa3D7|chr14|PF14_0124|Pf ------------------------------------------------
SU_CLEAN_contig_763       ------------------------------------------------
SU_CLEAN_contig_5504      ------------------------------------------------
SU_CLEAN_contig_2429      ------------------------------------------------
SU_CLEAN_contig_1229      ------------------------------------------------

PF14_0124g                CAAAAAAATTTTGAAAAAACAATCAAACGTTATATTCAGAAAATTTTT
Pfa3D7|chr14|PF14_0124|Pf ------------------------------------------------
SU_CLEAN_contig_763       ------------------------------------------------
SU_CLEAN_contig_5504      ------------------------------------------------
SU_CLEAN_contig_2429      ------------------------------------------------
SU_CLEAN_contig_1229      ------------------------------------------------

PF14_0124g                TTTTTTTTTTTTTTTTTTTTTATTGTATGAATAAGTCAGAATATTTTC
Pfa3D7|chr14|PF14_0124|Pf ------------------------------------------------
SU_CLEAN_contig_763       ------------------------------------------------
SU_CLEAN_contig_5504      ------------------------------------------------
SU_CLEAN_contig_2429      ------------------------------------------------
SU_CLEAN_contig_1229      ------------------------------------------------

PF14_0124g                TCAGTATACATATAAATATATATATATGTATATATATTTGTATGAACA
Pfa3D7|chr14|PF14_0124|Pf ------------------------------------------------
SU_CLEAN_contig_763       ------------------------------------------------
SU_CLEAN_contig_5504      ------------------------------------------------
SU_CLEAN_contig_2429      ------------------------------------------------
SU_CLEAN_contig_1229      ------------------------------------------------

PF14_0124g                ATTCAGAACATTTTCTCAGTGTACATATATATTTGACATATATATATA
Pfa3D7|chr14|PF14_0124|Pf ------------------------------------------------
SU_CLEAN_contig_763       ------------------------------------------------
SU_CLEAN_contig_5504      ------------------------------------------------
SU_CLEAN_contig_2429      ------------------------------------------------
SU_CLEAN_contig_1229      ------------------------------------------------

PF14_0124g                TATATATATATTTTTTTTTTTATTACATTATGTTATACCATATTTTGC
Pfa3D7|chr14|PF14_0124|Pf ------------------------------------------------
SU_CLEAN_contig_763       ------------------------------------------------
SU_CLEAN_contig_5504      ------------------------------------------------
SU_CLEAN_contig_2429      ------------------------------------------------
SU_CLEAN_contig_1229      ------------------------------------------------

PF14_0124g                ATGATTTAATTTTATCTGATTTTATTTCTTGTCCTAAATGTTCCCTGT
Pfa3D7|chr14|PF14_0124|Pf ------------------------------------------------
SU_CLEAN_contig_763       ------------------------------------------------
SU_CLEAN_contig_5504      ------------------------------------------------
SU_CLEAN_contig_2429      ------------------------------------------------
SU_CLEAN_contig_1229      ------------------------------------------------

PF14_0124g                AGGTATCGTTCTTGATAGTGGAGATGGAGTGAGCCACACCGTTCCCAT
Pfa3D7|chr14|PF14_0124|Pf --GTATCGTTCTTGATAGTGGAGATGGAGTGAGCCACACCGTTCCCAT
SU_CLEAN_contig_763       ------------------------------------------------
SU_CLEAN_contig_5504      ------------------------------------------------
SU_CLEAN_contig_2429      --GTATCGGTCTTGATAGTGGAGATGGAGTGAGCCACACCGTTCCCAT
SU_CLEAN_contig_1229      ------------------------------------------------

PF14_0124g                ATACGAAGGCTATGTATTACCCCATGCCATAAACAGAATTGACATGGC
Pfa3D7|chr14|PF14_0124|Pf ATACGAAGGCTATGTATTACCCCATGCCATAAACAGAATTGACATGGC
SU_CLEAN_contig_763       ------------------------------------------------
SU_CLEAN_contig_5504      ------------------------------------------------
SU_CLEAN_contig_2429      ATACGAAGGCTATGTATTACCCCATGCCATAAACAGAATTGACATGGC
SU_CLEAN_contig_1229      ------------------------------------------------

PF14_0124g                TGGAAGGGATTTGACCTATCACATGATGAAATTGTTTACAGAGAGGGG
Pfa3D7|chr14|PF14_0124|Pf TGGAAGGGATTTGACCTATCACATGATGAAATTGTTTACAGAGAGGGG
SU_CLEAN_contig_763       ------------------------------------------------
SU_CLEAN_contig_5504      ------------------------------------------------
SU_CLEAN_contig_2429      TGGAAGGGATTTGACCTATCACATGATGAAATTGTTTACAGAGAGGGG
SU_CLEAN_contig_1229      -------------------------------------------AGGGG

PF14_0124g                TCATACATTTACCACAACAGCTGAAAGGGAGATAGTTAGGGATATAAA
Pfa3D7|chr14|PF14_0124|Pf TCATACATTTACCACAACAGCTGAAAGGGAGATAGTTAGGGATATAAA
SU_CLEAN_contig_763       ------------------------------------------------
SU_CLEAN_contig_5504      ------------------------------------------------
SU_CLEAN_contig_2429      TCATACATTTACCACAACAGCTGAAAGGGAGATAGTTAGGGATATAAA
SU_CLEAN_contig_1229      TCATACATTTACCACAACAGCTGAAAGGGAGATAGTTAGGGATATAAA

PF14_0124g                AGAAAAACTATGTTACATAGCCATGGATTATGATGAAGAACTAAAACG
Pfa3D7|chr14|PF14_0124|Pf AGAAAAACTATGTTACATAGCCATGGATTATGATGAAGAACTAAAACG
SU_CLEAN_contig_763       ------------------------------------------------
SU_CLEAN_contig_5504      ------------------------------------------------
SU_CLEAN_contig_2429      AGAAAAACTATGTTACATAGCCATGGATTATGATGAAGAACTAAAACG
SU_CLEAN_contig_1229      AGAAAAACTATGTTACATAGCCATGGATTATGATGAAGAACTAAAACG

PF14_0124g                TTCTGAAGAACATTCAGATGAAATAGAAGAAATATATGAATTACCTGA
Pfa3D7|chr14|PF14_0124|Pf TTCTGAAGAACATTCAGATGAAATAGAAGAAATATATGAATTACCTGA
SU_CLEAN_contig_763       ------------------------------------------------
SU_CLEAN_contig_5504      ------------------------------------------------
SU_CLEAN_contig_2429      TTCTGAAGAACATTCAGATGAAATAGAAGAAATATATGAATTACCTGA
SU_CLEAN_contig_1229      TTCTGAAGAACATTCAGATGAAATAGAAGAAATATATGAATTACCTGA

PF14_0124g                TGGAAATTTAATAACTGTAGGAAGTGAAAGATTTCGATGTCCTGAGGC
Pfa3D7|chr14|PF14_0124|Pf TGGAAATTTAATAACTGTAGGAAGTGAAAGATTTCGATGTCCTGAGGC
SU_CLEAN_contig_763       ------------------------------------------------
SU_CLEAN_contig_5504      ------------------------------------------------
SU_CLEAN_contig_2429      TGGAAATTTAATAACTGTAGGAAGTGAAAGATTTCGATGTCCTGAGGC
SU_CLEAN_contig_1229      TGGAAATTTAATAACTGTAGGAAGTGAAAGATTTCGATGTCCTGAGGC

PF14_0124g                CTTATTTAATCCCACATTAATAGGTAGGGAATGTCCGGGTTTACACAT
Pfa3D7|chr14|PF14_0124|Pf CTTATTTAATCCCACATTAATAGGTAGGGAATGTCCGGGTTTACACAT
SU_CLEAN_contig_763       ------------------------------------------------
SU_CLEAN_contig_5504      ------------------------------------------------
SU_CLEAN_contig_2429      CTTATTTAATCCCACATTAATAGGTAGGGAATGTCCGGGTTTACACAT
SU_CLEAN_contig_1229      CTTATTTAATCCCACATTAATAGGTAGGGAATGTCCGGGTTTACACAT

PF14_0124g                AACAGCGTATCAAAGTATAATGAAATGTGATATTGATATAAGAAAAGA
Pfa3D7|chr14|PF14_0124|Pf AACAGCGTATCAAAGTATAATGAAATGTGATATTGATATAAGAAAAGA
SU_CLEAN_contig_763       ------------------------------------------------
SU_CLEAN_contig_5504      ------------------------------------------------
SU_CLEAN_contig_2429      AACAGCGTATCAAAGTATAATGAAATGTGATATTGATATAAGAAAAGA
SU_CLEAN_contig_1229      AACAGCGTATCAAAGTATAATGAAATGTGATATTGATATAAGAAAAGA

PF14_0124g                ATTATATAATAATATTGTTTTAAGTGGTGGTACTACAATGTATAATAA
Pfa3D7|chr14|PF14_0124|Pf ATTATATAATAATATTGTTTTAAGTGGTGGTACTACAATGTATAATAA
SU_CLEAN_contig_763       ------------------------------------------------
SU_CLEAN_contig_5504      ------------------------------------------------
SU_CLEAN_contig_2429      ATTATATAATAATATTGTTTTAAGTGGTGGTACTACAATGTATAATAA
SU_CLEAN_contig_1229      ATTATATAATAATATTGTTTTAAGTGGTGGTACTACAATGTATAATAA

PF14_0124g                TATAGGAGAAAGGCTAACCAAAGAAATGACAAACTTAGCACCCTCTTC
Pfa3D7|chr14|PF14_0124|Pf TATAGGAGAAAGGCTAACCAAAGAAATGACAAACTTAGCACCCTCTTC
SU_CLEAN_contig_763       ------------------------------------------------
SU_CLEAN_contig_5504      ------------------------------------------------
SU_CLEAN_contig_2429      TATAGGAGAAAGGCTAACCAAAGAAATGACAAACTTAGCACCCTCTTC
SU_CLEAN_contig_1229      TATAGGAGAAAGGCTAACCAAAGAAATGACAAACTTAGCACCCTCTTC

PF14_0124g                AATGAAAATTAAGGTCATTGCTCCACCTGAAAGAAAATATTCCGTATG
Pfa3D7|chr14|PF14_0124|Pf AATGAAAATTAAGGTCATTGCTCCACCTGAAAGAAAATATTCCGTATG
SU_CLEAN_contig_763       ------------------------------------------------
SU_CLEAN_contig_5504      ------------------------------------------------
SU_CLEAN_contig_2429      AATGAAAATTAAGGTCATTGCTCCACCTGAAAGAAAATATTCCGTATG
SU_CLEAN_contig_1229      AATGAAAATTAAGGTCATTGCTCCACCTGAAAGAAAATATTCCGTATG

PF14_0124g                GATAGGAGGATCAATCTTATCATCTCTTTCAACATTCCAACAAATGTG
Pfa3D7|chr14|PF14_0124|Pf GATAGGAGGATCAATCTTATCATCTCTTTCAACATTCCAACAAATGTG
SU_CLEAN_contig_763       ------------------------------------------------
SU_CLEAN_contig_5504      ------------------------------------------------
SU_CLEAN_contig_2429      GATAGGAG----------------------------------------
SU_CLEAN_contig_1229      GATAGGAGGATCAATCTTATCATCTCTTTCAACATTCCAACAAATGTG

PF14_0124g                GATAACAAAAGAGGAATACGAAGATTCGGGGCCTAGTATTGTTCATAG
Pfa3D7|chr14|PF14_0124|Pf GATAACAAAAGAGGAATACGAAGATTCGGGGCCTAGTATTGTTCATAG
SU_CLEAN_contig_763       ------------------------------------------------
SU_CLEAN_contig_5504      ------------------------------------------------
SU_CLEAN_contig_2429      ------------------------------------------------
SU_CLEAN_contig_1229      GATAACAAAAGAGGAATACGAAGATTCGGGGCCTAGTATTGTTCATAG

PF14_0124g                AAAATGTTTCTAAGAAGCTTATACAAAAAAGAAGATACATTTATATAT
Pfa3D7|chr14|PF14_0124|Pf AAAATGTTTCTAA-----------------------------------
SU_CLEAN_contig_763       ------------------------------------------------
SU_CLEAN_contig_5504      ------------------------------------------------
SU_CLEAN_contig_2429      ------------------------------------------------
SU_CLEAN_contig_1229      AAAATGTTTCTAAGAAGCTTATACAAAAAAGAAGATACATTTATATAT

PF14_0124g                GGCAAAAAAATAGCTTTCATTAATGTATATTTGGCTAATTCATGTTTG
Pfa3D7|chr14|PF14_0124|Pf ------------------------------------------------
SU_CLEAN_contig_763       ------------------------------------------------
SU_CLEAN_contig_5504      ------------------------------------------------
SU_CLEAN_contig_2429      ------------------------------------------------
SU_CLEAN_contig_1229      GGCAAAAAAATAGCTTTCATTAATGTATATTTGGCTAATTCATGTTTG

PF14_0124g                GTATATATTTATGAAGTTCACACATATATATATATATATATATATATG
Pfa3D7|chr14|PF14_0124|Pf ------------------------------------------------
SU_CLEAN_contig_763       ------------------------------------------------
SU_CLEAN_contig_5504      ------------------------------------------------
SU_CLEAN_contig_2429      ------------------------------------------------
SU_CLEAN_contig_1229      GTATATATTTATGAAGTTCACACATATATATATATATATATATATATG

PF14_0124g                AAGAACATAAAATAATTCCTTTTTTTTTTTTTTTTTTTAAAAATCCAT
Pfa3D7|chr14|PF14_0124|Pf ------------------------------------------------
SU_CLEAN_contig_763       ------------------------------------------------
SU_CLEAN_contig_5504      ------------------------------------------------
SU_CLEAN_contig_2429      ------------------------------------------------
SU_CLEAN_contig_1229      AAGAACATAAAATAATTCCTTTTTTTTTTTTTTTTTTTAAAAA-----

PF14_0124g                TTTTATGTCTTTAGTTTTTAATGTGTACTGAATTTGAATAGTAGTATA
Pfa3D7|chr14|PF14_0124|Pf ------------------------------------------------
SU_CLEAN_contig_763       ------------------------------------------------
SU_CLEAN_contig_5504      ------------------------------------------------
SU_CLEAN_contig_2429      ------------------------------------------------
SU_CLEAN_contig_1229      ------------------------------------------------

PF14_0124g                TAAAATGTATGCATATATATATATATAAAACAAAATATATTCTTAATT
Pfa3D7|chr14|PF14_0124|Pf ------------------------------------------------
SU_CLEAN_contig_763       ------------------------------------------------
SU_CLEAN_contig_5504      ------------------------------------------------
SU_CLEAN_contig_2429      ------------------------------------------------
SU_CLEAN_contig_1229      ------------------------------------------------

PF14_0124g                ATATTCGTTTACTTAAGTAGAATTTATATATTTGCTTAATAATTAAAT
Pfa3D7|chr14|PF14_0124|Pf ------------------------------------------------
SU_CLEAN_contig_763       ------------------------------------------------
SU_CLEAN_contig_5504      ------------------------------------------------
SU_CLEAN_contig_2429      ------------------------------------------------
SU_CLEAN_contig_1229      ------------------------------------------------

PF14_0124g                ATTTCCCCCCCATCCCACATTACATAATATATATACATATATATAATA
Pfa3D7|chr14|PF14_0124|Pf ------------------------------------------------
SU_CLEAN_contig_763       ------------------------------------------------
SU_CLEAN_contig_5504      ------------------------------------------------
SU_CLEAN_contig_2429      ------------------------------------------------
SU_CLEAN_contig_1229      ------------------------------------------------

PF14_0124g                TGACCACGTTTTTTCTGAATAATTAAATCTTATTTGTTTAAAGACTAA
Pfa3D7|chr14|PF14_0124|Pf ------------------------------------------------
SU_CLEAN_contig_763       ------------------------------------------------
SU_CLEAN_contig_5504      ------------------------------------------------
SU_CLEAN_contig_2429      ------------------------------------------------
SU_CLEAN_contig_1229      ------------------------------------------------

PF14_0124g                AATTTTTGGTAATTTATAAAATGAATTTGTTTTACCATATAATATATA
Pfa3D7|chr14|PF14_0124|Pf ------------------------------------------------
SU_CLEAN_contig_763       ------------------------------------------------
SU_CLEAN_contig_5504      ------------------------------------------------
SU_CLEAN_contig_2429      ------------------------------------------------
SU_CLEAN_contig_1229      ------------------------------------------------

PF14_0124g                TATATATATATATATATATATATATATATTTATTTATTTATTTATATG
Pfa3D7|chr14|PF14_0124|Pf ------------------------------------------------
SU_CLEAN_contig_763       ------------------------------------------------
SU_CLEAN_contig_5504      ------------------------------------------------
SU_CLEAN_contig_2429      ------------------------------------------------
SU_CLEAN_contig_1229      ------------------------------------------------

PF14_0124g                CAGTTGTTGTATTAAAAGAAGTATTAACATAACATTTTAATTATTTTT
Pfa3D7|chr14|PF14_0124|Pf ------------------------------------------------
SU_CLEAN_contig_763       ------------------------------------------------
SU_CLEAN_contig_5504      ------------------------------------------------
SU_CLEAN_contig_2429      ------------------------------------------------
SU_CLEAN_contig_1229      ------------------------------------------------

PF14_0124g                TTTTTTTTGGCATCGATTATATTTTTGTCATTTTTTACTTTTTAATTA
Pfa3D7|chr14|PF14_0124|Pf ------------------------------------------------
SU_CLEAN_contig_763       ------------------------------------------------
SU_CLEAN_contig_5504      ------------------------------------------------
SU_CLEAN_contig_2429      ------------------------------------------------
SU_CLEAN_contig_1229      ------------------------------------------------

PF14_0124g                TGTATAAATATAGGTAATAAAAAAAATGAAGGATATATGATAATTAAA
Pfa3D7|chr14|PF14_0124|Pf ------------------------------------------------
SU_CLEAN_contig_763       ------------------------------------------------
SU_CLEAN_contig_5504      ------------------------------------------------
SU_CLEAN_contig_2429      ------------------------------------------------
SU_CLEAN_contig_1229      ------------------------------------------------

PF14_0124g                ATAAATAAATAAATATATATATATATATATATATATAATATAACATAA
Pfa3D7|chr14|PF14_0124|Pf ------------------------------------------------
SU_CLEAN_contig_763       ------------------------------------------------
SU_CLEAN_contig_5504      ------------------------------------------------
SU_CLEAN_contig_2429      ------------------------------------------------
SU_CLEAN_contig_1229      ------------------------------------------------

PF14_0124g                TATATGTATGTATTGTATTCATATATTATATAAAAATATTAGGCTAAT
Pfa3D7|chr14|PF14_0124|Pf ------------------------------------------------
SU_CLEAN_contig_763       ------------------------------------------------
SU_CLEAN_contig_5504      ------------------------------------------------
SU_CLEAN_contig_2429      ------------------------------------------------
SU_CLEAN_contig_1229      ------------------------------------------------

PF14_0124g                ATATAGGTATAATTTTAGTATGAGCAATTAATTATTTTTTATAAAAAA
Pfa3D7|chr14|PF14_0124|Pf ------------------------------------------------
SU_CLEAN_contig_763       ------------------------------------------------
SU_CLEAN_contig_5504      ------------------------------------------------
SU_CLEAN_contig_2429      ------------------------------------------------
SU_CLEAN_contig_1229      ------------------------------------------------

PF14_0124g                AAAAAAAAAAAAAATCACATATCTTTTTTCCTCTTTTGATCATATAAA
Pfa3D7|chr14|PF14_0124|Pf ------------------------------------------------
SU_CLEAN_contig_763       ------------------------------------------------
SU_CLEAN_contig_5504      ------------------------------------------------
SU_CLEAN_contig_2429      ------------------------------------------------
SU_CLEAN_contig_1229      ------------------------------------------------

PF14_0124g                TAAAAAGAATTAAGTACCATTAGAGGAAATAAAATGGTTGCATCACCA
Pfa3D7|chr14|PF14_0124|Pf ------------------------------------------------
SU_CLEAN_contig_763       ------------------------------------------------
SU_CLEAN_contig_5504      ------------------------------------------------
SU_CLEAN_contig_2429      ------------------------------------------------
SU_CLEAN_contig_1229      ------------------------------------------------

PF14_0124g                AAAACTTTGACATGATTATTTGTTTGTCCATATTTGATTTTCCCCCAT
Pfa3D7|chr14|PF14_0124|Pf ------------------------------------------------
SU_CLEAN_contig_763       ------------------------------------------------
SU_CLEAN_contig_5504      ------------------------------------------------
SU_CLEAN_contig_2429      ------------------------------------------------
SU_CLEAN_contig_1229      ------------------------------------------------

PF14_0124g                GATAAAGCTTCCGTTGTATTAGCACCACTATCACTTCCATCATATTCG
Pfa3D7|chr14|PF14_0124|Pf ------------------------------------------------
SU_CLEAN_contig_763       ------------------------------------------------
SU_CLEAN_contig_5504      ------------------------------------------------
SU_CLEAN_contig_2429      ------------------------------------------------
SU_CLEAN_contig_1229      ------------------------------------------------

PF14_0124g                CTAGC
Pfa3D7|chr14|PF14_0124|Pf -----
SU_CLEAN_contig_763       -----
SU_CLEAN_contig_5504      -----
SU_CLEAN_contig_2429      -----
SU_CLEAN_contig_1229      -----

;

endblock;
