# Supplementary material for: cDNA sequences reveal considerable gene prediction inaccuracy in the Plasmodium falciparum genome
Source: BMC Genomics. 2007 Jul 27;8:255. doi: 10.1186/1471-2164-8-255 (PMC1978503; doi:10.1186/1471-2164-8-255)
Supplement: Additional file 2 — Genes with predicted coding regions fully covered by EST and confirmation of predicted introns. Aligned cDNA and predicted CDS sequences can be viewed by double clicking the hyper-linked gene names in the Excel file. [file 1471-2164-8-255-S2.zip › PF14_0138.TXT]

#NEXUS

[!This data assembled using Sequencher, from Gene Codes Corporation.]
begin data;
   dimensions ntax=2 nchar=1060;
   format datatype=dna gap=- interleave=yes;
   matrix

SU_CLEAN_contig_557       TATATATGAATTATCTGTCATCGCTTGATATTCATATTTTCATATTAT
Pfa3D7|chr14|PF14_0138|Pf ------------------------------------------------

SU_CLEAN_contig_557       CATATTTTCATTTTATTAAAAAATATTTCATTTTTTAGTTTTGTATCA
Pfa3D7|chr14|PF14_0138|Pf ------------------------------------------------

SU_CLEAN_contig_557       TATTGTAAATTATTTTTTCATTGTGTAACATATTACTTTGTTTTGTAA
Pfa3D7|chr14|PF14_0138|Pf ------------------------------------------------

SU_CLEAN_contig_557       TAAATAAGGAAATAATATCTGAAAAGATGGATTCAGCAAAGATACATT
Pfa3D7|chr14|PF14_0138|Pf --------------------------ATGGATTCAGCAAAGATACATT

SU_CLEAN_contig_557       TACAAATTAATGCTGGGAAATGTATTTATGATGGGAAAATGGTCAAAC
Pfa3D7|chr14|PF14_0138|Pf TACAAATTAATGCTGGGAAATGTATTTATGATGGGAAAATGGTCAAAC

SU_CLEAN_contig_557       CAGATAAACGAAAGGGGAAATTGGTCCTTTACAAAATTTATGATAATC
Pfa3D7|chr14|PF14_0138|Pf CAGATAAACGAAAGGGGAAATTGGTCCTTTACAAAATTTATGATAATC

SU_CLEAN_contig_557       TTTACAACTTTCAATGGATTAATAGAGAAAATAACGAAATTGAGGATA
Pfa3D7|chr14|PF14_0138|Pf TTTACAACTTTCAATGGATTAATAGAGAAAATAACGAAATTGAG----

SU_CLEAN_contig_557       ATTTGATATTAACCAAAAGCATTTCCTTAGAACGAGTTGAACAATGTA
Pfa3D7|chr14|PF14_0138|Pf ------------------------------------------------

SU_CLEAN_contig_557       AAACGGGAAGGGTCTATTTATTAAGAAATAAAACCAGAGGCGAAATTT
Pfa3D7|chr14|PF14_0138|Pf ------------------------------------------------

SU_CLEAN_contig_557       CGTTTTATTGGATGCAGGATTATGATGATTCGAAGGACGAAATTTTCG
Pfa3D7|chr14|PF14_0138|Pf -----------------------------------------ATTTTCG

SU_CLEAN_contig_557       TTAAGCAATTTAACTCCATTATAACAAATGAACTAGCAAACATCGACG
Pfa3D7|chr14|PF14_0138|Pf TTAAGCAATTTAACTCCATTATAACAAATGAACTAGCAAACATCGACG

SU_CLEAN_contig_557       CTGGAAGTAAACCATCTAATACAAATGATTATCTCTCTGAGTTGTCAG
Pfa3D7|chr14|PF14_0138|Pf CTGGAAGTAAACCATCTAATACAAATGATTATCTCTCTGAGTTGTCAG

SU_CLEAN_contig_557       GATTAATCATATCTCAAACGAGAAATATGAATAAAGATAATACAAAAA
Pfa3D7|chr14|PF14_0138|Pf GATTAATCATATCTCAAACGAGAAATATGAATAAAGATAATACAAAAA

SU_CLEAN_contig_557       AAGATATTTATTTTAAGGATATATTTAAAGGTGAATATTTTTCAAAAC
Pfa3D7|chr14|PF14_0138|Pf AAGATATTTATTTTAAGGATATATTTAAAGGTGAATATTTTTCAAAAC

SU_CLEAN_contig_557       TCTTGGAGATTCCAGAAGCATTAGAAGAATTAAAAATACATATGCCCG
Pfa3D7|chr14|PF14_0138|Pf TCTTGGAGATTCCAGAAGCATTAGAAGAATTAAAAATACATATGCCCG

SU_CLEAN_contig_557       AAGGATATAAAACCAAAGAAGATATTATAGATGTTATTAACAGCAGAG
Pfa3D7|chr14|PF14_0138|Pf AAGGATATAAAACCAAAGAAGATATTATAGATGTTATTAACAGCAGAG

SU_CLEAN_contig_557       CATTAAATCCAAACTTAAAAGCTCTAGATATGTCGCTACCTACACATT
Pfa3D7|chr14|PF14_0138|Pf CATTAAATCCAAACTTAAAAGCTCTAGATATGTCGCTACCTACACATT

SU_CLEAN_contig_557       TAAATTTTGTTCTAATTTCATTAAATTTACCACCTCATGAAGGAGAAG
Pfa3D7|chr14|PF14_0138|Pf TAAATTTTGTTCTAATTTCATTAAATTTACCACCTCATGAAGGAGAAG

SU_CLEAN_contig_557       TAAATGATCCTATGGAATATATTGTTGATGCTCTGGAAAAAAAATATA
Pfa3D7|chr14|PF14_0138|Pf TAAATGATCCTATGGAATATATTGTTGATGCTCTGGAAAAAAAATATA

SU_CLEAN_contig_557       CGAAGGAAGAGAATAATTAAATATTTTGAGGAAACATTAAAAATTCTT
Pfa3D7|chr14|PF14_0138|Pf CGAAGGAAGAGAATAATTAA----------------------------

SU_CLEAN_contig_557       CATATATTATGAGGTTATAATTTTTTTATGTGAACATATATGTATATA
Pfa3D7|chr14|PF14_0138|Pf ------------------------------------------------

SU_CLEAN_contig_557       ATTAATGTTCAAATAAATAATAGTAAAAAGATAAAAAAAAAAAAAAAA
Pfa3D7|chr14|PF14_0138|Pf ------------------------------------------------

SU_CLEAN_contig_557       AAAA
Pfa3D7|chr14|PF14_0138|Pf ----

;

endblock;
