# Supplementary material for: cDNA sequences reveal considerable gene prediction inaccuracy in the Plasmodium falciparum genome
Source: BMC Genomics. 2007 Jul 27;8:255. doi: 10.1186/1471-2164-8-255 (PMC1978503; doi:10.1186/1471-2164-8-255)
Supplement: Additional file 2 — Genes with predicted coding regions fully covered by EST and confirmation of predicted introns. Aligned cDNA and predicted CDS sequences can be viewed by double clicking the hyper-linked gene names in the Excel file. [file 1471-2164-8-255-S2.zip › PF14_0141.TXT]

#NEXUS

[!This data assembled using Sequencher, from Gene Codes Corporation.]
begin data;
   dimensions ntax=3 nchar=3659;
   format datatype=dna gap=- interleave=yes;
   matrix

PF14_0141        ATAACTAATATAATTATAAATATATATTTTATGTATTTTTTATATAAT
MAL14|PF14_0141  ------------------------------------------------
su_gi_contig_358 ------------------------------------------------

PF14_0141        AATATTTAAAAAATATTAAAATATGGGGAAAAAAGGATTTTTTTTTTT
MAL14|PF14_0141  ------------------------------------------------
su_gi_contig_358 ------------------------------------------------

PF14_0141        TTTTTTTTTGTTGCTATATTAAGCCATATATAAAATTTTAGAGGGTAA
MAL14|PF14_0141  ------------------------------------------------
su_gi_contig_358 ------------------------------------------------

PF14_0141        AGGGGTTGACATATATATATTATATTATATAAATATATATTCTTATAT
MAL14|PF14_0141  ------------------------------------------------
su_gi_contig_358 ------------------------------------------------

PF14_0141        AATATTCTTATTTATAATAATAAAAATTAACATATAATATTATTTAAA
MAL14|PF14_0141  ------------------------------------------------
su_gi_contig_358 ------------------------------------------------

PF14_0141        AAAATTAAAAAATATAAAATATGTTCTTTTTTTTTTAACATTATTAAT
MAL14|PF14_0141  ------------------------------------------------
su_gi_contig_358 ------------------------------------------------

PF14_0141        ATATTGGACTTTTATTTTTAAAAATATATAAAAAAAAAAGAAAGAATA
MAL14|PF14_0141  ------------------------------------------------
su_gi_contig_358 ------------------------------------------------

PF14_0141        TGGCAACCTTTGTTCTCCCATTATATATATATATAATAATATAATTGT
MAL14|PF14_0141  ------------------------------------------------
su_gi_contig_358 ------------------------------------------------

PF14_0141        AACAAAAATATATTCCTAGTTCGCTTTTATACCTTAAATAATTTTAAA
MAL14|PF14_0141  ------------------------------------------------
su_gi_contig_358 ------------------------------------------------

PF14_0141        CCTTTTATATATATAAAATAATATATATTTTATACATATATATTAATA
MAL14|PF14_0141  ------------------------------------------------
su_gi_contig_358 ------------------------------------------------

PF14_0141        TTAATATTAATATATAATAATTATTTATATACAATAACATAAATAATA
MAL14|PF14_0141  ------------------------------------------------
su_gi_contig_358 ------------------------------------------------

PF14_0141        TTATGAATTCATATTTATATCATTTTTTATATTATATAAAAAGAAATA
MAL14|PF14_0141  ------------------------------------------------
su_gi_contig_358 ------------------------------------------------

PF14_0141        TATATATATATATATATATATATTATTCCTTTTTTGGTGTATACCTGT
MAL14|PF14_0141  ------------------------------------------------
su_gi_contig_358 ------------------------------------------------

PF14_0141        AGAAATAAAATATTATATATATTATATATATATATATATATATTATAA
MAL14|PF14_0141  ------------------------------------------------
su_gi_contig_358 ------------------------------------------------

PF14_0141        TATGCATTATAATCATATAATTAAATTAATTAGTATATACATAATAAA
MAL14|PF14_0141  ------------------------------------------------
su_gi_contig_358 ------------------------------------------------

PF14_0141        ATCAATATACATATTTTTTATATTATTAGAAAAATTATACTTAATATA
MAL14|PF14_0141  ------------------------------------------------
su_gi_contig_358 ------------------------------------------------

PF14_0141        TTTTTATATTTTTTATAATATATTATAAAAAAATATTTAGTTCATTCC
MAL14|PF14_0141  ------------------------------------------------
su_gi_contig_358 ------------------------------------------------

PF14_0141        ATATAAAAACTAAAAAAACACTCACAAATTTTACATATGTGAAAAGTA
MAL14|PF14_0141  ------------------------------------------------
su_gi_contig_358 ------------------------------------------------

PF14_0141        TATATATATAATATATTACATATATAATATATTATAATATATATTAAT
MAL14|PF14_0141  ------------------------------------------------
su_gi_contig_358 ------------------------------------------------

PF14_0141        ATATGTATAATATTTTTATATTAAAATAAATAAATCAATTTTTTCTCA
MAL14|PF14_0141  ------------------------------------------------
su_gi_contig_358 ------------------------------------------------

PF14_0141        TTTATTTTACTATATTATTTATTTTTAAGAAATATTTTTTGGAAATTT
MAL14|PF14_0141  ------------------------------------------------
su_gi_contig_358 ------------------------------------------------

PF14_0141        TTTTTTTTTTTTTTTTATTATTTTTTAATATTTTTTTCGTCATTTTAT
MAL14|PF14_0141  ------------------------------------------------
su_gi_contig_358 ------------------------------------------------

PF14_0141        TATGCCATTAAATTAAAAATAAATAATAAAAAAAAAAAGGCTTTTATT
MAL14|PF14_0141  ------------------------------------------------
su_gi_contig_358 ------------------------------------------------

PF14_0141        ATATTTTAATTTTATTTGTGATATAAGAAATAACACAAAAAATTAAAA
MAL14|PF14_0141  ------------------------------------------------
su_gi_contig_358 ------------------------------------------------

PF14_0141        AATTAAAAAATAAAAAATAAAAATTATATAAGAACAACTTCTTGAATA
MAL14|PF14_0141  ------------------------------------------------
su_gi_contig_358 ------------------------------------------------

PF14_0141        TATATATATTTTTTTTTATATAAATTAACAAGGTAAGAAAAAAAAAGC
MAL14|PF14_0141  ------------------------------------------------
su_gi_contig_358 ------------------------------------------------

PF14_0141        AAAATAAAATTTGAGAATATTAAAATGTTTGTAATAATACAAATAAAT
MAL14|PF14_0141  ------------------------------------------------
su_gi_contig_358 --------TATTTTTTAATAT-TTTTTTCGTCATTTTATTATG-CCAT

PF14_0141        TTCTAAATTTCTTTAATAACAATTTGTTTGTGAATATTATATTAGATT
MAL14|PF14_0141  ------------------------------------------------
su_gi_contig_358 TAAATTAAAAATAAATAATAAAAAAAAAAAGGCTTTTATTATATTTTA

PF14_0141        TTGTAAATTTTATATCCTTTTTTTTTATGAATAATAAATACAAGAGGG
MAL14|PF14_0141  ------------------------------------------------
su_gi_contig_358 ATTTTATTTGTGATATAAGAAATAACACAAAAAATTAAAAAATTAAAA

PF14_0141        TTCATTTTTTCTGAGAAATATTAATATATATAAATATATATATATTAT
MAL14|PF14_0141  ------------------------------------------------
su_gi_contig_358 AATA-AAAAATAAAAATTATATAAGAACAACTTCTTGAATATATATAT

PF14_0141        ATATATTAATTTAATTTTTTTTTTTTTTTTTTTTTTTTTTTTTCCCCA
MAL14|PF14_0141  ------------------------------------------------
su_gi_contig_358 ATTTTTTTTTATATAAATTAACA-------------------------

PF14_0141        AATTTTTTTTAGATGGGAAGAAGACCAGCAAGGTGTTATAGGTACTGT
MAL14|PF14_0141  ------------ATGGGAAGAAGACCAGCAAGGTGTTATAGGTACTGT
su_gi_contig_358 ----------AGATGGGAAGAAGACCAGCAAGGTGTTATAGGTACTGT

PF14_0141        AAAAATAAACCCTACCCAAAGAGTCGTTACTGTAGAGGTGTTCCTGAC
MAL14|PF14_0141  AAAAATAAACCCTACCCAAAGAGTCGTTACTGTAGAGGTGTTCCTGAC
su_gi_contig_358 AAAAATAAACCCTACCCAAAGAGTCGTTACTGTAGAGGTGTTCCTGAC

PF14_0141        CCTAAGATAAGAATTTATGATATGGGTAGAAAGAAAGCTGATGTCAAT
MAL14|PF14_0141  CCTAAGATAAGAATTTATGATATGGGTAGAAAGAAAGCTGATGTCAAT
su_gi_contig_358 CCTAAGATAAGAATTTATGATATGGGTAGAAAGAAAGCTGATGTCAAT

PF14_0141        GAATTTAGCGGTGTAGTACATTTAGTATCTTACGAATATGAACAGATA
MAL14|PF14_0141  GAATTTAGCGGTGTAGTACATTTAGTATCTTACGAATATGAACAGATA
su_gi_contig_358 GAATTTAGCGGTGTAGTACATTTAGTATCTTACGAATATGAACAGATA

PF14_0141        TCATCTGAAGCTTTAGAAGCTGCACGTATTAGTGCAAACAAATATATG
MAL14|PF14_0141  TCATCTGAAGCTTTAGAAGCTGCACGTATTAGTGCAAACAAATATATG
su_gi_contig_358 TCATCTGAAGCTTTAGAAGCTGCACGTATTAGTGCAAACAAATATATG

PF14_0141        ATTACCAATTGTGGTAAAGATAATTTCCACTTAAGAGTAAGAATACAT
MAL14|PF14_0141  ATTACCAATTGTGGTAAAGATAATTTCCACTTAAGAGTAAGAATACAT
su_gi_contig_358 ATTACCAATTGTGGTAAAGATAATTTCCACTTAAGAGTAAGAATACAT

PF14_0141        CCTTTCCACGTTTTAAGAATTAATAAGATGTTGTCATGTGCAGGAGCT
MAL14|PF14_0141  CCTTTCCACGTTTTAAGAATTAATAAGATGTTGTCATGTGCAGGAGCT
su_gi_contig_358 CCTTTCCACGTTTTAAGAATTAATAAGATGTTGTCATGTGCAGGAGCT

PF14_0141        GATAGACTTCAAACTGGTATGAGAGGAGCCTTCGGTAAACCTAATGGT
MAL14|PF14_0141  GATAGACTTCAAACTGGTATGAGAGGAGCCTTCGGTAAACCTAATGGT
su_gi_contig_358 GATAGACTTCAAACTGGTATGAGAGGAGCCTTCGGTAAACCTAATGGT

PF14_0141        GTTGTGGCTAGAGTAGATATTGGTCAAGTGTTACTTTCCATAAGAACT
MAL14|PF14_0141  GTTGTGGCTAGAGTAGATATTGGTCAAGTGTTACTTTCCATAAGAACT
su_gi_contig_358 GTTGTGGCTAGAGTAGATATTGGTCAAGTGTTACTTTCCATAAGAACT

PF14_0141        AAAGAAAATTTCGTTTCAAAAGCTTGTGAAGCCTTAAGAAGAGCTAAA
MAL14|PF14_0141  AAAGAAAATTTCGTTTCAAAAGCTTGTGAAGCCTTAAGAAGAGCTAAA
su_gi_contig_358 AAAGAAAATTTCGTTTCAAAAGCTTGTGAAGCCTTAAGAAGAGCTAAA

PF14_0141        TATAAGTTCCCAGGAAGACAAAAAGTTTTTGTTAGTAATAAATGGGGA
MAL14|PF14_0141  TATAAGTTCCCAGGAAGACAAAAAGTTTTTGTTAGTAATAAATGGGGA
su_gi_contig_358 TATAAGTTCCCAGGAAGACAAAAAGTTTTTGTTAGTAATAAATGGGGA

PF14_0141        TTCACACCATTCTCTAAAGATGAGTATCAACAATATAAAAAAAAAGGA
MAL14|PF14_0141  TTCACACCATTCTCTAAAGATGAGTATCAACAATATAAAAAAAAAGGA
su_gi_contig_358 TTCACACCATTCTCTAAAGATGAGTATCAACAATATAAAAAAAAAGGA

PF14_0141        AGAATTATTTCAGATGGTGTTAGTTGTAAATTTATTAGAGAAAAGGGA
MAL14|PF14_0141  AGAATTATTTCAGATGGTGTTAGTTGTAAATTTATTAGAGAAAAGGGA
su_gi_contig_358 AGAATTATTTCAGATGGTGTTAGTTGTAAATTTATTAGAGAAAAGGGA

PF14_0141        CCACTTGACAAAATCTACAAAGATATTAATACGGTATTAGAATCATAA
MAL14|PF14_0141  CCACTTGACAAAATCTACAAAGATATTAATACGGTATTAGAATCATAA
su_gi_contig_358 CCACTTGACAAAATCTACAAAGATATTAATACGGTATTAGAATCATAA

PF14_0141        ACAAACAAAAAAAAAAAAAAAAAAATTTTTTGATTTTTATACCATATA
MAL14|PF14_0141  ------------------------------------------------
su_gi_contig_358 ACAAACAAAAAAAAAAAAAAAAAAAA----------------------

PF14_0141        TATATGTGAAATGGTAATAAATCATAAATAAATAAATAAATATATATT
MAL14|PF14_0141  ------------------------------------------------
su_gi_contig_358 ------------------------------------------------

PF14_0141        ATAATAATATAAATAGTAATAATAATTATTATTCTTATTGTTATCATT
MAL14|PF14_0141  ------------------------------------------------
su_gi_contig_358 ------------------------------------------------

PF14_0141        ATTTAGTCATATGAATAAGTTGTGACAATTAATTTTTTTTTTTTTTTT
MAL14|PF14_0141  ------------------------------------------------
su_gi_contig_358 ------------------------------------------------

PF14_0141        TTTTTTTTTTTTTTCCATTTTTCCTTCCTTTTTTACTGAATTCATTTA
MAL14|PF14_0141  ------------------------------------------------
su_gi_contig_358 ------------------------------------------------

PF14_0141        ATTTCATAAAGATGTATTATTTTATATATATTAAATTTATAAAGTTTA
MAL14|PF14_0141  ------------------------------------------------
su_gi_contig_358 ------------------------------------------------

PF14_0141        ATATTTTTATAAGACTTTAAAATATATTCTGTCTAAGATTAAATTTTA
MAL14|PF14_0141  ------------------------------------------------
su_gi_contig_358 ------------------------------------------------

PF14_0141        GTAAAAAAAAAAATATATGTATACATATATATATATATATATATATAT
MAL14|PF14_0141  ------------------------------------------------
su_gi_contig_358 ------------------------------------------------

PF14_0141        ATATATATATATATATAACATATATTCTTCTTGACGTGGAGACGTGAC
MAL14|PF14_0141  ------------------------------------------------
su_gi_contig_358 ------------------------------------------------

PF14_0141        CACCTAATAATATGTCAAAACGTGTGACTATTATATGGAAGAAATGGT
MAL14|PF14_0141  ------------------------------------------------
su_gi_contig_358 ------------------------------------------------

PF14_0141        CTTATGATTTAAATTTAAGTCATTAAATATAATGTACATGGAAAAACA
MAL14|PF14_0141  ------------------------------------------------
su_gi_contig_358 ------------------------------------------------

PF14_0141        GCTGAACATCAAATAATTGAATATTTTTTCATCGTCTAAATTATCATA
MAL14|PF14_0141  ------------------------------------------------
su_gi_contig_358 ------------------------------------------------

PF14_0141        TTGTATTCAAATGATGAAAGAAAAATATACATTCGTATTGAAAACAAC
MAL14|PF14_0141  ------------------------------------------------
su_gi_contig_358 ------------------------------------------------

PF14_0141        TACTTTTATCATTTATTGTGCAAATTATATATATATATATATATATAT
MAL14|PF14_0141  ------------------------------------------------
su_gi_contig_358 ------------------------------------------------

PF14_0141        ATATATATATATTATGAATGATAAAATGATTAAAATGTTTATATGTTT
MAL14|PF14_0141  ------------------------------------------------
su_gi_contig_358 ------------------------------------------------

PF14_0141        ATATGTTTATAAGGTTACATTTCTTTGTTCATGATAATATACAGTTGA
MAL14|PF14_0141  ------------------------------------------------
su_gi_contig_358 ------------------------------------------------

PF14_0141        ATATCATAATTGGGTTTATTTAGAAATTTAGACATAATTAATAGGTAT
MAL14|PF14_0141  ------------------------------------------------
su_gi_contig_358 ------------------------------------------------

PF14_0141        ATATTAAAATATATGTATACAAATAAAAGTATTGTATGTTTATCTTAT
MAL14|PF14_0141  ------------------------------------------------
su_gi_contig_358 ------------------------------------------------

PF14_0141        ATTTTATATTATCCAATAAAATATAAAGAATATTTTTTTAAACGAATC
MAL14|PF14_0141  ------------------------------------------------
su_gi_contig_358 ------------------------------------------------

PF14_0141        ATAACAAAAAAGATAAAGTCACCATTAAATGAATATATATAAATAAAT
MAL14|PF14_0141  ------------------------------------------------
su_gi_contig_358 ------------------------------------------------

PF14_0141        AAATATATATATATATAGTGTTTTTTTTTTTTTTTTTTTTTTTTTTTT
MAL14|PF14_0141  ------------------------------------------------
su_gi_contig_358 ------------------------------------------------

PF14_0141        TTTTTTTTTATGAACAGCCACAAAATAATAATAAAAAGTAGCCAAAAA
MAL14|PF14_0141  ------------------------------------------------
su_gi_contig_358 ------------------------------------------------

PF14_0141        AAATAAAAAGTATTCATAAAATGACATGACCTGTTCATAACAAAATGT
MAL14|PF14_0141  ------------------------------------------------
su_gi_contig_358 ------------------------------------------------

PF14_0141        TATACATCACATATGAGATAATATAAATATATTCTTTTACAGAATTAT
MAL14|PF14_0141  ------------------------------------------------
su_gi_contig_358 ------------------------------------------------

PF14_0141        CAATATGTTTATATATTCTTAATAATACGTTTTGTTAATTTTTAATTT
MAL14|PF14_0141  ------------------------------------------------
su_gi_contig_358 ------------------------------------------------

PF14_0141        TCTTTAAAAGAAATTAATATATATAATGTTGATCTATACGGAGTACTA
MAL14|PF14_0141  ------------------------------------------------
su_gi_contig_358 ------------------------------------------------

PF14_0141        CAAAATAAATTTGGAACATATTAAATTTAAATAATATGAAATATAGGA
MAL14|PF14_0141  ------------------------------------------------
su_gi_contig_358 ------------------------------------------------

PF14_0141        TATTATGTTATATATAGAAAAAATAGTTTCCCCTAGTAATATAATATT
MAL14|PF14_0141  ------------------------------------------------
su_gi_contig_358 ------------------------------------------------

PF14_0141        ATATAATATATATATATATATATATATATATATATATATTATATCATA
MAL14|PF14_0141  ------------------------------------------------
su_gi_contig_358 ------------------------------------------------

PF14_0141        TAAAACATGCACACATATGTACTCTTATAAATACATGTTTTTTTCGTT
MAL14|PF14_0141  ------------------------------------------------
su_gi_contig_358 ------------------------------------------------

PF14_0141        TCTTTTTATTTTTTCATTTATTAAAATATAATTATATAAAAATAAAAA
MAL14|PF14_0141  ------------------------------------------------
su_gi_contig_358 ------------------------------------------------

PF14_0141        TTGGGAAAAGA
MAL14|PF14_0141  -----------
su_gi_contig_358 -----------

;

endblock;
