# Supplementary material for: cDNA sequences reveal considerable gene prediction inaccuracy in the Plasmodium falciparum genome
Source: BMC Genomics. 2007 Jul 27;8:255. doi: 10.1186/1471-2164-8-255 (PMC1978503; doi:10.1186/1471-2164-8-255)
Supplement: Additional file 2 — Genes with predicted coding regions fully covered by EST and confirmation of predicted introns. Aligned cDNA and predicted CDS sequences can be viewed by double clicking the hyper-linked gene names in the Excel file. [file 1471-2164-8-255-S2.zip › PF14_0157.TXT]

#NEXUS

[!This data assembled using Sequencher, from Gene Codes Corporation.]
begin data;
   dimensions ntax=3 nchar=3667;
   format datatype=dna gap=- interleave=yes;
   matrix

PF14_0157         TCTATATATATTTCTTTTATAAAATTTTTGTTTTAATTCTACAACTAT
MAL14|PF14_0157   ------------------------------------------------
su_gi_contig_3403 ------------------------------------------------

PF14_0157         ATATTTGTTATATTTTCAAGTTATTATACTAATTGGTCTAGGTAAGAC
MAL14|PF14_0157   ------------------------------------------------
su_gi_contig_3403 ------------------------------------------------

PF14_0157         AGGACATGGTGTTTTTTTAACATAGACCTTTTGGATATCTTTTATCTT
MAL14|PF14_0157   ------------------------------------------------
su_gi_contig_3403 ------------------------------------------------

PF14_0157         TAACTTATTCCTTATTTCTAATTTTACGGTTTTAGGTGCTTTTTTTCT
MAL14|PF14_0157   ------------------------------------------------
su_gi_contig_3403 ------------------------------------------------

PF14_0157         ATAATATAATAAGTTATATACTTCATCTTCAGAACTGGAATAAATGTT
MAL14|PF14_0157   ------------------------------------------------
su_gi_contig_3403 ------------------------------------------------

PF14_0157         ATAACATCCATTCCATATAATATGACAATATAATAAATAAGATATAGC
MAL14|PF14_0157   ------------------------------------------------
su_gi_contig_3403 ------------------------------------------------

PF14_0157         GAAACAAAAAGTTACAATTTTTTGAACATTCATTTTATTATGTTTTAT
MAL14|PF14_0157   ------------------------------------------------
su_gi_contig_3403 ------------------------------------------------

PF14_0157         TATTTTCTTCTTTTCTTATATTTTATCTATATAGTTTTTGATATATAT
MAL14|PF14_0157   ------------------------------------------------
su_gi_contig_3403 ------------------------------------------------

PF14_0157         ATATATATATATATATTGTAATAGATAAAAAATCCCCACCATTATATG
MAL14|PF14_0157   ------------------------------------------------
su_gi_contig_3403 ------------------------------------------------

PF14_0157         AATTATATTTAAAATTTTTATTATATCTTAAGTAGGATAATAATACGT
MAL14|PF14_0157   ------------------------------------------------
su_gi_contig_3403 ------------------------------------------------

PF14_0157         AAAAATAAATTTTTAATAATGAGGAAATATATATATATATTGTTATAA
MAL14|PF14_0157   ------------------------------------------------
su_gi_contig_3403 ------------------------------------------------

PF14_0157         TAAAAGACAAATATATATATTATAATATATCTGTAGAAAAATAAAAAG
MAL14|PF14_0157   ------------------------------------------------
su_gi_contig_3403 ------------------------------------------------

PF14_0157         CAAAAAAAAAAAACAAAAACAAAGAAGGAACATACTGATGGATAACTT
MAL14|PF14_0157   ------------------------------------------------
su_gi_contig_3403 ------------------------------------------------

PF14_0157         TTGATTATATCATATTAAGCTAATATTATATATATATATACATATTGT
MAL14|PF14_0157   ------------------------------------------------
su_gi_contig_3403 ------------------------------------------------

PF14_0157         AGTATTTTTTTATTTTTAATATTTTTGACAAAGGACCTATTACAATTA
MAL14|PF14_0157   ------------------------------------------------
su_gi_contig_3403 ------------------------------------------------

PF14_0157         ATAGAAATATACACGCAAAAAGGAAGGAAGGAAGAAAGAAAGAAAGAA
MAL14|PF14_0157   ------------------------------------------------
su_gi_contig_3403 ------------------------------------------------

PF14_0157         AGAATAGGGAAAAAAAAAGAAATATTTGGAATAAAAAAATATTACCAG
MAL14|PF14_0157   ------------------------------------------------
su_gi_contig_3403 ------------------------------------------------

PF14_0157         TGAAACAATATAAATATTTTGATACTGTTATATTTTTTTATAAAAGTA
MAL14|PF14_0157   ------------------------------------------------
su_gi_contig_3403 ------------------------------------------------

PF14_0157         ATAATTTATTGATTAAAAAAAAAACAAATATAATATATTAAAGAATAA
MAL14|PF14_0157   ------------------------------------------------
su_gi_contig_3403 ------------------------------------------------

PF14_0157         TATAAAATATTAATATAAAAATATTGAATAATCAAACACAAAAAGGAA
MAL14|PF14_0157   ------------------------------------------------
su_gi_contig_3403 ------------------------------------------------

PF14_0157         TATAATTACTACAATACTATATTATACGTTATGCTTTCTTAAAAAGTA
MAL14|PF14_0157   ------------------------------------------------
su_gi_contig_3403 ------------------------------------------------

PF14_0157         TAATAATATATTAATATATATATAATATATATATAATATTATATATAA
MAL14|PF14_0157   ------------------------------------------------
su_gi_contig_3403 ------------------------------------------------

PF14_0157         ATTTATAGGGGAAAAATAGGAAAGGAGAAATAATGATTAACTAAGAAT
MAL14|PF14_0157   ------------------------------------------------
su_gi_contig_3403 ------------------------------------------------

PF14_0157         ATATAAATGATAAAAATTTTAGTACCGCTTATAAAAAAAAATTCTTTT
MAL14|PF14_0157   ------------------------------------------------
su_gi_contig_3403 ------------------------------------------------

PF14_0157         TTTTTTTTTTTTAAATAATTATTCATAATATTTATATAATATACATTT
MAL14|PF14_0157   ------------------------------------------------
su_gi_contig_3403 ------------------------------------------------

PF14_0157         ATGTATTATATATATATATATATATATATAAATTTTTTTTTTTTTTTT
MAL14|PF14_0157   ------------------------------------------------
su_gi_contig_3403 ------------------------------------------------

PF14_0157         TTTTTTTTCAAAAAGGAAATTATTTAGATGTTATATAAAGAATATCAT
MAL14|PF14_0157   ------------------------------------------------
su_gi_contig_3403 -------------------------------------------ATCAT

PF14_0157         TTGCTATATATTTATTTTATTATTTTACTAATATTTTATATATATATA
MAL14|PF14_0157   ------------------------------------------------
su_gi_contig_3403 TTGCTATATATTTATTTTATTATTTTACTAATATTTTATATATATATA

PF14_0157         -TTTTTTTTATGTTTATATTTGTATAAGCAAATTTTTCTATTTTATAA
MAL14|PF14_0157   ------------------------------------------------
su_gi_contig_3403 TTTTTTTTTATGTTTATATTTGTATAAGCAAATTTTTCTATTTTATAA

PF14_0157         TTTTTACCAGAC-AAAAAAGTTATGGAATTTTTATTATTTGTTTCATA
MAL14|PF14_0157   ------------------------------------------------
su_gi_contig_3403 TTTTTACCAGACAAAAAAAGTTATGGAATTTTTATTATTTGTTTCATA

PF14_0157         GTTATTTTCGTATTACCTAAAATTTTCTTGTTTAATAATTTTATATGA
MAL14|PF14_0157   ------------------------------------------------
su_gi_contig_3403 GTTATTTTCGTATTACCTAAAATTTTCTTGTTTAATAATTTTATATGA

PF14_0157         GTTATAATTTTAAATGGGAAGAAGACCACTGGATAAAAACTT-AAAAA
MAL14|PF14_0157   -------------ATGGGAAGAAGACCACTGGATAAAAACTT-AAAAA
su_gi_contig_3403 GTTATAATTTTAAATGGGAAGAAGACCACTGGATAAAAACTTAAAAAA

PF14_0157         AGGAAAAAAATGTGAAAGTAATAAAAAAAAGAAAAAGGAAAAAGGGAT
MAL14|PF14_0157   AGGAAAAAAATGTGAAAGTAATAAAAAAAAGAAAAAGGAAAAAGGGAT
su_gi_contig_3403 AGGAAAAAAATGTGAAAGTAATAAAAAAAAGAAAAAGGAAAAAGGGAT

PF14_0157         CAGATAGTGATGATGACGATGATGATATTGAAATAGCTAATACTAATG
MAL14|PF14_0157   CAGATAGTGATGATGACGATGATGATATTGAAATAGCTAATACTAATG
su_gi_contig_3403 CAGATAGTGATGATGACGATGATGATATTGAAATAGCTAATACTAATG

PF14_0157         TTCCCATAAATAAAAATGTTTCTACTAAATTTAAACAAAGAGAAAAAG
MAL14|PF14_0157   TTCCCATAAATAAAAATGTTTCTACTAAATTTAAACAAAGAGAAAAAG
su_gi_contig_3403 TTCCCATAAATAAAAATGTTTCTACTAAATTTAAACAAAGAGAAAAAG

PF14_0157         TTGATATTAATTTAATATTGGCACAAGATGAAGAGGATGCATTTAAGT
MAL14|PF14_0157   TTGATATTAATTTAATATTGGCACAAGATGAAGAGGATGCATTTAA--
su_gi_contig_3403 TTGATATTAATTTAATATTGGCACAAGATGAAGAGGATGCATTTAA--

PF14_0157         AAGATATTTTTAATATGTATATGTGCATATAATATATATATATATATA
MAL14|PF14_0157   ------------------------------------------------
su_gi_contig_3403 ------------------------------------------------

PF14_0157         TATATATATATGTTGAAAATATGAAACGCGAATCTTATATGTAAAAAA
MAL14|PF14_0157   ------------------------------------------------
su_gi_contig_3403 ------------------------------------------------

PF14_0157         TGACACTACACGTTAATAATTTATGAATAGACGTTTTATATACATATT
MAL14|PF14_0157   ------------------------------------------------
su_gi_contig_3403 ------------------------------------------------

PF14_0157         AAAATATATGCTATAAAATATATCTTATATATATATATATATATATAT
MAL14|PF14_0157   ------------------------------------------------
su_gi_contig_3403 ------------------------------------------------

PF14_0157         ATATATATATATATATTATTTTTTATGTAGAACGAAAACGTATTGCTG
MAL14|PF14_0157   ------------------------------AACGAAAACGTATTGCTG
su_gi_contig_3403 ------------------------------AACGAAAACGTATTGCTG

PF14_0157         GACAAAAGTGAATGCTGGAAATACCTCACTGGTTAAAAGAAAACTTTG
MAL14|PF14_0157   GACAAAAGTGAATGCTGGAAATACCTCACTGGTTAAAAGAAAACTTTG
su_gi_contig_3403 GACAAAAGTGAATGCTGGAAATACCTCACTGGTTAAAAGAAAACTTTG

PF14_0157         TACAGTTTGTGGATTTGAAGGGAAATATAAATGCTTAAAATGTTTTGA
MAL14|PF14_0157   TACAGTTTGTGGATTTGAAGGGAAATATAAATGCTTAAAATGTTTTGA
su_gi_contig_3403 TACAGTTTGTGGATTTGAAGGGAAATATAAATGCTTAAAATGTTTTGA

PF14_0157         ACATAAACCTACTTCTTTTGTAAGATATACATGTTCTTTAAATTGTAA
MAL14|PF14_0157   ACATAAACCTACTTCTTTTGTAAGATATACATGTTCTTTAAATTGTAA
su_gi_contig_3403 ACATAAACCTACTTCTTTTGTAAGATATACATGTTCTTTAAATTGTAA

PF14_0157         AAAAATTCATGATGAATCTTCTTGTTGTAAATCTAAAATGTTAGGAAC
MAL14|PF14_0157   AAAAATTCATGATGAATCTTCTTGTTGTAAATCTAAAATGTTAGGAAC
su_gi_contig_3403 AAAAATTCATGATGAATCTTCTTGTTGTAAATCTAAAATGTTAGGAAC

PF14_0157         ATGGTAAAAGGATCAATGTTTGATTAAATTTATTTTATTTTTATTTTT
MAL14|PF14_0157   ATGGTAA-----------------------------------------
su_gi_contig_3403 ATGGTAAAAGGATCAATGTTTGATTAAATTTATTTTATTTTTATTTTT

PF14_0157         TTGAGTATTATAACAATATAATAAATTATACATATAATAAATATGTAC
MAL14|PF14_0157   ------------------------------------------------
su_gi_contig_3403 TTGAGTATTATAAC----------------------------------

PF14_0157         CGTTTATTTATTTATTTATTTATTATTTATTTTTTTTTTTATAAACCA
MAL14|PF14_0157   ------------------------------------------------
su_gi_contig_3403 ------------------------------------------------

PF14_0157         TAATATTATTATATATAATTTTTTTTTTTTTTATACCATTTGTTTGCT
MAL14|PF14_0157   ------------------------------------------------
su_gi_contig_3403 ------------------------------------------------

PF14_0157         GTTTTATAATATAGTTTAAAATTAGCACATTAAAAAAAATAAAAATAA
MAL14|PF14_0157   ------------------------------------------------
su_gi_contig_3403 ------------------------------------------------

PF14_0157         AAATAAGAAAAAGGATAAAAATAAATCATTAAATGAAAAAAAAAAGAA
MAL14|PF14_0157   ------------------------------------------------
su_gi_contig_3403 ------------------------------------------------

PF14_0157         TAAATAATATATGTATTTATATCCTTATATATACATATTATTAATATC
MAL14|PF14_0157   ------------------------------------------------
su_gi_contig_3403 ------------------------------------------------

PF14_0157         TTTAATTAAACAAATTGAAAAAATATATACTATATAAATTAATAAAAT
MAL14|PF14_0157   ------------------------------------------------
su_gi_contig_3403 ------------------------------------------------

PF14_0157         ATTTTATCCTTTTTTTTTTTAGAAGGATTAGAGTATGTTTTTAAAAAA
MAL14|PF14_0157   ------------------------------------------------
su_gi_contig_3403 ------------------------------------------------

PF14_0157         TTATAACATAATAAATGTGAGAAAATTAATGAGTTTCCATATAATTGT
MAL14|PF14_0157   ------------------------------------------------
su_gi_contig_3403 ------------------------------------------------

PF14_0157         ATATATATATATATATATTATTATTATTATTATTATGTTACGATTTAT
MAL14|PF14_0157   ------------------------------------------------
su_gi_contig_3403 ------------------------------------------------

PF14_0157         TTTATGCCAAAGGATATAATTATGACATTATCAATCATCTACATTTTG
MAL14|PF14_0157   ------------------------------------------------
su_gi_contig_3403 ------------------------------------------------

PF14_0157         ATCAGAATCATTCATATCATCATCTAGAAAAATATTCGTCATGTCATT
MAL14|PF14_0157   ------------------------------------------------
su_gi_contig_3403 ------------------------------------------------

PF14_0157         ATTCTTAACATTTGAAATGTTAAAGAAATGTATACCTTTTTTATTAAA
MAL14|PF14_0157   ------------------------------------------------
su_gi_contig_3403 ------------------------------------------------

PF14_0157         TTCTAATAACAATTTAAGAAAATCATTTTCATCTAGATTTATACTTCT
MAL14|PF14_0157   ------------------------------------------------
su_gi_contig_3403 ------------------------------------------------

PF14_0157         TTTTTCACACATATCCAAATGTTCTAAAACATCTAAACAATATTTTTT
MAL14|PF14_0157   ------------------------------------------------
su_gi_contig_3403 ------------------------------------------------

PF14_0157         AAATGGGAAGTTTACGGGAACTTGTTTATTTAATGTGCACCAGTTTTT
MAL14|PF14_0157   ------------------------------------------------
su_gi_contig_3403 ------------------------------------------------

PF14_0157         ATAATTATGTTCTAACATATTAAGTACTGCATTTCTTTTAAAGATTGC
MAL14|PF14_0157   ------------------------------------------------
su_gi_contig_3403 ------------------------------------------------

PF14_0157         ATGAAGGGTTTTTCTCTTTCTACTGAAGCATATTCTTAGTAAATTATC
MAL14|PF14_0157   ------------------------------------------------
su_gi_contig_3403 ------------------------------------------------

PF14_0157         CCACTCATCAAAATTTGTTAAGAAACTACTTTCTTTTGGTATAAGTTT
MAL14|PF14_0157   ------------------------------------------------
su_gi_contig_3403 ------------------------------------------------

PF14_0157         AACAATAACACTATCCACTTTTGGGGGAGGATTAAAACTGCTTCTATT
MAL14|PF14_0157   ------------------------------------------------
su_gi_contig_3403 ------------------------------------------------

PF14_0157         GACATTACAAACTTTTGTAACTTTACAGAAAAGTTTTACATTAATAGT
MAL14|PF14_0157   ------------------------------------------------
su_gi_contig_3403 ------------------------------------------------

PF14_0157         TAATCTGCTATAATTACTATCTCCAACATTGGCTAACATTCTTTCCGC
MAL14|PF14_0157   ------------------------------------------------
su_gi_contig_3403 ------------------------------------------------

PF14_0157         AAATTCTTTTTGAAACATTAAAACAGCACATTTGAATAATGGTCTATG
MAL14|PF14_0157   ------------------------------------------------
su_gi_contig_3403 ------------------------------------------------

PF14_0157         TGATATTAATTTAAAAATAAGTGGACTTGATATTTTATATGGAATATT
MAL14|PF14_0157   ------------------------------------------------
su_gi_contig_3403 ------------------------------------------------

PF14_0157         AGCTGTACAAACATCAAATTTAGGAAATACCGTTTTAATAGCATCTCC
MAL14|PF14_0157   ------------------------------------------------
su_gi_contig_3403 ------------------------------------------------

PF14_0157         TTCATATACTTCTAAATTATTATAACCTTCATAAAGACATCTTTTTTT
MAL14|PF14_0157   ------------------------------------------------
su_gi_contig_3403 ------------------------------------------------

PF14_0157         TACCTCACTAATCATTCTTGAATCAATATCTATTGTTATAACTTTTTT
MAL14|PF14_0157   ------------------------------------------------
su_gi_contig_3403 ------------------------------------------------

PF14_0157         AGCTAGTGGTAACAATTTAACCGTTAAATTTCCTGTACCACATCCAAT
MAL14|PF14_0157   ------------------------------------------------
su_gi_contig_3403 ------------------------------------------------

PF14_0157         TTCTAATACTATATCTGAGCTTTTTATTTTTGCTGCATATATAATTTT
MAL14|PF14_0157   ------------------------------------------------
su_gi_contig_3403 ------------------------------------------------

PF14_0157         ATCTAAAATACCTGGGTTTTTTAAAAGATGCTGACCATGTTTTTTATA
MAL14|PF14_0157   ------------------------------------------------
su_gi_contig_3403 ------------------------------------------------

PF14_0157         TAATATCATATTCATTTTA
MAL14|PF14_0157   -------------------
su_gi_contig_3403 -------------------

;

endblock;
