# Supplementary material for: cDNA sequences reveal considerable gene prediction inaccuracy in the Plasmodium falciparum genome
Source: BMC Genomics. 2007 Jul 27;8:255. doi: 10.1186/1471-2164-8-255 (PMC1978503; doi:10.1186/1471-2164-8-255)
Supplement: Additional file 2 — Genes with predicted coding regions fully covered by EST and confirmation of predicted introns. Aligned cDNA and predicted CDS sequences can be viewed by double clicking the hyper-linked gene names in the Excel file. [file 1471-2164-8-255-S2.zip › PF14_0167.TXT]

#NEXUS

[!This data assembled using Sequencher, from Gene Codes Corporation.]
begin data;
   dimensions ntax=4 nchar=3931;
   format datatype=dna gap=- interleave=yes;
   matrix

PF14_0167         AAAAAAAAAAAAAAAAAAAAAAAAAGAATCATATGTACAGGAATATAT
MAL14|PF14_0167   ------------------------------------------------
su_gi_contig_3092 ------------------------------------------------
Frag[0002]        ------------------------------------------------

PF14_0167         TTTATTCGAACTTCATTTAAGCTAGCTATATAAGCATGTCACTAAAAA
MAL14|PF14_0167   ------------------------------------------------
su_gi_contig_3092 ------------------------------------------------
Frag[0002]        ------------------------------------------------

PF14_0167         AAAAAAAAAAAATAATAAAAGAATATTTACACATAATAAATATTTGAA
MAL14|PF14_0167   ------------------------------------------------
su_gi_contig_3092 ------------------------------------------------
Frag[0002]        ------------------------------------------------

PF14_0167         GATCTTATCTTTATAATTTCCCCTTTCTACAATATGAAAATATTTATA
MAL14|PF14_0167   ------------------------------------------------
su_gi_contig_3092 ------------------------------------------------
Frag[0002]        ------------------------------------------------

PF14_0167         ACTTTTATTTTTTTGTTTTTTTCTTTTTCATTTATTATTTCATATTTT
MAL14|PF14_0167   ------------------------------------------------
su_gi_contig_3092 ------------------------------------------------
Frag[0002]        ------------------------------------------------

PF14_0167         CAATAATATATATATATTTTTCTTTTAATTATGTCATGAAGAGATAAA
MAL14|PF14_0167   ------------------------------------------------
su_gi_contig_3092 ------------------------------------------------
Frag[0002]        ------------------------------------------------

PF14_0167         TATATGGACAACCATCATTATATATATGTATATGTATTAAATGCCTTC
MAL14|PF14_0167   ------------------------------------------------
su_gi_contig_3092 ------------------------------------------------
Frag[0002]        ------------------------------------------------

PF14_0167         ATGCTATAAAGAAAAATAAAAAAATGTCTTTTCATTTAATTCAAAGAA
MAL14|PF14_0167   ------------------------------------------------
su_gi_contig_3092 ------------------------------------------------
Frag[0002]        ------------------------------------------------

PF14_0167         CGGATATAAGTATATATAAGATCGTTATATAGGTTGAATTCATTTAAT
MAL14|PF14_0167   ------------------------------------------------
su_gi_contig_3092 ------------------------------------------------
Frag[0002]        ------------------------------------------------

PF14_0167         TATGAATTATATTTTATGCGTCTTAAAAATATAAATTTTTATATATGG
MAL14|PF14_0167   ------------------------------------------------
su_gi_contig_3092 ------------------------------------------------
Frag[0002]        ------------------------------------------------

PF14_0167         ACTGAAATTCATTAAAGATTAATGATTTACAGTAAATGGGGGAAAAAA
MAL14|PF14_0167   ------------------------------------------------
su_gi_contig_3092 ------------------------------------------------
Frag[0002]        ------------------------------------------------

PF14_0167         AACATATATATATATATATATATATATGTTGAACTATTAGGGTTATAA
MAL14|PF14_0167   ------------------------------------------------
su_gi_contig_3092 ------------------------------------------------
Frag[0002]        ------------------------------------------------

PF14_0167         AATTATTGCCTAATATTCCTTTTTATTTTTATTTCTTAATTTCTTGTG
MAL14|PF14_0167   ------------------------------------------------
su_gi_contig_3092 ------------------------------------------------
Frag[0002]        ------------------------------------------------

PF14_0167         AACTGATTATTATTTATATAGTAAATAATTATATACATGCATTTACTA
MAL14|PF14_0167   ------------------------------------------------
su_gi_contig_3092 ------------------------------------------------
Frag[0002]        ------------------------------------------------

PF14_0167         ATATTTATATAACACAAAATACGTTATATATTCAATATATCTAGATGT
MAL14|PF14_0167   ------------------------------------------------
su_gi_contig_3092 ------------------------------------------------
Frag[0002]        ------------------------------------------------

PF14_0167         GTGATAAGTAAAAATATCATAAAATTATTATATAACACGAGGATTATC
MAL14|PF14_0167   ------------------------------------------------
su_gi_contig_3092 ------------------------------------------------
Frag[0002]        ------------------------------------------------

PF14_0167         TAAGTATTAGTATGAAAAATTTTACTTCATATATGATAATTTTCAACA
MAL14|PF14_0167   ------------------------------------------------
su_gi_contig_3092 ------------------------------------------------
Frag[0002]        ------------------------------------------------

PF14_0167         TTTCTTTTTAATGAATATTTAATAAATTAGGTATTAAATTTTTCTCTT
MAL14|PF14_0167   ------------------------------------------------
su_gi_contig_3092 ------------------------------------------------
Frag[0002]        ------------------------------------------------

PF14_0167         AATTTTTTTTTTTAAATTAATAAAAATTTAAGGATTCAGTTAAATTTT
MAL14|PF14_0167   ------------------------------------------------
su_gi_contig_3092 ------------------------------------------------
Frag[0002]        ------------------------------------------------

PF14_0167         TAATCAGATTAAATTATATATATATATATATATATATACATATATATA
MAL14|PF14_0167   ------------------------------------------------
su_gi_contig_3092 ------------------------------------------------
Frag[0002]        ------------------------------------------------

PF14_0167         CACATGTGTGTTAACTGTATTTTTATAAAAATGTAAATAAGTTATGGG
MAL14|PF14_0167   ------------------------------------------------
su_gi_contig_3092 ------------------------------------------------
Frag[0002]        ------------------------------------------------

PF14_0167         AATATATTTTTTTTTTTCTTTTATTTCAATATAGAATATCATAATCCT
MAL14|PF14_0167   ------------------------------------------------
su_gi_contig_3092 ------------------------------------------------
Frag[0002]        ------------------------------------------------

PF14_0167         CAAATTTTGTATACCATTAAGTAATATATATTTTTATTAGAAATGTAG
MAL14|PF14_0167   ------------------------------------------------
su_gi_contig_3092 ------------------------------------------------
Frag[0002]        ------------------------------------------------

PF14_0167         GGATTATAATTTATCATAAGAATAAATAGTCAATATTCAAATATAAAA
MAL14|PF14_0167   ------------------------------------------------
su_gi_contig_3092 ------------------------------------------------
Frag[0002]        ------------------------------------------------

PF14_0167         ATTATATATATTAAATAATACCTTGTTATATTTATATAGTTCTTTCAA
MAL14|PF14_0167   ------------------------------------------------
su_gi_contig_3092 ------------------------------------------------
Frag[0002]        ------------------------------------------------

PF14_0167         TATATATTATTATTTAAAAAAAAAAAAAAAAAAAAAAAAATAAGCATA
MAL14|PF14_0167   ------------------------------------------------
su_gi_contig_3092 ------------------------------------------------
Frag[0002]        ------------------------------------------------

PF14_0167         TGCACAAGATCTATATAATTTAATTTAATTTTTTTTTTTTTTTTTTTT
MAL14|PF14_0167   ------------------------------------------------
su_gi_contig_3092 ------------------------------------------------
Frag[0002]        ------------------------------------------------

PF14_0167         TTTTTTACATAAATAAGTTTATATTGAATTTATAAAATTTCTTTTATT
MAL14|PF14_0167   ------------------------------------------------
su_gi_contig_3092 -----------------------------------------TTTTATT
Frag[0002]        ------------------------------------------------

PF14_0167         TATATTTATAATTTTTTTTTTTTAAATATATTTTGAAAGTTATTGTAA
MAL14|PF14_0167   ------------------------------------------------
su_gi_contig_3092 TATATTTATAATTTTTTTTTTTTAAATATATTTTGAAAGTTATTGTAA
Frag[0002]        ------------------------------------------------

PF14_0167         TAATAATATAATATATATATTTATATTAGATGTATTTTTATTTTTATT
MAL14|PF14_0167   ------------------------------------------------
su_gi_contig_3092 TAATAATATAATATATATATTTATATTAAAGGAATTTTTATTTTTATT
Frag[0002]        ------------------------------------------------

PF14_0167         TTTTTTGAATTATATATAATAAAATAAAATAATTTAACTTCAATGAAA
MAL14|PF14_0167   ------------------------------------------------
su_gi_contig_3092 TTTTTTGAATTATATATAATAAAATAAAATAATTTAACTTCAATGAAA
Frag[0002]        ------------------------------------------------

PF14_0167         TATAAATAAAAATGGAAACTAAGAGTAATGTTGAATCACCTAATATAA
MAL14|PF14_0167   -----------ATGGAAACTAAGAGTAATGTTGAATCACCTAATATAA
su_gi_contig_3092 TATAAATAAAAATGGAAACTAAGAGTAATGTTGAATCACCTAATATTT
Frag[0002]        -----------ATGGAAACTAAGAGTAATGTTGAATCACCTAATATAA

PF14_0167         GCGAACCAAAAGAATCTAAATTAACATATGAACAAATTGAAAAAGATA
MAL14|PF14_0167   GCGAACCAAAAGAATCTAAATTAACATATGAACAAATTGAAAAAGATA
su_gi_contig_3092 TTTAACCAAAAGAATCTAAATTAACATATGAACAAATTGAAAAAGATA
Frag[0002]        GCGAACCAAAAGAATCTAAATTAACATATGAACAAATTGAAAAAGATA

PF14_0167         GAGTTCAGTTAGTTTCAAAAATAGAAGAATTATATCAAGATGTAGTTG
MAL14|PF14_0167   GAGTTCAGTTAGTTTCAAAAATAGAAGAATTATATCAAGATGTAGTTG
su_gi_contig_3092 GAGTTCAGTTAGTTTCAAAAATAGAAGAATTATATCAAGATGTAGTTG
Frag[0002]        GAGTTCAGTTAGTTTCAAAAATAGAAGAATTATATCAAGATGTAGTTG

PF14_0167         AACACAAGTATGCGAAGGATAAAATATAATTTTTTTTTTTTTTTTTGT
MAL14|PF14_0167   AACACAA-----------------------------------------
su_gi_contig_3092 AACACAA-----------------------------------------
Frag[0002]        AACACAA-----------------------------------------

PF14_0167         ACATGTATTGAAAATATGTTAATTATATTATGTATAGTTAATAGGGAA
MAL14|PF14_0167   ------------------------------------------------
su_gi_contig_3092 ------------------------------------------------
Frag[0002]        ------------------------------------------------

PF14_0167         TATTATTTTTTTAATGGTTTAAATGAACTTTTATTTTTTTATAACAAT
MAL14|PF14_0167   ------------------------------------------------
su_gi_contig_3092 ------------------------------------------------
Frag[0002]        ------------------------------------------------

PF14_0167         TTTGTAGATTAGTGCTTGAAGCGTTGGAAAATGTACCATCAGATAGAA
MAL14|PF14_0167   -------ATTAGTGCTTGAAGCGTTGGAAAATGTACCATCAGATAGAA
su_gi_contig_3092 -------ATTAGTGCTTGAAGCGTTGGAAAATGTACCATCAAATAGAA
Frag[0002]        -------ATTAGTGCTTGAAGCGTTGGAAAATGTACCATCAGATAGAA

PF14_0167         GGTGCTACAGAATGGTTGGAGAAGTTTTAGTTGAAAGAACAGTCGGGG
MAL14|PF14_0167   GGTGCTACAGAATGGTTGGAGAAGTTTTAGTTGAAAGAACAGTCGGGG
su_gi_contig_3092 GGTGCTACAAAATGGTTGGAGAAGTTTTAGTTGAAAGAACAGTCGGGG
Frag[0002]        GGTGCTACAGAATGGTTGGAGAAGTTTTAGTTGAAAGAACAGTCGGGG

PF14_0167         AAATTAAGCCAGCTTTGATGGACCATAAAAATAAGGTATATATATATA
MAL14|PF14_0167   AAATTAAGCCAGCTTTGATGGACCATAAAAATAAG-------------
su_gi_contig_3092 AAATTAAGCCAGCTTTGATGGACCATAAAAATAAG-------------
Frag[0002]        AAATTAAGCCAGCTTTGATGGACCATAAAAATAAG-------------

PF14_0167         TATATATATGCATATTTTATTTGAATATACGTAATAATACTATCTATG
MAL14|PF14_0167   ------------------------------------------------
su_gi_contig_3092 ------------------------------------------------
Frag[0002]        ------------------------------------------------

PF14_0167         TTTTGATTTTTATAATTTTTACATTGAATTATAAGCCTTAAATATATA
MAL14|PF14_0167   ------------------------------------------------
su_gi_contig_3092 ------------------------------------------------
Frag[0002]        ------------------------------------------------

PF14_0167         CATATTTATACTTTGTTCTTATATTGAAAATGCATTACTTATTTAAAA
MAL14|PF14_0167   ------------------------------------------------
su_gi_contig_3092 ------------------------------------------------
Frag[0002]        ------------------------------------------------

PF14_0167         ATTTAATTTTTTCTTATATCTGTCCTATTTGAATTTATATATATCTAT
MAL14|PF14_0167   ------------------------------------------------
su_gi_contig_3092 ------------------------------------------------
Frag[0002]        ------------------------------------------------

PF14_0167         GTATTTTTTGTAATTGTTAGGTTGAACAGGTTATAGCTGAATGTCAAA
MAL14|PF14_0167   --------------------GTTGAACAGGTTATAGCTGAATGTCAAA
su_gi_contig_3092 --------------------GTTGAACAGGTTATAGCTGAATGTCAAA
Frag[0002]        --------------------GTTGAACAGGTTATAGCTGAATGTCAAA

PF14_0167         AACAATTAGACCAAAAGAATAATGAAATATCAAATTTTATAAAAAGGT
MAL14|PF14_0167   AACAATTAGACCAAAAGAATAATGAAATATCAAATTTTATAAAAAG--
su_gi_contig_3092 AACAATTAGACCAAAAGAATAATGAAATATCAAATTTTATAAAAAG--
Frag[0002]        AACAATTAGACCAAAAGAATAATGAAATATCAAATTTTATAAAAAG--

PF14_0167         AATTATTAATTTTCTTTAAATATAAGTACATGATGAATATATTAACTA
MAL14|PF14_0167   ------------------------------------------------
su_gi_contig_3092 ------------------------------------------------
Frag[0002]        ------------------------------------------------

PF14_0167         TTTAATTCGTATTGGTATGATATATATGTGGAAATATAATAATATTTA
MAL14|PF14_0167   ------------------------------------------------
su_gi_contig_3092 ------------------------------------------------
Frag[0002]        ------------------------------------------------

PF14_0167         TTTTTTGTTTTTTATTTATAGTGCTAAGGCGGGAAATCTTCCAGGCGG
MAL14|PF14_0167   ---------------------TGCTAAGGCGGGAAATCTTCCAGGCGG
su_gi_contig_3092 ---------------------TGCTAAGGCGGGAAATCTTCCAGGCGG
Frag[0002]        ---------------------TGCTAAGGCGGGAAATCTTCCAGGCGG

PF14_0167         TATCATAAACGGAAATCCGTCTGAAGATACCAATAATTTAAATGATAA
MAL14|PF14_0167   TATCATAAACGGAAATCCGTCTGAAGATACCAATAATTTAAATGATAA
su_gi_contig_3092 AATCATAAACGGAAATCCGTCTGAAAATACCAATAATTTAAATGATAA
Frag[0002]        TATCATAAACGGAAATCCGTCTGAAGATACCAATAATTTAAATGATAA

PF14_0167         AGAAAAAAAATCAGACGGTATTATATTTTAATAATATAATATATATAT
MAL14|PF14_0167   AGAAAAAAAATCAGACGGTATTATATTTTAA-----------------
su_gi_contig_3092 AGAAAAAAAATCAGACGGTATTATATTTTAATAATATAATATATATAT
Frag[0002]        AGAAAAAAAATCAGACGGTATTATATTTTAA-----------------

PF14_0167         ATATATATGTACATATATGTACATATTATTAACATAATTATTTATTCA
MAL14|PF14_0167   ------------------------------------------------
su_gi_contig_3092 ATATATATGTACATATATGTACATATTATTAACATAATTATTTATTCA
Frag[0002]        ------------------------------------------------

PF14_0167         TTGATTTAATTAATTATATTTTATCTTTGTTTTAATATGTGTTTATAT
MAL14|PF14_0167   ------------------------------------------------
su_gi_contig_3092 TTGATTTAATTAATTATATTTTATCTTTGTTTTAATATGTGTTTATAT
Frag[0002]        ------------------------------------------------

PF14_0167         ATTTGTTTATAAAAATAATGAACAAGAAATCATTTTAAAATTAAATAA
MAL14|PF14_0167   ------------------------------------------------
su_gi_contig_3092 ATTTGTTTATAAAAATAATGAACAAGAAATCATTTTAAAATTAAATAA
Frag[0002]        ------------------------------------------------

PF14_0167         AATGATTTTATTGGTGAAGGATACACATTATATATATAATCTGTTAAT
MAL14|PF14_0167   ------------------------------------------------
su_gi_contig_3092 AATGATTTTATTGGTGAAGGATACACATTATATATATAATCTGTTAAT
Frag[0002]        ------------------------------------------------

PF14_0167         ATTAATGATAATTCATTTTTTTCTTTTTTTTCACATGTGATTATATAA
MAL14|PF14_0167   ------------------------------------------------
su_gi_contig_3092 ATTAATGATAATTCATTTTTTTCTTTTTTTTCACATGTGATTATATAA
Frag[0002]        ------------------------------------------------

PF14_0167         ATGAATATATATATATATATATATATATTTATTTTTTTAATTTTTAAG
MAL14|PF14_0167   ------------------------------------------------
su_gi_contig_3092 ATGAATATATATATATATATATATATATTTATTTTTTTAATTTTTAAG
Frag[0002]        ------------------------------------------------

PF14_0167         TATCACATATATATTTATATATATGATTGAGCATAATATAAAGAATAA
MAL14|PF14_0167   ------------------------------------------------
su_gi_contig_3092 TATCACATATATATTTATATATATGATTGAGCATAATATAAAGAATAA
Frag[0002]        ------------------------------------------------

PF14_0167         CAAACAGTTTTTAATTTAAAAATTCATTCGAAAAAATAACAGTTTTAT
MAL14|PF14_0167   ------------------------------------------------
su_gi_contig_3092 CAAACAGTTTTTAATTTAAAAATTCATTCGAAAAAAAAAAAAAAAAAA
Frag[0002]        ------------------------------------------------

PF14_0167         AGTTGACAAAAAAAATAAAATAAATAAAAATATATATATATATATATA
MAL14|PF14_0167   ------------------------------------------------
su_gi_contig_3092 AAAAAA------------------------------------------
Frag[0002]        ------------------------------------------------

PF14_0167         TATATATATATATATATATATAATAAGGTTTATTTTTATTATTATAAT
MAL14|PF14_0167   ------------------------------------------------
su_gi_contig_3092 ------------------------------------------------
Frag[0002]        ------------------------------------------------

PF14_0167         TTTACAAACGATTATAAAAAGAAATGAAAAAGGCTTCAAAATTAATTC
MAL14|PF14_0167   ------------------------------------------------
su_gi_contig_3092 ------------------------------------------------
Frag[0002]        ------------------------------------------------

PF14_0167         ATATAATACATATGATGTTATACTCCACGGGTTAAAATAAAACAATAA
MAL14|PF14_0167   ------------------------------------------------
su_gi_contig_3092 ------------------------------------------------
Frag[0002]        ------------------------------------------------

PF14_0167         AAATAAATAAATATATATATATTTTTTTTGGGGAGGCATATTTAATCT
MAL14|PF14_0167   ------------------------------------------------
su_gi_contig_3092 ------------------------------------------------
Frag[0002]        ------------------------------------------------

PF14_0167         TTCCCATGTGGTTTTATGATTGGAAACGATACAATATTTTTAATCGTA
MAL14|PF14_0167   ------------------------------------------------
su_gi_contig_3092 ------------------------------------------------
Frag[0002]        ------------------------------------------------

PF14_0167         TTTGTATTGGTAAATAGCATACACAAACGGTCTATACCTATTCCTAGT
MAL14|PF14_0167   ------------------------------------------------
su_gi_contig_3092 ------------------------------------------------
Frag[0002]        ------------------------------------------------

PF14_0167         CCTCCTGTTGGTGGTAATCCATGAGCCAAAGCTGTTACATAATCATAA
MAL14|PF14_0167   ------------------------------------------------
su_gi_contig_3092 ------------------------------------------------
Frag[0002]        ------------------------------------------------

PF14_0167         TCTATTTGATTATTATCACTCTTATTATTTTCATCATATATGTTAGTT
MAL14|PF14_0167   ------------------------------------------------
su_gi_contig_3092 ------------------------------------------------
Frag[0002]        ------------------------------------------------

PF14_0167         GTATTGTCTTTATTAGGTACTTCCTTAATGCTTTGATCAGTTTCATTA
MAL14|PF14_0167   ------------------------------------------------
su_gi_contig_3092 ------------------------------------------------
Frag[0002]        ------------------------------------------------

PF14_0167         TGATTACTTTTATATTGATCATAAGAAAACGTTGTAGGAATACCCATA
MAL14|PF14_0167   ------------------------------------------------
su_gi_contig_3092 ------------------------------------------------
Frag[0002]        ------------------------------------------------

PF14_0167         TTTTTTTCATTTGTTTTAATCATATTTTTCAAGGCAAATTGAGAAAGG
MAL14|PF14_0167   ------------------------------------------------
su_gi_contig_3092 ------------------------------------------------
Frag[0002]        ------------------------------------------------

PF14_0167         AATTTTTTTTCCTGTATTAAAGCATTAGCTTCTTCAGAATATCCATTA
MAL14|PF14_0167   ------------------------------------------------
su_gi_contig_3092 ------------------------------------------------
Frag[0002]        ------------------------------------------------

PF14_0167         GCTATTTCCATTTGTCCTATATATGTTTCAAATCTTTCGGATAATCTA
MAL14|PF14_0167   ------------------------------------------------
su_gi_contig_3092 ------------------------------------------------
Frag[0002]        ------------------------------------------------

PF14_0167         CTGTTTTTGTTTAATGTTTTGGCTAGTGGTGATGTATCAGATGGTAAG
MAL14|PF14_0167   ------------------------------------------------
su_gi_contig_3092 ------------------------------------------------
Frag[0002]        ------------------------------------------------

PF14_0167         TGATATATATGTATAGGTTCATGTGGTAAATATGGTTCAACTTTTTTT
MAL14|PF14_0167   ------------------------------------------------
su_gi_contig_3092 ------------------------------------------------
Frag[0002]        ------------------------------------------------

PF14_0167         TTGAAAACTTCTTCTACAATTAAGCCCCAATTTAATTGTTCTTTTGGT
MAL14|PF14_0167   ------------------------------------------------
su_gi_contig_3092 ------------------------------------------------
Frag[0002]        ------------------------------------------------

PF14_0167         TGATCAAAATGTATGTTTAATTTATTGGCTTCATCATATGCTTCATCA
MAL14|PF14_0167   ------------------------------------------------
su_gi_contig_3092 ------------------------------------------------
Frag[0002]        ------------------------------------------------

PF14_0167         AATGAGAGCTTTAAAAAATTAATTGATGTATAATCTTTTAGTATTTTA
MAL14|PF14_0167   ------------------------------------------------
su_gi_contig_3092 ------------------------------------------------
Frag[0002]        ------------------------------------------------

PF14_0167         ATGAAAGATATTTTTTTCCACTTATTGTTTATATTAATATTTTCTTTT
MAL14|PF14_0167   ------------------------------------------------
su_gi_contig_3092 ------------------------------------------------
Frag[0002]        ------------------------------------------------

PF14_0167         TTTTCTTTTGTGTTTGAATTTGATGAATTAATATTTGAAGGATAAGGG
MAL14|PF14_0167   ------------------------------------------------
su_gi_contig_3092 ------------------------------------------------
Frag[0002]        ------------------------------------------------

PF14_0167         AATTTTTTAAAAAGGTGTTTTATTATTTTTTCAACAAAATTCATCATA
MAL14|PF14_0167   ------------------------------------------------
su_gi_contig_3092 ------------------------------------------------
Frag[0002]        ------------------------------------------------

PF14_0167         TATTTATAATTAGTATAGGATTTATATATTTCCAACATGGTAA
MAL14|PF14_0167   -------------------------------------------
su_gi_contig_3092 -------------------------------------------
Frag[0002]        -------------------------------------------

;

endblock;
