# Supplementary material for: cDNA sequences reveal considerable gene prediction inaccuracy in the Plasmodium falciparum genome
Source: BMC Genomics. 2007 Jul 27;8:255. doi: 10.1186/1471-2164-8-255 (PMC1978503; doi:10.1186/1471-2164-8-255)
Supplement: Additional file 2 — Genes with predicted coding regions fully covered by EST and confirmation of predicted introns. Aligned cDNA and predicted CDS sequences can be viewed by double clicking the hyper-linked gene names in the Excel file. [file 1471-2164-8-255-S2.zip › PF14_0176.TXT]

#NEXUS

[!This data assembled using Sequencher, from Gene Codes Corporation.]
begin data;
   dimensions ntax=3 nchar=4354;
   format datatype=dna gap=- interleave=yes;
   matrix

PF14_0176        TTTTCTTCATTTAAAAGATTTTTTAAAATATAAAAATATACGCTAATA
MAL14|PF14_0176  ------------------------------------------------
su_gi_contig_642 ------------------------------------------------

PF14_0176        AAATAAATGTTATGCATACACACTTTATACCTATTTAAAAAAAATCCT
MAL14|PF14_0176  ------------------------------------------------
su_gi_contig_642 ------------------------------------------------

PF14_0176        CAAAATGACATGTAGTTTTATTATTTATAAAGAAATAATTTATTAATG
MAL14|PF14_0176  ------------------------------------------------
su_gi_contig_642 ------------------------------------------------

PF14_0176        TTAAAATAAAAAAGCACATGATGAAAAATTTTAGATGCATACAAAATT
MAL14|PF14_0176  ------------------------------------------------
su_gi_contig_642 ------------------------------------------------

PF14_0176        GATCTTATATATCAACATATTTACAAAGATACATAAAAAAAAAAAAAA
MAL14|PF14_0176  ------------------------------------------------
su_gi_contig_642 ------------------------------------------------

PF14_0176        AAAAAAAAAAAAAATGAGCAAAATATTGAAGTTCATTAACAATCCTTA
MAL14|PF14_0176  ------------------------------------------------
su_gi_contig_642 ------------------------------------------------

PF14_0176        TATACATATTATTCATTTTTTTTAAATTTATTTATAATATAATACTAT
MAL14|PF14_0176  ------------------------------------------------
su_gi_contig_642 ------------------------------------------------

PF14_0176        TTTATTTTATCAATTCATAATCAATAATTAATATATATATTTATACAC
MAL14|PF14_0176  ------------------------------------------------
su_gi_contig_642 ------------------------------------------------

PF14_0176        CTTTTATAATTCTTAAAAAAAAAAAAAAAAGGAAAGAAAAGAAATAAA
MAL14|PF14_0176  ------------------------------------------------
su_gi_contig_642 ------------------------------------------------

PF14_0176        GAAATAAAGAAATAAAGAAAATACTATATCCTCTTTACAATATGTACA
MAL14|PF14_0176  ------------------------------------------------
su_gi_contig_642 ------------------------------------------------

PF14_0176        TAAATATATATTTATATTTATATTTATATTTTTAACGTGTAATAAGTG
MAL14|PF14_0176  ------------------------------------------------
su_gi_contig_642 ------------------------------------------------

PF14_0176        AATGCCTTGAAAATAGTACAATTAAGAAAAAATACTTTAGATCATCCA
MAL14|PF14_0176  ------------------------------------------------
su_gi_contig_642 ------------------------------------------------

PF14_0176        AGTTGTAAATATAACCATAAAAAAAAATATATATTATATTATATATAT
MAL14|PF14_0176  ------------------------------------------------
su_gi_contig_642 ------------------------------------------------

PF14_0176        ATATATATTTATATTTAAGCTTCATCTATTTAGTATTTTGTGAAATTT
MAL14|PF14_0176  ------------------------------------------------
su_gi_contig_642 ------------------------------------------------

PF14_0176        ATATTAATATAAAAATACATATATATCATATAATATATATAAATAATC
MAL14|PF14_0176  ------------------------------------------------
su_gi_contig_642 ------------------------------------------------

PF14_0176        ATTTTTTATATGCTATATAAACATAAATTTTACAGGAAAAAAAAATAA
MAL14|PF14_0176  ------------------------------------------------
su_gi_contig_642 ------------------------------------------------

PF14_0176        AAGGAAAGATATATATTCACAATATAAATGAAGATATCATTTAATAAT
MAL14|PF14_0176  ------------------------------------------------
su_gi_contig_642 ------------------------------------------------

PF14_0176        AAAAAGCTTAATTATTTAAACATATAATATACAAATATAATAAAAATT
MAL14|PF14_0176  ------------------------------------------------
su_gi_contig_642 ------------------------------------------------

PF14_0176        ATATATGAAAAATCTATGGATAATGAATAATAAAAATAAAATTTAATA
MAL14|PF14_0176  ------------------------------------------------
su_gi_contig_642 ------------------------------------------------

PF14_0176        TACTGAAAGTTATTTATTTTCTTCATGTAACTAATCTAAAAATATTCT
MAL14|PF14_0176  ------------------------------------------------
su_gi_contig_642 ------------------------------------------------

PF14_0176        TTGTGAATAAGATGTTTTTTCTTAAACTTTAATTAAAAAATAATATCT
MAL14|PF14_0176  ------------------------------------------------
su_gi_contig_642 ------------------------------------------------

PF14_0176        TATAATATATTTTTTCATAATAAATAAATAAATATATATATATATATA
MAL14|PF14_0176  ------------------------------------------------
su_gi_contig_642 ------------------------------------------------

PF14_0176        TATATATAATATATATATTATATACATTTTATTACAATAATATGATAA
MAL14|PF14_0176  ------------------------------------------------
su_gi_contig_642 ------------------------------------------------

PF14_0176        TGTAATTTTTATTCTTATTATACTTATTCTTATTCTTATTTTTCTTTT
MAL14|PF14_0176  ------------------------------------------------
su_gi_contig_642 ------------------------------------------------

PF14_0176        CTTTTTTTTTTTTTTTTTTTAATTTGTGATTTTAAATGTATATCGTAT
MAL14|PF14_0176  ------------------------------------------------
su_gi_contig_642 ------------------------------------------------

PF14_0176        ATATTATTATTATATTTTTATTAATTTTTTTAATGTTTTTTTTTTCCT
MAL14|PF14_0176  ------------------------------------------------
su_gi_contig_642 ------------------------------------------------

PF14_0176        TGTTTTCTTATGTTATATCACATATTATATTTTTCTAAATTGAATAAT
MAL14|PF14_0176  ------------------------------------------------
su_gi_contig_642 ------------TTATATCACATATTATATTTTTCTAAATTGAATAAT

PF14_0176        TTTAAATTATTCAAAAAATACTATAGTACGAAATATTAGTTACTTTTT
MAL14|PF14_0176  ------------------------------------------------
su_gi_contig_642 TTTAAATTATTCAAAAAATACTATAGTACGAAATATTAGTTACTTTTT

PF14_0176        TTTATATATATATATATTATTTATAATTGTTTTTTTGTTTCGCTTTTA
MAL14|PF14_0176  ------------------------------------------------
su_gi_contig_642 TTTATATATATATATATTATTTATAATTGTTTTTTTGTTTCGCTTTTA

PF14_0176        ATCATATATATACACAAAGAAAAAAAAAAAAAAAAAAAGGTAATTTCA
MAL14|PF14_0176  ------------------------------------------------
su_gi_contig_642 ATCATATATATACACAAAGAAAAAAAAAAAAAAAAAAAGGTAATTTCA

PF14_0176        TTGTACTGACTGTATCAAAATTAAATTCTATTTCTTCTATGATATTTT
MAL14|PF14_0176  ------------------------------------------------
su_gi_contig_642 TTGTACTGACTGTATCAAAATTAAATTCTATTTCTTCTATGATATTTT

PF14_0176        GAAAAAAAAAAAATGAATGTTGAAGACATAACTACGGAACAGTTGGAA
MAL14|PF14_0176  ------------ATGAATGTTGAAGACATAACTACGGAACAGTTGGAA
su_gi_contig_642 G-AAAAAAAAAAATGAATGTTGAAGACATAACTACGGAACAGAGGGAA

PF14_0176        AATGCAACTAAGTAATACAAAAATGTAAAAGATAAGAATGCATACAAA
MAL14|PF14_0176  AATGCAACTAA-------------------------------------
su_gi_contig_642 AATGCAACTAA-------------------------------------

PF14_0176        TATGTATAGTTTATGTGTCCTTTTTATTTTTTCTTATTTTTTAATATT
MAL14|PF14_0176  ------------------------------------------------
su_gi_contig_642 ------------------------------------------------

PF14_0176        AAATAATTTAAGCTCCCTTATGTTATTATATTATTATTTCTTTTTTTT
MAL14|PF14_0176  ------------------------------------------------
su_gi_contig_642 ------------------------------------------------

PF14_0176        TTTTTTTTTTCAGAACGTTTGTGTCCATTGAAAGCGCTGCACAAATAA
MAL14|PF14_0176  -------------AACGTTTGTGTCCATTGAAAGCGCTGCACAAATAA
su_gi_contig_642 -------------AACGTTTGTGTCCATTGAAAGCGCTGCACAAATAA

PF14_0176        GTCGAAGACATGTTAGACAAAAACTTGAAGAAATTTTTAATTTGAAAG
MAL14|PF14_0176  GTCGAAGACATGTTAGACAAAAACTTGAAGAAATTTTTAATTTGAAAG
su_gi_contig_642 GTCGAAGACATGTTAGACAAAAACTTGAAGAAATTTTTAATTTGAAAG

PF14_0176        AAAATGATTTATATAAAAGAAAAAAAGAAATTAATGACATTGTCAATA
MAL14|PF14_0176  AAAATGATTTATATAAAAGAAAAAAAGAAATTAATGACATTGTCAATA
su_gi_contig_642 AAAATGATTTATATAAAAGAAAAAAAGAAATTAATGACATTGTCAATA

PF14_0176        GAGTATTGACGAATCTTCTCGAAGAAGAAAATAAGAAAAGAAATGAAG
MAL14|PF14_0176  GAGTATTGACGAATCTTCTCGAAGAAGAAAATAAGAAAAGAAATGAAG
su_gi_contig_642 GAGTATTGACGAATCTTCTCGAAGAAGAAAATAAGAAAAGAAATGAAG

PF14_0176        AATTAAAAATAAAAAAAGAACAAGAGAATAATGATAATGTGAATGATC
MAL14|PF14_0176  AATTAAAAATAAAAAAAGAACAAGAGAATAATGATAATGTGAATGATC
su_gi_contig_642 AATTAAAAATAAAAAAAGAACAAGAGAATAATGATAATGTGAATGATC

PF14_0176        ACGAGGATAAACCTACTGCAGATGTTGATACTAATAAAAATAAAATGA
MAL14|PF14_0176  ACGAGGATAAACCTACTGCAGATGTTGATACTAATAAAAATAAAATGA
su_gi_contig_642 ACGAGGATAAACCTACTGCAGATGTTGATACTAATAAAAATAAAATGA

PF14_0176        TTACCAAAGAGGTATATACATAATATATATATGTACATCATATATATA
MAL14|PF14_0176  TTACCAAAGAG-------------------------------------
su_gi_contig_642 TTACCAAAGAG-------------------------------------

PF14_0176        ATATTCATTTTAATATTTTTCTATGCTTGTAAATATTATTTTAAAAAA
MAL14|PF14_0176  ------------------------------------------------
su_gi_contig_642 ------------------------------------------------

PF14_0176        AAAATTATTTCTACATTATTAAAAATAATTTTTTTATGTTTAGGAAAA
MAL14|PF14_0176  -------------------------------------------GAAAA
su_gi_contig_642 -------------------------------------------GAAAA

PF14_0176        TACAAAAAATAAAAATGTTAAAAAAGATAATAACAGCGATGATCAAAC
MAL14|PF14_0176  TACAAAAAATAAAAATGTTAAAAAAGATAATAACAGCGATGATCAAAC
su_gi_contig_642 TACAAAAAATAAAAATGTTAAAAAAGATAATAACAGCGATGATCAAAC

PF14_0176        AGTGTGTTCTCAAACAGATGCTGTTGATAAAAATTCTTCGAAAAAAAG
MAL14|PF14_0176  AGTGTGTTCTCAAACAGATGCTGTTGATAAAAATTCTTCGAAAAAAAG
su_gi_contig_642 AGTGTGTTCTCAAACAGATGCTGTTGATAAAAATTCTTCGAAAAAAAG

PF14_0176        AAAGAGCACAGGAAATGATGTAGTCTCTGTTCGAAAAAAACAAGGTAT
MAL14|PF14_0176  AAAGAGCACAGGAAATGATGTAGTCTCTGTTCGAAAAAAACAAG----
su_gi_contig_642 AAAGAGCACAGGAAATGATGTAGTCTCTGTTCGAAAAAAACAAG----

PF14_0176        TTATTTGAAATAATAATTGTATTATATATATTACATATTTTATTTTGC
MAL14|PF14_0176  ------------------------------------------------
su_gi_contig_642 ------------------------------------------------

PF14_0176        AACCATATCTAATATATATATATATATATATATATATATATATATATA
MAL14|PF14_0176  ------------------------------------------------
su_gi_contig_642 ------------------------------------------------

PF14_0176        TATATATTTATTTATTTATTTATTTGTATATTTGTATATTTTTTTTAT
MAL14|PF14_0176  ------------------------------------------------
su_gi_contig_642 ------------------------------------------------

PF14_0176        ATTTTAGCTAATATAATGACAAAGGATTATTTTTTAAAACATGCGAAA
MAL14|PF14_0176  -------CTAATATAATGACAAAGGATTATTTTTTAAAACATGCGAAA
su_gi_contig_642 -------CTAATATAATGACAAAGGATTATTTTTTAAAACATGCGAAA

PF14_0176        TCTATTTTATGTAATATGTCCGAAAATATAAACTTAACCCTGGAACCA
MAL14|PF14_0176  TCTATTTTATGTAATATGTCCGAAAATATAAACTTAACCCTGGAACCA
su_gi_contig_642 TCTATTTTATGTAATATGTCCGAAAATATAAACTTAACCCTGGAACCA

PF14_0176        AGAATTTTTAGTACCGGTAGTTGTGGATGGTATGTAAACATATTTTCA
MAL14|PF14_0176  AGAATTTTTAGTACCGGTAGTTGTGGATG-------------------
su_gi_contig_642 AGAATTTTTAGTACCGGTAGTTGTGGATG-------------------

PF14_0176        CTTCATATATATAATATATTAATAATTATCATCATATATATATATATA
MAL14|PF14_0176  ------------------------------------------------
su_gi_contig_642 ------------------------------------------------

PF14_0176        TATATATATATATTTTCTTTAGGCACATTATGGATAAAATTTATCTTT
MAL14|PF14_0176  -----------------------CACATTATGGATAAAATTTATCTTT
su_gi_contig_642 -----------------------CACATTATGGATAAAATTTATCTTT

PF14_0176        TAGTTGGAGATCGTAATGTTCTTTGTCAATTTTGCATTAATTGTTCAG
MAL14|PF14_0176  TAGTTGGAGATCGTAATGTTCTTTGTCAATTTTGCATTAATTGTTCAG
su_gi_contig_642 TAGTTGGAGATCGTAATGTTCTTTGTCAATTTTGCATTAATTGTTCAG

PF14_0176        GTAAATTTAAATATATATATATATACTGTATACACATTGAATATATCA
MAL14|PF14_0176  ------------------------------------------------
su_gi_contig_642 ------------------------------------------------

PF14_0176        TATATATATATATATATCCTAATAATATTTTTTATTACATGTGTGCAA
MAL14|PF14_0176  ------------------------------------------------
su_gi_contig_642 ------------------------------------------------

PF14_0176        TTTAATTATATATTTATTTTTATTATTTTTCTCATTATTATACAGTTA
MAL14|PF14_0176  ---------------------------------------------TTA
su_gi_contig_642 ---------------------------------------------TTA

PF14_0176        TTGGAAGCAAACAATGGGATTAAAATTATATAAAATCACGCAGAAGAT
MAL14|PF14_0176  TTGGAAGCAAACAATGGGATTAA-------------------------
su_gi_contig_642 TTGGAAGCAAACAATGGGATTAAAATTATATAAAATCACGCAGAAGAT

PF14_0176        ATAATTTCTTATAATTATGGAATGATAAAAATACATAATTACTGATTC
MAL14|PF14_0176  ------------------------------------------------
su_gi_contig_642 ATAATTTCTTATAATTATGGAATGATAAAAATACATAATTACTGATTC

PF14_0176        AATTCATAATAAAATAAAAAAATTAATGTTCAGTTATAAAGTCTTTTT
MAL14|PF14_0176  ------------------------------------------------
su_gi_contig_642 AATTCATAATAAAATAAAAAAATTAATGTTCAGTTATAAAGTCTTTTT

PF14_0176        ATCAAGCTCTATCAAATAACTGATAAAATATACTGCGATATTTTATTA
MAL14|PF14_0176  ------------------------------------------------
su_gi_contig_642 ATCAAGCTCTATCAAATAACTGATAAAATATACTGCGATATTTTATTA

PF14_0176        GGTTATATAAATGTTGTTCAAAATTAAATTTTCATTCTCTCTATTTAA
MAL14|PF14_0176  ------------------------------------------------
su_gi_contig_642 ------------------------------------------------

PF14_0176        CTATATATATATATATATATATATATGTATATAATATATATTTTTTTT
MAL14|PF14_0176  ------------------------------------------------
su_gi_contig_642 ------------------------------------------------

PF14_0176        TTCCCAATATCTTGCTTTTTTTCTATTTTGAATAATACTGATTTTTTT
MAL14|PF14_0176  ------------------------------------------------
su_gi_contig_642 ------------------------------------------------

PF14_0176        TTTTTTTTTTTTTTCTGTTTCCAAATTCATTTTAATTTAATATATATT
MAL14|PF14_0176  ------------------------------------------------
su_gi_contig_642 ------------------------------------------------

PF14_0176        TTTATTTATTCATTTAAATATTTATTTGCATAAGTCCCGAAATTTGAG
MAL14|PF14_0176  ------------------------------------------------
su_gi_contig_642 ------------------------------------------------

PF14_0176        TTTTATTAATTTATGCAAATGTTATATAATATACATATATATATATAT
MAL14|PF14_0176  ------------------------------------------------
su_gi_contig_642 ------------------------------------------------

PF14_0176        ATATATATTGTATTTCCATTAAGAATATAATGTTGAAAAAAAAAATAT
MAL14|PF14_0176  ------------------------------------------------
su_gi_contig_642 ------------------------------------------------

PF14_0176        ATGTGAATCACAAATTATAACACCAATATATAAATAATATTAGAATTA
MAL14|PF14_0176  ------------------------------------------------
su_gi_contig_642 ------------------------------------------------

PF14_0176        TTACACATAATCAGTAAATCATTTTCAAATTTTTTCTTTTCCTTTTTT
MAL14|PF14_0176  ------------------------------------------------
su_gi_contig_642 ------------------------------------------------

PF14_0176        AAACATATTGAAAATAAATATACAAAGATTTATTATATTTTTCTTAAT
MAL14|PF14_0176  ------------------------------------------------
su_gi_contig_642 ------------------------------------------------

PF14_0176        ATATATAAAATTATGCTAGTTATATATTTTTCATATAATTAGAATGTC
MAL14|PF14_0176  ------------------------------------------------
su_gi_contig_642 ------------------------------------------------

PF14_0176        TTGTCAAAATATTTTAATTAAATAAAAGAGGAATTATTTCAATTTTAA
MAL14|PF14_0176  ------------------------------------------------
su_gi_contig_642 ------------------------------------------------

PF14_0176        ATGATCTTTATATATAATAATTTAAATGTATATATATATATATATATT
MAL14|PF14_0176  ------------------------------------------------
su_gi_contig_642 ------------------------------------------------

PF14_0176        ATTTTAATGTTCTCATAATTTTAAATTTATTTTATTTATTCTTTCATA
MAL14|PF14_0176  ------------------------------------------------
su_gi_contig_642 ------------------------------------------------

PF14_0176        TATATTAAAAAGTTTTTTCTTTCATATTAAAGAGCCGCAAAAAAAAAG
MAL14|PF14_0176  ------------------------------------------------
su_gi_contig_642 ------------------------------------------------

PF14_0176        GTAAAATGAAGGAAAAAGGAGAAATATAATATACATATATATTTATTA
MAL14|PF14_0176  ------------------------------------------------
su_gi_contig_642 ------------------------------------------------

PF14_0176        TATATTATTTATTTATAGAAAATCAAAATAATACAAAATAATGTATAT
MAL14|PF14_0176  ------------------------------------------------
su_gi_contig_642 ------------------------------------------------

PF14_0176        ATATTATTTTTATATAAAAATTATATTAATACATTTGTGATTTTCTTA
MAL14|PF14_0176  ------------------------------------------------
su_gi_contig_642 ------------------------------------------------

PF14_0176        AGACATAACTTTTTTCACATTTTATACAATTTGCGGTGTTTATATAAT
MAL14|PF14_0176  ------------------------------------------------
su_gi_contig_642 ------------------------------------------------

PF14_0176        ATTATGATATTCCTATTGTATATATATATATATATATATATAAAGGGT
MAL14|PF14_0176  ------------------------------------------------
su_gi_contig_642 ------------------------------------------------

PF14_0176        TATTATATAACAAAATATATTTTTTAAATTGTTTTTACAAAAAAAAAA
MAL14|PF14_0176  ------------------------------------------------
su_gi_contig_642 ------------------------------------------------

PF14_0176        AAAAAAAAAAATATTTATATAATATAAAATAGAACATTTCATTTATTA
MAL14|PF14_0176  ------------------------------------------------
su_gi_contig_642 ------------------------------------------------

PF14_0176        TAAAAAATTTATGTTTTGATATATTATATTATATTAATATATATAAAT
MAL14|PF14_0176  ------------------------------------------------
su_gi_contig_642 ------------------------------------------------

PF14_0176        ATATATATTTACATACTTTTTTCATTTTAAGAATTTTTTACATTTATT
MAL14|PF14_0176  ------------------------------------------------
su_gi_contig_642 ------------------------------------------------

PF14_0176        TAAAATTTTTTTCTTTTTCTGATAATATTATTTGAAAGAATTAAAAAG
MAL14|PF14_0176  ------------------------------------------------
su_gi_contig_642 ------------------------------------------------

PF14_0176        AAATACACCTTTAGAAAAAAGTGTAATATATAAATAATAATATATTAA
MAL14|PF14_0176  ------------------------------------------------
su_gi_contig_642 ------------------------------------------------

PF14_0176        AAAAAATGTAAATATAAATATTAATAAAATAGTGATATATATTATATA
MAL14|PF14_0176  ------------------------------------------------
su_gi_contig_642 ------------------------------------------------

PF14_0176        TATATAATATTATATATTGAAAAAAAAAAAAAAA
MAL14|PF14_0176  ----------------------------------
su_gi_contig_642 ----------------------------------

;

endblock;
