# Supplementary material for: cDNA sequences reveal considerable gene prediction inaccuracy in the Plasmodium falciparum genome
Source: BMC Genomics. 2007 Jul 27;8:255. doi: 10.1186/1471-2164-8-255 (PMC1978503; doi:10.1186/1471-2164-8-255)
Supplement: Additional file 2 — Genes with predicted coding regions fully covered by EST and confirmation of predicted introns. Aligned cDNA and predicted CDS sequences can be viewed by double clicking the hyper-linked gene names in the Excel file. [file 1471-2164-8-255-S2.zip › PF14_0192.TXT]

#NEXUS

[!This data assembled using Sequencher, from Gene Codes Corporation.]
begin data;
   dimensions ntax=3 nchar=4782;
   format datatype=dna gap=- interleave=yes;
   matrix

PF14_0192        AGGTGGGATATTCTTATATTTAATCTTAATCAAAAATCCGACTGTACT
MAL14|PF14_0192  ------------------------------------------------
su_gi_contig_843 ------------------------------------------------

PF14_0192        AATATAACCTTAATTGATGGAACGGAGCAAAACATAACATAAATATAA
MAL14|PF14_0192  ------------------------------------------------
su_gi_contig_843 ------------------------------------------------

PF14_0192        ATAAATAAATGAATAAATGAATAAATGAATAAATGAATAAATGAATAA
MAL14|PF14_0192  ------------------------------------------------
su_gi_contig_843 ------------------------------------------------

PF14_0192        ATGAATAAATGAATAAATAAATAATTACATAGATACATACATATAATT
MAL14|PF14_0192  ------------------------------------------------
su_gi_contig_843 ------------------------------------------------

PF14_0192        TAAATTGTGTAAGAATTTTTTTTTTGTTTAAATAATGCTTCTTTTTCT
MAL14|PF14_0192  ------------------------------------------------
su_gi_contig_843 ------------------------------------------------

PF14_0192        TTTATTTTTTAAGTAATGTTTTTTTCTTTTTTCTTTTTTTTTTTTTTT
MAL14|PF14_0192  ------------------------------------------------
su_gi_contig_843 ------------------------------------------------

PF14_0192        TTTTTTTTTAAATATAATGTTTTAAAATTTTCAACTCTTATAAATATA
MAL14|PF14_0192  ------------------------------------------------
su_gi_contig_843 ------------------------------------------------

PF14_0192        AAATATGTAGTAATATATAATCTTTTAAATAAACAATTATATATATAT
MAL14|PF14_0192  ------------------------------------------------
su_gi_contig_843 ------------------------------------------------

PF14_0192        ATATATATATATATATATATAATTATATATATTTTACGGTGCTGTATA
MAL14|PF14_0192  ------------------------------------------------
su_gi_contig_843 ------------------------------------------------

PF14_0192        TATAATAAGAAAAAACATCAATCCCTATAAATATATAAAGATAAATCA
MAL14|PF14_0192  ------------------------------------------------
su_gi_contig_843 ------------------------------------------------

PF14_0192        AAAAAAAAAAATAAAATAAAATAAATAAATAAATAAAAAAAATTGTGT
MAL14|PF14_0192  ------------------------------------------------
su_gi_contig_843 ------------------------------------------------

PF14_0192        ACCTCAGAAACAACATTATTAAAATTATATATATATTATATATATATA
MAL14|PF14_0192  ------------------------------------------------
su_gi_contig_843 ------------------------------------------------

PF14_0192        TATATATATATATATATAAGGAACAGATAAATATATCAAAATATATCA
MAL14|PF14_0192  ------------------------------------------------
su_gi_contig_843 ------------------------------------------------

PF14_0192        AAATATAACAAAATATATCAAAATATAACAAAATATATCAAAATATAA
MAL14|PF14_0192  ------------------------------------------------
su_gi_contig_843 ------------------------------------------------

PF14_0192        CAAAATATAACAAAATATATCAAAATATAACAAAATATATATATATGT
MAL14|PF14_0192  ------------------------------------------------
su_gi_contig_843 ------------------------------------------------

PF14_0192        ATATATACATAATTAAGAAAAAATAAAGAACAAAATACACATTTTTAT
MAL14|PF14_0192  ------------------------------------------------
su_gi_contig_843 ------------------------------------------------

PF14_0192        AAAAAAAAAAAAAAAGAAGAAAGAAAACAAAATAATAATAATAAATAA
MAL14|PF14_0192  ------------------------------------------------
su_gi_contig_843 ------------------------------------------------

PF14_0192        ATTATATTTCATATATATATATTTATATTAATATATTTTTAAAGAACT
MAL14|PF14_0192  ------------------------------------------------
su_gi_contig_843 ------------------------------------------------

PF14_0192        ACTTTTGAATTTCATTAAATAATCCTAATTTATAATGTTATCACATTA
MAL14|PF14_0192  ------------------------------------------------
su_gi_contig_843 ------------------------------------------------

PF14_0192        ATTTTTTAATAAATATATCAAAAGTTAGGGTTTAAAACTATTTAATAT
MAL14|PF14_0192  ------------------------------------------------
su_gi_contig_843 ------------------------------------------------

PF14_0192        ATATATTTTTTATTTTTTATTTTTTATTATTTTTATTTTTGTTTGTTT
MAL14|PF14_0192  ------------------------------------------------
su_gi_contig_843 ------------------------------------------------

PF14_0192        AATTTTTTTTTTTTTTTTCTTTCTTTCTTTTTTTTTTTTTTTTTTTTT
MAL14|PF14_0192  ------------------------------------------------
su_gi_contig_843 ------------------------------------------------

PF14_0192        GTTTATGGTTCATTTACAAGAAGGAACACAAAATAAATAAATGAATAA
MAL14|PF14_0192  ------------------------------------------------
su_gi_contig_843 ------------------------------------------------

PF14_0192        ATAAAATATATAAATATAAATAAAATACTTATGATCAAAAGAACTCTA
MAL14|PF14_0192  ------------------------------------------------
su_gi_contig_843 ------------------------------------------------

PF14_0192        CAATTATTACTATATTTAAATAGGTATTGAAATTTTACTTATTGCTTT
MAL14|PF14_0192  ------------------------------------------------
su_gi_contig_843 ------------------------------------------------

PF14_0192        AAAACAAAGTTTGTTTTAATTTTTTTTTTTTTTTTGTAGCTTGTTTTG
MAL14|PF14_0192  ------------------------------------------------
su_gi_contig_843 ------------------------------------------------

PF14_0192        GTTCATTTTGTTTTATGAAATTTGTATAATATAAATATATATATATAT
MAL14|PF14_0192  ------------------------------------------------
su_gi_contig_843 ------------------------------------------------

PF14_0192        ATATATATATATATATGTGTTCATTTTATTTTTTTTTTTTTTTTTTCT
MAL14|PF14_0192  ------------------------------------------------
su_gi_contig_843 ------------------------------------------------

PF14_0192        TATAAAACTTATTAATTATGTACAAACATAGATACTTTCATTTTTTTT
MAL14|PF14_0192  ------------------------------------------------
su_gi_contig_843 -----------------------------------TTTCA-TTTTTTT

PF14_0192        TCTTTTTCTTTTTTTTTCTCGTGTCAACCAAAATAATAAGAAGTTTTA
MAL14|PF14_0192  ------------------------------------------------
su_gi_contig_843 TCTTTTTCTTTTTTTTTCTCGTGTCAACCAAAATAATAAGAAGTTTTA

PF14_0192        CTTTTCTTAACAATAATACAAATTTGAGTAATCCAGTATACTTTAAAA
MAL14|PF14_0192  ------------------------------------------------
su_gi_contig_843 CTTTTCTTAACAATAATACAAATTTGAGTAATCCAGTATACTTTAAAA

PF14_0192        AAAAAGCAAATATGGTTTACGATTTAATTGTAATTGGTGGTGGAAGTG
MAL14|PF14_0192  -----------ATGGTTTACGATTTAATTGTAATTGGTGGTGGAAGTG
su_gi_contig_843 AAAAAGCAAATATGGTTTACGATTTAATTGTAATTGGTGGTGGAAGTG

PF14_0192        GAGGAATGGCTGCAGCTAGGAGGGCAGCAAGGTTATATGAAAATAAAT
MAL14|PF14_0192  GAGGAATGGCTGCAGCTAGGAGGGCAGCAAG-----------------
su_gi_contig_843 GAGGAATGGCTGCAGCTAGGAGGGCAGCAAG-----------------

PF14_0192        AATAAGTCCATACATATATGTATGTATATATATATATATATAAATAAA
MAL14|PF14_0192  ------------------------------------------------
su_gi_contig_843 ------------------------------------------------

PF14_0192        TGTGTGTGTGTGCTTTATATTTTTTGTCCATTTCTTTCTTTTTATTGT
MAL14|PF14_0192  ------------------------------------------------
su_gi_contig_843 ------------------------------------------------

PF14_0192        AGGCATAACGCAAAAGTTGCTCTTGTCGAAAAATCCCGTTTAGGTGGA
MAL14|PF14_0192  --GCATAACGCAAAAGTTGCTCTTGTCGAAAAATCCCGTTTAGGTGGA
su_gi_contig_843 --GCATAACGCAAAAGTTGCTCTTGTCGAAAAATCCCGTTTAGGTGGA

PF14_0192        ACGTGTGTCAACGTTGGATGTGTTCCTAAAAAAGTAATACCATTTGAT
MAL14|PF14_0192  ACGTGTGTCAACGTTGGATGTGTTCCTAAAAAA---------------
su_gi_contig_843 ACGTGTGTCAACGTTGGATGTGTTCCTAAAAAA---------------

PF14_0192        CATATTTTTTTTTTATACATAGGATATGTAACAACTCACATGTATAAA
MAL14|PF14_0192  ------------------------------------------------
su_gi_contig_843 ------------------------------------------------

PF14_0192        CATAAATATATATATATATATATATATATATATATATATATATATATA
MAL14|PF14_0192  ------------------------------------------------
su_gi_contig_843 ------------------------------------------------

PF14_0192        TGTATAATTTTTATTTATTTATTTTTTTTTATTTTTATTTTTTTTGTC
MAL14|PF14_0192  ------------------------------------------------
su_gi_contig_843 ------------------------------------------------

PF14_0192        CAGATTATGTTCAATGCTGCCTCAGTTCATGATATTTTGGAAAATTCC
MAL14|PF14_0192  ---ATTATGTTCAATGCTGCCTCAGTTCATGATATTTTGGAAAATTCC
su_gi_contig_843 ----TTATGTTCAATGCTGCCTCAGTTCATGATATTTTGGAAAATTCC

PF14_0192        AGGCATTACGGATTTGACACCAAATTTTCGTTCAACTTACCTCTGTTG
MAL14|PF14_0192  AGGCATTACGGATTTGACACCAAATTTTCGTTCAACTTACCTCTGTTG
su_gi_contig_843 AGGCATTACGGATTTGACACCAAATTTTCGTTCAACTTACCTCTGTTG

PF14_0192        GTAGAGAGAAGGGATAAGTACATTCAAAGGTTGAATAATATTTATAGA
MAL14|PF14_0192  GTAGAGAGAAGGGATAAGTACATTCAAAGGTTGAATAATATTTATAGA
su_gi_contig_843 GTAGAGAGAAGGGATAAGTACATTCAAAGGTTGAATAATATTTATAGA

PF14_0192        CAGAATTTAAGTAAGGATAAGGTAGATTTGTACGAAGGAACAGCTAGC
MAL14|PF14_0192  CAGAATTTAAGTAAGGATAAGGTAGATTTGTACGAAGGAACAGCTAGC
su_gi_contig_843 CAGAATTTAAGTAAGGATAAGGTAGATTTGTACGAAGGAACAGCTAGC

PF14_0192        TTTTTAAGCGAAAATAGGATATTAATAAAAGGCACAAAAGA---TAAT
MAL14|PF14_0192  TTTTTAAGCGAAAATAGGATATTAATAAAAGGCACAAAAGA---TAAT
su_gi_contig_843 TTTTTAAGCGAAAATAGGATATTAATAAAAGGCACAAAAGATAATAAT

PF14_0192        AATAATAAGGATAATGGGCCTTTGAATGAAGAAATCCTTGAAGGAAGA
MAL14|PF14_0192  AATAATAAGGATAATGGGCCTTTGAATGAAGAAATCCTTGAAGGAAGA
su_gi_contig_843 AATAATAAGGATAATGGGCCTTTGAATGAAGAAATCCTTGAAGGAAGA

PF14_0192        AATATTCTTATAGCTGTTGGAAATAAACCAGTATTTCCACCGGTTAAA
MAL14|PF14_0192  AATATTCTTATAGCTGTTGGAAATAAACCAGTATTTCCACCGGTTAAA
su_gi_contig_843 AATATTCTTATAGCTGTTGGAAATAAACCAGTATTTCCACCGGTTAAA

PF14_0192        GGTATAGAAAATACAATATCAAGTGATGAATTTTTTAATATTAAAGAA
MAL14|PF14_0192  GGTATAGAAAATACAATATCAAGTGATGAATTTTTTAATATTAAAGAA
su_gi_contig_843 GGTATAGAAAATACAATACCAAGTGATGAATTTTTTAATATTAAAGAA

PF14_0192        TCTAAAAAAATTGGTATTGTTGGAAGTGGATATATAGCTGTTGAATTA
MAL14|PF14_0192  TCTAAAAAAATTGGTATTGTTGGAAGTGGATATATAGCTGTTGAATTA
su_gi_contig_843 TCTAAAAAAATTGGTATTGTTGGAAGTGGATATATAGCTGTTGAATTA

PF14_0192        ATAAATGTTATAAAAAGATTAGGTATTGATTCTTATATATTTGCAAGA
MAL14|PF14_0192  ATAAATGTTATAAAAAGATTAGGTATTGATTCTTATATATTTGCAAGA
su_gi_contig_843 ATAAATGTTATAAAAAGATTAGGTATTGATTCTTATATATTTGCAAGA

PF14_0192        GGAAATAGAATATTAAGGAAATTTGATGAGTCTGTTATTAATGTATTA
MAL14|PF14_0192  GGAAATAGAATATTAAGGAAATTTGATGAGTCTGTTATTAATGTATTA
su_gi_contig_843 GGAAATAGAATATTAAGGAAATTTGATGAGTCTGTTATTAATGTATTA

PF14_0192        GAAAATGATATGAAAAAGAATAATATAAATATTGTAACATTTGCAGAT
MAL14|PF14_0192  GAAAATGATATGAAAAAGAATAATATAAATATTGTAACATTTGCAGAT
su_gi_contig_843 GAAAATGATATGAAAAAGAATAATATAAATATTGTAACATTTGCAGAT

PF14_0192        GTTGTTGAAATAAAAAAAGTTAGTGATAAAAATTTGTCCATACATTTA
MAL14|PF14_0192  GTTGTTGAAATAAAAAAAGTTAGTGATAAAAATTTGTCCATACATTTA
su_gi_contig_843 GTTGTTGAAATAAAAAAAGTTAGTGATAAAAATTTGTCCATACATTTA

PF14_0192        TCTGATGGAAGAATATATGAACATTTTGATCATGTCATTTATTGTGTT
MAL14|PF14_0192  TCTGATGGAAGAATATATGAACATTTTGATCATGTCATTTATTGTGTT
su_gi_contig_843 TCTGATGGAAGAATATATGAACATTTTGATCATGTCATTTATTGTGTT

PF14_0192        GGTAGATCACCAGATACCGAAAATTTAAATTTAGAAAAATTAAATGTG
MAL14|PF14_0192  GGTAGATCACCAGATACCGAAAATTTAAATTTAGAAAAATTAAATGTG
su_gi_contig_843 GGTAGATCACCAGATACCGAAAATTTAAATTTAGAAAAATTAAATGTG

PF14_0192        GAAACAAATAATAATTATATAGTAGTAGATGAAAATCAACGAACTAGT
MAL14|PF14_0192  GAAACAAATAATAATTATATAGTAGTAGATGAAAATCAACGAACTAGT
su_gi_contig_843 GAAACAAATAATAATTATATAGTAGTAGATGAAAATCAACGAACTAGT

PF14_0192        GTAAACAATATTTATGCTGTTGGTGATTGTTGTATGGTAAAAAAATCA
MAL14|PF14_0192  GTAAACAATATTTATGCTGTTGGTGATTGTTGTATGGTAAAAAAATCA
su_gi_contig_843 GTAAACAATATTTATGCTGTTGGTGATTGTTGTATGGTAAAAAAATCA

PF14_0192        AAAGAAATTGAAGATTTAAATTTATTGAAATTATATAATGAAGAAACA
MAL14|PF14_0192  AAAGAAATTGAAGATTTAAATTTATTGAAATTATATAATGAAGAAACA
su_gi_contig_843 AAAGAAATTGAAGATTTAAATTTATTGAAATTATATAATGAAGAAACA

PF14_0192        TATCTAAATAAAAAAGAAAATGTTACAGAAGATATTTTTTATAATGTA
MAL14|PF14_0192  TATCTAAATAAAAAAGAAAATGTTACAGAAGATATTTTTTATAATGTA
su_gi_contig_843 TATCTAAATAAAAAAGAAAATGTTACAGAAGATATTTTTTATAATGTA

PF14_0192        CAATTAACACCGGTAGCTATTAATGCAGGAAGATTATTAGCTGATAGA
MAL14|PF14_0192  CAATTAACACCGGTAGCTATTAATGCAGGAAGATTATTAGCTGATAGA
su_gi_contig_843 CAATTAACACCGGTAGCTATTAATGCAGGAAGATTATTAGCTGATAGA

PF14_0192        TTATTTTTAAAAAAAACACGAAAAACAAATTATAAACTTATACCAACT
MAL14|PF14_0192  TTATTTTTAAAAAAAACACGAAAAACAAATTATAAACTTATACCAACT
su_gi_contig_843 TTATTTTTAAAAAAAACACGAAAAACAAATTATAAACTTATACCAACT

PF14_0192        GTTATATTTTCTCATCCACCTATAGGTACTATTGGTCTTTCTGAAGAA
MAL14|PF14_0192  GTTATATTTTCTCATCCACCTATAGGTACTATTGGTCTTTCTGAAGAA
su_gi_contig_843 GTTATATTTTCTCATCCACCTATAGGTACTATTGGTCTTTCTGAAGAA

PF14_0192        GCAGCAATTCAAATATATGGAAAGGAAAATGTTAAAATATATGAATCC
MAL14|PF14_0192  GCAGCAATTCAAATATATGGAAAGGAAAATGTTAAAATATATGAATCC
su_gi_contig_843 GCAGCAATTCAAATATATGGAAAGGAAAATGTTAAAATATATGAATCC

PF14_0192        AAATTTACTAATTTATTCTTTTCAGTTTATGATATAGAACCAGAACTA
MAL14|PF14_0192  AAATTTACTAATTTATTCTTTTCAGTTTATGATATAGAACCAGAACTA
su_gi_contig_843 AAATTTACTAATTTATTCTTTTCAGTTTATGATATAGAACCAGAACTA

PF14_0192        AAAGAAAAAACATATCTTAAATTAGTATGTGTTGGAAAAGATGAATTA
MAL14|PF14_0192  AAAGAAAAAACATATCTTAAATTAGTATGTGTTGGAAAAGATGAATTA
su_gi_contig_843 AAAGAAAAAACATATCTTAAATTAGTATGTGTTGGAAAAGATGAATTA

PF14_0192        ATTAAAGGATTACATATAATAGGATTAAATGCAGATGAAATTGTTCAA
MAL14|PF14_0192  ATTAAAGGATTACATATAATAGGATTAAATGCAGATGAAATTGTTCAA
su_gi_contig_843 ATTAAAGGATTACATATAATAGGATTAAATGCAGATGAAATTGTTCAA

PF14_0192        GGTTTTGCAGTGGCCTTAAAAATGAATGCTACCAAAAAGGATTTCGAT
MAL14|PF14_0192  GGTTTTGCAGTGGCCTTAAAAATGAATGCTACCAAAAAGGATTTCGAT
su_gi_contig_843 GGTTTTGCAGTGGCCTTAAAAATGAATGCTACCAAAAAGGATTTCGAT

PF14_0192        GAAACCATACCTATACATCCTACAGCAGCAGAAGAATTTCTAACCTTA
MAL14|PF14_0192  GAAACCATACCTATACATCCTACAGCAGCAGAAGAATTTCTAACCTTA
su_gi_contig_843 GAAACCATACCTATACATCCTACAGCAGCAGAAGAATTTCTAACCTTA

PF14_0192        CAGCCATGGATGAAATGAGTTCTCTCTTGAATAACTTCTTCACATAGG
MAL14|PF14_0192  CAGCCATGGATGAAATGA------------------------------
su_gi_contig_843 CAGCCATGGATGAAATGAGTTCTCTCTTGAATAACTTCTTCACATAGG

PF14_0192        ATTGTGTATATGTAATATATTAATATATATTAATAAATAATTAGTATA
MAL14|PF14_0192  ------------------------------------------------
su_gi_contig_843 ATTGTGTATATGTAATATATTAATATATATTAATAAATAATTAGTATA

PF14_0192        TCATGCGTTTAAGCTGGCATATCTTAAAAGTTGTATAAATATCATATA
MAL14|PF14_0192  ------------------------------------------------
su_gi_contig_843 TCATGCGTTTAAGCTGGCATATCTTAAAAGTTGTATAAATATCATATA

PF14_0192        CAAGCGCGCGCGCGCCCATACATACATACATAAATAAATATATATATA
MAL14|PF14_0192  ------------------------------------------------
su_gi_contig_843 CAAGCGCGCGCGCGCCCATACATACATACATAAATAAATATATATATA

PF14_0192        TATTAATTTATTTTATTAGAACACCTTATGTTTCCTAGCTATAATTCA
MAL14|PF14_0192  ------------------------------------------------
su_gi_contig_843 TATTAATTTATTTTATTAGAACACCTTATGTTTCCTAGCTATAATTCA

PF14_0192        TATTACCCTTTAATCGTATTTATTTTTTTATTTTTTTATTTTTTTTAT
MAL14|PF14_0192  ------------------------------------------------
su_gi_contig_843 TATTACCCTTTAATCGTA------------------------------

PF14_0192        TTCTTTTTAATATTCTTCAAACCATTATAGTAAACCTACATATCCTTT
MAL14|PF14_0192  ------------------------------------------------
su_gi_contig_843 ------------------------------------------------

PF14_0192        CACATTTATACTCAAAGTGGTACCTTGTGAATTTTTATTTTTATTTTT
MAL14|PF14_0192  ------------------------------------------------
su_gi_contig_843 ------------------------------------------------

PF14_0192        AAATCAACACATATACTACAATAAATTGTAAAAACTTTATAATATTAA
MAL14|PF14_0192  ------------------------------------------------
su_gi_contig_843 ------------------------------------------------

PF14_0192        ATATTTTATTTATTTTTAAATAATAATAAAAAGTTTTAAGGTATAAAA
MAL14|PF14_0192  ------------------------------------------------
su_gi_contig_843 ------------------------------------------------

PF14_0192        AATTATTTCTGGAAAATAAAATGAATATATAAATTTAAATAAAAAAAA
MAL14|PF14_0192  ------------------------------------------------
su_gi_contig_843 ------------------------------------------------

PF14_0192        AAAGAATAAATAAAAATAATGAAAATTAATGAATAAATATATAAATAT
MAL14|PF14_0192  ------------------------------------------------
su_gi_contig_843 ------------------------------------------------

PF14_0192        AAATAAATAAATAAATAAATATATATATATATATATATATACATATAT
MAL14|PF14_0192  ------------------------------------------------
su_gi_contig_843 ------------------------------------------------

PF14_0192        TTATGTGCACTATTGTCCTGTATAACATTTTATAAATATTTACTTTAC
MAL14|PF14_0192  ------------------------------------------------
su_gi_contig_843 ------------------------------------------------

PF14_0192        GAATATAAATTTAAAATTTAATATGACATCATATTGTTAAATGGTTTC
MAL14|PF14_0192  ------------------------------------------------
su_gi_contig_843 ------------------------------------------------

PF14_0192        ATATAAAAATTGAAAAAAAAAAAAAAAAAAAAAAAAAAATGTTCAATA
MAL14|PF14_0192  ------------------------------------------------
su_gi_contig_843 ------------------------------------------------

PF14_0192        ATAAATATATACATATATAGATATAAACACCCACATATATATATATAT
MAL14|PF14_0192  ------------------------------------------------
su_gi_contig_843 ------------------------------------------------

PF14_0192        ATATATATATATATTTTTTTTTTTTTTTTATGGTTTTGCATTTTTATA
MAL14|PF14_0192  ------------------------------------------------
su_gi_contig_843 ------------------------------------------------

PF14_0192        GTACAAATAAGATTTGGCTATAGCATGACTACACAAATTGTTAATATT
MAL14|PF14_0192  ------------------------------------------------
su_gi_contig_843 ------------------------------------------------

PF14_0192        ATCGTTAAGTACGTTATTGCTCATTGTTAAGACATAAGGGAATAATAA
MAL14|PF14_0192  ------------------------------------------------
su_gi_contig_843 ------------------------------------------------

PF14_0192        GGATGGTTGTGGAATATTTTTAAATAGATTTTGCATATTGATATCTTC
MAL14|PF14_0192  ------------------------------------------------
su_gi_contig_843 ------------------------------------------------

PF14_0192        ATCATTTGTATCTGGATTATCATGTACAATTTTATTTTTTTCTTTTTC
MAL14|PF14_0192  ------------------------------------------------
su_gi_contig_843 ------------------------------------------------

PF14_0192        AAGTTTTTTTTTTTCTTGGTATACTTTTTGTGTTTGTAATTGTTTGAA
MAL14|PF14_0192  ------------------------------------------------
su_gi_contig_843 ------------------------------------------------

PF14_0192        AACATCTTTTTTATATTTAATTAATTTTTCTTGTTCTGTTTTTAAAAG
MAL14|PF14_0192  ------------------------------------------------
su_gi_contig_843 ------------------------------------------------

PF14_0192        TTCAAGTGATTTACAGGTTTCATGAACATGGTTTTCTAAGGAATCAAC
MAL14|PF14_0192  ------------------------------------------------
su_gi_contig_843 ------------------------------------------------

PF14_0192        TTCTAATGTATTCAAATAATCTAGAGAGGAGATATAATTTTTATTTTT
MAL14|PF14_0192  ------------------------------------------------
su_gi_contig_843 ------------------------------------------------

PF14_0192        ATTTTTAAGAACTTTCAAAAAGATAGAACTAATAACAGAATTTTTAAT
MAL14|PF14_0192  ------------------------------------------------
su_gi_contig_843 ------------------------------------------------

PF14_0192        AACAATGGGAACAGGTTGTAAGATGTTTTTACTATTAAGTCCATTTTT
MAL14|PF14_0192  ------------------------------------------------
su_gi_contig_843 ------------------------------------------------

PF14_0192        TTTTAATTCTACATTCAATATATCATTAAACTGATTAAATGTTGAATT
MAL14|PF14_0192  ------------------------------------------------
su_gi_contig_843 ------------------------------------------------

PF14_0192        TTTTATTTGATTTTTAATTTCAAATATAACATCGACATCAATTTTATA
MAL14|PF14_0192  ------------------------------------------------
su_gi_contig_843 ------------------------------------------------

PF14_0192        TGCTGAAAAAATTAATTTTCCATATTTCTCTGAGAAACATAAAACAAA
MAL14|PF14_0192  ------------------------------------------------
su_gi_contig_843 ------------------------------------------------

PF14_0192        TGAGTTCTTATTAATTAGAGAACATAATAA
MAL14|PF14_0192  ------------------------------
su_gi_contig_843 ------------------------------

;

endblock;
