# Supplementary material for: cDNA sequences reveal considerable gene prediction inaccuracy in the Plasmodium falciparum genome
Source: BMC Genomics. 2007 Jul 27;8:255. doi: 10.1186/1471-2164-8-255 (PMC1978503; doi:10.1186/1471-2164-8-255)
Supplement: Additional file 2 — Genes with predicted coding regions fully covered by EST and confirmation of predicted introns. Aligned cDNA and predicted CDS sequences can be viewed by double clicking the hyper-linked gene names in the Excel file. [file 1471-2164-8-255-S2.zip › PF14_0208.TXT]

#NEXUS

[!This data assembled using Sequencher, from Gene Codes Corporation.]
begin data;
   dimensions ntax=4 nchar=3676;
   format datatype=dna gap=- interleave=yes;
   matrix

PF14_0208                ATATATATATATATGTATACATATTTATAATATTCCTTCCAATAAAAC
MAL14|PF14_0208          ------------------------------------------------
su_gi_contig_10751       ------------------------------------------------
B03_PfLab1_M_Plate8b.ab1 ------------------------------------------------

PF14_0208                AACGTCGTATACATAATAAAAATGACTTAGAAACATATTTTCACATAT
MAL14|PF14_0208          ------------------------------------------------
su_gi_contig_10751       ------------------------------------------------
B03_PfLab1_M_Plate8b.ab1 ------------------------------------------------

PF14_0208                TTACAAAATTATTATTTTTATGTATATACCAATAATTTGGTCTGCTTT
MAL14|PF14_0208          ------------------------------------------------
su_gi_contig_10751       ------------------------------------------------
B03_PfLab1_M_Plate8b.ab1 ------------------------------------------------

PF14_0208                CTCAAATCAGCTGTCCATATTCCATTATTTTGACTGTTTTCAACTTTT
MAL14|PF14_0208          ------------------------------------------------
su_gi_contig_10751       ------------------------------------------------
B03_PfLab1_M_Plate8b.ab1 ------------------------------------------------

PF14_0208                GTAAAAATGAGAAAATCTATATCACTCAATTCTTTTAATTTTTTTGTA
MAL14|PF14_0208          ------------------------------------------------
su_gi_contig_10751       ------------------------------------------------
B03_PfLab1_M_Plate8b.ab1 ------------------------------------------------

PF14_0208                ACTTGTTCATTTCTCATACGTGTTATTATTGTATTATTTTCATTTTTT
MAL14|PF14_0208          ------------------------------------------------
su_gi_contig_10751       ------------------------------------------------
B03_PfLab1_M_Plate8b.ab1 ------------------------------------------------

PF14_0208                ATAGAACATGCACGAGCATTTTCAAGAATATTAAGAGCATAAACAATT
MAL14|PF14_0208          ------------------------------------------------
su_gi_contig_10751       ------------------------------------------------
B03_PfLab1_M_Plate8b.ab1 ------------------------------------------------

PF14_0208                TCGTTTCTTTTTAATTTTCCTTTTTTCTTCTTTTCATATATTTCTTCT
MAL14|PF14_0208          ------------------------------------------------
su_gi_contig_10751       ------------------------------------------------
B03_PfLab1_M_Plate8b.ab1 ------------------------------------------------

PF14_0208                AAACTATCAATACTTATTGCTTCCTTATGTTCTAGGCCTACCAAAATG
MAL14|PF14_0208          ------------------------------------------------
su_gi_contig_10751       ------------------------------------------------
B03_PfLab1_M_Plate8b.ab1 ------------------------------------------------

PF14_0208                AAATATAAAGTAAAATAATATGTAATCTTTTTTTTTTTTTTTTTTTTT
MAL14|PF14_0208          ------------------------------------------------
su_gi_contig_10751       ------------------------------------------------
B03_PfLab1_M_Plate8b.ab1 ------------------------------------------------

PF14_0208                CTAATATAAAACTATCACAAGGAAATTATATACCAACATCGTATCTAC
MAL14|PF14_0208          ------------------------------------------------
su_gi_contig_10751       ------------------------------------------------
B03_PfLab1_M_Plate8b.ab1 ------------------------------------------------

PF14_0208                AATGAGAGGACATATCACAAATAAATAAAACACACTGTGATATATATA
MAL14|PF14_0208          ------------------------------------------------
su_gi_contig_10751       ------------------------------------------------
B03_PfLab1_M_Plate8b.ab1 ------------------------------------------------

PF14_0208                TATATATATATATATATAGATATATACATAGATATGGATTGATATATA
MAL14|PF14_0208          ------------------------------------------------
su_gi_contig_10751       ------------------------------------------------
B03_PfLab1_M_Plate8b.ab1 ------------------------------------------------

PF14_0208                TATAGATATATACATAGATATGGATTGATATATATATAGATATATACA
MAL14|PF14_0208          ------------------------------------------------
su_gi_contig_10751       ------------------------------------------------
B03_PfLab1_M_Plate8b.ab1 ------------------------------------------------

PF14_0208                TAGATATGGATTGATATATATATATATTCATATATCATTATATTATTT
MAL14|PF14_0208          ------------------------------------------------
su_gi_contig_10751       ------------------------------------------------
B03_PfLab1_M_Plate8b.ab1 ------------------------------------------------

PF14_0208                TTTCCCAACCTATCTGGTATATGTCCTTAACTAATTGCTTATTAATGT
MAL14|PF14_0208          ------------------------------------------------
su_gi_contig_10751       ------------------------------------------------
B03_PfLab1_M_Plate8b.ab1 ------------------------------------------------

PF14_0208                TGTTCATTTTTTTTTTCTTTTTTTCTCATGAAATTCTAAATGTATAAC
MAL14|PF14_0208          ------------------------------------------------
su_gi_contig_10751       ------------------------------------------------
B03_PfLab1_M_Plate8b.ab1 ------------------------------------------------

PF14_0208                AAAAAAAAAAAGATGAAAAAAAATTAAATAACAGGAAAGATAGAAAAA
MAL14|PF14_0208          ------------------------------------------------
su_gi_contig_10751       ------------------------------------------------
B03_PfLab1_M_Plate8b.ab1 ------------------------------------------------

PF14_0208                AAAAGAAAAAAAAAAAAAAAAAAAAAAACGAAACCTACAATTTTACCC
MAL14|PF14_0208          ------------------------------------------------
su_gi_contig_10751       ------------------------------------------------
B03_PfLab1_M_Plate8b.ab1 ------------------------------------------------

PF14_0208                ATTCATATTTTCTTTCCATTAAAAATCTATATAAAACAATAAAAATTA
MAL14|PF14_0208          ------------------------------------------------
su_gi_contig_10751       ------------------------------------------------
B03_PfLab1_M_Plate8b.ab1 ------------------------------------------------

PF14_0208                AAATATATAGGCAATCTCTTTTTTTTCTTTTTTCTCAAAAATTGTATC
MAL14|PF14_0208          ------------------------------------------------
su_gi_contig_10751       ------------------------------------------------
B03_PfLab1_M_Plate8b.ab1 ------------------------------------------------

PF14_0208                ATCATTTGAATGTTATGATTGTGAATATATAAATGAACACAAATAAAA
MAL14|PF14_0208          ------------------------------------------------
su_gi_contig_10751       ------------------------------------------------
B03_PfLab1_M_Plate8b.ab1 ------------------------------------------------

PF14_0208                ATGAGAAAAAAAAAAAATAAAATATTCTATATATATTTTTTTTAAATA
MAL14|PF14_0208          ------------------------------------------------
su_gi_contig_10751       ------------------------------------------------
B03_PfLab1_M_Plate8b.ab1 ------------------------------------------------

PF14_0208                ATGAAATATATTATATATATATAATATATATATATATATACATATATA
MAL14|PF14_0208          ------------------------------------------------
su_gi_contig_10751       ------------------------------------------------
B03_PfLab1_M_Plate8b.ab1 ------------------------------------------------

PF14_0208                TTGTATAGTATGTCATATATATATTATTATTATATACGTATGGTCATT
MAL14|PF14_0208          ------------------------------------------------
su_gi_contig_10751       ------------------------------------------------
B03_PfLab1_M_Plate8b.ab1 ------------------------------------------------

PF14_0208                ATTATAAATATATGTTATTTATATTTATTTTATTATTATATAATTTAT
MAL14|PF14_0208          ------------------------------------------------
su_gi_contig_10751       ------------------------------------------------
B03_PfLab1_M_Plate8b.ab1 ------------------------------------------------

PF14_0208                ATATTTATAATTATATTATTTTATATCATTTTATATTTATTTATTCGT
MAL14|PF14_0208          ------------------------------------------------
su_gi_contig_10751       ------------------------------------------------
B03_PfLab1_M_Plate8b.ab1 ------------------------------------------------

PF14_0208                TTAATTTTTTTTTTTTTTTTTTTTTTTTTTTTTTTTTGTATAATTATA
MAL14|PF14_0208          ------------------------------------------------
su_gi_contig_10751       ------------------------------------------------
B03_PfLab1_M_Plate8b.ab1 ------------------------------------------------

PF14_0208                TGAATATATTATTTAAATTAGATAGAATACAACAAATCTAAAATTAAA
MAL14|PF14_0208          ------------------------------------------------
su_gi_contig_10751       ------------------------------------------------
B03_PfLab1_M_Plate8b.ab1 ------------------------------------------------

PF14_0208                GATATATATATATTATATATATTATAAATAAATTCTTTTTTTTTTTTC
MAL14|PF14_0208          ------------------------------------------------
su_gi_contig_10751       ------------------------------------------------
B03_PfLab1_M_Plate8b.ab1 ------------------------------------------------

PF14_0208                TTTTTTTTTTTTTCTCTTTTGCTCTTTTATTATTTTCTTTTTTTATTC
MAL14|PF14_0208          ------------------------------------------------
su_gi_contig_10751       ------------------------------------------------
B03_PfLab1_M_Plate8b.ab1 ------------------------------------------------

PF14_0208                TATTATTATAAAATGGAAAATAAAGCAAAAGAAGAAAACTTGGATAAT
MAL14|PF14_0208          ------------ATGGAAAATAAAGCAAAAGAAGAAAACTTGGATAAT
su_gi_contig_10751       -ATTATTATAAAATGGAAAATAAAGCAAAAGAAGAAAACTTGGATAAT
B03_PfLab1_M_Plate8b.ab1 -ATTATTATAAAATGGAAAATAAAGCAAAAGAAGAAAACTTGGATAAT

PF14_0208                TTTTTAACACAATTGAATACATTAAATAAGGTAAGACCATTTAATACA
MAL14|PF14_0208          TTTTTAACACAATTGAATACATTAAATAAG------------------
su_gi_contig_10751       TTTTTAACACAATTGAATACATTAAATAAG------------------
B03_PfLab1_M_Plate8b.ab1 TTTTTAACACAATTGAATACATTAAATAAG------------------

PF14_0208                TACATATATTCATATATTCATATTTTGATATATTAATATATTAATATA
MAL14|PF14_0208          ------------------------------------------------
su_gi_contig_10751       ------------------------------------------------
B03_PfLab1_M_Plate8b.ab1 ------------------------------------------------

PF14_0208                TACATTATAATTTTTTATATAAATATTTGTGATACATATTGAAGTGAT
MAL14|PF14_0208          ------------------------------------------------
su_gi_contig_10751       ------------------------------------------------
B03_PfLab1_M_Plate8b.ab1 ------------------------------------------------

PF14_0208                GTTATGTTTGTATATGTTATCATTGATCGATTAGTTAATTTATTTTTA
MAL14|PF14_0208          ------------------------------------------------
su_gi_contig_10751       ------------------------------------------------
B03_PfLab1_M_Plate8b.ab1 ------------------------------------------------

PF14_0208                CTTTATTTTATTTTTTTTTCTCTTGCCAGATTATTACTTCTTTTAAAG
MAL14|PF14_0208          -----------------------------ATTATTACTTCTTTTAAAG
su_gi_contig_10751       -----------------------------ATTATTACTTCTTTTAAAG
B03_PfLab1_M_Plate8b.ab1 -----------------------------ATTATTACTTCTTTTAAAG

PF14_0208                AAACGTGTAAGATTTCATCCTACTGTTTTGATAAATGTGTTAGCTATC
MAL14|PF14_0208          AAACGTGTAAGATTTCATCCTACTGTTTTGATAAATGTGTTAGCTATC
su_gi_contig_10751       AAACGTGTAAGATTTCATCCTACTGTTTTGATAAATGTGTTAGCTATC
B03_PfLab1_M_Plate8b.ab1 AAACGTGTAAGATTTCATCCTACTGTTTTGATAAATGTGTTAGCTATC

PF14_0208                CAGGTACACAAAAAAAAAAAAAAAAAAAAAAAAAAAAATACACAAAAT
MAL14|PF14_0208          CAG---------------------------------------------
su_gi_contig_10751       CAG---------------------------------------------
B03_PfLab1_M_Plate8b.ab1 CAG---------------------------------------------

PF14_0208                ATAAGTATATAGAACGATTATATAATAGCACACATATTTATATGAAGA
MAL14|PF14_0208          ------------------------------------------------
su_gi_contig_10751       ------------------------------------------------
B03_PfLab1_M_Plate8b.ab1 ------------------------------------------------

PF14_0208                TTTAATAAAATTTTTTTATATATATATAATTATATTTCTTTTTTATTT
MAL14|PF14_0208          ------------------------------------------------
su_gi_contig_10751       ------------------------------------------------
B03_PfLab1_M_Plate8b.ab1 ------------------------------------------------

PF14_0208                TAGAAAAAAGTTTAAGCAATACAAATAAAAAGTGCATATGGAATTGTA
MAL14|PF14_0208          ---AAAAAAGTTTAAGCAATACAAATAAAAAGTGCATATGGAATTGTA
su_gi_contig_10751       ---AAAAAAGTTTAAGCAATACAAATAAAAAGTGCATATGGAATTGTA
B03_PfLab1_M_Plate8b.ab1 ---AAAAAAGTTTAAGCAATACAAATAAAAAGTGCATATGGAATTGTA

PF14_0208                CACAAAGATATATTGAATGTGAATATTTTATAAAGAATCGTTCAAAAG
MAL14|PF14_0208          CACAAAGATATATTGAATGTGAATATTTTATAAAGAATCGTTCAAAAG
su_gi_contig_10751       CACAAAGATATATTGAATGTGAATATTTTATAAAGAATCGTTCAAAAG
B03_PfLab1_M_Plate8b.ab1 CACAAAGATATATTGAATGTGAATATTTTATAAAGAATCGTTCAAAAG

PF14_0208                ATAATCAGAGCTTATCTAATTTTGAATTGATTAAAAATATGAATAGTT
MAL14|PF14_0208          ATAATCAGAGCTTATCTAATTTTGAATTGATTAAAAATATGAATAGTT
su_gi_contig_10751       ATAATCAGAGCTTATCTAATTTTGAATTGATTAAAAATATGAATAGTT
B03_PfLab1_M_Plate8b.ab1 ATAATCAGAGCTTATCTAATTTTGAATTGATTAAAAATATGAATAGTT

PF14_0208                CAGAAAATTTAGCTGAACTGAAGAACGATAATAATAAAACAGAAAATT
MAL14|PF14_0208          CAGAAAATTTAGCTGAACTGAAGAACGATAATAATAAAACAGAAAATT
su_gi_contig_10751       CAGAAAATTTAGCTGAACTGAAGAACGATAATAATAAAACAGAAAATT
B03_PfLab1_M_Plate8b.ab1 CAGAAAATTTAGCTGAACTGAAGAACGATAATAATAAAACAGAAAATT

PF14_0208                TTGTTTTAAAAGATTAAAAATAAAAAAGGAGTCACATATAAATATATA
MAL14|PF14_0208          TTGTTTTAAAAGATTAA-------------------------------
su_gi_contig_10751       TTGTTTTAAAAGATTAAAAATAAAAAAGGAGTCACATATAAATATATA
B03_PfLab1_M_Plate8b.ab1 TTGTTTTAAAAGATTAAAAATAAAAAAGGAGTCACATATAAATATATA

PF14_0208                TATATATATATATATTTATTTATTTATACACCCCCATGTGTGTTATTT
MAL14|PF14_0208          ------------------------------------------------
su_gi_contig_10751       TATATATATATATATTTATTTATTTATACACCCCCATGTGTGTTATTT
B03_PfLab1_M_Plate8b.ab1 TATATATATATATATTTATTTATTTATACACCCCCATGTGTGT-----

PF14_0208                TTTTTTTTGTTTATATGATTTTATTCTTTCCTTAATATTTACTCCTTT
MAL14|PF14_0208          ------------------------------------------------
su_gi_contig_10751       TTTTTTTTGTTTATATGATTTTATTCTTTCCTTAATATTTACTCCTTT
B03_PfLab1_M_Plate8b.ab1 -------------------------CTTTCCTTAATATTTACTCCTTT

PF14_0208                ATTTTGATAATGGATGAAAATAAGTACTTCAAAGAAAATTTTATTTAT
MAL14|PF14_0208          ------------------------------------------------
su_gi_contig_10751       ATTTTGATA---------------------------------------
B03_PfLab1_M_Plate8b.ab1 ATTTTGATA---------------------------------------

PF14_0208                GTCGATGTAGAAAAAGAAAAAGAGGAAAAGAAAAAAGTTTATGTAGAA
MAL14|PF14_0208          ------------------------------------------------
su_gi_contig_10751       ------------------------------------------------
B03_PfLab1_M_Plate8b.ab1 ------------------------------------------------

PF14_0208                TATATAAAAAGATGCTTTAATTATTTACTTAGACAAGATGATAATTTC
MAL14|PF14_0208          ------------------------------------------------
su_gi_contig_10751       ------------------------------------------------
B03_PfLab1_M_Plate8b.ab1 ------------------------------------------------

PF14_0208                ATTTTATTTACCTTAAAAAAAAATGTCTCTCTGTTGTCCTACTTTTTT
MAL14|PF14_0208          ------------------------------------------------
su_gi_contig_10751       ------------------------------------------------
B03_PfLab1_M_Plate8b.ab1 ------------------------------------------------

PF14_0208                TCATATTTATTAAAGTCAGATCGAAATTATGACCATCCATTTGAATTA
MAL14|PF14_0208          ------------------------------------------------
su_gi_contig_10751       ------------------------------------------------
B03_PfLab1_M_Plate8b.ab1 ------------------------------------------------

PF14_0208                TTAGGTGATGATAAAAAATATAATGCAGAATTAAATTTGTGTATTTTA
MAL14|PF14_0208          ------------------------------------------------
su_gi_contig_10751       ------------------------------------------------
B03_PfLab1_M_Plate8b.ab1 ------------------------------------------------

PF14_0208                AATTTTTATTTAAAATTAGTAGATATTTATTTAAATAAAAACATGTGT
MAL14|PF14_0208          ------------------------------------------------
su_gi_contig_10751       ------------------------------------------------
B03_PfLab1_M_Plate8b.ab1 ------------------------------------------------

PF14_0208                GATGTTTTGTTTTTAAAGAATGTTTTTATAAAAATACATATCATGATG
MAL14|PF14_0208          ------------------------------------------------
su_gi_contig_10751       ------------------------------------------------
B03_PfLab1_M_Plate8b.ab1 ------------------------------------------------

PF14_0208                GATATTATTATGATGTGTTATACTGTAGATAAAAAAAATAAAAGGATT
MAL14|PF14_0208          ------------------------------------------------
su_gi_contig_10751       ------------------------------------------------
B03_PfLab1_M_Plate8b.ab1 ------------------------------------------------

PF14_0208                AAAACATATATATATAATATTTATAATAAAACACAATTTAATTGTTTT
MAL14|PF14_0208          ------------------------------------------------
su_gi_contig_10751       ------------------------------------------------
B03_PfLab1_M_Plate8b.ab1 ------------------------------------------------

PF14_0208                TATATTTTTAAATATATTAAGCATCTATATGAAGAATTAAAAAATATG
MAL14|PF14_0208          ------------------------------------------------
su_gi_contig_10751       ------------------------------------------------
B03_PfLab1_M_Plate8b.ab1 ------------------------------------------------

PF14_0208                AAAAAAAAATTAGAGCATTATATAACGTATAAAAATAAGATAACACAA
MAL14|PF14_0208          ------------------------------------------------
su_gi_contig_10751       ------------------------------------------------
B03_PfLab1_M_Plate8b.ab1 ------------------------------------------------

PF14_0208                TATATCGTTCAATTAAATGAATTACTTTTTACCATATATTGTTTTTGT
MAL14|PF14_0208          ------------------------------------------------
su_gi_contig_10751       ------------------------------------------------
B03_PfLab1_M_Plate8b.ab1 ------------------------------------------------

PF14_0208                AAATTTTTTAAAAAATATCATTACTTTGATATAAAGGAAAATAAATTA
MAL14|PF14_0208          ------------------------------------------------
su_gi_contig_10751       ------------------------------------------------
B03_PfLab1_M_Plate8b.ab1 ------------------------------------------------

PF14_0208                TCCAACGAATTAATTATCGTAAAATTAATGATATACACTGATGATAAA
MAL14|PF14_0208          ------------------------------------------------
su_gi_contig_10751       ------------------------------------------------
B03_PfLab1_M_Plate8b.ab1 ------------------------------------------------

PF14_0208                AACAATATTGACGACGACAGGAACAATCATACATCTCAGGATATGTTG
MAL14|PF14_0208          ------------------------------------------------
su_gi_contig_10751       ------------------------------------------------
B03_PfLab1_M_Plate8b.ab1 ------------------------------------------------

PF14_0208                TTAAAGGGAGATACATCATTTCTTTATATTTTTATTCAAACATATGTT
MAL14|PF14_0208          ------------------------------------------------
su_gi_contig_10751       ------------------------------------------------
B03_PfLab1_M_Plate8b.ab1 ------------------------------------------------

PF14_0208                GAAATGGTAATAACAAAAGAAAAAAAAAAAAAAAAAAAAAAAAAAAAA
MAL14|PF14_0208          ------------------------------------------------
su_gi_contig_10751       ------------------------------------------------
B03_PfLab1_M_Plate8b.ab1 ------------------------------------------------

PF14_0208                TGAGTAAAGCATAAAAATTAAAATTGTAATGAACATATTATATATGTA
MAL14|PF14_0208          ------------------------------------------------
su_gi_contig_10751       ------------------------------------------------
B03_PfLab1_M_Plate8b.ab1 ------------------------------------------------

PF14_0208                TTGTATATATGTATTGTATATATGTATTGTATATGTGTATTATATATA
MAL14|PF14_0208          ------------------------------------------------
su_gi_contig_10751       ------------------------------------------------
B03_PfLab1_M_Plate8b.ab1 ------------------------------------------------

PF14_0208                TGTATTGTATATATGTATTGTATATATGTATTATATATATGTATTGTA
MAL14|PF14_0208          ------------------------------------------------
su_gi_contig_10751       ------------------------------------------------
B03_PfLab1_M_Plate8b.ab1 ------------------------------------------------

PF14_0208                TATGTGTATTATATATATGTATTGTATATATGTATTATATATATGTAT
MAL14|PF14_0208          ------------------------------------------------
su_gi_contig_10751       ------------------------------------------------
B03_PfLab1_M_Plate8b.ab1 ------------------------------------------------

PF14_0208                TATATATATGTGTTATATATATGTATTATATATATATATATATATATA
MAL14|PF14_0208          ------------------------------------------------
su_gi_contig_10751       ------------------------------------------------
B03_PfLab1_M_Plate8b.ab1 ------------------------------------------------

PF14_0208                CATGTTTATTTCCTTTTTGTAACCTATTCCATCACCACTTCTATATTA
MAL14|PF14_0208          ------------------------------------------------
su_gi_contig_10751       ------------------------------------------------
B03_PfLab1_M_Plate8b.ab1 ------------------------------------------------

PF14_0208                GATTAATCATGTTTATGATAGCCAATTGAATGATGGTCATATGAAGGA
MAL14|PF14_0208          ------------------------------------------------
su_gi_contig_10751       ------------------------------------------------
B03_PfLab1_M_Plate8b.ab1 ------------------------------------------------

PF14_0208                TATTTTATTTCTAAGGTACCGATATATGTGTATTTTAAACATTCTAAT
MAL14|PF14_0208          ------------------------------------------------
su_gi_contig_10751       ------------------------------------------------
B03_PfLab1_M_Plate8b.ab1 ------------------------------------------------

PF14_0208                AAAATATAATTTAAAATATGGTGATAGTAAAAACAGTGTATTTTACTT
MAL14|PF14_0208          ------------------------------------------------
su_gi_contig_10751       ------------------------------------------------
B03_PfLab1_M_Plate8b.ab1 ------------------------------------------------

PF14_0208                TTCGCTTATTGTGGATATGTTAAAAGAGAAAAGCAATAAAACAAATAT
MAL14|PF14_0208          ------------------------------------------------
su_gi_contig_10751       ------------------------------------------------
B03_PfLab1_M_Plate8b.ab1 ------------------------------------------------

PF14_0208                ACAATTCATAAAAAATGACATACAATTA
MAL14|PF14_0208          ----------------------------
su_gi_contig_10751       ----------------------------
B03_PfLab1_M_Plate8b.ab1 ----------------------------

;

endblock;
