# Supplementary material for: cDNA sequences reveal considerable gene prediction inaccuracy in the Plasmodium falciparum genome
Source: BMC Genomics. 2007 Jul 27;8:255. doi: 10.1186/1471-2164-8-255 (PMC1978503; doi:10.1186/1471-2164-8-255)
Supplement: Additional file 2 — Genes with predicted coding regions fully covered by EST and confirmation of predicted introns. Aligned cDNA and predicted CDS sequences can be viewed by double clicking the hyper-linked gene names in the Excel file. [file 1471-2164-8-255-S2.zip › PF14_0230.TXT]

#NEXUS

[!This data assembled using Sequencher, from Gene Codes Corporation.]
begin data;
   dimensions ntax=3 nchar=4690;
   format datatype=dna gap=- interleave=yes;
   matrix

PF14_0230        TATATATAATATTATATATAAGTGATTCAAGCGGTGATACATAATAAG
MAL14|PF14_0230  ------------------------------------------------
su_gi_contig_526 ------------------------------------------------

PF14_0230        GGATAGGAATATATACGTAACATTTATTTATATATATATTTAAGGATA
MAL14|PF14_0230  ------------------------------------------------
su_gi_contig_526 ------------------------------------------------

PF14_0230        AGGTATTTTAAAAAATATTACGGGCTAAAGATATGGCAATAATTAATT
MAL14|PF14_0230  ------------------------------------------------
su_gi_contig_526 ------------------------------------------------

PF14_0230        ATATGTATTATATATATATATATAATAATATGTATATATAATAATATG
MAL14|PF14_0230  ------------------------------------------------
su_gi_contig_526 ------------------------------------------------

PF14_0230        CGTAGTTACAGCTTTTTCTTTTTTTCAATATATATAATATATATATAT
MAL14|PF14_0230  ------------------------------------------------
su_gi_contig_526 ------------------------------------------------

PF14_0230        ATATATTAATATAACATATAATATATTTTATATATAAATAGTAGTTAC
MAL14|PF14_0230  ------------------------------------------------
su_gi_contig_526 ------------------------------------------------

PF14_0230        ACAATAATATAATAATTTATATTTTTCTGATTAACCAATAAAAAAAAA
MAL14|PF14_0230  ------------------------------------------------
su_gi_contig_526 ------------------------------------------------

PF14_0230        GGTGTCTCTCTTTTTCAATTTAAATCCTTTTTTCTTTCTAAATATAAT
MAL14|PF14_0230  ------------------------------------------------
su_gi_contig_526 ------------------------------------------------

PF14_0230        ATTATATATATATTAATATATTATTTTTATAGATTCATGATTTTTTCT
MAL14|PF14_0230  ------------------------------------------------
su_gi_contig_526 ------------------------------------------------

PF14_0230        TTTTGTTATTAATAATAATAATATAAAAAATAAACAAGCGGGTATTAA
MAL14|PF14_0230  ------------------------------------------------
su_gi_contig_526 ------------------------------------------------

PF14_0230        AAGTAAGCAAAGTGCATATAAAAAAAGTAAAGCATATTTTTTATATGT
MAL14|PF14_0230  ------------------------------------------------
su_gi_contig_526 ------------------------------------------------

PF14_0230        GATAATATATATTAATTATATTATATATATATATATATATATATAATA
MAL14|PF14_0230  ------------------------------------------------
su_gi_contig_526 ------------------------------------------------

PF14_0230        TAATATTCATAAGCCGATACATATTAATTATATATATAAAAATCACAT
MAL14|PF14_0230  ------------------------------------------------
su_gi_contig_526 ------------------------------------------------

PF14_0230        ACCAAGTGGTATATATTTAAGATATATTTTATATAGCATAATTATATT
MAL14|PF14_0230  ------------------------------------------------
su_gi_contig_526 ------------------------------------------------

PF14_0230        ATATATATATATATATATATAATATATAATATATATATGTATGTATTA
MAL14|PF14_0230  ------------------------------------------------
su_gi_contig_526 ------------------------------------------------

PF14_0230        TTTTTGTATAAAATAATCCATTATCCATTTATTACCTTAAGAATTATT
MAL14|PF14_0230  ------------------------------------------------
su_gi_contig_526 ------------------------------------------------

PF14_0230        ATAATATATATATATATTATATATGTATATATTATTATATGTATAATA
MAL14|PF14_0230  ------------------------------------------------
su_gi_contig_526 ------------------------------------------------

PF14_0230        TTTGTGTTTTAAAAAAAAAAAAAATCGATTGATTTATATTAATATAAT
MAL14|PF14_0230  ------------------------------------------------
su_gi_contig_526 ------------------------------------------------

PF14_0230        TTTATCATATATATATTATATTATATATATATATATTTATTAATATCA
MAL14|PF14_0230  ------------------------------------------------
su_gi_contig_526 ------------------------------------------------

PF14_0230        TACAGAAATTTTTTTTTTCTTCCCTATTAATTTTTCCCCTTTTATAGA
MAL14|PF14_0230  ------------------------------------------------
su_gi_contig_526 ------------------------------------------------

PF14_0230        TGTTAAAAAAAAAAATTATATTTAATTATTTGTTTCATATATATTATA
MAL14|PF14_0230  ------------------------------------------------
su_gi_contig_526 ------------------------------------------------

PF14_0230        TTATATATATATTTTTTATATTTTTTTCTAAAGGTTATTTTTATTTGA
MAL14|PF14_0230  ------------------------------------------------
su_gi_contig_526 ------------------------------------------------

PF14_0230        AATATATATTTTGACGTTGAAAAGGAAATTTTTTTTTTTTTTTTTTAT
MAL14|PF14_0230  ------------------------------------------------
su_gi_contig_526 ------------------------------------------------

PF14_0230        TAATATTATAAATAATATATATATATTTATATTTATATATATTGTTAT
MAL14|PF14_0230  ------------------------------------------------
su_gi_contig_526 ------------------------------------------------

PF14_0230        TTATATGTAGTAAAATATATTATTACATTTATCCATTTAATAAAATAA
MAL14|PF14_0230  ------------------------------------------------
su_gi_contig_526 ------------------------------------------------

PF14_0230        TATAATAATTTAAATATATATAAATATATGTAAAATATTTCCATTTTT
MAL14|PF14_0230  ------------------------------------------------
su_gi_contig_526 ------------------------------------------------

PF14_0230        GACTCTTTTTTTTTTTTTTTTTTTTTTAAATATCATAATAATAATTAT
MAL14|PF14_0230  ------------------------------------------------
su_gi_contig_526 ------------------------------------------------

PF14_0230        TATTAGGTAATGATTTATTATTTTATATAATTACAAAGAAGTTTACCT
MAL14|PF14_0230  ------------------------------------------------
su_gi_contig_526 ------------------------------------------------

PF14_0230        TTTTTTGTAAATAAAAAAAAAAAATATATATATATATATTTATATATA
MAL14|PF14_0230  ------------------------------------------------
su_gi_contig_526 ------------------------------------------------

PF14_0230        TATATATATATATATATCAGCTTATTATATTATAATTTTTTTTTCAAA
MAL14|PF14_0230  ------------------------------------------------
su_gi_contig_526 ---------------ATCAGCTTATTATATTATAATTTTTTTTTCAAA

PF14_0230        GAGTTTATATATATAAAAAAAAAAAAAAGGAAAAGAAAAAATATACTG
MAL14|PF14_0230  ------------------------------------------------
su_gi_contig_526 GAGTTTATATATATAAAAAAAAAAAAAAGGAAAAGAAAAANTATACTG

PF14_0230        TAAGTTAAAAAATGGCATATGTAAAGGTTGTTAAAAATAAAGCATACT
MAL14|PF14_0230  -----------ATGGCATATGTAAAGGTTGTTAAAAATAAAGCATACT
su_gi_contig_526 TAAGTTAAAAAATGGCATATGTAANGGTTGTTAAAAATAAAGNATACT

PF14_0230        TTAAAAGATACCAAGTGAAATATAGAAGAAGAAGAGGTATGGGAAAAT
MAL14|PF14_0230  TTAAAAGATACCAAGTGAAATATAGAAGAAGAAGAG------------
su_gi_contig_526 TTAAAAGATACCAAGTGAAATATAGAAGAAGAAGAG------------

PF14_0230        TAAAAAGATAAAAATATATATATATATGTATATGTTTTTTTTTTTTTT
MAL14|PF14_0230  ------------------------------------------------
su_gi_contig_526 ------------------------------------------------

PF14_0230        TTTTTTTTTTTTTTTATATTTATGCCTTAATAAATGTTAACAATAATT
MAL14|PF14_0230  ------------------------------------------------
su_gi_contig_526 ------------------------------------------------

PF14_0230        CATGATGTAAAAATGTTATGAGGATGTTTTTATTAGAGGCTAAAAAAA
MAL14|PF14_0230  ------------------------------------------------
su_gi_contig_526 ------------------------------------------------

PF14_0230        AATGTTTATGCAATGATAAAACGAGTTAAGCATTTTTTTTTAAGTTGC
MAL14|PF14_0230  ------------------------------------------------
su_gi_contig_526 ------------------------------------------------

PF14_0230        CGACTCACCTGACATTGGAACAACCAAAATTATTGTTAAAATTGTTAA
MAL14|PF14_0230  ------------------------------------------------
su_gi_contig_526 ------------------------------------------------

PF14_0230        AATTGTTATCTTTTTTTTTTTATTTTTTTATAATTCTCTTATATATTT
MAL14|PF14_0230  ------------------------------------------------
su_gi_contig_526 ------------------------------------------------

PF14_0230        AATAATGCTGTGTTGATATATTATACCTTCATATGGTATGATTTGTTG
MAL14|PF14_0230  ------------------------------------------------
su_gi_contig_526 ------------------------------------------------

PF14_0230        AATATATATATATATATATATATATATTTTTTTTTTTTCAACATTGTA
MAL14|PF14_0230  ------------------------------------------------
su_gi_contig_526 ------------------------------------------------

PF14_0230        GAGGGAAAAACCGACTACAGGGCTAGGAAAGCTTTAATATTACAAGAC
MAL14|PF14_0230  -AGGGAAAAACCGACTACAGGGCTAGGAAAGCTTTAATATTACAAGAC
su_gi_contig_526 -AGGGAAAAACCGACTACAGGGCTAGGAAAGCTTTAATATTACAAGAC

PF14_0230        AAGAATAAGTATAATGCTCAAAAGCTTCGTTTTGTTGTTCGTAAAACA
MAL14|PF14_0230  AAGAATAAGTATAATGCTCAAAAGCTTCGTTTTGTTGTTCGTAAAACA
su_gi_contig_526 AAGAATAAGTATAATGCTCAAAAGCTTCGTTTTGTTGTTCGTAAAACA

PF14_0230        AATAGTCAGGTAATATGCCAAATAGCTTGTGCACATATTGAAGGAGAT
MAL14|PF14_0230  AATAGTCAGGTAATATGCCAAATAGCTTGTGCACATATTGAAGGAGAT
su_gi_contig_526 AATAGTCAGGTAATATGCCAAATAGCTTGTGCACATATTGAAGGAGAT

PF14_0230        AAAATATTAGCAGAAGCAAAGTCAAAAGAATTGATAAGATACGGTATC
MAL14|PF14_0230  AAAATATTAGCAGAAGCAAAGTCAAAAGAATTGATAAGATACGGTATC
su_gi_contig_526 AAAATATTAGCAGAAGCAAAGTCAAAAGAATTGATAAGATACGGTATC

PF14_0230        CCTGTTGGATTAAAGAATTATGCAGCTGCTTATGCCACCGGTTTATTG
MAL14|PF14_0230  CCTGTTGGATTAAAGAATTATGCAGCTGCTTATGCCACCGGTTTATTG
su_gi_contig_526 CCTGTTGGATTAAAGAATTATGCAGCTGCTTATGCCACCGGTTTATTG

PF14_0230        TGTGCACGTCGTTTTTTAAAATCTTTAAATTTAGATACTCAATTCTTA
MAL14|PF14_0230  TGTGCACGTCGTTTTTTAAAATCTTTAAATTTAGATACTCAATTCTTA
su_gi_contig_526 TGTGCACGTCGTTTTTTAAAATCTTTAAATTTAGATACTCAATTCTTA

PF14_0230        GGTGTTGAGAAAGTAACAGGAGAAATAGAAAATAATGAAGATAAAGAA
MAL14|PF14_0230  GGTGTTGAGAAAGTAACAGGAGAAATAGAAAATAATGAAGATAAAGAA
su_gi_contig_526 GGTGTTGAGAAAGTAACAGGAGAAATAGAAAATAATGAAGATAAAGAA

PF14_0230        GATGAGGAAGGAAGAAAACCAATAAAAGCATTTTTAGATGTCGGGATA
MAL14|PF14_0230  GATGAGGAAGGAAGAAAACCAATAAAAGCATTTTTAGATGTCGGGATA
su_gi_contig_526 GATGAGGAAGGAAGAAAACCAATAAAAGCATTTTTAGATGTCGGGATA

PF14_0230        ACAAGAACAACAACAGGAAATCGTGTATTTGCTGCATTGAAAGGAGCT
MAL14|PF14_0230  ACAAGAACAACAACAGGAAATCGTGTATTTGCTGCATTGAAAGGAGCT
su_gi_contig_526 ACAAGAACAACAACAGGAAATCGTGTATTTGCTGCATTGAAAGGAGCT

PF14_0230        TGTGATGGTGGTTTGAATATTCCTCATGGAAATAATAGATTTCCAGGT
MAL14|PF14_0230  TGTGATGGTGGTTTGAATATTCCTCATGGAAATAATAGATTTCCAGGT
su_gi_contig_526 TGTGATGGTGGTTTGAATATTCCTCATGGAAATAATAGATTTCCAGGT

PF14_0230        TCCAAAAATGAATTCAACCCTGAGCAGTTAAGAAAAAATATTTTAGGT
MAL14|PF14_0230  TCCAAAAATGAATTCAACCCTGAGCAGTTAAGAAAAAATATTTTAGGT
su_gi_contig_526 TCCAAAAATGAATTCAACCCTGAGCAGTTAAGAAAAAATATTTTAGGT

PF14_0230        ATCCATGTAGCTGAATATATGAAAACATTACAAGAAGAAGATAATGAC
MAL14|PF14_0230  ATCCATGTAGCTGAATATATGAAAACATTACAAGAAGAAGATAATGAC
su_gi_contig_526 ATCCATGTAGCTGAATATATGAAAACATTACAAGAAGAAGATAATGAC

PF14_0230        AAATACAAAACCCATTTCAATGATTATTTAAAAAATAATATAGGAGCT
MAL14|PF14_0230  AAATACAAAACCCATTTCAATGATTATTTAAAAAATAATATAGGAGCT
su_gi_contig_526 AAATACAAAACCCATTTCAATGATTATTTAAAAAATAATATAGGAGCT

PF14_0230        GATGATATCGAGCAAATGTATTTAAATGCACATGAAAAAATTAGGCAG
MAL14|PF14_0230  GATGATATCGAGCAAATGTATTTAAATGCACATGAAAAAATTAGGCAG
su_gi_contig_526 GATGATATCGAGCAAATGTATTTAAATGCACATGAAAAAATTAGGCAG

PF14_0230        AATCCAGAAAAAGAATCAAAGGATACAAAGAATGTTAAAAAATTTGTA
MAL14|PF14_0230  AATCCAGAAAAAGAATCAAAGGATACAAAGAATGTTAAAAAATTTGTA
su_gi_contig_526 AATCCAGAAAAAGAATCAAAGGATACAAAGAATGTTAAAAAATTTGTA

PF14_0230        TCTAAGCATGAAAAACCTAAGAAGCTTAACGCCAAACTTAGAAAAAAA
MAL14|PF14_0230  TCTAAGCATGAAAAACCTAAGAAGCTTAACGCCAAACTTAGAAAAAAA
su_gi_contig_526 TCTAAGCATGAAAAACCTAAGAAGCTTAACGCCAAACTTAGAAAAAAA

PF14_0230        AGAGTCAAGGAAAAGGTAAAAAATAAATAAAGAAAATGGAATGTATAT
MAL14|PF14_0230  AGAGTCAAGGAAAAG---------------------------------
su_gi_contig_526 AGAGTCAAGGAAAAG---------------------------------

PF14_0230        ATATATATATATATATATATATATATATATATATGTGTATATGTGTAT
MAL14|PF14_0230  ------------------------------------------------
su_gi_contig_526 ------------------------------------------------

PF14_0230        ATGTGTATATGTGTATATGTGTATATGTGTATATGTGTATATATATGT
MAL14|PF14_0230  ------------------------------------------------
su_gi_contig_526 ------------------------------------------------

PF14_0230        ATGTGCCCCTGTTATATACATTAATATATATATAAACTTATATGTATA
MAL14|PF14_0230  ------------------------------------------------
su_gi_contig_526 ------------------------------------------------

PF14_0230        TTAAAACACATGGGCGTTTAATCAACAACATATAAAAGATTTTTAATG
MAL14|PF14_0230  ------------------------------------------------
su_gi_contig_526 ------------------------------------------------

PF14_0230        ATGAGAAAAACAGACCTGATTTGAAAAATAATTTGAGAATAATTATAA
MAL14|PF14_0230  ------------------------------------------------
su_gi_contig_526 ------------------------------------------------

PF14_0230        CGCTCCTGAAAAAATCGTTTATATTATAAATATTTGTGAAAAAAGGAA
MAL14|PF14_0230  ------------------------------------------------
su_gi_contig_526 ------------------------------------------------

PF14_0230        TAAATATATATATATATATATATATTTTTATTTTTATTATTTATTTGT
MAL14|PF14_0230  ------------------------------------------------
su_gi_contig_526 ------------------------------------------------

PF14_0230        TTATATATATTTTTTCTTTTTCCTTTTTTTTTTTTTTTAGTTGGCTTT
MAL14|PF14_0230  ----------------------------------------TTGGCTTT
su_gi_contig_526 ----------------------------------------TTGGCTTT

PF14_0230        ATATGTCGAAAAATTACAATAAGGATATAAAAGGATAACAACAAACCA
MAL14|PF14_0230  ATATGTCGAAAAATTACAATAA--------------------------
su_gi_contig_526 ATATGTCGAAAAATTACAATAAGGATATAAAAGGATAACAACAAACCA

PF14_0230        TTACCCCATATAAATAAATAGTAAGCATTTTTGTTGTGTGTTTATATA
MAL14|PF14_0230  ------------------------------------------------
su_gi_contig_526 TTACCCCATATAAATAAATAGTAAGCATTTTTGTTGTGTGTTTATATA

PF14_0230        CAGATGTAGAACCCAAAAAAAAAAAAAAAAATAAAAAAAAAAAATAAT
MAL14|PF14_0230  ------------------------------------------------
su_gi_contig_526 CAGATGTAGAACCCAAAAAAAAAAAAAAAAAA----------------

PF14_0230        TTTTTTTTTTTTTTTAAATGGACAGGGTGTATTATATATATTATATAT
MAL14|PF14_0230  ------------------------------------------------
su_gi_contig_526 ------------------------------------------------

PF14_0230        ATATATATATATATATATATATATATTATGTATAATATATTTATTTGA
MAL14|PF14_0230  ------------------------------------------------
su_gi_contig_526 ------------------------------------------------

PF14_0230        TTTCTTATTTTTACCAAAAGAGAAAAAGAAAAATTTATATATATATTT
MAL14|PF14_0230  ------------------------------------------------
su_gi_contig_526 ------------------------------------------------

PF14_0230        ATATATGTATATATTTTTTTTTTTTTTTTTTTTTTTTTTTTAATATTA
MAL14|PF14_0230  ------------------------------------------------
su_gi_contig_526 ------------------------------------------------

PF14_0230        ATTAAAATAAAAATATATACCATTTATATTACATATATGTATATATTA
MAL14|PF14_0230  ------------------------------------------------
su_gi_contig_526 ------------------------------------------------

PF14_0230        TTATAAACAAGACTTATAATTTATTATTAAAGAATATATAATTATTTA
MAL14|PF14_0230  ------------------------------------------------
su_gi_contig_526 ------------------------------------------------

PF14_0230        AATATATATATGTATATATATAATATGAACATATAGGGTAAACTAAAA
MAL14|PF14_0230  ------------------------------------------------
su_gi_contig_526 ------------------------------------------------

PF14_0230        AAAAAAAAAAAAAAGGGGAGAAGATTTGTATGCTTATTATGAACGAAT
MAL14|PF14_0230  ------------------------------------------------
su_gi_contig_526 ------------------------------------------------

PF14_0230        AAAAAAAAAAAAAAATACTATTCTTATATTAGATAATTATTGTTTATT
MAL14|PF14_0230  ------------------------------------------------
su_gi_contig_526 ------------------------------------------------

PF14_0230        CGTTTAAGATATAAAATTGTGATATAATAATATGATATGTATTATTAT
MAL14|PF14_0230  ------------------------------------------------
su_gi_contig_526 ------------------------------------------------

PF14_0230        TATTATTATTTTTTTTTTTTTTTTTTTTTAATGATGACTGAATAAATA
MAL14|PF14_0230  ------------------------------------------------
su_gi_contig_526 ------------------------------------------------

PF14_0230        ATATGTGGGTAATTTACGTCTGAAAATTATTGATGATTATTATAGTAT
MAL14|PF14_0230  ------------------------------------------------
su_gi_contig_526 ------------------------------------------------

PF14_0230        CTGAAAAAAAAAAAAAAAAAAAAAAAAAAATATAAATATCATTTCATA
MAL14|PF14_0230  ------------------------------------------------
su_gi_contig_526 ------------------------------------------------

PF14_0230        TCATATTTTATAGCCCCTTATAATAAATATATTATATATATATATATA
MAL14|PF14_0230  ------------------------------------------------
su_gi_contig_526 ------------------------------------------------

PF14_0230        TATATATATATGTATAAACATATATATAATTATATTTATATATATGGT
MAL14|PF14_0230  ------------------------------------------------
su_gi_contig_526 ------------------------------------------------

PF14_0230        GATTGATATGTAGGGTTTAATTTTCTTAAAACATGAATAAATATTTTA
MAL14|PF14_0230  ------------------------------------------------
su_gi_contig_526 ------------------------------------------------

PF14_0230        TACAATTAATATATGGTTATAGATAAAAAGAAGAAGAAAAATAATAAG
MAL14|PF14_0230  ------------------------------------------------
su_gi_contig_526 ------------------------------------------------

PF14_0230        CATTTTAATGTTTTATATTTCTTTTCTTTTTGTCTTTTTTTTTTTTTT
MAL14|PF14_0230  ------------------------------------------------
su_gi_contig_526 ------------------------------------------------

PF14_0230        TTTTTTTTGTATATGATGAATAAAAAAAAATTATTTAACTTTCGTTCT
MAL14|PF14_0230  ------------------------------------------------
su_gi_contig_526 ------------------------------------------------

PF14_0230        TCTGCATCTTTTGAAGTGAAGATAAATTTTATATCTGATACAAAAAAA
MAL14|PF14_0230  ------------------------------------------------
su_gi_contig_526 ------------------------------------------------

PF14_0230        AAGAAAAGAAAAGAAAATATGCATACGTATAATATATTATATATATAT
MAL14|PF14_0230  ------------------------------------------------
su_gi_contig_526 ------------------------------------------------

PF14_0230        GTATATATTATATTGATTTAAATGTATTATTTAAAGGGCAAAATAGGA
MAL14|PF14_0230  ------------------------------------------------
su_gi_contig_526 ------------------------------------------------

PF14_0230        ATTGAAGATGATATATTTATAATTTATAATTATTTTCTTCCGTATGTT
MAL14|PF14_0230  ------------------------------------------------
su_gi_contig_526 ------------------------------------------------

PF14_0230        GATTATTATGGACGTCATTTTTATTATTTTAAGAAAGTATTAATTATT
MAL14|PF14_0230  ------------------------------------------------
su_gi_contig_526 ------------------------------------------------

PF14_0230        TTATAAAAATAAACAATAAAATGTTGTTAAGTTTTTAAAGTATATATA
MAL14|PF14_0230  ------------------------------------------------
su_gi_contig_526 ------------------------------------------------

PF14_0230        TATATATATATATATATATATATATTACAAAAACAAGAATGTAGTGAA
MAL14|PF14_0230  ------------------------------------------------
su_gi_contig_526 ------------------------------------------------

PF14_0230        ATAATAATTTACATATATATAAATAATGACAAGTCATGTTAGGTAATT
MAL14|PF14_0230  ------------------------------------------------
su_gi_contig_526 ------------------------------------------------

PF14_0230        ATTATTTATGTGTACGTAACATTAAAAAAGTTGAACAAAAAAATAAAA
MAL14|PF14_0230  ------------------------------------------------
su_gi_contig_526 ------------------------------------------------

PF14_0230        TGAATATATATATATATAATCACATATATATATT
MAL14|PF14_0230  ----------------------------------
su_gi_contig_526 ----------------------------------

;

endblock;
