# Supplementary material for: cDNA sequences reveal considerable gene prediction inaccuracy in the Plasmodium falciparum genome
Source: BMC Genomics. 2007 Jul 27;8:255. doi: 10.1186/1471-2164-8-255 (PMC1978503; doi:10.1186/1471-2164-8-255)
Supplement: Additional file 2 — Genes with predicted coding regions fully covered by EST and confirmation of predicted introns. Aligned cDNA and predicted CDS sequences can be viewed by double clicking the hyper-linked gene names in the Excel file. [file 1471-2164-8-255-S2.zip › PF14_0231.TXT]

#NEXUS

[!This data assembled using Sequencher, from Gene Codes Corporation.]
begin data;
   dimensions ntax=3 nchar=4258;
   format datatype=dna gap=- interleave=yes;
   matrix

PF14_0231         TACCACTTGGTATGTGATTTTTATATATATAATTAATATGTATCGGCT
MAL14|PF14_0231   ------------------------------------------------
su_gi_contig_1365 ------------------------------------------------

PF14_0231         TATGAATATTATATTATATATATATATATATATATATAATATAATTAA
MAL14|PF14_0231   ------------------------------------------------
su_gi_contig_1365 ------------------------------------------------

PF14_0231         TATATATTATCACATATAAAAAATATGCTTTACTTTTTTTATATGCAC
MAL14|PF14_0231   ------------------------------------------------
su_gi_contig_1365 ------------------------------------------------

PF14_0231         TTTGCTTACTTTTAATACCCGCTTGTTTATTTTTTATATTATTATTAT
MAL14|PF14_0231   ------------------------------------------------
su_gi_contig_1365 ------------------------------------------------

PF14_0231         TAATAACAAAAAGAAAAAATCATGAATCTATAAAAATAATATATTAAT
MAL14|PF14_0231   ------------------------------------------------
su_gi_contig_1365 ------------------------------------------------

PF14_0231         ATATATATAATATTATATTTAGAAAGAAAAAAGGATTTAAATTGAAAA
MAL14|PF14_0231   ------------------------------------------------
su_gi_contig_1365 ------------------------------------------------

PF14_0231         AGAGAGACACCTTTTTTTTTATTGGTTAATCAGAAAAATATAAATTAT
MAL14|PF14_0231   ------------------------------------------------
su_gi_contig_1365 ------------------------------------------------

PF14_0231         TATATTATTGTGTAACTACTATTTATATATAAAATATATTATATGTTA
MAL14|PF14_0231   ------------------------------------------------
su_gi_contig_1365 ------------------------------------------------

PF14_0231         TATTAATATATATATATATATATTATATATATTGAAAAAAAGAAAAAG
MAL14|PF14_0231   ------------------------------------------------
su_gi_contig_1365 ------------------------------------------------

PF14_0231         CTGTAACTACGCATATTATTATATATACATATTATTATATATATATAT
MAL14|PF14_0231   ------------------------------------------------
su_gi_contig_1365 ------------------------------------------------

PF14_0231         ATAATACATATAATTAATTATTGCCATATCTTTAGCCCGTAATATTTT
MAL14|PF14_0231   ------------------------------------------------
su_gi_contig_1365 ------------------------------------------------

PF14_0231         TTAAAATACCTTATCCTTAAATATATATATAAATAAATGTTACGTATA
MAL14|PF14_0231   ------------------------------------------------
su_gi_contig_1365 ------------------------------------------------

PF14_0231         TATTCCTATCCCTTATTATGTATCACCGCTTGAATCACTTATATATAA
MAL14|PF14_0231   ------------------------------------------------
su_gi_contig_1365 ------------------------------------------------

PF14_0231         TATTATATATATATATATATAATATATATATATAATTATATTTATTTA
MAL14|PF14_0231   ------------------------------------------------
su_gi_contig_1365 ------------------------------------------------

PF14_0231         AGTGAATGTATTTATTCGCTTATAAATATATAATAATCAATACATACA
MAL14|PF14_0231   ------------------------------------------------
su_gi_contig_1365 ------------------------------------------------

PF14_0231         TATATATATATATATTAAGCAAAATATATAAGTTTTATTTTATATGTA
MAL14|PF14_0231   ------------------------------------------------
su_gi_contig_1365 ------------------------------------------------

PF14_0231         TATTTTAATTAAAATTTTATATATTTATATATGAAAGAAATATTATAA
MAL14|PF14_0231   ------------------------------------------------
su_gi_contig_1365 ------------------------------------------------

PF14_0231         TAATAAGAAGTATATTATATATATACATAATATATTTTATAATTTATA
MAL14|PF14_0231   ------------------------------------------------
su_gi_contig_1365 ------------------------------------------------

PF14_0231         TATTATATATTATTATATACATACATATTTTATAATAAATATTTAAGG
MAL14|PF14_0231   ------------------------------------------------
su_gi_contig_1365 ------------------------------------------------

PF14_0231         GTATAATATATATATATATATATATATAACATAATATATATGTTTATT
MAL14|PF14_0231   ------------------------------------------------
su_gi_contig_1365 ------------------------------------------------

PF14_0231         AATTGAACACAAGATTAAATATATTGTATAGGCACTTCTTAAGGAAAA
MAL14|PF14_0231   ------------------------------------------------
su_gi_contig_1365 ------------------------------------------------

PF14_0231         GGAGAAGAAAATATCTTGATAAGTGATTTTATAAAAAAAAAAAAAAAA
MAL14|PF14_0231   ------------------------------------------------
su_gi_contig_1365 ------------------------------------------------

PF14_0231         AAAAAATTATTATCATATTTTTATAAATTATATGCAACATATATATAT
MAL14|PF14_0231   ------------------------------------------------
su_gi_contig_1365 ------------------------------------------------

PF14_0231         TATAATATATGTAACATTAAACCCACAAAATTAAAAATTAATTAGTAT
MAL14|PF14_0231   ------------------------------------------------
su_gi_contig_1365 ------------------------------------------------

PF14_0231         TAATATATATATATAATATATATATAATATATATGTAAAATTAAAAAA
MAL14|PF14_0231   ------------------------------------------------
su_gi_contig_1365 ------------------------------------------------

PF14_0231         AAAAATTACATATTTGAAGATTAATATTATAAAATATAAGTTTTTTTT
MAL14|PF14_0231   ------------------------------------------------
su_gi_contig_1365 ------------------------------------------------

PF14_0231         TTTTTTTTTTAATTCTKGAATTTTAAAAGAATTAAAAAAAAGGCATTT
MAL14|PF14_0231   ------------------------------------------------
su_gi_contig_1365 ------------------------------------------------

PF14_0231         TATTTATATTTTTAAAAAATTATTATTTTATTTATTATAAGCCTGAAA
MAL14|PF14_0231   ------------------------------------------------
su_gi_contig_1365 ------------------------------------------------

PF14_0231         TAAAAAGAAAAAAAAGAAACATACAAAAGGAAAGAATTACATATATAT
MAL14|PF14_0231   ------------------------------------------------
su_gi_contig_1365 ------------------------------------------------

PF14_0231         AATATATATATAAATTATATATATATTTATTTATATGTTTTTTTTTTT
MAL14|PF14_0231   ------------------------------------------------
su_gi_contig_1365 ------------------------------------GTTTTTTTTTTT

PF14_0231         TTAAAAATATAATAATTTTATACTTGTAAAAAATTTTATTATCGTAAT
MAL14|PF14_0231   ------------------------------------------------
su_gi_contig_1365 TTAAAAATATAATAATTTTATACTTGTAAAAAATTTTATTATCGCAAT

PF14_0231         TTATATTTTAAAATGGTAAGTTATTAAAAAAATGTAATAATAATAATG
MAL14|PF14_0231   ------------ATGGTAA-----------------------------
su_gi_contig_1365 TTATATTTTAAAATG---------------------------------

PF14_0231         TTATAATTATATAAATTATATACATTTTGATATTTGTAAAAAGTGTAT
MAL14|PF14_0231   ------------------------------------------------
su_gi_contig_1365 ------------------------------------------------

PF14_0231         TTTATAAAGTTCATTTCTGTATAATGAAGAAAAAAAAAAAAAAAAACA
MAL14|PF14_0231   ------------------------------------------------
su_gi_contig_1365 ------------------------------------------------

PF14_0231         TCATATGTAACATGAGAATAAATAAATATAAATATAACTATATATATA
MAL14|PF14_0231   ------------------------------------------------
su_gi_contig_1365 ------------------------------------------------

PF14_0231         TATATATATATTTATTTATTTATTTATTTATATATATATAATATATTG
MAL14|PF14_0231   ------------------------------------------------
su_gi_contig_1365 ------------------------------------------------

PF14_0231         AATATATATTTAGTATATATTCTATATACAATATTCATACGCTTTTCT
MAL14|PF14_0231   ------------------------------------------------
su_gi_contig_1365 ------------------------------------------------

PF14_0231         TTTTGTTCATAATAGGCTAAAGATAAGAAACAACAAAAAAAACCCTCT
MAL14|PF14_0231   ----------------------ATAAGAAACAACAAAAAAAACCCTCT
su_gi_contig_1365 ---------------GCTAAAGATAAGAAACAACAAAAAAAACCCTCT

PF14_0231         AAAAAAACACCAGCACCTTGCCCCTTATCAACAAAAGTAACAGTGAAA
MAL14|PF14_0231   AAAAAAACACCAGCACCTTGCCCCTTATCAACAAAAGTAACAGTGAAA
su_gi_contig_1365 AAAAAAACACCAGCACCTTGCCCCTTATCAACAAAAGTAACAGTGAAA

PF14_0231         AAAGAAATAAAGAAGGAAAAGAAAACAGGAATTAAAGATAACCCTTTA
MAL14|PF14_0231   AAAGAAATAAAGAAGGAAAAGAAAACAGGAATTAAAGATAACCCTTTA
su_gi_contig_1365 AAAGAAATAAAGAAGGAAAAGAAAACAGGAATTAAAGATAACCCTTTA

PF14_0231         ATTTTTGAAAAAAAAAAGAGAAGCAATATTATTGGTGTTGGAGTACGT
MAL14|PF14_0231   ATTTTTGAAAAAAAAAAGAGAAGCAATATTATTGGTGTTGGAGTACGT
su_gi_contig_1365 ATTTTTGAAAAAAAAAAGAGAAGCAATATTATTGGTGTTGGAGTACGT

PF14_0231         CCAAAAAAAGATTTATCGAAATATGTTAAATGGCCAAGATATATAAGA
MAL14|PF14_0231   CCAAAAAAAGATTTATCGAAATATGTTAAATGGCCAAGATATATAAGA
su_gi_contig_1365 CCAAAAAAAGATTTATCGAAATATGTTAAATGGCCAAGATATATAAGA

PF14_0231         ATACAAAGAAAGAAAAAAATTTTATTACAAAGATTAAAGGTTCCCCCT
MAL14|PF14_0231   ATACAAAGAAAGAAAAAAATTTTATTACAAAGATTAAAGGTTCCCCCT
su_gi_contig_1365 ATACAAAGAAAGAAAAAAATTTTATTACAAAGATTAAAGGTTCCCCCT

PF14_0231         TCAATTAACCAATTTAACCACACACTTCCTAAGAGTCAAGTAAATGCA
MAL14|PF14_0231   TCAATTAACCAATTTAACCACACACTTCCTAAGAGTCAA---------
su_gi_contig_1365 TCAATTAACCAATTTAACCACACACTTCCTAAGAGTCAA---------

PF14_0231         CAAATGATAGATATGAATGTGTTTCTTTATATCTTATAAATACATATA
MAL14|PF14_0231   ------------------------------------------------
su_gi_contig_1365 ------------------------------------------------

PF14_0231         TTATATATATATATATATATTATATATTTATAATTTGTAATTTTTTTT
MAL14|PF14_0231   ------------------------------------------------
su_gi_contig_1365 ------------------------------------------------

PF14_0231         TTTTCTCCATACAGACACAAGATTTATTGAACTTTTTAAAGGCTTATA
MAL14|PF14_0231   --------------ACACAAGATTTATTGAACTTTTTAAAGGCTTATA
su_gi_contig_1365 --------------ACACAAGATTTATTGAACTTTTTAAAGGCTTATA

PF14_0231         AACCTGAATCCAAAACCGATAAAAAACAGAGATTGTTAAATAAAGCTA
MAL14|PF14_0231   AACCTGAATCCAAAACCGATAAAAAACAGAGATTGTTAAATAAAGCTA
su_gi_contig_1365 AACCTGAATCCAAAACCGATAAAAAACAGAGATTGTTAAATAAAGCTA

PF14_0231         AAGAGGCTTTAAACAAAAACATTACAAAAGATAAAAAGCCACTATTTC
MAL14|PF14_0231   AAGAGGCTTTAAACAAAAACATTACAAAAGATAAAAAGCCACTATTTC
su_gi_contig_1365 AAGAGGCTTTAAACAAAAACATTACAAAAGATAAAAAGCCACTATTTC

PF14_0231         TTAAATACGGAATAAATCATATTACCAAATTAGTTGAGAATAAAAAGG
MAL14|PF14_0231   TTAAATACGGAATAAATCATATTACCAAATTAGTTGAGAATAAAAAGG
su_gi_contig_1365 TTAAATACGGAATAAATCATATTACCAAATTAGTTGAGAATAAAAAGG

PF14_0231         CTAATCTTGTTGTTATAGCTAATGATGTATCCCCAATTGAATTAGTTT
MAL14|PF14_0231   CTAATCTTGTTGTTATAGCTAATGATGTATCCCCAATTGAATTAGTTT
su_gi_contig_1365 CTAATCTTGTTGTTATAGCTAATGATGTATCCCCAATTGAATTAGTTT

PF14_0231         TATTTCTTCCGGCCTTATGCAGATTGAAGGAAGTACCTTACTGTATTG
MAL14|PF14_0231   TATTTCTTCCGGCCTTATGCAGATTGAAGGAAGTACCTTACTGTATTG
su_gi_contig_1365 TATTTCTTCCGGCCTTATGCAGATTGAAGGAAGTACCTTACTGTATTG

PF14_0231         TGAAAGACAAAGCTACCTTAGGAAAGCTTGTACATAAAAAAACAGCAA
MAL14|PF14_0231   TGAAAGACAAAGCTACCTTAGGAAAGCTTGTACATAAAAAAACAGCAA
su_gi_contig_1365 TGAAAGACAAAGCTACCTTAGGAAAGCTTGTACATAAAAAAACAGCAA

PF14_0231         CTGCAGTATGTCTTGAAAGTGTAAAAAAAGAAGACCAAGAAAAATTAG
MAL14|PF14_0231   CTGCAGTATGTCTTGAAAGTGTAAAAAAAGAAGACCAAGAAAAATTAG
su_gi_contig_1365 CTGCAGTATGTCTTGAAAGTGTAAAAAAAGAAGACCAAGAAAAATTAG

PF14_0231         ACTACTTCGCAAAAGTTTGTAAAGAAAACTTTAACGATAATGTTGATT
MAL14|PF14_0231   ACTACTTCGCAAAAGTTTGTAAAGAAAACTTTAACGATAATGTTGATT
su_gi_contig_1365 ACTACTTCGCAAAAGTTTGTAAAGAAAACTTTAACGATAATGTTGATT

PF14_0231         TGAGAAGAAAATGGGGAGGACAAAAAATGAGTGCTAAATCGATGTTAT
MAL14|PF14_0231   TGAGAAGAAAATGGGGAGGACAAAAAATGAGTGCTAAATCGATGTTAT
su_gi_contig_1365 TGAGAAGAAAATGGGGAGGACAAAAAATGAGTGCTAAATCGATGTTAT

PF14_0231         TGAAAAAAATGAAAGATAAAGCAAGAAAAATTGAAGAAGCCAAAAAGA
MAL14|PF14_0231   TGAAAAAAATGAAAGATAAAGCAAGAAAAATTGAAGAAGCCAAAAAGA
su_gi_contig_1365 TGAAAAAAATGAAAGATAAAGCAAGAAAAATTGAAGAAGCCAAAAAGA

PF14_0231         AGGAAATATCTGCAAAATTATAAGGTAATAATAAAAAAAAAAAAAAAA
MAL14|PF14_0231   AGGAAATATCTGCAAAATTATAA-------------------------
su_gi_contig_1365 AGGAAATATCTGCAAAATTATAAG------------------------

PF14_0231         AAAAAAAAAAAAAAAAAAAATATATATAAATATATGCATATATGTACA
MAL14|PF14_0231   ------------------------------------------------
su_gi_contig_1365 ------------------------------------------------

PF14_0231         TGTTTTATATTTTTATTTTGGAACGTGTACATATAATTATTTATTGTG
MAL14|PF14_0231   ------------------------------------------------
su_gi_contig_1365 ------------------------------------------------

PF14_0231         TGCTAGCCATATAATTATATATATATATATATATGTATATATGTGAAT
MAL14|PF14_0231   ------------------------------------------------
su_gi_contig_1365 ------------------------------------------------

PF14_0231         ATTTATTTTTTATTTATATATTTACATATTTTATATGACCGTTCAGGT
MAL14|PF14_0231   ------------------------------------------------
su_gi_contig_1365 ------------------------------------------------

PF14_0231         AATTTTGATATTTTTTTTATGTACACATGTTCATATTTTTTTTTTTTT
MAL14|PF14_0231   ------------------------------------------------
su_gi_contig_1365 ------------------------------------------------

PF14_0231         TTTTTTTTTTTGTGTGTGTGTGCATAATATAAATGCTGATTTACCACA
MAL14|PF14_0231   ------------------------------------------------
su_gi_contig_1365 ------------------------------------------------

PF14_0231         GTGGCAACTAATTTTTCTTCATTTACTGTTTACTGCCAGAAATCAGCT
MAL14|PF14_0231   ------------------------------------------------
su_gi_contig_1365 ---------------------------------------AAATCAGCT

PF14_0231         AAATCGATTTCATAATTTTAGGAACCATAGAAAAAATTGAGAATTTTT
MAL14|PF14_0231   ------------------------------------------------
su_gi_contig_1365 AAATCGATTTCATAATTTTAGGAACCATAGAAAAAATTGAGAATTTTT

PF14_0231         TTTTGTGGGCCGTATTTATGAATACAAATATTCTAATTTTATGAAACG
MAL14|PF14_0231   ------------------------------------------------
su_gi_contig_1365 TTTTGTGGGCCGTATTTATGAATACAAATATTCTAATTTTATGAAACG

PF14_0231         ATTATTTTGAATTCATTACATGTTATATACATTATATGTGTATCTATA
MAL14|PF14_0231   ------------------------------------------------
su_gi_contig_1365 ATTATTTTGAATTCATTACATGTTATATACATTATATGTGTATCTATA

PF14_0231         TAATATATATATTTGTATTGTATGTTAATGAAAGTAAAAAAAAAAAAA
MAL14|PF14_0231   ------------------------------------------------
su_gi_contig_1365 TAATATATATATTTGTATTGTATGTTAATGAAAGT-------------

PF14_0231         TAATAAAATAAAATAAAAGAGTAATATGTTGTTTATTGTTAATAATTA
MAL14|PF14_0231   ------------------------------------------------
su_gi_contig_1365 ------------------------------------------------

PF14_0231         TATAATGATGAAAACTTCAAGGAAGTGCCGTCCGAATATTTATGTTGA
MAL14|PF14_0231   ------------------------------------------------
su_gi_contig_1365 ------------------------------------------------

PF14_0231         CGATAATTAATTAATCTGAACATAATTATTTTCAATGTGTATATAATA
MAL14|PF14_0231   ------------------------------------------------
su_gi_contig_1365 ------------------------------------------------

PF14_0231         AAATATATGATGTATATGATATATATATATATATATATTTATGTATGT
MAL14|PF14_0231   ------------------------------------------------
su_gi_contig_1365 ------------------------------------------------

PF14_0231         GACCTTTTTATTGTATTATATTATATATGTATATATATTTTTTTTTTT
MAL14|PF14_0231   ------------------------------------------------
su_gi_contig_1365 ------------------------------------------------

PF14_0231         TTTTAATCTTATTAGGAAATATAAAAGTAACGCGATATTTTGCTCTTT
MAL14|PF14_0231   ------------------------------------------------
su_gi_contig_1365 ------------------------------------------------

PF14_0231         AGTGTTTTAAAGAACAAAAGATGATATCTAACCTACCCATTTATTGCA
MAL14|PF14_0231   ------------------------------------------------
su_gi_contig_1365 ------------------------------------------------

PF14_0231         GTAAAAGTTTTTCATATTTTTACGTATTTTTTTTTTTTTTTTTTTTTT
MAL14|PF14_0231   ------------------------------------------------
su_gi_contig_1365 ------------------------------------------------

PF14_0231         TTTTTTTAAATGAAAAATACAAAAAGAGTAAACCAACAGATGTTATAT
MAL14|PF14_0231   ------------------------------------------------
su_gi_contig_1365 ------------------------------------------------

PF14_0231         AAAAAAATAACAATGGCATAATAGAATAGTTTAATTTGTTAAAAAAAA
MAL14|PF14_0231   ------------------------------------------------
su_gi_contig_1365 ------------------------------------------------

PF14_0231         AAAAAAAAGAATAAAATGAAACACAAAAAAAACATATATTTATTTATT
MAL14|PF14_0231   ------------------------------------------------
su_gi_contig_1365 ------------------------------------------------

PF14_0231         ATTATATATATATATATATATGTATAATTTTTTTTTTTTTTTTTAATA
MAL14|PF14_0231   ------------------------------------------------
su_gi_contig_1365 ------------------------------------------------

PF14_0231         ACCTAATATTATATTATATTATATTATATTATATATATGTTTATTTAA
MAL14|PF14_0231   ------------------------------------------------
su_gi_contig_1365 ------------------------------------------------

PF14_0231         TATTTAAAAAAAAAAAAAGAAATGATCCAATTTTTAACTTTTTCACAT
MAL14|PF14_0231   ------------------------------------------------
su_gi_contig_1365 ------------------------------------------------

PF14_0231         TTATTTTAAAATATTTTTACAAATTTTTATTTTATTAATTAAAATCAA
MAL14|PF14_0231   ------------------------------------------------
su_gi_contig_1365 ------------------------------------------------

PF14_0231         ACACAGTTATATATTTTATTAAAATATAACTTTGTATATATATACAAG
MAL14|PF14_0231   ------------------------------------------------
su_gi_contig_1365 ------------------------------------------------

PF14_0231         TGTAAATAAAATATTACATTTTTCTTTTATTATTTATGTGATTAAAAC
MAL14|PF14_0231   ------------------------------------------------
su_gi_contig_1365 ------------------------------------------------

PF14_0231         ACTGATGTGGTATATAAAAGAAAAAGGAATATTAGGGAAATGAAAAAA
MAL14|PF14_0231   ------------------------------------------------
su_gi_contig_1365 ------------------------------------------------

PF14_0231         TGCTTTTATTTTTTAAAAATTATTAAGGAAAAATAATAACATATGAAT
MAL14|PF14_0231   ------------------------------------------------
su_gi_contig_1365 ------------------------------------------------

PF14_0231         ATATACATATATATATATTTATATATAGGTAAAT
MAL14|PF14_0231   ----------------------------------
su_gi_contig_1365 ----------------------------------

;

endblock;
