# Supplementary material for: cDNA sequences reveal considerable gene prediction inaccuracy in the Plasmodium falciparum genome
Source: BMC Genomics. 2007 Jul 27;8:255. doi: 10.1186/1471-2164-8-255 (PMC1978503; doi:10.1186/1471-2164-8-255)
Supplement: Additional file 2 — Genes with predicted coding regions fully covered by EST and confirmation of predicted introns. Aligned cDNA and predicted CDS sequences can be viewed by double clicking the hyper-linked gene names in the Excel file. [file 1471-2164-8-255-S2.zip › PF14_0233.TXT]

#NEXUS

[!This data assembled using Sequencher, from Gene Codes Corporation.]
begin data;
   dimensions ntax=3 nchar=4510;
   format datatype=dna gap=- interleave=yes;
   matrix

PF14_0233         GAAAAAAGAAAAAAGAAAAAAAAAAAAAAAAAAAAAAAAAAAAAAATT
MAL14|PF14_0233   ------------------------------------------------
su_gi_contig_1880 ------------------------------------------------

PF14_0233         AAAATGAATAAATATAAATATAAATAAATAAATAAATATATATATGAC
MAL14|PF14_0233   ------------------------------------------------
su_gi_contig_1880 ------------------------------------------------

PF14_0233         AATTATATGAATAATATAATGTTTTTTGTGTATTAAATTATATTTTAT
MAL14|PF14_0233   ------------------------------------------------
su_gi_contig_1880 ------------------------------------------------

PF14_0233         AAGAAATTATTAAAACATATATATAAATATATATTATATATATATATA
MAL14|PF14_0233   ------------------------------------------------
su_gi_contig_1880 ------------------------------------------------

PF14_0233         TATAATATATATAATATATGTGTATAAATTCCTTGAGTTTATTATTTG
MAL14|PF14_0233   ------------------------------------------------
su_gi_contig_1880 ------------------------------------------------

PF14_0233         GAAAATTTCAGTAGATATTGCACATTTATTATATTTTTTATTTTTTAT
MAL14|PF14_0233   ------------------------------------------------
su_gi_contig_1880 ------------------------------------------------

PF14_0233         TTTTTTTTCTTTTTTTTATTTTTTTTTTCTTTTTCTTTATTTTTTTTT
MAL14|PF14_0233   ------------------------------------------------
su_gi_contig_1880 ------------------------------------------------

PF14_0233         TAAATAAAACCTTTTCAATTTTTATACTTTCATTTATATGAAAAATAA
MAL14|PF14_0233   ------------------------------------------------
su_gi_contig_1880 ---------------------------------TTATATGAAAAAT-A

PF14_0233         AAATAAACCTATAATGCTTTTTAATAAAAAGGAAAAAATAAAGAAACA
MAL14|PF14_0233   ------------------------------------------------
su_gi_contig_1880 AAATAAACCTATAATGCTTTTTAATAAAAAGGAAAAAATAAAGAAACA

PF14_0233         GGTACGCATATATTAAGATATCATTTATTATAAAAATGTTTATAATAT
MAL14|PF14_0233   ------------------------------------------------
su_gi_contig_1880 G-----------------------------------------------

PF14_0233         ATGAATATCATCTTTTATTTTAAATTTTACTAAATTGAAACATATACA
MAL14|PF14_0233   ------------------------------------------------
su_gi_contig_1880 ------------------------------------------------

PF14_0233         TATATATATATATATATATATATTTATTTATTTATTTATTTATTCATG
MAL14|PF14_0233   ------------------------------------------------
su_gi_contig_1880 ------------------------------------------------

PF14_0233         TTTATTTTTTTCAAAGTGACGAAGAAAATCATCTTACACAATAATGGC
MAL14|PF14_0233   ------------------------------------------------
su_gi_contig_1880 ----------------TGACGAAGAAAATCATCTTACACAATAATGGC

PF14_0233         AAGAGGAGAACATAATGAAAGTATAAATGAAAAAGGTTATATTTAATA
MAL14|PF14_0233   ------------------------------------------------
su_gi_contig_1880 AAGAGGAGAACATAATGAAAGTATAAATGAAAAAG-------------

PF14_0233         AAAGAGAAAAAAAAAAAAAAAAAAAAAAAAAAATTTTAATATAAAATA
MAL14|PF14_0233   ------------------------------------------------
su_gi_contig_1880 ------------------------------------------------

PF14_0233         CTTATAATTTTAATATATATGTATGTTCTAAAAGGAATATATAATAAA
MAL14|PF14_0233   ------------------------------------------------
su_gi_contig_1880 ------------------------------------------------

PF14_0233         ATATAATTCCTTTTTTTTTTTTTTTTCTTTCTTTTTTTAATATTTTCT
MAL14|PF14_0233   ------------------------------------------------
su_gi_contig_1880 ------------------------------------------------

PF14_0233         TTAAAACGATTATTTATATTAAAATAATAATAAAAAAAAAAAAAAAAA
MAL14|PF14_0233   ------------------------------------------------
su_gi_contig_1880 ------------------------------------------------

PF14_0233         AAAAAAAAAAAAAAAAAATCATAGAACGAGAAATTAAGAATCATTTAT
MAL14|PF14_0233   ------------------------------------------------
su_gi_contig_1880 ------------------------------------------------

PF14_0233         TATTACTTTATTATATATAAGTTTTTTTTTTTTTTTTTTTTTTAAATA
MAL14|PF14_0233   ------------------------------------------------
su_gi_contig_1880 ------------------------------------------------

PF14_0233         TAATTATATTACACACATATATATATATATATATATATATATATATAT
MAL14|PF14_0233   ------------------------------------------------
su_gi_contig_1880 ------------------------------------------------

PF14_0233         ATATATATATATATATATATTGTAGAACTAAATATTAAGATATATGTA
MAL14|PF14_0233   ------------------------------------------------
su_gi_contig_1880 ------------------------------------------------

PF14_0233         TCATAACATATACACATATATATAAATATATATATGTATTGTATTAGT
MAL14|PF14_0233   ------------------------------------------------
su_gi_contig_1880 ------------------------------------------------

PF14_0233         TGTATGTGAAATAATATATACCCTATTTTTTGGATTAATTTGATTGTT
MAL14|PF14_0233   ------------------------------------------------
su_gi_contig_1880 ------------------------------------------------

PF14_0233         TTTTTTTTTGTTTTTTTTATTTTTTTGTCTTTTGTCTTTTTTTTTTTT
MAL14|PF14_0233   ------------------------------------------------
su_gi_contig_1880 ------------------------------------------------

PF14_0233         TTTTTTTTGTTGTTGTACCATTAATAACATCAACAAATATTAACTTGA
MAL14|PF14_0233   ------------------------------------------------
su_gi_contig_1880 ------------------------------------------------

PF14_0233         ATGAAACCAAAAGATAAAATTGAATTAATAAATAAAAAAAAAAAAAAA
MAL14|PF14_0233   ------------------------------------------------
su_gi_contig_1880 ------------------------------------------------

PF14_0233         AAAAAAAATATATATATATATATATATATATATATATAATATATATAT
MAL14|PF14_0233   ------------------------------------------------
su_gi_contig_1880 ------------------------------------------------

PF14_0233         ACCATATGAACCATTTTTATTATGCTCACGCATTATAATAAGTCTGAT
MAL14|PF14_0233   ------------------------------------------------
su_gi_contig_1880 ------------------------------------------------

PF14_0233         TTTTCTTCATTGTCCTAATTTACTTTTTTCATATTACAGAAATTCAAA
MAL14|PF14_0233   ------------------------------------------------
su_gi_contig_1880 ---------------------------------------AAATTCAAA

PF14_0233         ATTTTTTCGAAGAAATTGATAATTTAGTAAATGAAAAAGAAAAAGAAG
MAL14|PF14_0233   ------------------------------------------------
su_gi_contig_1880 ATTTTTTCGAAGAAATTGATAATTTAGTAAATGAAAAAGAAAAAGAAG

PF14_0233         ATGATAATTACATGGATGTAGAAAAACAATTACATGAAAAATGTTTAA
MAL14|PF14_0233   -----------ATGGATGTAGAAAAACAATTACATGAAAAATGTTTAA
su_gi_contig_1880 ATGATAATTACATGGATGTAGAAAAACAATTACATGAAAAATGTTTAA

PF14_0233         AATTGATTAATAAAAAAAAAGAGACTTGTAATTTATGTATTAAATCAA
MAL14|PF14_0233   AATTGATTAATAAAAAAAAAGAGACTTGTAATTTATGTATTAAATCAA
su_gi_contig_1880 AATTGATTAATAAAAAAAAAGAGACTTGTAATTTATGTATTAAATCAA

PF14_0233         AGATCAAATTATTTTTGGATGAAATAAATTTTATTAACAACTCTTTAG
MAL14|PF14_0233   AGATCAAATTATTTTTGGATGAAATAAATTTTATTAACAACTCTTTAG
su_gi_contig_1880 AGATCAAATTATTTTTGGATGAAATAAATTTTATTAACAACTCTTTAG

PF14_0233         ATATATTCGAAAATGAAAAAAGACAAAAACAAATTAAACAAGAAAATA
MAL14|PF14_0233   ATATATTCGAAAATGAAAAAAGACAAAAACAAATTAAACAAGAAAATA
su_gi_contig_1880 ATATATTCGAAAATGAAAAAAGACAAAAACAAATTAAACAAGAAAATA

PF14_0233         AAAAAATTCAAAAGAATGGCACAAAAGAATTAGATGAAATATTGAAGG
MAL14|PF14_0233   AAAAAATTCAAAAGAATGGCACAAAAGAATTAGATGAAATATTGAAGG
su_gi_contig_1880 AAAAAATTCAAAAGAATGGCACAAAAGAATTAGATGAAATATTGAAGG

PF14_0233         ATGTCATATTTCTTGAGTTGGGTTTAAAAGAATCCAAAAGCAAAAATG
MAL14|PF14_0233   ATGTCATATTTCTTGAGTTGGGTTTAAAAGAATCCAAAAGCAAAAATG
su_gi_contig_1880 ATGTCATATTTCTTGAGTTGGGTTTAAAAGAATCCAAAAGCAAAAATG

PF14_0233         AGGTTCAAATATATAAATTAATACACACACACACACACACACACAAAC
MAL14|PF14_0233   AG----------------------------------------------
su_gi_contig_1880 AG----------------------------------------------

PF14_0233         AAACATATATATATATATATATATATATATATATATATATATATGAAA
MAL14|PF14_0233   ------------------------------------------------
su_gi_contig_1880 ------------------------------------------------

PF14_0233         ACATATTAATGAATATATGTTTATATATTTCTTTGTATCCTTTCTTTT
MAL14|PF14_0233   ------------------------------------------------
su_gi_contig_1880 ------------------------------------------------

PF14_0233         TGTAACAGACGAATCATCTATTATTAAAAATAAGCGAGAACTTACATA
MAL14|PF14_0233   --------ACGAATCATCTATTATTAAAAATAAGCGAGAACTTACATA
su_gi_contig_1880 --------ACGAATCATCTATTATTAAAAATAAGCGAGAACTTACATA

PF14_0233         AAATAGAAGATAAAGAATTTCTTTTAACAACAAAAAAATCTTTGGATA
MAL14|PF14_0233   AAATAGAAGATAAAGAATTTCTTTTAACAACAAAAAAATCTTTGGATA
su_gi_contig_1880 AAATAGAAGATAAAGAATTTCTTTTAACAACAAAAAAATCTTTGGATA

PF14_0233         TAAGAATAGTAATTATATTAAAATTAATTTTTCAACATATACATATAT
MAL14|PF14_0233   TAAGAATA----------------------------------------
su_gi_contig_1880 TAAGAATA----------------------------------------

PF14_0233         TCATAGAATATAAATAAATAAATAAATATATATATATATATACATATA
MAL14|PF14_0233   ------------------------------------------------
su_gi_contig_1880 ------------------------------------------------

PF14_0233         TATATATTTATATATATATATTTATTTATATATGTGCACATTCCTTCA
MAL14|PF14_0233   ------------------------------------------------
su_gi_contig_1880 ------------------------------------------------

PF14_0233         TTTCTATTTTTCAATATATTTAGGATGATTTTCAAAAAAAACAAATCT
MAL14|PF14_0233   -----------------------GATGATTTTCAAAAAAAACAAATCT
su_gi_contig_1880 -----------------------GATGATTTTCAAAAAAAACAAATCT

PF14_0233         GTGAAGAATATTTTGCCGAAAAAATAAAAGAAATATATGAAAACACTG
MAL14|PF14_0233   GTGAAGAATATTTTGCCGAAAAAATAAAAGAAATATATGAAAACACTG
su_gi_contig_1880 GTGAAGAATATTTTGCCGAAAAAATAAAAGAAATATATGAAAACACTG

PF14_0233         TGGTAATAGTAACAAGAATTTTATGTGTGTGTGTTTTTTTTTTTTTTT
MAL14|PF14_0233   TGGTAATA----------------------------------------
su_gi_contig_1880 TG----------------------------------------------

PF14_0233         TTTTTTTTTTTTTAAGATTATAAGAACATATAAGTGATATATAATATT
MAL14|PF14_0233   ------------------------------------------------
su_gi_contig_1880 ------------------------------------------------

PF14_0233         TATAGATCATTTAGCACATATATATTTATATTTATGTTTATATTTTTA
MAL14|PF14_0233   ------------------------------------------------
su_gi_contig_1880 ------------------------------------------------

PF14_0233         GGATAAATTAAGTTCTCAGCATAATGAAAAGGAAAACCAATTAAAAGA
MAL14|PF14_0233   -GATAAATTAAGTTCTCAGCATAATGAAAAGGAAAACCAATTAAAAGA
su_gi_contig_1880 -GATAAATTAAGTTCTCAGCATAATGAAAAGGAAAACCAATTAAAAGA

PF14_0233         GAATCTTAGAGATAGTACGAAACGTAAGGTGGAAAATTTAATTGTGGA
MAL14|PF14_0233   GAATCTTAGAGATAGTACGAAACGTAAGGTGGAAAATTTAATTGTGGA
su_gi_contig_1880 GAATCTTAGAGATAGTACGAAACGTAAGGTGGAAAATTTAATTGTGGA

PF14_0233         AAATAATGTTCTCTCATCACGGATAATTAGTAAAGATACAGATGAAGG
MAL14|PF14_0233   AAATAATGTTCTCTCATCACGGATAATTAGTAAAGATACAGATGAAGG
su_gi_contig_1880 AAATAATGTTCTCTCATCACGGATAATTAGTAAAGATACAGATGAAGG

PF14_0233         GAAAAAACATATTATAGGCATTAAACATGAAAATGATAATGTAAAGGA
MAL14|PF14_0233   GAAAAAACATATTATAGGCATTAAACATGAAAATGATAATGTAAAGGA
su_gi_contig_1880 GAAAAAACATATTATAGGCATTAAACATGAAAATGATAATGTAAAGGA

PF14_0233         CGAAAAATCAGAAGGTAAAATACATAACCGTGGAAAGATTAATAATAA
MAL14|PF14_0233   CGAAAAATCAGAAG----------------------------------
su_gi_contig_1880 CGAAAAATCAGAAG----------------------------------

PF14_0233         ATATGTAAATATATATATATATATATATATATATATTATTTATTTATT
MAL14|PF14_0233   ------------------------------------------------
su_gi_contig_1880 ------------------------------------------------

PF14_0233         TATTTTTATCGAAATAGAAATTAAGCCTATGGAAAAAAAAACTAGTAA
MAL14|PF14_0233   -----------------AAATTAAGCCTATGGAAAAAAAAACTAGTAA
su_gi_contig_1880 -----------------AAATTAAGCCTATGGAAAAAAAAACTAGTAA

PF14_0233         AAAAAACAAAAAGGAAATAAGAATAGATTCTAGTAATTATTTTCACAA
MAL14|PF14_0233   AAAAAACAAAAAGGAAATAAGAATAGATTCTAGTAATTATTTTCACAA
su_gi_contig_1880 AAAAAACAAAAAGGAAATAAGAATAGATTCTAGTAATTATTTTCACAA

PF14_0233         AAAAAAGGTAAAATGCTTATTATTATATATGACTGTAACAATATATAT
MAL14|PF14_0233   AAAAAAG-----------------------------------------
su_gi_contig_1880 AAAAAAG-----------------------------------------

PF14_0233         ATATATATATATATATATTTTTTTATTTATTTATTTATTTTTATGTGA
MAL14|PF14_0233   ------------------------------------------------
su_gi_contig_1880 ------------------------------------------------

PF14_0233         TATACTAATAATTATATCATACTTATACGATTAATATATTTATTATTT
MAL14|PF14_0233   ------------------------------------------------
su_gi_contig_1880 ------------------------------------------------

PF14_0233         TGTTTAGTTAAGATTGGTAGAGCGGTGGAACCGCGTGGCACAAGAATC
MAL14|PF14_0233   -------TTAAGATTGGTAGAGCGGTGGAACCGCGTGGCACAAGAATC
su_gi_contig_1880 -------TTAAAATTGGTAGAGCGGTGGAACCGCGTGGCACAAGAATC

PF14_0233         CAAATTGTTGAGTGATTATGACTCAAATTCTTAAGACATAAAAATAAT
MAL14|PF14_0233   CAAATTGTTGAGTGATTATGACTCAAATTCTTAA--------------
su_gi_contig_1880 CAAATTGTTGAGTGATTATGACTCAAATTCTTAAGACATAAAAATAAT

PF14_0233         AGAACAAAACAAATACATAATATATATATAATATATATATATAATATA
MAL14|PF14_0233   ------------------------------------------------
su_gi_contig_1880 AGAACAAAACAAATACATAATATATATATAATATAT------------

PF14_0233         TATATATATATATATATATATATATGTGCGTACATGTTTAGTTTTTAT
MAL14|PF14_0233   ------------------------------------------------
su_gi_contig_1880 ------------------------------------------------

PF14_0233         TCCTTATTAATTTATTTTATTTTATTTTGTTTTTATTTTTTTTTTTTT
MAL14|PF14_0233   ------------------------------------------------
su_gi_contig_1880 ------------------------------------------------

PF14_0233         GTCATATTTAAATGTGGGAAATATATACACAAATAATTATTTTCAATT
MAL14|PF14_0233   ------------------------------------------------
su_gi_contig_1880 ------------------------------------------------

PF14_0233         TATATACCTTTTTGTTGAAACGTTAATTAAGCTTATTCATATAAAAAA
MAL14|PF14_0233   ------------------------------------------------
su_gi_contig_1880 ------------------------------------------------

PF14_0233         AAAAAAATAAAAAAAAAAAATAAAACTTAAAAAATTTTAATTGAATAA
MAL14|PF14_0233   ------------------------------------------------
su_gi_contig_1880 ------------------------------------------------

PF14_0233         TTATTTAAGAATATTCTTTTCATCACTATGTATATGTTAGAAAATTAA
MAL14|PF14_0233   ------------------------------------------------
su_gi_contig_1880 ------------------------------------------------

PF14_0233         AAACTTTCAAAATAGTATATCTCATTGTAGTCATACCTTATTATTTTA
MAL14|PF14_0233   ------------------------------------------------
su_gi_contig_1880 ------------------------------------------------

PF14_0233         TTTTATATTATTATATTTTTTTTTTTTTTTTTTTTTTTTTTTGGTTAA
MAL14|PF14_0233   ------------------------------------------------
su_gi_contig_1880 ------------------------------------------------

PF14_0233         CCAAAATGCATAAAATATTTTTGCTTTGGATTTTCATATATTTTTTTT
MAL14|PF14_0233   ------------------------------------------------
su_gi_contig_1880 ------------------------------------------------

PF14_0233         CAACAATTTGTTAACTGATTAAAAGAAAAATATATATATATATATATA
MAL14|PF14_0233   ------------------------------------------------
su_gi_contig_1880 ------------------------------------------------

PF14_0233         TATATATATATATATATTATCGATTTAATATTATTTTTTTTGTTTCTA
MAL14|PF14_0233   ------------------------------------------------
su_gi_contig_1880 ------------------------------------------------

PF14_0233         TATATTTAAAAGGGACAATTAACACACTGATAAGGCGACAAAGAAAAA
MAL14|PF14_0233   ------------------------------------------------
su_gi_contig_1880 ------------------------------------------------

PF14_0233         AAAAAAAAAAAAAAAATACTATATATATATATATATATATATATATAC
MAL14|PF14_0233   ------------------------------------------------
su_gi_contig_1880 ------------------------------------------------

PF14_0233         ATATTTTACATATGTTCCTTTTTGTTCCTTTAATTTTGTGCACAAATT
MAL14|PF14_0233   ------------------------------------------------
su_gi_contig_1880 ------------------------------------------------

PF14_0233         TTGAATAATATGGCTTTTGCAAAATGGTTGTTTTCTAACATAAAGTAT
MAL14|PF14_0233   ------------------------------------------------
su_gi_contig_1880 ------------------------------------------------

PF14_0233         AATAAAATTATTTTGTGCAATATGCACGTAAATTGTAAGAAAAAGAAA
MAL14|PF14_0233   ------------------------------------------------
su_gi_contig_1880 ------------------------------------------------

PF14_0233         ACATGTTCTTATTTTATAAAAAGATACATAAACACACCAAGAGATAGC
MAL14|PF14_0233   ------------------------------------------------
su_gi_contig_1880 ------------------------------------------------

PF14_0233         GATATTGCTTCATCTCTTCCGAGTGAGAAAGAAAAAAAATTTAATGAA
MAL14|PF14_0233   ------------------------------------------------
su_gi_contig_1880 ------------------------------------------------

PF14_0233         GAAAAAAGTGTACATAAAGAAAACGCTTCAGAAGGTGAGAATATTTTA
MAL14|PF14_0233   ------------------------------------------------
su_gi_contig_1880 ------------------------------------------------

PF14_0233         GCTTGTGAAGAAGAAAGGCAATATTTTAAGAATCATAAATATGTTGAT
MAL14|PF14_0233   ------------------------------------------------
su_gi_contig_1880 ------------------------------------------------

PF14_0233         TTTTTTCGAGACGAGAGTAGAAGTATTGGTTTGATAACTTTTAAAAAT
MAL14|PF14_0233   ------------------------------------------------
su_gi_contig_1880 ------------------------------------------------

PF14_0233         ATGAATGAGAAGAAGAATATATTTTATAATTTTTTAGAAGAATTAAAG
MAL14|PF14_0233   ------------------------------------------------
su_gi_contig_1880 ------------------------------------------------

PF14_0233         AATGTATTAGAACATGTTAATAATATTATTTCGAATGAAGAGAATAAT
MAL14|PF14_0233   ------------------------------------------------
su_gi_contig_1880 ------------------------------------------------

PF14_0233         ACGTTTTACATCAAAGAGTTTAAAAATAAAGAGAATTATTTAATAAAG
MAL14|PF14_0233   ------------------------------------------------
su_gi_contig_1880 ------------------------------------------------

PF14_0233         AATATAAAAAATTGTATTCCATATTATGATAATAAATTAAAGATATTA
MAL14|PF14_0233   ------------------------------------------------
su_gi_contig_1880 ------------------------------------------------

PF14_0233         ATAATACATAGTGTTATGGATAATAATATATTTTTAAATTCATTAGAC
MAL14|PF14_0233   ------------------------------------------------
su_gi_contig_1880 ------------------------------------------------

PF14_0233         TATAATTCATATTTAAAAAATGATGAAGATACAAATGTTGAAATATCA
MAL14|PF14_0233   ------------------------------------------------
su_gi_contig_1880 ------------------------------------------------

PF14_0233         AATATATTTAGATTTTTATGTAATACAATACAACAATTACCTATCATA
MAL14|PF14_0233   ------------------------------------------------
su_gi_contig_1880 ------------------------------------------------

PF14_0233         ACAATAAGTAATATAAATGGTTTATGTTTAAATAGTGGTATAGATTTA
MAL14|PF14_0233   ------------------------------------------------
su_gi_contig_1880 ------------------------------------------------

PF14_0233         ATATTATCTACTGATTTCAAAATATCTAAAGAAAATAGCTTGTTTG
MAL14|PF14_0233   ----------------------------------------------
su_gi_contig_1880 ----------------------------------------------

;

endblock;
