# Supplementary material for: cDNA sequences reveal considerable gene prediction inaccuracy in the Plasmodium falciparum genome
Source: BMC Genomics. 2007 Jul 27;8:255. doi: 10.1186/1471-2164-8-255 (PMC1978503; doi:10.1186/1471-2164-8-255)
Supplement: Additional file 2 — Genes with predicted coding regions fully covered by EST and confirmation of predicted introns. Aligned cDNA and predicted CDS sequences can be viewed by double clicking the hyper-linked gene names in the Excel file. [file 1471-2164-8-255-S2.zip › PF14_0248.TXT]

#NEXUS

[!This data assembled using Sequencher, from Gene Codes Corporation.]
begin data;
   dimensions ntax=3 nchar=3267;
   format datatype=dna gap=- interleave=yes;
   matrix

PF14_0248         GAATATTCATATTTATTTTCCAAGAGTTTCTTTTCTTTATATTCCTTT
MAL14|PF14_0248   ------------------------------------------------
su_gi_contig_7486 ------------------------------------------------

PF14_0248         ACACATAAATCATAATAATATTCTCTCAATTTACTTTTTATATGTACT
MAL14|PF14_0248   ------------------------------------------------
su_gi_contig_7486 ------------------------------------------------

PF14_0248         TTTAATAAAATGTCACTAGTTTCATTTTTTTCATCAATATAATCAATT
MAL14|PF14_0248   ------------------------------------------------
su_gi_contig_7486 ------------------------------------------------

PF14_0248         GATAAATATTTCTTTTCAATATTATCATTCAAAAATAATTCTTTTTTC
MAL14|PF14_0248   ------------------------------------------------
su_gi_contig_7486 ------------------------------------------------

PF14_0248         TTTTCTATCAACTTTTTTTTTTTTTGTTCTTCTATATTTTGTTTATCA
MAL14|PF14_0248   ------------------------------------------------
su_gi_contig_7486 ------------------------------------------------

PF14_0248         CTATTATTTTCAACGAAATGAATAATGCTTTTTTTAAATTTATATATA
MAL14|PF14_0248   ------------------------------------------------
su_gi_contig_7486 ------------------------------------------------

PF14_0248         TTCCTTATTTTGGATAAAGGACAAAAATATTCATTCCATTGACCATCA
MAL14|PF14_0248   ------------------------------------------------
su_gi_contig_7486 ------------------------------------------------

PF14_0248         TTTTTCTTACACTTAACTTTTAATTTTAATAAAGGAAGAAAAAAAAAA
MAL14|PF14_0248   ------------------------------------------------
su_gi_contig_7486 ------------------------------------------------

PF14_0248         AAGTTTTTTTTATATCTCAAATTGTTAAGGATAATTTCTTCTACCTTT
MAL14|PF14_0248   ------------------------------------------------
su_gi_contig_7486 ------------------------------------------------

PF14_0248         TTTTTGGAAATTAAATCATTCTTGGAAATTTTTTTGGGAAAACCATTT
MAL14|PF14_0248   ------------------------------------------------
su_gi_contig_7486 ------------------------------------------------

PF14_0248         AATACACCTGTTATATTAAAATAACAACAGTTGTTATATTTTACATTA
MAL14|PF14_0248   ------------------------------------------------
su_gi_contig_7486 ------------------------------------------------

PF14_0248         TATATATATATTTTTTTTTTTTTTTCATTAATTTTATTATTTAATAAT
MAL14|PF14_0248   ------------------------------------------------
su_gi_contig_7486 ------------------------------------------------

PF14_0248         ACACTTTTTGAATTAAAGGGAACAATGGGTCTTTTCTTAACATGTTCG
MAL14|PF14_0248   ------------------------------------------------
su_gi_contig_7486 ------------------------------------------------

PF14_0248         TTATATTTATAAACTGACTGATAGTAATGAATCCCGTTAATATGAAAA
MAL14|PF14_0248   ------------------------------------------------
su_gi_contig_7486 ------------------------------------------------

PF14_0248         ATGAAATAAATAAAAAACCAAAATTTCTTCTGAGTGATTAATTTAAAA
MAL14|PF14_0248   ------------------------------------------------
su_gi_contig_7486 ------------------------------------------------

PF14_0248         CCTAAAACCATATTATAGTGGTATTTTCACATCTATATATATATATAT
MAL14|PF14_0248   ------------------------------------------------
su_gi_contig_7486 ------------------------------------------------

PF14_0248         ATATAAATATATAAATACAATTCTTTTCTCACATTTTATAAATAGCTA
MAL14|PF14_0248   ------------------------------------------------
su_gi_contig_7486 ------------------------------------------------

PF14_0248         CAGTATGATGTTTCGTAAAAGTATATATTCACAAGAAATTGTATATAT
MAL14|PF14_0248   ------------------------------------------------
su_gi_contig_7486 ------------------------------------------------

PF14_0248         GCGACATGTATATATATATATATATATTAAATATTTTTTATGAAAAAT
MAL14|PF14_0248   ------------------------------------------------
su_gi_contig_7486 ------------------------------------------------

PF14_0248         TCATTTTTTTTTTTTTTTTTTTTGTGATATTTTAAGTGAAAGGGCGAG
MAL14|PF14_0248   ------------------------------------------------
su_gi_contig_7486 ------------------------------------------------

PF14_0248         AAAATATTATACGAAAAATTTTTCATCACACAAAATGAAGTATGCATG
MAL14|PF14_0248   ------------------------------------------------
su_gi_contig_7486 ------------------------------------------------

PF14_0248         TATATAAAATGTATATATATAAATATATATATAAATATATATATATAT
MAL14|PF14_0248   ------------------------------------------------
su_gi_contig_7486 ------------------------------------------------

PF14_0248         ATATATATTTTTTTTTTTTTTTTTTATTTATTTTATTTTTTTTTGTTC
MAL14|PF14_0248   ------------------------------------------------
su_gi_contig_7486 ------------------------------------------------

PF14_0248         CTAATTTTAGCGCATATTTTATATATATATATTATATTGGAAGTTTAT
MAL14|PF14_0248   ------------------------------------------------
su_gi_contig_7486 ------------------------------------------------

PF14_0248         GTATATACTACATAAAATAATATTTACACTTAATATTGTAATGGATAA
MAL14|PF14_0248   ------------------------------------------------
su_gi_contig_7486 ------------------------------------------------

PF14_0248         AAAAATATGTTATATATTTTTATTATGCAATAACAAAATATATAATGA
MAL14|PF14_0248   ------------------------------------------------
su_gi_contig_7486 ------------------------------------------------

PF14_0248         ATGTAGCAAAGATATTTTCTGTACAGTTAATATAAATATTATAAATAA
MAL14|PF14_0248   ------------------------------------------------
su_gi_contig_7486 ------------------------------------------------

PF14_0248         ATAATAATGTATGCTATATATAAATTTTTTATTTTTTTAATATTTTTT
MAL14|PF14_0248   ------------------------------------------------
su_gi_contig_7486 ------------------------------------------------

PF14_0248         AGATAGTATATATGTGTAATTTTTAATATTACAAAATATTACAAAATA
MAL14|PF14_0248   ------------------------------------------------
su_gi_contig_7486 ------------------------------------------------

PF14_0248         TTGTCCGTACAATATTTTAATATAAAAATTATTCCTTTTTGAAAAAAA
MAL14|PF14_0248   ------------------------------------------------
su_gi_contig_7486 ------------------------------------------------

PF14_0248         AAAAAAAAAAAAAAAATAAAGAAACATTACATATACATTTAATTTTTC
MAL14|PF14_0248   ------------------------------------------------
su_gi_contig_7486 ---------------------------------TACATTTAATTTTTC

PF14_0248         ATTTTAATAACATGTCATATCCATACTATACAGAATTTTTTGTCCGAT
MAL14|PF14_0248   -----------ATGTCATATCCATACTATACAGAATTTTTTGTCCGAT
su_gi_contig_7486 ATTTTAATAACATGTCATATCCATACTATACAGAATTTTTTGTCCGAT

PF14_0248         ATCCAAAATTTAAAGAAAGGGATGAAAAAGATCGAACTGTTGATCCAA
MAL14|PF14_0248   ATCCAAAATTTAAAGAAAGGGATGAAAAAGATCGAACTGTTGATCCAA
su_gi_contig_7486 ATCCAAAATTTAAAGAAAGGGATGAAAAAGATCGAACTGTTGATCCAA

PF14_0248         GAATAGAATTAGAGAAAAAATGTGCAGTCAAATGTGTAAGACCAGTTA
MAL14|PF14_0248   GAATAGAATTAGAGAAAAAATGTGCAGTCAAATGTGTAAGACCAGTTA
su_gi_contig_7486 GAATAGAATTAGAGAAAAAATGTGCAGTCAAATGTGTAAGACCAGTTA

PF14_0248         ATGAATATCAAAATTGTGTTAGTAGAGTGAGGGCAAGAACA-GATAAT
MAL14|PF14_0248   ATGAATATCAAAATTGTGTTAGTAGAGTGAGGGCAAGAACA-GATAAT
su_gi_contig_7486 ATGAATATCAAAATTGTGTTAGTAGAGTGAGGGCTTTTTTATGATAAT

PF14_0248         AAGGGAAATTGTTTGGGTCAATATGAAGAACTGTATATTTGTATTGAT
MAL14|PF14_0248   AAGGGAAATTGTTTGGGTCAATATGAAGAACTGTATATTTGTATTGAT
su_gi_contig_7486 AAGGGAAATTGTTTGGGTCAATATGAAGAACTGTATATTTGTATTGAT

PF14_0248         CATTGTGTAGCGAAGGATTTGTTTAATTATTTAGCCTAGCATATAATG
MAL14|PF14_0248   CATTGTGTAGCGAAGGATTTGTTTAATTATTTAGCCTAG---------
su_gi_contig_7486 CATTGTGTAGCGAAGGATTTGTTTAATTATTTAGCCTAGCATATAATG

PF14_0248         GATATAATAATGAAAAGATGATACATTTAATGTGTTATAATAATAAGT
MAL14|PF14_0248   ------------------------------------------------
su_gi_contig_7486 GATATAATAATGAAAAGATGATACATTTAATGTGTTATAATAATAAGT

PF14_0248         CAAAAAAAAAAAAAAAAAAAAAAAAAAAATACACATTATATGTTAAAT
MAL14|PF14_0248   ------------------------------------------------
su_gi_contig_7486 CAAAAAAAAAAAAAAAAAAAAAAAA-----------------------

PF14_0248         ATTTTTATTTTAACATTTTAATATATATATATATATATATTTATTTAT
MAL14|PF14_0248   ------------------------------------------------
su_gi_contig_7486 ------------------------------------------------

PF14_0248         TTATTTATATTTATTTATTTATTTATATTTATTTATTTATATTTATTT
MAL14|PF14_0248   ------------------------------------------------
su_gi_contig_7486 ------------------------------------------------

PF14_0248         ATTTTTTTTTATTCGTATAAATGCTTTTTTTAAAACTGTTTAAAAATA
MAL14|PF14_0248   ------------------------------------------------
su_gi_contig_7486 ------------------------------------------------

PF14_0248         TATTAAAAAATTCCCATAAATATATATATGTTAATATATTTAAAAATA
MAL14|PF14_0248   ------------------------------------------------
su_gi_contig_7486 ------------------------------------------------

PF14_0248         TATTAATAAAAAAAGAAAAAAAAAAAAAGTTCATATTAAAAAATGAAC
MAL14|PF14_0248   ------------------------------------------------
su_gi_contig_7486 ------------------------------------------------

PF14_0248         AACATGACAATACAGAAACAAATGTTTAATAATCAAATGAAATCATTA
MAL14|PF14_0248   ------------------------------------------------
su_gi_contig_7486 ------------------------------------------------

PF14_0248         AATGGTACAAATATAAATAAATAAATAAACCTATATATATATATATTT
MAL14|PF14_0248   ------------------------------------------------
su_gi_contig_7486 ------------------------------------------------

PF14_0248         TTTTTTTATTTTTACTTATTACAAAAAAGAGGGTGTTTTAATAAAAGA
MAL14|PF14_0248   ------------------------------------------------
su_gi_contig_7486 ------------------------------------------------

PF14_0248         AACGGTTGTGTCCAATTGGTTAACACTACAGTACATTCTTGTGGGACT
MAL14|PF14_0248   ------------------------------------------------
su_gi_contig_7486 ------------------------------------------------

PF14_0248         ATTATACATTTGGCTATGAAAATTGTAATCAACATAATCTATAATACA
MAL14|PF14_0248   ------------------------------------------------
su_gi_contig_7486 ------------------------------------------------

PF14_0248         TTCTTGAATAGTTTGCTTTTTATTATTTGAATGTAATAAAAGTGACAA
MAL14|PF14_0248   ------------------------------------------------
su_gi_contig_7486 ------------------------------------------------

PF14_0248         CTTATCCTTATTAAGCATATTATATTCTTGATTTGGTTGAGAAGATAA
MAL14|PF14_0248   ------------------------------------------------
su_gi_contig_7486 ------------------------------------------------

PF14_0248         TAAGGTGGTTTCATTTTTTTTACTTTTTAAGGAAGTTCCAAAATTTGG
MAL14|PF14_0248   ------------------------------------------------
su_gi_contig_7486 ------------------------------------------------

PF14_0248         ATGATATGCATTATTTATAATATTTTTATTATGTTTACTTTTTATAGT
MAL14|PF14_0248   ------------------------------------------------
su_gi_contig_7486 ------------------------------------------------

PF14_0248         TCTATGAAAATTTCTTGCTGATATAGTTTTATTTAATCTCTGAAATTT
MAL14|PF14_0248   ------------------------------------------------
su_gi_contig_7486 ------------------------------------------------

PF14_0248         CGAGGCATTATTCAATTTTTTATCATACATATTTTTATTATCATTTAG
MAL14|PF14_0248   ------------------------------------------------
su_gi_contig_7486 ------------------------------------------------

PF14_0248         ACTTACATTTTTAATAAAGTTGTAAAAATATTTTTCATATTTTGGTTT
MAL14|PF14_0248   ------------------------------------------------
su_gi_contig_7486 ------------------------------------------------

PF14_0248         TATAAGTATTTCTTTTTCTTCTGATTCAAGGATCATATTAATAATTTT
MAL14|PF14_0248   ------------------------------------------------
su_gi_contig_7486 ------------------------------------------------

PF14_0248         AAATATTTTCTTTTCATTTAAAGTATTATTAAATATCTTAAATAACCA
MAL14|PF14_0248   ------------------------------------------------
su_gi_contig_7486 ------------------------------------------------

PF14_0248         TATTCCTTTGTTAAATAATTCTTCACATTTTTGAAATAAGTAAAATAA
MAL14|PF14_0248   ------------------------------------------------
su_gi_contig_7486 ------------------------------------------------

PF14_0248         TTTTTTATTAAAAATCATTTGATATCTTCTTTTGTATATTTTCTTAAT
MAL14|PF14_0248   ------------------------------------------------
su_gi_contig_7486 ------------------------------------------------

PF14_0248         AGCTGTTGAAAAGTTCATATCAGTATATGGAATTTTTTTTTGTTTTCT
MAL14|PF14_0248   ------------------------------------------------
su_gi_contig_7486 ------------------------------------------------

PF14_0248         TTCTGGATTAACACAAAATTTTTTAAAATAATTTTCTTCTTTATTAAT
MAL14|PF14_0248   ------------------------------------------------
su_gi_contig_7486 ------------------------------------------------

PF14_0248         ATTAAAACTATGACTATATTTTGAACGTCGTTCATTTGAATTTATATC
MAL14|PF14_0248   ------------------------------------------------
su_gi_contig_7486 ------------------------------------------------

PF14_0248         AATATTATTATCATCACTGCTATTCTTATCTGAATTGTTTTTCAATGT
MAL14|PF14_0248   ------------------------------------------------
su_gi_contig_7486 ------------------------------------------------

PF14_0248         GTGTATACTTTTTTTCCAACTATGAAAATATTCTTTTTTGTTTAATTC
MAL14|PF14_0248   ------------------------------------------------
su_gi_contig_7486 ------------------------------------------------

PF14_0248         GCTTGTGGATTTATGTTCTGGGCAAATTGGTTCCACTTTATTAAATGG
MAL14|PF14_0248   ------------------------------------------------
su_gi_contig_7486 ------------------------------------------------

PF14_0248         ATGTCTTTCCTCTGTATTATTATTATTATTACTATCATTATTAGTACT
MAL14|PF14_0248   ------------------------------------------------
su_gi_contig_7486 ------------------------------------------------

PF14_0248         ATCCTCATTATTACTATCCTCATTATTATTACTATCATCATTATTATT
MAL14|PF14_0248   ------------------------------------------------
su_gi_contig_7486 ------------------------------------------------

PF14_0248         ACT
MAL14|PF14_0248   ---
su_gi_contig_7486 ---

;

endblock;
