# Supplementary material for: cDNA sequences reveal considerable gene prediction inaccuracy in the Plasmodium falciparum genome
Source: BMC Genomics. 2007 Jul 27;8:255. doi: 10.1186/1471-2164-8-255 (PMC1978503; doi:10.1186/1471-2164-8-255)
Supplement: Additional file 2 — Genes with predicted coding regions fully covered by EST and confirmation of predicted introns. Aligned cDNA and predicted CDS sequences can be viewed by double clicking the hyper-linked gene names in the Excel file. [file 1471-2164-8-255-S2.zip › PF14_0296.TXT]

#NEXUS

[!This data assembled using Sequencher, from Gene Codes Corporation.]
begin data;
   dimensions ntax=3 nchar=3922;
   format datatype=dna gap=- interleave=yes;
   matrix

PF14_0296         TCTTTTCCATAATATTTTTACATATCCATTTTTTAATAAACAACTGAA
MAL14|PF14_0296   ------------------------------------------------
su_gi_contig_1026 ------------------------------------------------

PF14_0296         TTAAATATATGTATTTATTTATACATATATATTATATATATATATATA
MAL14|PF14_0296   ------------------------------------------------
su_gi_contig_1026 ------------------------------------------------

PF14_0296         TATATATTTATTTATTTATATGTGCATATCCTTAAATTTATCATATAC
MAL14|PF14_0296   ------------------------------------------------
su_gi_contig_1026 ------------------------------------------------

PF14_0296         ACTTATAATTTAACCATAGGGACTTAAATAAAATGGTACAGAATTTAT
MAL14|PF14_0296   ------------------------------------------------
su_gi_contig_1026 ------------------------------------------------

PF14_0296         ATATATTATATATTTTTTTATTTTATTTTATTTTTTTCAGTTATGCTA
MAL14|PF14_0296   ------------------------------------------------
su_gi_contig_1026 ------------------------------------------------

PF14_0296         AAAATAAACCTTTAATATTTGTAAATCATCTTAAATTTAAATAAAAAA
MAL14|PF14_0296   ------------------------------------------------
su_gi_contig_1026 ------------------------------------------------

PF14_0296         AATCACATATTAATATATATATATTTTATTTACGAAATAAATAAAATA
MAL14|PF14_0296   ------------------------------------------------
su_gi_contig_1026 ------------------------------------------------

PF14_0296         ATATATATAGTATCATCATATAATATACCTATATAAAATATAATACCT
MAL14|PF14_0296   ------------------------------------------------
su_gi_contig_1026 ------------------------------------------------

PF14_0296         GTATATGTATAATAAAAAAAAATAATACAACATAATAATAATAATATT
MAL14|PF14_0296   ------------------------------------------------
su_gi_contig_1026 ------------------------------------------------

PF14_0296         AAAATAATAATAAAATATATAATTTTATTTATTATTATTGTGGAGCAT
MAL14|PF14_0296   ------------------------------------------------
su_gi_contig_1026 ------------------------------------------------

PF14_0296         TATTTCATATATTTTCTATTTTAAAATGTCATGATAATATTTGTTAAA
MAL14|PF14_0296   ------------------------------------------------
su_gi_contig_1026 ------------------------------------------------

PF14_0296         TTATATTGTTATAAAAAGAATATTATAGAATTTTTAATTATATATATA
MAL14|PF14_0296   ------------------------------------------------
su_gi_contig_1026 ------------------------------------------------

PF14_0296         AATATTATCTTATATATATATTATTATATATATATATATGATTATAGG
MAL14|PF14_0296   ------------------------------------------------
su_gi_contig_1026 ------------------------------------------------

PF14_0296         GGGGAATTTTTTTTTTACTCATACTAATATAAAATACCCTTGTACCAC
MAL14|PF14_0296   ------------------------------------------------
su_gi_contig_1026 ------------------------------------------------

PF14_0296         CAATATTATATATTATATAAGGCATATATATATAAATATAATAAATAA
MAL14|PF14_0296   ------------------------------------------------
su_gi_contig_1026 ------------------------------------------------

PF14_0296         TACATCTTATATTATATTGTATAAATCAATATTCATATTATAATGAAT
MAL14|PF14_0296   ------------------------------------------------
su_gi_contig_1026 ------------------------------------------------

PF14_0296         TTATATATATATTAAAAATATATATACTATTATATTATATTATATATA
MAL14|PF14_0296   ------------------------------------------------
su_gi_contig_1026 ------------------------------------------------

PF14_0296         TATATATATATATTTTTTTTTATATATATAAAATTGAAAAACTCCATC
MAL14|PF14_0296   ------------------------------------------------
su_gi_contig_1026 ------------------------------------------------

PF14_0296         TCCTCAAATTATAATAATATATTAGTCACTAATATATAATAAATATTT
MAL14|PF14_0296   ------------------------------------------------
su_gi_contig_1026 ------------------------------------------------

PF14_0296         TATATATTATTTATATATAAATAAATAATATAAAATAATGTAATATAA
MAL14|PF14_0296   ------------------------------------------------
su_gi_contig_1026 ------------------------------------------------

PF14_0296         TTATATTACTTAAGTTTTTTTATATATGTTTACATATATATAAGGAAT
MAL14|PF14_0296   ------------------------------------------------
su_gi_contig_1026 ------------------------------------------------

PF14_0296         ATGAAATATTATAATAATATAATATATATAATTATATGTAGTAAATAT
MAL14|PF14_0296   ------------------------------------------------
su_gi_contig_1026 ------------------------------------------------

PF14_0296         ATATATAATATAATATATATAATAATATTAATCGCTTTTCTTCCTTTA
MAL14|PF14_0296   ------------------------------------------------
su_gi_contig_1026 ------------------------------------------------

PF14_0296         AATAAATAATATATATATTCCAATTTTTTTTTTTTCTTTTTTTTTTTT
MAL14|PF14_0296   ------------------------------------------------
su_gi_contig_1026 ------------------------------------------------

PF14_0296         TTTTGTACCTTATTCTCACATATCTCATAAAATAATT--ATAATATAT
MAL14|PF14_0296   ------------------------------------------------
su_gi_contig_1026 ------------------------------GNNNCTTGAACCCCCNTT

PF14_0296         ACAATTTTTCATTTTTTTTCTTTTTTTTTTTATTTATATTTCTCTAAA
MAL14|PF14_0296   ------------------------------------------------
su_gi_contig_1026 NGGCTTGGACCCTCNTCCTGNTGGCCTCTGGATTTATATNNCTCTAAA

PF14_0296         ATTTTATTTTGTTTTTTTATTATATTTTCGTATTTATTACGATTTAAA
MAL14|PF14_0296   ------------------------------------------------
su_gi_contig_1026 ATTNTATTTTGTTTTTTTATTATATTTTCGTATTTATTACGATTTAAA

PF14_0296         AATATAGTCCTTTTTTTTTCCTTTTATTTTTTTTAAAGAAAATAAAAT
MAL14|PF14_0296   ------------------------------------------------
su_gi_contig_1026 AATATAGTCCTTTTTTTTTCCTTTTATTTTTTTTAAAGAAAATAAAAT

PF14_0296         AAGGAAAAATTAAAATTTAAAATTAAAATTAAATTAAATATTATATAT
MAL14|PF14_0296   ------------------------------------------------
su_gi_contig_1026 AAGGAAAAATTAAAATTTAAAATTAAAATTAAATTAAATATTATATAT

PF14_0296         ATATATATTTATATTTTTTTTGATAAAAAAAAATATTAATTGTAAAAT
MAL14|PF14_0296   ------------------------------------------------
su_gi_contig_1026 ATATATATTTATATTTTTTTTGATAAAAAAAAATATTAATTGTAAAAT

PF14_0296         TATAAAATTATATATAAAAAAGAAGAAAACTTCATATATTATATAAAT
MAL14|PF14_0296   ------------------------------------------------
su_gi_contig_1026 TATAAAATTATATATAAAAAAGAAGAAAACTTCATATATTATATAAAT

PF14_0296         AAATAGTGAAAACAATGCCACGAGTTGAATTAACAGAAGAAGAAAAAT
MAL14|PF14_0296   --------------ATGCCACGAGTTGAATTAACAGAAGAAGAAAAAT
su_gi_contig_1026 AAATAGTGAAAACAATGCCACGAGTTGAATTAACAGAAGAAGAAAAAT

PF14_0296         TATATATTTCTAAAAAAAATCTTTTGTTTAAAAGATTTGTAGAGCCAG
MAL14|PF14_0296   TATATATTTCTAAAAAAAATCTTTTGTTTAAAAGATTTGTAGAGCCAG
su_gi_contig_1026 TATATATTTCTAAAAAAAATCTTTTGTTTAAAAGATTTGTAGAGCCAG

PF14_0296         GCAGATTATGCCTTATTGAGTATGGTCCATACGCTGGAAAGGTATAAT
MAL14|PF14_0296   GCAGATTATGCCTTATTGAGTATGGTCCATACGCTGGAAAG-------
su_gi_contig_1026 GCAGATTATGCCTTATTGAGTATGGTCCATACGCTGGAAAG-------

PF14_0296         ATAAAAAAAAAAAAAAAATATATATATATATATATTTAATATTTATTC
MAL14|PF14_0296   ------------------------------------------------
su_gi_contig_1026 ------------------------------------------------

PF14_0296         TTTTAATATGAAGAAATTTACATGAGGAGTTAAAAAAAATGTATTACT
MAL14|PF14_0296   ------------------------------------------------
su_gi_contig_1026 ------------------------------------------------

PF14_0296         TGTTAAATATATGTATGTATTTATTCATATATATATATATATATAATA
MAL14|PF14_0296   ------------------------------------------------
su_gi_contig_1026 ------------------------------------------------

PF14_0296         TATATGTATATTTTTATTTATTTATTTTTTTTTTTTTTCTTTCCTTTA
MAL14|PF14_0296   ------------------------------------------------
su_gi_contig_1026 ------------------------------------------------

PF14_0296         TAGTTATGTTTTATTGTAGATATTGTAACCATCACTCGTGTTATCGTC
MAL14|PF14_0296   ---TTATGTTTTATTGTAGATATTGTAACCATCACTCGTGTTATCGTC
su_gi_contig_1026 ---TTATGTTTTATTGTAGATATTGTAACCATCACTCGTGTTATCGTC

PF14_0296         GATGGAGCATTTATTACAGGGTAAGGCAAAATTTACCATTTGTATATA
MAL14|PF14_0296   GATGGAGCATTTATTACAGG----------------------------
su_gi_contig_1026 GATGGAGCATTTATTACAGG----------------------------

PF14_0296         AAATATATATATATATATATATATATATATATTTATATATATTTTATA
MAL14|PF14_0296   ------------------------------------------------
su_gi_contig_1026 ------------------------------------------------

PF14_0296         TGTAAACCTTTTTCACATTCTATGATGTATAATATGTCCGTTATAGGA
MAL14|PF14_0296   ------------------------------------------------
su_gi_contig_1026 ------------------------------------------------

PF14_0296         CGGGGGTCCCTTGGTTATGCACATATATATATGTATATGTTTATATGT
MAL14|PF14_0296   ------------------------------------------------
su_gi_contig_1026 ------------------------------------------------

PF14_0296         TTATATATATATATATATATATTTTTTTTTTTTTTTTTTTATTTTGCA
MAL14|PF14_0296   ------------------------------------------------
su_gi_contig_1026 ------------------------------------------------

PF14_0296         GAGTGCCTCGTATGGTCATCCCCTTGAAAAGATTAAAGTTATTAAAGG
MAL14|PF14_0296   -AGTGCCTCGTATGGTCATCCCCTTGAAAAGATTAAAGTTATTAAAGG
su_gi_contig_1026 -AGTGCCTCGTATGGTCATCCCCTTGAAAAGATTAAAGTTATTAAAGG

PF14_0296         AAAGAATTAAAATTAACAAAAATTGTAAAAGTGGATTTTTAAGGAAAA
MAL14|PF14_0296   AAAGAATTAAAATTAACAAAAATTGTAAAAGTGGATTTTTAAGGAAAA
su_gi_contig_1026 AAAGAATTAAAATTAACAAAAATTGTAAAAGTGGATTTTTAAGGAAAA

PF14_0296         CAGTTAACAGCACCAAGGTATTAGAAGAGTTTAATAATTCAAAGTTGG
MAL14|PF14_0296   CAGTTAACAGCACCAAGGTATTAGAAGAGTTTAATAATTCAAAGTTGG
su_gi_contig_1026 CAGTTAACAGCACCAAGGTATTAGAAGAGTTTAATAATTCAAAGTTGG

PF14_0296         GAAAGAAAATGATCATCAAAAAAAAAAGAGATGAAGCTACCGACTTCG
MAL14|PF14_0296   GAAAGAAAATGATCATCAAAAAAAAAAGAGATGAAGCTACCGACTTCG
su_gi_contig_1026 GAAAGAAAATGATCATCAAAAAAAAAAGAGATGAAGCTACCGACTTCG

PF14_0296         AAAGATTCCAAGTATATTTTGCCAAGAGAGAATTAAAAAAGAAAATGA
MAL14|PF14_0296   AAAGATTCCAAGTATATTTTGCCAAGAGAGAATTAAAAAAGAAAATGA
su_gi_contig_1026 AAAGATTCCAAGTATATTTTGCCAAGAGAGAATTAAAAAAGAAAATGA

PF14_0296         CAACCATAAAAAATAAAAAAAATGGTGAAAATAAAAAAGTTAAGAAAA
MAL14|PF14_0296   CAACCATAAAAAATAAAAAAAATGGTGAAAATAAAAAAGTTAAGAAAA
su_gi_contig_1026 CAACCATAAAAAATAAAAAAAATGGTGAAAATAAAAAAGTTAAGAAAA

PF14_0296         ATGTACAAAAGGTTAAAGCTTAAAGGAGTTATGTCTTTGTTCATTTCA
MAL14|PF14_0296   ATGTACAAAAGGTTAAAGCTTAA-------------------------
su_gi_contig_1026 ATGTACAAAAGGTTAAAGCTTAAAGGAGTTATGTCTTTGTTCATTTCA

PF14_0296         AAAAAAAAAAATATATTGTTTAACAAAACAAAAAGTATATAGGATACG
MAL14|PF14_0296   ------------------------------------------------
su_gi_contig_1026 AAAAAAAAAAATATATTGTTTAACAAAACAAAAAGTATATAGGATACG

PF14_0296         TACATACATAAATAAATAAATACATAACAATAAAGAAAATATATATAT
MAL14|PF14_0296   ------------------------------------------------
su_gi_contig_1026 TACATACATAAATAAATAAATACATAACAATAAAGA------------

PF14_0296         ATATATATATATATATATATATATATATATATTTATATTTATTTATTT
MAL14|PF14_0296   ------------------------------------------------
su_gi_contig_1026 ------------------------------------------------

PF14_0296         ATTAATGTATTTATATGTGTGTATATATTTTATATGTACCTTTAACTC
MAL14|PF14_0296   ------------------------------------------------
su_gi_contig_1026 ------------------------------------------------

PF14_0296         ATTTGGGAATTTATCTTATACATTTATATATATGTTATATATATATAT
MAL14|PF14_0296   ------------------------------------------------
su_gi_contig_1026 ------------------------------------------------

PF14_0296         TATGTATTTAATGAAAAAATTCATATTACCTTTTTTATTTTTATTTTC
MAL14|PF14_0296   ------------------------------------------------
su_gi_contig_1026 ------------------------------------------------

PF14_0296         ATTTTTATTTTCATTTTTATTTTCTGCTTTATTTTCTTTTTCTTTTTT
MAL14|PF14_0296   ------------------------------------------------
su_gi_contig_1026 ------------------------------------------------

PF14_0296         TTTTTTTTTTTTTTTTATTTAATATAACAAATTATAAACCAAAAAATG
MAL14|PF14_0296   ------------------------------------------------
su_gi_contig_1026 ------------------------------------------------

PF14_0296         AATATAAAAAATAAAATATTCACATATATATATATATAAATTTTTGAA
MAL14|PF14_0296   ------------------------------------------------
su_gi_contig_1026 ------------------------------------------------

PF14_0296         AAAAAAAAAAAAGTAATTTTTTGTGTTGTTACTTTTTATGTATGATCA
MAL14|PF14_0296   ------------------------------------------------
su_gi_contig_1026 ------------------------------------------------

PF14_0296         TTAAGGTTAAGGTATATTTTAAAACAATTCTTTTTTTTCTACCCCTTT
MAL14|PF14_0296   ------------------------------------------------
su_gi_contig_1026 ------------------------------------------------

PF14_0296         ATTGTAAGTGTATTATTTATTATATTTCATATGAGGAGAGCAAAGAAA
MAL14|PF14_0296   ------------------------------------------------
su_gi_contig_1026 ------------------------------------------------

PF14_0296         AAGAAAATATATACATATATATATATGTGTATATGATTTTTCTATGTT
MAL14|PF14_0296   ------------------------------------------------
su_gi_contig_1026 ------------------------------------------------

PF14_0296         AGAAATAATATAATAACAAAGTTCATATTTTATATATACAAGTGTATA
MAL14|PF14_0296   ------------------------------------------------
su_gi_contig_1026 ------------------------------------------------

PF14_0296         GATATAAGAAAATTAAAATGAAAATATGAATTTATAATATATATATAT
MAL14|PF14_0296   ------------------------------------------------
su_gi_contig_1026 ------------------------------------------------

PF14_0296         ATATTGTTCTATTTTCCTATGATGGATATTATATATTTTTAAAGTACC
MAL14|PF14_0296   ------------------------------------------------
su_gi_contig_1026 ------------------------------------------------

PF14_0296         AAAAAAAAAAAAAAAAAAAAAAAATGTACATTTTGAAAGGATATACGT
MAL14|PF14_0296   ------------------------------------------------
su_gi_contig_1026 ------------------------------------------------

PF14_0296         TTAGATTATATTTTGTTTAGCCGTCATCTTATTAAATAAAAATACATA
MAL14|PF14_0296   ------------------------------------------------
su_gi_contig_1026 ------------------------------------------------

PF14_0296         TATATATATATGTATGTATGTATTTATTTTTTTCGAGTTATCTACAAA
MAL14|PF14_0296   ------------------------------------------------
su_gi_contig_1026 ------------------------------------------------

PF14_0296         GGGAATATAATACTTATCAATAGATAAAATATTTTTAATTAATAAAAG
MAL14|PF14_0296   ------------------------------------------------
su_gi_contig_1026 ------------------------------------------------

PF14_0296         AATCAGCAAAATGGATAATTTCTTAATTTCTAAATTCCTTCAAGTCGT
MAL14|PF14_0296   ------------------------------------------------
su_gi_contig_1026 ------------------------------------------------

PF14_0296         AATAAGTTTTTGTGGGAATCGTGATAGATAATGCTTTTCTTTTTTTTT
MAL14|PF14_0296   ------------------------------------------------
su_gi_contig_1026 ------------------------------------------------

PF14_0296         TGCATTCAAAAGTAAAAGAAGAATATAATATACATATGTACATATATA
MAL14|PF14_0296   ------------------------------------------------
su_gi_contig_1026 ------------------------------------------------

PF14_0296         TATATATATATATATATATATATATGTATATGTTAACATTTTGTGTAG
MAL14|PF14_0296   ------------------------------------------------
su_gi_contig_1026 ------------------------------------------------

PF14_0296         GATGATTCTCCTATTGTAATATATAAAATACATATATAAATATGTACA
MAL14|PF14_0296   ------------------------------------------------
su_gi_contig_1026 ------------------------------------------------

PF14_0296         CACATATGTATGATCTCACATATTTGTCATACATATATTTGATCTTTA
MAL14|PF14_0296   ------------------------------------------------
su_gi_contig_1026 ------------------------------------------------

PF14_0296         TTTTGTTTGGATATTCGTTCTAGTAACTCAAGGATATTTTTTTGAAGG
MAL14|PF14_0296   ------------------------------------------------
su_gi_contig_1026 ------------------------------------------------

PF14_0296         ACACAATATTTTTTTTTTTTTTTTTTTTTTTTTCTTATTGTTATATTA
MAL14|PF14_0296   ------------------------------------------------
su_gi_contig_1026 ------------------------------------------------

PF14_0296         GATACAAAATGGAGAACTTGATCGGAACACCTTTGATAGAAAAAAAAA
MAL14|PF14_0296   ------------------------------------------------
su_gi_contig_1026 ------------------------------------------------

PF14_0296         AAAAGGAAAGTCATATAAGCATAAGAAAGGATAAAAAATTGAATGATA
MAL14|PF14_0296   ------------------------------------------------
su_gi_contig_1026 ------------------------------------------------

PF14_0296         TTGAGGGGGAAAAAAAAGAAAAAAAAATTAAGGA
MAL14|PF14_0296   ----------------------------------
su_gi_contig_1026 ----------------------------------

;

endblock;
