# Supplementary material for: cDNA sequences reveal considerable gene prediction inaccuracy in the Plasmodium falciparum genome
Source: BMC Genomics. 2007 Jul 27;8:255. doi: 10.1186/1471-2164-8-255 (PMC1978503; doi:10.1186/1471-2164-8-255)
Supplement: Additional file 2 — Genes with predicted coding regions fully covered by EST and confirmation of predicted introns. Aligned cDNA and predicted CDS sequences can be viewed by double clicking the hyper-linked gene names in the Excel file. [file 1471-2164-8-255-S2.zip › PF14_0309.TXT]

#NEXUS

[!This data assembled using Sequencher, from Gene Codes Corporation.]
begin data;
   dimensions ntax=3 nchar=4039;
   format datatype=dna gap=- interleave=yes;
   matrix

PF14_0309        ACCAAATAAAAGATAAATATCTTAATACCTCTTCAAAGATGGAAGATA
MAL14|PF14_0309  ------------------------------------------------
su_gi_contig_780 ------------------------------------------------

PF14_0309        GTGATAAGCCTGAAAATGGGGACAGAAAAGTGACCACCAATAAAATGA
MAL14|PF14_0309  ------------------------------------------------
su_gi_contig_780 ------------------------------------------------

PF14_0309        ATAAAAAAAAGCAAAACACAATATAAAGATGATATGGAAATGTATACA
MAL14|PF14_0309  ------------------------------------------------
su_gi_contig_780 ------------------------------------------------

PF14_0309        TATATATATATATATATATATATATATATATATATATGTGTGTGTGTG
MAL14|PF14_0309  ------------------------------------------------
su_gi_contig_780 ------------------------------------------------

PF14_0309        AATTTTCTTGTGTATGTGTTCATATGTAAGAACACAAAAATAATAACC
MAL14|PF14_0309  ------------------------------------------------
su_gi_contig_780 ------------------------------------------------

PF14_0309        TTAAAATATTTTTGAGAAAAACCAATGTAACCATATAACATTTTATAA
MAL14|PF14_0309  ------------------------------------------------
su_gi_contig_780 ------------------------------------------------

PF14_0309        TATGACGAAAAAATTAATTTTTTTTTTCTTTTTTTTTTATTTGCATTG
MAL14|PF14_0309  ------------------------------------------------
su_gi_contig_780 ------------------------------------------------

PF14_0309        TATTGTTTTGTATTTATAAATATGAAGAAATTATAAAACGAATATAAT
MAL14|PF14_0309  ------------------------------------------------
su_gi_contig_780 ------------------------------------------------

PF14_0309        GATTAAACAATAATACTATTAAAGTAAAAAAAAAAATTATTTTTTATG
MAL14|PF14_0309  ------------------------------------------------
su_gi_contig_780 ------------------------------------------------

PF14_0309        TGAACAATAAAATATTATAGGGAGTAGAGAATATAAAAGTAAAAATGG
MAL14|PF14_0309  ------------------------------------------------
su_gi_contig_780 ------------------------------------------------

PF14_0309        AGAAAAGGAGAATATTATGTGTATATAATTTATTTTATAAATTTTGAA
MAL14|PF14_0309  ------------------------------------------------
su_gi_contig_780 ------------------------------------------------

PF14_0309        GAATATTTTCCTCTTTTTTATTTTTTTTTTTTTTTATTATTTATTTTT
MAL14|PF14_0309  ------------------------------------------------
su_gi_contig_780 ------------------------------------------------

PF14_0309        TTTTTATTAATTTGTATTGATTAATTTTTATAATCGTAAAATTTTTAT
MAL14|PF14_0309  ------------------------------------------------
su_gi_contig_780 ------------------------------------------------

PF14_0309        ATGAATACTTTATTTTTTGTCATTTAATTTGTTTTTAATAGATCTATA
MAL14|PF14_0309  ------------------------------------------------
su_gi_contig_780 ------------------------------------------------

PF14_0309        GGAAAATTGTTTATGATTTTCTTTTTTCTTTTTTTTCTTTTTTTTTTC
MAL14|PF14_0309  ------------------------------------------------
su_gi_contig_780 ------------------------------------------------

PF14_0309        TATTTCAGAAATTATTATGTAAGAAAGTTTAATATTTTATATATTTCA
MAL14|PF14_0309  ------------------------------------------------
su_gi_contig_780 ------------------------------------------------

PF14_0309        AAAAAAGGTAAAAAAATATATATAAATATATATAAATATATATATATA
MAL14|PF14_0309  ------------------------------------------------
su_gi_contig_780 ------------------------------------------------

PF14_0309        TATATATATATATAATACTGATTATGTTTTACTTTTTCTTTTCCCCCC
MAL14|PF14_0309  ------------------------------------------------
su_gi_contig_780 ------------------------------------------------

PF14_0309        TTGGTTATTTACATCTTTTTATTAAAATAAAAATATATACTCATCTGC
MAL14|PF14_0309  ------------------------------------------------
su_gi_contig_780 ------------------------------------------------

PF14_0309        GCTTAAATAATTATATCTAGTGATATTAAAAATTATTCTTCAAAAAAA
MAL14|PF14_0309  ------------------------------------------------
su_gi_contig_780 ------------------------------------------------

PF14_0309        TGCCTTCTTTACATTAACGTGTAAAAATTATCTTTCAGGCATAATGAA
MAL14|PF14_0309  ------------------------------------------------
su_gi_contig_780 ------------------------------------------------

PF14_0309        AAAAGGAGTATTTTCTTTCACTTTTTCTTTTTTTTTATATATATTAAT
MAL14|PF14_0309  ------------------------------------------------
su_gi_contig_780 ------------------------------------------------

PF14_0309        ATTTTACAAGACAAATATATCATTCAAAAAAAAGGAATAAATATATAT
MAL14|PF14_0309  ------------------------------------------------
su_gi_contig_780 ------------------------------------------------

PF14_0309        ATATATATATATATATATATATATATATATATATATATATTTGATTTA
MAL14|PF14_0309  ------------------------------------------------
su_gi_contig_780 ------------------------------------------------

PF14_0309        TTTATTATTTTTATTTTTATCCTCTTAAAAAGAATATAAAATATATAT
MAL14|PF14_0309  ------------------------------------------------
su_gi_contig_780 ------------------------------------------------

PF14_0309        ATGAATTGTTAACACATTTAAAAAAAAAAAAAAAAAAAAAAAAACGCG
MAL14|PF14_0309  ------------------------------------------------
su_gi_contig_780 ------------------------------------------------

PF14_0309        ATTAATATTATACAATATATATAATATGTTATAAAAGATACATTTATT
MAL14|PF14_0309  ------------------------------------------------
su_gi_contig_780 ------------------------------------------------

PF14_0309        CATTTTTTTTTTTTTTTTTTTTTCTTAAAAATGATATGAAAATAATGA
MAL14|PF14_0309  ------------------------------------------------
su_gi_contig_780 ------------------------------------------------

PF14_0309        TATACAAATATTTTATCATGTTTTGAATTCATTGATTTATAAAATACT
MAL14|PF14_0309  ------------------------------------------------
su_gi_contig_780 ----------------------------------ATTTATAAAATACT

PF14_0309        TTTAAGTATTAAATTTGACATATCACAAAAATTAAGGTTAGAGGGGAA
MAL14|PF14_0309  ------------------------------------------------
su_gi_contig_780 TTTAAGTATTAAATTTGACATATCACAAAAATTAAGGTTAGAGGGGAA

PF14_0309        ATTAATAAATTTTTTATTTCTTAAATAAATTATTATGTTAAATAATAA
MAL14|PF14_0309  ------------------------------------------------
su_gi_contig_780 ATTAATAAATTTTTTATTTCTTAAATAAATTATTATGTTAAATAATAA

PF14_0309        TTTAATAAATAATGAACGAAAAAAATAAGGATATCAACAAATATACCT
MAL14|PF14_0309  -----------ATGAACGAAAAAAATAAGGATATCAACAAATATACCT
su_gi_contig_780 TTTAATAAATAATGAACGAAAAAAATAAGGATATCAACAAATATACCT

PF14_0309        CGACAAATAATATGTACAAATTATCTGAAAATAATCATAAAAGTTTAC
MAL14|PF14_0309  CGACAAATAATATGTACAAATTATCTGAAAATAATCATAAAAGTTTAC
su_gi_contig_780 CGACAAATAATATGTACAAATTATCTGAAAATAATCATAAAAGTTTAC

PF14_0309        TTGAGAATCTGAAAAGAAGGGGGATTATTGATGATGATGATGTGTACA
MAL14|PF14_0309  TTGAGAATCTGAAAAGAAGGGGGATTATTGATGATGATGATGTGTACA
su_gi_contig_780 TTGAGAATCTGAAAAGAAGGGGGATTATTGATGATGATGATGTGTACA

PF14_0309        ATACTATGTTACAGGTACCTTAAAATAAAAAAGAAAAATAAAAAAGAT
MAL14|PF14_0309  ATACTATGTTACAG----------------------------------
su_gi_contig_780 ATACTATGTTACAG----------------------------------

PF14_0309        ATAGAAGTGGGTAGATATGTAATAATTAGAACATATATATATATATGT
MAL14|PF14_0309  ------------------------------------------------
su_gi_contig_780 ------------------------------------------------

PF14_0309        TATATATAATGAAACAAATATTTGTATGTGCATATATTATACATATGT
MAL14|PF14_0309  ------------------------------------------------
su_gi_contig_780 ------------------------------------------------

PF14_0309        ATATTTTTTTCATAGGTTGATAGAGGAAAATATATTAAAGAAATACCC
MAL14|PF14_0309  ---------------GTTGATAGAGGAAAATATATTAAAGAAATACCC
su_gi_contig_780 ---------------GTTGATAGAGGAAAATATATTAAAGAAATACCC

PF14_0309        TACATAGACACTCCTGTTTATATTAGTCATGGGGTAACCATATCTGCG
MAL14|PF14_0309  TACATAGACACTCCTGTTTATATTAGTCATGGGGTAACCATATCTGCG
su_gi_contig_780 TACATAGACACTCCTGTTTATATTAGTCATGGGGTAACCATATCTGCG

PF14_0309        CCTCATATGCACGCTCTGTCCTTGAAAAGATTAATTAATGTGTTAAAA
MAL14|PF14_0309  CCTCATATGCACGCTCTGTCCTTGAAAAGATTAATTAATGTGTTAAAA
su_gi_contig_780 CCTCATATGCACGCTCTGTCCTTGAAAAGATTAATTAATGTGTTAAAA

PF14_0309        CCTGGATCTAGGGCCATTGATGTTGGTAATAAGGAAAAAAAAAAAAAA
MAL14|PF14_0309  CCTGGATCTAGGGCCATTGATGTTG-----------------------
su_gi_contig_780 CCTGGATCTAGGGCCATTGATGTTG-----------------------

PF14_0309        AAAAAAAAATTTTACATATATATATATATATATATATATATGTGTGTG
MAL14|PF14_0309  ------------------------------------------------
su_gi_contig_780 ------------------------------------------------

PF14_0309        CGTGTTTAATTACGAATTTTATTACCTTCTTATTATTCAAAGATGAAA
MAL14|PF14_0309  ------------------------------------------------
su_gi_contig_780 ------------------------------------------------

PF14_0309        AAAAAAAAAAAACATGAACACTCTAAATTTAATTTTCTCTTCCTTGCA
MAL14|PF14_0309  ------------------------------------------------
su_gi_contig_780 ------------------------------------------------

PF14_0309        TACAGGATCGGGTTCAGGTTATCTAACAGTCTGTATGGCCATAAAAAT
MAL14|PF14_0309  -----GATCGGGTTCAGGTTATCTAACAGTCTGTATGGCCATAAAAAT
su_gi_contig_780 -----GATCGGGTTCAGGTTATCTAACAGTCTGTATGGCCATAAAAAT

PF14_0309        GAACGTACTTGAAAATAAGAATTCTTATGTTATAGGATTAGAACGTGT
MAL14|PF14_0309  GAACGTACTTGAAAATAAGAATTCTTATGTTATAGGATTAGAACGTGT
su_gi_contig_780 GAACGTACTTGAAAATAAGAATTCTTATGTTATAGGATTAGAACGTGT

PF14_0309        AAAAGATTTAGTAAACTTTTCATTAGAAAATATAAAAAGAGATAAACC
MAL14|PF14_0309  AAAAGATTTAGTAAACTTTTCATTAGAAAATATAAAAAGAGATAAACC
su_gi_contig_780 AAAAGATTTAGTAAACTTTTCATTAGAAAATATAAAAAGAGATAAACC

PF14_0309        AGAATTGTTAAAAATTGATAATTTTAAAATTATTCATAAAAATATTTA
MAL14|PF14_0309  AGAATTGTTAAAAATTGATAATTTTAAAATTATTCATAAAAATATTTA
su_gi_contig_780 AGAATTGTTAAAAATTGATAATTTTAAAATTATTCATAAAAATATTTA

PF14_0309        TCAAGTAAATGAAGAAGAAAAAAAAGAATTAGGATTATTCGATGCCAT
MAL14|PF14_0309  TCAAGTAAATGAAGAAGAAAAAAAAGAATTAGGATTATTCGATGCCAT
su_gi_contig_780 TCAAGTAAATGAAGAAGAAAAAAAAGAATTAGGATTATTCGATGCCAT

PF14_0309        TCATGTTGGAGCGTCAGCTAGCGAACTTCCTGAGATTCTAGTGGACCT
MAL14|PF14_0309  TCATGTTGGAGCGTCAGCTAGCGAACTTCCTGAGATTCTAGTGGACCT
su_gi_contig_780 TCATGTTGGAGCGTCAGCTAGCGAACTTCCTGAGATTCTAGTGGACCT

PF14_0309        CCTAGCAGAAAACGGGAAATTGATTATACCCATAGAAGAAGATTATAC
MAL14|PF14_0309  CCTAGCAGAAAACGGGAAATTGATTATACCCATAGAAGAAGATTATAC
su_gi_contig_780 CCTAGCAGAAAACGGGAAATTGATTATACCCATAGAAGAAGATTATAC

PF14_0309        ACAAGTTTTATATGAAATAACAAAAAAAAATGGGAAAATTATAAAAGA
MAL14|PF14_0309  ACAAGTTTTATATGAAATAACAAAAAAAAATGGGAAAATTATAAAAGA
su_gi_contig_780 ACAAGTTTTATATGAAATAACAAAAAAAAATGGGAAAATTATAAAAGA

PF14_0309        TAGACTATTTGATGTTTGTTTTGTTTCCTTAAAAAAAAATTAAAATGT
MAL14|PF14_0309  TAGACTATTTGATGTTTGTTTTGTTTCCTTAAAAAAAAATTAA-----
su_gi_contig_780 TAGACTATTTGATGTTTGTTTTGTTTCCTTAAAAAAAAATTAAAATGT

PF14_0309        CAATAAATTATTTTAATAGACCATAATGTTTTTTTTATAAATAAAAAT
MAL14|PF14_0309  ------------------------------------------------
su_gi_contig_780 CAATAAATTATTTTAATAGACCATAATGTTTTTTTTATAAATAAAAAT

PF14_0309        AAAATAGAGGCTACCAAAAAAAAAAAAAAAAAAAAAATATATATATAT
MAL14|PF14_0309  ------------------------------------------------
su_gi_contig_780 AAAATAGAGGCTATCAAAAAAAAAAAAAAAAA----------------

PF14_0309        ATATATAAATGTATTATGTATATACATTATATATATATATATATATAT
MAL14|PF14_0309  ------------------------------------------------
su_gi_contig_780 ------------------------------------------------

PF14_0309        ATATTATAAAATATCATATACATTCTTATACTTCCTATGTTCCTATAT
MAL14|PF14_0309  ------------------------------------------------
su_gi_contig_780 ------------------------------------------------

PF14_0309        ACAACCATTTGACGCATAACATATCTATATTATATATATATATATATA
MAL14|PF14_0309  ------------------------------------------------
su_gi_contig_780 ------------------------------------------------

PF14_0309        TATATATACATATTTTTTTTTTTTCTTTCTTTTTTATTATTATGAAAT
MAL14|PF14_0309  ------------------------------------------------
su_gi_contig_780 ------------------------------------------------

PF14_0309        ATCAATGTTTATTAGTTTTTAATGATTCCATTTCAATATATAAAAAAA
MAL14|PF14_0309  ------------------------------------------------
su_gi_contig_780 ------------------------------------------------

PF14_0309        AATATATGTTTTTATTATTATTTGAATCCGTAATTTTATTACATATAA
MAL14|PF14_0309  ------------------------------------------------
su_gi_contig_780 ------------------------------------------------

PF14_0309        TCATATTTTTATATCGTCATGTTTACATGAAACCTTAAAAGGATATCA
MAL14|PF14_0309  ------------------------------------------------
su_gi_contig_780 ------------------------------------------------

PF14_0309        CAACTATATGTATATATATATATATTATATATATATATTTATATATCC
MAL14|PF14_0309  ------------------------------------------------
su_gi_contig_780 ------------------------------------------------

PF14_0309        CCTCCTGAACTTTGAAATATTCTATTTATATTTCATATATATATATAT
MAL14|PF14_0309  ------------------------------------------------
su_gi_contig_780 ------------------------------------------------

PF14_0309        ATATATATATATATAATGTATTTTTATAAAGACTTTGAATTATATATA
MAL14|PF14_0309  ------------------------------------------------
su_gi_contig_780 ------------------------------------------------

PF14_0309        TATATATATGTTTATGTGTAAATATTACTATAGATACATTTGTAACAT
MAL14|PF14_0309  ------------------------------------------------
su_gi_contig_780 ------------------------------------------------

PF14_0309        CCTAAAATATAAATATTATACCAAAATATTACTTTTTTTTTCTTTCAA
MAL14|PF14_0309  ------------------------------------------------
su_gi_contig_780 ------------------------------------------------

PF14_0309        ATAAATCTTTTTATTTTATTTTCTACGGGTAAATTCGTAAATATAATT
MAL14|PF14_0309  ------------------------------------------------
su_gi_contig_780 ------------------------------------------------

PF14_0309        GAGATTGAAGTATTATGAGTATATATTATTTTTATTTATTTTTTTTTT
MAL14|PF14_0309  ------------------------------------------------
su_gi_contig_780 ------------------------------------------------

PF14_0309        TTTTATATATTAATCATAGATGAGTATGTATATAAGAGATCGTATGGT
MAL14|PF14_0309  ------------------------------------------------
su_gi_contig_780 ------------------------------------------------

PF14_0309        TTTAATATAAAGCTTAATTATAGATATATATTATAATTATATATTATA
MAL14|PF14_0309  ------------------------------------------------
su_gi_contig_780 ------------------------------------------------

PF14_0309        AATATATATTATAATATATATTTTAAAAATTATTTTTTGTCGAAATTT
MAL14|PF14_0309  ------------------------------------------------
su_gi_contig_780 ------------------------------------------------

PF14_0309        TTTTATATTGCAATTATTTTTTATTAAACAAAAGTATAAAAAAAAGTA
MAL14|PF14_0309  ------------------------------------------------
su_gi_contig_780 ------------------------------------------------

PF14_0309        ATTCATATGTAAATGTATATATATATATAAAATACATATTATATGTAT
MAL14|PF14_0309  ------------------------------------------------
su_gi_contig_780 ------------------------------------------------

PF14_0309        ATATTATTTTTAATGTAAGAAAATGAAGGCGCAAAACATTTTAAAAAT
MAL14|PF14_0309  ------------------------------------------------
su_gi_contig_780 ------------------------------------------------

PF14_0309        ATTTTGAAGGACACAATTGCATAAATAAATATTATATATATGTATCTT
MAL14|PF14_0309  ------------------------------------------------
su_gi_contig_780 ------------------------------------------------

PF14_0309        CGTTACGTACATATTTAGTTACCTCACATAATAATAAAATATTAAATA
MAL14|PF14_0309  ------------------------------------------------
su_gi_contig_780 ------------------------------------------------

PF14_0309        TAAGTATATATATATATATATATGTTTTTTTTTTTTTTTTTTTTTTTC
MAL14|PF14_0309  ------------------------------------------------
su_gi_contig_780 ------------------------------------------------

PF14_0309        TTTTTTTAATGGAAAAAAAGAAAAGGAAAAAAGATATTTATGATGAAA
MAL14|PF14_0309  ------------------------------------------------
su_gi_contig_780 ------------------------------------------------

PF14_0309        AAAGTGATGATATCGATTCCTGGAATGAGATTGATAGAGAATTGTTTG
MAL14|PF14_0309  ------------------------------------------------
su_gi_contig_780 ------------------------------------------------

PF14_0309        GAGAAGATGAATTAAAAATATTAGAAAAAGGAGATAAAGAAGTTTCAG
MAL14|PF14_0309  ------------------------------------------------
su_gi_contig_780 ------------------------------------------------

PF14_0309        AAAATAAAGAAGAAGATAATGATTATTATATAGATAAGGAAATATTGA
MAL14|PF14_0309  ------------------------------------------------
su_gi_contig_780 ------------------------------------------------

PF14_0309        ATGTCACAAATGATGAGGATTTTATACATCTTGATGATATTTATGAAT
MAL14|PF14_0309  ------------------------------------------------
su_gi_contig_780 ------------------------------------------------

PF14_0309        CCGATAATACTACAACTAATGAAGACAAAAGTTCGAGCAGTGATGTAG
MAL14|PF14_0309  ------------------------------------------------
su_gi_contig_780 ------------------------------------------------

PF14_0309        AAATTAT
MAL14|PF14_0309  -------
su_gi_contig_780 -------

;

endblock;
