# Supplementary material for: cDNA sequences reveal considerable gene prediction inaccuracy in the Plasmodium falciparum genome
Source: BMC Genomics. 2007 Jul 27;8:255. doi: 10.1186/1471-2164-8-255 (PMC1978503; doi:10.1186/1471-2164-8-255)
Supplement: Additional file 2 — Genes with predicted coding regions fully covered by EST and confirmation of predicted introns. Aligned cDNA and predicted CDS sequences can be viewed by double clicking the hyper-linked gene names in the Excel file. [file 1471-2164-8-255-S2.zip › PF14_0323.TXT]

#NEXUS

[!This data assembled using Sequencher, from Gene Codes Corporation.]
begin data;
   dimensions ntax=3 nchar=3981;
   format datatype=dna gap=- interleave=yes;
   matrix

PF14_0323        TATAATATATATCTTTTAAGATTATATTAAACCATGTAGTACCTTGAA
MAL14|PF14_0323  ------------------------------------------------
su_gi_contig_466 ------------------------------------------------

PF14_0323        TAAATATTATGATATATATATATATATATATTTATATATTGCTTAATA
MAL14|PF14_0323  ------------------------------------------------
su_gi_contig_466 ------------------------------------------------

PF14_0323        TTATTTTATCTTAATTTCCTACATAAATATATAATATAAAGGTTTCAA
MAL14|PF14_0323  ------------------------------------------------
su_gi_contig_466 ------------------------------------------------

PF14_0323        AGGGAAATAAGTATATAATTTATTTGTATTTTTTTTTTTTTTTTTTCC
MAL14|PF14_0323  ------------------------------------------------
su_gi_contig_466 ------------------------------------------------

PF14_0323        ATAAAAATTGTATGAGGTTTAAAATACTTATATCATGATTATAAAATG
MAL14|PF14_0323  ------------------------------------------------
su_gi_contig_466 ------------------------------------------------

PF14_0323        TTAGCATATATATATATATTATATATATATATTTATTTTTTCCTTTCT
MAL14|PF14_0323  ------------------------------------------------
su_gi_contig_466 ------------------------------------------------

PF14_0323        ACCTATTTTATAATAGCCTTATGTCTATTCATATATTTATGTATTTAT
MAL14|PF14_0323  ------------------------------------------------
su_gi_contig_466 ------------------------------------------------

PF14_0323        AACCTTTGATTAATTCACTATATATATATATATATATAATTACTTTTT
MAL14|PF14_0323  ------------------------------------------------
su_gi_contig_466 ------------------------------------------------

PF14_0323        TTTTATTTTAAATCCAAAAGTGTAAAACGTGCAATAAATAAAAAAGAA
MAL14|PF14_0323  ------------------------------------------------
su_gi_contig_466 ------------------------------------------------

PF14_0323        AAATTTATAAAGATAAAAAAAAATATTAGAATATTTCAAATGAATTCA
MAL14|PF14_0323  ------------------------------------------------
su_gi_contig_466 ------------------------------------------------

PF14_0323        CATACTACATAAAACAGGAAATATTATTTATAACAAGAGAAAAGGCAG
MAL14|PF14_0323  ------------------------------------------------
su_gi_contig_466 ------------------------------------------------

PF14_0323        AAACAAAATAAATTATAATAAAAAACACATTTTTTTATATTTGTATGA
MAL14|PF14_0323  ------------------------------------------------
su_gi_contig_466 ------------------------------------------------

PF14_0323        ATATATTTTTTGTTATGCCTAAAAAAAAATAGGATTATCATATTTTTA
MAL14|PF14_0323  ------------------------------------------------
su_gi_contig_466 ------------------------------------------------

PF14_0323        TATAAAATGTAAGGATTTCAAAATATATATAATTTTTTAAAATAACAA
MAL14|PF14_0323  ------------------------------------------------
su_gi_contig_466 ------------------------------------------------

PF14_0323        AAAGGGAACATTTTTTTTTTTTTTTTTAACATTTTCATGCCACGTTGA
MAL14|PF14_0323  ------------------------------------------------
su_gi_contig_466 ------------------------------------------------

PF14_0323        CAAGAATTTTTAAAAAATCCATTAAATTAAAAATAACTTTTTTATTTA
MAL14|PF14_0323  ------------------------------------------------
su_gi_contig_466 ------------------------------------------------

PF14_0323        TTTAAATAAGATATTCAAATAAGGATATTTATTAATTAGCTCGCAAAT
MAL14|PF14_0323  ------------------------------------------------
su_gi_contig_466 ------------------------------------------------

PF14_0323        GGCCAAATAAGAAATATAATATAATATATTATTATATATATTATATAT
MAL14|PF14_0323  ------------------------------------------------
su_gi_contig_466 ------------------------------------------------

PF14_0323        ATATATATATATAAATATATTTATAATAATAATATAAATAAAGTATAT
MAL14|PF14_0323  ------------------------------------------------
su_gi_contig_466 ------------------------------------------------

PF14_0323        GAAAATACAAAATGTTATTATGTATATATAATATATAATATATAATAT
MAL14|PF14_0323  ------------------------------------------------
su_gi_contig_466 ------------------------------------------------

PF14_0323        TATATATGTAATAAATCAAAAAGAATATATAAATATTATATATATATA
MAL14|PF14_0323  ------------------------------------------------
su_gi_contig_466 ------------------------------------------------

PF14_0323        TATATATATAATATATATATATATACATGTAGTAGTATTAAACAATGT
MAL14|PF14_0323  ------------------------------------------------
su_gi_contig_466 ------------------------------------------------

PF14_0323        ATAATATATATAAATAATATATTTATATATTTCATTTCAATTTTAATT
MAL14|PF14_0323  ------------------------------------------------
su_gi_contig_466 ------------------------------------------------

PF14_0323        TTTTTTGTTTTTTTTTTTTTCTTTTTGTCATATTTAAAAAAAATTATA
MAL14|PF14_0323  ------------------------------------------------
su_gi_contig_466 ------------------------------------------------

PF14_0323        TTCATATAAGTTATGCATTTTTTATAAACATTATTCAATATATGTATA
MAL14|PF14_0323  ------------------------------------------------
su_gi_contig_466 ------------------------------------------------

PF14_0323        ATATAATATATATATATATATTAATGTATTATTCCAATGTGCATGATA
MAL14|PF14_0323  ------------------------------------------------
su_gi_contig_466 ------------------------------------------------

PF14_0323        AAAGAAAAAAATAATATTTATAAAAAAAAAGAAAAATAAAACAAAAAA
MAL14|PF14_0323  ------------------------------------------------
su_gi_contig_466 ------------------------------------------------

PF14_0323        AGAAAAAAAAAAAAAAAAAAAAAAAAATACAAAAATAAATAATATAAT
MAL14|PF14_0323  ------------------------------------------------
su_gi_contig_466 --------------------------------AAATAAATAATATAAT

PF14_0323        TTATAATTATATATTCTTGTCACAATAAAAATATATATATATATATAT
MAL14|PF14_0323  ------------------------------------------------
su_gi_contig_466 TTATAATTATATATTCTTGTCACAATAAAAATATATATATATATATAT

PF14_0323        ATTTATAATATGTATATTTTAAACTAGAAAAGGAATAACTAATATTTT
MAL14|PF14_0323  ------------------------------------------------
su_gi_contig_466 ATTTATAATATGTATATTTTAAACTAGAAAAGGAATAACTAATATTTT

PF14_0323        ATTTATTATCATTCAAGATTTATATTTTATAATAATAAATACCTAATA
MAL14|PF14_0323  ------------------------------------------------
su_gi_contig_466 ATTTATTATCATTCAAGATTTATATTTTATAATAATAAATACCTAATA

PF14_0323        GAAATATATCAATGGCAGACAAGTTAACAGAAGAACAAATTTCGGAAT
MAL14|PF14_0323  -----------ATGGCAGACAAGTTAACAGAAGAACAAATTTCGGAAT
su_gi_contig_466 GAAATATATCAATGGCAGACAAGTTAACAGAAGAACAAATTTCGGAAT

PF14_0323        TCAAAGAAGCCTTTAGTTTGTTTGATAAAGATGGAGATGGAAGTAAAT
MAL14|PF14_0323  TCAAAGAAGCCTTTAGTTTGTTTGATAAAGATGGAGATGGAA------
su_gi_contig_466 TCAAAGAAGCCTTTAGTTTGTTTGATAAAGATGGAGATGGAA------

PF14_0323        CATAAAAAAGAAAGAAAAAAATGAACATATTATATATATATATATATA
MAL14|PF14_0323  ------------------------------------------------
su_gi_contig_466 ------------------------------------------------

PF14_0323        TATATATATATTTATATATTTAAACATTGTTTATAATATGTAATTGTT
MAL14|PF14_0323  ------------------------------------------------
su_gi_contig_466 ------------------------------------------------

PF14_0323        CCTTTTCTTTTTAACAATTTCATATTTTAATGATTTAATATTCCTATT
MAL14|PF14_0323  ------------------------------------------------
su_gi_contig_466 ------------------------------------------------

PF14_0323        GAATCTTTTTATTTCTTATGTATATATGAAATTTATATAAAAATTATA
MAL14|PF14_0323  ------------------------------------------------
su_gi_contig_466 ------------------------------------------------

PF14_0323        TTATATATTACCTGAACAGTTCATAAAAATATATATATATATATATAT
MAL14|PF14_0323  ------------------------------------------------
su_gi_contig_466 ------------------------------------------------

PF14_0323        ATATACTTTTTTGGCTGTAAAACGTGAACAAAAAAAAATATTATGAAC
MAL14|PF14_0323  ------------------------------------------------
su_gi_contig_466 ------------------------------------------------

PF14_0323        AATTCAGACAAATTAAATGAAAATGAAAGAAAAAATTAAAACGTTATA
MAL14|PF14_0323  ------------------------------------------------
su_gi_contig_466 ------------------------------------------------

PF14_0323        AAAATGTTATGTCCAAATAGCCAAAAATATAAATCATATTGATGTAGT
MAL14|PF14_0323  ------------------------------------------------
su_gi_contig_466 ------------------------------------------------

PF14_0323        ACATATAAAAATATACATATATATATATATATATATATATATATATAT
MAL14|PF14_0323  ------------------------------------------------
su_gi_contig_466 ------------------------------------------------

PF14_0323        ATATATATATATATATATCAATACATACAGTTCTTATTTTATATTATA
MAL14|PF14_0323  ------------------------------------------------
su_gi_contig_466 ------------------------------------------------

PF14_0323        TTATATTATATTATATTATATTATATTTTTTTATTTTTCTCATTAGCT
MAL14|PF14_0323  ----------------------------------------------CT
su_gi_contig_466 ----------------------------------------------CT

PF14_0323        ATAACAACTAAGGAGTTAGGAACGGTCATGAGATCTTTAGGACAAAAT
MAL14|PF14_0323  ATAACAACTAAGGAGTTAGGAACGGTCATGAGATCTTTAGGACAAAAT
su_gi_contig_466 ATAACAACTAAGGAGTTAGGAACGGTCATGAGATCTTTAGGACAAAAT

PF14_0323        CCAACTGAAGCAGAATTGCAAGATATGATTAATGAAATTGATACAGAT
MAL14|PF14_0323  CCAACTGAAGCAGAATTGCAAGATATGATTAATGAAATTGATACAGAT
su_gi_contig_466 CCAACTGAAGCAGAATTGCAAGATATGATTAATGAAATTGATACAGAT

PF14_0323        GGGAACGGAACGATCGATTTTCCCGAATTTCTAACCTTAATGGCAAGA
MAL14|PF14_0323  GGGAACGGAACGATCGATTTTCCCGAATTTCTAACCTTAATGGCAAGA
su_gi_contig_466 GGGAACGGAACGATCGATTTTCCCGAATTTCTAACCTTAATGGCAAGA

PF14_0323        AAATTAAAAGATACGGACACTGAAGAAGAATTAATTGAAGCCTTCCGA
MAL14|PF14_0323  AAATTAAAAGATACGGACACTGAAGAAGAATTAATTGAAGCCTTCCGA
su_gi_contig_466 AAATTAAAAGATACGGACACTGAAGAAGAATTAATTGAAGCCTTCCGA

PF14_0323        GTTTTTGATAGAGATGGTGATGGATATATAAGTGCAGATGAACTAAGG
MAL14|PF14_0323  GTTTTTGATAGAGATGGTGATGGATATATAAGTGCAGATGAACTAAGG
su_gi_contig_466 GTTTTTGATAGAGATGGTGATGGATATATAAGTGCAGATGAACTAAGG

PF14_0323        CATGTCATGACAAATTTGGGAGAAAAATTAACAAATGAAGAAGTTGAT
MAL14|PF14_0323  CATGTCATGACAAATTTGGGAGAAAAATTAACAAATGAAGAAGTTGAT
su_gi_contig_466 CATGTCATGACAAATTTGGGAGAAAAATTAACAAATGAAGAAGTTGAT

PF14_0323        GAAATGATAAGAGAAGCTGATATTGATGGTGATGGACAAATTAATTAT
MAL14|PF14_0323  GAAATGATAAGAGAAGCTGATATTGATGGTGATGGACAAATTAATTAT
su_gi_contig_466 GAAATGATAAGAGAAGCTGATATTGATGGTGATGGACAAATTAATTAT

PF14_0323        GAAGAGTTTGTTAAAATGATGATAGCCAAATGATTTTTAAATATGCAG
MAL14|PF14_0323  GAAGAGTTTGTTAAAATGATGATAGCCAAATGA---------------
su_gi_contig_466 GAAGAGTTTGTTAAAATGATGATAGCCAAATGATTTTTAAATATGCAG

PF14_0323        AATAAAATAAATAAGTAAATATCATACGTTTATATGTATATATATATA
MAL14|PF14_0323  ------------------------------------------------
su_gi_contig_466 AATAAAATAAATAAGTAAATATCATACGTTTATATGTATATATATATA

PF14_0323        TATATATTTGAGACGTATATTTTATATATGCATTATATATACATTCGT
MAL14|PF14_0323  ------------------------------------------------
su_gi_contig_466 TATATATTTGAGACGTATATTTTATATATGCATTATATATACATTCGT

PF14_0323        ATAAATATACGTGCATGTAACTTTTTCTATATTATTATTATTTTTTTT
MAL14|PF14_0323  ------------------------------------------------
su_gi_contig_466 ATAAATATACGTGCATGTAACTTTTTCTATATTATTATTATTTTTTTT

PF14_0323        ATATTTATTATCATTTTTTTTTTTTTCTTATGTATTTTTAATATATAT
MAL14|PF14_0323  ------------------------------------------------
su_gi_contig_466 ATATTTATTATCATTTTTTTTTTTTTCTTATGTATTTTTAATATATAT

PF14_0323        ATATATATATTTATTTATTTATTTATTTATTAGTAGATAATTTTTTTT
MAL14|PF14_0323  ------------------------------------------------
su_gi_contig_466 ATATATATATTTATTTATTTATTTATTTATTAGTAGATAATTTTTTTT

PF14_0323        ATCTTGTTTTAACTGAAATAATTCTAAATTTTCTTAAATGCAGGAACA
MAL14|PF14_0323  ------------------------------------------------
su_gi_contig_466 ATCTTGTTTTAACTGAAATAATTCTAAATTTTCTTAAATGCAGGAACA

PF14_0323        AAATATAAACGGTTTATGGTTTTATTTATTTATATTATATATATGAAA
MAL14|PF14_0323  ------------------------------------------------
su_gi_contig_466 AAATATAAACGGTTTATGGTTTTATTTATTTATATTATATATATGAAA

PF14_0323        AATACAATTTTTGTTCCATTTACACATAAATGTCACACAAAAGAGAAA
MAL14|PF14_0323  ------------------------------------------------
su_gi_contig_466 AATACAATTTTTGTTCCATTTACACATAAATGTC--------------

PF14_0323        TAACATAAATGTTTATATTTTTTTTAACCTGCCAATTTTTAAGAAGCA
MAL14|PF14_0323  ------------------------------------------------
su_gi_contig_466 ------------------------------------------------

PF14_0323        TAAAATGTTATATTTTTACCAAAAAAAAAAAAAAAATAAATAAATAAA
MAL14|PF14_0323  ------------------------------------------------
su_gi_contig_466 ------------------------------------------------

PF14_0323        TAAATGAAATATAATAAAAATATAATTAAAATATAATAATAATAATAA
MAL14|PF14_0323  ------------------------------------------------
su_gi_contig_466 ------------------------------------------------

PF14_0323        ATAAATGTAAGGCACATTTTTAAAAGACAATATTTATAAGTCCATTTA
MAL14|PF14_0323  ------------------------------------------------
su_gi_contig_466 ------------------------------------------------

PF14_0323        ACATTATTATTTGAGCGTACATTACTCCTCTTTTTTATTAAGTTCATT
MAL14|PF14_0323  ------------------------------------------------
su_gi_contig_466 ------------------------------------------------

PF14_0323        CTTTTCTATAAACCAATTAATATAAGATAAAAAGTTATTTTCTTTAAT
MAL14|PF14_0323  ------------------------------------------------
su_gi_contig_466 ------------------------------------------------

PF14_0323        ATGTAATTGAATTTCCTGAAAAAATGATCTGTAGATATATAAATTATG
MAL14|PF14_0323  ------------------------------------------------
su_gi_contig_466 ------------------------------------------------

PF14_0323        ATAGGTGAGTATAACATGTGCTGTTAATTCATGACATTTTAATAAATG
MAL14|PF14_0323  ------------------------------------------------
su_gi_contig_466 ------------------------------------------------

PF14_0323        GTGTATGTATGATTTGGATTCTTTTCTTGGAGAATTGCATGTTATAGT
MAL14|PF14_0323  ------------------------------------------------
su_gi_contig_466 ------------------------------------------------

PF14_0323        AGAGTGATCTAAAACATATTTGGGATTATTCAGATCAATAATAAAATT
MAL14|PF14_0323  ------------------------------------------------
su_gi_contig_466 ------------------------------------------------

PF14_0323        AACATCGTTTTTAAAATCTAAAAGATTAATATCATATATATTATCATT
MAL14|PF14_0323  ------------------------------------------------
su_gi_contig_466 ------------------------------------------------

PF14_0323        ATTTTTATCTTGTAGATTATATTCATTTCCGTCTTGTAAATTATCCAT
MAL14|PF14_0323  ------------------------------------------------
su_gi_contig_466 ------------------------------------------------

PF14_0323        TTTTAAATTCATATTTATAGCTTTTCCGTTTTTTGCCAAATAATATGG
MAL14|PF14_0323  ------------------------------------------------
su_gi_contig_466 ------------------------------------------------

PF14_0323        GAAATTAGGTTCTATAACATCTATCCCATGATAAATGGCGTGTAAAAT
MAL14|PF14_0323  ------------------------------------------------
su_gi_contig_466 ------------------------------------------------

PF14_0323        TTCTATAGGGTTTCCATTACTGAGTTGTATAAATTTTAATTTATTATT
MAL14|PF14_0323  ------------------------------------------------
su_gi_contig_466 ------------------------------------------------

PF14_0323        TGGTAATATATTTAAAATATTTTTGAAAGCGTTAGTACGAGTTTCATT
MAL14|PF14_0323  ------------------------------------------------
su_gi_contig_466 ------------------------------------------------

PF14_0323        TGATTCGTCATATCCTAATCCACTTAATAATATTCCATCAATAATTGA
MAL14|PF14_0323  ------------------------------------------------
su_gi_contig_466 ------------------------------------------------

PF14_0323        ATCATATTTATTTATCGTTTCTGTAATTACAGTATCAATATCTACTGT
MAL14|PF14_0323  ------------------------------------------------
su_gi_contig_466 ------------------------------------------------

PF14_0323        ACATGGTATTGATAAAATACATAAAGAATTAGATAAATTTGTATTTTT
MAL14|PF14_0323  ------------------------------------------------
su_gi_contig_466 ------------------------------------------------

PF14_0323        TATAATTTGTACTTTTTCTAAGAATTCATTCATTAGGTTTATTATCCT
MAL14|PF14_0323  ------------------------------------------------
su_gi_contig_466 ------------------------------------------------

PF14_0323        ATTTTTCTTTTTTTTACCAACTTGTTCATTTATTTTTATTTCTTCACA
MAL14|PF14_0323  ------------------------------------------------
su_gi_contig_466 ------------------------------------------------

PF14_0323        AGGGATACAAAAAATGTCAGGTTCAAATATTTTTAAACATTTAATATA
MAL14|PF14_0323  ------------------------------------------------
su_gi_contig_466 ------------------------------------------------

PF14_0323        ATCGTCTATAGAAAATACAGCCGTAGAATTATCATATTTTAAACT
MAL14|PF14_0323  ---------------------------------------------
su_gi_contig_466 ---------------------------------------------

;

endblock;
