# Supplementary material for: cDNA sequences reveal considerable gene prediction inaccuracy in the Plasmodium falciparum genome
Source: BMC Genomics. 2007 Jul 27;8:255. doi: 10.1186/1471-2164-8-255 (PMC1978503; doi:10.1186/1471-2164-8-255)
Supplement: Additional file 2 — Genes with predicted coding regions fully covered by EST and confirmation of predicted introns. Aligned cDNA and predicted CDS sequences can be viewed by double clicking the hyper-linked gene names in the Excel file. [file 1471-2164-8-255-S2.zip › PF14_0336.TXT]

#NEXUS

[!This data assembled using Sequencher, from Gene Codes Corporation.]
begin data;
   dimensions ntax=3 nchar=3764;
   format datatype=dna gap=- interleave=yes;
   matrix

PF14_0336         ATATATATATATATATATATATAATATATATAATAAGAATATTATTTT
MAL14|PF14_0336   ------------------------------------------------
su_gi_contig_1064 ------------------------------------------------

PF14_0336         ATATTTTAGGTATAATATATTATTTTCTATTATTTATATATAATTATA
MAL14|PF14_0336   ------------------------------------------------
su_gi_contig_1064 ------------------------------------------------

PF14_0336         TTTTAAAATAAATCTTTCTAAAATAATGAAAAACTGATGAATAAATAT
MAL14|PF14_0336   ------------------------------------------------
su_gi_contig_1064 ------------------------------------------------

PF14_0336         ATATATAATATATATTATATAAAAATCTATTGTTTTTTTTTTTTTTCT
MAL14|PF14_0336   ------------------------------------------------
su_gi_contig_1064 ------------------------------------------------

PF14_0336         TTTTTACATACATAAATGATGAATAAATTATTTTATATTATAATAATA
MAL14|PF14_0336   ------------------------------------------------
su_gi_contig_1064 ------------------------------------------------

PF14_0336         TTATATATATAAGATATATTATTATTGCCTATTTAATGAAATATATAT
MAL14|PF14_0336   ------------------------------------------------
su_gi_contig_1064 ------------------------------------------------

PF14_0336         ATTATATATATATATATATATATATATATTATATTATAAAGAAAGAAA
MAL14|PF14_0336   ------------------------------------------------
su_gi_contig_1064 ------------------------------------------------

PF14_0336         AAAAAAAAAAACCAATACATAATAATATTATAATAAATAAATATATAT
MAL14|PF14_0336   ------------------------------------------------
su_gi_contig_1064 ------------------------------------------------

PF14_0336         ATATTATATATATATATATATATATATATATATATATATATATATGTA
MAL14|PF14_0336   ------------------------------------------------
su_gi_contig_1064 ------------------------------------------------

PF14_0336         CAGATATATAAAAAAAAAAAAAAGTTATCCTTTTTTGATAATATCAAT
MAL14|PF14_0336   ------------------------------------------------
su_gi_contig_1064 ------------------------------------------------

PF14_0336         AATATATATTTTTTGTTTTTAAGTAGAGCCACTTATATATTATTTTAT
MAL14|PF14_0336   ------------------------------------------------
su_gi_contig_1064 ------------------------------------------------

PF14_0336         AAGAAATATTAACTTAATTTTTTTTTTTTTTTTTTTAATTTTTTTAAT
MAL14|PF14_0336   ------------------------------------------------
su_gi_contig_1064 ------------------------------------------------

PF14_0336         TTATTTAATTTTTTTTCCATATAAAAAAAGAAAAAAAAACATTTATTC
MAL14|PF14_0336   ------------------------------------------------
su_gi_contig_1064 ------------------------------------------------

PF14_0336         TTTTTGATAATTATATATGTTTATTAATCTTTTTTATTATATGTTTAC
MAL14|PF14_0336   ------------------------------------------------
su_gi_contig_1064 ------------------------------------------------

PF14_0336         CATAAAAATATAATACCACATATATATATATATATATATATATATATA
MAL14|PF14_0336   ------------------------------------------------
su_gi_contig_1064 ------------------------------------------------

PF14_0336         TTTATTTATTTATTTATTATATATATGTATATATAAGAACAAATGTAT
MAL14|PF14_0336   ------------------------------------------------
su_gi_contig_1064 ------------------------------------------------

PF14_0336         TATTTATTTATATATTTTTTTTGTTCACCTTTTTTCTTTTGCTGAAAC
MAL14|PF14_0336   ------------------------------------------------
su_gi_contig_1064 ------------------------------------------------

PF14_0336         ATTTGGAAAAAGGCTATGAGAAAGAAAAAAAGAAAAAACAGAAAAACA
MAL14|PF14_0336   ------------------------------------------------
su_gi_contig_1064 ------------------------------------------------

PF14_0336         GAAAAAGAGAAGATTATGATATATTTTGTAAAACTTAAAAATATATTA
MAL14|PF14_0336   ------------------------------------------------
su_gi_contig_1064 ------------------------------------------------

PF14_0336         ATTATAAATATATAATTGGTTAAGATTATATATATTATATATTTGATA
MAL14|PF14_0336   ------------------------------------------------
su_gi_contig_1064 ------------------------------------------------

PF14_0336         TATAAACATTACATATATATATATATATATAATTATATGTATATTTCC
MAL14|PF14_0336   ------------------------------------------------
su_gi_contig_1064 ------------------------------------------------

PF14_0336         TTTTTTCATATAATAATAATAATACATTGAAACGATATTTTTGTAATA
MAL14|PF14_0336   ------------------------------------------------
su_gi_contig_1064 ------------------------------------------------

PF14_0336         TATGAACAATTTTAATTAGTAAAGTAATAAACTAAATTATAAGACCGA
MAL14|PF14_0336   ------------------------------------------------
su_gi_contig_1064 ------------------------------------------------

PF14_0336         AATATATGAAAACATAAGTTAACTAAAAAGCAAATAAATATATAAATT
MAL14|PF14_0336   ------------------------------------------------
su_gi_contig_1064 ------------------------------------------------

PF14_0336         TATATACATAAAAATGTACTTTTTATAAAATATATATATATATATATA
MAL14|PF14_0336   ------------------------------------------------
su_gi_contig_1064 ------------------------------------------------

PF14_0336         TTTTTTTTTTTTTCTCTTTCTTTTTTTTTGTTGTCGTTGTTCTTTTTT
MAL14|PF14_0336   ------------------------------------------------
su_gi_contig_1064 ------------------------------------------------

PF14_0336         ATTAAATAATATAATGATACTTTATGCATATAGTTGTATTCCATTTAT
MAL14|PF14_0336   ------------------------------------------------
su_gi_contig_1064 ------------------------------------------------

PF14_0336         TCCCTGTTTTTGATATATACATATAATATATATATATATATATATATA
MAL14|PF14_0336   ------------------------------------------------
su_gi_contig_1064 ------------------------------------------------

PF14_0336         TATATATATTTATATTTATATACCAATAAGATTTTTTAAATAGTATTT
MAL14|PF14_0336   ------------------------------------------------
su_gi_contig_1064 ------------------------------------------------

PF14_0336         ACTGTGTAAGCAGTTGTGTTATTATAATATATATATATATATATAAGT
MAL14|PF14_0336   ------------------------------------------------
su_gi_contig_1064 ------------------------------------------------

PF14_0336         ACATTATTTTTTTTTTATTATTTATTATTTTTTTTTTTTTTTTTTTGT
MAL14|PF14_0336   ------------------------------------------------
su_gi_contig_1064 ------------------------------------------------

PF14_0336         GTGTGTGTAAAGATGAGCGAATTGAAAGAGTTCGATGAATTTAATTTT
MAL14|PF14_0336   ------------ATGAGCGAATTGAAAGAGTTCGATGAATTTAATTTT
su_gi_contig_1064 GGGGGTGTAAAGATGAGCGAATTGAAAGAGTTCGATGAATTTAATTTT

PF14_0336         AAAAATTATGATAATTCTAATAATAATAACGAAAAAGAAAATGATGAA
MAL14|PF14_0336   AAAAATTATGATAATTCTAATAATAATAACGAAAAAGAAAATGATGAA
su_gi_contig_1064 AAAAATTATGATAATTCTAATAATAATAACGAAAAAGAAAATGATGAA

PF14_0336         GGACCTTCGAATATTTTTTATGAAGAAAATAATGAAGTAGGAACATCA
MAL14|PF14_0336   GGACCTTCGAATATTTTTTATGAAGAAAATAATGAAGTAGGAACATCA
su_gi_contig_1064 GGACCTTCGAATATTTTTTATGAAGAAAATAATGAAGTAGGAACATCA

PF14_0336         CTGGATAAAATAAATTATATGAATCCTATAGAAAATGTAGATTATAAT
MAL14|PF14_0336   CTGGATAAAATAAATTATATGAATCCTATAGAAAATGTAGATTATAAT
su_gi_contig_1064 CTGGATAAAATAAATTATATGAATCCTATAGAAAATGTAGATTATAAT

PF14_0336         AATATGAACATGTCATCAAATAATTTCTATAACGAATTAGATAAAAGA
MAL14|PF14_0336   AATATGAACATGTCATCAAATAATTTCTATAACGAATTAGATAAAAGA
su_gi_contig_1064 AATATGAACATGTCATCAAATAATTTCTATAACGAATTAGATAAAAGA

PF14_0336         GAAAGTTCAAGTTCCTTATTATACAACAATAATAATAATAATAATATG
MAL14|PF14_0336   GAAAGTTCAAGTTCCTTATTATACAACAATAATAATAATAATAATATG
su_gi_contig_1064 GAAAGTTCAAGTTCCTTATTATACAACAATAATAATAATAATAATATG

PF14_0336         AATAATATAAATAATAACATTCATAAGAAATATAATGGTAGCGATATT
MAL14|PF14_0336   AATAATATAAATAATAACATTCATAAGAAATATAATGGTAGCGATATT
su_gi_contig_1064 AATAATATAAATAATAACATTCATAAGAAATATAATGGTAGCGATATT

PF14_0336         AAAAATAATGATTCTTTTTATAAAAGTAATTTATCATCACCAATAAAA
MAL14|PF14_0336   AAAAATAATGATTCTTTTTATAAAAGTAATTTATCATCACCAATAAAA
su_gi_contig_1064 AAAAATAATGATTCTTTTTATAAAAGTAATTTATCATCACCAATAAAA

PF14_0336         GAAAATAGAATGTCTTTTGAAAATTCTTATGAAACCTTTTTTGAAAAA
MAL14|PF14_0336   GAAAATAGAATGTCTTTTGAAAATTCTTATGAAACCTTTTTTGAAAAA
su_gi_contig_1064 GAAAATAGAATGTCTTTTGAAAATTCTTATGAAACCTTTTTTGAAAAA

PF14_0336         GAATCAGATATTTCAGATACCGAAGTTTCTGATGTGTGGGAAAAAGAA
MAL14|PF14_0336   GAATCAGATATTTCAGATACCGAAGTTTCTGATGTGTGGGAAAAAGAA
su_gi_contig_1064 GAATCAGATATTTCAGATACCGAAGTTTCTGATGTGTGGGAAAAAGAA

PF14_0336         AGATTACAAAGAATAAAAGAAAGAAAAGAATATGAAGAAAAAGAAAAA
MAL14|PF14_0336   AGATTACAAAGAATAAAAGAAAGAAAAGAATATGAAGAAAAAGAAAAA
su_gi_contig_1064 AGATTACAAAGAATAAAAGAAAGAAAAGAATATGAAGAAAAAGAAAAA

PF14_0336         AAAGAAATTAAAAAAAAAGCTGCTCAAGATCTTAAAAAATGGTATGAA
MAL14|PF14_0336   AAAGAAATTAAAAAAAAAGCTGCTCAAGATCTTAAAAAATGGTATGAA
su_gi_contig_1064 AAAGAAATTAAAAAAAAAGCTGCTCAAGATCTTAAAAAATGGTATGAA

PF14_0336         GAAATAGCTATCGTTATTGAAGAAAAAAAAAAATTATCTAACCAAAAA
MAL14|PF14_0336   GAAATAGCTATCGTTATTGAAGAAAAAAAAAAATTATCTAACCAAAAA
su_gi_contig_1064 GAAATAGCTATCGTTATTGAAGAAAAAAAAAAATTATCTAACCAAAAA

PF14_0336         TTATCAGAAGATAAAAAAAAAGAACAAAATATGGATAATAAAACATGG
MAL14|PF14_0336   TTATCAGAAGATAAAAAAAAAGAACAAAATATGGATAATAAAACATGG
su_gi_contig_1064 TTATCAGAAGATAAAAAAAAAGAACAAAATATGGATAATAAAACATGG

PF14_0336         TTAAAAGTATCTCAATATCTAGATATGGAAAAAGGAGAATACTTTAAG
MAL14|PF14_0336   TTAAAAGTATCTCAATATCTAGATATGGAAAAAGGAGAATACTTTAAG
su_gi_contig_1064 TTAAAAGTATCTCAATATCTAGATATGGAAAAAGGAGAATACTTTAAG

PF14_0336         GAAAATAGTCGAATGAAGCAGGTCCTCCTTAAACTAATACAAAAGGAA
MAL14|PF14_0336   GAAAATAGTCGAATGAAGCAGGTCCTCCTTAAACTAATACAAAAGGAA
su_gi_contig_1064 GAAAATAGTCGAATGAAGCAGGTCCTCCTTAAACTAATACAAAAGGAA

PF14_0336         AGTTCATAGGGAAAAAAAAAAAAAAAAAAAAAAAAAATATAAATATAA
MAL14|PF14_0336   AGTTCATAG---------------------------------------
su_gi_contig_1064 AGTTCATAGGGAAAAAAAA-----------------------------

PF14_0336         ATATAAATATATAAATATACTGTTTATATATTCATTATATTATTTTGA
MAL14|PF14_0336   ------------------------------------------------
su_gi_contig_1064 ------------------------------------------------

PF14_0336         TTCTTAAAAATTTAGGGGCGAAAATAAAATAAAAAATTTAATAAAATA
MAL14|PF14_0336   ------------------------------------------------
su_gi_contig_1064 ------------------------------------------------

PF14_0336         AACATCATATATATATATATATATATATATATATATATATATATATTT
MAL14|PF14_0336   ------------------------------------------------
su_gi_contig_1064 ------------------------------------------------

PF14_0336         ATTTATTTATTTATTTTTTTTTTTTTTTCATTTATATGCTTTATTTTT
MAL14|PF14_0336   ------------------------------------------------
su_gi_contig_1064 ------------------------------------------------

PF14_0336         TCAATTCTTTTTTTTTTTTTTTTTTTCTTTTTTAAAAATCTTTACATT
MAL14|PF14_0336   ------------------------------------------------
su_gi_contig_1064 ------------------------------------------------

PF14_0336         TTATTAACAGTTTAACAAATTTGTATAACAAAAAAAAAAAAAAAAAAA
MAL14|PF14_0336   ------------------------------------------------
su_gi_contig_1064 ------------------------------------------------

PF14_0336         AAAAAAAAAAAAAAAATTATAAAACGAATAAACTTATTTTTTACGTGT
MAL14|PF14_0336   ------------------------------------------------
su_gi_contig_1064 ------------------------------------------------

PF14_0336         TTCTTTTTTTTTTTTTTTTTTTTTTTTTTTTATGTCAAGATTGTTTTC
MAL14|PF14_0336   ------------------------------------------------
su_gi_contig_1064 ------------------------------------------------

PF14_0336         ACCAGTTGAATATGTTAATAAACTTATTATATGTGAAAAGCTTTCATT
MAL14|PF14_0336   ------------------------------------------------
su_gi_contig_1064 ------------------------------------------------

PF14_0336         TATCGATGATTTTTTTTCTCAGGGATGCTTTTGGAGATTTTGAATTCA
MAL14|PF14_0336   ------------------------------------------------
su_gi_contig_1064 ------------------------------------------------

PF14_0336         TTATTTCAATCTTTTTGTCATTTTCTACTTCATCTATATTTTTACATT
MAL14|PF14_0336   ------------------------------------------------
su_gi_contig_1064 ------------------------------------------------

PF14_0336         TATTATGAGTTGTATATACCTTCGTTTGTGTATAAATATTATTAACCC
MAL14|PF14_0336   ------------------------------------------------
su_gi_contig_1064 ------------------------------------------------

PF14_0336         CTTTTTTCGTTGGACTATTATCTGATAATGTTCTAATAATTTTTTTTT
MAL14|PF14_0336   ------------------------------------------------
su_gi_contig_1064 ------------------------------------------------

PF14_0336         CATTTTTATTTGTTTCATATCCCTTATGTACATTTAATGATTTTGAAG
MAL14|PF14_0336   ------------------------------------------------
su_gi_contig_1064 ------------------------------------------------

PF14_0336         AATTAACTGAAGAGCTTACCTGTCTTGAATGTTTTATTAAATTGGTAG
MAL14|PF14_0336   ------------------------------------------------
su_gi_contig_1064 ------------------------------------------------

PF14_0336         ATAATTTTGTTGGTACATCGTTAACATTTAATTTATTTATTTCTTTTG
MAL14|PF14_0336   ------------------------------------------------
su_gi_contig_1064 ------------------------------------------------

PF14_0336         TATTTTTGTCACTACATTTCACTGCTGGGATATTTTTAATAACATTTT
MAL14|PF14_0336   ------------------------------------------------
su_gi_contig_1064 ------------------------------------------------

PF14_0336         TTTCAATAAAGGATATGACTTCCTTAAAATTATTTTTGTGAAATTCTT
MAL14|PF14_0336   ------------------------------------------------
su_gi_contig_1064 ------------------------------------------------

PF14_0336         GAACATATTTTACACTACTACTATTATTATTATTATTATTATTATTAT
MAL14|PF14_0336   ------------------------------------------------
su_gi_contig_1064 ------------------------------------------------

PF14_0336         TGTCTATATCTATATCTATATTAGATGAATTATCCTCGTGTGGTTTAT
MAL14|PF14_0336   ------------------------------------------------
su_gi_contig_1064 ------------------------------------------------

PF14_0336         TTATATGTAACTTATTTACCTTTACAACATCAAACATTTCATTTTTAT
MAL14|PF14_0336   ------------------------------------------------
su_gi_contig_1064 ------------------------------------------------

PF14_0336         TATTTTCTGGAAGATCCATATTTCCATTTGATTGCTTTTTCCTATTTG
MAL14|PF14_0336   ------------------------------------------------
su_gi_contig_1064 ------------------------------------------------

PF14_0336         TATATACATGTTCTGAATCGTTCATGTTATTTGAAGAATTATTTTTTT
MAL14|PF14_0336   ------------------------------------------------
su_gi_contig_1064 ------------------------------------------------

PF14_0336         CATACATATTTACAATATCAATATTATTTAATTCATTAATGTCTTTAC
MAL14|PF14_0336   ------------------------------------------------
su_gi_contig_1064 ------------------------------------------------

PF14_0336         TTAAATTATCTTCATTTAATATATCGATTTGATTATATTTTATTTCAT
MAL14|PF14_0336   ------------------------------------------------
su_gi_contig_1064 ------------------------------------------------

PF14_0336         CATAATTAGTAATATCATTTATTATTTTAGTTATATTATCATAACTGT
MAL14|PF14_0336   ------------------------------------------------
su_gi_contig_1064 ------------------------------------------------

PF14_0336         TTTGTATGGTTTCATTTTCTGTATTTACATGTTTTTTTGAGGTAACAT
MAL14|PF14_0336   ------------------------------------------------
su_gi_contig_1064 ------------------------------------------------

PF14_0336         GAAATTCATTTCCGTTATTATATATATTCTTATTATGATGTTCATTTT
MAL14|PF14_0336   ------------------------------------------------
su_gi_contig_1064 ------------------------------------------------

PF14_0336         GTAAGTTATTTATCTCTTTCTTAATATCCATGTTTGTATTCTCTTCAT
MAL14|PF14_0336   ------------------------------------------------
su_gi_contig_1064 ------------------------------------------------

PF14_0336         ATGTATTCATTATATCATCATTAATTTTTTTATTTTTCTCTGTTGTTG
MAL14|PF14_0336   ------------------------------------------------
su_gi_contig_1064 ------------------------------------------------

PF14_0336         TATTCTGTTTACTAGTAGTT
MAL14|PF14_0336   --------------------
su_gi_contig_1064 --------------------

;

endblock;
