# Supplementary material for: cDNA sequences reveal considerable gene prediction inaccuracy in the Plasmodium falciparum genome
Source: BMC Genomics. 2007 Jul 27;8:255. doi: 10.1186/1471-2164-8-255 (PMC1978503; doi:10.1186/1471-2164-8-255)
Supplement: Additional file 2 — Genes with predicted coding regions fully covered by EST and confirmation of predicted introns. Aligned cDNA and predicted CDS sequences can be viewed by double clicking the hyper-linked gene names in the Excel file. [file 1471-2164-8-255-S2.zip › PF14_0359.TXT]

#NEXUS

[!This data assembled using Sequencher, from Gene Codes Corporation.]
begin data;
   dimensions ntax=3 nchar=4562;
   format datatype=dna gap=- interleave=yes;
   matrix

PF14_0359        ACAAAAAAAATGTATATTATATATAATATTATATATATATATAATATA
MAL14|PF14_0359  ------------------------------------------------
su_gi_contig_367 ------------------------------------------------

PF14_0359        TATTTTACATGTATATATATATATATATTTTTTTTTTTATTAGGAAAA
MAL14|PF14_0359  ------------------------------------------------
su_gi_contig_367 ------------------------------------------------

PF14_0359        AACAATTACATTTTATCAAAAATGTTAGCTTAAAAAACGAACATGTGA
MAL14|PF14_0359  ------------------------------------------------
su_gi_contig_367 ------------------------------------------------

PF14_0359        TAATAAATTTTGATTAAAAAAAAAAATAAAAAAAAGAGTCTATATTTG
MAL14|PF14_0359  ------------------------------------------------
su_gi_contig_367 ------------------------------------------------

PF14_0359        TATCTATTTAAAAATATTTATTAAAGACATAAAATATATTATAATTTT
MAL14|PF14_0359  ------------------------------------------------
su_gi_contig_367 ------------------------------------------------

PF14_0359        ATCATATATATATTTTCATATATACTTTCAATATATTTATAAATATAC
MAL14|PF14_0359  ------------------------------------------------
su_gi_contig_367 ------------------------------------------------

PF14_0359        CCACATATATAATATATATATATATAATATATTATATAAGTACAAGTA
MAL14|PF14_0359  ------------------------------------------------
su_gi_contig_367 ------------------------------------------------

PF14_0359        TTTTTTTTTTTTTTCTTATTATTATATTATATTATATTATATTATATA
MAL14|PF14_0359  ------------------------------------------------
su_gi_contig_367 ------------------------------------------------

PF14_0359        TATATATATATATATATATATATATATATATTTTAATATATATTATAA
MAL14|PF14_0359  ------------------------------------------------
su_gi_contig_367 ------------------------------------------------

PF14_0359        TATATATTATAATATGTAATATATCATAATAATAACATAATAATTATT
MAL14|PF14_0359  ------------------------------------------------
su_gi_contig_367 ------------------------------------------------

PF14_0359        ATAAATACTTTTTTAAAAAAATTAAAAAGTAATAATAAAAAAAAGTAA
MAL14|PF14_0359  ------------------------------------------------
su_gi_contig_367 ------------------------------------------------

PF14_0359        ACAACTAAATAAAAATATAAAAAGATAAAGATACATAGAAACATATTT
MAL14|PF14_0359  ------------------------------------------------
su_gi_contig_367 ------------------------------------------------

PF14_0359        ATTATTATGTAAAATTCTTTTTTTACTATTTTTTTTTTTTAATATTTT
MAL14|PF14_0359  ------------------------------------------------
su_gi_contig_367 ------------------------------------------------

PF14_0359        TTTAACCTCTTAAAAAAATAAAATAAAATAAAATAAAGCCCAAAAATT
MAL14|PF14_0359  ------------------------------------------------
su_gi_contig_367 ------------------------------------------------

PF14_0359        AAAAATATAATAATATATATAATAAATATAAAATATTACCTATATTAT
MAL14|PF14_0359  ------------------------------------------------
su_gi_contig_367 ------------------------------------------------

PF14_0359        ATATATATTATTATATATAAAAATATTTGTATCGTCAAGAAAGGAAAA
MAL14|PF14_0359  ------------------------------------------------
su_gi_contig_367 ------------------------------------------------

PF14_0359        ACATAAGAGATATAAGTTTATTATCATTTATAATATATATTTACAAAA
MAL14|PF14_0359  ------------------------------------------------
su_gi_contig_367 ------------------------------------------------

PF14_0359        TTGCAATATATATTTATTATTATATATTATAAATAACTTATAACATTG
MAL14|PF14_0359  ------------------------------------------------
su_gi_contig_367 ------------------------------------------------

PF14_0359        TAATATTACATATATTTCATACATACATATAATATATAATTATATATA
MAL14|PF14_0359  ------------------------------------------------
su_gi_contig_367 -------------ATTTCATACATACGTATAATATATAATTATATATA

PF14_0359        TATATATATATATAATTATAAATACTTTTATGTAACATGCGTTCATCA
MAL14|PF14_0359  ------------------------------------------------
su_gi_contig_367 TATATATATATATAATTATAAATACTTTTATGTAACATGCGTTCATCA

PF14_0359        TAATGAATAACATTATTTTATATATATATTTATTTATTTATATATATA
MAL14|PF14_0359  ------------------------------------------------
su_gi_contig_367 TAATGAATAACATTATTTTATATATATATTTATTTATTTATATATATA

PF14_0359        TATATTTATATATAATATTATAATGTACTATATTATATGAATTATATT
MAL14|PF14_0359  ------------------------------------------------
su_gi_contig_367 TATATTTATATATAATATTATAATGTACTATATTATATGAATTATATT

PF14_0359        ATATTATATTAAAAAAAAAATTAAATTAAATATCAGGGGAAAAATATG
MAL14|PF14_0359  ------------------------------------------------
su_gi_contig_367 ATATTATATTAAAAAAAAAATTAAATTAAATATCAGGGGAAAAATATG

PF14_0359        TTATGCAAAATATATAATAATAAAACATATAAATAAAATATTTTTTAT
MAL14|PF14_0359  ------------------------------------------------
su_gi_contig_367 TTATGCAAAATATATAATAATAAAACATATAAATAAAATATTTTTTAT

PF14_0359        ATATTAATTTATTAATACATTAAAATATTTATTATATAAATATATATT
MAL14|PF14_0359  ------------------------------------------------
su_gi_contig_367 ATATTAATTTATTAATACATTAAAATATTTATTATATAAATATATATT

PF14_0359        ATATATATATATATATATTTATTTATTTATATGTAACATTCATTTTTA
MAL14|PF14_0359  ------------------------------------------------
su_gi_contig_367 ATATATATATATATATATTTATTTATTTATATGTAACATTCATTTTTA

PF14_0359        TAAAAAAAAAAATAAAAAGAGAGAAGAACATAAGGAAAAAAATAAAAA
MAL14|PF14_0359  ------------------------------------------------
su_gi_contig_367 TAAAAAAAAAAATAAAAAGAGAGAAGAACATAAGGAAAAAAATAAAAA

PF14_0359        TAAAAATAGATTATATATATATTTATATATATAAAGAATTATTTACTT
MAL14|PF14_0359  ------------------------------------------------
su_gi_contig_367 TAAAAATAGATTATATATATATTTATATATATAAAGAATTATTTACTT

PF14_0359        TTAATTATATAACAAGCACAAACACAAATATCATTTTACTGTTTATCT
MAL14|PF14_0359  ------------------------------------------------
su_gi_contig_367 TTAATTATATAACAAGCACAAACACAAATATCATTTTACTGTTTATCT

PF14_0359        GATATTAATAAATTAATTAAATTTTATATATTTTCTTGTAGAACATTC
MAL14|PF14_0359  ------------------------------------------------
su_gi_contig_367 GATATTAATAAATTAATTAAATTTTATATATTTTCTTGTAGAACATTC

PF14_0359        ACGAGAAATAATTAATAATATATATCTATATACTATATAATTAAAGAA
MAL14|PF14_0359  ------------------------------------------------
su_gi_contig_367 ACGAGAAATAATTAATAATATATATCTATATACTATATAATTAAAGAA

PF14_0359        TTATAATTAAAAATGTTTTTCTCATCAGGTTTTCCATTTGACTCTATG
MAL14|PF14_0359  ------------ATGTTTTTCTCATCAGGTTTTCCATTTGACTCTATG
su_gi_contig_367 TTATAATTAAAAATGTTTTTCTCATCAGGTTTTCCATTTGACTCTATG

PF14_0359        GGTGGTCAACAAGCCCGTAGAAAAAGAGAAGTAAGAAAAAATAAAAAA
MAL14|PF14_0359  GGTGGTCAACAAGCCCGTAGAAAAAGAGAA------------------
su_gi_contig_367 GGTGGTCAACAAGCCCGTAGAAAAAGAGAA------------------

PF14_0359        ATATAAATTTTTAAGTATAGAATAATTATATGTAGCTTTTATATTTAT
MAL14|PF14_0359  ------------------------------------------------
su_gi_contig_367 ------------------------------------------------

PF14_0359        ACATACATATATATATGTATGTATTTGTAATGTAATGTATATCATTTA
MAL14|PF14_0359  ------------------------------------------------
su_gi_contig_367 ------------------------------------------------

PF14_0359        AATTTTTTTTTTTATTATGCAAATGAAACTATATTTATATATTATATA
MAL14|PF14_0359  ------------------------------------------------
su_gi_contig_367 ------------------------------------------------

PF14_0359        GTGAAAGAAATTATTACCTTATATGAATTCATGAATAAAAATAATAAA
MAL14|PF14_0359  ------------------------------------------------
su_gi_contig_367 ------------------------------------------------

PF14_0359        AAATGTATATTAAAATTATGTATATGTAAAATATTTTTATATAATATG
MAL14|PF14_0359  ------------------------------------------------
su_gi_contig_367 ------------------------------------------------

PF14_0359        TAATACGTGATAACATTAAATATATATATATATATATATATATATATA
MAL14|PF14_0359  ------------------------------------------------
su_gi_contig_367 ------------------------------------------------

PF14_0359        TATATATTTTTTTTTTTTTTTTTACTTCCTTTTGATAGGTTAATAATA
MAL14|PF14_0359  --------------------------------------GTTAATAATA
su_gi_contig_367 --------------------------------------GTTAATAATA

PF14_0359        ACAAATTTTACGAAGTTTTGAATTTAAAAAAAAATTGTACTACTGACG
MAL14|PF14_0359  ACAAATTTTACGAAGTTTTGAATTTAAAAAAAAATTGTACTACTGACG
su_gi_contig_367 ACAAATTTTACGAAGTTTTGAATTTAAAAAAAAATTGTACTACTGACG

PF14_0359        AAGTAAAAAAAGCGTATCGTAAGCTAGCTATTATTCATCATCCAGATA
MAL14|PF14_0359  AAGTAAAAAAAGCGTATCGTAAGCTAGCTATTATTCATCATCCAGATA
su_gi_contig_367 AAGTAAAAAAAGCGTATCGTAAGCTAGCTATTATTCATCATCCAGATA

PF14_0359        AAGGAGGTGATCCAGAAAAGTTCAAAGAAATATCAAGAGCATATGAAG
MAL14|PF14_0359  AAGGAGGTGATCCAGAAAAGTTCAAAGAAATATCAAGAGCATATGAAG
su_gi_contig_367 AAGGAGGTGATCCAGAAAAGTTCAAAGAAATATCAAGAGCATATGAAG

PF14_0359        TATTATCAGATGAAGAAAAAAGGAAATTGTATGATGAGTATGGTGAAG
MAL14|PF14_0359  TATTATCAGATGAAGAAAAAAGGAAATTGTATGATGAGTATGGTGAAG
su_gi_contig_367 TATTATCAGATGAAGAAAAAAGGAAATTGTATGATGAGTATGGTGAAG

PF14_0359        AAGGTTTAGAAAATGGAGAACAACCAGCTGATGCAACAGATTTATTTG
MAL14|PF14_0359  AAGGTTTAGAAAATGGAGAACAACCAGCTGATGCAACAGATTTATTTG
su_gi_contig_367 AAGGTTTAGAAAATGGAGAACAACCAGCTGATGCAACAGATTTATTTG

PF14_0359        ACTTTATTTTAAATGCTGGAAAAGGAAAGAAAAAGAGAGGTGAAGATA
MAL14|PF14_0359  ACTTTATTTTAAATGCTGGAAAAGGAAAGAAAAAGAGAGGTGAAGATA
su_gi_contig_367 ACTTTATTTTAAATGCTGGAAAAGGAAAGAAAAAGAGAGGTGAAGATA

PF14_0359        TTGTGAGTGAAGTAAAAGTAACACTTGAACAATTATATAATGGAGCAA
MAL14|PF14_0359  TTGTGAGTGAAGTAAAAGTAACACTTGAACAATTATATAATGGAGCAA
su_gi_contig_367 TTGTGAGTGAAGTAAAAGTAACACTTGAACAATTATATAATGGAGCAA

PF14_0359        CAAAAAAGCTAGCTATAAGTAAAGATATTATATGTACAAATTGTGAAG
MAL14|PF14_0359  CAAAAAAGCTAGCTATAAGTAAAGATATTATATGTACAAATTGTGAAG
su_gi_contig_367 CAAAAAAGCTAGCTATAAGTAAAGATATTATATGTACAAATTGTGAAG

PF14_0359        GTCATGGTGGTCCAAAAGATGCTAAAGTAGATTGTAAACAGTGTAATG
MAL14|PF14_0359  GTCATGGTGGTCCAAAAGATGCTAAAGTAGATTGTAAACAGTGTAATG
su_gi_contig_367 GTCATGGTGGTCCAAAAGATGCTAAAGTAGATTGTAAACAGTGTAATG

PF14_0359        GAAGAGGAACCAAGACCTACATGAGATATCATTCAAGCGTTTTACATC
MAL14|PF14_0359  GAAGAGGAACCAAGACCTACATGAGATATCATTCAAGCGTTTTACATC
su_gi_contig_367 GAAGAGGAACCAAGACCTACATGAGATATCATTCAAGCGTTTTACATC

PF14_0359        AAACGGAAGTAACTTGTAATACATGTCGTGGAAAAGGTAAAATATTTA
MAL14|PF14_0359  AAACGGAAGTAACTTGTAATACATGTCGTGGAAAAGGTAAAATATTTA
su_gi_contig_367 AAACGGAAGTAACTTGTAATACATGTCGTGGAAAAGGTAAAATATTTA

PF14_0359        ATGAAAAAGATAAATGTGCTAATTGTAAAGGTATGTGTGTATTGAAAA
MAL14|PF14_0359  ATGAAAAAGATAAATGTGCTAATTGTAAAGGTATGTGTGTATTGAAAA
su_gi_contig_367 ATGAAAAAGATAAATGTGCTAATTGTAAAGGTATGTGTGTATTGAAAA

PF14_0359        CAAGGAAAATAATTGAAGTATATATTCCTAAAGGTGCACCAAATAAAC
MAL14|PF14_0359  CAAGGAAAATAATTGAAGTATATATTCCTAAAGGTGCACCAAATAAAC
su_gi_contig_367 CAAGGAAAATAATTGAAGTATATATTCCTAAAGGTGCACCAAATAAAC

PF14_0359        ACAAAATAGTTTTTAATGGTGAAGCTGATGAAAAACCAAATGTTATTA
MAL14|PF14_0359  ACAAAATAGTTTTTAATGGTGAAGCTGATGAAAAACCAAATGTTATTA
su_gi_contig_367 ACAAAATAGTTTTTAATGGTGAAGCTGATGAAAAACCAAATGTTATTA

PF14_0359        CCGGAAATCTTGTTGTTATATTAAATGAAAAGCAACATCCTGTATTTA
MAL14|PF14_0359  CCGGAAATCTTGTTGTTATATTAAATGAAAAGCAACATCCTGTATTTA
su_gi_contig_367 CCGGAAATCTTGTTGTTATATTAAATGAAAAGCAACATCCTGTATTTA

PF14_0359        GAAGAGAAGGAATTGATTTATTTATGAATTACAAAATCTCCTTATATG
MAL14|PF14_0359  GAAGAGAAGGAATTGATTTATTTATGAATTACAAAATCTCCTTATATG
su_gi_contig_367 GAAGAGAAGGAATTGATTTATTTATGAATTACAAAATCTCCTTATATG

PF14_0359        AATCTTTAACAGGTTTTGTTGCAGAAGTTACACATCTTGATGAAAGGA
MAL14|PF14_0359  AATCTTTAACAGGTTTTGTTGCAGAAGTTACACATCTTGATGAAAGGA
su_gi_contig_367 AATCTTTAACAGGTTTTGTTGCAGAAGTTACACATCTTGATGAAAGGA

PF14_0359        AAATATTAGTAAACTGCACAAACAGTGGTTTTATAAGACATGGAGATA
MAL14|PF14_0359  AAATATTAGTAAACTGCACAAACAGTGGTTTTATAAGACATGGAGATA
su_gi_contig_367 AAATATTAGTAAACTGCACAAACAGTGGTTTTATAAGACATGGAGATA

PF14_0359        TTAGAGAAGTTCTTGATGAAGGTATGCCAACATATAAAGATCCATTCA
MAL14|PF14_0359  TTAGAGAAGTTCTTGATGAAGGTATGCCAACATATAAAGATCCATTCA
su_gi_contig_367 TTAGAGAAGTTCTTGATGAAGGTATGCCAACATATAAAGATCCATTCA

PF14_0359        AAAAAGGAAATTTATATATTACATTTGAGGTTGAATATCCAATGGATT
MAL14|PF14_0359  AAAAAGGAAATTTATATATTACATTTGAGGTTGAATATCCAATGGATT
su_gi_contig_367 AAAAAGGAAATTTATATATTACATTTGAGGTTGAATATCCAATGGATT

PF14_0359        TAATTATAACAAATGAAAACAAAGAAGTTTTGAAAATCTTAAAAAAAC
MAL14|PF14_0359  TAATTATAACAAATGAAAACAAAGAAGTTTTGAAAATCTTAAAAAAAC
su_gi_contig_367 TAATTATAACAAATGAAAACAAAGAAGTTTTGAAAATCTTAAAAAAAC

PF14_0359        AAAATGAAGTTGAAAAAAAATATGACTTAGAAAATAGTGAACTAGAAG
MAL14|PF14_0359  AAAATGAAGTTGAAAAAAAATATGACTTAGAAAATAGTGAACTAGAAG
su_gi_contig_367 AAAATGAAGTTGAAAAAAAATATGACTTAGAAAATAGTGAACTAGAAG

PF14_0359        TTGTTTCCTGCTCACCTGTTGATAAAGAATATATTAAAGTTAGAGTTA
MAL14|PF14_0359  TTGTTTCCTGCTCACCTGTTGATAAAGAATATATTAAAGTTAGAGTTA
su_gi_contig_367 TTGTTTCCTGCTCACCTGTTGATAAAGAATATATTAAAGTTAGAGTTA

PF14_0359        CCAAACAACAACAACAACAACAACAAGAAGCATACGACGATGAAGATC
MAL14|PF14_0359  CCAAACAACAACAACAACAACAACAAGAAGCATACGACGATGAAGATC
su_gi_contig_367 CCAAACAACAACAACAACAACAACAAGAAGCATACGACGATGAAGATC

PF14_0359        ATCAACCAGAAATGGAAGGTGGAAGAGTAGCTTGTGCTCAACAATAAA
MAL14|PF14_0359  ATCAACCAGAAATGGAAGGTGGAAGAGTAGCTTGTGCTCAACAATAA-
su_gi_contig_367 ATCAACCAGAAATGGAAGGTGGAAGAGTAGCTTGTGCTCAACAATAAA

PF14_0359        CAGTAAAAAAAAAAAAAAAAAAAAAAAAAAATGATTTATCATATTTGT
MAL14|PF14_0359  ------------------------------------------------
su_gi_contig_367 CAGTAAAAAAAAAAAAAAAAAAAAAAA---------------------

PF14_0359        GAATGTAATATTTCAAAAAAAAAAAAAAAAAAAAGAGAAAAAAAAAAA
MAL14|PF14_0359  ------------------------------------------------
su_gi_contig_367 ------------------------------------------------

PF14_0359        AAAAAAAAAAAAAAAAAAAAAAATGAACACATAAAATAAATAAATATA
MAL14|PF14_0359  ------------------------------------------------
su_gi_contig_367 ------------------------------------------------

PF14_0359        GGATATGTTTATATTTTTATCAAATTTATAAAATATTAATAATAAAAA
MAL14|PF14_0359  ------------------------------------------------
su_gi_contig_367 ------------------------------------------------

PF14_0359        TTGTTAGAAAAGGAAATATATTGTGTGTGTGTGTCTGTGAAATGAAAT
MAL14|PF14_0359  ------------------------------------------------
su_gi_contig_367 ------------------------------------------------

PF14_0359        ACGAAATTTATTAAATGTTATAATTTTTGTCCTAAAAAAAAAATATAT
MAL14|PF14_0359  ------------------------------------------------
su_gi_contig_367 ------------------------------------------------

PF14_0359        CAATTAGTACGAATCAAAAATATAAAAATATATAACATTTTATATATA
MAL14|PF14_0359  ------------------------------------------------
su_gi_contig_367 ------------------------------------------------

PF14_0359        TGGTATTATAGATGAATAATAAATAAAAATATTTAATTCTATCCATCA
MAL14|PF14_0359  ------------------------------------------------
su_gi_contig_367 ------------------------------------------------

PF14_0359        TAGTGAAATACAAAAAAAAGTTGTATTGTACAAAAAAAAAAAAAAAAA
MAL14|PF14_0359  ------------------------------------------------
su_gi_contig_367 ------------------------------------------------

PF14_0359        AAAAAAAAAACAGAAAAATTTTTATATTTATATATTTATATATATAAT
MAL14|PF14_0359  ------------------------------------------------
su_gi_contig_367 ------------------------------------------------

PF14_0359        ATAGAAACGAAAATATATATAAATATCATACCATAACATATTTAAATA
MAL14|PF14_0359  ------------------------------------------------
su_gi_contig_367 ------------------------------------------------

PF14_0359        CATATATATATATATATCTTTTATAGATATAAAAATGATCAGTATTTC
MAL14|PF14_0359  ------------------------------------------------
su_gi_contig_367 ------------------------------------------------

PF14_0359        CTTTTCACATATATCAATATACATTTCTATTTATATATTTTTATTATT
MAL14|PF14_0359  ------------------------------------------------
su_gi_contig_367 ------------------------------------------------

PF14_0359        TAATAAAATTAATATATAATATAAACAACATATATATATATATATATA
MAL14|PF14_0359  ------------------------------------------------
su_gi_contig_367 ------------------------------------------------

PF14_0359        TATATATATATATATATTATACAGATTAATTATTTATATTAAATGTTC
MAL14|PF14_0359  ------------------------------------------------
su_gi_contig_367 ------------------------------------------------

PF14_0359        AATTTTTTTTTTATTTTTTTTTTTTTATTATTTTTTTTTTTTTTTTTT
MAL14|PF14_0359  ------------------------------------------------
su_gi_contig_367 ------------------------------------------------

PF14_0359        TTTTTTTTTTGGTTTCTTTTTTACATAACAAATTATTTTGTGGCTTCA
MAL14|PF14_0359  ------------------------------------------------
su_gi_contig_367 ------------------------------------------------

PF14_0359        ATGCTAATTTATGTACATATGTATATAAAATATATGTATGTATATATA
MAL14|PF14_0359  ------------------------------------------------
su_gi_contig_367 ------------------------------------------------

PF14_0359        TATATATATATATATATATATATATATATATATATATATGTATAGATA
MAL14|PF14_0359  ------------------------------------------------
su_gi_contig_367 ------------------------------------------------

PF14_0359        CATATATCTACATTTGTGTATATGTTTTATATTATTATATGTATTTAA
MAL14|PF14_0359  ------------------------------------------------
su_gi_contig_367 ------------------------------------------------

PF14_0359        AAATATATTTTTTCTTTTTAGATATATATAATAATATATTTAAAAACT
MAL14|PF14_0359  ------------------------------------------------
su_gi_contig_367 ------------------------------------------------

PF14_0359        TTGAAAAAAAAAAAAAAAACTGATATAATTAAAAAAGGGAAAAAATAT
MAL14|PF14_0359  ------------------------------------------------
su_gi_contig_367 ------------------------------------------------

PF14_0359        GTGCTTTTTCAAATAAATACATTTGTTACAACTAAATAAAAAATTGTC
MAL14|PF14_0359  ------------------------------------------------
su_gi_contig_367 ------------------------------------------------

PF14_0359        TTAATATATATAATATATATGTAAAAATTTTTCTTTCTAAATTTTGAA
MAL14|PF14_0359  ------------------------------------------------
su_gi_contig_367 ------------------------------------------------

PF14_0359        AAAATAATGAAATTTGCTATTTTTTTTTAATACACGTAAGAAAAAGGA
MAL14|PF14_0359  ------------------------------------------------
su_gi_contig_367 ------------------------------------------------

PF14_0359        ACAAATTATATTTTTAGTTATAAAATAAAAGATGGTAATTTTTTTATC
MAL14|PF14_0359  ------------------------------------------------
su_gi_contig_367 ------------------------------------------------

PF14_0359        ATATTCATTATTTTTTTATTTTATTTTTTTCATTATTATTTTTGAAAA
MAL14|PF14_0359  ------------------------------------------------
su_gi_contig_367 ------------------------------------------------

PF14_0359        ATAAATTTATCTTTTTAATAAAAATAAAGCATATGGTAAAAAAAAAAA
MAL14|PF14_0359  ------------------------------------------------
su_gi_contig_367 ------------------------------------------------

PF14_0359        ATAAAAAAATAAAAAATAAAAATATAATAAATTTTAAGGTTTACATAT
MAL14|PF14_0359  ------------------------------------------------
su_gi_contig_367 ------------------------------------------------

PF14_0359        AAATAATAACATAAAATAAATAATTATATATGTACACATTATGAATGG
MAL14|PF14_0359  ------------------------------------------------
su_gi_contig_367 ------------------------------------------------

PF14_0359        AT
MAL14|PF14_0359  --
su_gi_contig_367 --

;

endblock;
