# Supplementary material for: cDNA sequences reveal considerable gene prediction inaccuracy in the Plasmodium falciparum genome
Source: BMC Genomics. 2007 Jul 27;8:255. doi: 10.1186/1471-2164-8-255 (PMC1978503; doi:10.1186/1471-2164-8-255)
Supplement: Additional file 2 — Genes with predicted coding regions fully covered by EST and confirmation of predicted introns. Aligned cDNA and predicted CDS sequences can be viewed by double clicking the hyper-linked gene names in the Excel file. [file 1471-2164-8-255-S2.zip › PF14_0362.TXT]

#NEXUS

[!This data assembled using Sequencher, from Gene Codes Corporation.]
begin data;
   dimensions ntax=3 nchar=3270;
   format datatype=dna gap=- interleave=yes;
   matrix

PF14_0362         TATTTAACAAAAATTACACTTAAATAAAAATGTATATTTAAATGTTAT
MAL14|PF14_0362   ------------------------------------------------
su_gi_contig_3187 ------------------------------------------------

PF14_0362         ATATATTATATATATATATATATATATATATTTATACACATCTAATAA
MAL14|PF14_0362   ------------------------------------------------
su_gi_contig_3187 ------------------------------------------------

PF14_0362         TATTATATGACACGAGTAAAAAATTCGTTGATACCATTTTTTCATTTA
MAL14|PF14_0362   ------------------------------------------------
su_gi_contig_3187 ------------------------------------------------

PF14_0362         TATTATTATATGTATATATAAATATACATTTTTTTTTTTAAAGTATAA
MAL14|PF14_0362   ------------------------------------------------
su_gi_contig_3187 ------------------------------------------------

PF14_0362         AAAATTACTCTTGTGTGCAAATAGGGATAATATATTTATGTAATTATG
MAL14|PF14_0362   ------------------------------------------------
su_gi_contig_3187 ------------------------------------------------

PF14_0362         CAAAATATAATTTTGTAAAATAAAAAAAATATATAAAAATTATAATAT
MAL14|PF14_0362   ------------------------------------------------
su_gi_contig_3187 ------------------------------------------------

PF14_0362         ATATGTATATATTTGTTTTTTTCATACATAATAAAAATGACGTACAAT
MAL14|PF14_0362   ------------------------------------------------
su_gi_contig_3187 ------------------------------------------------

PF14_0362         TTTTTTTTTTCATTTATTATACAGTGTTTTTATTTTTCCAAATATTTT
MAL14|PF14_0362   ------------------------------------------------
su_gi_contig_3187 ------------------------------------------------

PF14_0362         GTGCACGCACTTTACATTTTTATTTTTTACAGTATATTTATTATTATG
MAL14|PF14_0362   ------------------------------------------------
su_gi_contig_3187 ------------------------------------------------

PF14_0362         AATAATATAATAAATATTTCTTATGATATATATAACATTAAAAAAAGA
MAL14|PF14_0362   ------------------------------------------------
su_gi_contig_3187 ------------------------------------------------

PF14_0362         AAATAACATAAAACATAAAATACAATTTCAAATTGTATGTGCACATGT
MAL14|PF14_0362   ------------------------------------------------
su_gi_contig_3187 ------------------------------------------------

PF14_0362         AGAAGTACTTTTTCTTAAAATACTCATACATATATTATTCTACAAATA
MAL14|PF14_0362   ------------------------------------------------
su_gi_contig_3187 ------------------------------------------------

PF14_0362         TATAAATATATATATATATATTAAATATATAAGTTAACATATTTATTT
MAL14|PF14_0362   ------------------------------------------------
su_gi_contig_3187 ------------------------------------------------

PF14_0362         GTAAATATATTTTTAATGTTTTACTTTCATATGTTGTTGTTGTGCCTT
MAL14|PF14_0362   ------------------------------------------------
su_gi_contig_3187 ------------------------------------------------

PF14_0362         TAAAATGTACAGTTTTATATATTTTAAACACATATATTATATATATAT
MAL14|PF14_0362   ------------------------------------------------
su_gi_contig_3187 ------------------------------------------------

PF14_0362         ATAATATATTTTATTTTTTATTTTTAAAATAAAAAATTTTTATAAATT
MAL14|PF14_0362   ------------------------------------------------
su_gi_contig_3187 ------------------------------------------------

PF14_0362         AATTTCCATTATATATATATATATATATATATATATATATATATATTA
MAL14|PF14_0362   ------------------------------------------------
su_gi_contig_3187 ------------------------------------------------

PF14_0362         TATATATTATATTTTTTTAAATAGTAATATATTTAACATAAAATTCAT
MAL14|PF14_0362   ------------------------------------------------
su_gi_contig_3187 ------------------------------------------------

PF14_0362         TCCTGTTAATATTGATTCCTTGTTTTTTTTCCATAGGAAAATATAAAT
MAL14|PF14_0362   ------------------------------------------------
su_gi_contig_3187 ------------------------------------------------

PF14_0362         TTATATATATGTTAATTTATAAAATACTATATATGCACTCCAATATAT
MAL14|PF14_0362   ------------------------------------------------
su_gi_contig_3187 ------------------------------------------------

PF14_0362         ATAATATATATATATGTATATATATATTATATATATTATATATGTATA
MAL14|PF14_0362   ------------------------------------------------
su_gi_contig_3187 ------------------------------------------------

PF14_0362         TATAAATATATATATATATTATATTTATATATTTATATATTTAATTTT
MAL14|PF14_0362   ------------------------------------------------
su_gi_contig_3187 ------------------------------------------------

PF14_0362         ATAATTTCTTTTAATAAACATAAAAAAAAATTTTTTTTTTTTTAATTT
MAL14|PF14_0362   ------------------------------------------------
su_gi_contig_3187 ------------------------------------------------

PF14_0362         CCACGTTTTTCCAGGATTATTTTTTAAATTTTATTTCTTAAAGTAGAA
MAL14|PF14_0362   ------------------------------------------------
su_gi_contig_3187 ------------------------------------------------

PF14_0362         ACCAGAAAAAAAAAAAAGAAAAAAGGATAAAAAAGAACGCTCATTTTA
MAL14|PF14_0362   ------------------------------------------------
su_gi_contig_3187 ------------------------------------------------

PF14_0362         TTATCAATTTTGAGGAAAATGTTATTTATATAAATAATTTCCTTTAAA
MAL14|PF14_0362   ------------------------------------------------
su_gi_contig_3187 ------------------------------------------------

PF14_0362         AAGAAAAAATTAAATAGTATATTTAAATATATTATTTATTTATATATT
MAL14|PF14_0362   ------------------------------------------------
su_gi_contig_3187 ------------------------------------------------

PF14_0362         TATTTATGGTGTTTGTTTGTTTGTTTTTCTTTCTTTTTTTTTTTTTTT
MAL14|PF14_0362   ------------------------------------------------
su_gi_contig_3187 ------------------------------------------------

PF14_0362         TTATATCTTATTTTTTTTTTATAGAAAAGTATTTTTGTGTTCAAAATG
MAL14|PF14_0362   ------------------------------------------------
su_gi_contig_3187 ------------------------------------------------

PF14_0362         AATAATTTGTAAAAAAGAAAAAAAAAAAAAAAAAAATTTATATAATAC
MAL14|PF14_0362   ------------------------------------------------
su_gi_contig_3187 ------------------------------------------------

PF14_0362         TTATATATAAATAC-TTTTTGAAAAATATATTTTAATTTTTTTTGAAA
MAL14|PF14_0362   ------------------------------------------------
su_gi_contig_3187 TTATATATAAATACNTTTTTGAAAAATATATTTTAATTTTTTTTGAAA

PF14_0362         ATTAAAAATAAAAATGAATAGTATGAACACATATTCCCCTTTATATAG
MAL14|PF14_0362   -------------ATGAATAGTATGAACACATATTCCCCTTTATATAG
su_gi_contig_3187 ATTAAAAATAAAAATGAATAGTATGAACACATATTCCCCTTTATATAG

PF14_0362         TTCCTATGAAAATATAAATATATATAAAAAGAATAGGAAATTTGAAGA
MAL14|PF14_0362   TTCCTATGAAAATATAAATATATATAAAAAGAATAGGAAATTTGAAGA
su_gi_contig_3187 TTCCTATGAAAATATAAATATATATAAAAAGAATAGGAAATTTGAAGA

PF14_0362         GGATAATTATGAAACATCAACTGCTAATATATCTTGTGATTCTAAGGG
MAL14|PF14_0362   GGATAATTATGAAACATCAACTGCTAATATATCTTGTGATTCTAAGGG
su_gi_contig_3187 GGATAATTATGAAACATCAACTGCTAATATATCTTGTGATTCTAAGGG

PF14_0362         AAGAATATTAGTAAAAGGTAATAAATTTATGATACAAAGAAATATAAA
MAL14|PF14_0362   AAGAATATTAGTAAAAGGTAATAAATTTATGATACAAAGAAATATAAA
su_gi_contig_3187 AAGAATATTAGTAAAAGGTAATAAATTTATGATACAAAGAAATATAAA

PF14_0362         TATATATATATATATATATATGTATACATATGTTAATATATATTTTAT
MAL14|PF14_0362   TATATATATATATATATATATGTATACATATGTTAATATATATTTTAT
su_gi_contig_3187 TATATATATATATATATATATGTATACATATGTTAATATATATTTTAT

PF14_0362         AATTCTCTATTTTGTGGGTGTAATTTATAATATTATACATTAAATTTT
MAL14|PF14_0362   AATTCTCTATTTTGTGGGTGTAATTTATAATATTATACATTAA-----
su_gi_contig_3187 AATTCTCTATTTTGTGGGTGTAATTTATAATATTATACATTAAATTTT

PF14_0362         TAACCAAAAAAGAATATAATATTTGTATATATATATATATATATATAT
MAL14|PF14_0362   ------------------------------------------------
su_gi_contig_3187 TAACCAAAAAAGAATATAATATTTGTATATATATATATATATATATAT

PF14_0362         ATATATATATTTTGTATGTATGGTTTTATATATATTTTTTAATTAATA
MAL14|PF14_0362   ------------------------------------------------
su_gi_contig_3187 ATATATATATTTTGTATGTATGGTTTTATATATATTTTTTAATTAATA

PF14_0362         TATATTTTATTTTTAACTTTTTGACCTTCTCAAAATATGAAATTAATA
MAL14|PF14_0362   ------------------------------------------------
su_gi_contig_3187 TATATTTTATTTTTAACTTTTTGACCTTCTCAAAATATGAAATTAATA

PF14_0362         TGCAAAATGATTTTCAATTGTTTTTTTCTCTATTTCGAAAATGTGCAT
MAL14|PF14_0362   ------------------------------------------------
su_gi_contig_3187 TGCAAAATGATTTTCAATTGTTTTTTTCTCTATTTCGAAAATGTGCAT

PF14_0362         TAAAACTATATATTTATTTTTTTTTTACTTAATATATTTTTAATTCAT
MAL14|PF14_0362   ------------------------------------------------
su_gi_contig_3187 TAAAACTATATATTTATTTTTTTTTTACTT------------------

PF14_0362         AATATATTATTTTTGGTTTTTGGTTATCGTCTAATTTATACAAAACAT
MAL14|PF14_0362   ------------------------------------------------
su_gi_contig_3187 ------------------------------------------------

PF14_0362         AATTTTTGATAACCATACAAAAATGAATTTTACATTATTTTTAGTTAA
MAL14|PF14_0362   ------------------------------------------------
su_gi_contig_3187 ------------------------------------------------

PF14_0362         TTAAAAATATTTCCTTTCGTACACACACATATATATATATATATATAT
MAL14|PF14_0362   ------------------------------------------------
su_gi_contig_3187 ------------------------------------------------

PF14_0362         GTAATATTTTATTAATTCAAAAACATTTTATCTTTTTTCATTTTTTTT
MAL14|PF14_0362   ------------------------------------------------
su_gi_contig_3187 ------------------------------------------------

PF14_0362         GTTTTTTCATCCTCTTTATATAAAATGTAATCATTTTTATTATATGTA
MAL14|PF14_0362   ------------------------------------------------
su_gi_contig_3187 ------------------------------------------------

PF14_0362         AATAGATATTTATATGTGTATGTATTTTTTAACCTTATATTTATATAT
MAL14|PF14_0362   ------------------------------------------------
su_gi_contig_3187 ------------------------------------------------

PF14_0362         GTTGTGCATTTGTTGAACTATATCCGTCTTTTTCATTTATATATAATT
MAL14|PF14_0362   ------------------------------------------------
su_gi_contig_3187 ------------------------------------------------

PF14_0362         ATATATATGTATACATTAATTTCTTTTTTTTTTTTTATATACATTTTT
MAL14|PF14_0362   ------------------------------------------------
su_gi_contig_3187 ------------------------------------------------

PF14_0362         GAAAGATATATATTAAAATATATTACTAGTTGTGTCTTTGAATTTTTT
MAL14|PF14_0362   ------------------------------------------------
su_gi_contig_3187 ------------------------------------------------

PF14_0362         TTTTTTTTTTTTGTCTATTCATTATTTTTTCATTTTTCCTGTATATAT
MAL14|PF14_0362   ------------------------------------------------
su_gi_contig_3187 ------------------------------------------------

PF14_0362         ATTTATATATTTATATTTATTTATTTAATAATATTTGAGAATATGGCG
MAL14|PF14_0362   ------------------------------------------------
su_gi_contig_3187 ------------------------------------------------

PF14_0362         AGATCATACATTATACGACTATGCCAATATTACATATATTAATGTTTT
MAL14|PF14_0362   ------------------------------------------------
su_gi_contig_3187 ------------------------------------------------

PF14_0362         TCTACATTATTGGTATATATACTTTGTACATATATAATTGCATATATA
MAL14|PF14_0362   ------------------------------------------------
su_gi_contig_3187 ------------------------------------------------

PF14_0362         TATATATGCACAATATATTTTGAATCCTTTAAATGTTATATTATCTTA
MAL14|PF14_0362   ------------------------------------------------
su_gi_contig_3187 ------------------------------------------------

PF14_0362         TTTTACTTATTCATCTATTTACTTCTTTTTTTTTCTTTTTCTTTTATA
MAL14|PF14_0362   ------------------------------------------------
su_gi_contig_3187 ------------------------------------------------

PF14_0362         TATTTTTAGAAAGTGAAAATGATAGAAACGAATCTATACAGAAAAAGC
MAL14|PF14_0362   ------------------------------------------------
su_gi_contig_3187 ------------------------------------------------

PF14_0362         AGATGCTTAGTTCAATGGATAATAGAAAAACGAATAAATCTGAGAAAC
MAL14|PF14_0362   ------------------------------------------------
su_gi_contig_3187 ------------------------------------------------

PF14_0362         ATAATATTTCTTCTTATTATAAAATGAGAAAAAAAGCATCCAATCATT
MAL14|PF14_0362   ------------------------------------------------
su_gi_contig_3187 ------------------------------------------------

PF14_0362         TAAAGGATAAAGAAAAATTGAATAATAATATAATATATGCGAAAAATC
MAL14|PF14_0362   ------------------------------------------------
su_gi_contig_3187 ------------------------------------------------

PF14_0362         CACATGCTAATAGGTATGATAAATATTATTCTTTGAATATGAACATCA
MAL14|PF14_0362   ------------------------------------------------
su_gi_contig_3187 ------------------------------------------------

PF14_0362         TGAATAATATGAATAATATGAATAATATGAATAATGTGAATAATATGA
MAL14|PF14_0362   ------------------------------------------------
su_gi_contig_3187 ------------------------------------------------

PF14_0362         ATAATGTGAATAATATGAATAATGTGAATAATATGAATAATATGAATA
MAL14|PF14_0362   ------------------------------------------------
su_gi_contig_3187 ------------------------------------------------

PF14_0362         ATGTGAATAATATGAATAATATGAATAATGTGAATAATATGAATAATG
MAL14|PF14_0362   ------------------------------------------------
su_gi_contig_3187 ------------------------------------------------

PF14_0362         TGAAGAGTATGTATAATAATAATAATAATAGTAATGTTTATTATCGAA
MAL14|PF14_0362   ------------------------------------------------
su_gi_contig_3187 ------------------------------------------------

PF14_0362         TTAGTAGACAAAATATAAATGGGAAGGAAAGATTATTAAATAGGTATA
MAL14|PF14_0362   ------------------------------------------------
su_gi_contig_3187 ------------------------------------------------

PF14_0362         ATATCATGAGGCCACAAAGGTCAGCTGATATGTTAATTAGGAATTACT
MAL14|PF14_0362   ------------------------------------------------
su_gi_contig_3187 ------------------------------------------------

PF14_0362         TATATA
MAL14|PF14_0362   ------
su_gi_contig_3187 ------

;

endblock;
