# Supplementary material for: cDNA sequences reveal considerable gene prediction inaccuracy in the Plasmodium falciparum genome
Source: BMC Genomics. 2007 Jul 27;8:255. doi: 10.1186/1471-2164-8-255 (PMC1978503; doi:10.1186/1471-2164-8-255)
Supplement: Additional file 2 — Genes with predicted coding regions fully covered by EST and confirmation of predicted introns. Aligned cDNA and predicted CDS sequences can be viewed by double clicking the hyper-linked gene names in the Excel file. [file 1471-2164-8-255-S2.zip › PF14_0375.TXT]

#NEXUS

[!This data assembled using Sequencher, from Gene Codes Corporation.]
begin data;
   dimensions ntax=3 nchar=3543;
   format datatype=dna gap=- interleave=yes;
   matrix

PF14_0375        ACTTGACTTAAACGATTCATCATCCTTTGAAAAAATATTATTATCATA
MAL14|PF14_0375  ------------------------------------------------
su_gi_contig_886 ------------------------------------------------

PF14_0375        TAATTTTGATTTTAATAAACCTACCATATTTATATGTGAATGTGTTCT
MAL14|PF14_0375  ------------------------------------------------
su_gi_contig_886 ------------------------------------------------

PF14_0375        TATATATTTAGAAACAGAAAGTAGTGATAATTTAATAAAAAAGTTGAG
MAL14|PF14_0375  ------------------------------------------------
su_gi_contig_886 ------------------------------------------------

PF14_0375        TGAACTTATGAAAAATACATCATGTATAATTGTATATGAGCAGGTAAC
MAL14|PF14_0375  ------------------------------------------------
su_gi_contig_886 ------------------------------------------------

PF14_0375        ATATGATGATAAATATTTATCCTTTATGTATAATTTTATGTTTATATT
MAL14|PF14_0375  ------------------------------------------------
su_gi_contig_886 ------------------------------------------------

PF14_0375        ATATTATATTATATATATATATATATATGTTTATTTATTTATTTATAT
MAL14|PF14_0375  ------------------------------------------------
su_gi_contig_886 ------------------------------------------------

PF14_0375        TTATTATATTATTCAATATATATATATATATATTTTTTTTTTTTTTTT
MAL14|PF14_0375  ------------------------------------------------
su_gi_contig_886 ------------------------------------------------

PF14_0375        TTTTTTTTTTTTTTTTTTTTTTATTTGGTTAGGTAAACCCTAATACAG
MAL14|PF14_0375  ------------------------------------------------
su_gi_contig_886 ------------------------------------------------

PF14_0375        CCTTTGGAAAAGTTATGATAGACAATTTTAGTCATAGAGGTATAAATT
MAL14|PF14_0375  ------------------------------------------------
su_gi_contig_886 ------------------------------------------------

PF14_0375        TGAAAAGCATTTATAAATATTACAATTTACAAACACAATTAGAAAGAT
MAL14|PF14_0375  ------------------------------------------------
su_gi_contig_886 ------------------------------------------------

PF14_0375        ATAAATCTTTAGGTTGGGTTAATGTATATATAAATGATATGAATGAAA
MAL14|PF14_0375  ------------------------------------------------
su_gi_contig_886 ------------------------------------------------

PF14_0375        TATATGATTACCATATAAATATGGAAGAAAAAAAGAAAATTGAACTTA
MAL14|PF14_0375  ------------------------------------------------
su_gi_contig_886 ------------------------------------------------

PF14_0375        TCGAAATGTTTGATGAATTCGAAGAATGGAGATTATTACAAAATCATT
MAL14|PF14_0375  ------------------------------------------------
su_gi_contig_886 ------------------------------------------------

PF14_0375        ATTTTATATTGGTAGCCTTTAATTGTTATAATAATATAAACTTAGAAG
MAL14|PF14_0375  ------------------------------------------------
su_gi_contig_886 ------------------------------------------------

PF14_0375        AATTAAAACAATTTTTGACATGTCAAAAGGAAAAATAATATACAAATT
MAL14|PF14_0375  ------------------------------------------------
su_gi_contig_886 ------------------------------------------------

PF14_0375        TATGATTTTTATAGATATTATATATAAACATTTTAATGTTTTTGTACA
MAL14|PF14_0375  ------------------------------------------------
su_gi_contig_886 ------------------------------------------------

PF14_0375        ATATTATCAAAATATATATATATATATATATATATTGCATATTTATTT
MAL14|PF14_0375  ------------------------------------------------
su_gi_contig_886 ------------------------------------------------

PF14_0375        TTTATTTTCTATTTTATTTTCACTCATTTTTAATTTGTAAGTATTATT
MAL14|PF14_0375  ------------------------------------------------
su_gi_contig_886 ------------------------------------------------

PF14_0375        TAATGCTTATTTAATTTTCTTTTTTGTTAAAAGTGGAAATTCAATTTA
MAL14|PF14_0375  ------------------------------------------------
su_gi_contig_886 ------------------------------------------------

PF14_0375        TATTATCCTTCAAACTAAAAAAAAATTATGTATATTTTATTAATAATA
MAL14|PF14_0375  ------------------------------------------------
su_gi_contig_886 ------------------------------------------------

PF14_0375        ACTTTTGCGTTATAACATTGAGTACACATAAAATATATATATATATAT
MAL14|PF14_0375  ------------------------------------------------
su_gi_contig_886 ------------------------------------------------

PF14_0375        TATAAAGATATTTTATATGTAAAAATATAAATAAAATAATAAAAATGA
MAL14|PF14_0375  ------------------------------------------------
su_gi_contig_886 ------------------------------------------------

PF14_0375        TCACGGTTTCATTATTTTCCATATATGAAGAAAAAAATAAAAGAAAAA
MAL14|PF14_0375  ------------------------------------------------
su_gi_contig_886 ------------------------------------------------

PF14_0375        AATAAAAGAAAAAAATAAAAGAAAAAAATTTCCATTAATAATGCAGTT
MAL14|PF14_0375  ------------------------------------------------
su_gi_contig_886 ------------------------------------------------

PF14_0375        TGCATATCCTGTAAAAGAAAAAAAAAAAAAAAAAAAAAAAAAAAAAAA
MAL14|PF14_0375  ------------------------------------------------
su_gi_contig_886 ------------------------------------------------

PF14_0375        AAAAAAAGTATACATATATAATATTTTCACATATGATAATTAATATAT
MAL14|PF14_0375  ------------------------------------------------
su_gi_contig_886 --------------------------------------ATTAATATAT

PF14_0375        AATTATATTTTATTAATATGACAATTATGGGAAAAAATGTGTAAACTT
MAL14|PF14_0375  ------------------------------------------------
su_gi_contig_886 AATTATATTTTATTAATATGACAATTATGGGAAAAAATGTGTAAACTT

PF14_0375        GAAAGGTAAAATATATATAAAATAATAATATTAAAAATATATATAAAA
MAL14|PF14_0375  ------------------------------------------------
su_gi_contig_886 GAAAG-------------------------------------------

PF14_0375        TATATATTAAGTCATTAATTTTTTTTATTTTTTTCTTTATACAGCTAT
MAL14|PF14_0375  ------------------------------------------------
su_gi_contig_886 --------------------------------------------CTAT

PF14_0375        CATCCATAATTTATATTCAAAATAAAAAAAAGAAAATTATAACACATT
MAL14|PF14_0375  ------------------------------------------------
su_gi_contig_886 CATCCATAATTTATATTCAAAATAAAAAAAAGAAAATTATAACACATT

PF14_0375        AAATATATATATATATATATATATAATATATTTATATATTTTTCTTTA
MAL14|PF14_0375  ------------------------------------------------
su_gi_contig_886 AAATATATATATATATATATATATAATATATTTATATATTTTTCTTTA

PF14_0375        TATATACAAAGATGCTCATATTTCAGAACGCACAACATTATTTTAATT
MAL14|PF14_0375  -----------ATGCTCATATTTCAGAACGCACAACATTATTTTAATT
su_gi_contig_886 TATATACAAAGATGCTCATATTTCAGAACGCACAACATTATTTTAATT

PF14_0375        TTTTTCGCAACTTTAACGGTTGCTATACGGATAATAAATTACTGAAAT
MAL14|PF14_0375  TTTTTCGCAACTTTAACGGTTGCTATACGGATAATAAATTACTGAAAT
su_gi_contig_886 TTTTTCGCAACTTTAACGGTTGCTATACGGATAATAAATTACTGAAAT

PF14_0375        TTTTTTTCAAAAAGAGTTATAACAATTGGTTTAATGATCCAAGTCAAT
MAL14|PF14_0375  TTTTTTTCAAAAAGAGTTATAACAATTGGTTTAATGATCCAAGTCAAT
su_gi_contig_886 TTTTTTTCAAAAAGAGTTATAACAATTGGTTTAATGATCCAAGTCAAT

PF14_0375        ATAATTATTATTTTATATCCTACTATGCTGTAGCTCTTTCTATGTGTA
MAL14|PF14_0375  ATAATTATTATTTTATATCCTACTATGCTGTAGCTCTTTCTATGTGTA
su_gi_contig_886 ATAATTATTATTTTATATCCTACTATGCTGTAGCTCTTTCTATGTGTA

PF14_0375        TTATATTACGTAACTTATTATTTAATCCTGATGTACATTTTAGAAGAC
MAL14|PF14_0375  TTATATTACGTAACTTATTATTTAATCCTGATGTACATTTTAGAAGAC
su_gi_contig_886 TTATATTACGTAACTTATTATTTAATCCTGATGTACATTTTAGAAGAC

PF14_0375        AAGATAAAAGAAGAAATATAATTGACAGATATCAACACCATGCATATT
MAL14|PF14_0375  AAGATAAAAGAAGAAATATAATTGACAGATATCAACACCATGCATATT
su_gi_contig_886 AAGATAAAAGAAGAAATATAATTGACAGATATCAACACCATGCATATT

PF14_0375        CACTTCCATATTTTAATCACTGGTTAAGAAATTTCAGTCAATCATTTA
MAL14|PF14_0375  CACTTCCATATTTTAATCACTGGTTAAGAAATTTCAGTCAATCATTTA
su_gi_contig_886 CACTTCCATATTTTAATCACTGGTTAAGAAATTTCAGTCAATCATTTA

PF14_0375        AAAGTTCTCTTATTGATAATGAACCAGATTATCAAGATGTAGACCCTT
MAL14|PF14_0375  AAAGTTCTCTTATTGATAATGAACCAGATTATCAAGATGTAGACCCTT
su_gi_contig_886 AAAGTTCTCTTATTGATAATGAACCAGATTATCAAGATGTAGACCCTT

PF14_0375        GGTCTTTCCGACCTAACCGAATTCAATTTTATGGAAGATTCCCATTTT
MAL14|PF14_0375  GGTCTTTCCGACCTAACCGAATTCAATTTTATGGAAGATTCCCATTTT
su_gi_contig_886 GGTCTTTCCGACCTAACCGAATTCAATTTTATGGAAGATTCCCATTTT

PF14_0375        TTTTTGAAATACCAAAGTATCATATTGATGATCCAACATTTGACAAAA
MAL14|PF14_0375  TTTTTGAAATACCAAAGTATCATATTGATGATCCAACATTTGACAAAA
su_gi_contig_886 TTTTTGAAATACCAAAGTATCATATTGATGATCCAACATTTGACAAAA

PF14_0375        ACTCATATAAGTATATGCAAAATTATTACGAAGAAATTGGATATGTAC
MAL14|PF14_0375  ACTCATATAAGTATATGCAAAATTATTACGAAGAAATTGGATATGTAC
su_gi_contig_886 ACTCATATAAGTATATGCAAAATTATTACGAAGAAATTGGATATGTAC

PF14_0375        AAAAACCAGAAAACATGCGAGTTTAATGAGAAAAGAAAAGGAAAAATA
MAL14|PF14_0375  AAAAACCAGAAAACATGCGAGTTTAA----------------------
su_gi_contig_886 AAAAACCAGAAAACATGCGAGTTTAATGAGAAAAGAAAAGGAAAAATA

PF14_0375        TTCTATTTATTATAATCCATAATTGCACACAATATATTCATATTTTTG
MAL14|PF14_0375  ------------------------------------------------
su_gi_contig_886 TTCTATTTATTATAATCCATAATTGCACACAATATATTCATATTTTTG

PF14_0375        TTTATGTGTTTATTTAATGCTTATGGATTTACACAAACTAATTATACA
MAL14|PF14_0375  ------------------------------------------------
su_gi_contig_886 TTTATGTGTTTATTTAATGCTTATGGATTTACACAAACTAATTATACA

PF14_0375        TAGTCAAA-CCTTAAATATATATAAAGATATATATATATATATATATA
MAL14|PF14_0375  ------------------------------------------------
su_gi_contig_886 TAGTCAAACCCTTAAATATATATAAAGATATATATATATATATGTATA

PF14_0375        TATATATATGTGTATGTATTCCTATTAATTAAATATATTAAAAATTTA
MAL14|PF14_0375  ------------------------------------------------
su_gi_contig_886 TATATAAAT---------------------------------------

PF14_0375        TATCTTTATAATATCAAATTTAATTTTTTTTTTTCTTTATTTTACAGT
MAL14|PF14_0375  ------------------------------------------------
su_gi_contig_886 ------------------------------------------------

PF14_0375        ATACATTTTTATGTTTTATATTTTATATTTTTTTCAGAATTAAAAATA
MAL14|PF14_0375  ------------------------------------------------
su_gi_contig_886 ------------------------------------------------

PF14_0375        AACACATATTTAAAAACACAAATAAGGGAATATTATATATATTAAAGT
MAL14|PF14_0375  ------------------------------------------------
su_gi_contig_886 ------------------------------------------------

PF14_0375        GTTCCAATATAATTATGCTCTTTTGACATATAACATGAACACTAATAT
MAL14|PF14_0375  ------------------------------------------------
su_gi_contig_886 ------------------------------------------------

PF14_0375        GGGTTATTAATCCATTCTTTTGATAATATATAATGATGTTGAAAAAAA
MAL14|PF14_0375  ------------------------------------------------
su_gi_contig_886 ------------------------------------------------

PF14_0375        AGAGTTCCATGTTCGTAAAAAAAAAAAAAAAAAAAAAAAAAAAATGAA
MAL14|PF14_0375  ------------------------------------------------
su_gi_contig_886 ------------------------------------------------

PF14_0375        GAAAAGGCACATACATAATATTATATATAAATATAAATAAATATATAT
MAL14|PF14_0375  ------------------------------------------------
su_gi_contig_886 ------------------------------------------------

PF14_0375        ATATATATAAATTAGTCAAATGTTCGACTTTTTATGACCTCACATTTT
MAL14|PF14_0375  ------------------------------------------------
su_gi_contig_886 ------------------------------------------------

PF14_0375        TATTAAACATAAAAATGACAAAAAAAAAAAAAAAAAAAAAAAGAAAAA
MAL14|PF14_0375  ------------------------------------------------
su_gi_contig_886 ------------------------------------------------

PF14_0375        GGGAGTAACACATAAATAAATAAATAAATAAATAAATATATATATATA
MAL14|PF14_0375  ------------------------------------------------
su_gi_contig_886 ------------------------------------------------

PF14_0375        TATATATATATATATATATATATATTTATATACATATACATATTTATA
MAL14|PF14_0375  ------------------------------------------------
su_gi_contig_886 ------------------------------------------------

PF14_0375        TACATACATATTTATATATTATATTTATTTATTTAGTTACGAATAAGT
MAL14|PF14_0375  ------------------------------------------------
su_gi_contig_886 ------------------------------------------------

PF14_0375        ATATATTTTTTTCTTGGCTTTATTATTATATGTCTGTGTGTTATAATT
MAL14|PF14_0375  ------------------------------------------------
su_gi_contig_886 ------------------------------------------------

PF14_0375        ACATATATAATTATTTTCTGGAATAGAATACTGAGCAGTAGGTTGATA
MAL14|PF14_0375  ------------------------------------------------
su_gi_contig_886 ------------------------------------------------

PF14_0375        TATTTGATTTTGAGTATTGTTATTCATATACATGTTAGAATTCATATT
MAL14|PF14_0375  ------------------------------------------------
su_gi_contig_886 ------------------------------------------------

PF14_0375        AAGCTTCATATTTTGTTGCACGTTATTATTAATGTGTGGAATGATATT
MAL14|PF14_0375  ------------------------------------------------
su_gi_contig_886 ------------------------------------------------

PF14_0375        ATTTAAATGATTGTGTACAACACTATTATCAATATTTTGATTGATGAT
MAL14|PF14_0375  ------------------------------------------------
su_gi_contig_886 ------------------------------------------------

PF14_0375        ATTTATAGATGAGTTTTTTCTAGTAATATTATTTTCTGAGTTATTAAT
MAL14|PF14_0375  ------------------------------------------------
su_gi_contig_886 ------------------------------------------------

PF14_0375        AATATCATTAATGATAGTATCATTCATAATAATATGATCACTAATATT
MAL14|PF14_0375  ------------------------------------------------
su_gi_contig_886 ------------------------------------------------

PF14_0375        ATTAATGTTAATAATATTATCATTTATCATAGTATCATTCATCATAGT
MAL14|PF14_0375  ------------------------------------------------
su_gi_contig_886 ------------------------------------------------

PF14_0375        ATCATTCAACATAGTATCATTCAACATAGTATCATTTATCATAGTATC
MAL14|PF14_0375  ------------------------------------------------
su_gi_contig_886 ------------------------------------------------

PF14_0375        ATTCATCATATTATCATTCAACATAGTATCATTTATAATATTCTCATT
MAL14|PF14_0375  ------------------------------------------------
su_gi_contig_886 ------------------------------------------------

PF14_0375        CATAATAATATTATTCATAATAATATTATTCATATTGTTCATATTGTT
MAL14|PF14_0375  ------------------------------------------------
su_gi_contig_886 ------------------------------------------------

PF14_0375        CACATTGTTCATACTGTTCATATTGTTCATATTGTTCATACTGTCCAT
MAL14|PF14_0375  ------------------------------------------------
su_gi_contig_886 ------------------------------------------------

PF14_0375        ACTGTTCATATTGTTCATATTGTTCATATTGTTCACATTGTTCATATT
MAL14|PF14_0375  ------------------------------------------------
su_gi_contig_886 ------------------------------------------------

PF14_0375        GCTCACATTGTTCACATTGTTCATATTGTTCACATTGTTCATATTGTT
MAL14|PF14_0375  ------------------------------------------------
su_gi_contig_886 ------------------------------------------------

PF14_0375        TATACTTATATCACTCATATTTGGATCATTCATTAAAGA
MAL14|PF14_0375  ---------------------------------------
su_gi_contig_886 ---------------------------------------

;

endblock;
