# Supplementary material for: cDNA sequences reveal considerable gene prediction inaccuracy in the Plasmodium falciparum genome
Source: BMC Genomics. 2007 Jul 27;8:255. doi: 10.1186/1471-2164-8-255 (PMC1978503; doi:10.1186/1471-2164-8-255)
Supplement: Additional file 2 — Genes with predicted coding regions fully covered by EST and confirmation of predicted introns. Aligned cDNA and predicted CDS sequences can be viewed by double clicking the hyper-linked gene names in the Excel file. [file 1471-2164-8-255-S2.zip › PF14_0378.TXT]

#NEXUS

[!This data assembled using Sequencher, from Gene Codes Corporation.]
begin data;
   dimensions ntax=3 nchar=4036;
   format datatype=dna gap=- interleave=yes;
   matrix

PF14_0378        TCATACTATATATATATATATAGTGTTATTTTTTTTGTTTTTTACTTA
MAL14|PF14_0378  ------------------------------------------------
su_gi_contig_293 ------------------------------------------------

PF14_0378        TTTATATTTATTATAACAAAAAAAAAAAAAAAATAATAAGGATCCCTT
MAL14|PF14_0378  ------------------------------------------------
su_gi_contig_293 ------------------------------------------------

PF14_0378        AAAAAATTATCACAATATGATTTTAAATGAAGAAGTTATAATATACAT
MAL14|PF14_0378  ------------------------------------------------
su_gi_contig_293 ------------------------------------------------

PF14_0378        GTTCTTAATATATAAATATTTAATGCTCAGTAATTTAATAATATACAT
MAL14|PF14_0378  ------------------------------------------------
su_gi_contig_293 ------------------------------------------------

PF14_0378        ATAATATTCATATATTAACTTCTATTTGTATATATACAAATAATACCA
MAL14|PF14_0378  ------------------------------------------------
su_gi_contig_293 ------------------------------------------------

PF14_0378        AGGATTTATTATTAATACACAATTTGATATTAAAAAGTAAGGGATTAT
MAL14|PF14_0378  ------------------------------------------------
su_gi_contig_293 ------------------------------------------------

PF14_0378        ATAAAAAAAAAAAAAAAAATTTATACATATATTAGTGTTATTTAAAAG
MAL14|PF14_0378  ------------------------------------------------
su_gi_contig_293 ------------------------------------------------

PF14_0378        AAAATTTATATTTTTACATGTAAAAAGCATCAAAATAATTTGTGGAAA
MAL14|PF14_0378  ------------------------------------------------
su_gi_contig_293 ------------------------------------------------

PF14_0378        AAAAACAATATCTTTAAGCTTTTAAATTATGAAGGCATTTAAATTTAA
MAL14|PF14_0378  ------------------------------------------------
su_gi_contig_293 ------------------------------------------------

PF14_0378        AACATTACGTAATTTTAACATGGAACTTTTAAATGTATATATTAAATA
MAL14|PF14_0378  ------------------------------------------------
su_gi_contig_293 ------------------------------------------------

PF14_0378        TATATACATATATATATAATATATATATTAAACATAAAGTTATAGATA
MAL14|PF14_0378  ------------------------------------------------
su_gi_contig_293 ------------------------------------------------

PF14_0378        TAATAATATTAACTAAATTATTTTTTAAACTATTTTATTAAAAAGTGA
MAL14|PF14_0378  ------------------------------------------------
su_gi_contig_293 ------------------------------------------------

PF14_0378        AGATTAATAAAAATTCAGAAATATATATAATTTATTTTTTTATATTTT
MAL14|PF14_0378  ------------------------------------------------
su_gi_contig_293 ------------------------------------------------

PF14_0378        AATTATTTTTATTAAATATTAAATAAATACCTTATTTTATTATTAAAC
MAL14|PF14_0378  ------------------------------------------------
su_gi_contig_293 ------------------------------------------------

PF14_0378        GGTAATTATAATATTTATGTAGTTCATTTCTTTGATATATATATATTG
MAL14|PF14_0378  ------------------------------------------------
su_gi_contig_293 ------------------------------------------------

PF14_0378        TATGGTATTTTTTTATTTATGCCATATTAACAATAATTTTAAAAACAT
MAL14|PF14_0378  ------------------------------------------------
su_gi_contig_293 ------------------------------------------------

PF14_0378        TCCTTTTTATATTATAAAAAAAAATAAAGAAATAATTAACTTCCTACA
MAL14|PF14_0378  ------------------------------------------------
su_gi_contig_293 ------------------------------------------------

PF14_0378        TGAGATATATTATATATATATATATATATAATATATATAAAATATGTC
MAL14|PF14_0378  ------------------------------------------------
su_gi_contig_293 ----------------TATATATATATATAATATATATAAAATATGTC

PF14_0378        TTAAGATTATTTAATTTTTTTTTATATATTTATTTTTTTTATTATTTT
MAL14|PF14_0378  ------------------------------------------------
su_gi_contig_293 TTAAGATTATTTAATTTTTTTTTATATATTTATTTTTTTTATTATTTT

PF14_0378        ATTTTATTTTTATTTTTAATTGTTATGTGTTCAAAACATATTTTAATT
MAL14|PF14_0378  ------------------------------------------------
su_gi_contig_293 ATTTTATTTTTATTTTTAATTGTTATGTGTTCAAAACATATTTTAATT

PF14_0378        ATATGAAATATTAAATTAAAATTGAACTTTTGAGACTTCTTATTTTTA
MAL14|PF14_0378  ------------------------------------------------
su_gi_contig_293 ATATGAAATATTAAATTAAAATTGAACTTTTGAGACTTCTTATTTTTA

PF14_0378        TATTATTATAAGATACATATGTAATTGTAGTATTAAAATATATTATTA
MAL14|PF14_0378  ------------------------------------------------
su_gi_contig_293 TATTATTATAAGATACATATGTAATTGTAGTATTAAAATATATTATTA

PF14_0378        TGTACCCCTAAATATATTATTATAATACACTTCTTTTATTTTTTATTT
MAL14|PF14_0378  ------------------------------------------------
su_gi_contig_293 TGTACCCCTAAATATATTATTATAATACACTTCTTTTATTTTTTATTT

PF14_0378        TTTTTTTTCATATAATTTTAAATTATTTGTTTGCGGTTTCTATTATAA
MAL14|PF14_0378  ------------------------------------------------
su_gi_contig_293 TTTTTTTTCATATAATTTTAAATTATTTGTTTGCGGTTTCTATTATAA

PF14_0378        TTTTTATTTCATATTCTTCTATGATATATTATAAATTATAATTTTTAT
MAL14|PF14_0378  ------------------------------------------------
su_gi_contig_293 TTTTTATTTCATATTCTTCTATGATATATTATAAATTATAATTTTTAT

PF14_0378        AATTGACCACTTTTTTTCTTAATAAAGTGAAAATAATAAAAAAAATAT
MAL14|PF14_0378  ------------------------------------------------
su_gi_contig_293 AATTGACCACTTTTTTTCTTAATAAAGTGAAAATAATAAAAAAAATAT

PF14_0378        TCCGTATATAAAAGAAAAACATATCAACAAAAATATATTATAATATTT
MAL14|PF14_0378  ------------------------------------------------
su_gi_contig_293 TCCGTATATAAAAGAAAAACATATCAACAAAAATATATTATAATATTT

PF14_0378        GCTTAATTTTTTTAATATAATATATTATTTTTATTATATCTTCCCTTC
MAL14|PF14_0378  ------------------------------------------------
su_gi_contig_293 GCTTAATTTTTTTAATATAATATATTATTTTTATTATATCTTCCCTTC

PF14_0378        ATTAAAGAAATTATAATATTTTAAAAAACTAATATTATAAGTATATAA
MAL14|PF14_0378  ------------------------------------------------
su_gi_contig_293 ATTAAAGAAATTATAATATTTTAAAAAACTAATATTATAAGTATATAA

PF14_0378        TTTTATTATTATTATTTTAAAGTGCTAACCCAAAAAAAATTTAATTAC
MAL14|PF14_0378  ------------------------------------------------
su_gi_contig_293 TTTTATTATTATTATTTTAAAGTGCTAACCCAAAAAAAATTTAATTAC

PF14_0378        TAAGTTTTTTATTTTTTTATTTTTTTATTTTATTATTTTTTAATTTTT
MAL14|PF14_0378  ------------------------------------------------
su_gi_contig_293 TAAGTTTTTTATTTTTTTATTTTTTTATTTTATTATTTTTTAATTTTT

PF14_0378        TCTTTTTACAAAATGGCTAGAAAATATTTTGTCGCAGCAAACTGGAAA
MAL14|PF14_0378  ------------ATGGCTAGAAAATATTTTGTCGCAGCAAACTGGAAA
su_gi_contig_293 TCTTTTTACAAAATGGCTAGAAAATATTTTGTCGCAGCAAACTGGAAA

PF14_0378        TGTAATGGAACTTTAGAAAGTATTAAATCTTTAACAAACAGTTTTAAC
MAL14|PF14_0378  TGTAATGGAACTTTAGAAAGTATTAAATCTTTAACAAACAGTTTTAAC
su_gi_contig_293 TGTAATGGAACTTTAGAAAGTATTAAATCTTTAACAAACAGTTTTAAC

PF14_0378        AATTTGGATTTTGATCCAAGCAAATTAGGTATATATCAAAAAGCACAA
MAL14|PF14_0378  AATTTGGATTTTGATCCAAGCAAATTAG--------------------
su_gi_contig_293 AATTTGGATTTTGATCCAAGCAAATTAG--------------------

PF14_0378        TTATATACCATAATATATATATATATATATATATATATATGTGATAAT
MAL14|PF14_0378  ------------------------------------------------
su_gi_contig_293 ------------------------------------------------

PF14_0378        TCTTATGATCATTATAAAATAATATATATATATGTATATATATATTAT
MAL14|PF14_0378  ------------------------------------------------
su_gi_contig_293 ------------------------------------------------

PF14_0378        ATGTTTATATTTATATACCTTATGTGCACACCTTGTACCTTTATATAT
MAL14|PF14_0378  ------------------------------------------------
su_gi_contig_293 ------------------------------------------------

PF14_0378        ATTTTTTTTTGTATATTAAAAATGATATTTTCATTTAAGTCATAGTAT
MAL14|PF14_0378  ------------------------------------------------
su_gi_contig_293 ------------------------------------------------

PF14_0378        ACTTCCACATATATATATATATATATATATATATGTTCAAATTTGTAA
MAL14|PF14_0378  ------------------------------------------------
su_gi_contig_293 ------------------------------------------------

PF14_0378        AATATATATTTGTATGTTTTTATTCCCTAGACGTTGTTGTTTTTCCTG
MAL14|PF14_0378  ------------------------------ACGTTGTTGTTTTTCCTG
su_gi_contig_293 ------------------------------ACGTTGTTGTTTTTCCTG

PF14_0378        TTTCCGTACATTATGATCATACAAGGAAATTACTTCAGAGTAAGTTTT
MAL14|PF14_0378  TTTCCGTACATTATGATCATACAAGGAAATTACTTCAGAGTAAGTTTT
su_gi_contig_293 TTTCCGTACATTATGATCATACAAGGAAATTACTTCAGAGTAAGTTTT

PF14_0378        CTACTGGTATTCAGAATGTATCAAAATTCGGAAATGGATCATACACAG
MAL14|PF14_0378  CTACTGGTATTCAGAATGTATCAAAATTCGGAAATGGATCATACACAG
su_gi_contig_293 CTACTGGTATTCAGAATGTATCAAAATTCGGAAATGGATCATACACAG

PF14_0378        GTGAAGTAAGTGCAGAAATTGCCAAGGATTTAAATATTGAATATGTTA
MAL14|PF14_0378  GTGAAGTAAGTGCAGAAATTGCCAAGGATTTAAATATTGAATATGTTA
su_gi_contig_293 GTGAAGTAAGTGCAGAAATTGCCAAGGATTTAAATATTGAATATGTTA

PF14_0378        TTATTGGTCATTTTGAAAGAAGAAAATATTTCCATGAAACCGATGAAG
MAL14|PF14_0378  TTATTGGTCATTTTGAAAGAAGAAAATATTTCCATGAAACCGATGAAG
su_gi_contig_293 TTATTGGTCATTTTGAAAGAAGAAAATATTTCCATGAAACCGATGAAG

PF14_0378        ATGTTCGTGAAAAATTACAAGCTTCATTAAAAAATAATTTAAAAGCCG
MAL14|PF14_0378  ATGTTCGTGAAAAATTACAAGCTTCATTAAAAAATAATTTAAAAGCCG
su_gi_contig_293 ATGTTCGTGAAAAATTACAAGCTTCATTAAAAAATAATTTAAAAGCCG

PF14_0378        TTGTATGTTTTGGTGAATCTTTAGAACAAAGAGAACAAAATAAAACTA
MAL14|PF14_0378  TTGTATGTTTTGGTGAATCTTTAGAACAAAGAGAACAAAATAAAACTA
su_gi_contig_293 TTGTATGTTTTGGTGAATCTTTAGAACAAAGAGAACAAAATAAAACTA

PF14_0378        TCGAAGTTATTACAAAACAAGTTAAAGCATTTGTTGATTTAATTGATA
MAL14|PF14_0378  TCGAAGTTATTACAAAACAAGTTAAAGCATTTGTTGATTTAATTGATA
su_gi_contig_293 TCGAAGTTATTACAAAACAAGTTAAAGCATTTGTTGATTTAATTGATA

PF14_0378        ATTTTGATAATGTTATTTTGGCTTATGAACCTTTATGGGCTATTGGTA
MAL14|PF14_0378  ATTTTGATAATGTTATTTTGGCTTATGAACCTTTATGGGCTATTGGTA
su_gi_contig_293 ATTTTGATAATGTTATTTTGGCTTATGAACCTTTATGGGCTATTGGTA

PF14_0378        CTGGTAAAACAGCTACACCTGAACAAGCTCAATTAGTACACAAAGAAA
MAL14|PF14_0378  CTGGTAAAACAGCTACACCTGAACAAGCTCAATTAGTACACAAAGAAA
su_gi_contig_293 CTGGTAAAACAGCTACACCTGAACAAGCTCAATTAGTACACAAAGAAA

PF14_0378        TCAGAAAAATTGTAAAAGATACATGCGGAGAAAAACAAGCTAACCAAA
MAL14|PF14_0378  TCAGAAAAATTGTAAAAGATACATGCGGAGAAAAACAAGCTAACCAAA
su_gi_contig_293 TCAGAAAAATTGTAAAAGATACATGCGGAGAAAAACAAGCTAACCAAA

PF14_0378        TAAGAATATTATATGGAGGTAGTGTTAATACTGAAAACTGCTCTTCAT
MAL14|PF14_0378  TAAGAATATTATATGGAGGTAGTGTTAATACTGAAAACTGCTCTTCAT
su_gi_contig_293 TAAGAATATTATATGGAGGTAGTGTTAATACTGAAAACTGCTCTTCAT

PF14_0378        TAATTCAACAAGAAGATATTGATGGTTTCTTAGTTGGAAATGCTTCCT
MAL14|PF14_0378  TAATTCAACAAGAAGATATTGATGGTTTCTTAGTTGGAAATGCTTCCT
su_gi_contig_293 TAATTCAACAAGAAGATATTGATGGTTTCTTAGTTGGAAATGCTTCCT

PF14_0378        TAAAAGAATCTTTTGTTGATATAATAAAAAGTGCTATGTAAAATATAT
MAL14|PF14_0378  TAAAAGAATCTTTTGTTGATATAATAAAAAGTGCTATGTAA-------
su_gi_contig_293 TAAAAGAATCTTTTGTTGATATAATAAAAAGTGCTATGTAAAATATAT

PF14_0378        ATATATATATTACAAATGAATAATGAATAGATATACATATATATATAT
MAL14|PF14_0378  ------------------------------------------------
su_gi_contig_293 ATATATATATTACAAATGAATAATGAATAGATATACATATATATATAT

PF14_0378        TTGATAACATTTTTCTTTTATATATATTTTATAAATGCATTTACGACT
MAL14|PF14_0378  ------------------------------------------------
su_gi_contig_293 TTGATAACATTTTTCTTTTATATATATTTTATAAATGCATTTACGACT

PF14_0378        TTAAAAAAAAATGAGGTGAACGTATTCTATATATATATATATATATAT
MAL14|PF14_0378  ------------------------------------------------
su_gi_contig_293 TTAAAAAAAAATGAGGTGAACGTATTCTATATATATATATATATATAT

PF14_0378        ATGTTGCATTCAAATTTTGAAAAACTATTTCTCATTTTTATCATATTT
MAL14|PF14_0378  ------------------------------------------------
su_gi_contig_293 ATGTTGCATTCAAATTTTGAAAAACTATTTCTCATTTTTATCATATTT

PF14_0378        ATTTATTTTATCATATTCGTGTTTTCTCATTTTCTTATTTTTTTATTC
MAL14|PF14_0378  ------------------------------------------------
su_gi_contig_293 ATTTATTTTATCATATTCGTGTTTTCTCATTTTCTTATTTTTTTATTC

PF14_0378        ATCGTCATGTTCCGAACTTTTCTCGCAAAAGTGTATTTATAATATTTA
MAL14|PF14_0378  ------------------------------------------------
su_gi_contig_293 ATCGTCATGTTCCGAACTTTTCTCGCAAAAGTGTATTTATAATATTTA

PF14_0378        TGCCTTTATGATTTTATCACTTACCAACATATAATAATAATAAAAAAA
MAL14|PF14_0378  ------------------------------------------------
su_gi_contig_293 TGCCTTTATGATTTTATCACTTACCAACATATAATAATAATA------

PF14_0378        AAAAAAAAAAAAAAAAAAAAAAATCAAACTCTCAACATTTTTAACACA
MAL14|PF14_0378  ------------------------------------------------
su_gi_contig_293 ------------------------------------------------

PF14_0378        TAAATAAAATTTGTGATAAGGGAAATGTAAATTATATTAAACGTTTTA
MAL14|PF14_0378  ------------------------------------------------
su_gi_contig_293 ------------------------------------------------

PF14_0378        TCATTTTAAAAAGGTTTATACATATATGGTAACTATTAAAAAATCAAA
MAL14|PF14_0378  ------------------------------------------------
su_gi_contig_293 ------------------------------------------------

PF14_0378        TATATAAAAATGTATTGACAAAAAAAAAAAAAAAAAAAAAAAATTACA
MAL14|PF14_0378  ------------------------------------------------
su_gi_contig_293 ------------------------------------------------

PF14_0378        AGTAAATGTTTAAATATATATACATATATATTTCTTTTTCTATGAAGA
MAL14|PF14_0378  ------------------------------------------------
su_gi_contig_293 ------------------------------------------------

PF14_0378        ACATTTATTCTTTTGAATAATTTTTGATATAGAAGGTAAAAGATCTTT
MAL14|PF14_0378  ------------------------------------------------
su_gi_contig_293 ------------------------------------------------

PF14_0378        GGTATGAGTAATATTTAAATATTTTTTCAAGGTGCCCATAATTGTAAA
MAL14|PF14_0378  ------------------------------------------------
su_gi_contig_293 ------------------------------------------------

PF14_0378        CGCGGCGAAATATTCATCAATGTCTTCTATTTTAATTCTACAAAAAAT
MAL14|PF14_0378  ------------------------------------------------
su_gi_contig_293 ------------------------------------------------

PF14_0378        AAATAAATAAATAAATAAATAAATGAATATATATATATATATATATGT
MAL14|PF14_0378  ------------------------------------------------
su_gi_contig_293 ------------------------------------------------

PF14_0378        TGTTGTTTATATCTATTATTGCTCTTTTTTTTTTCTTTTTTTTTTAAT
MAL14|PF14_0378  ------------------------------------------------
su_gi_contig_293 ------------------------------------------------

PF14_0378        TACTTGTTCTTTATTTTTTCTCCAATTTCTCTTGTGGTGATCAATTCT
MAL14|PF14_0378  ------------------------------------------------
su_gi_contig_293 ------------------------------------------------

PF14_0378        TTTACCTTTTTTTCAATCTGTTAAAAATAAATAAAGATATATATATAT
MAL14|PF14_0378  ------------------------------------------------
su_gi_contig_293 ------------------------------------------------

PF14_0378        ATATATATATATATATATACAAATTTTAAATGTTTATATGTTGACACA
MAL14|PF14_0378  ------------------------------------------------
su_gi_contig_293 ------------------------------------------------

PF14_0378        TTCGTACTAAAATATATAACATAATAGTTAGGTTGATACGCACTGTTA
MAL14|PF14_0378  ------------------------------------------------
su_gi_contig_293 ------------------------------------------------

PF14_0378        TTTCTCTTTTTTTCATTCTCACCTCTTCAAAATTATCAACTTTGTTTA
MAL14|PF14_0378  ------------------------------------------------
su_gi_contig_293 ------------------------------------------------

PF14_0378        AATTTAGACAAGACGATATAGATCTAATGAAATATGATTGTGTTTTTA
MAL14|PF14_0378  ------------------------------------------------
su_gi_contig_293 ------------------------------------------------

PF14_0378        TCTAAAAAAAAAAAAATAAATATATATATATATATATAAATATTATAC
MAL14|PF14_0378  ------------------------------------------------
su_gi_contig_293 ------------------------------------------------

PF14_0378        ATATATATTTTAAATGATTAATAAATCAATATTCTATATATATATATA
MAL14|PF14_0378  ------------------------------------------------
su_gi_contig_293 ------------------------------------------------

PF14_0378        TATATATATATATATATATATACATATATATTGTATCATTTTCATATT
MAL14|PF14_0378  ------------------------------------------------
su_gi_contig_293 ------------------------------------------------

PF14_0378        AATTCATACTTTTGAATTTAATGAGTTCATATGCCCTATAATATTGTT
MAL14|PF14_0378  ------------------------------------------------
su_gi_contig_293 ------------------------------------------------

PF14_0378        GATTTTATCAATATTATATATGTTCATGTAAGTCTTAATAATTTTACT
MAL14|PF14_0378  ------------------------------------------------
su_gi_contig_293 ------------------------------------------------

PF14_0378        GATAATTTCTTTGGAATGTTTGTTTAGAATATATTCTGCCTTTTCAAA
MAL14|PF14_0378  ------------------------------------------------
su_gi_contig_293 ------------------------------------------------

PF14_0378        AGAACCCTGTAATAGAAGCAAATAAAATAATAAGTATATATAGAACCC
MAL14|PF14_0378  ------------------------------------------------
su_gi_contig_293 ------------------------------------------------

PF14_0378        TATGATGATAAGTACGTATCATACATATATATATATATATATATATAT
MAL14|PF14_0378  ------------------------------------------------
su_gi_contig_293 ------------------------------------------------

PF14_0378        ATAT
MAL14|PF14_0378  ----
su_gi_contig_293 ----

;

endblock;
