# Supplementary material for: cDNA sequences reveal considerable gene prediction inaccuracy in the Plasmodium falciparum genome
Source: BMC Genomics. 2007 Jul 27;8:255. doi: 10.1186/1471-2164-8-255 (PMC1978503; doi:10.1186/1471-2164-8-255)
Supplement: Additional file 2 — Genes with predicted coding regions fully covered by EST and confirmation of predicted introns. Aligned cDNA and predicted CDS sequences can be viewed by double clicking the hyper-linked gene names in the Excel file. [file 1471-2164-8-255-S2.zip › PF14_0411.TXT]

#NEXUS

[!This data assembled using Sequencher, from Gene Codes Corporation.]
begin data;
   dimensions ntax=4 nchar=2653;
   format datatype=dna gap=- interleave=yes;
   matrix

PF14_0411g                ATAGTGATATATATTATAAATCATTAGAAATTCTACGAAAAAAAAGAA
Pfa3D7|chr14|PF14_0411|Pf ------------------------------------------------
SU_CLEAN_contig_1819      ------------------------------------------------
SU_CLEAN_contig_2418      ------------------------------------------------

PF14_0411g                ATGATATGACAACTTTGAATTTAATATATGCAAAATATTTTCTTAGAA
Pfa3D7|chr14|PF14_0411|Pf ------------------------------------------------
SU_CLEAN_contig_1819      ------------------------------------------------
SU_CLEAN_contig_2418      ------------------------------------------------

PF14_0411g                TTTTTATTGAAAAGCAAGAAGCACATTTTCAAAAATTACCTCGTTCCC
Pfa3D7|chr14|PF14_0411|Pf ------------------------------------------------
SU_CLEAN_contig_1819      ------------------------------------------------
SU_CLEAN_contig_2418      ------------------------------------------------

PF14_0411g                TTAAGCAGTTCGCTAAGGAAATTTTGAATTCTGATAATAATTAAAAAA
Pfa3D7|chr14|PF14_0411|Pf ------------------------------------------------
SU_CLEAN_contig_1819      ------------------------------------------------
SU_CLEAN_contig_2418      ------------------------------------------------

PF14_0411g                AATATTTTAAAATTAGAAATATAAAAAATATATATTAAATACATATTA
Pfa3D7|chr14|PF14_0411|Pf ------------------------------------------------
SU_CLEAN_contig_1819      ------------------------------------------------
SU_CLEAN_contig_2418      ------------------------------------------------

PF14_0411g                ATAGATGTCGTTAGACTATAAAATAACAATATGGTATATTTTGTTATA
Pfa3D7|chr14|PF14_0411|Pf ------------------------------------------------
SU_CLEAN_contig_1819      ------------------------------------------------
SU_CLEAN_contig_2418      ------------------------------------------------

PF14_0411g                TTTATATGAATATTATATATAAATTCTCCTTTTTATATAATTTAAATA
Pfa3D7|chr14|PF14_0411|Pf ------------------------------------------------
SU_CLEAN_contig_1819      ------------------------------------------------
SU_CLEAN_contig_2418      ------------------------------------------------

PF14_0411g                TATATATATATATTTTTTAATTTAATTTAAATCTTTTTTTTTTTTTTT
Pfa3D7|chr14|PF14_0411|Pf ------------------------------------------------
SU_CLEAN_contig_1819      ------------------------------------------------
SU_CLEAN_contig_2418      ------------------------------------------------

PF14_0411g                TTTTTTTTTTTTTGTGTTATAATTAATATTATGTTTTTATTTATTATT
Pfa3D7|chr14|PF14_0411|Pf ------------------------------------------------
SU_CLEAN_contig_1819      ------------------------------------------------
SU_CLEAN_contig_2418      ------------------------------------------------

PF14_0411g                ATTTTTTTTTATTTTTCAATATTATTTTAGGGATGTTTATAGTAACCC
Pfa3D7|chr14|PF14_0411|Pf ------------------------------------------------
SU_CLEAN_contig_1819      ------------------------------------------------
SU_CLEAN_contig_2418      ------------------------------------------------

PF14_0411g                TCATTCCTTGTTCCCCCCTTTTGATCTAAATAATATATATTTTTATGT
Pfa3D7|chr14|PF14_0411|Pf ------------------------------------------------
SU_CLEAN_contig_1819      ------------------------------------------------
SU_CLEAN_contig_2418      ------------------------------------------------

PF14_0411g                ATATATTAATCTATTTATTAATATATATATATATAAGTTCATTTGTAA
Pfa3D7|chr14|PF14_0411|Pf ------------------------------------------------
SU_CLEAN_contig_1819      ------------------------------------------------
SU_CLEAN_contig_2418      ------------------------------------------------

PF14_0411g                AAATTTAACAATATCTTTCTCATTTGTTTTTAATATATATCTATCATA
Pfa3D7|chr14|PF14_0411|Pf ------------------------------------------------
SU_CLEAN_contig_1819      ------------------------------------------------
SU_CLEAN_contig_2418      ------------------------------------------------

PF14_0411g                TAAAACTTATATATTTCTCAAAAAAAAAAATATATTTACACTTGAGGC
Pfa3D7|chr14|PF14_0411|Pf ------------------------------------------------
SU_CLEAN_contig_1819      ------------------------------------------------
SU_CLEAN_contig_2418      ------------------------------------------------

PF14_0411g                ATATTATTTTATATAAATATGTTTTTGAATGAGTGCATTAAAATAAAA
Pfa3D7|chr14|PF14_0411|Pf ------------------------------------------------
SU_CLEAN_contig_1819      ------------------------------------------------
SU_CLEAN_contig_2418      ------------------------------------------------

PF14_0411g                CATTTAGAATTATATATGTGGTAAATAATTATTATATAATATATTTCT
Pfa3D7|chr14|PF14_0411|Pf ------------------------------------------------
SU_CLEAN_contig_1819      ------------------------------------------------
SU_CLEAN_contig_2418      ------------------------------------------------

PF14_0411g                AATATATAGTATTTTAATAATATATATATATAAAATACGTAACATGAA
Pfa3D7|chr14|PF14_0411|Pf ------------------------------------------------
SU_CLEAN_contig_1819      ------------------------------------------------
SU_CLEAN_contig_2418      ------------------------------------------------

PF14_0411g                AACACTAACATTATATTTAAAGGAATAAAAAAAAAAAAAAAAAAAAAA
Pfa3D7|chr14|PF14_0411|Pf ------------------------------------------------
SU_CLEAN_contig_1819      ------------------------------------------------
SU_CLEAN_contig_2418      ------------------------------------------------

PF14_0411g                AAAAGAAATGAAATGAAATCATAAATTTATATATTAAAATATTTATAT
Pfa3D7|chr14|PF14_0411|Pf ------------------------------------------------
SU_CLEAN_contig_1819      ---------------------TAAATTTATATATTAAAATATTTATAT
SU_CLEAN_contig_2418      ------------------------ATTTATATATTAAAATATTTATAT

PF14_0411g                AATATTTATATGTAAATATTTGTTTATATATATTTATTTATTTAAATA
Pfa3D7|chr14|PF14_0411|Pf ------------------------------------------------
SU_CLEAN_contig_1819      AATATTTATATGTAAATATTTGTTTATATATATTTATTTATTTAAATA
SU_CLEAN_contig_2418      AATATTTATATGTAAATATTTGTTTATATATATTTATTTATTTAAATA

PF14_0411g                TCGTGTTAAATATTTTAATTTTTTTAAACAAATTCCAAAGATGGCTAC
Pfa3D7|chr14|PF14_0411|Pf ----------------------------------------ATGGCTAC
SU_CLEAN_contig_1819      TCGTGTTAAATATTTTAATTTTTTTAAACAAATTCCAAAGATGGCTAC
SU_CLEAN_contig_2418      TCGTGTTAAATATTTTAATTTTTTTAAACAAATTCCAAAGATGGCTAC

PF14_0411g                AATTAGTGGGTCAGAAACATTTTTACCCTTGGCTTTAATGGATAAGTG
Pfa3D7|chr14|PF14_0411|Pf AATTAGTGGGTCAGAAACATTTTTACCCTTGGCTTTAATGGATAAGTG
SU_CLEAN_contig_1819      AATTAGTGGGTCAGAAACATTTTTACCCTTGGCTTTAATGGATAAGTG
SU_CLEAN_contig_2418      AATTAGTGGGTCAGAAACATTTTTACCCTTGGCTTTAATGGATAAGTG

PF14_0411g                TATTGGTATAAAAAAAAAAAAATTTATGTAATATGTTATATTCATGTA
Pfa3D7|chr14|PF14_0411|Pf TATTG-------------------------------------------
SU_CLEAN_contig_1819      TATTG-------------------------------------------
SU_CLEAN_contig_2418      TATTG-------------------------------------------

PF14_0411g                GAACTCAAATGTTTTTATGTATTCTTCAATATAATATATACCTAAATA
Pfa3D7|chr14|PF14_0411|Pf ------------------------------------------------
SU_CLEAN_contig_1819      ------------------------------------------------
SU_CLEAN_contig_2418      ------------------------------------------------

PF14_0411g                ACTAGATACTATATGATTATATATATTCAGATATTGTATTATTAAAAT
Pfa3D7|chr14|PF14_0411|Pf ------------------------------------------------
SU_CLEAN_contig_1819      ------------------------------------------------
SU_CLEAN_contig_2418      ------------------------------------------------

PF14_0411g                TTTATGTTTTTCTTGATATTATATAAATATTTTTCTTTTTTCATTCTA
Pfa3D7|chr14|PF14_0411|Pf ------------------------------------------------
SU_CLEAN_contig_1819      ------------------------------------------------
SU_CLEAN_contig_2418      ------------------------------------------------

PF14_0411g                TATAATATTTCAATAGGAAGTAAAATATGGATAATGATGAAAGGCGAT
Pfa3D7|chr14|PF14_0411|Pf ----------------GAAGTAAAATATGGATAATGATGAAAGGCGAT
SU_CLEAN_contig_1819      ----------------GAAGTAAAATATGGATAATGATGAAAGGCGAT
SU_CLEAN_contig_2418      ----------------GAAGTAAAATATGGATAATGATGAAAGGCGAT

PF14_0411g                AAAGAAATTGTAGGTAAATTGGTTGGATTCGATGAATATGTAAATATG
Pfa3D7|chr14|PF14_0411|Pf AAAGAAATTGTAGGTAAATTGGTTGGATTCGATGAATATGTAAATATG
SU_CLEAN_contig_1819      AAAGAAATTGTAGGTAAATTGGTTGGATTCGATGAATATGTAAATATG
SU_CLEAN_contig_2418      AAAGAAATTGTAGGTAAATTGGTTGGATTCGATGAATATGTAAATATG

PF14_0411g                GTAAGTTACAAATAAACACGAAAGAAAAGAAAAAATTACATATAATAT
Pfa3D7|chr14|PF14_0411|Pf ------------------------------------------------
SU_CLEAN_contig_1819      ------------------------------------------------
SU_CLEAN_contig_2418      ------------------------------------------------

PF14_0411g                TATATATTACATATATATCACTTTAACATTCAATTTGTTTTAAACATT
Pfa3D7|chr14|PF14_0411|Pf ------------------------------------------------
SU_CLEAN_contig_1819      ------------------------------------------------
SU_CLEAN_contig_2418      ------------------------------------------------

PF14_0411g                TTAAATATGTATACATATATATATATATATATATATATATATATATAG
Pfa3D7|chr14|PF14_0411|Pf ------------------------------------------------
SU_CLEAN_contig_1819      ------------------------------------------------
SU_CLEAN_contig_2418      ------------------------------------------------

PF14_0411g                GTATTAGAAGATGTTACAGAATACACGTACGCAAATAATGTTAAAAAA
Pfa3D7|chr14|PF14_0411|Pf GTATTAGAAGATGTTACAGAATACACGTACGCAAATAATGTTAAAAAA
SU_CLEAN_contig_1819      GTATTAGAAGATGTTACAGAATACACGTACGCAAATAATGTTAAAAAA
SU_CLEAN_contig_2418      GTATTAGAAGATGTTACAGAATACACGTACGCAAATAATGTTAAAAAA

PF14_0411g                GTAAATAAAATTAAAAAATTATTATTAAATGGATTAAATATAACTATT
Pfa3D7|chr14|PF14_0411|Pf GTAAATAAAATTAAAAAATTATTATTAAATGGATTAAATATAACTATT
SU_CLEAN_contig_1819      GTAAATAAAATTAAAAAATTATTATTAAATGGATTAAATATAACTATT
SU_CLEAN_contig_2418      GTAAATAAAATTAAAAAATTATTATTAAATGGATTAAATATAACTATT

PF14_0411g                ATGGTTCCAGGAGGAACTCCAGTGAATTATTATGATTACGAAGAAAAG
Pfa3D7|chr14|PF14_0411|Pf ATGGTTCCAGGAGGAACTCCAGTGAATTATTATGATTACGAAGAAAAG
SU_CLEAN_contig_1819      ATGGTTCCAGGAGGAACTCCAGTGAATTATTATGATTACGAAGAAAAG
SU_CLEAN_contig_2418      ATGGTTCCAGGAGGAACTCCAGTGAATTATTATGATTACGAAGAAAAG

PF14_0411g                TTAGAAGAAAATATAGCATAAATAAATACGTTAAAATATACAGAGTAT
Pfa3D7|chr14|PF14_0411|Pf TTAGAAGAAAATATAGCATAA---------------------------
SU_CLEAN_contig_1819      TTAGAAGAAAATATAGCATAAATAAATACGTTAAAATATACAGAGTAT
SU_CLEAN_contig_2418      TTAGAAGAAAATATAGCATAAATAAATACGTTAAAATATACAGAGTAT

PF14_0411g                ATAATTTTCATGTTTTTAATATTGTACTCTCATTTTATATATCTATTT
Pfa3D7|chr14|PF14_0411|Pf ------------------------------------------------
SU_CLEAN_contig_1819      ATAATTTTCATGTTTTTAATATTGTACTCTCATTTTATATATCTATTT
SU_CLEAN_contig_2418      ATAATTTTCATGTTTTTAATATTGTACTCTCATTTTATATATCTATTT

PF14_0411g                TTAAAAAATTTTTTCGAAATAATATTATATATATTTTAAGTATTATCT
Pfa3D7|chr14|PF14_0411|Pf ------------------------------------------------
SU_CLEAN_contig_1819      TTAAAAAATTTTTTCGAAATAATATTATATATATTTTAAGTATTATCT
SU_CLEAN_contig_2418      TTAAAAAATTTTTTCGAAATAATATTATATATATTTTAAGTATTATCT

PF14_0411g                TTATTTTTATTATATGTTTTTATTATTTATTTATTTTTTTTAATTTCT
Pfa3D7|chr14|PF14_0411|Pf ------------------------------------------------
SU_CLEAN_contig_1819      TTATTTTTATTATATGTTTTTATTATTTATTTATTTTTTTTAATTTCT
SU_CLEAN_contig_2418      TTATTTTTATTATATGTTTTTATTATTTATTTATTTTTTTTAATTTCT

PF14_0411g                TTATAAAAATAGACATACACGAAAAAAATAAAATAAAATGAATAAATA
Pfa3D7|chr14|PF14_0411|Pf ------------------------------------------------
SU_CLEAN_contig_1819      TTATAAAAATAGACATACACGAAAAAAATAAAATAAAATGAATAAATA
SU_CLEAN_contig_2418      TTATAAAAATAGACATACACGAAAAAAATAAAATAAAATGAATAAATA

PF14_0411g                TAAATATATAAACATACAAATATGTATATATATATATACACATTCATG
Pfa3D7|chr14|PF14_0411|Pf ------------------------------------------------
SU_CLEAN_contig_1819      TAAGTAAAAAAAAAAAAAAAAA--------------------------
SU_CLEAN_contig_2418      T-----------------------------------------------

PF14_0411g                CATTCTTTCATATAATATGTATATAAATTTAAAAAGCCACAAACGCCC
Pfa3D7|chr14|PF14_0411|Pf ------------------------------------------------
SU_CLEAN_contig_1819      ------------------------------------------------
SU_CLEAN_contig_2418      ------------------------------------------------

PF14_0411g                AGAGGACTATGGAGCCATCGGGATAACCATTAGAAGTTGCAATAATAT
Pfa3D7|chr14|PF14_0411|Pf ------------------------------------------------
SU_CLEAN_contig_1819      ------------------------------------------------
SU_CLEAN_contig_2418      ------------------------------------------------

PF14_0411g                TTTGGTTTTTCGGATAAGTGTCAACACTAGTTAAAAATGATATTCGTT
Pfa3D7|chr14|PF14_0411|Pf ------------------------------------------------
SU_CLEAN_contig_1819      ------------------------------------------------
SU_CLEAN_contig_2418      ------------------------------------------------

PF14_0411g                TCTTATTTGTATCTATTGAATGAGAATAATAAGAATGGTTATCCACAT
Pfa3D7|chr14|PF14_0411|Pf ------------------------------------------------
SU_CLEAN_contig_1819      ------------------------------------------------
SU_CLEAN_contig_2418      ------------------------------------------------

PF14_0411g                AATAGTTTGGTAAATAAAGATTTTTTATAGAATTAACATGGAAGCCGG
Pfa3D7|chr14|PF14_0411|Pf ------------------------------------------------
SU_CLEAN_contig_1819      ------------------------------------------------
SU_CLEAN_contig_2418      ------------------------------------------------

PF14_0411g                TATAAAGATCATATACATGTGCATATGTATCGATAGATGGAATTATAC
Pfa3D7|chr14|PF14_0411|Pf ------------------------------------------------
SU_CLEAN_contig_1819      ------------------------------------------------
SU_CLEAN_contig_2418      ------------------------------------------------

PF14_0411g                ATTTATCTCCTGCAATACAAGAGGAAAATTTTGGAATGTCATCTTCAT
Pfa3D7|chr14|PF14_0411|Pf ------------------------------------------------
SU_CLEAN_contig_1819      ------------------------------------------------
SU_CLEAN_contig_2418      ------------------------------------------------

PF14_0411g                TTGATATAATTTCTGATAACATATAATATAAGGAAGGTTCTTTTTCAT
Pfa3D7|chr14|PF14_0411|Pf ------------------------------------------------
SU_CLEAN_contig_1819      ------------------------------------------------
SU_CLEAN_contig_2418      ------------------------------------------------

PF14_0411g                CAATATTTAACGAATGATAATTTGTATTTAAAAAATTATTATGGTTAA
Pfa3D7|chr14|PF14_0411|Pf ------------------------------------------------
SU_CLEAN_contig_1819      ------------------------------------------------
SU_CLEAN_contig_2418      ------------------------------------------------

PF14_0411g                AGTATGATTTGACATAATTATAATTATATTTTAGACTATCATTTATAT
Pfa3D7|chr14|PF14_0411|Pf ------------------------------------------------
SU_CLEAN_contig_1819      ------------------------------------------------
SU_CLEAN_contig_2418      ------------------------------------------------

PF14_0411g                TATCATATGGAACAAGATCCATATATTTTAGATTATCTACAAAAAGAG
Pfa3D7|chr14|PF14_0411|Pf ------------------------------------------------
SU_CLEAN_contig_1819      ------------------------------------------------
SU_CLEAN_contig_2418      ------------------------------------------------

PF14_0411g                ACCATGTGGGTTCTAATTTGTTATTAACATGTTCATAAAAGGTATTAC
Pfa3D7|chr14|PF14_0411|Pf ------------------------------------------------
SU_CLEAN_contig_1819      ------------------------------------------------
SU_CLEAN_contig_2418      ------------------------------------------------

PF14_0411g                TTTTTATAGTATTCTCATCGTAAATACTTGAATCGCTATTAGAATAGT
Pfa3D7|chr14|PF14_0411|Pf ------------------------------------------------
SU_CLEAN_contig_1819      ------------------------------------------------
SU_CLEAN_contig_2418      ------------------------------------------------

PF14_0411g                TCGATTCAGGATAATCATCATGTTCAACTGTAATATTATTATCATTAT
Pfa3D7|chr14|PF14_0411|Pf ------------------------------------------------
SU_CLEAN_contig_1819      ------------------------------------------------
SU_CLEAN_contig_2418      ------------------------------------------------

PF14_0411g                TATTATAATATTTATTATTATCATATTTCTTATAATTATTTTTATTCT
Pfa3D7|chr14|PF14_0411|Pf ------------------------------------------------
SU_CLEAN_contig_1819      ------------------------------------------------
SU_CLEAN_contig_2418      ------------------------------------------------

PF14_0411g                TATCCTTATTGTT
Pfa3D7|chr14|PF14_0411|Pf -------------
SU_CLEAN_contig_1819      -------------
SU_CLEAN_contig_2418      -------------

;

endblock;
