# Supplementary material for: cDNA sequences reveal considerable gene prediction inaccuracy in the Plasmodium falciparum genome
Source: BMC Genomics. 2007 Jul 27;8:255. doi: 10.1186/1471-2164-8-255 (PMC1978503; doi:10.1186/1471-2164-8-255)
Supplement: Additional file 2 — Genes with predicted coding regions fully covered by EST and confirmation of predicted introns. Aligned cDNA and predicted CDS sequences can be viewed by double clicking the hyper-linked gene names in the Excel file. [file 1471-2164-8-255-S2.zip › PF14_0425.TXT]

#NEXUS

[!This data assembled using Sequencher, from Gene Codes Corporation.]
begin data;
   dimensions ntax=3 nchar=4576;
   format datatype=dna gap=- interleave=yes;
   matrix

PF14_0425        TTACATGCATTTATTTTATTTTCAAAATTTTGTAAATATATAAAATAA
MAL14|PF14_0425  ------------------------------------------------
su_gi_contig_404 ------------------------------------------------

PF14_0425        ATAAATATATATTATATATATATATATATATATAATATGTTATTTAAT
MAL14|PF14_0425  ------------------------------------------------
su_gi_contig_404 ------------------------------------------------

PF14_0425        TATTAATGTCCAATTCTTCATATATTATTTTATTTTTTATTATATTAT
MAL14|PF14_0425  ------------------------------------------------
su_gi_contig_404 ------------------------------------------------

PF14_0425        TTTATTTTATTATATTACTTTATTTTTTGTTATATTATTTAATATAAT
MAL14|PF14_0425  ------------------------------------------------
su_gi_contig_404 ------------------------------------------------

PF14_0425        AATTAATTTATATTTTACATGATAACATAATGTTCATAATGAAGTTAC
MAL14|PF14_0425  ------------------------------------------------
su_gi_contig_404 ------------------------------------------------

PF14_0425        ATTTTCATCACTATTTACCATTCTGAAAAATATAGAGCTAATACCTAT
MAL14|PF14_0425  ------------------------------------------------
su_gi_contig_404 ------------------------------------------------

PF14_0425        ATATATACATATAATATATATATTCATGTGATTTATAGAAAATAAAAA
MAL14|PF14_0425  ------------------------------------------------
su_gi_contig_404 ------------------------------------------------

PF14_0425        TATTATTTATGTATTTATATATAATATATACAAAATATACTCATGATA
MAL14|PF14_0425  ------------------------------------------------
su_gi_contig_404 ------------------------------------------------

PF14_0425        TATATGAACTATATCTCTTTTTATATATGCAATGTAATATTATTATTA
MAL14|PF14_0425  ------------------------------------------------
su_gi_contig_404 ------------------------------------------------

PF14_0425        TATATCATATAATATATTAATATATTTAATAATAATATATATGATTAT
MAL14|PF14_0425  ------------------------------------------------
su_gi_contig_404 ------------------------------------------------

PF14_0425        TACAATTGTTTTACTAATAAATACAATTAAATATAATAAAATATCATA
MAL14|PF14_0425  ------------------------------------------------
su_gi_contig_404 ------------------------------------------------

PF14_0425        TTGTATAAAACATAATATATAAAAAAAATAATCCTTATATTTTTTTAT
MAL14|PF14_0425  ------------------------------------------------
su_gi_contig_404 ------------------------------------------------

PF14_0425        ATATTTTAGTGGATGTATTATATTATTATATATATAATAAAATATTAT
MAL14|PF14_0425  ------------------------------------------------
su_gi_contig_404 ------------------------------------------------

PF14_0425        TTGCTGCATTTATAATAATAATAAAAAAAAAAAAAAAAATAGCTATTT
MAL14|PF14_0425  ------------------------------------------------
su_gi_contig_404 ------------------------------------------------

PF14_0425        CATTTATATATATATTATAAGAGAAACGTTAATATATATTATATATAT
MAL14|PF14_0425  ------------------------------------------------
su_gi_contig_404 ------------------------------------------------

PF14_0425        TATATATAATTATATATAATTATATATAATTATATTATATTATATAAT
MAL14|PF14_0425  ------------------------------------------------
su_gi_contig_404 ------------------------------------------------

PF14_0425        TTTTTTTTTTTATATTAATTTTGAATTTTCGAATTTTAGTTCTTACAT
MAL14|PF14_0425  ------------------------------------------------
su_gi_contig_404 ------------------------------------------------

PF14_0425        ATTTATTATTACTAACTTATATATAAAAAAAAAATAAAATAATGCTTA
MAL14|PF14_0425  ------------------------------------------------
su_gi_contig_404 ------------------------------------------------

PF14_0425        TATATATTTTTTAATTTATTTATATATATATATATATATTTTTTTTTT
MAL14|PF14_0425  ------------------------------------------------
su_gi_contig_404 ------------------------------------------------

PF14_0425        TTTTATACACACATTAAAATAAAAAAGAAGTATATGTATATATAATAT
MAL14|PF14_0425  ------------------------------------------------
su_gi_contig_404 ------------------------------------------------

PF14_0425        ATTATAATATATACGTAAAAGTTATAAAATAATTATACATATGATCTC
MAL14|PF14_0425  ------------------------------------------------
su_gi_contig_404 ------------------------------------------------

PF14_0425        ATTTTTCATATATACTATATTATTATATATAAATTATAAATAATTTAA
MAL14|PF14_0425  ------------------------------------------------
su_gi_contig_404 ------------------------------------------------

PF14_0425        TAACAATAAATTTTAAAATTAAATTTATTAATATTTTAAAAAAACTAG
MAL14|PF14_0425  ------------------------------------------------
su_gi_contig_404 ------------------------------------------------

PF14_0425        CCTAGTCCTCACTTCAAAAGTATTATATATATAATTTAAAAAAAAAAA
MAL14|PF14_0425  ------------------------------------------------
su_gi_contig_404 ------------------------------------------------

PF14_0425        AATAAATAAATATAAAAAAGAGATTTTTAGCATCATCATCCAAAAAAA
MAL14|PF14_0425  ------------------------------------------------
su_gi_contig_404 ------------------------------------------------

PF14_0425        AAAAAAAATAAAATAAATAATATTCAAGTAAATTAATGAAAAAAAAAT
MAL14|PF14_0425  ------------------------------------------------
su_gi_contig_404 AAAAAANATAAAATAAATAATATTCAAGTAAATTAATGAAAAAAAAAT

PF14_0425        AAGAGAAAAAAAAATAATAATAATTAAAATAAAATAAAAATAAAGGGA
MAL14|PF14_0425  ------------------------------------------------
su_gi_contig_404 AAGAGAAAAAAAAATAATAATAATTAAAATAAAATAAAAATAAAGGGA

PF14_0425        ATATTCTCGAAGTAAAATATATTTTTTTAGATTTATTAAAAACATTTT
MAL14|PF14_0425  ------------------------------------------------
su_gi_contig_404 ATATTCTCGAAGTAAAATATATTTTTTTAGATTTATTAAAAACATTTT

PF14_0425        TAATAAATATATATTTTATATATTATTTTATAAATATATATACTAACA
MAL14|PF14_0425  ------------------------------------------------
su_gi_contig_404 TAATAAATATATATTTTATATATTATTTTATAAATATATATACTAACA

PF14_0425        AAATATATAATAAAGAAATTTTTATTTTTTTATATACCTAAAAACACC
MAL14|PF14_0425  ------------------------------------------------
su_gi_contig_404 AAATATATAATAAAGAAATTTTTATTTTTTTATATACCTAAAAACACC

PF14_0425        ATCACCGAATTTTTTTTTTGAATATTCTTTTTAGCATTTGATATAATA
MAL14|PF14_0425  ------------------------------------------------
su_gi_contig_404 ATCACCGAATTTTTTTTTTGAATATTCTTTTTAGCATTTGATATAATA

PF14_0425        TTATTTTGAAAATGGTAAGAATATAAAACATTTAAGAAATAAATAAAA
MAL14|PF14_0425  -----------ATG----------------------------------
su_gi_contig_404 TTATTTTGAAAATG----------------------------------

PF14_0425        GTACAGTGTTTATATATACCGTATAAATGAATAAGTGTATATATATAT
MAL14|PF14_0425  ------------------------------------------------
su_gi_contig_404 ------------------------------------------------

PF14_0425        ATATATATATATATATATTAAATACATTTATATTATTAATTTATACCA
MAL14|PF14_0425  ------------------------------------------------
su_gi_contig_404 ------------------------------------------------

PF14_0425        ATGCATAGTTATATATATATATACTATTATATATGTATTCATTTTATT
MAL14|PF14_0425  ------------------------------------------------
su_gi_contig_404 ------------------------------------------------

PF14_0425        CTGCTCACATTATTTATGCATATGCTTCCTTTATAATAAATATATTCG
MAL14|PF14_0425  ------------------------------------------------
su_gi_contig_404 ------------------------------------------------

PF14_0425        TATTAACATTCAAGAAATGAGGACGAAATATTCCTTAATTTACATATG
MAL14|PF14_0425  ------------------------------------------------
su_gi_contig_404 ------------------------------------------------

PF14_0425        TATTTTTTTATTAATTGAAAAAAAAAAAAAAAATAGTAAAAATAAGTA
MAL14|PF14_0425  ------------------------------------------------
su_gi_contig_404 ------------------------------------------------

PF14_0425        TAGGCATATATTGAATAATGTGCTGTTGAATTGATTTATATATATATA
MAL14|PF14_0425  ------------------------------------------------
su_gi_contig_404 ------------------------------------------------

PF14_0425        TATATATATATATATGTATATTTATTTATATTTATACATATGGGAATA
MAL14|PF14_0425  ------------------------------------------------
su_gi_contig_404 ------------------------------------------------

PF14_0425        TTATATATTTTCCTTTTTTCTTATTTTTATATTTTTATATTTTTTTTA
MAL14|PF14_0425  ------------------------------------------------
su_gi_contig_404 ------------------------------------------------

PF14_0425        GGCTCATTGCACTGAATATATGAATGCCCCAAAAAAATTACCAGCAGA
MAL14|PF14_0425  -GCTCATTGCACTGAATATATGAATGCCCCAAAAAAATTACCAGCAGA
su_gi_contig_404 -GCTCATTGCACTGAATATATGAATGCCCCAAAAAAATTACCAGCAGA

PF14_0425        TGTTGCCGAAGAATTAGCAACCACCGCCCAAAAGCTTGTTCAAGCTGG
MAL14|PF14_0425  TGTTGCCGAAGAATTAGCAACCACCGCCCAAAAGCTTGTTCAAGCTGG
su_gi_contig_404 TGTTGCCGAAGAATTAGCAACCACCGCCCAAAAGCTTGTTCAAGCTGG

PF14_0425        AAAGGGAATTTTAGCTGCTGATGAATCAACACAAACCATTAAGAAAAG
MAL14|PF14_0425  AAAGGGAATTTTAGCTGCTGATGAATCAACACAAACCATTAAGAAAAG
su_gi_contig_404 AAAGGGAATTTTAGCTGCTGATGAATCAACACAAACCATTAAGAAAAG

PF14_0425        ATTCGACAACATCAAATTAGAGAACACAATAGAAAACAGAGCTAGCTA
MAL14|PF14_0425  ATTCGACAACATCAAATTAGAGAACACAATAGAAAACAGAGCTAGCTA
su_gi_contig_404 ATTCGACAACATCAAATTAGAGAACACAATAGAAAACAGAGCTAGCTA

PF14_0425        CAGAGATTTATTATTTGGAACTAAAGGATTAGGAAAATTCATTTCAGG
MAL14|PF14_0425  CAGAGATTTATTATTTGGAACTAAAGGATTAGGAAAATTCATTTCAGG
su_gi_contig_404 CAGAGATTTATTATTTGGAACTAAAGGATTAGGAAAATTCATTTCAGG

PF14_0425        AGCAATTTTATTTGAAGAAACATTATTTCAAAAGAATGAAGCCGGTGT
MAL14|PF14_0425  AGCAATTTTATTTGAAGAAACATTATTTCAAAAGAATGAAGCCGGTGT
su_gi_contig_404 AGCAATTTTATTTGAAGAAACATTATTTCAAAAGAATGAAGCCGGTGT

PF14_0425        ACCAATGGTTAATTTATTACACAATGAAAATATAATTCCAGGTATTAA
MAL14|PF14_0425  ACCAATGGTTAATTTATTACACAATGAAAATATAATTCCAGGTATTAA
su_gi_contig_404 ACCAATGGTTAATTTATTACACAATGAAAATATAATTCCAGGTATTAA

PF14_0425        GGTTGATAAAGGTTTGGTTAACATTCCATGCACAGATGAAGAAAAATC
MAL14|PF14_0425  GGTTGATAAAGGTTTGGTTAACATTCCATGCACAGATGAAGAAAAATC
su_gi_contig_404 GGTTGATAAAGGTTTGGTTAACATTCCATGCACAGATGAAGAAAAATC

PF14_0425        AACTCAAGGTTTAGATGGATTAGCAGAAAGATGCAAAGAGTATTATAA
MAL14|PF14_0425  AACTCAAGGTTTAGATGGATTAGCAGAAAGATGCAAAGAGTATTATAA
su_gi_contig_404 AACTCAAGGTTTAGATGGATTAGCAGAAAGATGCAAAGAGTATTATAA

PF14_0425        AGCTGGTGCAAGGTTTGCTAAATGGAGAACAGTTTTAGTTATTGACAC
MAL14|PF14_0425  AGCTGGTGCAAGGTTTGCTAAATGGAGAACAGTTTTAGTTATTGACAC
su_gi_contig_404 AGCTGGTGCAAGGTTTGCTAAATGGAGAACAGTTTTAGTTATTGACAC

PF14_0425        AGCCAAAGGAAAACCAACTGATTTATCAATTCACGAAACTGCATGGGG
MAL14|PF14_0425  AGCCAAAGGAAAACCAACTGATTTATCAATTCACGAAACTGCATGGGG
su_gi_contig_404 AGCCAAAGGAAAACCAACTGATTTATCAATTCACGAAACTGCATGGGG

PF14_0425        ATTGGCTAGATATGCATCTATTTGTCAACAAAATAGATTAGTTCCAAT
MAL14|PF14_0425  ATTGGCTAGATATGCATCTATTTGTCAACAAAATAGATTAGTTCCAAT
su_gi_contig_404 ATTGGCTAGATATGCATCTATTTGTCAACAAAATAGATTAGTTCCAAT

PF14_0425        TGTTGAACCTGAAATTTTAGCTGATGGACCACACTCAATTGAAGTTTG
MAL14|PF14_0425  TGTTGAACCTGAAATTTTAGCTGATGGACCACACTCAATTGAAGTTTG
su_gi_contig_404 TGTTGAACCTGAAATTTTAGCTGATGGACCACACTCAATTGAAGTTTG

PF14_0425        TGCAGTTGTAACTCAAAAAGTTTTATCATGTGTATTTAAAGCTTTACA
MAL14|PF14_0425  TGCAGTTGTAACTCAAAAAGTTTTATCATGTGTATTTAAAGCTTTACA
su_gi_contig_404 TGCAGTTGTAACTCAAAAAGTTTTATCATGTGTATTTAAAGCTTTACA

PF14_0425        AGAAAATGGTGTATTATTAGAAGGTGCATTGTTAAAACCAAACATGGT
MAL14|PF14_0425  AGAAAATGGTGTATTATTAGAAGGTGCATTGTTAAAACCAAACATGGT
su_gi_contig_404 AGAAAATGGTGTATTATTAGAAGGTGCATTGTTAAAACCAAACATGGT

PF14_0425        TACTGCTGGTTATGAATGTACTGCTAAAACCACTACTCAAGATGTTGG
MAL14|PF14_0425  TACTGCTGGTTATGAATGTACTGCTAAAACCACTACTCAAGATGTTGG
su_gi_contig_404 TACTGCTGGTTATGAATGTACTGCTAAAACCACTACTCAAGATGTTGG

PF14_0425        TTTCTTAACTGTCAGAACCTTAAGGAGAACTGTACCACCAGCCTTACC
MAL14|PF14_0425  TTTCTTAACTGTCAGAACCTTAAGGAGAACTGTACCACCAGCCTTACC
su_gi_contig_404 TTTCTTAACTGTCAGAACCTTAAGGAGAACTGTACCACCAGCCTTACC

PF14_0425        AGGTGTTGTATTTTTATCTGGAGGACAATCAGAAGAAGAGGCTTCTGT
MAL14|PF14_0425  AGGTGTTGTATTTTTATCTGGAGGACAATCAGAAGAAGAGGCTTCTGT
su_gi_contig_404 AGGTGTTGTATTTTTATCTGGAGGACAATCAGAAGAAGAGGCTTCTGT

PF14_0425        TAATTTAAATTCAATCAATGCTTTGGGTCCACACCCATGGGCTTTAAC
MAL14|PF14_0425  TAATTTAAATTCAATCAATGCTTTGGGTCCACACCCATGGGCTTTAAC
su_gi_contig_404 TAATTTAAATTCAATCAATGCTTTGGGTCCACACCCATGGGCTTTAAC

PF14_0425        CTTCTCTTACGGTAGAGCTTTACAAGCTTCAGTATTGAACACATGGCA
MAL14|PF14_0425  CTTCTCTTACGGTAGAGCTTTACAAGCTTCAGTATTGAACACATGGCA
su_gi_contig_404 CTTCTCTTACGGTAGAGCTTTACAAGCTTCAGTATTGAACACATGGCA

PF14_0425        AGGAAAGAAAGAAAATGTTGCAAAGGCAAGAGAAGTTTTATTACAAAG
MAL14|PF14_0425  AGGAAAGAAAGAAAATGTTGCAAAGGCAAGAGAAGTTTTATTACAAAG
su_gi_contig_404 AGGAAAGAAAGAAAATGTTGCAAAGGCAAGAGAAGTTTTATTACAAAG

PF14_0425        AGCTGAAGCCAACTCCTTAGCAACTTATGGTAAATACAAAGGAGGTGC
MAL14|PF14_0425  AGCTGAAGCCAACTCCTTAGCAACTTATGGTAAATACAAAGGAGGTGC
su_gi_contig_404 AGCTGAAGCCAACTCCTTAGCAACTTATGGTAAATACAAAGGAGGTGC

PF14_0425        AGGTGGTGAAAATGCAGGTGCTTCATTATATGAAAAGAAATATGTCTA
MAL14|PF14_0425  AGGTGGTGAAAATGCAGGTGCTTCATTATATGAAAAGAAATATGTCTA
su_gi_contig_404 AGGTGGTGAAAATGCAGGTGCTTCATTATATGAAAAGAAATATGTCTA

PF14_0425        TTAAAAACTTCACCAACCAAAAATGAATAATAATAATAATAAATAAAT
MAL14|PF14_0425  TTAA--------------------------------------------
su_gi_contig_404 TTAAAAACTTCACCAACCAAAAATGAATAATAATAATAATAAATAAAT

PF14_0425        TACTAAATGAATGGTACTATATTTTTAAAAATAAGGGTAATATATTTT
MAL14|PF14_0425  ------------------------------------------------
su_gi_contig_404 TACTAAATGAATGGTACTATATTTTTAAAAATAAGGGTAATATATTTT

PF14_0425        CTGTATGTATATATATATATATATATATATATATATACAAAATATGTG
MAL14|PF14_0425  ------------------------------------------------
su_gi_contig_404 CTGTATGTATATATATATATATATATATATATATACAAAA--------

PF14_0425        AAATTATAAAAAAAAAAAAAAAAAAAAAAAAAAAAATGTAAATATATA
MAL14|PF14_0425  ------------------------------------------------
su_gi_contig_404 ------------------------------------------------

PF14_0425        AACGAATCAAATGTATATCTACGCATATATAAATATATATTTATTCAT
MAL14|PF14_0425  ------------------------------------------------
su_gi_contig_404 ------------------------------------------------

PF14_0425        ATCTCCCTTTTTTAGATGATATATTATAATACCTAAAATTATATATAT
MAL14|PF14_0425  ------------------------------------------------
su_gi_contig_404 ------------------------------------------------

PF14_0425        TTATTTATTATTATTTTATTTATTTAATAATTTTTTTTTATTAGTAAA
MAL14|PF14_0425  ------------------------------------------------
su_gi_contig_404 ------------------------------------------------

PF14_0425        TGATAATAAATTTTTTAAACGTTTTTTCAACGTTTTATTAAATGTGTA
MAL14|PF14_0425  ------------------------------------------------
su_gi_contig_404 ------------------------------------------------

PF14_0425        AATATAAATATAAATATTATATATATATATATATATATATATATATAT
MAL14|PF14_0425  ------------------------------------------------
su_gi_contig_404 ------------------------------------------------

PF14_0425        ATATATATATATATATGTATGTATTTATTTATTTATTTATATATACAT
MAL14|PF14_0425  ------------------------------------------------
su_gi_contig_404 ------------------------------------------------

PF14_0425        ACATACCTGTTGACATTCATGTAATATAATAAAGGAACACATGCTTAT
MAL14|PF14_0425  ------------------------------------------------
su_gi_contig_404 ------------------------------------------------

PF14_0425        TTTGTATTATATATCTTACCTTCTACTTTTTAATAAAAAATGTCAAAG
MAL14|PF14_0425  ------------------------------------------------
su_gi_contig_404 ------------------------------------------------

PF14_0425        GAGGAAATAAAAACTTTTTAATTTAACCAAAAAAATATAATTAATGAT
MAL14|PF14_0425  ------------------------------------------------
su_gi_contig_404 ------------------------------------------------

PF14_0425        GTACACTTATAGATATTGATACAAGAAAAACATTATATATGTTTTTTT
MAL14|PF14_0425  ------------------------------------------------
su_gi_contig_404 ------------------------------------------------

PF14_0425        TTTTCTTTCTTTTTTTTTTTTTTTTTTTTAATTATAACAAAAAATATT
MAL14|PF14_0425  ------------------------------------------------
su_gi_contig_404 ------------------------------------------------

PF14_0425        TATTATAATATATAATTTTAAATGAATGATGCAAATTTAATGAGCCAT
MAL14|PF14_0425  ------------------------------------------------
su_gi_contig_404 ------------------------------------------------

PF14_0425        TTTATTTATATTTTAAATAATTATAATAATAACGTACATATATAAAAT
MAL14|PF14_0425  ------------------------------------------------
su_gi_contig_404 ------------------------------------------------

PF14_0425        GGTGATTGAATTTTTTAAATATGGTAGAATTTCATATAATTTAAGAAA
MAL14|PF14_0425  ------------------------------------------------
su_gi_contig_404 ------------------------------------------------

PF14_0425        AATAAAATTTCTTTTAACATATTAATAAGTTTTATGAGACAAAATAAA
MAL14|PF14_0425  ------------------------------------------------
su_gi_contig_404 ------------------------------------------------

PF14_0425        CACAAAAAAATAAAAAAATAAAATAAGTTATAAAAAATAAAAATATAT
MAL14|PF14_0425  ------------------------------------------------
su_gi_contig_404 ------------------------------------------------

PF14_0425        ATATATATATATATATATATACATATATATAATGTTATTAATAAGTTA
MAL14|PF14_0425  ------------------------------------------------
su_gi_contig_404 ------------------------------------------------

PF14_0425        TATATTTATGTTCCTATATATACGAATTATTATTTGGATTATATCAAG
MAL14|PF14_0425  ------------------------------------------------
su_gi_contig_404 ------------------------------------------------

PF14_0425        ATATAGTATTAACTTATTGTATTCCCTTTATATATAATATTTTTTAAT
MAL14|PF14_0425  ------------------------------------------------
su_gi_contig_404 ------------------------------------------------

PF14_0425        TGGGTTTCACATTCATTTACCTCCCTTTTTTATATTATGTGAAAATAA
MAL14|PF14_0425  ------------------------------------------------
su_gi_contig_404 ------------------------------------------------

PF14_0425        TATAGCTGTAGAAGATATGTAATATTTTAAAAACATATAAATTAAAAA
MAL14|PF14_0425  ------------------------------------------------
su_gi_contig_404 ------------------------------------------------

PF14_0425        GCTTCATTACAAAATAGGGATTATTATATATAATTAATATTAGGAAAT
MAL14|PF14_0425  ------------------------------------------------
su_gi_contig_404 ------------------------------------------------

PF14_0425        ATAAAAAAAAAAAAAAATAATAATAATAAATTTATACATATTGTATCA
MAL14|PF14_0425  ------------------------------------------------
su_gi_contig_404 ------------------------------------------------

PF14_0425        TGTACTATATAATTATTTACAAAAAATATACCTTAACATACAGCCCAT
MAL14|PF14_0425  ------------------------------------------------
su_gi_contig_404 ------------------------------------------------

PF14_0425        CCAACAAGGTATAAGACTTTTTTTGGATTCCCTAAATATACCCTTACT
MAL14|PF14_0425  ------------------------------------------------
su_gi_contig_404 ------------------------------------------------

PF14_0425        AAAAAAAAAAAAAAAAAAAAAAAAAAAAAGTTATAATATATATATATA
MAL14|PF14_0425  ------------------------------------------------
su_gi_contig_404 ------------------------------------------------

PF14_0425        TATATATGTATGTATGTTTGTATGTATGTATGTATGGGCACTTCATAT
MAL14|PF14_0425  ------------------------------------------------
su_gi_contig_404 ------------------------------------------------

PF14_0425        TGTTTAGCTTTTACCT
MAL14|PF14_0425  ----------------
su_gi_contig_404 ----------------

;

endblock;
