# Supplementary material for: cDNA sequences reveal considerable gene prediction inaccuracy in the Plasmodium falciparum genome
Source: BMC Genomics. 2007 Jul 27;8:255. doi: 10.1186/1471-2164-8-255 (PMC1978503; doi:10.1186/1471-2164-8-255)
Supplement: Additional file 2 — Genes with predicted coding regions fully covered by EST and confirmation of predicted introns. Aligned cDNA and predicted CDS sequences can be viewed by double clicking the hyper-linked gene names in the Excel file. [file 1471-2164-8-255-S2.zip › PF14_0434.TXT]

#NEXUS

[!This data assembled using Sequencher, from Gene Codes Corporation.]
begin data;
   dimensions ntax=4 nchar=4453;
   format datatype=dna gap=- interleave=yes;
   matrix

PF14_0434                       ATATAATAATTATAGTTTTTCTTTTTGGTGACTCTAAAAAAAACGGAA
MAL14|PF14_0434                 ------------------------------------------------
su_gi_contig_372                ------------------------------------------------
gi|15909093|gb|BI815621.1|BI815 ------------------------------------------------

PF14_0434                       TACATTTTAAAATATAGCATCTAATTAATTAGAAAGATAATAAATTTG
MAL14|PF14_0434                 ------------------------------------------------
su_gi_contig_372                ------------------------------------------------
gi|15909093|gb|BI815621.1|BI815 ------------------------------------------------

PF14_0434                       TATACAAAAAAAAAAAAAAAATATAAATAAATTAGAAATAATTTATTA
MAL14|PF14_0434                 ------------------------------------------------
su_gi_contig_372                ------------------------------------------------
gi|15909093|gb|BI815621.1|BI815 ------------------------------------------------

PF14_0434                       CTAATATTATAATATTATACTTTGCACACATCTGAAATGACATAAAAT
MAL14|PF14_0434                 ------------------------------------------------
su_gi_contig_372                ------------------------------------------------
gi|15909093|gb|BI815621.1|BI815 ------------------------------------------------

PF14_0434                       GAGGTGTTGCCCTGCTCTCTCATTTTTTAAGTTAAAAAAAAAATATAT
MAL14|PF14_0434                 ------------------------------------------------
su_gi_contig_372                ------------------------------------------------
gi|15909093|gb|BI815621.1|BI815 ------------------------------------------------

PF14_0434                       AAGTGTTATATAAATATATTATATATATATATAATACCAATGATTTAT
MAL14|PF14_0434                 ------------------------------------------------
su_gi_contig_372                ------------------------------------------------
gi|15909093|gb|BI815621.1|BI815 ------------------------------------------------

PF14_0434                       AAATATATTCTTATTTTTTAAATAAATTATAAATATTATTTATATGGT
MAL14|PF14_0434                 ------------------------------------------------
su_gi_contig_372                ------------------------------------------------
gi|15909093|gb|BI815621.1|BI815 ------------------------------------------------

PF14_0434                       TCTACAAATTTTATTTTTAATTTAAAATATTTTTTATTTTTTTTATTT
MAL14|PF14_0434                 ------------------------------------------------
su_gi_contig_372                ------------------------------------------------
gi|15909093|gb|BI815621.1|BI815 ------------------------------------------------

PF14_0434                       TTTATTTTTTTCATTACAAATCAATATATACAAAAAAAAAAATATATA
MAL14|PF14_0434                 ------------------------------------------------
su_gi_contig_372                ------------------------------------------------
gi|15909093|gb|BI815621.1|BI815 ------------------------------------------------

PF14_0434                       TATGTAGATATATATATATTTTATTTTTATTTATAAGGGCATATTTAT
MAL14|PF14_0434                 ------------------------------------------------
su_gi_contig_372                ------------------------------------------------
gi|15909093|gb|BI815621.1|BI815 ------------------------------------------------

PF14_0434                       TTATATACTGGTTGTATATCAGCATAAAAAAAAAAAAGAGGATTATTT
MAL14|PF14_0434                 ------------------------------------------------
su_gi_contig_372                ------------------------------------------------
gi|15909093|gb|BI815621.1|BI815 ------------------------------------------------

PF14_0434                       TTTATAAAATAAAAAAAAATGAGTGGGAAATGATCAAAAAAAAAAAAA
MAL14|PF14_0434                 ------------------------------------------------
su_gi_contig_372                ------------------------------------------------
gi|15909093|gb|BI815621.1|BI815 ------------------------------------------------

PF14_0434                       AAAAGAAAAAAAAATAATATATATATATATATATATATATATAATATT
MAL14|PF14_0434                 ------------------------------------------------
su_gi_contig_372                ------------GATAATATATATATATATATTTTTA-ATATAC----
gi|15909093|gb|BI815621.1|BI815 ------------------------------------------------

PF14_0434                       ATATATGTATAATATATAGATATTTATATATTGTATAATATTATTTAT
MAL14|PF14_0434                 ------------------------------------------------
su_gi_contig_372                ------------------------------------------------
gi|15909093|gb|BI815621.1|BI815 ------------------------------------------------

PF14_0434                       ATATGGTATATATAATTAGGTATTAAATATATGTATATATTATAATAT
MAL14|PF14_0434                 ------------------------------------------------
su_gi_contig_372                ------------------------------------------------
gi|15909093|gb|BI815621.1|BI815 ------------------------------------------------

PF14_0434                       ATATTATATAAAATAATAACACTATTTTTATATGTATATATATATATA
MAL14|PF14_0434                 ------------------------------------------------
su_gi_contig_372                ------------------------------------------------
gi|15909093|gb|BI815621.1|BI815 ------------------------------------------------

PF14_0434                       TATATATATATATATATATATATATATATATAAAATATATAATAAGAG
MAL14|PF14_0434                 ------------------------------------------------
su_gi_contig_372                ------------------------------------------------
gi|15909093|gb|BI815621.1|BI815 ------------------------------------------------

PF14_0434                       ATATATATATTAATATTATTATATATATATAATAATATATATATATAT
MAL14|PF14_0434                 ------------------------------------------------
su_gi_contig_372                ------------------------------------------------
gi|15909093|gb|BI815621.1|BI815 ------------------------------------------------

PF14_0434                       ATTTTTAATATACAATATATTTTACTACATAAAATATAAAAATATAAA
MAL14|PF14_0434                 ------------------------------------------------
su_gi_contig_372                -------------AATATATTTTACTACATAAAATATAAAAATATAAA
gi|15909093|gb|BI815621.1|BI815 ------------------------------------------------

PF14_0434                       TTTATATGGATATATAAAAATAAAATGATTATATATTTTTTAAAAATA
MAL14|PF14_0434                 ------------------------------------------------
su_gi_contig_372                TTTATATGGATATATAAAAATAAAATGATTATATATTTTTTAAAAATA
gi|15909093|gb|BI815621.1|BI815 ------------------------------------------------

PF14_0434                       TATAAAAAAATTAATTTATATTTTTTATAAATTTAAAATATAGCGAAT
MAL14|PF14_0434                 ------------------------------------------------
su_gi_contig_372                TATAAAAAAATTAATTTATATTTTTTATAAATTTAAAATATAGCGAAT
gi|15909093|gb|BI815621.1|BI815 ------------------------------------------------

PF14_0434                       TAAAAATAATATTATAAAAACATATTATTATATATAGCCTACATATAT
MAL14|PF14_0434                 ------------------------------------------------
su_gi_contig_372                TAAAAATAATATTATAAAAACATATTATTATATATAGCCTACATATAT
gi|15909093|gb|BI815621.1|BI815 ------------------------------------------------

PF14_0434                       AATATCAAAAAGCGTATAATTTTTCCCCCCCTTTTTGTATTTTATATA
MAL14|PF14_0434                 ------------------------------------------------
su_gi_contig_372                AATATCAAAAAGCGTATAATTTTTCCCCCCCTTTTTGTATTTTATATA
gi|15909093|gb|BI815621.1|BI815 ------------------------------------------------

PF14_0434                       ATAACTGTTGAATTAAAAAAGTAAAAAAAGAAAAACAAAAAGTTCAAA
MAL14|PF14_0434                 ------------------------------------------------
su_gi_contig_372                ATAACTGTTGAATTAAAAAAGTAAAAAAAGAAAAACAAAAAGTTCAAA
gi|15909093|gb|BI815621.1|BI815 ------------------------------------------------

PF14_0434                       ATAATAAAATTTTCTTTTATTATTTGATCCTGTAAAATAAGAAAAAAA
MAL14|PF14_0434                 ------------------------------------------------
su_gi_contig_372                ATAATAAAATTTTCTTTTATTATTTGATCCTGTAAAATAAGAAAAAAA
gi|15909093|gb|BI815621.1|BI815 ------------------------------------------------

PF14_0434                       CGTATTTAAATACAAACCTCCCTTTCAAAAGTAATACTGAAAAAAGAG
MAL14|PF14_0434                 ------------------------------------------------
su_gi_contig_372                CGTATTTAAATACAAACCTCCCTTTCAAAA------------------
gi|15909093|gb|BI815621.1|BI815 ------------------------------------------------

PF14_0434                       CTTCCAAAAATAAATAAAATAAATAATAAACATAGTAAGGTATATATA
MAL14|PF14_0434                 ------------------------------------------------
su_gi_contig_372                ------------------------------------------------
gi|15909093|gb|BI815621.1|BI815 ------------------------------------------------

PF14_0434                       TATTATATATATATATATATATATTATATGTATTTATAATATAATATA
MAL14|PF14_0434                 ------------------------------------------------
su_gi_contig_372                ------------------------------------------------
gi|15909093|gb|BI815621.1|BI815 ------------------------------------------------

PF14_0434                       TAGCCAACTATTTACCATATTCTGTTTTTATTTATTTTACCTTTGAAA
MAL14|PF14_0434                 ------------------------------------------------
su_gi_contig_372                ------------------------------------------------
gi|15909093|gb|BI815621.1|BI815 ------------------------------------------------

PF14_0434                       TATAGTATATATATATTATATATATATATATTTTATATATATATATAA
MAL14|PF14_0434                 ------------------------------------------------
su_gi_contig_372                ------------------------------------------------
gi|15909093|gb|BI815621.1|BI815 ------------------------------------------------

PF14_0434                       CTTCTACTTTTTTATTTTTCATATAACTTTTATATAAAAGTTGTTTTA
MAL14|PF14_0434                 ------------------------------------------------
su_gi_contig_372                ----------------------------------------TTGTTTTA
gi|15909093|gb|BI815621.1|BI815 ------------------------------------------------

PF14_0434                       AACAATTGAAGATGGCGACCAAAATACGTTATAGCGTCCATACTACTA
MAL14|PF14_0434                 -----------ATGGCGACCAAAATACGTTATAGCGTCCATACTACTA
su_gi_contig_372                AACAATTGAAGATGGCGACCAAAATACGTTATAGCGTCCATACTACTA
gi|15909093|gb|BI815621.1|BI815 ------------------------------------------------

PF14_0434                       ATAAATTCTCTGTTTTTGACAGTGATGATAATTCAGAAGAAGAAATTG
MAL14|PF14_0434                 ATAAATTCTCTGTTTTTGACAGTGATGATAATTCAGAAGAAGAAATTG
su_gi_contig_372                ATAAATTCTCTGTTTTTGACAGTGATGATAATTCAGAAGAAGAAATTG
gi|15909093|gb|BI815621.1|BI815 ------------------------------------------------

PF14_0434                       AAAATAAAGATTTAAATGAATCTCCTAAAAACGAACCAGATATAGTTT
MAL14|PF14_0434                 AAAATAAAGATTTAAATGAATCTCCTAAAAACGAACCAGATATAGTTT
su_gi_contig_372                AAAATAAAGATTTAAATGAATCTCCTAAAAACGAACCAGATATAGTTT
gi|15909093|gb|BI815621.1|BI815 ------------------------------------------------

PF14_0434                       ATGAGGAAAAGACTATTGATAATAGCAATGGTAAAATGATAGTGCTTA
MAL14|PF14_0434                 ATGAGGAAAAGACTATTGATAATAGCAATG------------------
su_gi_contig_372                ATGAGGAAAAGACTATTGATAATAGCAATG------------------
gi|15909093|gb|BI815621.1|BI815 ------------------------------------------------

PF14_0434                       TTTTTGAATGTATTTTATTATATATGATAATATAGAAAAGTGGTATAT
MAL14|PF14_0434                 ------------------------------------------------
su_gi_contig_372                ------------------------------------------------
gi|15909093|gb|BI815621.1|BI815 ------------------------------------------------

PF14_0434                       ATATTAATATATTATATATATTCATATACATTTTATTATTTTCACCTA
MAL14|PF14_0434                 ------------------------------------------------
su_gi_contig_372                ------------------------------------------------
gi|15909093|gb|BI815621.1|BI815 ------------------------------------------------

PF14_0434                       TATATGTATCTTCTTTTTATTGAACAAAATTATGTATACTTTTATATA
MAL14|PF14_0434                 ------------------------------------------------
su_gi_contig_372                ------------------------------------------------
gi|15909093|gb|BI815621.1|BI815 ------------------------------------------------

PF14_0434                       TTTATAAGGACAATTAAGTACTGACCTTTTATTCTATATAATAATATA
MAL14|PF14_0434                 ------------------------------------------------
su_gi_contig_372                ------------------------------------------------
gi|15909093|gb|BI815621.1|BI815 ------------------------------------------------

PF14_0434                       TATATATATATATATATATATATATATATATATATGTGTATATATTTA
MAL14|PF14_0434                 ------------------------------------------------
su_gi_contig_372                ------------------------------------------------
gi|15909093|gb|BI815621.1|BI815 ------------------------------------------------

PF14_0434                       TTTATTTTTAATTTTTTTTTTTTTTTTGGTTTGTAGAAGTTAATAAGA
MAL14|PF14_0434                 ------------------------------------AAGTTAATAAGA
su_gi_contig_372                ------------------------------------AAGTTAATAAGA
gi|15909093|gb|BI815621.1|BI815 -----------------------------------------------A

PF14_0434                       TAATCGAAGTACATGATAATATTCCTTCTCCCATTATAAAAGATTATT
MAL14|PF14_0434                 TAATCGAAGTACATGATAATATTCCTTCTCCCATTATAAAAGATTATT
su_gi_contig_372                TAATCGAAGTACATGATAATATTCCTTCTCCCATTATAAAAGATTATT
gi|15909093|gb|BI815621.1|BI815 TAATCGAAGTACATGATAATATTCCTTCTCCCATTATAAAAGATTATT

PF14_0434                       ATAACAAGAGAGTGAATGTTCATTATAATGATAGATATAAATATCCAG
MAL14|PF14_0434                 ATAACAAGAGAGTGAATGTTCATTATAATGATAGATATAAATATCCAG
su_gi_contig_372                ATAACAAGAGAGTGAATGTTCATTATAATGATAGATATAAATATCCAG
gi|15909093|gb|BI815621.1|BI815 ATAACAAGAGAGTGAATGTTCATTATAATGATAGATATAAATATCCAG

PF14_0434                       TGACCAGTATTAATGATGTGAATGAAAATACGTATAGAAGTTATCGTG
MAL14|PF14_0434                 TGACCAGTATTAATGATGTGAATGAAAATACGTATAGAAGTTATCGTG
su_gi_contig_372                TGACCAGTATTAATGATGTGAATGAAAATACGTATAGAAGTTATCGTG
gi|15909093|gb|BI815621.1|BI815 TGACCAGTATTAATGATGTGAATGAAAATACGTATAGAAGTTATCGTG

PF14_0434                       ATAATTATCATATAAGAGGAAATAATTTAAGGAATAAATTCACAAGAA
MAL14|PF14_0434                 ATAATTATCATATAAGAGGAAATAATTTAAGGAATAAATTCACAAGAA
su_gi_contig_372                ATAATTATCATATAAGAGGAAATAATTTAAGGAATAAATTCACAAGAA
gi|15909093|gb|BI815621.1|BI815 ATAATTATCATATAAGAGGAAATAATTTAAGGAATAAATTCACAAGAA

PF14_0434                       AAAGGGGTGGCGGATATAGTAACGCTTCGACCAATATTCTTGGAGGTA
MAL14|PF14_0434                 AAAGGGGTGGCGGATATAGTAACGCTTCGACCAATATTCTTGGAGGTA
su_gi_contig_372                AAAGGGGTGGCGGATATAGTAACGCTTCGACCAATATTCTTGGAGGTA
gi|15909093|gb|BI815621.1|BI815 AAAGGGGTGGCGGATATAGTAACGCTTCGACCAATATTCTTGGAGGTA

PF14_0434                       GTAATTTTTACAGAGGTTCTCGAAATTATGATTATAAAATGAATATGG
MAL14|PF14_0434                 GTAATTTTTACAGAGGTTCTCGAAATTATGATTATAAAATGAATATGG
su_gi_contig_372                GTAATTTTTACAGAGGTTCTCGAAATTATGATTATAAAATGAATATGG
gi|15909093|gb|BI815621.1|BI815 GTAATTTTTACAGAGGTTCTCGAAATTATGATTATAAAATGAATATGG

PF14_0434                       ATAGAAGAAACTATAACCCGTCTTATAATTATAATAAGTTTGATTTTA
MAL14|PF14_0434                 ATAGAAGAAACTATAACCCGTCTTATAATTATAATAAGTTTGATTTTA
su_gi_contig_372                ATAGAAGAAACTATAACCCGTCTTATAATTATAATAAGTTTGATTTTA
gi|15909093|gb|BI815621.1|BI815 ATAGAAGAAACTATAACCCGTCTTATAATTATAATAAGTTTGATTTTA

PF14_0434                       GAGAGGTATAAACAAAATATGCATATTATATAAGGTTGCTATATATAT
MAL14|PF14_0434                 GAGAG-------------------------------------------
su_gi_contig_372                GAGAG-------------------------------------------
gi|15909093|gb|BI815621.1|BI815 GAGAGGTATAAACAAAATATGCATATTATATAAGGTTGCTATATATAT

PF14_0434                       ATTATATTTATTTATTTATTTATTTATTTATTTATTTTGTTTTGCTTT
MAL14|PF14_0434                 ------------------------------------------------
su_gi_contig_372                ------------------------------------------------
gi|15909093|gb|BI815621.1|BI815 ATTATATTTATTTATTTATTTATTTATTTATTTATTTTGTTTTGCTTT

PF14_0434                       TTTTTCTTTGCAGAAAATGTACAATGATTATAATGATAACACCAGTAA
MAL14|PF14_0434                 -------------AAAATGTACAATGATTATAATGATAACACCAGTAA
su_gi_contig_372                -------------AAAATGTACAATGATTATAATGATAACACCAGTAA
gi|15909093|gb|BI815621.1|BI815 TTTTTCTTTGCAGAAAATGTACAATGATTATAATGATAACACCAGTAA

PF14_0434                       GTATGATAGCATGAAAAGAGATAATTTAATAGATTTTAAAAATAAAAA
MAL14|PF14_0434                 GTATGATAGCATGAAAAGAGATAATTTAATAGATTTTAAAAATAAAAA
su_gi_contig_372                GTATGATAGCATGAAAAGAGATAATTTAATAGATTTTAAAAATAAAAA
gi|15909093|gb|BI815621.1|BI815 GTATGATAGCATGAAAA-------------------------------

PF14_0434                       TTATGAAGATAGTAGTAAGGCAGGTAGAAAATACAAATCAGTAACCAT
MAL14|PF14_0434                 TTATGAAGATAGTAGTAAGGCAGGTAGAAAATACAAATCAGTAACCAT
su_gi_contig_372                TTATGAAGATAGTAGTAAGGCAGGTAGAAAATACAAATCAGTAACCAT
gi|15909093|gb|BI815621.1|BI815 ------------------------------------------------

PF14_0434                       AGATTATGATCTTTATAGAAGACAACAAGAAAAAAAGTTAAATTCGAA
MAL14|PF14_0434                 AGATTATGATCTTTATAGAAGACAACAAGAAAAAAAGTTAAATTCGAA
su_gi_contig_372                AGATTATGATCTTTATAGAAGACAACAAGAAAAAAAGTTAAATTCGAA
gi|15909093|gb|BI815621.1|BI815 ------------------------------------------------

PF14_0434                       TAAAAGTGCAGAGAGTAACGATAAAAAGAAAAAGAAAAATGAAGAAAA
MAL14|PF14_0434                 TAAAAGTGCAGAGAGTAACGATAAAAAGAAAAAGAAAAATGAAGAAAA
su_gi_contig_372                TAAAAGTGCAGAGAGTAACGATAAAAAGAAAAAGAAAAATGAAGAAAA
gi|15909093|gb|BI815621.1|BI815 ------------------------------------------------

PF14_0434                       TAATACTGAAAAAGTTAATAAAGTTACCACTAATGTACCTAAACGAAA
MAL14|PF14_0434                 TAATACTGAAAAAGTTAATAAAGTTACCACTAATGTACCTAAACGAAA
su_gi_contig_372                TAATACTGAAAAAGTTAATAAAGTTACCACTAATGTACCTAAACGAAA
gi|15909093|gb|BI815621.1|BI815 ------------------------------------------------

PF14_0434                       TGATACATTAGAAGAAGATTTAAAATCAGATCACCCAAAAAGAAAAGC
MAL14|PF14_0434                 TGATACATTAGAAGAAGATTTAAAATCAGATCACCCAAAAAGAAAAGC
su_gi_contig_372                TGATACATTAGAAGAAGATTTAAAATCAGATCACCCAAAAAGAAAAGC
gi|15909093|gb|BI815621.1|BI815 ------------------------------------------------

PF14_0434                       TATCAATGTTTATCAATACATATTAGAAGAAGGTGGAAGAGTTGATAG
MAL14|PF14_0434                 TATCAATGTTTATCAATACATATTAGAAGAAGGTGGAAGAGTTGATAG
su_gi_contig_372                TATCAATGTTTATCAATACATATTAGAAGAAGGTGGAAGAGTTGATAG
gi|15909093|gb|BI815621.1|BI815 ------------------------------------------------

PF14_0434                       ACTTCCAGGTTTTCGTAGAAGTTATAGAAGTTTTAAAAAAGTTGATGA
MAL14|PF14_0434                 ACTTCCAGGTTTTCGTAGAAGTTATAGAAGTTTTAAAAAAGTTGATGA
su_gi_contig_372                ACTTCCAGGTTTTCGTAGAAGTTATAGAAGTTTTAAAAAAGTTGATGA
gi|15909093|gb|BI815621.1|BI815 ------------------------------------------------

PF14_0434                       AGGTAATTGGAATAATAAATATGAAAAGTCTAAAATGCAAATTGATGA
MAL14|PF14_0434                 AGGTAATTGGAATAATAAATATGAAAAGTCTAAAATGCAAATTGATGA
su_gi_contig_372                AGGTAATTGGAATAATAAATATGAAAAGTCTAAAATGCAAATTGATGA
gi|15909093|gb|BI815621.1|BI815 ------------------------------------------------

PF14_0434                       AAAAATTTTTAAAAAAAGAGATCCTCCTAATATAAATGATACAAGAGC
MAL14|PF14_0434                 AAAAATTTTTAAAAAAAGAGATCCTCCTAATATAAATGATACAAGAGC
su_gi_contig_372                AAAAATTTTTAAAAAAAGAGATCCTCCTAATATAAATGATACAAGAGC
gi|15909093|gb|BI815621.1|BI815 ------------------------------------------------

PF14_0434                       TTTTCCATCTTTAACAAGTAAATGATTGATATGAATTCATAAAAAAAA
MAL14|PF14_0434                 TTTTCCATCTTTAACAAGTAAATGA-----------------------
su_gi_contig_372                TTTTCCATCTTTAACAAGTAAATGATTGATATGAATTCATAAAAAAAA
gi|15909093|gb|BI815621.1|BI815 ------------------------------------------------

PF14_0434                       AAAAAGAAAAAAAAAAAAAAAAAAAAAAAAAAGAAAAATGGTTTTTTT
MAL14|PF14_0434                 ------------------------------------------------
su_gi_contig_372                AAAAAAAAAA--------------------------------------
gi|15909093|gb|BI815621.1|BI815 ------------------------------------------------

PF14_0434                       TTTTTTTTTTTTTTTTTTAATAAATAAATAAATAAATAAATAAATAAA
MAL14|PF14_0434                 ------------------------------------------------
su_gi_contig_372                ------------------------------------------------
gi|15909093|gb|BI815621.1|BI815 ------------------------------------------------

PF14_0434                       TATATATATATATATATATATATATATATATATATATATATATATATA
MAL14|PF14_0434                 ------------------------------------------------
su_gi_contig_372                ------------------------------------------------
gi|15909093|gb|BI815621.1|BI815 ------------------------------------------------

PF14_0434                       TAATATAATATATATGTATACATGTATATATGATCCATAAAATTTTTG
MAL14|PF14_0434                 ------------------------------------------------
su_gi_contig_372                ------------------------------------------------
gi|15909093|gb|BI815621.1|BI815 ------------------------------------------------

PF14_0434                       TTCCACTAATATATGTAATAATAATATTTTAAAAAAAAAATGATTTTT
MAL14|PF14_0434                 ------------------------------------------------
su_gi_contig_372                ------------------------------------------------
gi|15909093|gb|BI815621.1|BI815 ------------------------------------------------

PF14_0434                       TTTTTTAATTATTCAAATGAGATGAGACATATATATATTTTAAAAATA
MAL14|PF14_0434                 ------------------------------------------------
su_gi_contig_372                ------------------------------------------------
gi|15909093|gb|BI815621.1|BI815 ------------------------------------------------

PF14_0434                       TATATATGTGTATGTGAATATTTTTTTGTTGAAAATAGAAATAATAAT
MAL14|PF14_0434                 ------------------------------------------------
su_gi_contig_372                ------------------------------------------------
gi|15909093|gb|BI815621.1|BI815 ------------------------------------------------

PF14_0434                       AAAAAAAAAAAAAAAACATTTAACAATAAAACTAGATATGAATAATTA
MAL14|PF14_0434                 ------------------------------------------------
su_gi_contig_372                ------------------------------------------------
gi|15909093|gb|BI815621.1|BI815 ------------------------------------------------

PF14_0434                       TAGATTAAAATAAATAATTTGTTCACCATTTTCCAAACACATATATGG
MAL14|PF14_0434                 ------------------------------------------------
su_gi_contig_372                ------------------------------------------------
gi|15909093|gb|BI815621.1|BI815 ------------------------------------------------

PF14_0434                       GATTGTATAATATACGTTTATTTATTATATAATTTTTTTCATTTTGCA
MAL14|PF14_0434                 ------------------------------------------------
su_gi_contig_372                ------------------------------------------------
gi|15909093|gb|BI815621.1|BI815 ------------------------------------------------

PF14_0434                       TGACTCTCAAAAATTTATCATGCAATTATCGTTGATTTATAACGATAT
MAL14|PF14_0434                 ------------------------------------------------
su_gi_contig_372                ------------------------------------------------
gi|15909093|gb|BI815621.1|BI815 ------------------------------------------------

PF14_0434                       AAATGATTTTTTACATTTTTTTCAAATATTTTAAATTTATCATTTAAA
MAL14|PF14_0434                 ------------------------------------------------
su_gi_contig_372                ------------------------------------------------
gi|15909093|gb|BI815621.1|BI815 ------------------------------------------------

PF14_0434                       TAAAGTTTTAATTTTGAATAATTAATAATAAAAAATAATAATATTAAA
MAL14|PF14_0434                 ------------------------------------------------
su_gi_contig_372                ------------------------------------------------
gi|15909093|gb|BI815621.1|BI815 ------------------------------------------------

PF14_0434                       TAAATAAATTAATATATACATATATATATATATATATATATATATATA
MAL14|PF14_0434                 ------------------------------------------------
su_gi_contig_372                ------------------------------------------------
gi|15909093|gb|BI815621.1|BI815 ------------------------------------------------

PF14_0434                       TATATATTAATTATATATATATAATATTTTCAAATACTATAAAGTATT
MAL14|PF14_0434                 ------------------------------------------------
su_gi_contig_372                ------------------------------------------------
gi|15909093|gb|BI815621.1|BI815 ------------------------------------------------

PF14_0434                       ATCGAAAAAAAAAAAAAAAAAAAAAAAAATTAACTATTTAAAAATTAA
MAL14|PF14_0434                 ------------------------------------------------
su_gi_contig_372                ------------------------------------------------
gi|15909093|gb|BI815621.1|BI815 ------------------------------------------------

PF14_0434                       AAAAAGAAAAAGAACGAATAAAACAGAAGAATAATATATTATACATAT
MAL14|PF14_0434                 ------------------------------------------------
su_gi_contig_372                ------------------------------------------------
gi|15909093|gb|BI815621.1|BI815 ------------------------------------------------

PF14_0434                       TAAATGTATTGATTCAAATGAATATGTGTTTGTGTTGATAAATGTAGT
MAL14|PF14_0434                 ------------------------------------------------
su_gi_contig_372                ------------------------------------------------
gi|15909093|gb|BI815621.1|BI815 ------------------------------------------------

PF14_0434                       TGGATCTTTTTTCTTTGGTTTATCATATATTCGGTTATTAATAAAGAA
MAL14|PF14_0434                 ------------------------------------------------
su_gi_contig_372                ------------------------------------------------
gi|15909093|gb|BI815621.1|BI815 ------------------------------------------------

PF14_0434                       TATTTAAAAATATATGTATACACACATATATATATATATATATATATA
MAL14|PF14_0434                 ------------------------------------------------
su_gi_contig_372                ------------------------------------------------
gi|15909093|gb|BI815621.1|BI815 ------------------------------------------------

PF14_0434                       TATATATATGAGCTCTTTTTTTTTTTTTTTTGTTTTGCTCCATATATT
MAL14|PF14_0434                 ------------------------------------------------
su_gi_contig_372                ------------------------------------------------
gi|15909093|gb|BI815621.1|BI815 ------------------------------------------------

PF14_0434                       TTTATTTCCTACTTTTTGACAAGATATGCTGCTAACGAACTAAATTGA
MAL14|PF14_0434                 ------------------------------------------------
su_gi_contig_372                ------------------------------------------------
gi|15909093|gb|BI815621.1|BI815 ------------------------------------------------

PF14_0434                       TTTAACCAATTTGGAACGTCGCTTTTATTTTCTTCCTTTGTATTATCG
MAL14|PF14_0434                 ------------------------------------------------
su_gi_contig_372                ------------------------------------------------
gi|15909093|gb|BI815621.1|BI815 ------------------------------------------------

PF14_0434                       TCCATTGGTTTATAAGTAGAATTTTTTTCTTCCCTTATATTTTGCTCA
MAL14|PF14_0434                 ------------------------------------------------
su_gi_contig_372                ------------------------------------------------
gi|15909093|gb|BI815621.1|BI815 ------------------------------------------------

PF14_0434                       TATTCAGAATTAGCATGGTTTTTATTTTGGTTATTAAAATTAGACATT
MAL14|PF14_0434                 ------------------------------------------------
su_gi_contig_372                ------------------------------------------------
gi|15909093|gb|BI815621.1|BI815 ------------------------------------------------

PF14_0434                       TCTCCTATGTTAAAATTATTATTGTTATTATTGTTTTGTTTCTCATTA
MAL14|PF14_0434                 ------------------------------------------------
su_gi_contig_372                ------------------------------------------------
gi|15909093|gb|BI815621.1|BI815 ------------------------------------------------

PF14_0434                       AAATTTAAGGAATTCATTTGAAAGGATGTATTGTTCGGATTATTGTAG
MAL14|PF14_0434                 ------------------------------------------------
su_gi_contig_372                ------------------------------------------------
gi|15909093|gb|BI815621.1|BI815 ------------------------------------------------

PF14_0434                       AGGTCCTGTCCACCTTTCATTATATTATTATTGCCAGAAATATCTAAA
MAL14|PF14_0434                 ------------------------------------------------
su_gi_contig_372                ------------------------------------------------
gi|15909093|gb|BI815621.1|BI815 ------------------------------------------------

PF14_0434                       AGAAAAGAATATATACATATATATATATATATATATATATATATATAT
MAL14|PF14_0434                 ------------------------------------------------
su_gi_contig_372                ------------------------------------------------
gi|15909093|gb|BI815621.1|BI815 ------------------------------------------------

PF14_0434                       TTATTTATTTGAATGAATAATATAAGCATATGAATAATTTATAAATAA
MAL14|PF14_0434                 ------------------------------------------------
su_gi_contig_372                ------------------------------------------------
gi|15909093|gb|BI815621.1|BI815 ------------------------------------------------

PF14_0434                       CAATATGATCACTATTAATTTTTTTTATTTACCTCCT
MAL14|PF14_0434                 -------------------------------------
su_gi_contig_372                -------------------------------------
gi|15909093|gb|BI815621.1|BI815 -------------------------------------

;

endblock;
