# Supplementary material for: cDNA sequences reveal considerable gene prediction inaccuracy in the Plasmodium falciparum genome
Source: BMC Genomics. 2007 Jul 27;8:255. doi: 10.1186/1471-2164-8-255 (PMC1978503; doi:10.1186/1471-2164-8-255)
Supplement: Additional file 2 — Genes with predicted coding regions fully covered by EST and confirmation of predicted introns. Aligned cDNA and predicted CDS sequences can be viewed by double clicking the hyper-linked gene names in the Excel file. [file 1471-2164-8-255-S2.zip › PF14_0443.TXT]

#NEXUS

[!This data assembled using Sequencher, from Gene Codes Corporation.]
begin data;
   dimensions ntax=3 nchar=3778;
   format datatype=dna gap=- interleave=yes;
   matrix

PF14_0443         TCATTAAATAAAAGTTATAATGTTATTATCACAATTGCTTTTATTTTT
MAL14|PF14_0443   ------------------------------------------------
su_gi_contig_1046 ------------------------------------------------

PF14_0443         TTTGGTGAATGCATTCAAGTGCGTTATAATTGTTTGTATAACGGAATG
MAL14|PF14_0443   ------------------------------------------------
su_gi_contig_1046 ------------------------------------------------

PF14_0443         TTTATTTATTTTTACTTCTTTCTTTGTTTTTTTTACTTTATTTTTTTT
MAL14|PF14_0443   ------------------------------------------------
su_gi_contig_1046 ------------------------------------------------

PF14_0443         TTTTTTTTTGTGTATAACATTATTTAAAAATTGTCTTATATATTAAGA
MAL14|PF14_0443   ------------------------------------------------
su_gi_contig_1046 ------------------------------------------------

PF14_0443         AGGCTATACTACTATATCTATGTTTTAATATATCATCTATTAATATAT
MAL14|PF14_0443   ------------------------------------------------
su_gi_contig_1046 ------------------------------------------------

PF14_0443         TGATAAATATATATTAAAGTGGAAAAATAACAAGTTATATATCTACAC
MAL14|PF14_0443   ------------------------------------------------
su_gi_contig_1046 ------------------------------------------------

PF14_0443         ATGTGTTGTTACAAGCATCCTATAGCATGATCTTCATTTCATAAGAAT
MAL14|PF14_0443   ------------------------------------------------
su_gi_contig_1046 ------------------------------------------------

PF14_0443         ACATTTGAGGGGGGGAAAAAAAAAAAAAAAAAAAAAAACATGAACAAT
MAL14|PF14_0443   ------------------------------------------------
su_gi_contig_1046 ------------------------------------------------

PF14_0443         ATTTAGTTTTATATAAATTATAGAAGATGTGTAAATTTACATATGGAC
MAL14|PF14_0443   ------------------------------------------------
su_gi_contig_1046 ------------------------------------------------

PF14_0443         ATAAGCATTTTAAATTTGTTATATACACAAATATTATGGTAGCATATA
MAL14|PF14_0443   ------------------------------------------------
su_gi_contig_1046 ------------------------------------------------

PF14_0443         TTTTGCTTTATTGAATTATGAAACATAAAAATTAATATATATATATAT
MAL14|PF14_0443   ------------------------------------------------
su_gi_contig_1046 ------------------------------------------------

PF14_0443         ATATATATATTATATATTAAAAATTATGGTAGATCATGAGATATAAAT
MAL14|PF14_0443   ------------------------------------------------
su_gi_contig_1046 ------------------------------------------------

PF14_0443         GATTTTTCTAAATATTACTCTCCTTTGGAATATATGATATATCTTTGT
MAL14|PF14_0443   ------------------------------------------------
su_gi_contig_1046 ------------------------------------------------

PF14_0443         GTTTTATCTATTTTTTCCTATTATCATTTATTAAAAAATATGTAAAGC
MAL14|PF14_0443   ------------------------------------------------
su_gi_contig_1046 ------------------------------------------------

PF14_0443         ATTACACATTTATATATATATATATTTATATATGTATATATCCATGTG
MAL14|PF14_0443   ------------------------------------------------
su_gi_contig_1046 ------------------------------------------------

PF14_0443         TGTTTTTTACTTTTAATACCTTTTAAGGATAATAATATTATATCTACT
MAL14|PF14_0443   ------------------------------------------------
su_gi_contig_1046 ------------------------------------------------

PF14_0443         TACACTAATATTATATTTATATATTTATACATTATAAAAAAATTCGCA
MAL14|PF14_0443   ------------------------------------------------
su_gi_contig_1046 ------------------------------------------------

PF14_0443         ATTTATTTTTATTCTTTTTTTTTTTTTTTTTTTTTTTTTATTAAAAAA
MAL14|PF14_0443   ------------------------------------------------
su_gi_contig_1046 ------------------------------------------------

PF14_0443         ATTAACGTATAAAATAATATATATATATATATATATATATATATATAT
MAL14|PF14_0443   ------------------------------------------------
su_gi_contig_1046 ------------------------------------------------

PF14_0443         TTATATAATTATGATTTATTTATACATTTAATCATATTATTTCATATA
MAL14|PF14_0443   ------------------------------------------------
su_gi_contig_1046 ------------------------------------------------

PF14_0443         TAAAAAAAAATAATATACACACTCCAATATAAAAAATTTATATATATA
MAL14|PF14_0443   ------------------------------------------------
su_gi_contig_1046 ------------------------------------------------

PF14_0443         TATATATTTTTAATACATCATTGTGTAGTGTATTTATATAAATATTAT
MAL14|PF14_0443   ------------------------------------------------
su_gi_contig_1046 ------------------------------------------------

PF14_0443         TTATTTTTATGTTCATTTAATTTTTCAAAATAAATAAAAAATAACACG
MAL14|PF14_0443   ------------------------------------------------
su_gi_contig_1046 ------------------------------------------------

PF14_0443         CATTAAAAAGTTCAACATTTACATAGTTAACAGGAAATAAAAATAATA
MAL14|PF14_0443   ------------------------------------------------
su_gi_contig_1046 ------------------------------------------------

PF14_0443         TATGACGCTTTGTTTTTCCCAAATAAATAGATGAAAAAAAAAAAAAAA
MAL14|PF14_0443   ------------------------------------------------
su_gi_contig_1046 ------------------------------------------------

PF14_0443         TAAATAAATAAAAAAAATAAATGAATGAATTTAAATGTGTGAGTCGTC
MAL14|PF14_0443   ------------------------------------------------
su_gi_contig_1046 ------------------------------------------------

PF14_0443         CATATATCTTTAATATAATTTATAAAAATACATTTGTAATTAATATTT
MAL14|PF14_0443   ------------------------------------------------
su_gi_contig_1046 ------------------------------------------------

PF14_0443         AATGTGTTATTAATTTCATATATTCATTTAATTTATTATACTATTTTA
MAL14|PF14_0443   ------------------------------------------------
su_gi_contig_1046 ------------------------------------------------

PF14_0443         TTAAATATATATATATATATATATATATTTATTTATTTTTACAAAATT
MAL14|PF14_0443   ------------------------------------------------
su_gi_contig_1046 -----------------------------------TTTTTACAAAATT

PF14_0443         TTGTAATGTTCTGGGGGAAGTATAATATCTAATATACATATATATTTT
MAL14|PF14_0443   ------------------------------------------------
su_gi_contig_1046 TTGTAATGTTCTGGGGGAAGTATAATATCTAATATACATATATATTTT

PF14_0443         CTTTTTGTAATTATAATATATATATATATATATATATTTATTTACACA
MAL14|PF14_0443   ------------------------------------------------
su_gi_contig_1046 CTTTTTGTAATTATAATATATATATATATATATATATTTATTTACACA

PF14_0443         ATAAAATAAAAATGACCGATAACACAGCTGTAAGAAGACGTTATGAAA
MAL14|PF14_0443   -----------ATGACCGATAACACAGCTGTAAGAAGACGTTATGAAA
su_gi_contig_1046 ATAAAATAAAAATGACCGATAACACAGCTGTAAGAAGACGTTATGAAA

PF14_0443         AAAGCTTCACGGAGAGACCAGGATTTACAGAAGATGAAATTGAAGAAA
MAL14|PF14_0443   AAAGCTTCACGGAGAGACCAGGATTTACAGAAGATGAAATTGAAGAAA
su_gi_contig_1046 AAAGCTTCACGGAGAGACCAGGATTTACAGAAGATGAAATTGAAGAAA

PF14_0443         TAAGAGAAGCCTTCAACTTGTTAGATACAGATGGAACAGGTAATATAA
MAL14|PF14_0443   TAAGAGAAGCCTTCAACTTGTTAGATACAGATGGAACAG---------
su_gi_contig_1046 TAAGAGAAGCCTTCAACTTGTTAGATACAGATGGAACAG---------

PF14_0443         AAAGAATTAGAATTAAAATTAAAATTAAAAATTAATAAATATTCTTAT
MAL14|PF14_0443   ------------------------------------------------
su_gi_contig_1046 ------------------------------------------------

PF14_0443         CAAATTTTTAAATTTCAATATATTCTTGTAATTAAAATGTATATACGA
MAL14|PF14_0443   ------------------------------------------------
su_gi_contig_1046 ------------------------------------------------

PF14_0443         TTGTGTATTATATATATATTTACATTTACATTTATATATTTTTATGTT
MAL14|PF14_0443   ------------------------------------------------
su_gi_contig_1046 ------------------------------------------------

PF14_0443         TTCCCTGTGAAGGTACCATTGATCCTAAGGAGATAAAATGCGCTATGC
MAL14|PF14_0443   ------------GTACCATTGATCCTAAGGAGATAAAATGCGCTATGC
su_gi_contig_1046 ------------GTACCATTGATCCTAAGGAGATAAAATGCGCTATGC

PF14_0443         AAAGTTTAGGGTTGGATGCCAAAAATCCAATGATTTTTAGAATGATAG
MAL14|PF14_0443   AAAGTTTAGGGTTGGATGCCAAAAATCCAATGATTTTTAGAATGATAG
su_gi_contig_1046 AAAGTTTAGGGTTGGATGCCAAAAATCCAATGATTTTTAGAATGATAG

PF14_0443         CAGATTTAGAAAAGGACGGTTATTCATCTATAGATTTTGAAGAATTTA
MAL14|PF14_0443   CAGATTTAGAAAAGGACGGTTATTCATCTATAGATTTTGAAGAATTTA
su_gi_contig_1046 CAGATTTAGAAAAGGACGGTTATTCATCTATAGATTTTGAAGAATTTA

PF14_0443         TGGAAGTCATCACATCAAAATTGGTAAGAGATATGATGCACTATATGT
MAL14|PF14_0443   TGGAAGTCATCACATCAAAATTG-------------------------
su_gi_contig_1046 TGGAAGTCATCACATCAAAATTG-------------------------

PF14_0443         ACCGATACAAAAGGATAAACAATATATATATATATATATATATATATA
MAL14|PF14_0443   ------------------------------------------------
su_gi_contig_1046 ------------------------------------------------

PF14_0443         TATATTTATTTATTTATTTATTTATATTTTTTAGGGAAATAAAGATAC
MAL14|PF14_0443   ----------------------------------GGAAATAAAGATAC
su_gi_contig_1046 ----------------------------------GGAAATAAAGATAC

PF14_0443         AAGGGAAGGAATACAACGAATATTCAATTTATTTGACGATGATAAAAC
MAL14|PF14_0443   AAGGGAAGGAATACAACGAATATTCAATTTATTTGACGATGATAAAAC
su_gi_contig_1046 AAGGGAAGGAATACAACGAATATTCAATTTATTTGACGATGATAAAAC

PF14_0443         GGGAAGTATTTCTTTAAAGAATTTAAAAAGAGTTGCTAAAGAATTAGG
MAL14|PF14_0443   GGGAAGTATTTCTTTAAAGAATTTAAAAAGAGTTGCTAAAGAATTAGG
su_gi_contig_1046 GGGAAGTATTTCTTTAAAGAATTTAAAAAGAGTTGCTAAAGAATTAGG

PF14_0443         AGAAACCTTAACAGATGAAGAATTAAGAGATATGATAGATCGTGCTGA
MAL14|PF14_0443   AGAAACCTTAACAGATGAAGAATTAAGAGATATGATAGATCGTGCTGA
su_gi_contig_1046 AGAAACCTTAACAGATGAAGAATTAAGAGATATGATAGATCGTGCTGA

PF14_0443         CTCAAAAGGAGAAGGAGAAATTTCCTTTGAGGACTTTTATACAATAAT
MAL14|PF14_0443   CTCAAAAGGAGAAGGAGAAATTTCCTTTGAGGACTTTTATACAATAAT
su_gi_contig_1046 CTCAAAAGGAGAAGGAGAAATTTCCTTTGAGGACTTTTATACAATAAT

PF14_0443         GACCAAAAAAAGCTTCTTATAATATATAAAACATTATAAAATAATATA
MAL14|PF14_0443   GACCAAAAAAAGCTTCTTATAA--------------------------
su_gi_contig_1046 GACCAAAAAAAGCTTCTTATAATATATAAAACATTATAAAATAATATA

PF14_0443         TCACATACACATATATATATATATATATATATATATATATATCATAAT
MAL14|PF14_0443   ------------------------------------------------
su_gi_contig_1046 TCACATACACATATATATATATATATATATATATATATATATCATAAT

PF14_0443         GATAAAAAGATATAAAGAGAAAATATGTTAATTTATTCCCCCTTGTGA
MAL14|PF14_0443   ------------------------------------------------
su_gi_contig_1046 GATAAAAAGATATAAAGAGAAAATATGTTAATTTATTCCCCCTTGTGA

PF14_0443         TCAGATTTATGTGTAAATATTTAAAAAAAAAAAAAGAAAAAAAAATTC
MAL14|PF14_0443   ------------------------------------------------
su_gi_contig_1046 TCAGATTTATGTGTAAATATTTAAAAAAAAAAAAAAAAAAAAA-----

PF14_0443         ACATACTAATCAAACGTTTTATAATATATATCATATATATATGTATAT
MAL14|PF14_0443   ------------------------------------------------
su_gi_contig_1046 ------------------------------------------------

PF14_0443         TTTTATATAAACATATATATTTTTAATTTTATGATTATTTTTATATTT
MAL14|PF14_0443   ------------------------------------------------
su_gi_contig_1046 ------------------------------------------------

PF14_0443         GATTTATTCAATAATAAATGTTTATAAATGTTAAATATTTTTTTATAT
MAL14|PF14_0443   ------------------------------------------------
su_gi_contig_1046 ------------------------------------------------

PF14_0443         ATCCAAGAATAACAAATATTCTCTTTCATTACCCATTATGTGTAAAAG
MAL14|PF14_0443   ------------------------------------------------
su_gi_contig_1046 ------------------------------------------------

PF14_0443         TCATTCATTTTTTTGAACTACACTTTTTTTTTCTTTTTTTTTTTTAGT
MAL14|PF14_0443   ------------------------------------------------
su_gi_contig_1046 ------------------------------------------------

PF14_0443         ATCACATATTACATATGTATATGTGTATTTATTCTATTTTTTTTTTTT
MAL14|PF14_0443   ------------------------------------------------
su_gi_contig_1046 ------------------------------------------------

PF14_0443         TTTTTTTTTTTCCAACATATAAACCTTTTAGAAAAAAGTTATTTTTTT
MAL14|PF14_0443   ------------------------------------------------
su_gi_contig_1046 ------------------------------------------------

PF14_0443         TTATAATATTTAAGTACTAATTTTTCTTTCTACAACACATTTTTTGAT
MAL14|PF14_0443   ------------------------------------------------
su_gi_contig_1046 ------------------------------------------------

PF14_0443         AAACAAAAAAAAAAATATATCTATAATACTATATATACCTAAAATATA
MAL14|PF14_0443   ------------------------------------------------
su_gi_contig_1046 ------------------------------------------------

PF14_0443         TCTTAAATATTATATATTTTATAAGTTCCTATTTTGATAAAATATTAT
MAL14|PF14_0443   ------------------------------------------------
su_gi_contig_1046 ------------------------------------------------

PF14_0443         GACATTAAAAAAAAAAAAAAAAAAAAAAAAAATTGAAAAAAATAAAAA
MAL14|PF14_0443   ------------------------------------------------
su_gi_contig_1046 ------------------------------------------------

PF14_0443         TTTATTAAAGTTGGTATATATTGTTCAAAATTATAAGATGATAAAAAA
MAL14|PF14_0443   ------------------------------------------------
su_gi_contig_1046 ------------------------------------------------

PF14_0443         AAATAAAATGAAATAAAATAAAAAAAATAAAATAAAATAAATAAAAAA
MAL14|PF14_0443   ------------------------------------------------
su_gi_contig_1046 ------------------------------------------------

PF14_0443         AATAAATTATTAATAATATATTCCAAAAGAAAAATCTTAACAATTAAA
MAL14|PF14_0443   ------------------------------------------------
su_gi_contig_1046 ------------------------------------------------

PF14_0443         TAGATATATGCTTATATATATATATATTTATTTATTTATTTATTTATT
MAL14|PF14_0443   ------------------------------------------------
su_gi_contig_1046 ------------------------------------------------

PF14_0443         TATTTATATATATATGTTTTTACGTGTGTGCACTTTGTAGAGATAAGT
MAL14|PF14_0443   ------------------------------------------------
su_gi_contig_1046 ------------------------------------------------

PF14_0443         AAGGATATACTTTTGCTATAATTTTTTTTTTTTTTTTTCATTATTCCG
MAL14|PF14_0443   ------------------------------------------------
su_gi_contig_1046 ------------------------------------------------

PF14_0443         TGAACATTTTATTGTGTATATTTTTTAATACATAAAAGAGATATCAAT
MAL14|PF14_0443   ------------------------------------------------
su_gi_contig_1046 ------------------------------------------------

PF14_0443         TTATCATATTTTGATTCATAAATTTATGCCTTATATGAGTATATAATT
MAL14|PF14_0443   ------------------------------------------------
su_gi_contig_1046 ------------------------------------------------

PF14_0443         CTTTAATTTGTTCCTTAGGGTAAAAATGAACATCATCCTTCCATGTTG
MAL14|PF14_0443   ------------------------------------------------
su_gi_contig_1046 ------------------------------------------------

PF14_0443         AATTAATAACATCATTAAATATTATTACATTTCTATATAAGTCATCAA
MAL14|PF14_0443   ------------------------------------------------
su_gi_contig_1046 ------------------------------------------------

PF14_0443         CCATACTTAAAGAGAATTCCTTATTATTAAAAATATACTTAAATAAAT
MAL14|PF14_0443   ------------------------------------------------
su_gi_contig_1046 ------------------------------------------------

PF14_0443         ATAATGTATCAATAATTAAATTTCTAAAATTTATAGTTACAAAAATAT
MAL14|PF14_0443   ------------------------------------------------
su_gi_contig_1046 ------------------------------------------------

PF14_0443         TGATATCCTTAATAATTTCTCTTTCAATTTTATTTATTATTTCAACTA
MAL14|PF14_0443   ------------------------------------------------
su_gi_contig_1046 ------------------------------------------------

PF14_0443         ATGTATTTATTACTAAAATAATTTTCTTTCCATTGGCTTTAATAACAT
MAL14|PF14_0443   ------------------------------------------------
su_gi_contig_1046 ------------------------------------------------

PF14_0443         TTGTTAGGTTCTCCATTATTTCATCTTCATTTTTAGTTTTTTCTATAT
MAL14|PF14_0443   ------------------------------------------------
su_gi_contig_1046 ------------------------------------------------

PF14_0443         GATATAATTCTTTTTTTTTAAAAAAGTTAATATATTCAAAAAAATGAT
MAL14|PF14_0443   ------------------------------------------------
su_gi_contig_1046 ------------------------------------------------

PF14_0443         TTTTCATAAAATGATTAATATTGGCTAGCTGGAC
MAL14|PF14_0443   ----------------------------------
su_gi_contig_1046 ----------------------------------

;

endblock;
