# Supplementary material for: cDNA sequences reveal considerable gene prediction inaccuracy in the Plasmodium falciparum genome
Source: BMC Genomics. 2007 Jul 27;8:255. doi: 10.1186/1471-2164-8-255 (PMC1978503; doi:10.1186/1471-2164-8-255)
Supplement: Additional file 2 — Genes with predicted coding regions fully covered by EST and confirmation of predicted introns. Aligned cDNA and predicted CDS sequences can be viewed by double clicking the hyper-linked gene names in the Excel file. [file 1471-2164-8-255-S2.zip › PF14_0448.TXT]

#NEXUS

[!This data assembled using Sequencher, from Gene Codes Corporation.]
begin data;
   dimensions ntax=3 nchar=4448;
   format datatype=dna gap=- interleave=yes;
   matrix

PF14_0448        CGTGCATAAAACATTATAACTTATATTATTAAAATATTACCCTGGATT
MAL14|PF14_0448  ------------------------------------------------
su_gi_contig_727 ------------------------------------------------

PF14_0448        TTTTTTTTTTTTTTTTAGAGATATAATATACATATATGCAAGAAAAAA
MAL14|PF14_0448  ------------------------------------------------
su_gi_contig_727 ------------------------------------------------

PF14_0448        AAGGGGTTTGTATGTAGGTCTTCTTCGTTATTTATATTCTAAAGAGTT
MAL14|PF14_0448  ------------------------------------------------
su_gi_contig_727 ------------------------------------------------

PF14_0448        CATATATTTTTTTAATCTCTATATATGTATAATTAATATATATTATTA
MAL14|PF14_0448  ------------------------------------------------
su_gi_contig_727 ------------------------------------------------

PF14_0448        TAATGTTTATTATTATAAATATTATAATAAATAAATGGAATAAAAAAT
MAL14|PF14_0448  ------------------------------------------------
su_gi_contig_727 ------------------------------------------------

PF14_0448        AATTAATTTGAATAAAATAAATAAATATATATATATATATAATATATA
MAL14|PF14_0448  ------------------------------------------------
su_gi_contig_727 ------------------------------------------------

PF14_0448        TTATATATAATATATTATAGGTATAAGATTAAAACCATCTTATATTTT
MAL14|PF14_0448  ------------------------------------------------
su_gi_contig_727 ------------------------------------------------

PF14_0448        AATAAATATATATTAAATAATATATATATATATTATAATATAAAAAAA
MAL14|PF14_0448  ------------------------------------------------
su_gi_contig_727 ------------------------------------------------

PF14_0448        ACTTTATTTATGTGTATACATATATATATATATATTATAAAATATAGT
MAL14|PF14_0448  ------------------------------------------------
su_gi_contig_727 ------------------------------------------------

PF14_0448        CATAAAAACAAAAACGACAATATATGAAATATTATAATAATAAAATTA
MAL14|PF14_0448  ------------------------------------------------
su_gi_contig_727 ------------------------------------------------

PF14_0448        ATAATTATTACATATATAATATATTTTATTTATAAATTATATTTATAT
MAL14|PF14_0448  ------------------------------------------------
su_gi_contig_727 ------------------------------------------------

PF14_0448        ATATATATATAAAATATTTTATAAATGTGCTTAGATTTCTTTTGTAAT
MAL14|PF14_0448  ------------------------------------------------
su_gi_contig_727 ------------------------------------------------

PF14_0448        ATTTATTTTATATTATAATTATTAAATAAAGTTAATATCAAATATTAT
MAL14|PF14_0448  ------------------------------------------------
su_gi_contig_727 ------------------------------------------------

PF14_0448        CAACATTTATTTATTTATATATGTATATAAATTAATATATATATATAT
MAL14|PF14_0448  ------------------------------------------------
su_gi_contig_727 ------------------------------------------------

PF14_0448        ATATATATATTATTATAAATATAATAATGAAAATTATTACATATTTTT
MAL14|PF14_0448  ------------------------------------------------
su_gi_contig_727 ------------------------------------------------

PF14_0448        TTTATAAATAATATAATATTATAATAATAATATATATATATTATATAT
MAL14|PF14_0448  ------------------------------------------------
su_gi_contig_727 ------------------------------------------------

PF14_0448        TATTATATAAATTATAATAAATGAATATAAAAAATATTCTTTATAATG
MAL14|PF14_0448  ------------------------------------------------
su_gi_contig_727 ------------------------------------------------

PF14_0448        AACATATTAAAAAGAAAAATTAAATTATATATATATATTTATATATGA
MAL14|PF14_0448  ------------------------------------------------
su_gi_contig_727 ------------------------------------------------

PF14_0448        ACATTTAAAAAAAAAGAAAATTTTTTTTTTTACCCCTTTTTTATATAA
MAL14|PF14_0448  ------------------------------------------------
su_gi_contig_727 ------------------------------------------------

PF14_0448        ATACATCAAAATATATTTATTATTATTATTATTATTTTTTTTTTTTTA
MAL14|PF14_0448  ------------------------------------------------
su_gi_contig_727 ------------------------------------------------

PF14_0448        ATAAAATATAAATGCTCTCATCATATAGTAGAAAATTAAAATGTTTAT
MAL14|PF14_0448  ------------------------------------------------
su_gi_contig_727 ------------------------------------------------

PF14_0448        TAGAAAATAAATAAAAACACAAAAAATTAAAATATGTAATTTTGTATA
MAL14|PF14_0448  ------------------------------------------------
su_gi_contig_727 ------------------------------------------------

PF14_0448        TAAAAAATATATCATATATATAAAATATATTATATTATTATATATATA
MAL14|PF14_0448  ------------------------------------------------
su_gi_contig_727 ------------------------------------------------

PF14_0448        TATATATTAATGTAAAGCAAGAAAAAATTAAGAAAAAAAAAAAAAAAA
MAL14|PF14_0448  ------------------------------------------------
su_gi_contig_727 ------------------------------------------------

PF14_0448        ACCAAGAAGAAAAGAAACCTTTTTTTTTTTTTTTTTTTTTTATATATA
MAL14|PF14_0448  ------------------------------------------------
su_gi_contig_727 ------------------------------------------------

PF14_0448        ATATATATAATTAAAATAATAAAGAAAAGTATACCAATAAAACAAAAT
MAL14|PF14_0448  ------------------------------------------------
su_gi_contig_727 ------------------------------------------------

PF14_0448        ACATATATTTATTATATAATTATTATATGTTAAAAAAAAAATAAAATT
MAL14|PF14_0448  ------------------------------------------------
su_gi_contig_727 ------------------------------------------------

PF14_0448        ATTTATACATTATATATATATATTATATATTATATATTTAATTTTTTT
MAL14|PF14_0448  ------------------------------------------------
su_gi_contig_727 ------------------------------------------------

PF14_0448        TTTTTTTAATTATAAAAAAAATATATATATATATTTTATTAATTTTAT
MAL14|PF14_0448  ------------------------------------------------
su_gi_contig_727 ------------------------------------------------

PF14_0448        ATAATATTATATATATATATTATAATATATATAATAAAAAGCGGTAAA
MAL14|PF14_0448  ------------------------------------------------
su_gi_contig_727 --------------GGATATTATAATATATATAATAAAAAGCGGTAAA

PF14_0448        TTAAAAAATAAAGAAAAGAAGTAACATTCTTTATATAATAATTAATCT
MAL14|PF14_0448  ------------------------------------------------
su_gi_contig_727 TTAAAAAATAAAGAAAAGAAGTAACATTCTTTATATAATAATTAATCT

PF14_0448        TAATAAAAAAAAATGGAAGGTAAGGAAAAATGGAAACAATAAGAATGA
MAL14|PF14_0448  ------------ATGGAAG-----------------------------
su_gi_contig_727 TAATAAAAAAAAATGGAAG-----------------------------

PF14_0448        ATAATATAAATATATATAAATATTTTTGTTTTTTGTGTGGGAGGGAAA
MAL14|PF14_0448  ------------------------------------------------
su_gi_contig_727 ------------------------------------------------

PF14_0448        AATAAATGTATATATATATATATATATATATATATATATATATATATG
MAL14|PF14_0448  ------------------------------------------------
su_gi_contig_727 ------------------------------------------------

PF14_0448        TATGTATAATTTTTTTTATTATATCATTGTATAAGTGTTAGAGTATAT
MAL14|PF14_0448  ------------------------------------------------
su_gi_contig_727 ------------------------------------------------

PF14_0448        TTATTTACATAAAGAATATATTATTATATCAAGAATTTGTACAGTATA
MAL14|PF14_0448  ------------------------------------------------
su_gi_contig_727 ------------------------------------------------

PF14_0448        AAAAATTATATATTGATTAAGCTGGAAAGTTGCTTGTGAAGAAGCTAC
MAL14|PF14_0448  ------------------------------------------------
su_gi_contig_727 ------------------------------------------------

PF14_0448        AGTTCTTATATTACCAAAAGTTTATATACGTATTTATATTAATGACAT
MAL14|PF14_0448  ------------------------------------------------
su_gi_contig_727 ------------------------------------------------

PF14_0448        ATGTAAAAACTTTATTTTATTTTTTTTTATAGATAGAGGAGGTTTTTC
MAL14|PF14_0448  --------------------------------ATAGAGGAGGTTTTTC
su_gi_contig_727 --------------------------------ATAGAGGAGGTTTTTC

PF14_0448        AAGAGGTTTTGGAAGAGGTGTTAGAGGAACTCGTGGAAGAGGCGGCAG
MAL14|PF14_0448  AAGAGGTTTTGGAAGAGGTGTTAGAGGAACTCGTGGAAGAGGCGGCAG
su_gi_contig_727 AAGAGGTTTTGGAAGAGGTGTTAGAGGAACTCGTGGAAGAGGCGGCAG

PF14_0448        AGGAGCACGAGGAAGGTAAAAAAGAAAAAGGAAAAAAAAAAAAAAAAA
MAL14|PF14_0448  AGGAGCACGAGGAAG---------------------------------
su_gi_contig_727 AGGAGCACGAGGAAG---------------------------------

PF14_0448        AAAAAAGAATAAAGAAAAAAAAAAAAAGGGGAAAGCATATTTATATAT
MAL14|PF14_0448  ------------------------------------------------
su_gi_contig_727 ------------------------------------------------

PF14_0448        GATATATATATATATATATATATATATATGTGTGTATATTTGTTTGTT
MAL14|PF14_0448  ------------------------------------------------
su_gi_contig_727 ------------------------------------------------

PF14_0448        TAATTTGTTTAGAGGAAGAGGCTCTGCAGAAGATGATTTAAAAAATTG
MAL14|PF14_0448  ------------AGGAAGAGGCTCTGCAGAAGATGATTTAAAAAATTG
su_gi_contig_727 ------------AGGAAGAGGCTCTGCAGAAGATGATTTAAAAAATTG

PF14_0448        GGTTCCTGTAACCAAGTTAGGTAGATTAGTAAAAGAAGGAAAGATAGT
MAL14|PF14_0448  GGTTCCTGTAACCAAGTTAGGTAGATTAGTAAAAGAAGGAAAGATAGT
su_gi_contig_727 GGTTCCTGTAACCAAGTTAGGTAGATTAGTAAAAGAAGGAAAGATAGT

PF14_0448        TTCTATTGAAGAAATATATTTACATTCATTACCAATAAAGGAATATCA
MAL14|PF14_0448  TTCTATTGAAGAAATATATTTACATTCATTACCAATAAAGGAATATCA
su_gi_contig_727 TTCTATTGAAGAAATATATTTACATTCATTACCAATAAAGGAATATCA

PF14_0448        AATAATAGATTATTTCTTTCAACCTAATGAATGTTCTCATCCTTTAAA
MAL14|PF14_0448  AATAATAGATTATTTCTTTCAACCTAATGAATGTTCTCATCCTTTAAA
su_gi_contig_727 AATAATAGATTATTTCTTTCAACCTAATGAATGTTCTCATCCTTTAAA

PF14_0448        AGATGATGTTGTAAAAATAATGCCAGTACAAAAACAAACAAGAGCTGG
MAL14|PF14_0448  AGATGATGTTGTAAAAATAATGCCAGTACAAAAACAAACAAGAGCTGG
su_gi_contig_727 AGATGATGTTGTAAAAATAATGCCAGTACAAAAACAAACAAGAGCTGG

PF14_0448        TCAGAGAACCAGATTTAAAGCATTTGTTGCTATTGGTGATGGTAATGG
MAL14|PF14_0448  TCAGAGAACCAGATTTAAAGCATTTGTTGCTATTGGTGATGGTAATGG
su_gi_contig_727 TCAGAGAACCAGATTTAAAGCATTTGTTGCTATTGGTGATGGTAATGG

PF14_0448        TCATTGTGGTTTAGGTGTAAAATGTGCAAAGGAAGTAGCTACAGCTAT
MAL14|PF14_0448  TCATTGTGGTTTAGGTGTAAAATGTGCAAAGGAAGTAGCTACAGCTAT
su_gi_contig_727 TCATTGTGGTTTAGGTGTAAAATGTGCAAAGGAAGTAGCTACAGCTAT

PF14_0448        TAGAGGTGCTATTATTTCAGCAAAACTTTCCTTAATACCTGTAAGAAG
MAL14|PF14_0448  TAGAGGTGCTATTATTTCAGCAAAACTTTCCTTAATACCTGTAAGAAG
su_gi_contig_727 TAGAGGTGCTATTATTTCAGCAAAACTTTCCTTAATACCTGTAAGAAG

PF14_0448        AGGATATTGGGGTAATAAAATTGGAGACCCACATACTGTCCCTATGAA
MAL14|PF14_0448  AGGATATTGGGGTAATAAAATTGGAGACCCACATACTGTCCCTATGAA
su_gi_contig_727 AGGATATTGGGGTAATAAAATTGGAGACCCACATACTGTCCCTATGAA

PF14_0448        AGTTTCTGGAAAATGTGGTAGTGTTCGTATTCGTTTAGTACCAGCTCC
MAL14|PF14_0448  AGTTTCTGGAAAATGTGGTAGTGTTCGTATTCGTTTAGTACCAGCTCC
su_gi_contig_727 AGTTTCTGGAAAATGTGGTAGTGTTCGTATTCGTTTAGTACCAGCTCC

PF14_0448        AAGAGGTACTCAAATTGTCGGAGCTCCAACAACCAAAAAAATGTTGAA
MAL14|PF14_0448  AAGAGGTACTCAAATTGTCGGAGCTCCAACAACCAAAAAAATGTTGAA
su_gi_contig_727 AAGAGGTACTCAAATTGTCGGAGCTCCAACAACCAAAAAAATGTTGAA

PF14_0448        CTTTGCTGGTATAAAGGATTGCTTCTCATCATCTTGTGGAAAAACAAA
MAL14|PF14_0448  CTTTGCTGGTATAAAGGATTGCTTCTCATCATCTTGTGGAAAAACAAA
su_gi_contig_727 CTTTGCTGGTATAAAGGATTGCTTCTCATCATCTTGTGGAAAAACAAA

PF14_0448        AACTAAAGGAAACTTTTTGAGAGTATGTGTTAATATAATTAAATAAAT
MAL14|PF14_0448  AACTAAAGGAAACTTTTTGAGA--------------------------
su_gi_contig_727 AACTAAAGGAAACTTTTTGAGA--------------------------

PF14_0448        ATAAATATAAATATATATATATATATATATGTATATATATATGTGTGT
MAL14|PF14_0448  ------------------------------------------------
su_gi_contig_727 ------------------------------------------------

PF14_0448        ACATATACTTATATATTTATTTATAACATTTTTTTTTTTTTTTTTTTT
MAL14|PF14_0448  ------------------------------------------------
su_gi_contig_727 ------------------------------------------------

PF14_0448        CCTTCTTCCCTCTTTTAGGCCATTTTCAACGCTTTGAGTAAAACATAC
MAL14|PF14_0448  ------------------GCCATTTTCAACGCTTTGAGTAAAACATAC
su_gi_contig_727 ------------------GCCATTTTCAACGCTTTGAGTAAAACATAC

PF14_0448        GGTTATTTAACACCTGACTTATGGAAAGTTACAAACTTTGATAAGTCA
MAL14|PF14_0448  GGTTATTTAACACCTGACTTATGGAAAGTTACAAACTTTGATAAGTCA
su_gi_contig_727 GGTTATTTAACACCTGACTTATGGAAAGTTACAAACTTTGATAAGTCA

PF14_0448        CCATATGAAGAATGGTCAGACTTTCTTGAAACTTATCAAAATTTAAAA
MAL14|PF14_0448  CCATATGAAGAATGGTCAGACTTTCTTGAAACTTATCAAAATTTAAAA
su_gi_contig_727 CCATATGAAGAATGGTCAGACTTTCTTGAAACTTATCAAAATTTAAAA

PF14_0448        GGAATAAAAGGAACCGTTTAAATATTATATATATATATATATATTTAT
MAL14|PF14_0448  GGAATAAAAGGAACCGTTTAA---------------------------
su_gi_contig_727 GGAATAAAAGGAACCGTTTAAATATTATATATATATATATATATTTAT

PF14_0448        TTAGTTATATATATGTATAATTAACAGTTTTTAGACCAAAAAAACAAA
MAL14|PF14_0448  ------------------------------------------------
su_gi_contig_727 TTAGTTATATATATGTATAATTAACAGTTTTTAGACCAAAAAAACAAA

PF14_0448        GAAAAAAAAAAAAAAAAAAAAAAAAAAGAGGAAAATAAAAAAAAAACA
MAL14|PF14_0448  ------------------------------------------------
su_gi_contig_727 GAAATTTTTTTAAAAAAAAAAACTCGAGACTAGTCTCTCTCTCT----

PF14_0448        AAAAACAAAAAACAAATTTTTCATAAAATTTATATATAAAACATGTAT
MAL14|PF14_0448  ------------------------------------------------
su_gi_contig_727 ------------------------------------------------

PF14_0448        ATATTATATACGGATATATAATATTTCTATTTTATATATTTATGTAAA
MAL14|PF14_0448  ------------------------------------------------
su_gi_contig_727 ------------------------------------------------

PF14_0448        TATATATTATGTATATATATATATATATTTATATATATATATATATTT
MAL14|PF14_0448  ------------------------------------------------
su_gi_contig_727 ------------------------------------------------

PF14_0448        TTTTTTTTTTTTTTTTTTTTTTTTTTTTTATTGCATATATTTAGAATT
MAL14|PF14_0448  ------------------------------------------------
su_gi_contig_727 ------------------------------------------------

PF14_0448        AATAAATCTTTTTAATAATTTACCATATTTTTCATTTAAAAAAAAAAA
MAL14|PF14_0448  ------------------------------------------------
su_gi_contig_727 ------------------------------------------------

PF14_0448        ATATTATGTTGAAAAGTTGTATTTTTTTTTTTTTCTCATAATAAAAGA
MAL14|PF14_0448  ------------------------------------------------
su_gi_contig_727 ------------------------------------------------

PF14_0448        CATAATATATATACTACACAATATATTATATATATATATATATATATA
MAL14|PF14_0448  ------------------------------------------------
su_gi_contig_727 ------------------------------------------------

PF14_0448        TATATATAGTGTATGAATAAAAAAAATAGAAAAAAAAAAAAAAAAAGA
MAL14|PF14_0448  ------------------------------------------------
su_gi_contig_727 ------------------------------------------------

PF14_0448        AAACATAAAAACTTCCAAATTTTTAATAATAATATATAAATACAAAAT
MAL14|PF14_0448  ------------------------------------------------
su_gi_contig_727 ------------------------------------------------

PF14_0448        ATATATATTTATAATTTATAATTTAATTTTATTAACAAAAAGCATTGC
MAL14|PF14_0448  ------------------------------------------------
su_gi_contig_727 ------------------------------------------------

PF14_0448        GAGTTGACAATTTTTTTTTTTATTTTTATTAGAGCAAAAATGATAATT
MAL14|PF14_0448  ------------------------------------------------
su_gi_contig_727 ------------------------------------------------

PF14_0448        TCTTTGTAAAAATTTTTGAAATGGAAGAAAGTTATATTTATAGATAAA
MAL14|PF14_0448  ------------------------------------------------
su_gi_contig_727 ------------------------------------------------

PF14_0448        AAAGAAAAAAGTGAAATACTTTAAATATGGGGAAAAATACATATATAT
MAL14|PF14_0448  ------------------------------------------------
su_gi_contig_727 ------------------------------------------------

PF14_0448        GTATATATATATTTATAATATAAATTATCCATATTTTGAATATATAAA
MAL14|PF14_0448  ------------------------------------------------
su_gi_contig_727 ------------------------------------------------

PF14_0448        AACAAATGGCACATAAACAATAAAAAGAATTATACTACTAAGGTAAAT
MAL14|PF14_0448  ------------------------------------------------
su_gi_contig_727 ------------------------------------------------

PF14_0448        TTTAATAGGCGGCATGAATTATATATATATATATATATATATATATTA
MAL14|PF14_0448  ------------------------------------------------
su_gi_contig_727 ------------------------------------------------

PF14_0448        TATATATTTTATTAATAAGTTAAAAAAGAAACAAAAAAAAAAATTATA
MAL14|PF14_0448  ------------------------------------------------
su_gi_contig_727 ------------------------------------------------

PF14_0448        TTATAACAAAAATGAAATAGACATATATTAATATATTGTGAATTAATA
MAL14|PF14_0448  ------------------------------------------------
su_gi_contig_727 ------------------------------------------------

PF14_0448        TATATATATATATAATGTATTTATTTATTTATTTATATTATTATATTT
MAL14|PF14_0448  ------------------------------------------------
su_gi_contig_727 ------------------------------------------------

PF14_0448        TAATTTTTAAAAAATGGTCAATTTTCTTGGGATATCATTAACTAGTTT
MAL14|PF14_0448  ------------------------------------------------
su_gi_contig_727 ------------------------------------------------

PF14_0448        TTCTTCGTACCAGCTTTTTCCAAAATCCGCAATTTCATCTTGAAACGA
MAL14|PF14_0448  ------------------------------------------------
su_gi_contig_727 ------------------------------------------------

PF14_0448        ATATCTATAAAAATAATGAAATGTAAAAATGTATATGTTATTATATGT
MAL14|PF14_0448  ------------------------------------------------
su_gi_contig_727 ------------------------------------------------

PF14_0448        ATGTGTTAATATGACATATATAAATCATTATAATATAAAAAAAAAGAA
MAL14|PF14_0448  ------------------------------------------------
su_gi_contig_727 ------------------------------------------------

PF14_0448        AAAATGCTTTATATATATATGTATAAAATATGCTATATCTTTTTGGTT
MAL14|PF14_0448  ------------------------------------------------
su_gi_contig_727 ------------------------------------------------

PF14_0448        CTCCTTTTTGTATTACCTATCATCCTCTTTGTCTTGAGTGTTTTCCGT
MAL14|PF14_0448  ------------------------------------------------
su_gi_contig_727 ------------------------------------------------

PF14_0448        TTGTTTATTCATCTGTTTAATTCTTTTTTTCAGCAATAAGTTGAAAGA
MAL14|PF14_0448  ------------------------------------------------
su_gi_contig_727 ------------------------------------------------

PF14_0448        AGCTACAAAATTTAAAAAATATGGAAAAAAGAAAATATATATATATTA
MAL14|PF14_0448  ------------------------------------------------
su_gi_contig_727 ------------------------------------------------

PF14_0448        TAAATTAATCTTTAATATATTTGTGAATAAAAGTATATGGTATATTTA
MAL14|PF14_0448  ------------------------------------------------
su_gi_contig_727 ------------------------------------------------

PF14_0448        CTAAGATCCTATATTTCGGTATATACAAAGAA
MAL14|PF14_0448  --------------------------------
su_gi_contig_727 --------------------------------

;

endblock;
