# Supplementary material for: cDNA sequences reveal considerable gene prediction inaccuracy in the Plasmodium falciparum genome
Source: BMC Genomics. 2007 Jul 27;8:255. doi: 10.1186/1471-2164-8-255 (PMC1978503; doi:10.1186/1471-2164-8-255)
Supplement: Additional file 2 — Genes with predicted coding regions fully covered by EST and confirmation of predicted introns. Aligned cDNA and predicted CDS sequences can be viewed by double clicking the hyper-linked gene names in the Excel file. [file 1471-2164-8-255-S2.zip › PF14_0514.TXT]

#NEXUS

[!This data assembled using Sequencher, from Gene Codes Corporation.]
begin data;
   dimensions ntax=3 nchar=3533;
   format datatype=dna gap=- interleave=yes;
   matrix

PF14_0514         GTAAATTGTTATGAAAGAAAAAATTCTAATATAAATTCATTAAAAAAT
MAL14|PF14_0514   ------------------------------------------------
su_gi_contig_1073 ------------------------------------------------

PF14_0514         ATGGAATTAGATTATGAAAAAAAAAGGAAATTAAATGAATTTGATGAT
MAL14|PF14_0514   ------------------------------------------------
su_gi_contig_1073 ------------------------------------------------

PF14_0514         TTAAAAGGATATGACGAAGAAAGAAAAAAGAAAGAAACAGATATAAGA
MAL14|PF14_0514   ------------------------------------------------
su_gi_contig_1073 ------------------------------------------------

PF14_0514         AAAAGTATAGATAATAATATGTCCAATCATCCATCTGATGATGATTAT
MAL14|PF14_0514   ------------------------------------------------
su_gi_contig_1073 ------------------------------------------------

PF14_0514         ACATATAATTATGGTAATATTAATCATAATGAAAATTCATATAATTCA
MAL14|PF14_0514   ------------------------------------------------
su_gi_contig_1073 ------------------------------------------------

PF14_0514         AATGATGATAACAAAGATACTACAACTTCAAAGAAAGATTTTGCTACC
MAL14|PF14_0514   ------------------------------------------------
su_gi_contig_1073 ------------------------------------------------

PF14_0514         AGAATGATGGAAAAAATGGGATGGAAAAAAGGAGAAGGTCTAGGTAAA
MAL14|PF14_0514   ------------------------------------------------
su_gi_contig_1073 ------------------------------------------------

PF14_0514         GACAAACAAGGTATTAAAGCCCCACTCATTTTAAAAAAAGTAGATAAA
MAL14|PF14_0514   ------------------------------------------------
su_gi_contig_1073 ------------------------------------------------

PF14_0514         AGAAGTGGGGTTATAGTACAAGCACCAGTTATTTTAAAAAATAATGAT
MAL14|PF14_0514   ------------------------------------------------
su_gi_contig_1073 ------------------------------------------------

PF14_0514         TTAAATAATAAAGGTGAAAATTTATCAGTACCAAATGATTGTACCAGA
MAL14|PF14_0514   ------------------------------------------------
su_gi_contig_1073 ------------------------------------------------

PF14_0514         ATAGTTCACCTAACTAATTTAGTTACCCCAGAAGAAGTAGATGAAACA
MAL14|PF14_0514   ------------------------------------------------
su_gi_contig_1073 ------------------------------------------------

PF14_0514         TTGAAAGAAGAAATTGAAGAAGAAGCATCCAAATTTGGAAATTTATTA
MAL14|PF14_0514   ------------------------------------------------
su_gi_contig_1073 ------------------------------------------------

PF14_0514         AATATAAACATTGTAGTTGATAAAAATTTACTTGATGCCCTTGCTGTC
MAL14|PF14_0514   ------------------------------------------------
su_gi_contig_1073 ------------------------------------------------

PF14_0514         AAAATTTATTGTGAATATGAATCAAAAGATCAGGCGCAAAATGCTCTC
MAL14|PF14_0514   ------------------------------------------------
su_gi_contig_1073 ------------------------------------------------

PF14_0514         AATACATTCAAAGGTAGAACATTTGCAGGAAGAAAAGTCCAAGCGTCT
MAL14|PF14_0514   ------------------------------------------------
su_gi_contig_1073 ------------------------------------------------

PF14_0514         TTTGCTACTGAGGAAGAGTACGAAACTCTTGAAAATAATGATTGAAAA
MAL14|PF14_0514   ------------------------------------------------
su_gi_contig_1073 ------------------------------------------------

PF14_0514         AAAATATAATATGTATACAACACATTGTTTTAATATACCTTCAAAATT
MAL14|PF14_0514   ------------------------------------------------
su_gi_contig_1073 ------------------------------------------------

PF14_0514         AAGGATGTATAAATATATGTATTTGTAATTGACTTCAAGAATAAGCAT
MAL14|PF14_0514   ------------------------------------------------
su_gi_contig_1073 ------------------------------------------------

PF14_0514         AAGTAGGTGAATATATAATTCTAATAACATACACATACATATATTTAT
MAL14|PF14_0514   ------------------------------------------------
su_gi_contig_1073 ------------------------------------------------

PF14_0514         GTATGTATGTATGTATATTATTGTTTCACCTCTCCTTAATATTAATGT
MAL14|PF14_0514   ------------------------------------------------
su_gi_contig_1073 ------------------------------------------------

PF14_0514         TTGATTATTACTCTTAATGATATTAAATTTGTTCTCACAAACATTTTT
MAL14|PF14_0514   ------------------------------------------------
su_gi_contig_1073 ------------------------------------------------

PF14_0514         TTGTACTTTTTCCTTTTTATATATTTTTTTTTATTTATTTTTTTAGTT
MAL14|PF14_0514   ------------------------------------------------
su_gi_contig_1073 ------------------------------------------------

PF14_0514         ATGCATAATCATTATGATTTTTTTTTTTTTTTTTTTTTTTTTTTTTTT
MAL14|PF14_0514   ------------------------------------------------
su_gi_contig_1073 ------------------------------------------------

PF14_0514         TTTTAATTTATTTACACTTATATATTCTTAATTTGATAAAATGTATAT
MAL14|PF14_0514   ------------------------------------------------
su_gi_contig_1073 ------------------------------------------------

PF14_0514         TTTTGCCTTATATACTAAAATTCCCTACTTTTTAATATATTTTTTTTT
MAL14|PF14_0514   ------------------------------------------------
su_gi_contig_1073 ------------------------------------------------

PF14_0514         AATGTAATTGAATTTTTTATTTCGAAATTTTTTTTTTTTTAGTTTTAC
MAL14|PF14_0514   ------------------------------------------------
su_gi_contig_1073 ------------------------------------------------

PF14_0514         AAATTTATAACATATAAAGTATATACATATATATAATATATATATATA
MAL14|PF14_0514   ------------------------------------------------
su_gi_contig_1073 ------------------------------------------------

PF14_0514         TATATTTATTTATTTATTCCTTATTAGAAAGAATATAAATAATATTCC
MAL14|PF14_0514   ------------------------------------------------
su_gi_contig_1073 ------------------------------------------------

PF14_0514         ATTATTTTAATCAAAATTACATATATATGTTCTCATATTTTTACATGG
MAL14|PF14_0514   ------------------------------------------------
su_gi_contig_1073 --------------------ATATATATGTTCTCATATTTTTACATGG

PF14_0514         ATTAATTAATTCATGTATTATTATATAAAAGGAATATAAAATAAATAT
MAL14|PF14_0514   ------------------------------------------------
su_gi_contig_1073 ATTAATTAATTCATGTATTATTATATAAAAGGAATATAAAATAAATAT

PF14_0514         TCAACAATATGAATTGACATAATTATAATTTACTTATTCTCTTTTCTA
MAL14|PF14_0514   ------------------------------------------------
su_gi_contig_1073 TCAACAATATGAATTGACATAATTATAATTTACTTATTCTCTTTTCTA

PF14_0514         CTTTTCTCTTAAATGATACTTAAAAATAGAAAACGAGAAATTGTTTTC
MAL14|PF14_0514   ------------ATGATACTTAAAAATAGAAAACGAGAAATTGTTTTC
su_gi_contig_1073 CTTTTCTCTTAAATGATACTTAAAAATAGAAAACGAGAAATTGTTTTC

PF14_0514         CATGATTTGAATAAACTTTTCATTGTAGTTGATGGTTTTAAATATGGA
MAL14|PF14_0514   CATGATTTGAATAAACTTTTCATTGTAGTTGATGGTTTTAAATATGGA
su_gi_contig_1073 CATGATTTGAATAAACTTTTCATTGTAGTTGATGGTTTTAAATATGGA

PF14_0514         GCAGATTTTGTACTATATAAAAGTAAAACTTGAAGCAATATTATTATG
MAL14|PF14_0514   GCAGATTTTGTACTATATAAAA--------------------------
su_gi_contig_1073 GCAGATTTTGTACTATATAAAA--------------------------

PF14_0514         AGTATATAAATTTAAAGAAAATATATATATATATATATATAAATATAT
MAL14|PF14_0514   ------------------------------------------------
su_gi_contig_1073 ------------------------------------------------

PF14_0514         ATATATAACTTTTTATTTTTAGATAATGTTGATGAAGAACATGGATTT
MAL14|PF14_0514   ----------------------ATAATGTTGATGAAGAACATGGATTT
su_gi_contig_1073 ----------------------ATAATGTTGATGAAGAACATGGATTT

PF14_0514         GCTCTAGTTTTTATAAAGGAGGAAAATATATGCTTAAATGAGAAAGAA
MAL14|PF14_0514   GCTCTAGTTTTTATAAAGGAGGAAAATATATGCTTAAATGAGAAAGAA
su_gi_contig_1073 GCTCTAGTTTTTATAAAGGAGGAAAATATATGCTTAAATGAGAAAGAA

PF14_0514         AAAAACATAATTGTTAGAATATGTGAAAGTGTTAAAAAGAAGGTAAAT
MAL14|PF14_0514   AAAAACATAATTGTTAGAATATGTGAAAGTGTTAAAAAGAAG------
su_gi_contig_1073 AAAAACATAATTGTTAGAATATGTGAAAGTGTTAAAAAGAAG------

PF14_0514         CATATAAAAAAAAAAAAAGAAAAAGAAATATTTCTTTTATATCACAAT
MAL14|PF14_0514   ------------------------------------------------
su_gi_contig_1073 ------------------------------------------------

PF14_0514         TTATTATTAACATGTTATTATATTCTTTCATTTATGTTTTTTTTTTTT
MAL14|PF14_0514   ------------------------------------------------
su_gi_contig_1073 ------------------------------------------------

PF14_0514         TTTTTTTTTTTATCGTCTTTCTTCTCTTTTGGAATTCTCTAGGCAATT
MAL14|PF14_0514   ------------------------------------------GCAATT
su_gi_contig_1073 ------------------------------------------GCAATT

PF14_0514         ATTGCTTATATTAATGAAGAGAATAAATCTATAAGATACGAAGAAGTT
MAL14|PF14_0514   ATTGCTTATATTAATGAAGAGAATAAATCTATAAGATACGAAGAAGTT
su_gi_contig_1073 ATTGCTTATATTAATGAAGAGAATAAATCTATAAGATACGAAGAAGTT

PF14_0514         TTTAGAAAGAGAAAATGAATTATTATAATACATTAAATAGGATATAAT
MAL14|PF14_0514   TTTAGAAAGAGAAAATGA------------------------------
su_gi_contig_1073 TTTAGAAAGAGAAAATGAATTATTATAATACATTAAATAGGATATAAT

PF14_0514         ATATATACAAGCTATTTGTGTGTACCCAAAAACACAGAAAATATATTT
MAL14|PF14_0514   ------------------------------------------------
su_gi_contig_1073 ATATATACAAGCTATTTGTGTGTACCCAAAAACACAGAAAATATATTT

PF14_0514         ACTTTAATTTTTTTTTTATAAAATATTTATATTTTATTATTTCATCTT
MAL14|PF14_0514   ------------------------------------------------
su_gi_contig_1073 ACTTTAATTTTTTTTTTATAAAATATTTATATTTTATTATTTCATCTT

PF14_0514         TTTTTTATATTTTCGTTACTTTTGGTCAATTCATTTTTTATATAATGA
MAL14|PF14_0514   ------------------------------------------------
su_gi_contig_1073 TTTTTTATATTTTCGTTACTTTTGGTCAATTCATTTTTTATATAATGA

PF14_0514         TTAATAAAATTATTGTATCTACAGGTATTTTCAATAGAAATGGATATT
MAL14|PF14_0514   ------------------------------------------------
su_gi_contig_1073 TTAATAAAATTATTGTATCTACAGGTATTTTCAATAGAAATGGATATT

PF14_0514         ACTATATAGTAATTCGAAGTTTTCAAATAGACAATAATATTTCAACAG
MAL14|PF14_0514   ------------------------------------------------
su_gi_contig_1073 ACTATATAGTAATTCGAAGTTTTCAAATAGACAATAATATTTCAACAG

PF14_0514         AAATATTAAAACAAATGATATATAAATTTTAAGTAGTTAATTTAACAT
MAL14|PF14_0514   ------------------------------------------------
su_gi_contig_1073 AAATATTAAAACAAATGATATATAAATTTTAAGTAGTTAATTTAACAT

PF14_0514         TAAAATGGAATATAAAAAATAAAAATATATATCAATAAATAGCTAAAA
MAL14|PF14_0514   ------------------------------------------------
su_gi_contig_1073 TAAAATGGAATATAAAAAATAAAAATAT--------------------

PF14_0514         CAATTAATGTATAAAAAAAAAAAAAAAATAAAATAAAATAAAAAAAAA
MAL14|PF14_0514   ------------------------------------------------
su_gi_contig_1073 ------------------------------------------------

PF14_0514         AAAAAATAATAATAATAATAGCTAGTTTCATTTTTGGAAAAAAAAAAA
MAL14|PF14_0514   ------------------------------------------------
su_gi_contig_1073 ------------------------------------------------

PF14_0514         AAAAAAAAAAATGGCTACATAGTCAATTTAAATATTGGATAAAAGAAA
MAL14|PF14_0514   ------------------------------------------------
su_gi_contig_1073 ------------------------------------------------

PF14_0514         AATTTAAAAAAATAATTTATTAACATAAAAAAAAAAAAAAAAAAAAAA
MAL14|PF14_0514   ------------------------------------------------
su_gi_contig_1073 ------------------------------------------------

PF14_0514         AAAAAAAAATCATTTATTTCTTTTTTTTTAATTTATTAGTATAGATTT
MAL14|PF14_0514   ------------------------------------------------
su_gi_contig_1073 ------------------------------------------------

PF14_0514         TATTCATTCAAATTAAAAGTAATTATATTTTTGTCTTTTATTGAAAAA
MAL14|PF14_0514   ------------------------------------------------
su_gi_contig_1073 ------------------------------------------------

PF14_0514         TGTAATTTACGTAATATAAGTCCTGTATTCCTGTTTATTAATGACAAA
MAL14|PF14_0514   ------------------------------------------------
su_gi_contig_1073 ------------------------------------------------

PF14_0514         TTTAAAGGTAAGGCGTTATCTGTTAAGCACAATTGTATTAATAAGATA
MAL14|PF14_0514   ------------------------------------------------
su_gi_contig_1073 ------------------------------------------------

PF14_0514         TACACCATCAGTTTACATTTATACTGTTCTGTCATTATATAAGCATTA
MAL14|PF14_0514   ------------------------------------------------
su_gi_contig_1073 ------------------------------------------------

PF14_0514         TCCTTTTTAAGTAAAAATGTGTCTAAAAATTTATGAAGAAAGTTTGTG
MAL14|PF14_0514   ------------------------------------------------
su_gi_contig_1073 ------------------------------------------------

PF14_0514         GGAAAATAATAATTTCCATTTGAGTATAATTCATTTAGTCTATTAATT
MAL14|PF14_0514   ------------------------------------------------
su_gi_contig_1073 ------------------------------------------------

PF14_0514         TCTCTTTGGCTATTTTTAAATATTAAAAATCTGGATATGTTTTTTTGA
MAL14|PF14_0514   ------------------------------------------------
su_gi_contig_1073 ------------------------------------------------

PF14_0514         GTGTAAAAAGAGGCATGTTGCAATGTTGCAAAGGATAGATAAGAATTT
MAL14|PF14_0514   ------------------------------------------------
su_gi_contig_1073 ------------------------------------------------

PF14_0514         AAAATACAAAATAGAATTGATAATTGCTTTAATGCTAATTTCTTTTTA
MAL14|PF14_0514   ------------------------------------------------
su_gi_contig_1073 ------------------------------------------------

PF14_0514         ATTAAAAATGATGTATTTTTCTGAAAATATAAAATCATTTTATAACAT
MAL14|PF14_0514   ------------------------------------------------
su_gi_contig_1073 ------------------------------------------------

PF14_0514         AAAGGATGAATATCATTTTTGACAGTTTCAATATTAGTTTGTTCATAT
MAL14|PF14_0514   ------------------------------------------------
su_gi_contig_1073 ------------------------------------------------

PF14_0514         AATATACTTGAAAACAATGGAGTTTCAAAAGATTCATAAAAACCAACT
MAL14|PF14_0514   ------------------------------------------------
su_gi_contig_1073 ------------------------------------------------

PF14_0514         AATAATAAACTTTGTAATGAAAATGAATTTAATATATTATTATCTTTT
MAL14|PF14_0514   ------------------------------------------------
su_gi_contig_1073 ------------------------------------------------

PF14_0514         CTATTTTTTACATAGAAAGGTAAATAAAAATCAACTTCAAATGGTTTT
MAL14|PF14_0514   ------------------------------------------------
su_gi_contig_1073 ------------------------------------------------

PF14_0514         GTCTCTTCATTATTTATTTCTAATTGGTTATTTTTTGCACTCCTTAAC
MAL14|PF14_0514   ------------------------------------------------
su_gi_contig_1073 ------------------------------------------------

PF14_0514         ATTTTTCTTTGAGATGTATAATCTTTTTGAGCTTCTTTTACATGTTCG
MAL14|PF14_0514   ------------------------------------------------
su_gi_contig_1073 ------------------------------------------------

PF14_0514         TCTTCTTGTTCGGGTAAAGCTAATTTGATTTCTTCTCTAAAATGCTTT
MAL14|PF14_0514   ------------------------------------------------
su_gi_contig_1073 ------------------------------------------------

PF14_0514         ATTTTTATTATATTAAAAATATATAAGAATTTAGGATATGTATATAAA
MAL14|PF14_0514   ------------------------------------------------
su_gi_contig_1073 ------------------------------------------------

PF14_0514         ATATAATATAATAATATGTGTCTATATTT
MAL14|PF14_0514   -----------------------------
su_gi_contig_1073 -----------------------------

;

endblock;
