# Supplementary material for: cDNA sequences reveal considerable gene prediction inaccuracy in the Plasmodium falciparum genome
Source: BMC Genomics. 2007 Jul 27;8:255. doi: 10.1186/1471-2164-8-255 (PMC1978503; doi:10.1186/1471-2164-8-255)
Supplement: Additional file 2 — Genes with predicted coding regions fully covered by EST and confirmation of predicted introns. Aligned cDNA and predicted CDS sequences can be viewed by double clicking the hyper-linked gene names in the Excel file. [file 1471-2164-8-255-S2.zip › PF14_0525.TXT]

#NEXUS

[!This data assembled using Sequencher, from Gene Codes Corporation.]
begin data;
   dimensions ntax=4 nchar=3269;
   format datatype=dna gap=- interleave=yes;
   matrix

PF14_0525                       GAAATAAGTTAATTCTAATATTTCAAAAAAGAAAAAAATTAAACGCAT
MAL14|PF14_0525                 ------------------------------------------------
su_gi_contig_7379               ------------------------------------------------
gi|21544018|gb|BQ597292.1|BQ597 ------------------------------------------------

PF14_0525                       ATATATATATATATATATATATATATATATATATATTTATTTATTTAT
MAL14|PF14_0525                 ------------------------------------------------
su_gi_contig_7379               ------------------------------------------------
gi|21544018|gb|BQ597292.1|BQ597 ------------------------------------------------

PF14_0525                       TTATTTATATTAATGACTTTTCATTTTATATAATATTATAATATTTTC
MAL14|PF14_0525                 ------------------------------------------------
su_gi_contig_7379               ------------------------------------------------
gi|21544018|gb|BQ597292.1|BQ597 ------------------------------------------------

PF14_0525                       CAATTTTGTCATATATGTAAAAAATAAATTATTTTTCTTTTTTCAAAT
MAL14|PF14_0525                 ------------------------------------------------
su_gi_contig_7379               ------------------------------------------------
gi|21544018|gb|BQ597292.1|BQ597 ------------------------------------------------

PF14_0525                       ATAAAAAGATTAGTAGTGTAATTTTTATATAAACTTCATAAGAATTTT
MAL14|PF14_0525                 ------------------------------------------------
su_gi_contig_7379               ------------------------------------------------
gi|21544018|gb|BQ597292.1|BQ597 ------------------------------------------------

PF14_0525                       TATGCACATATTTCATTTCATATATCTTACATATTATATTCTATTCGA
MAL14|PF14_0525                 ------------------------------------------------
su_gi_contig_7379               ------------------------------------------------
gi|21544018|gb|BQ597292.1|BQ597 ------------------------------------------------

PF14_0525                       TATTTATTTATTTTTTTGAATACACCTCTAAATAAATATATATATATA
MAL14|PF14_0525                 ------------------------------------------------
su_gi_contig_7379               ------------------------------------------------
gi|21544018|gb|BQ597292.1|BQ597 ------------------------------------------------

PF14_0525                       TATATATATATATATATATATTATCTATAATTTTAAAATGAATTATTT
MAL14|PF14_0525                 ------------------------------------------------
su_gi_contig_7379               ------------------------------------------------
gi|21544018|gb|BQ597292.1|BQ597 ------------------------------------------------

PF14_0525                       ATTTAGTTTAAAATTATTTTTATGATAATAAAGTAACTTATTATATTT
MAL14|PF14_0525                 ------------------------------------------------
su_gi_contig_7379               ------------------------------------------------
gi|21544018|gb|BQ597292.1|BQ597 ------------------------------------------------

PF14_0525                       ATTTTATAGGAGAATATCAATTATTTTCCTCATTTCAATATAAAAAAA
MAL14|PF14_0525                 ------------------------------------------------
su_gi_contig_7379               ------------------------------------------------
gi|21544018|gb|BQ597292.1|BQ597 ------------------------------------------------

PF14_0525                       AATATATATATCATATACATTGTAATTACAAAAATATTATAAATAAAT
MAL14|PF14_0525                 ------------------------------------------------
su_gi_contig_7379               ------------------------------------------------
gi|21544018|gb|BQ597292.1|BQ597 ------------------------------------------------

PF14_0525                       GTATTAATTTTACCACATTAAATGAAGGATCTACTTAAGCCTTGTTTA
MAL14|PF14_0525                 ------------------------------------------------
su_gi_contig_7379               ------------------------------------------------
gi|21544018|gb|BQ597292.1|BQ597 ------------------------------------------------

PF14_0525                       AATAAATTGTCTTATATGTAACATCATATTTTTAATAAATAATTTATA
MAL14|PF14_0525                 ------------------------------------------------
su_gi_contig_7379               ------------------------------------------------
gi|21544018|gb|BQ597292.1|BQ597 ------------------------------------------------

PF14_0525                       ACATTAATATATTTTAATATTTTTTTTTTTTTTTTTTTTTTTTTTTTT
MAL14|PF14_0525                 ------------------------------------------------
su_gi_contig_7379               ------------------------------------------------
gi|21544018|gb|BQ597292.1|BQ597 ------------------------------------------------

PF14_0525                       TTAGCTATATTATATAATTTAATATATATTTTCGCTAGATAATAATAT
MAL14|PF14_0525                 ------------------------------------------------
su_gi_contig_7379               ------------------------------------------------
gi|21544018|gb|BQ597292.1|BQ597 ------------------------------------------------

PF14_0525                       ATATATTTTTTAGCTATATTAATAATATATATATATATATATATATAA
MAL14|PF14_0525                 ------------------------------------------------
su_gi_contig_7379               ------------------------------------------------
gi|21544018|gb|BQ597292.1|BQ597 ------------------------------------------------

PF14_0525                       ATATATTTACTATTTTTTTTCCCCCCTTTTTTTTTTAATGTACATATA
MAL14|PF14_0525                 ------------------------------------------------
su_gi_contig_7379               ------------------------------------------------
gi|21544018|gb|BQ597292.1|BQ597 ------------------------------------------------

PF14_0525                       ATTATATATTTTATGTTTTTATTATATTATACTATATTTACATAATAT
MAL14|PF14_0525                 ------------------------------------------------
su_gi_contig_7379               ------------------------------------------------
gi|21544018|gb|BQ597292.1|BQ597 ------------------------------------------------

PF14_0525                       AATAATAGATATATATATATATATATATATATAAATATGATCTTTACT
MAL14|PF14_0525                 ------------------------------------------------
su_gi_contig_7379               ------------------------------------------------
gi|21544018|gb|BQ597292.1|BQ597 ------------------------------------------------

PF14_0525                       ATATAATAATATATATATATATATATAAATATATTTACTATTTTTTTT
MAL14|PF14_0525                 ------------------------------------------------
su_gi_contig_7379               ------------------------------------------------
gi|21544018|gb|BQ597292.1|BQ597 ------------------------------------------------

PF14_0525                       CCCCCCTTTTTTTTTTAATGTACATATAATTATATATTTTATGTTTTT
MAL14|PF14_0525                 ------------------------------------------------
su_gi_contig_7379               ------------------------------------------------
gi|21544018|gb|BQ597292.1|BQ597 ------------------------------------------------

PF14_0525                       ATTATATTATACTAATATTTACATAATATAATAATAGATATATATATA
MAL14|PF14_0525                 ------------------------------------------------
su_gi_contig_7379               ------------------------------------------------
gi|21544018|gb|BQ597292.1|BQ597 ------------------------------------------------

PF14_0525                       TATATATATATATAAATATGATCTTTACTATATAATAATATATATTAA
MAL14|PF14_0525                 ------------------------------------------------
su_gi_contig_7379               ------------------------------------------------
gi|21544018|gb|BQ597292.1|BQ597 ------------------------------------------------

PF14_0525                       AATAATAATATATACTTCTTATATTAATGTTATTATGTACGTTAATTT
MAL14|PF14_0525                 ------------------------------------------------
su_gi_contig_7379               ------------------------------------------------
gi|21544018|gb|BQ597292.1|BQ597 ------------------------------------------------

PF14_0525                       ATTTATTTATTTATTATTTTTTTTTTTAGTACTTTGAAGATTTAAATT
MAL14|PF14_0525                 ------------------------------------------------
su_gi_contig_7379               ------------------------------------------------
gi|21544018|gb|BQ597292.1|BQ597 ------------------------------------------------

PF14_0525                       ATCATTGAATGTTATATATGCGAACCTAAATTTCGTTAACCCTGTAAA
MAL14|PF14_0525                 ------------------------------------------------
su_gi_contig_7379               ------------------------------------------------
gi|21544018|gb|BQ597292.1|BQ597 ------------------------------------------------

PF14_0525                       TTTTGCGATATCCTAATAATATATAATATATATTATAAATATATATTT
MAL14|PF14_0525                 ------------------------------------------------
su_gi_contig_7379               ------------------------------------------------
gi|21544018|gb|BQ597292.1|BQ597 ------------------------------------------------

PF14_0525                       AATTCTTCCTTTTTTATTATTTTTCTTTCTTTCTTTTTTTTTTTTTGT
MAL14|PF14_0525                 ------------------------------------------------
su_gi_contig_7379               ------------------------------------------------
gi|21544018|gb|BQ597292.1|BQ597 ------------------------------------------------

PF14_0525                       TATATATATATATATTACTTTAATATATTTTATAAGTTATATTTTTTA
MAL14|PF14_0525                 ------------------------------------------------
su_gi_contig_7379               ------------------------------------------------
gi|21544018|gb|BQ597292.1|BQ597 ------------------------------------------------

PF14_0525                       TATTTTATTATATATATTTATATTTATATTTATAATTTTATTTAATTT
MAL14|PF14_0525                 ------------------------------------------------
su_gi_contig_7379               ------------------------------------------------
gi|21544018|gb|BQ597292.1|BQ597 ------------------------------------------------

PF14_0525                       TTTTTTTTTTTTTTTTTTTTTTTTTTGGGGGGGGGGCTTATTATATAA
MAL14|PF14_0525                 ------------------------------------------------
su_gi_contig_7379               ------------------------------GGGGGGCTTATTATATAA
gi|21544018|gb|BQ597292.1|BQ597 ------------------------------GGGGGGCTTATTATATAA

PF14_0525                       CATATGATTAAATGATTCAAATAATACCATATTTATATTTGGGTAAAA
MAL14|PF14_0525                 -----------ATGATTCAAATAATACCATATTTATATTTGGGTAAAA
su_gi_contig_7379               CATATGATTAAATGATTCAAATAATACCATATTTATATTTGGGTAAAA
gi|21544018|gb|BQ597292.1|BQ597 CATATGATTAAATGATTCAAATAATACCATATTTATATTTGGGTAAAA

PF14_0525                       AAAATGATATAGATAATGTAGAAAATCTTAAAAAAAATAATATTAAAG
MAL14|PF14_0525                 AAAATGATATAGATAATGTAGAAAATCTTAAAAAAAATAATATTAAAG
su_gi_contig_7379               AAAATGATATAGATAATGTAGAAAATCTTAAAAAAAATAATATTAAAG
gi|21544018|gb|BQ597292.1|BQ597 AAAATGATATAGATAATGTAGAAAATCTTAAAAAAAATAATATTAAAG

PF14_0525                       CGGTGGTTATATGTTGTACTTATTTTGAATATCCTGAGTATAAAATAC
MAL14|PF14_0525                 CGGTGGTTATATGTTGTACTTATTTTGAATATCCTGAGTATAAAATAC
su_gi_contig_7379               CGGTGGTTATATGTTGTACTTATTTTGAATATCCTGAGTATAAAATAC
gi|21544018|gb|BQ597292.1|BQ597 CGGTGGTTATATGTTGTACTTATTTTGAATATCCTGAGTATAAAATAC

PF14_0525                       CAAATGGATATGAAATTTTAAGAATTAATTTGGAGGACATAGGTTTAG
MAL14|PF14_0525                 CAAATGGATATGAAATTTTAAGAATTAATTTGGAGGACATAGGTTTAG
su_gi_contig_7379               CAAATGGATATGAAATTTTAAGAATTAATTTGGAGGACATAGGTTTAG
gi|21544018|gb|BQ597292.1|BQ597 CAAATGGATATGAAATTTTAAGAATTAATTTGGAGGACATAGGTTTAG

PF14_0525                       AAAATATATCGTCATATTTTGAAGAATCGAATAATTTTATCCATTCGT
MAL14|PF14_0525                 AAAATATATCGTCATATTTTGAAGAATCGAATAATTTTATCCATTCGT
su_gi_contig_7379               AAAATATATCGTCATATTTTGAAGAATCGAATAATTTTATCCATTCGT
gi|21544018|gb|BQ597292.1|BQ597 AAAATATATCGTCATATTTTGAAGAATCGAATAATTTTATCCATTCGT

PF14_0525                       ATATAACTAAAGAGCAATCAGTACTTATTTGTTGTTGGTAAGATATTA
MAL14|PF14_0525                 ATATAACTAAAGAGCAATCAGTACTTATTTGTTGTTGGTAA-------
su_gi_contig_7379               ATATAACTAAAGAGCAATCAGTACTTATTTGTTGTTG-----------
gi|21544018|gb|BQ597292.1|BQ597 ATATAACTAAAGAGCAATCAGTACTTATTTGTTGTTG-----------

PF14_0525                       ATTAAGTGCAAAAGGAAAAAAATAAAATGATATGGAAAGTATTATATA
MAL14|PF14_0525                 ------------------------------------------------
su_gi_contig_7379               ------------------------------------------------
gi|21544018|gb|BQ597292.1|BQ597 ------------------------------------------------

PF14_0525                       TATATATATATATATATATATTTATATATTAATATATTTATATGTATA
MAL14|PF14_0525                 ------------------------------------------------
su_gi_contig_7379               ------------------------------------------------
gi|21544018|gb|BQ597292.1|BQ597 ------------------------------------------------

PF14_0525                       TATAGATATATATTTTTTTTTTTTTTTTTTTTTTAATAGTCATGGAAT
MAL14|PF14_0525                 ------------------------------------------------
su_gi_contig_7379               ---------------------------------------TCATGGAAT
gi|21544018|gb|BQ597292.1|BQ597 ---------------------------------------TCATGGAAT

PF14_0525                       TAGTCGATCATCAACAATATCCATTGCATATTTAATTGGAAAACAGGT
MAL14|PF14_0525                 ------------------------------------------------
su_gi_contig_7379               TAGTCGATCATCAACAATATCCATTGCATATTTAATTGGAAAACAG--
gi|21544018|gb|BQ597292.1|BQ597 TAGTCGATCATCAACAATATCCATTGCATATTTAATTGGAAAACAG--

PF14_0525                       TATTAATCTTATATTTATGCATCCTAAATATTATATATATTTATATAT
MAL14|PF14_0525                 ------------------------------------------------
su_gi_contig_7379               ------------------------------------------------
gi|21544018|gb|BQ597292.1|BQ597 ------------------------------------------------

PF14_0525                       ATTTATATAATTTATTTATTTAATTTATTTTTTAGAACTTTGGTCTTA
MAL14|PF14_0525                 ------------------------------------------------
su_gi_contig_7379               -----------------------------------AACTTTGGTCTTA
gi|21544018|gb|BQ597292.1|BQ597 -----------------------------------AACTTTGGTCTTA

PF14_0525                       ATGAAGCTTTTAATTTTATAATGGGAAAAAAAAATATATGTCCCAATA
MAL14|PF14_0525                 ------------------------------------------------
su_gi_contig_7379               ATGAAGCTTTTAATTTTATAATGGGAAAAAAAAATATATGTCCCAATA
gi|21544018|gb|BQ597292.1|BQ597 ATGAAGCTTTTAATTTTATAATGGGAAAAAAAAATATATGTCCCAATA

PF14_0525                       TTGGATTTATGGAGCAATTGTGTGAATATGAAAAAAGACTAAAAAACC
MAL14|PF14_0525                 ------------------------------------------------
su_gi_contig_7379               TTGGATTTATGGAGCAATTGTGTGAATATGAAAAAAGACTAAAAAACC
gi|21544018|gb|BQ597292.1|BQ597 TTGGATTTATGGAGCAATTGTGTGAATATGAAAAAAGACTAAAAAACC

PF14_0525                       AAATTACCTTTTCATCTGTTAAGTATATAAGCTGGTTTACCTCAGAAA
MAL14|PF14_0525                 ------------------------------------------------
su_gi_contig_7379               AAATTACCTTTTCATCTGTTAAGTATATAAGCTGGTTTACCTCAGAAA
gi|21544018|gb|BQ597292.1|BQ597 AAATTACCTTTTCATCTGTTAAGTATATAAGCTGGTTTACCTCAGAAA

PF14_0525                       GATGTGATAAAAATGTATCAACTGATTTTAGTTTGTAAGATGATTAAC
MAL14|PF14_0525                 ------------------------------------------------
su_gi_contig_7379               GATGTGATAAAAATGTATCAACTGATTTTA------------------
gi|21544018|gb|BQ597292.1|BQ597 GATGTGATAAAAATGTATCAACTGATTTTA------------------

PF14_0525                       AGATTTAAATTAATAGAAAGATGAAAAAAAAAAAAAAAAAAAAAAAAA
MAL14|PF14_0525                 ------------------------------------------------
su_gi_contig_7379               ------------------------------------------------
gi|21544018|gb|BQ597292.1|BQ597 ------------------------------------------------

PF14_0525                       TTCAAACGCAATAAAATATAATAATATAATAATATTGTAAAAGTATGA
MAL14|PF14_0525                 ------------------------------------------------
su_gi_contig_7379               ------------------------------------------------
gi|21544018|gb|BQ597292.1|BQ597 ------------------------------------------------

PF14_0525                       ATATTTTATAAAAGATTCGTATTACAAGCATGTAGAATAATGTACTTG
MAL14|PF14_0525                 ------------------------------------------------
su_gi_contig_7379               ------------------------------------------------
gi|21544018|gb|BQ597292.1|BQ597 ------------------------------------------------

PF14_0525                       TGATTTTAATATACAAGTTAGGATATAATTTTATAAACGTATACACAA
MAL14|PF14_0525                 ------------------------------------------------
su_gi_contig_7379               ------------------------------------------------
gi|21544018|gb|BQ597292.1|BQ597 ------------------------------------------------

PF14_0525                       TATATATCTTATATTTATATTAAGGGATACACATCATTACAATTAAAA
MAL14|PF14_0525                 ------------------------------------------------
su_gi_contig_7379               ------------------------------------------------
gi|21544018|gb|BQ597292.1|BQ597 ------------------------------------------------

PF14_0525                       AAGTGTGAATTGCAATAAGAATATTATTACGAATATTGTTTGACATGG
MAL14|PF14_0525                 ------------------------------------------------
su_gi_contig_7379               ------------------------------------------------
gi|21544018|gb|BQ597292.1|BQ597 ------------------------------------------------

PF14_0525                       TCTTCAATATATATTTATATATATATTATATATTTTTCTAAATTAACA
MAL14|PF14_0525                 ------------------------------------------------
su_gi_contig_7379               ------------------------------------------------
gi|21544018|gb|BQ597292.1|BQ597 ------------------------------------------------

PF14_0525                       TTTTCACAATATGTGTGCAATTTTGTATTCTTTTCCTTTATTTTTTTG
MAL14|PF14_0525                 ------------------------------------------------
su_gi_contig_7379               ------------------------------------------------
gi|21544018|gb|BQ597292.1|BQ597 ------------------------------------------------

PF14_0525                       ATGTTTTTTTTTTTTTTTTATTCATACAATTTTGTAAATTTTGAATAT
MAL14|PF14_0525                 ------------------------------------------------
su_gi_contig_7379               ------------------------------------------------
gi|21544018|gb|BQ597292.1|BQ597 ------------------------------------------------

PF14_0525                       AACGGATATTTTTTATTTTTAGTAATATGCAGAAATTAATCTGTTATA
MAL14|PF14_0525                 ------------------------------------------------
su_gi_contig_7379               ------------------------------------------------
gi|21544018|gb|BQ597292.1|BQ597 ------------------------------------------------

PF14_0525                       ATTTTTTTTTTTTTGTTTTTTTTTTTTTTTCTTTTTTTTTTTTTGTAA
MAL14|PF14_0525                 ------------------------------------------------
su_gi_contig_7379               ------------------------------------------------
gi|21544018|gb|BQ597292.1|BQ597 ------------------------------------------------

PF14_0525                       AAAGAAATTTTTTTATACCTTAAAAATTAATTATATATGACACTAAAA
MAL14|PF14_0525                 ------------------------------------------------
su_gi_contig_7379               ------------------------------------------------
gi|21544018|gb|BQ597292.1|BQ597 ------------------------------------------------

PF14_0525                       AGTAGGAAATTAAAATAAATAAGTAAATAATTGAATGAAGAATAAGAA
MAL14|PF14_0525                 ------------------------------------------------
su_gi_contig_7379               ------------------------------------------------
gi|21544018|gb|BQ597292.1|BQ597 ------------------------------------------------

PF14_0525                       ATAAAAATACAAATGTTAAATTTTTTATTAAATGTGGAGGATAATATA
MAL14|PF14_0525                 ------------------------------------------------
su_gi_contig_7379               ------------------------------------------------
gi|21544018|gb|BQ597292.1|BQ597 ------------------------------------------------

PF14_0525                       AATAAATAAATATATATATATATATACAAAAAAATTCTAATAATATAT
MAL14|PF14_0525                 ------------------------------------------------
su_gi_contig_7379               ------------------------------------------------
gi|21544018|gb|BQ597292.1|BQ597 ------------------------------------------------

PF14_0525                       TTATATTTAATGTATTATGTTATGATATCATATATATTTTTTTTAATA
MAL14|PF14_0525                 ------------------------------------------------
su_gi_contig_7379               ------------------------------------------------
gi|21544018|gb|BQ597292.1|BQ597 ------------------------------------------------

PF14_0525                       TATAAGAACAAAATGTATATATTATATATATTGTATATATTGTATATA
MAL14|PF14_0525                 ------------------------------------------------
su_gi_contig_7379               ------------------------------------------------
gi|21544018|gb|BQ597292.1|BQ597 ------------------------------------------------

PF14_0525                       TGGTATATATTGTATATATTGTCTATATTCTTATTAATATTTGTTTAC
MAL14|PF14_0525                 ------------------------------------------------
su_gi_contig_7379               ------------------------------------------------
gi|21544018|gb|BQ597292.1|BQ597 ------------------------------------------------

PF14_0525                       AAAATTTAATGTGAATATTTGACAAAATTTATGTCTTTAGACAAGTAC
MAL14|PF14_0525                 ------------------------------------------------
su_gi_contig_7379               ------------------------------------------------
gi|21544018|gb|BQ597292.1|BQ597 ------------------------------------------------

PF14_0525                       ATGTTTAATAGAAAGAATTAACAAAAAAAAAAAAATTAAATGATACAA
MAL14|PF14_0525                 ------------------------------------------------
su_gi_contig_7379               ------------------------------------------------
gi|21544018|gb|BQ597292.1|BQ597 ------------------------------------------------

PF14_0525                       TTATATATTAATCGTTCAATAATTTTTGTATAAGCATATATATATATA
MAL14|PF14_0525                 ------------------------------------------------
su_gi_contig_7379               ------------------------------------------------
gi|21544018|gb|BQ597292.1|BQ597 ------------------------------------------------

PF14_0525                       TATGT
MAL14|PF14_0525                 -----
su_gi_contig_7379               -----
gi|21544018|gb|BQ597292.1|BQ597 -----

;

endblock;
