# Supplementary material for: cDNA sequences reveal considerable gene prediction inaccuracy in the Plasmodium falciparum genome
Source: BMC Genomics. 2007 Jul 27;8:255. doi: 10.1186/1471-2164-8-255 (PMC1978503; doi:10.1186/1471-2164-8-255)
Supplement: Additional file 2 — Genes with predicted coding regions fully covered by EST and confirmation of predicted introns. Aligned cDNA and predicted CDS sequences can be viewed by double clicking the hyper-linked gene names in the Excel file. [file 1471-2164-8-255-S2.zip › PF14_0541.TXT]

#NEXUS

[!This data assembled using Sequencher, from Gene Codes Corporation.]
begin data;
   dimensions ntax=7 nchar=4154;
   format datatype=dna gap=- interleave=yes;
   matrix

PF14_0541g                ATAATATATACTATAATTTTTTTATATTTACATAAAATAAAAAAAAAA
Pfa3D7|chr14|PF14_0541|Pf ------------------------------------------------
SU_CLEAN_contig_2452      ------------------------------------------------
SU_CLEAN_contig_379       ------------------------------------------------
SU_CLEAN_contig_613       ------------------------------------------------
SU_CLEAN_contig_1899      ------------------------------------------------
SU_CLEAN_contig_8520      ------------------------------------------------

PF14_0541g                AAATATATATAATAGAACCAATATATATATATATATATATAATATAAT
Pfa3D7|chr14|PF14_0541|Pf ------------------------------------------------
SU_CLEAN_contig_2452      ------------------------------------------------
SU_CLEAN_contig_379       ------------------------------------------------
SU_CLEAN_contig_613       ------------------------------------------------
SU_CLEAN_contig_1899      ------------------------------------------------
SU_CLEAN_contig_8520      ------------------------------------------------

PF14_0541g                TTTTTTATTACTTTAAATTCATTATATAAAAAATATATATTATAAATT
Pfa3D7|chr14|PF14_0541|Pf ------------------------------------------------
SU_CLEAN_contig_2452      ------------------------------------------------
SU_CLEAN_contig_379       ------------------------------------------------
SU_CLEAN_contig_613       ------------------------------------------------
SU_CLEAN_contig_1899      ------------------------------------------------
SU_CLEAN_contig_8520      ------------------------------------------------

PF14_0541g                TATATATATATTATATATATATATATGTATGTATTTAAATATATTTAA
Pfa3D7|chr14|PF14_0541|Pf ------------------------------------------------
SU_CLEAN_contig_2452      ------------------------------------------------
SU_CLEAN_contig_379       ------------------------------------------------
SU_CLEAN_contig_613       ------------------------------------------------
SU_CLEAN_contig_1899      ------------------------------------------------
SU_CLEAN_contig_8520      ------------------------------------------------

PF14_0541g                TTGAAATAAAAGGTTTAATTTTTATATTTAATATTTATTTTATATATA
Pfa3D7|chr14|PF14_0541|Pf ------------------------------------------------
SU_CLEAN_contig_2452      ------------------------------------------------
SU_CLEAN_contig_379       ------------------------------------------------
SU_CLEAN_contig_613       ------------------------------------------------
SU_CLEAN_contig_1899      ------------------------------------------------
SU_CLEAN_contig_8520      ------------------------------------------------

PF14_0541g                TAATATTATGAGTATCTAGATATGCATAACTTTTTTTTTTTTTTCTTT
Pfa3D7|chr14|PF14_0541|Pf ------------------------------------------------
SU_CLEAN_contig_2452      ------------------------------------------------
SU_CLEAN_contig_379       ------------------------------------------------
SU_CLEAN_contig_613       ------------------------------------------------
SU_CLEAN_contig_1899      ------------------------------------------------
SU_CLEAN_contig_8520      ------------------------------------------------

PF14_0541g                TTTTTTTTTCATATAACTATTTTTATTTTATATATATATATATATATA
Pfa3D7|chr14|PF14_0541|Pf ------------------------------------------------
SU_CLEAN_contig_2452      ------------------------------------------------
SU_CLEAN_contig_379       ------------------------------------------------
SU_CLEAN_contig_613       ------------------------------------------------
SU_CLEAN_contig_1899      ------------------------------------------------
SU_CLEAN_contig_8520      ------------------------------------------------

PF14_0541g                TATACTGTATTATATTATAAATATCATATAGATTTATTTTATTTTTAT
Pfa3D7|chr14|PF14_0541|Pf ------------------------------------------------
SU_CLEAN_contig_2452      ------------------------------------------------
SU_CLEAN_contig_379       ------------------------------------------------
SU_CLEAN_contig_613       ------------------------------------------------
SU_CLEAN_contig_1899      ------------------------------------------------
SU_CLEAN_contig_8520      ------------------------------------------------

PF14_0541g                TTTTTTTTTTTTTATTTTAAAATTTTAATTATATTATTTTTAATTTAT
Pfa3D7|chr14|PF14_0541|Pf ------------------------------------------------
SU_CLEAN_contig_2452      ------------------------------------------------
SU_CLEAN_contig_379       ------------------------------------------------
SU_CLEAN_contig_613       ------------------------------------------------
SU_CLEAN_contig_1899      ------------------------------------------------
SU_CLEAN_contig_8520      ------------------------------------------------

PF14_0541g                TTTATATATATTTTTAAATGTAAATTTCTATATATTTATTTTTGTATT
Pfa3D7|chr14|PF14_0541|Pf ------------------------------------------------
SU_CLEAN_contig_2452      ------------------------------------------------
SU_CLEAN_contig_379       ------------------------------------------------
SU_CLEAN_contig_613       ------------------------------------------------
SU_CLEAN_contig_1899      ------------------------------------------------
SU_CLEAN_contig_8520      ------------------------------------------------

PF14_0541g                TATTAATATAAAATTAATATAGTTTTAAAAAAAAAATTAAAATAATTT
Pfa3D7|chr14|PF14_0541|Pf ------------------------------------------------
SU_CLEAN_contig_2452      ------------------------------------------------
SU_CLEAN_contig_379       ------------------------------------------------
SU_CLEAN_contig_613       ------------------------------------------------
SU_CLEAN_contig_1899      ------------------------------------------------
SU_CLEAN_contig_8520      ------------------------------------------------

PF14_0541g                TTTTTTTAATATATATAATATTATATATTATAGTAGTCCGTTATGGAA
Pfa3D7|chr14|PF14_0541|Pf ------------------------------------------------
SU_CLEAN_contig_2452      ------------------------------------------------
SU_CLEAN_contig_379       ------------------------------------------------
SU_CLEAN_contig_613       ------------------------------------------------
SU_CLEAN_contig_1899      ------------------------------------------------
SU_CLEAN_contig_8520      ------------------------------------------------

PF14_0541g                ATGATAATATTTACAAATATTTATGTAAGTTTTTAAGTAATTCTGAAT
Pfa3D7|chr14|PF14_0541|Pf ------------------------------------------------
SU_CLEAN_contig_2452      ------------------------------------------------
SU_CLEAN_contig_379       ------------------------------------------------
SU_CLEAN_contig_613       ------------------------------------------------
SU_CLEAN_contig_1899      ------------------------------------------------
SU_CLEAN_contig_8520      ------------------------------------------------

PF14_0541g                TTTTAAAAAATAATAAATAATTAATATATATATATTTATATATATATT
Pfa3D7|chr14|PF14_0541|Pf ------------------------------------------------
SU_CLEAN_contig_2452      ------------------------------------------------
SU_CLEAN_contig_379       ------------------------------------------------
SU_CLEAN_contig_613       ------------------------------------------------
SU_CLEAN_contig_1899      ------------------------------------------------
SU_CLEAN_contig_8520      ------------------------------------------------

PF14_0541g                TATTTATTTATTTTTATATATTTATATATTTTTTCCATTTATATTTTC
Pfa3D7|chr14|PF14_0541|Pf ------------------------------------------------
SU_CLEAN_contig_2452      ------------------------------------------------
SU_CLEAN_contig_379       ------------------------------------------------
SU_CLEAN_contig_613       ------------------------------------------------
SU_CLEAN_contig_1899      ------------------------------------------------
SU_CLEAN_contig_8520      ------------------------------------------------

PF14_0541g                GTTTATATTTCATATTTTATTTATTGTTTGTTTTTATTTTATTTTATT
Pfa3D7|chr14|PF14_0541|Pf ------------------------------------------------
SU_CLEAN_contig_2452      ------------------------------------------------
SU_CLEAN_contig_379       ------------------------------------------------
SU_CLEAN_contig_613       ------------------------------------------------
SU_CLEAN_contig_1899      ------------------------------------------------
SU_CLEAN_contig_8520      ------------------------------------------------

PF14_0541g                TTTTGAGTGTACTAGTTCAACAACTCCGTATAAAAAGTATAATTTTAT
Pfa3D7|chr14|PF14_0541|Pf ------------------------------------------------
SU_CLEAN_contig_2452      ------------------------------------------------
SU_CLEAN_contig_379       ------------------------------------------------
SU_CLEAN_contig_613       ------------------------------------------------
SU_CLEAN_contig_1899      ------------------------------------------------
SU_CLEAN_contig_8520      ------------------------------------------------

PF14_0541g                ATTTTTAATATATATATTATATTTTTTTTGAGATGTTGTAAAAAATTA
Pfa3D7|chr14|PF14_0541|Pf ------------------------------------------------
SU_CLEAN_contig_2452      ------------------------------------------------
SU_CLEAN_contig_379       ------------------------------------------------
SU_CLEAN_contig_613       ------------------------------------------------
SU_CLEAN_contig_1899      ------------------------------------------------
SU_CLEAN_contig_8520      ------------------------------------------------

PF14_0541g                TATAATTATATAAATATATTTATTTATTTATTCATTTATTTATTACAA
Pfa3D7|chr14|PF14_0541|Pf ------------------------------------------------
SU_CLEAN_contig_2452      ------------------------------------------------
SU_CLEAN_contig_379       ------------------------------------------------
SU_CLEAN_contig_613       ------------------------------------------------
SU_CLEAN_contig_1899      ------------------------------------------------
SU_CLEAN_contig_8520      ------------------------------------------------

PF14_0541g                GGTAAATATAAATATATTTATATATTATATTTTTTTTTTTTTTTTTTT
Pfa3D7|chr14|PF14_0541|Pf ------------------------------------------------
SU_CLEAN_contig_2452      ------------------------------------------------
SU_CLEAN_contig_379       ------------------------------------------------
SU_CLEAN_contig_613       ------------------------------------------------
SU_CLEAN_contig_1899      ------------------------------------------------
SU_CLEAN_contig_8520      ------------------------------------------------

PF14_0541g                TTCTTCATATATATATATATATATATATTTATATCCATAAATGGATCT
Pfa3D7|chr14|PF14_0541|Pf ----------------------------------------ATGGATCT
SU_CLEAN_contig_2452      ------------------------------------------------
SU_CLEAN_contig_379       ------------------------------------------------
SU_CLEAN_contig_613       -------------------TATATATATTTATATCCATAAATGGATCT
SU_CLEAN_contig_1899      ------------------------------------------------
SU_CLEAN_contig_8520      ------------------------------------------------

PF14_0541g                TTTTTATGTGTTTTTATTTCTCCCTCCTACTATTGGATTAATTTTTTC
Pfa3D7|chr14|PF14_0541|Pf TTTTTATGTGTTTTTATTTCTCCCTCCTACTATTGGATTAATTTTTTC
SU_CLEAN_contig_2452      ------------------------------------------------
SU_CLEAN_contig_379       ------------------------------------------------
SU_CLEAN_contig_613       TTTTTATGTGTTTTTATTTCTCCCTCCTACTATTGGATTAATTTTTTC
SU_CLEAN_contig_1899      ------------------------------------------------
SU_CLEAN_contig_8520      ------------------------------------------------

PF14_0541g                GATAATAGAATGTATATGGGTAAGTAATATAAATATTAAAGGACCAGA
Pfa3D7|chr14|PF14_0541|Pf GATAATAGAATGTATATGGGTAAGTAATATAAATATTAAAGGACCAGA
SU_CLEAN_contig_2452      ------------------------------------------------
SU_CLEAN_contig_379       ------------------------------------------------
SU_CLEAN_contig_613       GATAATAGAATGTATATGGGTAAGTAATATAAATATTAAAGGACCAGA
SU_CLEAN_contig_1899      ------------------------------------------------
SU_CLEAN_contig_8520      ------------------------------------------------

PF14_0541g                AGATAAGGTAGAAAAATTAGAAGATGGCGATAATCCAGTAGAGAAAAT
Pfa3D7|chr14|PF14_0541|Pf AGATAAGGTAGAAAAATTAGAAGATGGCGATAATCCAGTAGAGAAAAT
SU_CLEAN_contig_2452      ------------------------------------------------
SU_CLEAN_contig_379       ------------------------------------------------
SU_CLEAN_contig_613       AGATAAGGTAGAAAAATTAGAAGATGGCGATAATCCAGTAGAGAAAAT
SU_CLEAN_contig_1899      ------------------------------------------------
SU_CLEAN_contig_8520      ------------------------------------------------

PF14_0541g                GAAAGAGATAGCATCTTATATTGCTGTTGGAGCTAATGCATTTTTAAA
Pfa3D7|chr14|PF14_0541|Pf GAAAGAGATAGCATCTTATATTGCTGTTGGAGCTAATGCATTTTTAAA
SU_CLEAN_contig_2452      ------------------------------------------------
SU_CLEAN_contig_379       ------------------------------------------------
SU_CLEAN_contig_613       GAAAGAGATAGCATCTTATATTGCTGTTGGAGCTAATGCATTTTTAAA
SU_CLEAN_contig_1899      ------------------------------------------------
SU_CLEAN_contig_8520      ------------------------------------------------

PF14_0541g                AAAAGAATTTCAATATTTAGCTGTTTTTATTATAGTATTTTCAATATT
Pfa3D7|chr14|PF14_0541|Pf AAAAGAATTTCAATATTTAGCTGTTTTTATTATAGTATTTTCAATATT
SU_CLEAN_contig_2452      ------------------------------------------------
SU_CLEAN_contig_379       ------------------------------------------------
SU_CLEAN_contig_613       AAAAGAATTTCAATATTTAGCTGTTTTTATTATAGTATTTTCAATATT
SU_CLEAN_contig_1899      ------------------------------------------------
SU_CLEAN_contig_8520      ------------------------------------------------

PF14_0541g                ATTAGGATTTTTTGTTAATAGTTTTACTGCTGTTAGTTTCGTTCTTGG
Pfa3D7|chr14|PF14_0541|Pf ATTAGGATTTTTTGTTAATAGTTTTACTGCTGTTAGTTTCGTTCTTGG
SU_CLEAN_contig_2452      ------------------------------------------------
SU_CLEAN_contig_379       ------------------------------------------------
SU_CLEAN_contig_613       ATTAGGATTTTTTGTTAATAGTTTTACTGCTGTTAGTTTCGTTCTTGG
SU_CLEAN_contig_1899      ------------------------------------------------
SU_CLEAN_contig_8520      ------------------------------------------------

PF14_0541g                TTGTTTAACTTCCATATTATGTGGATATATTGGTATGAAGATTGCTGT
Pfa3D7|chr14|PF14_0541|Pf TTGTTTAACTTCCATATTATGTGGATATATTGGTATGAAGATTGCTGT
SU_CLEAN_contig_2452      ------------------------------------------------
SU_CLEAN_contig_379       ------------------------------------------------
SU_CLEAN_contig_613       TTGTTTAACTTCCATATTATGTGGATATATTGGTATGAAGATTGCTGT
SU_CLEAN_contig_1899      ------------------------------------------------
SU_CLEAN_contig_8520      ------------------------------------------------

PF14_0541g                TTATGCTAATGTAAGAACAACAAACGAAACATGGAAAAGCTTAGATAA
Pfa3D7|chr14|PF14_0541|Pf TTATGCTAATGTAAGAACAACAAACGAAACATGGAAAAGCTTAGATAA
SU_CLEAN_contig_2452      ------------------------------------------------
SU_CLEAN_contig_379       ------------------------------------------------
SU_CLEAN_contig_613       TTATGCTAATGTAAGAACAACAAACGAAACATGGAAAAGCTTAGATAA
SU_CLEAN_contig_1899      ------------------------------------------------
SU_CLEAN_contig_8520      ------------------------------------------------

PF14_0541g                AGGTTTCCAAGTAACCCTCAATGCAGGAACCGTTATGGGTTTTTCATT
Pfa3D7|chr14|PF14_0541|Pf AGGTTTCCAAGTAACCCTCAATGCAGGAACCGTTATGGGTTTTTCATT
SU_CLEAN_contig_2452      ------------------------------------------------
SU_CLEAN_contig_379       ------------------------------------------------
SU_CLEAN_contig_613       AGGTTTCCAAGTAACCCTCAATGCAGGAACCGTTATGGGTTTTTCATT
SU_CLEAN_contig_1899      ------------------------------------------------
SU_CLEAN_contig_8520      ------------------------------------------------

PF14_0541g                AGTTTCTTTTGGTATTATTGCCTTAGGTTTATTAATTTTTGTTTATAA
Pfa3D7|chr14|PF14_0541|Pf AGTTTCTTTTGGTATTATTGCCTTAGGTTTATTAATTTTTGTTTATAA
SU_CLEAN_contig_2452      ------------------------------------------------
SU_CLEAN_contig_379       ------------------------------------------------
SU_CLEAN_contig_613       AGTTTCTTTTGGTATTATTGCCTTAGGTTTATTAATTTTTGTTTATAA
SU_CLEAN_contig_1899      ------------------------------------------------
SU_CLEAN_contig_8520      ------------------------------------------------

PF14_0541g                AACGTATGTATTTAAAAACACAATACCAGATAATCAAATATATAAAAT
Pfa3D7|chr14|PF14_0541|Pf AACGTATGTATTTAAAAACACAATACCAGATAATCAAATATATAAAAT
SU_CLEAN_contig_2452      ------------------------------------------------
SU_CLEAN_contig_379       ------------------------------------------------
SU_CLEAN_contig_613       AACGTATGTATTTAAAAACACAATACCAGATAATCAAATATATAAAAT
SU_CLEAN_contig_1899      ------------------------------------------------
SU_CLEAN_contig_8520      ------------------------------------------------

PF14_0541g                TATAGCTGGTTTTGGTTTAGGTGGTTCATCTATTGCTTTATTTTCAAG
Pfa3D7|chr14|PF14_0541|Pf TATAGCTGGTTTTGGTTTAGGTGGTTCATCTATTGCTTTATTTTCAAG
SU_CLEAN_contig_2452      ------------------------------------------------
SU_CLEAN_contig_379       ------------------------------------------------
SU_CLEAN_contig_613       TATAGCTGGTTTTGGTTTAGGTGGTTCATCTATTGCTTTATTTTCAAG
SU_CLEAN_contig_1899      ------------------------------------------------
SU_CLEAN_contig_8520      ------------------------------------------------

PF14_0541g                AGTAGGTGGGGGTATTTATACCAAAGCTGCTGATGTAGGTGCTGACTT
Pfa3D7|chr14|PF14_0541|Pf AGTAGGTGGGGGTATTTATACCAAAGCTGCTGATGTAGGTGCTGACTT
SU_CLEAN_contig_2452      ------------------------------------------------
SU_CLEAN_contig_379       ------------------------------------------------
SU_CLEAN_contig_613       AGTAGGTGGGGGTATTTATACCAAAGCTGCTGATGTAGGTGCTGACTT
SU_CLEAN_contig_1899      ------------------------------------------------
SU_CLEAN_contig_8520      ------------------------------------------------

PF14_0541g                ATCAGGTAAAAATGAATATGGTATCCCAGAAGATGATATTAGAAATCC
Pfa3D7|chr14|PF14_0541|Pf ATCAGGTAAAAATGAATATGGTATCCCAGAAGATGATATTAGAAATCC
SU_CLEAN_contig_2452      ------------------------------------------------
SU_CLEAN_contig_379       ------------------------------------------------
SU_CLEAN_contig_613       ATCAGGTAAAAATGAATATGGTATCCCAGAAGATGATATTAGAAATCC
SU_CLEAN_contig_1899      ------------------------------------------------
SU_CLEAN_contig_8520      ------------------------------------------------

PF14_0541g                AGCATGTATTGCAGATAATGTAGGTGATAATGTTGGAGATATGGCTGG
Pfa3D7|chr14|PF14_0541|Pf AGCATGTATTGCAGATAATGTAGGTGATAATGTTGGAGATATGGCTGG
SU_CLEAN_contig_2452      ------------------------------------------------
SU_CLEAN_contig_379       ------------------------------------------------
SU_CLEAN_contig_613       AGCATGTATTGCAGATAATGTAGGTGATAATGTTGGAGATATGGCTGG
SU_CLEAN_contig_1899      ------------------------------------------------
SU_CLEAN_contig_8520      ------------------------------------------------

PF14_0541g                TATGGGTGCTGATTTATTTGGCTCTTTAGCTGAAAGTTTATGTGCAGC
Pfa3D7|chr14|PF14_0541|Pf TATGGGTGCTGATTTATTTGGCTCTTTAGCTGAAAGTTTATGTGCAGC
SU_CLEAN_contig_2452      ------------------------------------------------
SU_CLEAN_contig_379       ------------------------------------------------
SU_CLEAN_contig_613       TATGGGTGCTGATTTATTTGGCTCTTTAGCTGAAAGTTTATGTGCAGC
SU_CLEAN_contig_1899      ------------------------------------------------
SU_CLEAN_contig_8520      ------------------------------------------------

PF14_0541g                ATTAGTTATTGGTTCATCAGTTATTTCAATTGGTGAGGGATCCCCTGG
Pfa3D7|chr14|PF14_0541|Pf ATTAGTTATTGGTTCATCAGTTATTTCAATTGGTGAGGGATCCCCTGG
SU_CLEAN_contig_2452      --------------------------------------GATCCCCTGG
SU_CLEAN_contig_379       ------------------------------------------CCCTGG
SU_CLEAN_contig_613       ATTAGTTATTGGTTCATCAGTTATTTCAATTGGTGAGGGATC------
SU_CLEAN_contig_1899      ------------------------------------------------
SU_CLEAN_contig_8520      ------------------------------------------------

PF14_0541g                TAATGCCTTTCATTGTATTTTGTTCCCATTATTATTTGTCAGTTTCAG
Pfa3D7|chr14|PF14_0541|Pf TAATGCCTTTCATTGTATTTTGTTCCCATTATTATTTGTCAGTTTCAG
SU_CLEAN_contig_2452      TAATGCCTTTCATTGTATTTTGTTCCCATTATTATTTGTCAGTTTCAG
SU_CLEAN_contig_379       TAATGCCTTTCATTGTATTTTGTTCCCATTATTATTTGTCAGTTTCAG
SU_CLEAN_contig_613       ------------------------------------------------
SU_CLEAN_contig_1899      ------------------------------------------------
SU_CLEAN_contig_8520      ------------------------------------------------

PF14_0541g                TGTTATTTGCAGTATGATAACATTTTATATTATCACATATTCTGTTAA
Pfa3D7|chr14|PF14_0541|Pf TGTTATTTGCAGTATGATAACATTTTATATTATCACATATTCTGTTAA
SU_CLEAN_contig_2452      TGTTATTTGCAGTATGATAACATTTTATATTATCACATATTCTGTTAA
SU_CLEAN_contig_379       TGTTATTTGCAGTATGATAACATTTTATATTATCACATATTCTGTTAA
SU_CLEAN_contig_613       ------------------------------------------------
SU_CLEAN_contig_1899      ------------------------------------------------
SU_CLEAN_contig_8520      ------------------------------------------------

PF14_0541g                AATTAATGACAAAAAAGATGTAGAAAAATCATTGAAATATTTATTATT
Pfa3D7|chr14|PF14_0541|Pf AATTAATGACAAAAAAGATGTAGAAAAATCATTGAAATATTTATTATT
SU_CLEAN_contig_2452      AATTAATGACAAAAAAGATGTAGAAAAATCATTGAAATATTTATTATT
SU_CLEAN_contig_379       AATTAATGACAAAAAAGATGTAGAAAAATCATTGAAATATTTATTATT
SU_CLEAN_contig_613       ------------------------------------------------
SU_CLEAN_contig_1899      ------------------------------------------------
SU_CLEAN_contig_8520      ------------------------------------------------

PF14_0541g                ATTATCAACTGTATTACAATCACTAGCTATTCTCGCTATTGGATATGT
Pfa3D7|chr14|PF14_0541|Pf ATTATCAACTGTATTACAATCACTAGCTATTCTCGCTATTGGATATGT
SU_CLEAN_contig_2452      ATTATCAACTGTATTACAATCACTAGCTATTCTCGCTATTGGATATGT
SU_CLEAN_contig_379       ATTATCAACTGTATTACAATCACTAGCTATTCTCGCTATTGGATATGT
SU_CLEAN_contig_613       ------------------------------------------------
SU_CLEAN_contig_1899      ------------------------------------------------
SU_CLEAN_contig_8520      ------------------------------------------------

PF14_0541g                ATGTTTCCCAAGTTTAGTAAAATACAATTATTTAAAAGATATACATAG
Pfa3D7|chr14|PF14_0541|Pf ATGTTTCCCAAGTTTAGTAAAATACAATTATTTAAAAGATATACATAG
SU_CLEAN_contig_2452      ATGTTTCCCAAGTTTAGTAAAATACAATTATTTAAAAGATATACATAG
SU_CLEAN_contig_379       ATGTTTCCCAAGTTTAGTAAAATACAATTATTTAAAAGATATACATAG
SU_CLEAN_contig_613       ------------------------------------------------
SU_CLEAN_contig_1899      ------------------------------------------------
SU_CLEAN_contig_8520      ------------------------------------------------

PF14_0541g                ATGGAAAATTATTGTACCAGCCTTAGTTGGTTTATGGTCTGGATTAAT
Pfa3D7|chr14|PF14_0541|Pf ATGGAAAATTATTGTACCAGCCTTAGTTGGTTTATGGTCTGGATTAAT
SU_CLEAN_contig_2452      ATGGAAAATTATTGTACCAGCCTTAGTTGGTTTATGGTCTGGATTAAT
SU_CLEAN_contig_379       ATGGAAAATTATTGTACCAGCCTTAGTTGGTTTATGGTCTGGATTAAT
SU_CLEAN_contig_613       ------------------------------------------------
SU_CLEAN_contig_1899      ------------------------------------------------
SU_CLEAN_contig_8520      ------------------------------------------------

PF14_0541g                AATTGGATTCACTACTGAATTTTATACTTCCTATTCTTTTAGTCCAGT
Pfa3D7|chr14|PF14_0541|Pf AATTGGATTCACTACTGAATTTTATACTTCCTATTCTTTTAGTCCAGT
SU_CLEAN_contig_2452      AATTGGATTCACTACTGAATTTTATACTTCCTATTCTTTTAGTCCAGT
SU_CLEAN_contig_379       AATTGGATTCACTACTGAATTTTATACTTCCTATTCTTTTAGTCCAGT
SU_CLEAN_contig_613       ------------------------------------------------
SU_CLEAN_contig_1899      ------------------------------------------------
SU_CLEAN_contig_8520      ------------------------------------------------

PF14_0541g                ACAAGAAATAGCACACACACAAAAAGTTTCAGCTGCCACAGGTATCAT
Pfa3D7|chr14|PF14_0541|Pf ACAAGAAATAGCACACACACAAAAAGTTTCAGCTGCCACAGGTATCAT
SU_CLEAN_contig_2452      ACAAGAAATAGCACACACACAAAAAGTTTCAGCTGCCACAGGTATCAT
SU_CLEAN_contig_379       ACAAGAAATAGCACACACACAAAAAGTTTCAGCTGCCACAGGTATCAT
SU_CLEAN_contig_613       ------------------------------------------------
SU_CLEAN_contig_1899      ------------------------------------------------
SU_CLEAN_contig_8520      ------------------------------------------------

PF14_0541g                TTATGGTTTATCATTAGGATATAAAAGTACTTTTATTCCAATCATTTG
Pfa3D7|chr14|PF14_0541|Pf TTATGGTTTATCATTAGGATATAAAAGTACTTTTATTCCAATCATTTG
SU_CLEAN_contig_2452      TTATGGTTTATCATTAGGATATAAAAGTACTTTTATTCCAATCATTTG
SU_CLEAN_contig_379       TTATGGTTTATCATTAGGATATAAAAGTACTTTTATTCCAATCATTTG
SU_CLEAN_contig_613       ------------------------------------------------
SU_CLEAN_contig_1899      ------------------------------------------------
SU_CLEAN_contig_8520      ------------------------------------------------

PF14_0541g                TTTAAGTGCAACACTCGGTATATCATACGGATTATGTGATATATATGG
Pfa3D7|chr14|PF14_0541|Pf TTTAAGTGCAACACTCGGTATATCATACGGATTATGTGATATATATGG
SU_CLEAN_contig_2452      TTTAAGTGCAACACTCGGTATATCATACGGATTATGTGATATATATGG
SU_CLEAN_contig_379       TTTAAGTGCAACACTCGGTATATCATACGGATTATGTGATATATATGG
SU_CLEAN_contig_613       ------------------------------------------------
SU_CLEAN_contig_1899      ------------------------------------------------
SU_CLEAN_contig_8520      ------------------------------------------------

PF14_0541g                TATAGCATTAGCTGCTGTAGGTATGTTAAGTACCTTATGTATTTGCTT
Pfa3D7|chr14|PF14_0541|Pf TATAGCATTAGCTGCTGTAGGTATGTTAAGTACCTTATGTATTTGCTT
SU_CLEAN_contig_2452      TATAGCATTAGCTGCTGTAGGTATGTTAAGTACCTTATGTATTTGCTT
SU_CLEAN_contig_379       TATAGCATTAGCTGCTGTAGGTATGTTAAGTACCTTATGTATTTGCTT
SU_CLEAN_contig_613       ------------------------------------------------
SU_CLEAN_contig_1899      ------------------------------------------------
SU_CLEAN_contig_8520      ------------------------------------------------

PF14_0541g                AACAATTGATGCTTATGGACCAATATCAGACAATGCTGGTGGTATTGC
Pfa3D7|chr14|PF14_0541|Pf AACAATTGATGCTTATGGACCAATATCAGACAATGCTGGTGGTATTGC
SU_CLEAN_contig_2452      AACAATTGATGCTTATGGACCAATATCAGACAATGCTGGTGGTATTGC
SU_CLEAN_contig_379       AACAATTGATGCTTATGGACCAATATCAGACAATGCTGGTGGTATTGC
SU_CLEAN_contig_613       ------------------------------------------------
SU_CLEAN_contig_1899      ------------------------------------------------
SU_CLEAN_contig_8520      ------------------------------------------------

PF14_0541g                AGAAATGGCTGGTCTCCCATCAGAAGTAAGAGAAAGAACAGATATACT
Pfa3D7|chr14|PF14_0541|Pf AGAAATGGCTGGTCTCCCATCAGAAGTAAGAGAAAGAACAGATATACT
SU_CLEAN_contig_2452      AGAAA-------------------------------------------
SU_CLEAN_contig_379       AGAAATGGCTGGTCTCCCATCAGAAGTAAGAGAAAGAACAGATATACT
SU_CLEAN_contig_613       ------------------------------------------------
SU_CLEAN_contig_1899      ------------------------------------------------
SU_CLEAN_contig_8520      ------------------------------------------------

PF14_0541g                TGATGCTGCAGGAAATACAACAGCAGCCATAGGAAAAGGTTTTGCTAT
Pfa3D7|chr14|PF14_0541|Pf TGATGCTGCAGGAAATACAACAGCAGCCATAGGAAAAGGTTTTGCTAT
SU_CLEAN_contig_2452      ------------------------------------------------
SU_CLEAN_contig_379       TGATGCTGCAGGAAATACAACAGCAGCCATAGGAAAAGGTTTTGCTAT
SU_CLEAN_contig_613       ------------------------------------------------
SU_CLEAN_contig_1899      ------------------------------------------------
SU_CLEAN_contig_8520      ------------------------------------------------

PF14_0541g                TGGTTCTGCAGCCTTAGTTGCCTTTGCTTTATTTGGTGCATATGCAAG
Pfa3D7|chr14|PF14_0541|Pf TGGTTCTGCAGCCTTAGTTGCCTTTGCTTTATTTGGTGCATATGCAAG
SU_CLEAN_contig_2452      ------------------------------------------------
SU_CLEAN_contig_379       TGGTTCTGCAGCCTTAGTTGCCTTTGCTTTATTTGGTGCATATGCAAG
SU_CLEAN_contig_613       ------------------------------------------------
SU_CLEAN_contig_1899      ------------------------------------------------
SU_CLEAN_contig_8520      ------------------------------------------------

PF14_0541g                TAGCGCTAATTTACGACATGTAAATATATTAAATTCATGGGTTATTAT
Pfa3D7|chr14|PF14_0541|Pf TAGCGCTAATTTACGACATGTAAATATATTAAATTCATGGGTTATTAT
SU_CLEAN_contig_2452      ------------------------------------------------
SU_CLEAN_contig_379       TAGCGCTAATTTACGACATGTAAATATATTAAATTCATGGGTTATTAT
SU_CLEAN_contig_613       ------------------------------------------------
SU_CLEAN_contig_1899      ------------------------------------------------
SU_CLEAN_contig_8520      ------------------------------------------------

PF14_0541g                AGGCTTACTTATTGGTGCTATGTTACCATACTTATTTTCTGCCCTAAC
Pfa3D7|chr14|PF14_0541|Pf AGGCTTACTTATTGGTGCTATGTTACCATACTTATTTTCTGCCCTAAC
SU_CLEAN_contig_2452      ------------------------------------------------
SU_CLEAN_contig_379       AGGCTTACTTATTGGTGCTATGTTACCATACTTATTTTCTGCCCTAAC
SU_CLEAN_contig_613       ------------------------------------------------
SU_CLEAN_contig_1899      ------------------------------------------------
SU_CLEAN_contig_8520      ------------------------------------------------

PF14_0541g                TATGAAATCAGTAGCTATAGCAGCTAATAGTGTATTAAATGAATGCTT
Pfa3D7|chr14|PF14_0541|Pf TATGAAATCAGTAGCTATAGCAGCTAATAGTGTATTAAATGAATGCTT
SU_CLEAN_contig_2452      ------------------------------------------------
SU_CLEAN_contig_379       TATGAAATCAGTAGCTATAGCAGCTAATAGTGTATTAAATGAATGCTT
SU_CLEAN_contig_613       ------------------------------------------------
SU_CLEAN_contig_1899      ------------------------------------------------
SU_CLEAN_contig_8520      ------------------------------------------------

PF14_0541g                AGAACAATTTCCTTTAATTTTAGAGGGTAAACAAAAACCAGATTATGA
Pfa3D7|chr14|PF14_0541|Pf AGAACAATTTCCTTTAATTTTAGAGGGTAAACAAAAACCAGATTATGA
SU_CLEAN_contig_2452      ------------------------------------------------
SU_CLEAN_contig_379       AGAACAATTTCCTTTAATTTTAGAGGGTAAACAAAAACCAGATTATGA
SU_CLEAN_contig_613       ------------------------------------------------
SU_CLEAN_contig_1899      ------------------------------------------------
SU_CLEAN_contig_8520      ------------------------------------------------

PF14_0541g                AAAATGTATTAAAATATCAACTGATGCTTCATTAAGACAAATGATTGT
Pfa3D7|chr14|PF14_0541|Pf AAAATGTATTAAAATATCAACTGATGCTTCATTAAGACAAATGATTGT
SU_CLEAN_contig_2452      ------------------------------------------------
SU_CLEAN_contig_379       AAAATGTATTAAAATATCAACTGATGCTTCATTAAGACAAATGATTGT
SU_CLEAN_contig_613       ------------------------------------------------
SU_CLEAN_contig_1899      ------------------------------------------------
SU_CLEAN_contig_8520      ------------------------------------------------

PF14_0541g                ACCAGGACTAATCTCTGTTTTCTCACCACTAATAATTGGTATGCTTAT
Pfa3D7|chr14|PF14_0541|Pf ACCAGGACTAATCTCTGTTTTCTCACCACTAATAATTGGTATGCTTAT
SU_CLEAN_contig_2452      ------------------------------------------------
SU_CLEAN_contig_379       ACCAGGACTAATCTCTGTTTTCTCACCACTAATAATTGGTATGCTTAT
SU_CLEAN_contig_613       ------------------------------------------------
SU_CLEAN_contig_1899      ------------------------------------------------
SU_CLEAN_contig_8520      ------------------------------------------------

PF14_0541g                GGGAAAATACGCAACAGCTGGTTTATTAATAGGTATTATTTTATCAGG
Pfa3D7|chr14|PF14_0541|Pf GGGAAAATACGCAACAGCTGGTTTATTAATAGGTATTATTTTATCAGG
SU_CLEAN_contig_2452      ------------------------------------------------
SU_CLEAN_contig_379       GGGAAAATACGCAACAGCTGGTTTATTAATAGGTATTATTTTATCAGG
SU_CLEAN_contig_613       ------------------------------------------------
SU_CLEAN_contig_1899      ------------------------------------------------
SU_CLEAN_contig_8520      -----------------CTGGTTTATTAATAGGTATTATTTTATCAGG

PF14_0541g                TATTCAACTAGCTTTTTCATCAACCAATTCTGGAGGAGCATGGGATAA
Pfa3D7|chr14|PF14_0541|Pf TATTCAACTAGCTTTTTCATCAACCAATTCTGGAGGAGCATGGGATAA
SU_CLEAN_contig_2452      ------------------------------------------------
SU_CLEAN_contig_379       TATTCAACTAGCTTTTTCATCAACCAATTCTGGAGGAGCATGGGATAA
SU_CLEAN_contig_613       ------------------------------------------------
SU_CLEAN_contig_1899      ------------------------------------------------
SU_CLEAN_contig_8520      TATTCAACTAGCTTTTTCATCAACCAATTCTGGAGGAGCATGGGATAA

PF14_0541g                CGCAAAAAAATATATTGAATCAGGTGCTTTAGGAAAAGAACATTGCAA
Pfa3D7|chr14|PF14_0541|Pf CGCAAAAAAATATATTGAATCAGGTGCTTTAGGAAAAGAACATTGCAA
SU_CLEAN_contig_2452      ------------------------------------------------
SU_CLEAN_contig_379       CGCAAAAAAATATATTGAATCAGGTGCTTTAGGAAAAGAACATTGCAA
SU_CLEAN_contig_613       ------------------------------------------------
SU_CLEAN_contig_1899      ------------------------------------------------
SU_CLEAN_contig_8520      CGCAAAAAAATATATTGAATCAGGTGCTTT------------------

PF14_0541g                GGGATCAAATGCTCACAAAAACTCAGTTATTGGTGATACTGTAGGAGA
Pfa3D7|chr14|PF14_0541|Pf GGGATCAAATGCTCACAAAAACTCAGTTATTGGTGATACTGTAGGAGA
SU_CLEAN_contig_2452      ------------------------------------------------
SU_CLEAN_contig_379       GGGATCAAATGCTCACAAAAACTCAGTTATTGGTGATACTGTAGGA--
SU_CLEAN_contig_613       ------------------------------------------------
SU_CLEAN_contig_1899      ---ATCAAATGCTCACAAAAACTCAGTTATTGGTGATACTGTAGGAGA
SU_CLEAN_contig_8520      ------------------------------------------------

PF14_0541g                TCCATTAAAAGATACTTCGGGTCCATCTTTAAACATTTTAATTAAATT
Pfa3D7|chr14|PF14_0541|Pf TCCATTAAAAGATACTTCGGGTCCATCTTTAAACATTTTAATTAAATT
SU_CLEAN_contig_2452      ------------------------------------------------
SU_CLEAN_contig_379       ------------------------------------------------
SU_CLEAN_contig_613       ------------------------------------------------
SU_CLEAN_contig_1899      TCCATTAAAAGATACTTCGGGTCCATCTTTAAACATTTTAATTAAATT
SU_CLEAN_contig_8520      ------------------------------------------------

PF14_0541g                ATCAGCAATTACATCTTTAGTTTTTGCTAATGTTATTGCTACCAAATT
Pfa3D7|chr14|PF14_0541|Pf ATCAGCAATTACATCTTTAGTTTTTGCTAATGTTATTGCTACCAAATT
SU_CLEAN_contig_2452      ------------------------------------------------
SU_CLEAN_contig_379       ------------------------------------------------
SU_CLEAN_contig_613       ------------------------------------------------
SU_CLEAN_contig_1899      ATCAGCAATTACATCTTTAGTTTTTGCTAATGTTATTGCTACCAAATT
SU_CLEAN_contig_8520      ------------------------------------------------

PF14_0541g                TACATCAACCAGAGGAGGACCAATATGGTTATAAATTTTTACATATAC
Pfa3D7|chr14|PF14_0541|Pf TACATCAACCAGAGGAGGACCAATATGGTTATAA--------------
SU_CLEAN_contig_2452      ------------------------------------------------
SU_CLEAN_contig_379       ------------------------------------------------
SU_CLEAN_contig_613       ------------------------------------------------
SU_CLEAN_contig_1899      TACATCAACCAGAGGAGGACCAATATGGTTATAAATTTTTACATATAC
SU_CLEAN_contig_8520      ------------------------------------------------

PF14_0541g                AAGAACAATATAAAAATATATATAGGGAACAAATCGAATATAATAAAA
Pfa3D7|chr14|PF14_0541|Pf ------------------------------------------------
SU_CLEAN_contig_2452      ------------------------------------------------
SU_CLEAN_contig_379       ------------------------------------------------
SU_CLEAN_contig_613       ------------------------------------------------
SU_CLEAN_contig_1899      AAGAACAATATAAAAATATATATAGGGAACAAATCGAATATAATAAAA
SU_CLEAN_contig_8520      ------------------------------------------------

PF14_0541g                AGAAAAAATGTTGAGTCACAAATATGTAACATACAGAAAAATGAGTGT
Pfa3D7|chr14|PF14_0541|Pf ------------------------------------------------
SU_CLEAN_contig_2452      ------------------------------------------------
SU_CLEAN_contig_379       ------------------------------------------------
SU_CLEAN_contig_613       ------------------------------------------------
SU_CLEAN_contig_1899      AGAAAAAATGTTGAGTCACAAATATGTAACATACAGAAAAATGAGTGT
SU_CLEAN_contig_8520      ------------------------------------------------

PF14_0541g                AGGAATTTTTATTCGAAGTACTGTTGTGAGTAATAAAAATTATTATAT
Pfa3D7|chr14|PF14_0541|Pf ------------------------------------------------
SU_CLEAN_contig_2452      ------------------------------------------------
SU_CLEAN_contig_379       ------------------------------------------------
SU_CLEAN_contig_613       ------------------------------------------------
SU_CLEAN_contig_1899      AGGAATTTTTATTCGAAGTACTGTTGTGAGTAATAAAAATTATTATAT
SU_CLEAN_contig_8520      ------------------------------------------------

PF14_0541g                ATAAATATATATATATATATATTTATGTATACATATTTGCATAATACC
Pfa3D7|chr14|PF14_0541|Pf ------------------------------------------------
SU_CLEAN_contig_2452      ------------------------------------------------
SU_CLEAN_contig_379       ------------------------------------------------
SU_CLEAN_contig_613       ------------------------------------------------
SU_CLEAN_contig_1899      ATAAATATATATATATATATATTTATGTATACATATTTGCATAATACC
SU_CLEAN_contig_8520      ------------------------------------------------

PF14_0541g                ATTGTAAGTAAGAAATTAATTATATTCTTAATCAAATATTATCAATGT
Pfa3D7|chr14|PF14_0541|Pf ------------------------------------------------
SU_CLEAN_contig_2452      ------------------------------------------------
SU_CLEAN_contig_379       ------------------------------------------------
SU_CLEAN_contig_613       ------------------------------------------------
SU_CLEAN_contig_1899      ATTGTAAGTAAGAAATTAATTATATTCTTAATCAAATATTATCAATGT
SU_CLEAN_contig_8520      ------------------------------------------------

PF14_0541g                TGTTATATATATTCCTACTTATTTGTATAATTTAAATCTTCATAATAA
Pfa3D7|chr14|PF14_0541|Pf ------------------------------------------------
SU_CLEAN_contig_2452      ------------------------------------------------
SU_CLEAN_contig_379       ------------------------------------------------
SU_CLEAN_contig_613       ------------------------------------------------
SU_CLEAN_contig_1899      TGTTATATATATTCCTACTTATTTGTATAATTTAAATCTTCATAATAA
SU_CLEAN_contig_8520      ------------------------------------------------

PF14_0541g                TTAATTATATTTTTAATTAAACGTTTTTCATATTTTATTTATATATAT
Pfa3D7|chr14|PF14_0541|Pf ------------------------------------------------
SU_CLEAN_contig_2452      ------------------------------------------------
SU_CLEAN_contig_379       ------------------------------------------------
SU_CLEAN_contig_613       ------------------------------------------------
SU_CLEAN_contig_1899      TTAATTATATTTTTAATTAAACGTTTTTCATATTTTATTTATATATAT
SU_CLEAN_contig_8520      ------------------------------------------------

PF14_0541g                ATATATATATATATTTGAATGTGCTTTAAAATGCTTAATGTTAAAATT
Pfa3D7|chr14|PF14_0541|Pf ------------------------------------------------
SU_CLEAN_contig_2452      ------------------------------------------------
SU_CLEAN_contig_379       ------------------------------------------------
SU_CLEAN_contig_613       ------------------------------------------------
SU_CLEAN_contig_1899      ATATATATATATATTTGAGTG---------------------------
SU_CLEAN_contig_8520      ------------------------------------------------

PF14_0541g                AAATGAAAAATGTATTATGATGATTTCACCATACAAAAATGTGTATAA
Pfa3D7|chr14|PF14_0541|Pf ------------------------------------------------
SU_CLEAN_contig_2452      ------------------------------------------------
SU_CLEAN_contig_379       ------------------------------------------------
SU_CLEAN_contig_613       ------------------------------------------------
SU_CLEAN_contig_1899      ------------------------------------------------
SU_CLEAN_contig_8520      ------------------------------------------------

PF14_0541g                TTAAAAAAAACATTTTCTTTTTAATTCATTTTTATTAATTACATATAG
Pfa3D7|chr14|PF14_0541|Pf ------------------------------------------------
SU_CLEAN_contig_2452      ------------------------------------------------
SU_CLEAN_contig_379       ------------------------------------------------
SU_CLEAN_contig_613       ------------------------------------------------
SU_CLEAN_contig_1899      ------------------------------------------------
SU_CLEAN_contig_8520      ------------------------------------------------

PF14_0541g                ATATATATATATACATATTACATATTATACGAAGTACGTACACACACT
Pfa3D7|chr14|PF14_0541|Pf ------------------------------------------------
SU_CLEAN_contig_2452      ------------------------------------------------
SU_CLEAN_contig_379       ------------------------------------------------
SU_CLEAN_contig_613       ------------------------------------------------
SU_CLEAN_contig_1899      ------------------------------------------------
SU_CLEAN_contig_8520      ------------------------------------------------

PF14_0541g                TATATGTTACTAAAAAAGAAAAATAGATAAACATAAAAGAATTAATCC
Pfa3D7|chr14|PF14_0541|Pf ------------------------------------------------
SU_CLEAN_contig_2452      ------------------------------------------------
SU_CLEAN_contig_379       ------------------------------------------------
SU_CLEAN_contig_613       ------------------------------------------------
SU_CLEAN_contig_1899      ------------------------------------------------
SU_CLEAN_contig_8520      ------------------------------------------------

PF14_0541g                GTTTTTTTTTTTTATTATTGTCAAATATATGTTTATATATATATTTTT
Pfa3D7|chr14|PF14_0541|Pf ------------------------------------------------
SU_CLEAN_contig_2452      ------------------------------------------------
SU_CLEAN_contig_379       ------------------------------------------------
SU_CLEAN_contig_613       ------------------------------------------------
SU_CLEAN_contig_1899      ------------------------------------------------
SU_CLEAN_contig_8520      ------------------------------------------------

PF14_0541g                TTTTTAATTTTATATACATATAATGTGCATATTGTGAATTTTTCATGT
Pfa3D7|chr14|PF14_0541|Pf ------------------------------------------------
SU_CLEAN_contig_2452      ------------------------------------------------
SU_CLEAN_contig_379       ------------------------------------------------
SU_CLEAN_contig_613       ------------------------------------------------
SU_CLEAN_contig_1899      ------------------------------------------------
SU_CLEAN_contig_8520      ------------------------------------------------

PF14_0541g                TTTTTTTTTTTTTTTTTTTTTTTTTTTTCTTTTTATTATCCTCATTTT
Pfa3D7|chr14|PF14_0541|Pf ------------------------------------------------
SU_CLEAN_contig_2452      ------------------------------------------------
SU_CLEAN_contig_379       ------------------------------------------------
SU_CLEAN_contig_613       ------------------------------------------------
SU_CLEAN_contig_1899      ------------------------------------------------
SU_CLEAN_contig_8520      ------------------------------------------------

PF14_0541g                TAATCTTTAATTTTTATATTTTTCTTTTATTCATATAACTGCTATTGG
Pfa3D7|chr14|PF14_0541|Pf ------------------------------------------------
SU_CLEAN_contig_2452      ------------------------------------------------
SU_CLEAN_contig_379       ------------------------------------------------
SU_CLEAN_contig_613       ------------------------------------------------
SU_CLEAN_contig_1899      ------------------------------------------------
SU_CLEAN_contig_8520      ------------------------------------------------

PF14_0541g                CAAAAATTAATACTGTCCTTTAATTTAAAATTTTTAAATATCTCACTG
Pfa3D7|chr14|PF14_0541|Pf ------------------------------------------------
SU_CLEAN_contig_2452      ------------------------------------------------
SU_CLEAN_contig_379       ------------------------------------------------
SU_CLEAN_contig_613       ------------------------------------------------
SU_CLEAN_contig_1899      ------------------------------------------------
SU_CLEAN_contig_8520      ------------------------------------------------

PF14_0541g                TTTTTACTGTCATAGGAAATCTAATTTGTAGGAATATAAATTGTATAT
Pfa3D7|chr14|PF14_0541|Pf ------------------------------------------------
SU_CLEAN_contig_2452      ------------------------------------------------
SU_CLEAN_contig_379       ------------------------------------------------
SU_CLEAN_contig_613       ------------------------------------------------
SU_CLEAN_contig_1899      ------------------------------------------------
SU_CLEAN_contig_8520      ------------------------------------------------

PF14_0541g                ATATATATATATATATATATATATATATATTTATATATTTATAAATAT
Pfa3D7|chr14|PF14_0541|Pf ------------------------------------------------
SU_CLEAN_contig_2452      ------------------------------------------------
SU_CLEAN_contig_379       ------------------------------------------------
SU_CLEAN_contig_613       ------------------------------------------------
SU_CLEAN_contig_1899      ------------------------------------------------
SU_CLEAN_contig_8520      ------------------------------------------------

PF14_0541g                ATGTATAAAACAATTTTGTTTTCTCCTTTTCAATATTTTAATGCGAAT
Pfa3D7|chr14|PF14_0541|Pf ------------------------------------------------
SU_CLEAN_contig_2452      ------------------------------------------------
SU_CLEAN_contig_379       ------------------------------------------------
SU_CLEAN_contig_613       ------------------------------------------------
SU_CLEAN_contig_1899      ------------------------------------------------
SU_CLEAN_contig_8520      ------------------------------------------------

PF14_0541g                CATAATAATTACATAACGTTGCAAAA
Pfa3D7|chr14|PF14_0541|Pf --------------------------
SU_CLEAN_contig_2452      --------------------------
SU_CLEAN_contig_379       --------------------------
SU_CLEAN_contig_613       --------------------------
SU_CLEAN_contig_1899      --------------------------
SU_CLEAN_contig_8520      --------------------------

;

endblock;
