# Supplementary material for: cDNA sequences reveal considerable gene prediction inaccuracy in the Plasmodium falciparum genome
Source: BMC Genomics. 2007 Jul 27;8:255. doi: 10.1186/1471-2164-8-255 (PMC1978503; doi:10.1186/1471-2164-8-255)
Supplement: Additional file 2 — Genes with predicted coding regions fully covered by EST and confirmation of predicted introns. Aligned cDNA and predicted CDS sequences can be viewed by double clicking the hyper-linked gene names in the Excel file. [file 1471-2164-8-255-S2.zip › PF14_0542.TXT]

#NEXUS

[!This data assembled using Sequencher, from Gene Codes Corporation.]
begin data;
   dimensions ntax=3 nchar=3834;
   format datatype=dna gap=- interleave=yes;
   matrix

PF14_0542         GCCGAATAAAAAAAAATAATAATAAATAAAATTAAGGGGATTTCTTAT
MAL14|PF14_0542   ------------------------------------------------
su_gi_contig_2359 ------------------------------------------------

PF14_0542         ATATGTAAAATATACAAATAAAATTATAATTATTCCTATTTTCTATTA
MAL14|PF14_0542   ------------------------------------------------
su_gi_contig_2359 ------------------------------------------------

PF14_0542         ATATGCCAAGAAATGTATAAAATAAAATATCACGCATGTTCAACAAAT
MAL14|PF14_0542   ------------------------------------------------
su_gi_contig_2359 ------------------------------------------------

PF14_0542         TTACATTTTTTTCATTATCATTTTATCTTTAGAATATATTCTATACAT
MAL14|PF14_0542   ------------------------------------------------
su_gi_contig_2359 ------------------------------------------------

PF14_0542         ATGTAAAATAATATTATCTGTATTTATAGATATTTTGAAACTTTATAT
MAL14|PF14_0542   ------------------------------------------------
su_gi_contig_2359 ------------------------------------------------

PF14_0542         ATTTTTATGAATTATTATTATAACAAAATTATAGAAAATAGAAAATAC
MAL14|PF14_0542   ------------------------------------------------
su_gi_contig_2359 ------------------------------------------------

PF14_0542         AAGATTATATATATATAATATAATAAATCAGAAAGTAAACCTTTATAT
MAL14|PF14_0542   ------------------------------------------------
su_gi_contig_2359 ------------------------------------------------

PF14_0542         TATATATTACAACAAATTTTATATTATAATATAATACATAATTATATG
MAL14|PF14_0542   ------------------------------------------------
su_gi_contig_2359 ------------------------------------------------

PF14_0542         TATTTATTTTATTTTAATTTTTTTTTATTTTTTTGGGAAAAATATTAT
MAL14|PF14_0542   ------------------------------------------------
su_gi_contig_2359 ------------------------------------------------

PF14_0542         AATTTAAAATAAAAATGGATATTTTTATTATGAATCCTACTTAAAAAG
MAL14|PF14_0542   ------------------------------------------------
su_gi_contig_2359 ------------------------------------------------

PF14_0542         AAAGAACATAATATTGTAAATTATATATCAAGACCTAAAAATTATTTA
MAL14|PF14_0542   ------------------------------------------------
su_gi_contig_2359 ------------------------------------------------

PF14_0542         GAAATAAATTAATATATTTATTATGAAACTTTTTTTTTTTAATGTAAA
MAL14|PF14_0542   ------------------------------------------------
su_gi_contig_2359 ------------------------------------------------

PF14_0542         GGTGTTTCAAAAGATTATTACAAGTATATATATATATATATATAATAT
MAL14|PF14_0542   ------------------------------------------------
su_gi_contig_2359 ------------------------------------------------

PF14_0542         ATATTTTTATAAAAGTTAAAATAATTAAAATAAAAAAAAATAAGTAAA
MAL14|PF14_0542   ------------------------------------------------
su_gi_contig_2359 ------------------------------------------------

PF14_0542         TAATAAAAATTTTATATATGTATTCTGTAATAGAACCGATTTTATTTT
MAL14|PF14_0542   ------------------------------------------------
su_gi_contig_2359 ------------------------------------------------

PF14_0542         AAGTCTGACTTTATATTTTATTTTTTTCCCTTTTTCCATTTGTGAAAA
MAL14|PF14_0542   ------------------------------------------------
su_gi_contig_2359 ------------------------------------------------

PF14_0542         TATATATTTTTTTTTTTTTTAGTAAACAAATAAATATCATATTTTATA
MAL14|PF14_0542   ------------------------------------------------
su_gi_contig_2359 ------------------------------------------------

PF14_0542         CTTTTACACAATATTGTTTGTGTTATATTTTAAATTTATATAATTCAT
MAL14|PF14_0542   ------------------------------------------------
su_gi_contig_2359 ------------------------------------------------

PF14_0542         CTATTAATAGAAAGGAAAAAAATATATTAACACATATTTAAAATAATT
MAL14|PF14_0542   ------------------------------------------------
su_gi_contig_2359 ------------------------------------------------

PF14_0542         TAAAAGATTGGAATATAAATATATATATATATATATATATATATATAT
MAL14|PF14_0542   ------------------------------------------------
su_gi_contig_2359 ------------------------------------------------

PF14_0542         ATATATATATATATAATATAATAAATAAATATAAAAAGTAACGTTTAT
MAL14|PF14_0542   ------------------------------------------------
su_gi_contig_2359 ------------------------------------------------

PF14_0542         GATTTTTTTTTTTTTATATATTTTGATTTTTTATTATATAAAATAAAT
MAL14|PF14_0542   ------------------------------------------------
su_gi_contig_2359 ------------------------------------------------

PF14_0542         TATTTTTTTATTAATATAATAAAAGTTTCTTTATATATATGACCAAAA
MAL14|PF14_0542   ------------------------------------------------
su_gi_contig_2359 ------------------------------------------------

PF14_0542         CAAATTAAGATATAAAATAAGGCAATACTATTCTTAAAATAAATCAAA
MAL14|PF14_0542   ------------------------------------------------
su_gi_contig_2359 ------------------------------------------------

PF14_0542         AACATAAATGTTATGTCAATATGCAACTCTCTATGGTGGATTTTTAAT
MAL14|PF14_0542   ------------------------------------------------
su_gi_contig_2359 ------------------------------------------------

PF14_0542         TTTTCATTTGAGAAAAAATTATATATTAACTCCAATATTTAGAAGTAT
MAL14|PF14_0542   ------------------------------------------------
su_gi_contig_2359 ------------------------------------------------

PF14_0542         GTATAAAAATATATTATACATATGAGTATATAAGTGTTTAAAAATATT
MAL14|PF14_0542   ------------------------------------------------
su_gi_contig_2359 ------------------------------------------------

PF14_0542         GTATAAATGTTAATGTATGGAAATAATGATGTACTATAATATATATAT
MAL14|PF14_0542   ------------------------------------------------
su_gi_contig_2359 ------------------------------------------------

PF14_0542         TAATCTTTTAAAGAATATATAGAATTAAAATATTTATATTTAAATATG
MAL14|PF14_0542   ------------------------------------------------
su_gi_contig_2359 ------------------------------------------------

PF14_0542         TTGTTAAAATAATAATAGTTGAATTAAATCTATTTTTAAGTTATATAT
MAL14|PF14_0542   ------------------------------------------------
su_gi_contig_2359 ------------------------------------------------

PF14_0542         ATATATATATGTAAAAGATGATTATATATATATATTTTTTTTAATAAC
MAL14|PF14_0542   ------------------------------------------------
su_gi_contig_2359 ------------------------------------------------

PF14_0542         TTAGGTAACAAGATGTCCAAGAATATATCAAAAGAAGCAGTAAAATAT
MAL14|PF14_0542   ------------ATGTCCAAGAATATATCAAAAGAAGCA---------
su_gi_contig_2359 --------CAAGATGTCCAAGAATATATCAAAAGAAGCA---------

PF14_0542         AAAATATAAAATATAATAATATAATAATAATAATAAATTAACATACAT
MAL14|PF14_0542   ------------------------------------------------
su_gi_contig_2359 ------------------------------------------------

PF14_0542         ACATAGATCTATATATATATATATATATATATCTTACTGTTATTTTTA
MAL14|PF14_0542   ------------------------------------------------
su_gi_contig_2359 ------------------------------------------------

PF14_0542         TTTTTTTTTTTTTTCTTTGACAGTTAAAAAATGTTGTGGAATCACTTC
MAL14|PF14_0542   -----------------------TTAAAAAATGTTGTGGAATCACTTC
su_gi_contig_2359 -----------------------TTAAAAAATGTTGTGGAATCACTTC

PF14_0542         CTAGTTATATAAAGAAAAAAAATGAAAGTTTTCTAATCACCTTGCGCG
MAL14|PF14_0542   CTAGTTATATAAAGAAAAAAAATGAAAGTTTTCTAATCACCTTGCGCG
su_gi_contig_2359 CTAGTTATATAAAGAAAAAAAATGAAAGTTTTCTAATCACCTTGCGCG

PF14_0542         TTAAACCGAATGCAAAAAAAACGTCTATATGTAAATAATAATATAAAA
MAL14|PF14_0542   TTAAACCGAATGCAAAAAAAACGTCTATAT------------------
su_gi_contig_2359 TTAAACCGAATGCAAAAAAAACGTCTATAT------------------

PF14_0542         GAAAAATTTTCATATTTCATCAATTTAAGATAAACATATATTCATATA
MAL14|PF14_0542   ------------------------------------------------
su_gi_contig_2359 ------------------------------------------------

PF14_0542         TATATATATATATATATATTTATATGTGTTTATTTTTTTTTTATAGAT
MAL14|PF14_0542   ----------------------------------------------AT
su_gi_contig_2359 ----------------------------------------------AT

PF14_0542         TTTAATCAGGACAAAGAAGTTTTAAATATAAATATACAAGAACAGCCG
MAL14|PF14_0542   TTTAATCAGGACAAAGAAGTTTTAAATATAAATATACAAGAACAGCCG
su_gi_contig_2359 TTTAATCAGGACAAAGAAGTTTTAAATATAAATATACAAGAACAGCCG

PF14_0542         GTCAACAATCAATCGAATGTAGCTATTATAGGCTACTTCTCTGATATA
MAL14|PF14_0542   GTCAACAATCAATCGAATGTAGCTATTATAGGCTACTTCTCTGATATA
su_gi_contig_2359 GTCAACAATCAATCGAATGTAGCTATTATAGGCTACTTCTCTGATATA

PF14_0542         TGTAAATTGAAATATTAAATATAGAATAAGAAAAAGAATAAAGCATAT
MAL14|PF14_0542   T-----------------------------------------------
su_gi_contig_2359 T-----------------------------------------------

PF14_0542         GTTTACATATTTCCCCATTCGTTTTATTATTTTATTATTTTATTATTT
MAL14|PF14_0542   ------------------------------------------------
su_gi_contig_2359 ------------------------------------------------

PF14_0542         TATTCTTTTTTTATTTTTTTTCAGTAAATTTGAAAAAAAGAGATATAT
MAL14|PF14_0542   ------------------------TAAATTTGAAAAAAAGAGATATAT
su_gi_contig_2359 ------------------------TAAATTTGAAAAAAAGAGATATAT

PF14_0542         CAATAGTATCAGGATTGAAATCAAGGGACAAGGTAAAAAAAAAGAAAT
MAL14|PF14_0542   CAATAGTATCAGGATTGAAATCAAGGGACAAG----------------
su_gi_contig_2359 CAATAGTATCAGGATTGAAATCAAGGGACAAG----------------

PF14_0542         GAAAAAATGAAAAATAATTAATATATTTAATATATAAATTTTAATACT
MAL14|PF14_0542   ------------------------------------------------
su_gi_contig_2359 ------------------------------------------------

PF14_0542         TAGTCATTAACACATTCCAATATTAAATCGAATTAATATATAAACATA
MAL14|PF14_0542   ------------------------------------------------
su_gi_contig_2359 ------------------------------------------------

PF14_0542         TTTTTCCACATAGGTTTTAATGGTTTCAAATATATCTTTAGATGATTT
MAL14|PF14_0542   -------------GTTTTAATGGTTTCAAATATATCTTTAGATGATTT
su_gi_contig_2359 -------------GTTTTAATGGTTTCAAATATATCTTTAGATGATTT

PF14_0542         AAATAACAAAATTGAAGAAAATGTTGAGTGATTAATTTTTTTTTGTCA
MAL14|PF14_0542   AAATAACAAAATTGAAGAAAATGTTGAGTGA-----------------
su_gi_contig_2359 AAATAACAAAATTGAAGAAAATGTTGAGTGATTAATTTTTTTTTGTCA

PF14_0542         TGATATTTTAAAATGTATATATAAGTACAGTTATATATATATATATAT
MAL14|PF14_0542   ------------------------------------------------
su_gi_contig_2359 TGATATTTTAAAATGTATATATAAGTACAGTTATATATATATATATAT

PF14_0542         ATATATATATATATGTGTGTATGCATAAATTATTTTAGAATAAATTTT
MAL14|PF14_0542   ------------------------------------------------
su_gi_contig_2359 ATATATATATATATGTGTGTATGCATAAATTATTTTAGAATAAATTTT

PF14_0542         TTACATTAAAAAACTATTTAAATAAATATATATGTATATATTTTAGTT
MAL14|PF14_0542   ------------------------------------------------
su_gi_contig_2359 TTACATTAAAAAACTATTTAAATAAATATATATGTATATATTTTAGTT

PF14_0542         CAAAATATATAGCATATTTTAGTTTTTTTTTTTTTTCTTAATTTTAAA
MAL14|PF14_0542   ------------------------------------------------
su_gi_contig_2359 CAAAATATATAGCATATTTTAGTTTTTTTTTTTTTTCTTAATTTTAAA

PF14_0542         ATAAATATATTATTAACATAAAATAAAATAAAAAAAAAATTTTTTTTA
MAL14|PF14_0542   ------------------------------------------------
su_gi_contig_2359 ATAAATATATTATTAACATAAAATAAAATAAAAAAAAAATTTTTTTTA

PF14_0542         TATGAGATCCAAAAAAAAATATCAAAAAAAAAAAAAAAAAAAATATAC
MAL14|PF14_0542   ------------------------------------------------
su_gi_contig_2359 TATGAGATCCAAAAAAAAATATCAAAAAAAAAAAAAAAAAA-------

PF14_0542         CAACACATACAAAAAATGGAATATATTATAAAAATATATTATATGTAC
MAL14|PF14_0542   ------------------------------------------------
su_gi_contig_2359 ------------------------------------------------

PF14_0542         GTATAACAATGTATGAACAAAATATTTAAATGTTTGGTAATGTAAGAT
MAL14|PF14_0542   ------------------------------------------------
su_gi_contig_2359 ------------------------------------------------

PF14_0542         GTTATATATAAATATATTTATATATATATATATATATATATATTTTTC
MAL14|PF14_0542   ------------------------------------------------
su_gi_contig_2359 ------------------------------------------------

PF14_0542         TTTATGTTATATAGAAATTTAAAAAAAAAGGGATCCTTTGATATATTT
MAL14|PF14_0542   ------------------------------------------------
su_gi_contig_2359 ------------------------------------------------

PF14_0542         TTCTATTTTAAGGGTATTATTAATTTATTATGAGTTACATTATATGTT
MAL14|PF14_0542   ------------------------------------------------
su_gi_contig_2359 ------------------------------------------------

PF14_0542         ATAAATAATTTTTTTTTTTTTTTTTCTTGTTTTAAAAAATATATACTA
MAL14|PF14_0542   ------------------------------------------------
su_gi_contig_2359 ------------------------------------------------

PF14_0542         CGACTCTTATTATATATACATATATACATAAAATATAATCCAATTTAT
MAL14|PF14_0542   ------------------------------------------------
su_gi_contig_2359 ------------------------------------------------

PF14_0542         ACACATTATTAATAATTAAAAATTAATAATTAATAAATTGTGTGCTCA
MAL14|PF14_0542   ------------------------------------------------
su_gi_contig_2359 ------------------------------------------------

PF14_0542         TTTATTGGTAATTCTTTTTTTTGCATTTGACACTGGGGTCTCTTGAAT
MAL14|PF14_0542   ------------------------------------------------
su_gi_contig_2359 ------------------------------------------------

PF14_0542         TTTGGGGATTTCTTCCTTATCTTTTTTTTTATTCTTACTTGCATCATC
MAL14|PF14_0542   ------------------------------------------------
su_gi_contig_2359 ------------------------------------------------

PF14_0542         TACAGTATTGGATTTGTCTGTAATTTCTTGATATTTTATCATTAATTT
MAL14|PF14_0542   ------------------------------------------------
su_gi_contig_2359 ------------------------------------------------

PF14_0542         AAATTCTCTTTTGCATATGGAACAAGCTAATATGGCAAGTATACATGC
MAL14|PF14_0542   ------------------------------------------------
su_gi_contig_2359 ------------------------------------------------

PF14_0542         AGGTACCAAATAAAGAAGAGCTGGTTGAGGATGTTCAAAATAAAAGAG
MAL14|PF14_0542   ------------------------------------------------
su_gi_contig_2359 ------------------------------------------------

PF14_0542         CATACAATATGTAACAACTAAACCTAATTCGTAAAATATTATAATGGT
MAL14|PF14_0542   ------------------------------------------------
su_gi_contig_2359 ------------------------------------------------

PF14_0542         ATAAAAATAATATTTCTTGAAAGATTCATGTATAGATATATCATTAAA
MAL14|PF14_0542   ------------------------------------------------
su_gi_contig_2359 ------------------------------------------------

PF14_0542         CATTTTCTTTAAGTTTCCTTTATGTATGTTATTCTTAAATAAATAATA
MAL14|PF14_0542   ------------------------------------------------
su_gi_contig_2359 ------------------------------------------------

PF14_0542         ATCAAAACGTAAACATAAAGACATCAATATTCCTGGTATAATAATATC
MAL14|PF14_0542   ------------------------------------------------
su_gi_contig_2359 ------------------------------------------------

PF14_0542         TCCTAAACCAAGCATACTGTAATGTACTGGATCACTCGAAACTGGGAA
MAL14|PF14_0542   ------------------------------------------------
su_gi_contig_2359 ------------------------------------------------

PF14_0542         TAACAATTTTACTGGAGCTTCAAAAGACTACAAACATAAAATAAATAA
MAL14|PF14_0542   ------------------------------------------------
su_gi_contig_2359 ------------------------------------------------

PF14_0542         ATAAATAAATAAATAAATAATTAAATAATTAAATACATATATATATAT
MAL14|PF14_0542   ------------------------------------------------
su_gi_contig_2359 ------------------------------------------------

PF14_0542         ATATATATATATATATATATACTTTTATACATATTAATTGTTCTTGTT
MAL14|PF14_0542   ------------------------------------------------
su_gi_contig_2359 ------------------------------------------------

PF14_0542         ATAATCTTTTGAATTTACCTTAGCTACTGTAACCATAACATCGTTTCC
MAL14|PF14_0542   ------------------------------------------------
su_gi_contig_2359 ------------------------------------------------

PF14_0542         AAAAACCCAGAAAATATCATATACAAACAAACCAGACTGTAAAATGAA
MAL14|PF14_0542   ------------------------------------------------
su_gi_contig_2359 ------------------------------------------------

PF14_0542         AATTTATATAATACATAAATATATACATATATACATATATATGAATTA
MAL14|PF14_0542   ------------------------------------------------
su_gi_contig_2359 ------------------------------------------------

PF14_0542         ATAATCAATTTTCCAAAAACAAATATATATTCTCCCATATTT
MAL14|PF14_0542   ------------------------------------------
su_gi_contig_2359 ------------------------------------------

;

endblock;
