# Supplementary material for: cDNA sequences reveal considerable gene prediction inaccuracy in the Plasmodium falciparum genome
Source: BMC Genomics. 2007 Jul 27;8:255. doi: 10.1186/1471-2164-8-255 (PMC1978503; doi:10.1186/1471-2164-8-255)
Supplement: Additional file 2 — Genes with predicted coding regions fully covered by EST and confirmation of predicted introns. Aligned cDNA and predicted CDS sequences can be viewed by double clicking the hyper-linked gene names in the Excel file. [file 1471-2164-8-255-S2.zip › PF14_0545.TXT]

#NEXUS

[!This data assembled using Sequencher, from Gene Codes Corporation.]
begin data;
   dimensions ntax=3 nchar=3578;
   format datatype=dna gap=- interleave=yes;
   matrix

PF14_0545         AAAAAAAAAAAAGGCGAATATAAATATAATTGAGTATGGTGATAAAGT
MAL14|PF14_0545   ------------------------------------------------
su_gi_contig_1428 ------------------------------------------------

PF14_0545         ATTTTTTATTCTATATCAAAAATTGGATCAATAATGTATTTGTAACAT
MAL14|PF14_0545   ------------------------------------------------
su_gi_contig_1428 ------------------------------------------------

PF14_0545         AACATATATACATGATTACTTCTATACATATACACATAAATTTATATA
MAL14|PF14_0545   ------------------------------------------------
su_gi_contig_1428 ------------------------------------------------

PF14_0545         TATATATATATATATATATATATATATATATATATATATATTTATTTA
MAL14|PF14_0545   ------------------------------------------------
su_gi_contig_1428 ------------------------------------------------

PF14_0545         TTTATTTATTTATTTATTTATTTATATATTTTTATTTATATCTACATG
MAL14|PF14_0545   ------------------------------------------------
su_gi_contig_1428 ------------------------------------------------

PF14_0545         AATTGTTAAATTTTTTTTTTTTTTTTTTTTTTTTTTTTTTCATGCTTA
MAL14|PF14_0545   ------------------------------------------------
su_gi_contig_1428 ------------------------------------------------

PF14_0545         ACATAAGAATAATATTGTGTACCTTTTTTTCATTTAAATATATAATAA
MAL14|PF14_0545   ------------------------------------------------
su_gi_contig_1428 ------------------------------------------------

PF14_0545         ATGAGGAATATTTTATGGGTACAAAAATTTTTATGAACATTTTGTAGT
MAL14|PF14_0545   ------------------------------------------------
su_gi_contig_1428 ------------------------------------------------

PF14_0545         TGCAAAATTTATAAATAACAAATATAGTATAAAAGAAGTTGAATTATT
MAL14|PF14_0545   ------------------------------------------------
su_gi_contig_1428 ------------------------------------------------

PF14_0545         GGTGAAATTTTAAAATGTTAACATTAGCAAACATTAGGTATTAATTTT
MAL14|PF14_0545   ------------------------------------------------
su_gi_contig_1428 ------------------------------------------------

PF14_0545         TTTTTTTTTTTTTATATATATGCTTTTTACATTTTTTTGAAAAAAAAA
MAL14|PF14_0545   ------------------------------------------------
su_gi_contig_1428 ------------------------------------------------

PF14_0545         AAAAAAAAAGCTGTACAATTAAAGACAAACCTTTTAATATTGATAAAA
MAL14|PF14_0545   ------------------------------------------------
su_gi_contig_1428 ------------------------------------------------

PF14_0545         TATATATAAATATATATATTTGGACTTCTGTATATTTTTTCATTTTAA
MAL14|PF14_0545   ------------------------------------------------
su_gi_contig_1428 ------------------------------------------------

PF14_0545         CCCAAATTGTCTTTATACTGAACATTTTTGAACACACTTATTTTTAAT
MAL14|PF14_0545   ------------------------------------------------
su_gi_contig_1428 ------------------------------------------------

PF14_0545         TTAACAATATATGTGTATAATTTTATATATATAATATATAGTTATTAC
MAL14|PF14_0545   ------------------------------------------------
su_gi_contig_1428 ------------------------------------------------

PF14_0545         TATGTAAAGTCCCGTATTTTCTTTTTTTTTTTTTTTTTTTGAAATTTT
MAL14|PF14_0545   ------------------------------------------------
su_gi_contig_1428 ------------------------------------------------

PF14_0545         ACATGAGAATATGAACTCATAAATTTTGTGTACATATATTCTTCTTTT
MAL14|PF14_0545   ------------------------------------------------
su_gi_contig_1428 ------------------------------------------------

PF14_0545         TAAAAGTATATATTTTATTATTTTATAATATTATATATATATATATAT
MAL14|PF14_0545   ------------------------------------------------
su_gi_contig_1428 ------------------------------------------------

PF14_0545         ATATATATATATATATATAAACACTTTTCTTATTTTTAATTTCATAAA
MAL14|PF14_0545   ------------------------------------------------
su_gi_contig_1428 ------------------------------------------------

PF14_0545         ATTTAATGGAATATATCAAAGTATGTATTATGTGTTTATTCATGACAA
MAL14|PF14_0545   ------------------------------------------------
su_gi_contig_1428 ------------------------------------------------

PF14_0545         AACGGTATAACTATAATATAAATAGGTATGCATTTATTTATTTATTTG
MAL14|PF14_0545   ------------------------------------------------
su_gi_contig_1428 ------------------------------------------------

PF14_0545         TTTATTTATTCATTGTGTAAAAAATAAATTATATATGCATATATAAAA
MAL14|PF14_0545   ------------------------------------------------
su_gi_contig_1428 ------------------------------------------------

PF14_0545         TATATATATAACATATATATAATATAATATATATATATATGATATATA
MAL14|PF14_0545   ------------------------------------------------
su_gi_contig_1428 ------------------------------------------------

PF14_0545         TAATGTATATATAATATTTAAATATGTATGCACAAAAAAAGTACCCTT
MAL14|PF14_0545   ------------------------------------------------
su_gi_contig_1428 ------------------------------------------------

PF14_0545         TTCTCTCCATATGTTATTCCAAAATAAATGTTCCGTAAAATAAATACA
MAL14|PF14_0545   ------------------------------------------------
su_gi_contig_1428 ------------------------------------------------

PF14_0545         TCATGCATATAAGAATACATTAAAGAAAAAAGAAAATAATAAAATATA
MAL14|PF14_0545   ------------------------------------------------
su_gi_contig_1428 ------------------------------------------------

PF14_0545         TAATATATTATATATATAAATAATATTATAAATATACAAAATTACTAT
MAL14|PF14_0545   ------------------------------------------------
su_gi_contig_1428 ------------------------------------------------

PF14_0545         TTTTTTTTTTTTTTTTTATTTCTAATTTTTTTATTTTTATATTATCAA
MAL14|PF14_0545   ------------------------------------------------
su_gi_contig_1428 --------------------------------------ATATTATCAA

PF14_0545         ATGAACATATAACAATTTCCAAAAAATAAAGAATTCATAAGAAGAAAA
MAL14|PF14_0545   ------------------------------------------------
su_gi_contig_1428 ATGAACATATAACAATTTCCAAAAAATAAAGAATTCATAAGAAGAAAA

PF14_0545         AATATTTTATAATTATTCTTTATATGATATACTAATTTTATTATATAA
MAL14|PF14_0545   ------------------------------------------------
su_gi_contig_1428 AATATTTTATAATTATTCTTTATATGATATACTAATTTTATTATATAA

PF14_0545         AAATTATTCATAAAAAAAATATATATTTACTATTATATTAAAATTACA
MAL14|PF14_0545   ------------------------------------------------
su_gi_contig_1428 AAATTATTCATAAAAAAAATATATATTTACTATTATATTAAAATTACA

PF14_0545         TTAAAGTCAAAATGGTAAAAATTGTAACTAGTCAAGCAGGTAATATAT
MAL14|PF14_0545   -----------ATGGTAAAAATTGTAACTAGTCAAGCAG---------
su_gi_contig_1428 TTAAAGTCAAAATGGTAAAAATTGTAACTAGTCAAGCAG---------

PF14_0545         ATTTTTATTACATATAAATAGTATATATATAATAAAGATCATAAATAT
MAL14|PF14_0545   ------------------------------------------------
su_gi_contig_1428 ------------------------------------------------

PF14_0545         ATAAGCATACATTTAATGCATATTACTTATAAAATATATAATAAGTGT
MAL14|PF14_0545   ------------------------------------------------
su_gi_contig_1428 ------------------------------------------------

PF14_0545         AAAATTTTATGTTTACATAGCTTTTTACACATTCCCACATTATAATAA
MAL14|PF14_0545   ------------------------------------------------
su_gi_contig_1428 ------------------------------------------------

PF14_0545         ATATACTACTATGAATAATATATATATATAACATATTTTTTTTTGAAT
MAL14|PF14_0545   ------------------------------------------------
su_gi_contig_1428 ------------------------------------------------

PF14_0545         ATACATATATTGCTATATCACCTTAATATATTTCACTTTTAATTTTTT
MAL14|PF14_0545   ------------------------------------------------
su_gi_contig_1428 ------------------------------------------------

PF14_0545         TTTTTTATTTCTCAGAATTCGATTCCATCATTTCACAAAACGAATTAG
MAL14|PF14_0545   ---------------AATTCGATTCCATCATTTCACAAAACGAATTAG
su_gi_contig_1428 ---------------AATTCGATTCCATCATTTCACAAAACGAATTAG

PF14_0545         TTATTGTCGATTTTTTTGCTGAATGGTGTGGACCATGCAAAAGAATTG
MAL14|PF14_0545   TTATTGTCGATTTTTTTGCTGAATGGTGTGGACCATGCAAAAGAATTG
su_gi_contig_1428 TTATTGTCGATTTTTTTGCTGAATGGTGTGGACCATGCAAAAGAATTG

PF14_0545         CCCCATTTTATGAAGAATGCTCCAAAACATACACAAAAATGGTTTTTA
MAL14|PF14_0545   CCCCATTTTATGAAGAATGCTCCAAAACATACACAAAAATGGTTTTTA
su_gi_contig_1428 CCCCATTTTATGAAGAATGCTCCAAAACATACACAAAAATGGTTTTTA

PF14_0545         TTAAAGTCGATGTAGATGAAGTTTCTGAAGTTACCGAGAAAGAAAATA
MAL14|PF14_0545   TTAAAGTCGATGTAGATGAAGTTTCTGAAGTTACCGAGAAAGAAAATA
su_gi_contig_1428 TTAAAGTCGATGTAGATGAAGTTTCTGAAGTTACCGAGAAAGAAAATA

PF14_0545         TTACTTCCATGCCAACCTTTAAAGTTTACAAAAATGGTTCATCTGTTG
MAL14|PF14_0545   TTACTTCCATGCCAACCTTTAAAGTTTACAAAAATGGTTCATCTGTTG
su_gi_contig_1428 TTACTTCCATGCCAACCTTTAAAGTTTACAAAAATGGTTCATCTGTTG

PF14_0545         ATACTTTATTAGGAGCAAACGACTCAGCATTAAAACAACTTATCGAAA
MAL14|PF14_0545   ATACTTTATTAGGAGCAAACGACTCAGCATTAAAACAACTTATCGAAA
su_gi_contig_1428 ATACTTTATTAGGAGCAAACGACTCAGCATTAAAACAACTTATCGAAA

PF14_0545         AATACGCAGCTTAAATAAAATAAATGAATATCACATATATACATATAT
MAL14|PF14_0545   AATACGCAGCTTAA----------------------------------
su_gi_contig_1428 AATACGCAGCTTAAATAAAATAAATGAATATCACATATATACATATAT

PF14_0545         ATGAAATATCATGAACATACATTTATAACCTTTTTCATTTTGTTACAT
MAL14|PF14_0545   ------------------------------------------------
su_gi_contig_1428 ATGAAATATCATGAACATACATTTATAACCTTTTTCATTTTGTTACAT

PF14_0545         GTATCATTTAATATAACAAGCAATGAACATTTTAAAAAAAGAGATTTT
MAL14|PF14_0545   ------------------------------------------------
su_gi_contig_1428 GTATCATTTAATATAACAAGCAATGAACATTTTAAAAAAAGAGATTTT

PF14_0545         TTTTTCTTTTTTTTTTTTCTTTTTTTTTTTTCTTTTTTTTTTCCTTTT
MAL14|PF14_0545   ------------------------------------------------
su_gi_contig_1428 TTTTTCTTTTTTTTTTTCCTTTTTTTT---------------------

PF14_0545         TTTTTTTCTATTTTTAAAAAGAACCAATATTTTTTATTTATAAAGGAG
MAL14|PF14_0545   ------------------------------------------------
su_gi_contig_1428 ------------------------------------------------

PF14_0545         ATAACAAAGTAATTTAATAAAAGTTTACCATGTTAATTATTTTATTTT
MAL14|PF14_0545   ------------------------------------------------
su_gi_contig_1428 ------------------------------------------------

PF14_0545         CATATTAAAAGTGTATGACCATATTTGTCTGTAAATGTATCAATAAAA
MAL14|PF14_0545   ------------------------------------------------
su_gi_contig_1428 ------------------------------------------------

PF14_0545         AAGTAGAATAACAAAAATAAACAAATAAGTCATTGCAATAATAATTCG
MAL14|PF14_0545   ------------------------------------------------
su_gi_contig_1428 ------------------------------------------------

PF14_0545         TGTATTTATATTATTATGAATAAATAAATATTTAGACTAAATCAAAAA
MAL14|PF14_0545   ------------------------------------------------
su_gi_contig_1428 ------------------------------------------------

PF14_0545         AAAAAAAAAAAAAAATAAAATAAAATAAAAGTTAAAATAAAAGTAAAA
MAL14|PF14_0545   ------------------------------------------------
su_gi_contig_1428 ------------------------------------------------

PF14_0545         TTTAATGAAAAACAAGAACAAAAACAAAATTTATACATAAACACAAAC
MAL14|PF14_0545   ------------------------------------------------
su_gi_contig_1428 ------------------------------------------------

PF14_0545         ATATATATATATATATATATATATATATATATACGATCATATAATTTC
MAL14|PF14_0545   ------------------------------------------------
su_gi_contig_1428 ------------------------------------------------

PF14_0545         ATTTTTTTTTTTTTTTTTTTTTTTTTTTTTTTTGAATGCAATCAATGC
MAL14|PF14_0545   ------------------------------------------------
su_gi_contig_1428 ------------------------------------------------

PF14_0545         ATTTATAAACATTCAGAAAACAAATTAATATTTAAATATTTTTTAACC
MAL14|PF14_0545   ------------------------------------------------
su_gi_contig_1428 ------------------------------------------------

PF14_0545         TTTGTTGTTATTGTGTCTTTTATTCTAGTTTTTAATAAATTATCACCA
MAL14|PF14_0545   ------------------------------------------------
su_gi_contig_1428 ------------------------------------------------

PF14_0545         CATATAGCCATATTCTGTTTTTTATTTATTACCCTTTTCTGTGGTTCT
MAL14|PF14_0545   ------------------------------------------------
su_gi_contig_1428 ------------------------------------------------

PF14_0545         ACCTTTTGTTCATCATTTTCATTTGATTTGTTATATATTTTTTTTAAA
MAL14|PF14_0545   ------------------------------------------------
su_gi_contig_1428 ------------------------------------------------

PF14_0545         TAAGTTTTGTAAAATATTTCACTTTCTTTTTTTATTTCGTCCTTTGGT
MAL14|PF14_0545   ------------------------------------------------
su_gi_contig_1428 ------------------------------------------------

PF14_0545         TCATCTTTAATGCGCAAACCATAATAACAAGGGTAACTAGCTAAAACA
MAL14|PF14_0545   ------------------------------------------------
su_gi_contig_1428 ------------------------------------------------

PF14_0545         TCTTTATAATCACAACTTCCTTTTGTATTTATTTTATTTAATTTACTA
MAL14|PF14_0545   ------------------------------------------------
su_gi_contig_1428 ------------------------------------------------

PF14_0545         TCAAATGGATTTATATCTAACTTTCCTGTCAACGTATTAAACTTACTA
MAL14|PF14_0545   ------------------------------------------------
su_gi_contig_1428 ------------------------------------------------

PF14_0545         TTCCTTATTAGATTTTTGGTATGTTCATTTTTTATATTTAAATATTCT
MAL14|PF14_0545   ------------------------------------------------
su_gi_contig_1428 ------------------------------------------------

PF14_0545         CGAAATTTCAGTGCAGAGTCTTGTATTGATTTGACGTTTTCATTTTGA
MAL14|PF14_0545   ------------------------------------------------
su_gi_contig_1428 ------------------------------------------------

PF14_0545         TTTATGTGAAATTCTTTTCCCTTAACTAATCTCCATTTATTATTATAT
MAL14|PF14_0545   ------------------------------------------------
su_gi_contig_1428 ------------------------------------------------

PF14_0545         TCTATTATAGTATCATGTTTAGATTCTGATACAATTCCATTTTTATGC
MAL14|PF14_0545   ------------------------------------------------
su_gi_contig_1428 ------------------------------------------------

PF14_0545         CTTGTGGTTATACCTTCAATAATTGTAGGAACATCATACTTGTTATGT
MAL14|PF14_0545   ------------------------------------------------
su_gi_contig_1428 ------------------------------------------------

PF14_0545         GTATACAAAACAGGTTTAGGGATACATTTCTCTATATCATTCATATGA
MAL14|PF14_0545   ------------------------------------------------
su_gi_contig_1428 ------------------------------------------------

PF14_0545         TAATTGTTATCTAAATATTTATATAAATATTCTTTTCCACCTAAAGTT
MAL14|PF14_0545   ------------------------------------------------
su_gi_contig_1428 ------------------------------------------------

PF14_0545         TCCTTTTTATTCATAATATTAAATCCATTTATCTTATTTATATGATCA
MAL14|PF14_0545   ------------------------------------------------
su_gi_contig_1428 ------------------------------------------------

PF14_0545         TGCATATTAATGGATACATTCTTGACTAGATTATTTGATACCTTGTCA
MAL14|PF14_0545   ------------------------------------------------
su_gi_contig_1428 ------------------------------------------------

PF14_0545         TTATTCATGTAGTAAGAGAACATATTAATTCTTTTTTTCTCACCTTCA
MAL14|PF14_0545   ------------------------------------------------
su_gi_contig_1428 ------------------------------------------------

PF14_0545         TTAGGTAAAGTACAATTTTCAACATT
MAL14|PF14_0545   --------------------------
su_gi_contig_1428 --------------------------

;

endblock;
