# Supplementary material for: cDNA sequences reveal considerable gene prediction inaccuracy in the Plasmodium falciparum genome
Source: BMC Genomics. 2007 Jul 27;8:255. doi: 10.1186/1471-2164-8-255 (PMC1978503; doi:10.1186/1471-2164-8-255)
Supplement: Additional file 2 — Genes with predicted coding regions fully covered by EST and confirmation of predicted introns. Aligned cDNA and predicted CDS sequences can be viewed by double clicking the hyper-linked gene names in the Excel file. [file 1471-2164-8-255-S2.zip › PF14_0554.TXT]

#NEXUS

[!This data assembled using Sequencher, from Gene Codes Corporation.]
begin data;
   dimensions ntax=3 nchar=3176;
   format datatype=dna gap=- interleave=yes;
   matrix

PF14_0554         ACATGTTCAGAAGAATTAAACCATTCTGTACTTTTAGTTGGTTATGGA
MAL14|PF14_0554   ------------------------------------------------
su_gi_contig_3197 ------------------------------------------------

PF14_0554         CAAGTTGAAAAAACTAAATTAAATTATAACAATAAAATACAAACATAT
MAL14|PF14_0554   ------------------------------------------------
su_gi_contig_3197 ------------------------------------------------

PF14_0554         AACACAAAAGAAAATTCTAATCAACCAGATGATAATATTATATACTAT
MAL14|PF14_0554   ------------------------------------------------
su_gi_contig_3197 ------------------------------------------------

PF14_0554         TGGATTATTAAAAATTCTTGGAGTAAAAAGTGGGGAGAAAATGGATTC
MAL14|PF14_0554   ------------------------------------------------
su_gi_contig_3197 ------------------------------------------------

PF14_0554         ATGAGATTAAGTAGAAATAAAAATGGAGACAACGTCTTCTGTGGTATC
MAL14|PF14_0554   ------------------------------------------------
su_gi_contig_3197 ------------------------------------------------

PF14_0554         GGTGAGGAAGTCTTCTATCCTATCTTGTAAATAAAACCACAAATGAAT
MAL14|PF14_0554   ------------------------------------------------
su_gi_contig_3197 ------------------------------------------------

PF14_0554         AAATAAATAAATAAATAAATATTATATATATATATATATATATGTACA
MAL14|PF14_0554   ------------------------------------------------
su_gi_contig_3197 ------------------------------------------------

PF14_0554         TATGTTAGGATCAAAATATATAAAAGCGAATAATTTCTCATTAACACA
MAL14|PF14_0554   ------------------------------------------------
su_gi_contig_3197 ------------------------------------------------

PF14_0554         TTTTATATACCTTATCCTTATTTTTGCATATCAAATTAAAAATTATAT
MAL14|PF14_0554   ------------------------------------------------
su_gi_contig_3197 ------------------------------------------------

PF14_0554         TTTCCCCTTTTTAATTATTATACTTCATATTTATTTATTTATTTATTT
MAL14|PF14_0554   ------------------------------------------------
su_gi_contig_3197 ------------------------------------------------

PF14_0554         ATTTATTTATTTATTTATTTATGTATAATATTAAACAAATTTATATGC
MAL14|PF14_0554   ------------------------------------------------
su_gi_contig_3197 ------------------------------------------------

PF14_0554         TTATTTTATTTATTAGTAAAATATTTCTAATTATACATTTTTTTTTTT
MAL14|PF14_0554   ------------------------------------------------
su_gi_contig_3197 ------------------------------------------------

PF14_0554         TTTTTCATTTTTTTTCTTTTTTCTTTTTTTTATGTTTAATCCTTTTTT
MAL14|PF14_0554   ------------------------------------------------
su_gi_contig_3197 ------------------------------------------------

PF14_0554         TTTTTTTTTTTAAGATCCAACTTAACACTTTATTATAAAAATTAAATT
MAL14|PF14_0554   ------------------------------------------------
su_gi_contig_3197 ------------------------------------------------

PF14_0554         AAACTCCGTTTTGATATTTATAAATTATAAAATGATGATTTAAACAAA
MAL14|PF14_0554   ------------------------------------------------
su_gi_contig_3197 ------------------------------------------------

PF14_0554         AAAATAAAAAAAAATTATATATAACATAAATAAAAATATAAATATATT
MAL14|PF14_0554   ------------------------------------------------
su_gi_contig_3197 ------------------------------------------------

PF14_0554         AACAGAATATGTAAAAAATAGTAAAAGGAATAAATATATTTTTTTTTT
MAL14|PF14_0554   ------------------------------------------------
su_gi_contig_3197 ------------------------------------------------

PF14_0554         TTTTTTTTTTTTGAATTTTTATATTTTTTTTGTTCCGACATATTTTAC
MAL14|PF14_0554   ------------------------------------------------
su_gi_contig_3197 ------------------------------------------------

PF14_0554         TTGAAAAAAAGAAATATTTATATATTTTTATAATTTTATATATTATAT
MAL14|PF14_0554   ------------------------------------------------
su_gi_contig_3197 ------------------------------------------------

PF14_0554         ATAAATTATATGTTTAATCTATATATTTATTTTAAAAAAAAAAAAAAA
MAL14|PF14_0554   ------------------------------------------------
su_gi_contig_3197 ------------------------------------------------

PF14_0554         AAAAATACCTTTAAATTTTTTAAGCACATATAAAAAAAGAATATTATA
MAL14|PF14_0554   ------------------------------------------------
su_gi_contig_3197 ------------------------------------------------

PF14_0554         ATAAAAAATACAAAATAAACGATTTTAAATATACTCGATGGAGCATGA
MAL14|PF14_0554   ------------------------------------------------
su_gi_contig_3197 ------------------------------------------------

PF14_0554         TTAAAAAATAAATTTTTTTTCCAAATCACAAAAGAAAAAATTAAGGAA
MAL14|PF14_0554   ------------------------------------------------
su_gi_contig_3197 ------------------------------------------------

PF14_0554         TATTTAATAAATTTTTTTCTTTTTATACTTTTAATATGAAAATATAAG
MAL14|PF14_0554   ------------------------------------------------
su_gi_contig_3197 ------------------------------------------------

PF14_0554         ATATATAAAATAAAGGGATACAAAAAAAAAAAAAAAAAAAAATATATA
MAL14|PF14_0554   ------------------------------------------------
su_gi_contig_3197 ------------------------------------------------

PF14_0554         TATATATATATATATATAATATAAATCAAATAAAATAATATTATAAAG
MAL14|PF14_0554   ------------------------------------------------
su_gi_contig_3197 ------------------------------------------------

PF14_0554         TATTATATAAATAATAATACATATTTTTTAAGTGAAGTTATTAAAAAT
MAL14|PF14_0554   ------------------------------------------------
su_gi_contig_3197 ------------------------------------------------

PF14_0554         AAGTTATTTCATTTAATATAAATAAAATATATATATTTATATATATTT
MAL14|PF14_0554   ------------------------------------------------
su_gi_contig_3197 ------------------------------------------------

PF14_0554         CATATATTTAATGAAGCATTTTATGTAATATATTTATAATAATATATT
MAL14|PF14_0554   ------------------------------------------------
su_gi_contig_3197 ------------------------------------------------

PF14_0554         ATATATATATATATATATCAATTTTATCTTTGCATTTCTTTCCTTTTT
MAL14|PF14_0554   ------------------------------------------------
su_gi_contig_3197 ---------------------------------------------TTT

PF14_0554         TTTTTTTTTTTTTTTCATCAATCCCTTTAAAATATAAAACTTTTATTT
MAL14|PF14_0554   ------------------------------------------------
su_gi_contig_3197 TTTTTTTTTTTTTTTCATCAATCCCTTTAAAATATAAAACTTTTATTT

PF14_0554         ATTAAGGATAGTATGAGAAAGCATACTGGGAAAATTTTACTTGCATCT
MAL14|PF14_0554   ------------ATGAGAAAGCATACTGGGAAAATTTTACTTGCATCT
su_gi_contig_3197 ATTAAGGATAGTATGAGAAAGCATACTGGGAAAATTTTACTTGCATCT

PF14_0554         TCTTGTGCTCTTAGTGTTGGTATTTATTATTATGTAAAAACATCCAAA
MAL14|PF14_0554   TCTTGTGCTCTTAGTGTTGGTATTTATTATTATGTAAAAACATCCAAA
su_gi_contig_3197 TCTTGTGCTCTTAGTGTTGGTATTTATTATTATGTAAAAACATCCAAA

PF14_0554         TACTCAGATTATAAGAAAAGATACGAAGGTGTTTTAAATGATATAGAA
MAL14|PF14_0554   TACTCAGATTATAAGAAAAGATACGAAGGTGTTTTAAATGATATAGAA
su_gi_contig_3197 TACTCAGATTATAAGAAAAGATACGAAGGTGTTTTAAATGATATAGAA

PF14_0554         AGACAAAAAAAAAAATTCAAAAAATGGACATCTGAAAATTTATAAATA
MAL14|PF14_0554   AGACAAAAAAAAAAATTCAAAAAATGGACATCTGAAAATTTATAA---
su_gi_contig_3197 AGACAAAAAAAAAAATTCAAAAAATGGACATCTGAAAATTTATAAATA

PF14_0554         TAGCAGAAAAAAAAAAAAAAGGAAAAACTATAAGAAACAAATTATATA
MAL14|PF14_0554   ------------------------------------------------
su_gi_contig_3197 TAGCAGAAAAAAAAAAAAAAAAAAAA----------------------

PF14_0554         TATTATACATATATATATATATATATATATATGTGTTTATTTTTCTAT
MAL14|PF14_0554   ------------------------------------------------
su_gi_contig_3197 ------------------------------------------------

PF14_0554         ATTTTCTTATATGATTCAAATATACATTCAATATATGTAATAACCATT
MAL14|PF14_0554   ------------------------------------------------
su_gi_contig_3197 ------------------------------------------------

PF14_0554         TTGCAGCTATATCAATTTAATTATAAATATAGTCATACATCAAAAAAA
MAL14|PF14_0554   ------------------------------------------------
su_gi_contig_3197 ------------------------------------------------

PF14_0554         AAAAAAAAACTATATAAACAATGAATAAATCTATTTCAATAATAAATA
MAL14|PF14_0554   ------------------------------------------------
su_gi_contig_3197 ------------------------------------------------

PF14_0554         AATTAAAATATGTTTTAAAAAGAAAAAATAACAACCTCAATCCGTCGT
MAL14|PF14_0554   ------------------------------------------------
su_gi_contig_3197 ------------------------------------------------

PF14_0554         CGGTTTTTAAAAATTTTAAAATGCAACATATATATTCAAATGAAAAAA
MAL14|PF14_0554   ------------------------------------------------
su_gi_contig_3197 ------------------------------------------------

PF14_0554         TTAATAAGAAAGAACATTATATTTATTTTAGGGAACATGATATAAAAA
MAL14|PF14_0554   ------------------------------------------------
su_gi_contig_3197 ------------------------------------------------

PF14_0554         AAGGTAATAAAGATAAATATATAAAAAATAAAATTTATATATATAATA
MAL14|PF14_0554   ------------------------------------------------
su_gi_contig_3197 ------------------------------------------------

PF14_0554         TAACATATTATAAGTTGTGCACCTGTTATATATATATATATATATATA
MAL14|PF14_0554   ------------------------------------------------
su_gi_contig_3197 ------------------------------------------------

PF14_0554         TATAATATATGTAGCACATATTATTTATATTTTATATTCTTTTTCTTT
MAL14|PF14_0554   ------------------------------------------------
su_gi_contig_3197 ------------------------------------------------

PF14_0554         TTTCATTCAGACTTTGATTACACACATGTAATAAAAACTAGAAATCTA
MAL14|PF14_0554   ------------------------------------------------
su_gi_contig_3197 ------------------------------------------------

PF14_0554         TTCAAATCTCGAAGCCAATACAAACATGCATTTTTATTTATTTCAATG
MAL14|PF14_0554   ------------------------------------------------
su_gi_contig_3197 ------------------------------------------------

PF14_0554         GGTTCAATAGTGACCATAATCTTATCCGTATTTTTTTTAACATCAAAA
MAL14|PF14_0554   ------------------------------------------------
su_gi_contig_3197 ------------------------------------------------

PF14_0554         TGGAATAATAATAATTATTATTAAAACAAAACAAAAAAAAAATTTACA
MAL14|PF14_0554   ------------------------------------------------
su_gi_contig_3197 ------------------------------------------------

PF14_0554         TATATATATATATATATATATATATATTCTTAATATTATATTCATTAT
MAL14|PF14_0554   ------------------------------------------------
su_gi_contig_3197 ------------------------------------------------

PF14_0554         ACTTTCATCAGCTTTGTTATTTATTTCTTATATAAATTATACTTGTTT
MAL14|PF14_0554   ------------------------------------------------
su_gi_contig_3197 ------------------------------------------------

PF14_0554         ATCTTTTATTTTTTTTTTTATTTTTTTTTTTTTAACATTCAATTGAAA
MAL14|PF14_0554   ------------------------------------------------
su_gi_contig_3197 ------------------------------------------------

PF14_0554         ATTTATTATATTTTTAAATATGTTTCCTTAAAATTGAATCTAAGCATA
MAL14|PF14_0554   ------------------------------------------------
su_gi_contig_3197 ------------------------------------------------

PF14_0554         GCCTCAAAAAATGTTGTTCATCCTTATTTAAGTTGCCATTATGACCAC
MAL14|PF14_0554   ------------------------------------------------
su_gi_contig_3197 ------------------------------------------------

PF14_0554         ATTTAACCAAAACAGGCCATCCCAAAGCACTAAATTCAAAGAAAAAAA
MAL14|PF14_0554   ------------------------------------------------
su_gi_contig_3197 ------------------------------------------------

PF14_0554         AAAAAAAAAAATATATATATATATATATATATATATATACATATTAAT
MAL14|PF14_0554   ------------------------------------------------
su_gi_contig_3197 ------------------------------------------------

PF14_0554         ATTTATATATTATACATAGTAACGTAAAACATATATAAGTTAATTACT
MAL14|PF14_0554   ------------------------------------------------
su_gi_contig_3197 ------------------------------------------------

PF14_0554         TCATATACCTAACATAAAAATATAGACACGGTATTTATATTTATTTAT
MAL14|PF14_0554   ------------------------------------------------
su_gi_contig_3197 ------------------------------------------------

PF14_0554         TTATATTTATTTATTTATATTTATTTATTTATTTATATTTTATTATTT
MAL14|PF14_0554   ------------------------------------------------
su_gi_contig_3197 ------------------------------------------------

PF14_0554         TTTTTTTTTTTATTTTTTTTTATTTTATTTTTATTTTATTTTTTTTTT
MAL14|PF14_0554   ------------------------------------------------
su_gi_contig_3197 ------------------------------------------------

PF14_0554         ATTTTTTTTTTTTTTGTTATTTACTTTGGCGAATATATTTTATAATTA
MAL14|PF14_0554   ------------------------------------------------
su_gi_contig_3197 ------------------------------------------------

PF14_0554         TCCTTATAATATATCCTAAAGTACGATATGGGTAAGAGAGATTTTATA
MAL14|PF14_0554   ------------------------------------------------
su_gi_contig_3197 ------------------------------------------------

PF14_0554         TCTATATTCTTATCATCCTCATCATGATTTATATCTAAAGAATTATTC
MAL14|PF14_0554   ------------------------------------------------
su_gi_contig_3197 ------------------------------------------------

PF14_0554         AATCGTTGTATAAAGGTATATATTATATATGTGTGTGTGAAGAGTTTT
MAL14|PF14_0554   ------------------------------------------------
su_gi_contig_3197 ------------------------------------------------

PF14_0554         TTAAATATTAATATACGATATATAAGAAAAATTATAAAATGTATATTA
MAL14|PF14_0554   ------------------------------------------------
su_gi_contig_3197 ------------------------------------------------

PF14_0554         GTATCTTG
MAL14|PF14_0554   --------
su_gi_contig_3197 --------

;

endblock;
