# Supplementary material for: cDNA sequences reveal considerable gene prediction inaccuracy in the Plasmodium falciparum genome
Source: BMC Genomics. 2007 Jul 27;8:255. doi: 10.1186/1471-2164-8-255 (PMC1978503; doi:10.1186/1471-2164-8-255)
Supplement: Additional file 3 — Genes with cDNA sequences not matching predicted CDS perfectly. Aligned cDNA and predicted CDS sequences can be viewed by double clicking the hyper-linked gene names in the Excel file. [file 1471-2164-8-255-S3.zip]

Archive with 322 entries (321 files):
- Additional file 3.xls
- __MACOSX/
- __MACOSX/._Additional file 3.xls
- FP10_0407.TXT
- __MACOSX/._FP10_0407.TXT
- MAL13P1.113.TXT
- MAL13P1.126.TXT
- MAL13P1.130.TXT
- MAL13P1.134.TXT
- MAL13P1.149.TXT
- MAL13P1.162.TXT
- MAL13P1.163.TXT
- MAL13P1.172.TXT
- MAL13P1.185.TXT
- MAL13P1.189.TXT
- MAl13P1.195.TXT
- MAL13P1.209.TXT
- MAL13P1.212.TXT
- MAL13P1.226.TXT
- MAL13P1.229.TXT
- MAL13P1.239.TXT
- MAl13P1.241.TXT
- MAl13P1.247.TXT
- MAL13P1.253.TXT
- MAL13P1.269.TXT
- MAL13P1.289.TXT
- MAL13P1.294.TXT
- MAL13P1.30.TXT
- MAL13P1.305.TXT
- MAL13P1.337.TXT
- MAL13P1.345.TXT
- MAL13P1.36.TXT
- MAL13P1.42.TXT
- MAL13P1.84.TXT
- MAL7P1.108.TXT
- MAL7P1.118.TXT
- MAL7P1.13.TXT
- MAL7P1.158.TXT
- MAL7P1.19.TXT
- MAL7P1.225.TXT
- MAL7P1.229.TXT
- MAL7P1.340.TXT
- MAL7P1.67.TXT
- MAL7P1.79.TXT
- MAL7P1.83.TXT
- MAL7P1.84.TXT
- MAL8P1.127.TXT
- MAL8P1.64.TXT
- MAL8P1.95.TXT
- PF07_0128.TXT
- PF08_0102.TXT
- PF10_0017.TXT
- PF10_0033.TXT
- PF10_0034.TXT
- PF10_0057.TXT
- PF10_0069.TXT
- PF10_0071.TXT
- PF10_0072.TXT
- PF10_0093.TXT
- PF10_0096.TXT
- PF10_0099.TXT
- PF10_0110.TXT
- PF10_0116.TXT
- PF10_0117.TXT
- PF10_0127.TXT
- PF10_0131.TXT
- PF10_0137.TXT
- PF10_0154.TXT
- PF10_0160.TXT
- PF10_0169.TXT
- PF10_0188.TXT
- PF10_0190.TXT
- PF10_0205.TXT
- PF10_0212.TXT
- PF10_0213.TXT
- PF10_0226.TXT
- PF10_0229.TXT
- PF10_0242.TXT
- PF10_0247.TXT
- PF10_0254.TXT
- PF10_0257.TXT
- PF10_0258.TXT
- PF10_0264.TXT
- PF10_0283.TXT
- PF10_0308.TXT
- PF10_0312.TXT
- PF10_0316.TXT
- PF10_0338.TXT
- PF10_0359.TXT
- PF10_0364.TXT
- PF10_0407.TXT
- __MACOSX/._PF10_0407.TXT
- PF10_0408.TXT
- PF10_0415.TXT
- PF11_0037.TXT
- PF11_0046.TXT
- PF11_0052.TXT
- PF11_0053.TXT
- PF11_0066.TXT
- PF11_0074.TXT
- PF11_0079.TXT
- PF11_0083.TXT
- PF11_0085.TXT
- PF11_0097.TXT
- PF11_0114.TXT
- PF11_0150.TXT
- PF11_0156.TXT
- PF11_0160.TXT
- PF11_0167.TXT
- PF11_0173.TXT
- PF11_0185.TXT
- PF11_0193.TXT
- PF11_0194.TXT
- PF11_0208.TXT
- PF11_0213.TXT
- PF11_0236.TXT
- PF11_0246.TXT
- PF11_0251.TXT
- PF11_0261.TXT
- PF11_0268.TXT
- PF11_0278.TXT
- PF11_0300.TXT
- PF11_0303.TXT
- PF11_0361.TXT
- PF11_0370.TXT
- PF11_0396.TXT
- PF11_0399.TXT
- PF11_0401.TXT
- PF11_0405.TXT
- PF11_0412.TXT
- PF11_0417.TXT
- PF11_0425.TXT
- PF11_0438.TXT
- PF11_0447.TXT
- PF11_0451.TXT
- PF11_0461.TXT
- PF11_0470.TXT
- PF11_0507.TXT
- PF11_0530.TXT
- PF11_0540.TXT
- PF13_0006.TXT
- PF13_0038.TXT
- PF13_0124.TXT
- PF13_0193.TXT
- PF13_0220.TXT
- PF13_0301.TXT
- PF13_0324.TXT
- PF13_0336.TXT
- PF14_0018.TXT
- PF14_0021.TXT
- PF14_0030.TXT
- PF14_0048.TXT
- PF14_0072.TXT
- PF14_0084.TXT
- PF14_0111.TXT
- PF14_0118.TXT
- PF14_0122.TXT
- PF14_0138.TXT
- PF14_0143.TXT
- PF14_0178.TXT
- PF14_0227.TXT
- PF14_0239.TXT
- PF14_0256.TXT
- PF14_0262.TXT
- PF14_0272.TXT
- PF14_0277.TXT
- PF14_0279.TXT
- PF14_0338.TXT
- PF14_0342.TXT
- PF14_0366.TXT
- PF14_0371.TXT
- PF14_0388.TXT
- PF14_0419.TXT
- PF14_0434.TXT
- PF14_0435.TXT
- PF14_0488.TXT
- PF14_0506.TXT
- PF14_0576.TXT
- PF14_0584.TXT
- PF14_0613.TXT
- PF14_0625.TXT
- PF14_0628.TXT
- PF14_0629.TXT
- PF14_0635.TXT
- PF14_0740.TXT
- PF14_0746.TXT
- PF14_0787.TXT
- PF14_0790.TXT
- PF14_0791.TXT
- PFA0140w.TXT
- PFA0175w.TXT
- PFA0180w.TXT
- PFA0215w.TXT
- PFA0220w.TXT
- PFA0390w.TXT
- PFA0415c.TXT
- PFA0570w.TXT
- PFA0580c.TXT
- PFB0100c.TXT
- PFB0140w.TXT
- __MACOSX/._PFB0140w.TXT
- PFB0177c.TXT
- PFB0255w.TXT
- PFB0260w.TXT
- PFB0365w.TXT
- PFB0391c.TXT
- PFB0415c.TXT
- PFB0535w.TXT
- PFB0595w.TXT
- PFB0610c.TXT
- PFB0715w.TXT
- PFB0855c.TXT
- PFB0920w.TXT
- PFC0120w.TXT
- PFC0150w.TXT
- PFC0225c.TXT
- PFC0282w.TXT
- PFC0381c.TXT
- PFC0445w.TXT
- PFC0571c.TXT
- PFC0581w.TXT
- PFC0645w.TXT
- PFC0970w.TXT
- PFD0155c.TXT
- PFD0160w.TXT
- PFD0255w.TXT
- PFD0305C.TXT
- PFD0315c.TXT
- PFD0320c.TXT
- PFD0330w.TXT
- PFD0400w.TXT
- PFD0405c.TXT
- PFD0669c.TXT
- PFD0720w.TXT
- PFD0770c.TXT
- PFD0815c.TXT
- PFD0850c.TXT
- PFD0860w.TXT
- PFD0895c.TXT
- __MACOSX/._PFD0895c.TXT
- PFD089c.TXT
- PFD0910w.TXT
- PFD0993c.TXT
- PFD1220c.TXT
- PFE0145w.TXT
- PFE0210c.TXT
- PFE0485w.TXT
- PFE0665c.TXT
- PFE0725c.TXT
- PFE0865c.TXT
- PFE0890c.TXT
- PFE0910w.TXT
- PFE0915c.TXT
- PFE0945c.TXT
- PFE1035c.TXT
- PFE1060c.TXT
- PFE1120w.TXT
- PFE1235c.TXT
- PFE1290w.TXT
- PFE1540w.TXT
- PFE1615c.TXT
- PFF0060w.TXT
- PFF0085w.TXT
- PFF0350w.TXT
- PFF0365c.TXT
- PFF0425w.TXT
- PFF0645c.TXT
- PFF0700c.TXT
- PFF0745c.TXT
- PFF0920c.TXT
- PFF0940c.TXT
- PFF0980w.TXT
- PFF1050w.TXT
- PFF1100c.TXT
- __MACOSX/._PFF1100c.TXT
- PFF1165c.TXT
- PFF1170w.TXT
- PFF1200w.TXT
- PFF1455c.TXT
- PFF1465w.TXT
- PFI0790w.TXT
- PFI1070c.TXT
- PFI1205c.TXT
- PFL0020w.TXT
- PFL0105w.TXT
- PFL0130c.TXT
- PFL0175c.TXT
- PFL0185c.TXT
- PFL0290w.TXT
- PFL0385c.TXT
- PFL0415w.TXT
- PFL0535c.TXT
- PFL0580w.TXT
- PFL0610w.TXT
- PFL0623c.TXT
- PFL0665c.TXT
- PFL0685w.TXT
- PFL0825c.TXT
- PFL0890c.TXT
- PFL1015w.TXT
[truncated: 22 more entries]
