# Supplementary material for: cDNA sequences reveal considerable gene prediction inaccuracy in the Plasmodium falciparum genome
Source: BMC Genomics. 2007 Jul 27;8:255. doi: 10.1186/1471-2164-8-255 (PMC1978503; doi:10.1186/1471-2164-8-255)
Supplement: Additional file 3 — Genes with cDNA sequences not matching predicted CDS perfectly. Aligned cDNA and predicted CDS sequences can be viewed by double clicking the hyper-linked gene names in the Excel file. [file 1471-2164-8-255-S3.zip › Additional file 3.xls]

## Sheet: Sheet1
Gene ID	Annotation	Chr	No. Intron	Gene size (bp)	CDs (bp)	cDNA coverage (bp)	Comments
PFA0175w*	hp	1	6	6251	5454	600	340 bp match PFA0175w and 165 bp match PFA0180w
PFA0215w*	hp	1	0(+1)	7080	7080	1779(557)	one intron 28 bp before stop codon
PFA0220w	ubiquitin carboxyl-terminal hydrolase, putative	1	2(+1,-1)	3614	3321	(277)1364	find an intron 67 bp before ATG; intron1 not exist; rest not covered
PFA0390w	DNA repair exonuclease, putative	1	1(-1)	3701	3357	2838	intron1 may not exist
PFA0415c	hp	1	9(-,-,+,-1)	2296	924	30,84,72,125,55,187	intron5 28 bp smaller; intron6 35 bp smaller; intron7 22 bp larger; exon8 wrong position and size; seq run into intron9;confirm intron4; rest not coverred
PFA0570w	hp	1	7(+1,-)	3257	1914	437,126,88,84,72	find 1 exon in intron2; intron2 29 bp smaller, but no GT site; confirm intron 1,3
PFA0580c*	TatD-like deoxyribonuclease, putative	1	3(+1)	1885	1305	(46),1290,(238)	finnd 1 new intron at stop codon; confirm 3 introns; 11 bp not covered
PFB0100c	knob associated histidine-rich protein	2	1(+1?)	2412	1965	672	find a 93 bp intron, but no GT-AG, could be deletion
PFB0140w	hp	2	4(+1,+,+)	1238	585	34,161,48,62,92,109	find 1 intron 35 bp after ATG; intron3 101 bp larger; intron4 9 bp larger; confirm rest of introns
PFB0177c	hp	2	10(-,+1,AS)	3338	1566	34,112(380 AS),91,72,108,39,99,34	intron4 35 bp smaller, AS; 39 bp exon in intron7; confrim intron3,5,6,8
PFB0255w	hp, conserved	2	6(+2,-,-1)	1389	576	(64),108(14),101,85,221	find 1 intron 14 bp before ATG; exon4 not exist; intron4 8 bp smaller; intron5 not exist; rest not covered
PFB0365w	hp, conserved	2	15(+)	7272	5406	94,69,74,62,73,74,232	intron9 36 bp larger; confirm intron4,5,6,7,8
PFB0391c	hp	2	6(AS)	1514	669	76,155,133,65,56(4)	intron3 and 6 AS; confirm intron 4,5; rest not covered
PFB0415c	hp	2	6(+,+1)	1716	771	82,103,107,89,60,106	intron3 61 bp larger; find a 117 bp exon in intron3; confirm intron2,4,5
PFB0535w	hp	2	1(+1,AS)	1246	648	322,201,328(88) or 273(88)	find a 201 bp exon in intron; also AS at intron 3' end
PFB0595w*	heat shock 40 kDa protein, putative	2	2(-1)	1632	987	(94),1385	confirm intron2; seq runs through intron 1
PFB0260w	proteasome 26S regulatory subunit, putative	2	2(+,AS)	3580	2910	2641,115,369(288)	intron2 9 bp larger; AS intron2
PFB0610c*	hp	2	1(+2)	1401	1164	(87),1124(169)	find an intron 1 bp before ATG and an intron 39 before stop codon; overlap PFB0605w
PFB0715w*	DNA-directed RNA polymerase II second largest subunit, putative	2	2(-1)	4833	4095	1040,	seq runs into the second intron
PFB0855c	hp	2	antisense	6077	3450	196,65,194,116,252	antisense with 4 introns
PFB0920w	hp	2	1(+)	3222	3105	124744	intron 111 bp larger
PFC0120w	Cytoadherence linked asexual protein, CLAG	3	8(-1)	5243	4254	422,78	intron6 may not exist; confirm intron7; rest not covered
PFC0150w*	hp, conserved	3	4(-)	4783	3516	(6),1961	intron1 26 bp smaller than predicted; rest not covered
PFC0225c	elongation factor (EF-TS), putative	3	1(AS)	1277	1173	1160 or 969,104	AS, intron may be absence
PFC0282w	hp	3	3(+1)	683	351	(192),(28)107,59,110,104	find 1 intron 28 bp from ATG
PFC0381c	hp	3	4(+)	1255	537	104,38,133,84,102(37)	intron2 42 bp larger; confirm rest of introns
PFC0445w	hp	3	1(AS)	949	438	375(324),157 (AS125)	intron AS, 31 bp difference
PFC0571c	hp	3	17(-)	3738	1575	24,123,66,84,68,135	intron5 69 bp smaller; confirm intron4,6,7,8; rest not covered
PFC0581w	hp	3	10(-1)	2170	975	87,83,278	intron9 not exist;confirm intron7,8;rest not covered
PFC0645w	hp	3	7(-1)	1829	1068	342108	seq runs into intron2; confirm intron1; rest not covered
PFC0970w*	hp	3	9(+)	4969	3960	451,173,37,33	intron2 33 bp larger; confirm intron2,3; rest not covered
PFD0155c	hp	4	4(-1)	1122	459	303,66,84,69	intron1 not exist; confirm rest of introns
PFD0160w	hp	4	3(-1)	11843	11364	617	intron2 may not exist; rest not covered
PFD0255w	ag-1 blood stage membrane protein homologue	4	8(-1)	2912	1740	601	inreon1 may not exist; rest not covered; also predicted no intron
PFD0305c*	vacuolar ATP synthase subunit b	4	1(+)	1960	1485	(180),1436	Intron 107 larger than predicted
PFD0315c*	hp	4	1(-1)	443	318	409	seq runs into intron
PFD0320c	hp	4	antisense	10214	10077	74,106,567,201(16)	confirm intron; also find 2 inrons in antisense; rest not covered
PFD0330w	hp	4	11(-)	3973	2610	4,98,273,207,87,74	intron7 48 bp smaller; confirm intron3,4,5,6
PFD0400w	hp	4	1(-1)	3336	3249	480	intron may not exist; rest not covered
PFD0405c	hp	4	4(-2)	1741	1035	516	intron2, 3 may not exist; rest not covered
PFD0669c	hp	4	4(-3)	839	360	571	intron1-3 may not exist; rest not covered
PFD0720w	hp	4	10(+,+,+)	2175	1035	245(215),76,83,100,74,55,22	intron3 78 bp larger; intron4 72 bp larger;intron6 57 bp larger; confirm intron 1,2,5; rest not covered
PFD0770c	ribosomal protein l15, putative	4	2(-1)	851	663	127(35),175	exon2 not exist; rest not covered
PFD0815c	hp	4	antisense	7257	7257	1058(105)	find a 163 bp intron in antisense
PFD0850c*	hp, conserved	4	11(-)(-)(-)*	2225	891	(130)182,82,69,113,121,71,79,61,49,71,54,264(195)	confirm all introns except 3 introns were smaller than predicted
PFD0860w	hp	4	6(-1,+)	2810	1620	176,106,35,907	intron3 not eixst; intron4 83 bp larger;confirm intron5
PFD0895c	Bet3 transport protein, putative	4	5(AS2)	1440	564	183,84,224 or 589	intron3 and 4 may be AS
PFD0910w	hp	4	3(+.-)	956	624	230(127),249,19,82	intron2 wrong GT-AG positions;confirm intron1,3
PFD0993c	hp	4	2(+2,+)	897	377	316(129),59,122,125,48	intron1 64 bp larger;find a 59 bp exon;find a 96 bp intron at stop
PFD1220c*	STEVOR	4	1(+)	1026	915	(147), 429	intron 420 bp larger than predicted
PFE0145w	50S ribosomal subunit protein L28, putative	5	5(-1,+)	1399	909	250(148),52,110,122,421(18)	exon2 not exist; intron3 81 bp smaller;
PFE0210c	hp	5	3(-1)	1042	675	155308	intron3 not exist; confirm intron2
PFE0485w	phosphatidylinositol 4-kinase, putative	5	3(-1)	5041	4680	285283	intron3 not exist
PFE0665c	GTP-binding protein, putative	5	5(+)	1604	900	86,118,83,99,93,150	intron2 39 bp larger;confirm intron3,4,5
PFE0725c	hp	5	2(+,+2)	933	600	236(52),185,43,69,(100)	intron1 72 bp larger; find a 43 bp exon in intron2; find a intron 83 bp from stop
PFE0865c*	splicing factor, putative	5	1(-)	1071	813	589(66),426(52)	intron 82 bp smaller
PFE0890c	hp	5	1(-)	837	687	253(184),612	intron 30 bp smaller
PFE0910w	hp	5	antisense	734	423	69575	Antisense with a 158 bp intron
PFE0915c	proteasome subunit beta type 1	5	3(-)	1168	783	101,108,70,721(289)	inron3 60 bp smaller; confirm intron2,3
PFE0945c	hp	5	1(-,+1)	678	474	407(134),16,146(48)	intron1 25 smaller; find a 16 bp exon in the intron1
PFE1035c	BIS(5'-nucleosyl)-tetraphosphatase (diadenosine tetraphosphatase), putative	5	4(+)	992	462	161,104,78,263(163)	intron4 2 bp larger; confirm intron2,3
PFE1060c*	hp	5	7(-)	5654	4581	390	seq runs into intron1
PFE1120w	hp	5	3(+)	28479	28026	410170	intron2 81 bp larger; rest not covered
PFE1235c*	hp	5	1(+1)	2900	2103	1112	find 1 intron at stop codon; first intron not covered
PFE1290w	serine/threonine-protein kinase Nek1, putative	5	7(-,+)	1999	888	163(62),73,97,136,143,135,120,70(13)	intron1 41 bp larger & 14 bp smaller;confirm rest of introns
PFE1540w*	hp	5	8(+,+,-,AS2)	1646	744	(113),52,83,43,68(256 AS),69,129,116	intron1 221 bp larger, change ATG; intron4 12 bp larger and AS; intron5 wrong positions and AS; intron6 44 bp smaller; intron7,8 not covered
PFE1615c*	hp	5	0(+1)	459	459	534	one intron 45 bp after predicted ATG
PFF0060w	hp, conserved in Plasmodium falciparum	6	1(-1)	799	705	(45)355	intron may not exist
PFF0085w*	hp	6	2(+,-1)	988	837	462(330),802(64)	intron1 4 bp larger;intron2 not exist;
PFF0350w	MYND finger protein, putative	6	15(+,-1)	3257	1419	109,102,149,	intron3 66 bp larger;seq runs into intron4; rest of intron not covered
PFF0365c	conserved hp, EXS family	6	14(-1)	3578	1872	642(57),17	intron1 not exist; rest not covered
PFF0425w*	hp	6	1(+1)	1048	852	183527	find a 141 bp intron
PFF0645c	integral membrane protein	6	3(-)	4722	4044	404(30),90,	intron1 179 bp smaller; rest not covered
PFF0700c*	60S ribosomal protein L19, putative	6	2(+)	1029	591	(123),713	Intron1 86 bp larger than predicted; confirm intron 2
PFF0745c	ribonuclease, putative	6	8(+,+)	9205	8244	188,78,52,65,57,48,57,43	intron7 42 bp larger;intron8 27 bp larger; confirm intron1,3,4,5,6
PFF0920c	hp	6	14(+,-,+)	7690	5610	(109),126,134,150,101,92	intron1 152 bp larger, change ATG; intron2 wrong positions; confirm intron2,4; rest not covered
PFF0940c*	cell division cycle protein 48 homologue, putative	6	1(-1)	2626	2487	(100),2487,(53)	Intron1 confirmed, intron 2 not exist
PFF0980w	hp	6	0(+1)	498	498	126,410(96)	find a 105 bp intron; rest not covered
PFF1050w	nascent polypeptide associated complex alpha chain, putative	6	2(-2)	781	555	354	intron1,2 may not exist
PFF1100c	hp	6	1(-1)	6175	6084	585	intron may not exist
PFF1165c*	hp	6	5(+)	1633	1005	152	intron5 18 bp larger than predicted
PFF1170w	hp	6	7(-,+,+1)	1840	570	328(231),24,56,17,125	intron1 wrong size; exon2 wrong position; find 1 17 bp exon in intron3; intron3 11 bp smaller; rest not covered
PFF1200w*	hp	6	4(-1)	1163	624	(104),401	confirm inron1 and 2; intron3 not exists
PFF1455c	hp	6	7(+2)	1934	756	198(76),136,61,40,47,61,89,77,79,163(32)	find 40 and 47 bp exons in intron3; confirm rest of introns
PFF1465w	hp	6	4(-)	1135	402	22,140,74,317(204)	intron4 81 bp smaller; confirm intron2,3
MAL7P1.108*	hp	7	1(+1)	494	288	(45),947 (659)	find a second intron 1 bp before stop codon
MAL7P1.118*	PelOta protein homologue, putative	7	antisense	1212	1212	780	find a 102 intron 65 bp before stop codon, no GT_AG; likely antisense
MAL7P1.13	hp	7	8(+2, +)	2022	747	82, 67, 77,90,95,93,67,183,73,121 (35)	find 2 introns 7 bp after ATG; second intron 21 larger; confimr rest introns
MAL7P1.158	signal recognition particle, putative	7	4(-2)	846	330	92,281,34	intron1 & 3 not exist; confirm intron2 and 4
MAL7P1.19	hp	7	8(-1,AS)	13105	11850	8,136,137,139(58)	confirin intron4; intron5 AS; exon between 6 and 7 not exist; rest introns not covered
MAL7P1.225	hp, conserved in P. falciparum	7	1(+1,-)	968	762	809(677),725,(477)	intron smaller than predicted (40,59 bp both ends); find a 355 bp intron 1 bp before stop codon
MAL7P1.229	Cytoadherence linked asexual protein	7	7(-1,-)	5305	4113	52473579	intron5 either not exist or 9 bp smaller than predicted
MAL7P1.340	hp, conserved	7	3(-)	1205	540	83,99,120,476(348)	intron3 46 bp smaller
MAL7P1.67	hp	7	8(+)	1732	615	40,70,40,30	intron4 33 bp larger than predicted; rest introns not covered
MAL7P1.79	hp	7	9(+,-1,+,AS)	2999	1437	87(61),218,143,144,94,122	intron1 72 bp larger; exon 4 not exist; intron 1 and 3 AS; both ends of intron 6 incorect; rest not covered
MAL7P1.83*	hp	7	1(+)	2892	2811	383,191(143)	intron 73 bp larger than predicted
MAL7P1.84	hp, expressed	7	1(+)	1473	1317	136,200(27)	intron 21 bp larger than predicted
PF07_0128*		7	1(+2)			2672	confirm the intron; find two introns, one 48 bp before stop codon
MAL8P1.127	hp	8	2(+1)	4503	3978	(428),2272,(340)	confirm intron1 and 2. Find one extra intron at 3' end extendng 3' seq
MAL8P1.64*	hp	8	4(-1)	4633	3942	716(324)	seq runs into part of intron1; rest not covered
MAL8P1.95*	hp	8	1(+)	1352	978	(214), 617	Intron 31 bp larger than predicted leading to different ATG
PF08_0102*	asparagine-rich antigen Pfa55-14	8	0(deletion?)	3951	3951	2207,(504)	find 1 intron after stop, but no GT-AG
PFI0790w*	thioredoxin, putative	9	3(+1,+)	658	399	465	find 1 intron 5'; intron1 142 large than predicted; confirm intron 2
PFI1070c*	hp	9	2(+,+)	1325	1188	887	Intron 1 84 bp and intron 2 123 bp larger than prdicted
PFI1205c*	hp	9	2(+1)	4365	3750	692	find 1 intron 61 bp before stop codon
PF10_0017	hp	10	1(- or -1,AS)	984	855	331,82 or 599	intron 18 bp larger or not exist (alternatively spliced)
PF10_0033	hp	10	3(+1)	903	327	114,81,31,84,317	find 1 intron 1 bp before Stop; polyA
PF10_0034	hp	10	4(-1)	5821	3912	584	intron1 not exist; rest not covered
PF10_0057	regulator of nonsense transcripts, putative	10	1(-1)	4739	4665	353	intron not exist, potential frame shift
PF10_0069	hp	10	7(-,-1)	1786	732	708(500),60,75,92,40,93,320(88)	intron3 42 &95 bp larger; intron7 not exist; confirm rest of introns
PF10_0071*	rhoGAP protein	10	3(+1)	2444	1962	107212	find a 180 bp intron after intron2; rest not covered
PF10_0072	hp	10	1(-)	2150	1941	316	seq runs intro intron
PF10_0093	hp	10	1(-1)	1415	1347	293	intron not exist; rest not covered
PF10_0096	hp	10	1(-1)	2572	2340	1154,415(328)	intron may not exist or smaller (but no GT-AT)
PF10_0099*	hp	10	1(-1)	5521	5370	(133),1869	aeq run intron predicted intron
PF10_0110	hp	10	1(-1)	1916	1764	779	no intron
PF10_0116	hp	10	5(-1)	1659	948	501	Intron5 not exist; intron4 may not exist either; rest not covered
PF10_0117	hp	10	8(+,AS)	3514	2382	44,61,111,62,38,84,101,243	intron2 36 bp larger; confirm intron3-8; intron1 not covered; 1 seq runs into intron8, AS.
PF10_0127	hp	10	3(-,-)	2012	1500		intron1 24 bp smaller; intron2 40 bp smaller; confirm intron3
PF10_0131*	hp	10	8(-1)	3394	2268	72,109,183,84,65,531	intron8 not exist; confirm intron 3-7; intron1, 2 not covered
PF10_0137	GDP-fucose synthase, putative	10	5(-1)	1543	990	16,65,374	intron5 not exist; confimr intron2-4; intron1 not covered
PF10_0154	ribonucleotide reductase small subunit, putative	10	4(-,+2)	1605	975	241,47,125,33,138,98	intro3 33 bp smaller; find 585 & 110 bp introns 38 bp 5' ATG; confirm intron 2 & 3
PF10_0160	3.8 protein	10	2(-)	2319	1857	548235	Intron2 27 bp smaller; inotrn1 not covered
PF10_0169	phosphomannomutase, putative	10	6(+1)	1854	654	98(35),112,78,92,144,64,81,447(345)	find an 81 bp exon between intron 6 & 7; confirm rest of the introns
PF10_0188	hp	10	19(-.-,+1)	5674	2901	130,104,162,24	intron1 74 bp smaller; intron2 57 bp smaller; find 157 bp intron at 5' ATG
PF10_0190*	hp	10	1(-1)	3225	2814	1775 (158)	136 bp run into intron
PF10_0205	hp	10	2(-1)	6494	5805	751	intron2 not exist; intron1 not covered
PF10_0212	hp	10	4(-1)	16192	13302	452	intron1 not exist
PF10_0213	10b antigen, putative	10	0(+1,AS)	6873	6873	954	find a 119 bp intron 192 bp from ATG, but other cDNA no intron; AS
PF10_0226	hp, conserved	10	2(+1)	939	258	161(155),130,78,62	intron2 35 bp larger; find 1 introns at 3' 74 bp from stop
PF10_0229	hp, conserved	10	1(+3)	850	711	(217,36,37),110,68	find 3 introns 5' or at ATG; intron1 42 bp larger
PF10_0242	hp	10	1(+1)	5400	4626	177,51	find 1 2046 bp 'intron', but no GT-AG, potentially deletion; intron not covered
PF10_0247	hp	10	2(-1,AS)	2553	2142	1238 or 462,545	intron2 exist or not exist (AS)
PF10_0254	hp	10	7(+2)	2420	912	56,39,72,108,39,257(221)	find two exons in introns4; confirm intron 5 & 6; rest not covered
PF10_0257	hp	10	1(+1)	1428	1263	470	find 1 171 bp intron 132 bp from ATG; predicted intron not covered
PF10_0258	hp	10	4(-1,AS?)	1341	591	70,310,61,306(160)	confirm 3 introns except intron2, either not exist or AS (no GT-AG)
PF10_0283	hp	10	1(-1)	1219	1110	522	Intron not exist
PF10_0308	hp	10	7(+,+)	3812	2988	35,77,48,141,80,65,96,78,118,	find 1 intron across ATG; intron1 21 and intron3 46 bp larher; confirm rest of introns
PF10_0312*	hp	10	2(-1)	1653	1278	714	intron2 not exist
PF10_0316	phosphatidyl inositol glycan, class A, putative	10	5(+.+,+,+,+1)	2319	1494	476(304),197,750,42,88,42,88,70,527(429)	confirm intron1,2; intron3 90 bp larger; intron4 33 bp larger; intron5 7 and 31 bp larger and find 70 bp eoxn
PF10_0338*	hp	10	2(+1)	655	465	207	confirm intron 2 and fin a thrid intron 18 bp before stop codon
PF10_0359	hp	10	6(-,+,+2)	1466	609	65,115,65,87,98,122,68,110	intron3 5' 24 bp smaller, 3' 34 bp larger; find 2 introns 3' with 17 bp before stop
PF10_0364	hp	10	1(+2)	585	276	312(76),115,102(62),(76)	find 116 bp exon in intron1; find 1 intron at 3' UTR
PF10_0407	dihydrolipoamide acetyltransferase, putative	10	9(+,+,-)	3192	1911	224,67,258	confirm intron1; intron2 69 bp larger also wrong GT-AT sites; rest not covered
PF10_0408	hp, conserved	10	3(-1)	952	351	469	intron3 not exist, but could be genomic DNA because 'antisense'
PF10_0415	hp, conserved	10	3(AS,+,-)	1368	477	253(130),120(418 AS),111,198(30)	Intron2 AS; intron3 wrong GT-AG sites; confirm intron1
PF11_0037*	hp	11	1(+1)	2095	1875	(34),2076, (51)	find a 627 bp intron 163 bp 5' ATG; confirm predicted intron; 141 bp not covered
PF11_0046	hp	11	1(+6)	1328	594	587(87),29,25,216,86,103,31,51	find 3 exons in intron1; find 3 inntrons at 3' end including one 5 bp before stop
PF11_0052*	hp	11	3(+1,+)	1762	1011	(325),632	start condon within a now intron; Intron2 3 bp larger; intron 3 not covered
PF11_0053	PfSNF2L	11	4(-2)	4841	4281	509	intron2 and 3 may not exist
PF11_0066	caltractin (centrin), putative	11	1(+1)	927	618	632(310),45,406(257)	find a 102 bp intron; confirm the other intron
PF11_0074	hp	11	5(+)	2827	2232	1,76,80,72,28	intron3 27 larger; confirm intron 2, 4,5; inotrn1 not covered
PF11_0079	hp	11	7(-)	5356	4434	305,72,48,60,90,218	intron6 72 bp smaller; confirm intron2,3,4,5,7
PF11_0083	nucleic acid binding factor, putative	11	9(+1,+)	2693	1743	120,78,69,78,113,(456)	last intron 35 bp larger; find a new intron 19 bp from stop
PF11_0085*	hp	11	1(+5)	1510	1413	(1799),578	find 5 new introns at 5'; predicted ATG in new intron5; confirm predicted intron
PF11_0097	succinyl-CoA synthetase alpha subunit, putative	11	1(+1)	1508	1263	159(117),81,366	find a 279 bp intron
PF11_0114	actin, putative	11	antisense	1541	1179	333718; sense (30,350)	antisense with a 287 bp intron; sense a potential intron 3' UTR; rest not covered
PF11_0150	hp	11	1(-1)	785	612	574(144)	predicted intron not exist
PF11_0156*	hp	11	7(+)	3155	2256	117,311,22	intron3 30 bp larger; confirm intron4; rest not covered
PF11_0160	hp	11	6(+)	3504	2433	1170,156,105,441,88,78(18)	intron4 52 bp larger;conirm rest of intron except intron1 not covered
PF11_0167	hp	11	8(AS?)	2040	843	224(157),150,125,110	confirm intron1-4; intron 4 could be AS, but no GT-AG
PF11_0173	oligosacharyl transferase STT3 subunit, putative	11	1(-?)	2724	2601	200888	intron smaller, but no GT-AG
PF11_0185	hp	11	0(+1)	4530	4530	1021245	find a 114 bp intron
PF11_0193	hp	11	3(+4)	1515	807	353,47,153,(92,54,247)	find 47 bp exon in intron3; find 3 introns, one 42 bp befpre stop
PF11_0194	hp	11	6(+5,+)	2054	657	660(450),32,64,143,109,143,84,97,83,55,(129,125)	find 2 exons in intron2, 1 exon in intron6; find 2 introns 3', one 12 bp befpre stop
PF11_0208*	phosphoglycerate mutase, putative	11	2(-1)	1124	753	879	comfirn intron 2; seq runs into intron 1
PF11_0213	hp	11	3(+1)	8261	7851	153143	find a 175 bp intron; rest not covered
PF11_0236	hp	11	7(+2)	2866	1428	(89),150,7,120,125	find 1 intron 25 bp after ATG; find a 120 bp exon in intron3; confrim intron2; rest not covered
PF11_0246*	hp	11	0(+1)	4011	4011	944	find a 138 bp intron 1069 bp from ATG
PF11_0251*	endoplasmic reticulum oxidoreductin, putative	11	4(-)	1992	1266	(52),1273,(97)	confirm 3 introns; last intron 8 bp smaller then predited
PF11_0261*	hp	11	5(-1)	1669	786	(47),465	the 69 bp exon in tinron1 not exist
PF11_0268*	hp	11	3(+)	2445	1791	1609,(29)	confirm intron1 and 2, but the third intron is 12 bp bigger than predicted
PF11_0278	hp	11	12(-1,+2,+)	3911	1440	201,45,72,117,63,54,51	intron1 not exist; a 72 bp exon in intron3, also wrong size; a 54 bp exon in intron5; rest not covered
PF11_0300*	hp	11	3(+)	2437	1929	518	confrim 1 intron; another intron 60 bp larger than predicted
PF11_0303*	26S proteasome regulatory complex subunit, putative	11	2(+1)	1787	1143	1013,(293)	confirm intron1 and 2; find a third intron 12 bp before stop codon
PF11_0361	hp	11	4(+1,-,+)	1539	558	151(88),126,82,168,149,198(104)	find a126 bp exon in intron1; intron4 wrong GT-AG
PF11_0370	hp	11	4(+3,AS1)	1908	687	104,109,	find 61 and 117 bp exons in intron4; find AS intron 58 bp 3' from stop; confirm intron3,5
PF11_0396*	Protein phosphatase 2C	11	1(+)	2931	2817	(124),946	intron 489 bp larger extending 5'
PF11_0399	hp	11	2(+1,-1)	1148	477	(117),510(38)	find 1 intron 38 bp before ATG; predicted intron1 not exist; intron2 not covered
PF11_0401	hp	11	1(+,+)	4557	4464	599,73	intron 21 and 42 bp larger
PF11_0405	hp, conserved	11	5(+1,+,-1, AS)	2847	1821	438,37(AS 297),153,107,69,32,40	find 72 bp intron(AS); find 32 bp exon in intron4; intron4 smaller; rest not covered
PF11_0412	vacuolar ATP synthase subunit F, putative	11	3(+)	1083	423	82477	intron3 36 bp larger; rest not covered
PF11_0417	hp	11	antisense	5475	5475	159337	find a 227 bp intron, antisense
PF11_0425	hp	11	3(+1,-)	1630	867	512,100,113,75,105,	intron1 96 bp smaller; find 100 bp exon in intron1;confirm rest of introns
PF11_0438	ribosomal protein, putative	11	1(+1)	614	423	172,255,368(97)	find 1 intron 5' ATG; confirm intron
PF11_0447	translation initiation factor eIF-1A, putative	11	5(AS)	1491	516	326(310),84,85,96,185,209(159)	Intron5 AS; confirm rest of introns
PF11_0451*	hp	11	1(+,+2)	1690	1518	610,173,172(147),(227)	intron1 30 bp larger; find 2 introns at 3' UTR
PF11_0461*	rab6	11	1(-1)	853	531	854(198)	seq runs into predicted intron
PF11_0470	hp	11	4(+2,-)	1000	354	(52,47),43,92,29,62,186(101)	find 2 introns 5,' one 79 bp from ATG; intron4 39 smaller
PF11_0507*	antigen 332, putative	11	0(+1)	16524	16524	1443	find one intron 498 bp from ATG; most seq not covered
PF11_0530	hp	11	2(-,-)	1117	549	113(37),199,116	intron1 23 bp smaller; intron2 143 bp smaller
PF11_0540	hp	11	5(-1)	6884	5493	577	intron3 not exist; rest not covered
PFL0020w	erythrocyte membrane protein 1 (PfEMP1)	12	anisense	9238	8583	102324	find 78 bp intron, but could be antisense (GT-CT, not GT-AG)
PFL0105w	hp	12	6(-1)	2137	1206	466(359),171;,68,75,97,104,168(50)	seq run into intron2; confirm rest of introns
PFL0130c*	hp, conserved	12	6(-1)	7240	6477	1234	intron1 may not exist; rest not covered
PFL0175c	hp, conserved	12	0(+2)	1671	1671	(89)207(27),246	find an intron 27 bp before ATG; find a second intron 177 bp from ATG
PFL0185c	nucleosome assembly protein 1, putative	12	2(+)	1697	1080	37(13),58,1011(49)	intron2 36 bp larger; rest not covered
PFL0290w	hp	12	deletion?	7365	6855	223103	find an' intron', likely deletion because no GT-AG and antisense
PFL0385c	blood stage antigen 41-3 precursor	12	8(-1)	2157	1128	422(105),63,327,84,108,69,95,46	intron1 not exist;confirm rest of introns
PFL0415w	acyl carrier protein, mitochondrial precursor, putative	12	1(AS)	603	474	616(29) or 350,137	Intron AS
PFL0535c	hp	12	2(-1)	1794	1581	528,958(703)	intron2 not exist
PFL0580w	DNA replication licensing factor mcm5, putative	12	3(-1,AS)	2784	2277	814(476) or 167, 409	seq runs into intron2; Intron3 may be AS
PFL0610w	hp	12	8(+)	5015	3699	107216220	intron4 64 bp larger; confirm intron3; rest not covered
PFL0623c	hp, conserved	12	4(-1,-,-,-)	992	480	135(51),147,148,312(182)	exon2 not exist; intron2 32 bp smaller; intron4 32 and 26 bp smaller;confirm intron3
PFL0665c	RNA polymerase subunit 8c, putative	12	antisense	855	438	148273	antisense transcript with one intron
PFL0685w	hp	12	antisense	4337	3852	140202605	antisense with two introns
PFL0825c	hp	12	6(-1)	2121	942	190323	confirm intro1; intron2 not exist; rest not vovered
PFL0890c*	hp	12	9(+,-,-1,AS)	2563	1476	105,73,126,62,134,42,323	intron2 may be AS; intron3 48 bp larger; intron6 9 bp smaller & AS; intron8 not exist; intron9 not covered
PFL1015w*	hp	12	7(+,+2)	1747	765	233(130),79,37,38,122	intron1 3 bp larger; find 2 exons in intron2; rest not covered
PFL1095c	hp	12	6(-)	1627	822	338(212),66,85,209,114,54,399(261)	intron1 30 bp smaller; confirm rest of introns
PFL1235c	hp	12	5(AS)	2894	2304	22,120,161,70,109(53)	AS intron3;confrim all introns except introrn1
PFL1245w	ubiquitin-activating enzyme e1, putative	12	2(-1)	3837	3423	486	intron2 may not exist
PFL1315w*	hp	12	0(+1)	5940	5940	1690	find one new intron 63 bp from stop codon
PFL1400c	hp	12	19(+,-)	4814	2382	42,141,198,61,221,64,105,126,49	intron10 105 bp larger; intron12 203 bp smaller
PFL1445w	hp	12	10(-1)	7592	6042	149,85,191,128,330	intron7 not exist; confirm intron6,8,9; rest not covered
PFL1515c*	hp	12	4(-1)	6385	5811	633	intron2 may not exist; rest not covered
PFL1565c	hp	12	1(AS)	3134	2880	306(29) or 458(29),174	Intron AS, 154 bp difference; rest not covered
PFL1650w	hp	12	2(-1)	6203	6102	516	intron2 may not exist; rest not covered
PFL1675c	hp	12	1(+?)	3961	3771	172(34), 788	intron 94 and 164 bp larger, but no GT site;
PFL1745c*	clustered-asparagine-rich protein	12	1(-1)	1630	1380	1037	seq runs into the intron
PFL1760w*	hp	12	2(-)	2112	1782	815	Intron1 22 smaller than predicted; intron 2 not covered
PFL1780w	hp	12	antisense	1904	1530		antisense with 2 introns
PFL1785c	hp	12	2(+)	1361	1146	975,80,317(110)	intron1 29 bp larger; confirm intron2
PFL1820w	hp	12	2(+?)	1964	1473	71255	intron appears 35 bp smaller (one extra G at GT-AG site)
PFL1860c	hp	12	3(+1)	1215	564	104,144,171,119,68(33)	find an 119 bp exon in intron3; confirm rest of introns
PFL2120w	hp	12	4(+)	4480	3891	591,111,105,170,67(22)	intron2 81 bp larger
PFL2160c*	hp	12	0	1371	1371	1445	PFL2160 3' exteneds 114 bp into PFL2155; no change on PFL2160c
PFL2290w	preprocathepsin c precursor, putative	12	5(-1,+)	2568	1515	250125587	seq runs into intron3; intron4 8 and 73 bp smaller; confirm intron5; rest not covered
PFL2450c	hp	12	5(+1,+,+)	1322	489	69(37),82,60,83,39,70,179(122)	find an intron 29 bp from ATG; intron2 18 bp larger; intron4 15 bp larger; confirm rest of intron
MAL13P1.113*	hp	13	6(-1)	1473	597	59,276,44	intron3 not exist; rest not covered
MAL13P1.126	hp	13	5(-2)	2636	2031	381,69,438,401	intron4 not exis; seq runs into intron 5; confirm intron 1-3.
MAL13P1.130	hp	13	2(-1,AS)	1191	912	(421)n(32),346,665(129)	find 1 intron 5' ATG, but no GT-AT sites; second exon may not exist AS
MAL13P1.134	helicase, putative	13	7(-3)	4484	3300	(219,8),55,103,115	exon2 167 bp smaller; exon 2-5 may not exist; or could be deletion in cDNA; rest not covered
MAL13P1.149	hp	13	7(-,-)	2029	1047	85,76,201,90,90,131,30,250(40)	exon5 45 bp smaller; intron8 22 bp smaller; confirm rest of introns
MAL13P1.162	DNAJ-like protein, putative	13	4(+,+1)	1611	789	81,401,58,36,163,263	intron1 45 bp larger; find a new inrton 23 bp after stop
MAL13P1.163	er lumen protein retaining receptor 1, putative	13	4(-1)	1486	855	28,72,54,274	confirm intron1-3; intron 4 not exist
MAL13P1.172*	hp, conserved	13	1(-1)	1055	783	895(17)	seq run into intron
MAL13P1.185	CDK-related protein kinase 6	13	7(-1)	1982	918	325,87,100,57	exon5 not exist; confirm intron 4-6; rest not covered
MAL13P1.189	conserved hp	13	19(+1)	3891	1560	77(35),153,58,73,69,30	find 74 bp exon in inton2; confirm intron4 and 5; rest not covered
MAL13P1.195	hp	13	11(-1,AS)	3149	1635	117,152,215,61,35	intron8 may not exist (AS); confirm intron9,10, 11; rest not covered
MAL13P1.209*	60S ribosomal subunit porotein L18, putative	13	2(+)	988	567	(371),820, (62)	confirm intron 2, intron1 52 bp larger than predicted
MAL13P1.212	hp	13	4(-1)	1263	738	138431	exon4 not exist; intron1 not covered
MAL13P1.226	hp	13	3(+)	4957	4497	228,159,443,75	intron3 72 bp larger; confirm intron1 and 2
MAL13P1.229	hp	13	6(+,+)	1289	732	12,65,50,97,102,96,128(9)	intron1 51 bp larger; intron6 30 bp larger; rest of intron confirmed
MAL13P1.239	hp	13	2(-2)	5957	5544	465	seq runs intron intron1; intron2 not exist
MAL13P1.241	GTPase, putative	13	8(-1)	1732	675	42,104,40,49,225,110(83)	intron7 not exist; confirm intron3,4,5,6,and 8
MAL13P1.247	hp	13	9(+1,-)	2538	1368	93,53,76,147,92,133	find 1 53 bp exon in intron 6; intron6 7 bp smaller; confirm intron7,8,9
MAL13P1.253	small nuclear ribonucleoprotein, putative	13	3(-1,AS)	805	282	283,89,53 or 283,293 (aternatively spliced)	intron2 AS;intron3 not covered
MAL13P1.269	hp	13	2(-1)	2553	2361	1166	intron2 not exist; rest not covered
MAL13P1.289	mitotic control protein dis3 homologue, putative	13	1(-1)	3222	3189	584	the 33 bp intron may not exist
MAL13P1.294	GTP-binding protein, putative	13	14(+)	2720	1146	128,41,76,184(134)	intron13 42 bp larger; confirm intron14; rest not covered
MAL13P1.30	hp	13	1(-)	457	411	(23)424	intron not exist
MAL13P1.305	hp	13	7(-,+)	1593	666	172(46),64,73,53,45,85,107	exon4 wrong size and position; confirm intron1,2,5,6; rest not covered
MAL13P1.345	hp	13	5(-1)	1525	684	400,	exon3 not exist; rest not covered
MAL13P1.36	hp, conserved	13	2(-2)	1157	738	624	2 predicted introns may not exist
MAL13P1.42	hp	13	13(-1)	3056	1512	798(211)	intron1 not exist; rest not covered
MAL13P1.84	protein kinase, putative	13	10(+,-,-1,-)	2386	903	140,87,43,198,67,28	exon3 wrong location; intron 5 not exist; intron 7 smaller; intron 4 & 6 confirm; rest not covered
PF13_0006*	RIFIN	13	1(-1)	1193	1038	(21),603	intron not exist (?, antisense cDNA)
PF13_0038	hp	13	1(-1)	1412	1164	784	intron not exist
PF13_0124	hp, conserved	13	3(-2)	1137	780	353	intron1 not exist; intron2 may not exist either; rest not covered(antisense seq)
PF13_0193	MSP7-like protein	13	1(-1)	1188	1095	142	no intron
PF13_0220	hp	13	1(AS)	1275	1158	341(259),359	intron 45 bp larger; also as predicted (AS); rest not covered
PF13_0301	ubiquitin-conjugating enzyme, putative	13	6(AS)	1366	609	21,174,151(AS 318),70,55,45,427(361)	intron3 AS; polyA tail
PF13_0324	vesicle transport protein, putative	13	4(+)	3300	2871	103,85,121,74,63	intron1 48 bp larger; confirm rest of the introns
PF13_0336	hp	13	2(-1)	2714	2511	184,316(98)	intron2 not exist
PF14_0018	hp	14	2(-1)	1860	1482	772(85),1335(87)	intron1 not exist; confirm intron2
PF14_0021*	hp	14	13(-)	3659	1566	999	confirm intron 5 and 6; intron 4 338 bp smaller than predicted
PF14_0030	hp	14	8(+,-1,+1)	2362	1326	64,151,188,(205)	inron6 8 bp larger; intron8 not exist; find a 134 bp intron 20 bp before stop; intron1-5 not covered
PF14_0048	hp	14	0(+6)	3288	3288	328,88,173,70,105,97,65	find 6 introns, 4 in 3' noncoding
PF14_0072	hp, conserved	14	4(+)	1047	405	165,87,64,27	intron4 27 bp larger; confirm intron 2 and 3
PF14_0084	hp	14	3(-1)	21715	21450	291	intron1 not exist (antisense though)
PF14_0111*	hp	14	0(+1)	1656	1656	572,(149)	find one 9 bp before stop codon
PF14_0118*	hp	14	1(-1)	293	84	259,(87)	seq runs throught predicted intron
PF14_0122*	nuclear transport factor 2, putative	14	2(-)	744	375	444(364),263,83(32)	intron2 19 bp smaller; confirn intron1
PF14_0138	hp	14	9(+,+1)	2134	684	183(171)),93,57,91,50,49,105,82,131,33,263(204)	intron4 29 bp larger; find a 49 bp exon in intron4; confirm rest of inrons
PF14_0143	hp	14	5(+)	9142	8313	142(106),151,144,182	intron2 21 bp larger; confirm intron1 and 3
PF14_0178	hp	14	7(+2,+,+)	1913	780	(204),131,86,69,131,94,82,41,129,349(318)	find an intron 49 bp from ATG; find a 130 bp exon in intron1; intron1 & 2 wrong size; confirm rest of introns
PF14_0227	calcium-dependent protein kinase, putative	14	8(+,+)	2202	912	105(4),319,57,72,65,133,63,64,306(268)	intron2 30 bp larger; intron6 27 bp larger;confirm rest of introns
PF14_0239	hp	14	2(+1)	1570	1032	313,75,199(129)	find a 75 bp exon in intron2
PF14_0256	exosome complex exonuclease rrp41, putative	14	0(+1)	741	741	394(129),141	find a 114 bp intron
PF14_0262	hp	14	1(+2)	461	333	(95),116,53,162(121)	find 2 introns, one 17 bp 3' of ATG; confirm one intron
PF14_0272	hp	14	6(+9)	1772	543	(25,85,40,17,133,101,92,39,16,86,69,109,66,62,103,54,(203)	find 9 introns; 6 5' ATG; 2 in intron1, and one 17 bp before stop; confirm rest of introns
PF14_0277	coatamer protein, beta subunit, putative	14	2(+,AS)	4465	4185	369,316,340(274)	intron2 72 bp larger; confirm intron1; possible AS of intron2 and polyA
PF14_0279*	hp	14	1(+1)	1200	969	150,(139)	confirm one intron; find a new intron 33 bp before stop codon
PF14_0338	hp	14	8(+,+,-1,AS2)	4407	2733	24,176,107,33,101,60,111,144	intron3 and 5 AS; a new 60 bp exon AS in intron 5; intron5 GT site 24 bp larger; exon6 not exist; intron7 30 bp larger; confirm rest of introns
PF14_0342	hp	14	3(-1)	6122	5697	335	intron1 not exist; rest not covered
PF14_0366	small subunit DNA primase	14	15(AS2)	3265	1359	30,137,53,69,42,99,243(199)	inron13 and 15 AS;confirm intron 10, 11,12,13, 14,15; rest not covered
PF14_0371*	hp	14	4(-)	4180	3681	730	seq runs into intron 2; rest not covered
PF14_0388	hp	14	5(-1)	1373	705	235,111,235(151)	intron3 not exist; confirm intron4 and 5, intron1 not covered
PF14_0419	hp	14	13(-1)	23366	21513	444	intron6 may not exist; rest not covered
PF14_0434*	hp	14	2(+1)	1454	1056	(422),1002	confirm the 2 introns; a new intron 5' start codon
PF14_0435	hp	14	2(-)	3920	3600	77,229(101)	intron2 24 bp smaller; rest not covered
PF14_0488	hp	14	8(+1,-,-,AS)	1935	567	214(181),36,136,66,41,122,63,35,64,65(17),(349)	find a 34 bp exon in intron7; intron7 AG site 25 smaller; intron8 AS and 15 bp smaller; find 1 intron 3'UTR; confirm rest of introns
PF14_0506	hp	14	11(-,+1)	6217	3984	139181225	intron4 GT site 29 bp larger; find a 181 bp exon in intron4; rest not covered
PF14_0576	ubiquitin carboxyl-terminal hydrolase, putative	14	6(+,+2,AS)	1784	627	153(21),54,72,73,68,81,54,60,108(3)	intron3 69 bp larger; find 2 exon in intron3; AS intron5; confirm rest of introns
PF14_0584	ribosomal protein S4, putative	14	1(-1)	551	480	855(327)	intron not exist
PF14_0613	hp	14	3(+,+)	10330	9672	34,75,890(722)	intron2 either smaller or a new exon; intron3 27 bp larger; rest not coverd
PF14_0625	hp	14	1(+4)	1029	327	163,79,62,193,(62,26)	find 2 exons in intron1; find 1 intron 31 bp before stop and an intron 3' UTR
PF14_0628*	hp	14	1(+5,+)	476	204	(1057),213	find 4 new introns at 5' UTR; last intron smaller
PF14_0629	hp	14	2(+,+,+4)	1598	300	118,249,56,86,63,20,444(259)	intron1 166 bp smaller and possible new exon; find 4 exons in intron2
PF14_0635*	hp, conserved	14	5(-1)	1351	555	230	running into last intron; rest nt covered
PF14_0740*	hp	14	2(-1)	1531	1407	796	Intron1 not covered; intron 2 not exist
PF14_0746	hp	14	1(-,-)	1661	1461	626(428),145	intron 23 bp and 20 bp smaller both sides
PF14_0787	hp	14	2(+,+,AS)	1059	225	266(133), 68,450(369)	intron2 25 bp and 32 bp smaller; intron2 may be AS
PF14_0790	hp, conserved	14	5(-,AS)	1412	702	22,69,98,61,148,198(58)	intron4 AS; intron5 60 bp smaller; confirm rest of introns
PF14_0791	dfg10 like protein, putative	14	8(-1,+1)	1805	747	405(120),34,133,106,40,42	intron3 not exist; find a 106 bp exon in intron4 (next intron with GC-AG); confirm intron1,2,4
* Genes with coding sequences covered with contigs from our ESTs; hp, hypothetical protein.
