# Supplementary material for: cDNA sequences reveal considerable gene prediction inaccuracy in the Plasmodium falciparum genome
Source: BMC Genomics. 2007 Jul 27;8:255. doi: 10.1186/1471-2164-8-255 (PMC1978503; doi:10.1186/1471-2164-8-255)
Supplement: Additional file 3 — Genes with cDNA sequences not matching predicted CDS perfectly. Aligned cDNA and predicted CDS sequences can be viewed by double clicking the hyper-linked gene names in the Excel file. [file 1471-2164-8-255-S3.zip › FP10_0407.TXT]

#NEXUS

[!This data assembled using Sequencher, from Gene Codes Corporation.]
begin data;
   dimensions ntax=4 nchar=6191;
   format datatype=dna gap=- interleave=yes;
   matrix

PF10_0407                    AAAGAAATATCAGACGAAATCAAAATTAACGTAAATCAAACAAATGCA
MAL10|PF10_0407              ------------------------------------------------
su_gi_contig_9492            ------------------------------------------------
D06_PfBamHI_M_T3_Plate9a.ab1 ------------------------------------------------

PF10_0407                    ATCTTTAGAAAAATAATACACCGATTTTATAATTACATCAAGGTAATC
MAL10|PF10_0407              ------------------------------------------------
su_gi_contig_9492            ------------------------------------------------
D06_PfBamHI_M_T3_Plate9a.ab1 ------------------------------------------------

PF10_0407                    AAATATAAATAAAATCGACATATAAATGAATAAATATATATATATATA
MAL10|PF10_0407              ------------------------------------------------
su_gi_contig_9492            ------------------------------------------------
D06_PfBamHI_M_T3_Plate9a.ab1 ------------------------------------------------

PF10_0407                    TATGTATATATGTATGTATATATTTTTTTTTTTTTTTTTTTTTTTTTT
MAL10|PF10_0407              ------------------------------------------------
su_gi_contig_9492            ------------------------------------------------
D06_PfBamHI_M_T3_Plate9a.ab1 ------------------------------------------------

PF10_0407                    TTTTTTTTTTTTATTTTTTTATATTCAGGATATTATGGAAAAACAAAT
MAL10|PF10_0407              ------------------------------------------------
su_gi_contig_9492            ------------------------------------------------
D06_PfBamHI_M_T3_Plate9a.ab1 ------------------------------------------------

PF10_0407                    TGAGAAAGAGGTAAATGCTGAATTGAACGAAAAATTAAAAGTAAAGAA
MAL10|PF10_0407              ------------------------------------------------
su_gi_contig_9492            ------------------------------------------------
D06_PfBamHI_M_T3_Plate9a.ab1 ------------------------------------------------

PF10_0407                    AAAGCGATCATTAAATATCGAGTTACCGTCTGAGGAATATAAAGATGA
MAL10|PF10_0407              ------------------------------------------------
su_gi_contig_9492            ------------------------------------------------
D06_PfBamHI_M_T3_Plate9a.ab1 ------------------------------------------------

PF10_0407                    ATTAGAAAGAAATTCATTAATTGTAAAAAAGAAATTGAAGAAAGAAAA
MAL10|PF10_0407              ------------------------------------------------
su_gi_contig_9492            ------------------------------------------------
D06_PfBamHI_M_T3_Plate9a.ab1 ------------------------------------------------

PF10_0407                    ATTGTCTTTGATGAAGGAGTTTAATTTGGAAGGTACTTTATAAAATAA
MAL10|PF10_0407              ------------------------------------------------
su_gi_contig_9492            ------------------------------------------------
D06_PfBamHI_M_T3_Plate9a.ab1 ------------------------------------------------

PF10_0407                    AACATATCAAGTTTAAAATGATATTATATAAAAAGAAATATATATGTA
MAL10|PF10_0407              ------------------------------------------------
su_gi_contig_9492            ------------------------------------------------
D06_PfBamHI_M_T3_Plate9a.ab1 ------------------------------------------------

PF10_0407                    TATATATATATATATATTTATTTATTTATATTTATATTTATATTTGTG
MAL10|PF10_0407              ------------------------------------------------
su_gi_contig_9492            ------------------------------------------------
D06_PfBamHI_M_T3_Plate9a.ab1 ------------------------------------------------

PF10_0407                    TATTAAAAAAAAACATATATTGTATACTGTTTTATGTGTATATTATAT
MAL10|PF10_0407              ------------------------------------------------
su_gi_contig_9492            ------------------------------------------------
D06_PfBamHI_M_T3_Plate9a.ab1 ------------------------------------------------

PF10_0407                    CATTTTTATGTTATACGCCATTATTATTATTAATATATATATATATAT
MAL10|PF10_0407              ------------------------------------------------
su_gi_contig_9492            ------------------------------------------------
D06_PfBamHI_M_T3_Plate9a.ab1 ------------------------------------------------

PF10_0407                    ATATATATATATATATATATATGTAATTTTCTTTTTTGTTGTAATATT
MAL10|PF10_0407              ------------------------------------------------
su_gi_contig_9492            ------------------------------------------------
D06_PfBamHI_M_T3_Plate9a.ab1 ------------------------------------------------

PF10_0407                    TATATCTATTTATAATATTATTTTACCACATGGATATTTTTTAATTTT
MAL10|PF10_0407              ------------------------------------------------
su_gi_contig_9492            ------------------------------------------------
D06_PfBamHI_M_T3_Plate9a.ab1 ------------------------------------------------

PF10_0407                    GTATTTAAAAAATTTGCATGCTCTTCTTAAGTATATATATTATATATA
MAL10|PF10_0407              ------------------------------------------------
su_gi_contig_9492            ------------------------------------------------
D06_PfBamHI_M_T3_Plate9a.ab1 ------------------------------------------------

PF10_0407                    TATGTTACGTTTATATAATGTAGAAGTACAATTCTTCGCACAAACTTT
MAL10|PF10_0407              ------------------------------------------------
su_gi_contig_9492            ------------------------------------------------
D06_PfBamHI_M_T3_Plate9a.ab1 ------------------------------------------------

PF10_0407                    ATTTGTTACATCCACATTTTGTATTTCTCCTATTTTTATATTCTTATT
MAL10|PF10_0407              ------------------------------------------------
su_gi_contig_9492            ------------------------------------------------
D06_PfBamHI_M_T3_Plate9a.ab1 ------------------------------------------------

PF10_0407                    ATTTTCTTTTATTTTTTATAGGAGATATCAAAAGGAAAGAAATTAATA
MAL10|PF10_0407              ------------------------------------------------
su_gi_contig_9492            ------------------------------------------------
D06_PfBamHI_M_T3_Plate9a.ab1 ------------------------------------------------

PF10_0407                    TAAAGACAAATGATAATTTGGAGATTAAAAAAAAGAAAAAAAAAAAAA
MAL10|PF10_0407              ------------------------------------------------
su_gi_contig_9492            ------------------------------------------------
D06_PfBamHI_M_T3_Plate9a.ab1 ------------------------------------------------

PF10_0407                    AAAAAAAAAAAAAACAGGAGACCAACTGATGTTATGAGCATATATAAT
MAL10|PF10_0407              ------------------------------------------------
su_gi_contig_9492            ------------------------------------------------
D06_PfBamHI_M_T3_Plate9a.ab1 ------------------------------------------------

PF10_0407                    ATTTATATAAAGAAATGTATTTTTTTTTTTTTTTTAATTTAAACATAT
MAL10|PF10_0407              ------------------------------------------------
su_gi_contig_9492            ------------------------------------------------
D06_PfBamHI_M_T3_Plate9a.ab1 ------------------------------------------------

PF10_0407                    ATATATTAATATATATAATATTTTTTTTTTTTGTTGGTAGCGTTGCAA
MAL10|PF10_0407              ------------------------------------------------
su_gi_contig_9492            ------------------------------------------------
D06_PfBamHI_M_T3_Plate9a.ab1 ------------------------------------------------

PF10_0407                    TGTATATTAAATAATTTGTATTTATTTTTATTAAATATCATTTTTTTC
MAL10|PF10_0407              ------------------------------------------------
su_gi_contig_9492            ------------------------------------------------
D06_PfBamHI_M_T3_Plate9a.ab1 ------------------------------------------------

PF10_0407                    TATTCATTTTTCTTTTTTTTTTTTTTCGTATGTTTTCAAGTTTATATA
MAL10|PF10_0407              ------------------------------------------------
su_gi_contig_9492            ------------------------------------------------
D06_PfBamHI_M_T3_Plate9a.ab1 ------------------------------------------------

PF10_0407                    TATATATATATATATATATATATGCTTGAGTATTTCTAAAAATTATAA
MAL10|PF10_0407              ------------------------------------------------
su_gi_contig_9492            ------------------------------------------------
D06_PfBamHI_M_T3_Plate9a.ab1 ------------------------------------------------

PF10_0407                    AATATCTTCATAAAAATTTTTATAATTAAAAAGAAACGAAAAAAAAAA
MAL10|PF10_0407              ------------------------------------------------
su_gi_contig_9492            ------------------------------------------------
D06_PfBamHI_M_T3_Plate9a.ab1 ------------------------------------------------

PF10_0407                    AAAAAAAAAAAAAAAACTTATATAAATGTGTATTTTCATTTTCATTTT
MAL10|PF10_0407              ------------------------------------------------
su_gi_contig_9492            ------------------------------------------------
D06_PfBamHI_M_T3_Plate9a.ab1 ------------------------------------------------

PF10_0407                    TATTATTTATTTTATAAATAAATAATATTTCTCTTCCTACATCGGTTT
MAL10|PF10_0407              ------------------------------------------------
su_gi_contig_9492            ------------------------------------------------
D06_PfBamHI_M_T3_Plate9a.ab1 ------------------------------------------------

PF10_0407                    ACTACATTCAAAATTGTTTAAACATTATTTAAAAAAAAAAAAAAAAAA
MAL10|PF10_0407              ------------------------------------------------
su_gi_contig_9492            ------------------------------------------------
D06_PfBamHI_M_T3_Plate9a.ab1 ------------------------------------------------

PF10_0407                    AAAAAAAATTATGTATGTAATATTATACATATTTGTGTATTGTTTTAT
MAL10|PF10_0407              ------------------------------------------------
su_gi_contig_9492            ------------------------------------------------
D06_PfBamHI_M_T3_Plate9a.ab1 ------------------------------------------------

PF10_0407                    TTGTAGAATAAAATGTTATACAACTTAATTATATTAATTTTTTATTTA
MAL10|PF10_0407              ------------ATGTTATACAACTTAATTATATTAATTTTTTATTTA
su_gi_contig_9492            -------------------------------TATTAATTTTTTATTTA
D06_PfBamHI_M_T3_Plate9a.ab1 -------------------------------TATTAATTTTTTATTTA

PF10_0407                    AGATTTTCTAAATGTATTTCTAAGAACAATAATTACGGTTACATCAAC
MAL10|PF10_0407              AGATTTTCTAAATGTATTTCTAAGAACAATAATTACGGTTACATCAAC
su_gi_contig_9492            AGATTTTCTAAATGTATTTCTAAGAACAATAATTACGGTTACATCAAC
D06_PfBamHI_M_T3_Plate9a.ab1 AGATTTTCTAAATGTATTTCTAAGAACAATAATTACGGTTACATCAAC

PF10_0407                    TTCGGTACCTTTTCAAATGTTGTAAACAACAGTAATAATTTAAGAAAT
MAL10|PF10_0407              TTCGGTACCTTTTCAAATGTTGTAAACAACAGTAATAATTTAAGAAAT
su_gi_contig_9492            TTCGGTACCTTTTCAAATGTTGTAAACAACAGTAATAATTTAAGAAAT
D06_PfBamHI_M_T3_Plate9a.ab1 TTCGGTACCTTTTCAAATGTTGTAAACAACAGTAATAATTTAAGAAAT

PF10_0407                    AGAAAAAATGTTGTTTTTTCAAAAATAGAAATAAAAATGCCAGCTCTA
MAL10|PF10_0407              AGAAAAAATGTTGTTTTTTCAAAAATAGAAATAAAAATGCCAGCTCTA
su_gi_contig_9492            AGAAAAAATGTTGTTTTTTCAAAAATAGAAATAAAAATGCCAGCTCTA
D06_PfBamHI_M_T3_Plate9a.ab1 AGAAAAAATGTTGTTTTTTCAAAAATAGAAATAAAAATGCCAGCTCTA

PF10_0407                    TCTAGTACCATGACGACAGGCAAAATTGTTAAATGGAATAAAAATATA
MAL10|PF10_0407              TCTAGTACCATGACGACAGGCAAAATTGTTAAATGGAATAAAAATATA
su_gi_contig_9492            TCTAGTACCATGACGACAGGCAAAATTGTTAAATGGAATAAAAATATA
D06_PfBamHI_M_T3_Plate9a.ab1 TCTAGTACCATGACGACAGGCAAAATTGTTAAATGGAATAAAAATATA

PF10_0407                    GGAGATTATGTAAATGTAGGATAATAAAAGGGATTCCTTAAAAAAAAA
MAL10|PF10_0407              GGAGATTATGTAAAT---------------------------------
su_gi_contig_9492            GGAGATTATGTAAAT---------------------------------
D06_PfBamHI_M_T3_Plate9a.ab1 GGAGATTATGTAAAT---------------------------------

PF10_0407                    AAAAAAAAATATATATATATATATATATAATAAATATATGTATAATAA
MAL10|PF10_0407              ------------------------------------------------
su_gi_contig_9492            ------------------------------------------------
D06_PfBamHI_M_T3_Plate9a.ab1 ------------------------------------------------

PF10_0407                    ATATATGTATAATAAATATATGTATAATAAATATATGTATAATAAATA
MAL10|PF10_0407              ------------------------------------------------
su_gi_contig_9492            ------------------------------------------------
D06_PfBamHI_M_T3_Plate9a.ab1 ------------------------------------------------

PF10_0407                    TATGTATAATAAATATATGTATAATAAATATATGTATATTTTTTTTTT
MAL10|PF10_0407              ------------------------------------------------
su_gi_contig_9492            ------------------------------------------------
D06_PfBamHI_M_T3_Plate9a.ab1 ------------------------------------------------

PF10_0407                    TTTTTTTTTTTTTTTTTTTTTTTTTTTTTTAGCTAGGTGATATTATAA
MAL10|PF10_0407              --------------------------------CTAGGTGATATTATAA
su_gi_contig_9492            --------------------------------CTAGGTGATATTATAA
D06_PfBamHI_M_T3_Plate9a.ab1 --------------------------------CTAGGTGATATTATAA

PF10_0407                    TGACCGTTGAAAGTGATAAAGCAGACATGGACGTGGAAGCATTTGATG
MAL10|PF10_0407              TGACCGTTGAAAGTGATAAAGCAGACATGGACGTGGAAGCATTTGATG
su_gi_contig_9492            TGACCGTTGAAAGTGATAAAGCAGACATGGACGTGGAAGCATTTGATG
D06_PfBamHI_M_T3_Plate9a.ab1 TGACCGTTGAAAGTGATAAAGCAGACATGGACGTGGAAGCATTTGATG

PF10_0407                    AAGGTATAACAATTTTAATAAAGATAAAATTATTCCATCTTATTAGTC
MAL10|PF10_0407              AAGGTATAACAATTTTAATAAAGATAAAATTATTCCATCTTATTAGTC
su_gi_contig_9492            AAG---------------------------------------------
D06_PfBamHI_M_T3_Plate9a.ab1 AAG---------------------------------------------

PF10_0407                    CGATAAAAAAAAATATATTTATTTATATACATATGTGTTGTTACCTAT
MAL10|PF10_0407              CGATAAAAAAAAATATATTTATTTATATACATAT--------------
su_gi_contig_9492            ------------------------------------------------
D06_PfBamHI_M_T3_Plate9a.ab1 ------------------------------------------------

PF10_0407                    TATTTTGTTAGGCTTTTTAAGGGTTAAGCGTTTAGAAGATGGATGTGA
MAL10|PF10_0407              ---------------------GGTTAAGCGTTTAGAAGATGGATGTGA
su_gi_contig_9492            -----------GCTTTTTAAGGGTTAAGCGTTTAGAAGACGGATGTGA
D06_PfBamHI_M_T3_Plate9a.ab1 -----------GCTTTTTAAGGGTTAAGCGTTTAGAAGACGGATGTGA

PF10_0407                    AGCAAATGTTGGAGATGTCCTAGGAGTTTTAACTACAGAGGAAAACGA
MAL10|PF10_0407              AGCAAATGTTGGAGATGTCCTAGGAGTTTTAACTACAGAGGAAAACGA
su_gi_contig_9492            AGCAAATGTTGGAGATGTCCTAGGAGTTTTAACTACAGAGGAAAACGA
D06_PfBamHI_M_T3_Plate9a.ab1 AGCAAATGTTGGAGATGTCCTAGGAGTTTTAACTACAGAGGAAAACGA

PF10_0407                    AAATATGGATGAAAAGAAATATAATGATGGGGACATTAACAAGACAGA
MAL10|PF10_0407              AAATATGGATGAAAAGAAATATAATGATGGGGACATTAACAAGACAGA
su_gi_contig_9492            AAATATGGATGAAAAGAAATATAATGATGGGGACATTAACAAGACAGA
D06_PfBamHI_M_T3_Plate9a.ab1 AAATATGGATGAAAAGAAATATAATGATGGGGACATTAACAAGACAGA

PF10_0407                    GAACGAAATAAAAGTATTGAATCCTGATAAAGACAAAAGTGAACAAAT
MAL10|PF10_0407              GAACGAAATAAAAGTATTGAATCCTGATAAAGACAAAAGTGAACAAAT
su_gi_contig_9492            GAACGAAATAAAAGTATTGAATCCTGATAAAGACAAAAGTGAACAAAT
D06_PfBamHI_M_T3_Plate9a.ab1 GAACGAAATAAAAGTATTGAATCCTGATAAAGACAAAAGTGAACAAAT

PF10_0407                    TATAAAAGAAGATATTCATTTTGTAAAGAAGCATATAAATGATGATGT
MAL10|PF10_0407              TATAAAAGAAGATATTCATTTTGTAAAGAAGCATATAAATGATGATGT
su_gi_contig_9492            TATAAAAGAAGATATTCATTTTGTAAAGAAGCATATAAATGATGATGT
D06_PfBamHI_M_T3_Plate9a.ab1 TATAAAAGAAGATATTCATTTTGTAAAGAAGCATATAAATGATGATGT

PF10_0407                    AAATGAAGAGAAAATATTTATTCCTTTTATAAAGTGTAAAAAAAAGAA
MAL10|PF10_0407              AAATGAAGAGAAAATATTTATTCCTTTTATAAAGTGTAAAAAAAAGAA
su_gi_contig_9492            AAATGAAGAGAAAATATTTATTCCTTTTA-------------------
D06_PfBamHI_M_T3_Plate9a.ab1 AAATGAAGAGAAAATATTTATTCCTTTTA-------------------

PF10_0407                    AGCAAAAATAAATAAATGGTTAAAAAATGAGAATGATTTTGTAAAGAA
MAL10|PF10_0407              AGCAAAAATAAATAAATGGTTAAAAAATGAGAATGATTTTGTAAAGAA
su_gi_contig_9492            ------------------------------------------------
D06_PfBamHI_M_T3_Plate9a.ab1 ------------------------------------------------

PF10_0407                    GAATGATTTGTTACTTTATGTAGAGGATGATAAAAGCACCATAGAAGT
MAL10|PF10_0407              GAATGATTTGTTACTTTATGTAGAGGATGATAAAAGCACCATAGAAGT
su_gi_contig_9492            ------------------------------------------------
D06_PfBamHI_M_T3_Plate9a.ab1 ------------------------------------------------

PF10_0407                    GGAAAGTCCATATTCTGGTAATAACCCTTTGAAGTATATATGATCAAA
MAL10|PF10_0407              GGAAAGTCCATATTCTGGTA----------------------------
su_gi_contig_9492            ------------------------------------------------
D06_PfBamHI_M_T3_Plate9a.ab1 ------------------------------------------------

PF10_0407                    TCATATAAACAAAATGTATACATATATATATATATATATATATATTTT
MAL10|PF10_0407              ------------------------------------------------
su_gi_contig_9492            ------------------------------------------------
D06_PfBamHI_M_T3_Plate9a.ab1 ------------------------------------------------

PF10_0407                    TTTTTGTGTTGAATTTTTCCTTTATTTAATTTGTAGGTATAATAAAAA
MAL10|PF10_0407              ---------------------------------------TAATAAAAA
su_gi_contig_9492            ------------------------------------------------
D06_PfBamHI_M_T3_Plate9a.ab1 ------------------------------------------------

PF10_0407                    AATTATTAGTCAAGGAAGGACAGTTCGTAGATTTAGACAAAGAAGTTG
MAL10|PF10_0407              AATTATTAGTCAAGGAAGGACAGTTCGTAGATTTAGACAAAGAAGTTG
su_gi_contig_9492            ------------------------------------------------
D06_PfBamHI_M_T3_Plate9a.ab1 ------------------------------------------------

PF10_0407                    CCATCATCTCAATAACAGAGGTGAGATATACAAATATAAATACTTTCT
MAL10|PF10_0407              CCATCATCTCAATAACAGAGG---------------------------
su_gi_contig_9492            ------------------------------------------------
D06_PfBamHI_M_T3_Plate9a.ab1 ------------------------------------------------

PF10_0407                    ATAAATTCTATATTCTTTATTATATATGATGATTTTTTTATTTTTGTT
MAL10|PF10_0407              ------------------------------------------------
su_gi_contig_9492            ------------------------------------------------
D06_PfBamHI_M_T3_Plate9a.ab1 ------------------------------------------------

PF10_0407                    TACAGGAAAAAGATAATGAAAAAGAAAAAATAGAAGAACCTTTTAAAA
MAL10|PF10_0407              ------AAAAAGATAATGAAAAAGAAAAAATAGAAGAACCTTTTAAAA
su_gi_contig_9492            ------------------------------------------------
D06_PfBamHI_M_T3_Plate9a.ab1 ------------------------------------------------

PF10_0407                    ATAAGTAAAGAAATATATTAAGTTTGATAATATATATATATATATATA
MAL10|PF10_0407              ATAA--------------------------------------------
su_gi_contig_9492            ------------------------------------------------
D06_PfBamHI_M_T3_Plate9a.ab1 ------------------------------------------------

PF10_0407                    TATATATTTTTTTTTTTCTTTATATTATTAATTGTTATTATTTTATGG
MAL10|PF10_0407              ------------------------------------------------
su_gi_contig_9492            ------------------------------------------------
D06_PfBamHI_M_T3_Plate9a.ab1 ------------------------------------------------

PF10_0407                    ATTATCAGAGAAGATGAAGAAATAAATCGAGATAATATATTAATACAT
MAL10|PF10_0407              --------AGAAGATGAAGAAATAAATCGAGATAATATATTAATACAT
su_gi_contig_9492            ------------------------------------------------
D06_PfBamHI_M_T3_Plate9a.ab1 ------------------------------------------------

PF10_0407                    TATATAAATAAAATCAAGAAAAGTGAAGAGGGAAGAAAGTTTTTAAAA
MAL10|PF10_0407              TATATAAATAAAATCAAGAAAAGTGAAGAGGGAAGAAAGTTTTTAAAA
su_gi_contig_9492            ------------------------------------------------
D06_PfBamHI_M_T3_Plate9a.ab1 ------------------------------------------------

PF10_0407                    AATTTAAGGTACTCATAAAGTTTTACAATTGTTTATAAATGGGATGTT
MAL10|PF10_0407              AATTTAAGGT--------------------------------------
su_gi_contig_9492            ------------------------------------------------
D06_PfBamHI_M_T3_Plate9a.ab1 ------------------------------------------------

PF10_0407                    ATATATATATATATATATATATTTATTTATTTATTTATTTATTTATTT
MAL10|PF10_0407              ------------------------------------------------
su_gi_contig_9492            ------------------------------------------------
D06_PfBamHI_M_T3_Plate9a.ab1 ------------------------------------------------

PF10_0407                    TTATTATTATTTTTTTTTTTTATATATATATAAGTGAACAAGAAGAAA
MAL10|PF10_0407              ------------------------------------------------
su_gi_contig_9492            ------------------------------------------------
D06_PfBamHI_M_T3_Plate9a.ab1 ------------------------------------------------

PF10_0407                    AAACACTGGAAGAGAGGCTCAAATTAAATTATGAGAAATACAATAAAA
MAL10|PF10_0407              ------------------------------------------------
su_gi_contig_9492            ------------------------------------------------
D06_PfBamHI_M_T3_Plate9a.ab1 ------------------------------------------------

PF10_0407                    TTTCCAATGATCTATTCAGGTATATGACATATGCATAATATATACTCA
MAL10|PF10_0407              ------------------------------------------------
su_gi_contig_9492            ------------------------------------------------
D06_PfBamHI_M_T3_Plate9a.ab1 ------------------------------------------------

PF10_0407                    ATATTTAATATTCTTATAAAAATGTTGAAATTTATTTATTTATTTATT
MAL10|PF10_0407              ------------------------------------------------
su_gi_contig_9492            ------------------------------------------------
D06_PfBamHI_M_T3_Plate9a.ab1 ------------------------------------------------

PF10_0407                    TATTTATTTTTTTTTATTATTATTCAGGTCTAGTGAAAGTACAAAAGA
MAL10|PF10_0407              -----------------------------CTAGTGAAAGTACAAAAGA
su_gi_contig_9492            ------------------------------------------------
D06_PfBamHI_M_T3_Plate9a.ab1 ------------------------------------------------

PF10_0407                    TTATGTATTAAAAGAAAAGGAAGTAAATACACAGAAAGATGAATATAT
MAL10|PF10_0407              TTATGTATTAAAAGAAAAGGAA--------------------------
su_gi_contig_9492            ------------------------------------------------
D06_PfBamHI_M_T3_Plate9a.ab1 ------------------------------------------------

PF10_0407                    AAATAAATTTGCAAAAATATTTTCATATATATATATATATATATCATA
MAL10|PF10_0407              ------------------------------------------------
su_gi_contig_9492            ------------------------------------------------
D06_PfBamHI_M_T3_Plate9a.ab1 ------------------------------------------------

PF10_0407                    TATTTTTTTCATTTGTTTGTATCTATAGAATGAGAGCCAATATGAAAT
MAL10|PF10_0407              ----------------------------AATGAGAGCCAATATGAAAT
su_gi_contig_9492            ------------------------------------------------
D06_PfBamHI_M_T3_Plate9a.ab1 ------------------------------------------------

PF10_0407                    GGTGTTACCATCTGCATCAGAGTTGATGAGACAAAACAAATTAAATCC
MAL10|PF10_0407              GGTGTTACCATCTGCATCAGAGTTGATGAGACAAAACAAATTAAATCC
su_gi_contig_9492            ------------------------------------------------
D06_PfBamHI_M_T3_Plate9a.ab1 ------------------------------------------------

PF10_0407                    AAAGGATATAACGTAATATATATATATATATTTATATTTATATATATT
MAL10|PF10_0407              AAAGGATATAAC------------------------------------
su_gi_contig_9492            ------------------------------------------------
D06_PfBamHI_M_T3_Plate9a.ab1 ------------------------------------------------

PF10_0407                    TATATATTTATATTTATACCTTTTATAGAAACAGGAAAACACCCAATC
MAL10|PF10_0407              ----------------------------AAACAGGAAAACACCCAATC
su_gi_contig_9492            ------------------------------------------------
D06_PfBamHI_M_T3_Plate9a.ab1 ------------------------------------------------

PF10_0407                    GTATAACCTATGAAGACGTTGATGCATTTTTAAATGGACATAAAAATA
MAL10|PF10_0407              GTATAACCTATGAAGACGTTGATGCATTTTTAAATGGACATAAAAATA
su_gi_contig_9492            ------------------------------------------------
D06_PfBamHI_M_T3_Plate9a.ab1 ------------------------------------------------

PF10_0407                    ATTCTACTAATGTTACTTACTGCGAAAAACCAAAAGTTGAAACAATTG
MAL10|PF10_0407              ATTCTACTAATGTTACTTACTGCGAAAAACCAAAAGTTGAAACAATTG
su_gi_contig_9492            ------------------------------------------------
D06_PfBamHI_M_T3_Plate9a.ab1 ------------------------------------------------

PF10_0407                    AATATGGAGATCCAAAAACTGTCGATATGACAAATATACAGAAATCAA
MAL10|PF10_0407              AATATGGAGATCCAAAAACTGTCGATATGACAAATATACAGAAATCAA
su_gi_contig_9492            ------------------------------------------------
D06_PfBamHI_M_T3_Plate9a.ab1 ------------------------------------------------

PF10_0407                    TAAAAAATAATATGATGCTTACCTTAACCGTTCCAGTGTTCCGTGTTA
MAL10|PF10_0407              TAAAAAATAATATGATGCTTACCTTAACCGTTCCAGTGTTCCGTGTTA
su_gi_contig_9492            ------------------------------------------------
D06_PfBamHI_M_T3_Plate9a.ab1 ------------------------------------------------

PF10_0407                    CTCATTTAATAAAAACAAACGAATTACTGAAATTATATGAAAAAGTAA
MAL10|PF10_0407              CTCATTTAATAAAAACAAACGAATTACTGAAATTATATGAAAAAGTAA
su_gi_contig_9492            ------------------------------------------------
D06_PfBamHI_M_T3_Plate9a.ab1 ------------------------------------------------

PF10_0407                    AACAAAAAATTAGTATGAGTGTTATAATAAATAAATGTGTATCATCTG
MAL10|PF10_0407              AACAAAAAATTAGTATGAGTGTTATAATAAATAAATGTGTATCATCTG
su_gi_contig_9492            ------------------------------------------------
D06_PfBamHI_M_T3_Plate9a.ab1 ------------------------------------------------

PF10_0407                    TACTATTAAATCATCCCTTGATATACTCTACTTATATTGATAAAGATA
MAL10|PF10_0407              TACTATTAAATCATCCCTTGATATACTCTACTTATATTGATAAAGATA
su_gi_contig_9492            ------------------------------------------------
D06_PfBamHI_M_T3_Plate9a.ab1 ------------------------------------------------

PF10_0407                    ATGGAAAAATATTATATAATAAGGATGTTAATATAGGAAATGCATTAG
MAL10|PF10_0407              ATGGAAAAATATTATATAATAAGGATGTTAATATAGGAAATGCATTAG
su_gi_contig_9492            ------------------------------------------------
D06_PfBamHI_M_T3_Plate9a.ab1 ------------------------------------------------

PF10_0407                    GATTACCAGATTCTCTATTAACTCCTGTGTTAAAAAAAGTTGATAAAA
MAL10|PF10_0407              GATTACCAGATTCTCTATTAACTCCTGTGTTAAAAAAAGTTGATAAAA
su_gi_contig_9492            ------------------------------------------------
D06_PfBamHI_M_T3_Plate9a.ab1 ------------------------------------------------

PF10_0407                    AGGATATATATACATTGGCCAATGAATGGAAGGTTTGTAAAATGCGTA
MAL10|PF10_0407              AGGATATATATACATTGGCCAATGAATGGAAG----------------
su_gi_contig_9492            ------------------------------------------------
D06_PfBamHI_M_T3_Plate9a.ab1 ------------------------------------------------

PF10_0407                    TATAAATTGAATTATATATATCCATTTTTTTTAATATATAAAAAGTTT
MAL10|PF10_0407              ------------------------------------------------
su_gi_contig_9492            ------------------------------------------------
D06_PfBamHI_M_T3_Plate9a.ab1 ------------------------------------------------

PF10_0407                    ATAAGAAATATTGTCTTCATGTATAATTATGAACAATTTTCATCTTCC
MAL10|PF10_0407              ------------------------------------------------
su_gi_contig_9492            ------------------------------------------------
D06_PfBamHI_M_T3_Plate9a.ab1 ------------------------------------------------

PF10_0407                    ACGTAAACGGTGCACCACAATATTATATATATATATATATATGTATAT
MAL10|PF10_0407              ------------------------------------------------
su_gi_contig_9492            ------------------------------------------------
D06_PfBamHI_M_T3_Plate9a.ab1 ------------------------------------------------

PF10_0407                    GTATATTTACATTTATATTTATTTTTTAATATGTTTATTATTATTATT
MAL10|PF10_0407              ------------------------------------------------
su_gi_contig_9492            ------------------------------------------------
D06_PfBamHI_M_T3_Plate9a.ab1 ------------------------------------------------

PF10_0407                    ATTATTATTATTATTTTTTTTTTTTTTTTTTTTTTTTTTTTTTTTTTT
MAL10|PF10_0407              ------------------------------------------------
su_gi_contig_9492            ------------------------------------------------
D06_PfBamHI_M_T3_Plate9a.ab1 ------------------------------------------------

PF10_0407                    CCAATTTTGTAGATACTAGTTGAGAAAGGTAAAAATGGTCTCTTAAGT
MAL10|PF10_0407              ------------ATACTAGTTGAGAAAGGTAAAAATGGTCTCTTAAGT
su_gi_contig_9492            ------------------------------------------------
D06_PfBamHI_M_T3_Plate9a.ab1 ------------------------------------------------

PF10_0407                    TCTAATGATATGACAGGTAGTAATTTTTACATTTCCAATTTGGGAATG
MAL10|PF10_0407              TCTAATGATATGACAGGTAGTAATTTTTACATTTCCAATTTGGGAATG
su_gi_contig_9492            ------------------------------------------------
D06_PfBamHI_M_T3_Plate9a.ab1 ------------------------------------------------

PF10_0407                    TTCAATACTTACCAATTTGATGCAATATTGCCAAAGAATTCATCATGT
MAL10|PF10_0407              TTCAATACTTACCAATTTGATGCAATATTGCCAAAGAATTCATCATGT
su_gi_contig_9492            ------------------------------------------------
D06_PfBamHI_M_T3_Plate9a.ab1 ------------------------------------------------

PF10_0407                    ATCTTATCAATCGGCACAAATATTGGAAGTATTGATAACCTGGAAGAC
MAL10|PF10_0407              ATCTTATCAATCGGCACAAATATTGGAAGTATTGATAACCTGGAAGAC
su_gi_contig_9492            ------------------------------------------------
D06_PfBamHI_M_T3_Plate9a.ab1 ------------------------------------------------

PF10_0407                    TTAAAAATACAAAAGGGAATGATGATGACTTTGACATGTGACCACAGA
MAL10|PF10_0407              TTAAAAATACAAAAGGGAATGATGATGACTTTGACATGTGACCACAGA
su_gi_contig_9492            ------------------------------------------------
D06_PfBamHI_M_T3_Plate9a.ab1 ------------------------------------------------

PF10_0407                    CATATCTATGGATCCCATGCAGCAGCGTTTATGAATGATTTATCAAAA
MAL10|PF10_0407              CATATCTATGGATCCCATGCAGCAGCGTTTATGAATGATTTATCAAAA
su_gi_contig_9492            ------------------------------------------------
D06_PfBamHI_M_T3_Plate9a.ab1 ------------------------------------------------

PF10_0407                    TTTATTGAAAAGGATATTATGAAAATATTTTTATAGATTTCTATATAT
MAL10|PF10_0407              TTTATTGAAAAGGATATTATGAAAATATTTTTATAG------------
su_gi_contig_9492            ------------------------------------------------
D06_PfBamHI_M_T3_Plate9a.ab1 ------------------------------------------------

PF10_0407                    TTAAAAATGTAAAATATAAAATGACTATATATAATATTAAAAAAAAAA
MAL10|PF10_0407              ------------------------------------------------
su_gi_contig_9492            ------------------------------------------------
D06_PfBamHI_M_T3_Plate9a.ab1 ------------------------------------------------

PF10_0407                    AAAAAAAAAAAAAAATTGCAAAATGGCTACATATAATATTAAAAAAAA
MAL10|PF10_0407              ------------------------------------------------
su_gi_contig_9492            ------------------------------------------------
D06_PfBamHI_M_T3_Plate9a.ab1 ------------------------------------------------

PF10_0407                    AAAAAAAAAAAAAAAAAAAAAATTGTAAAATGGCTATATATAATATTA
MAL10|PF10_0407              ------------------------------------------------
su_gi_contig_9492            ------------------------------------------------
D06_PfBamHI_M_T3_Plate9a.ab1 ------------------------------------------------

PF10_0407                    AAAAAAAAAAAAAAAAAAAAAAAATTCCAAAATGGCTACATGCTTAAA
MAL10|PF10_0407              ------------------------------------------------
su_gi_contig_9492            ------------------------------------------------
D06_PfBamHI_M_T3_Plate9a.ab1 ------------------------------------------------

PF10_0407                    AAAAAAAAAAAACCACAAAGACTATCAAAAAAATAAATGAATTGTGTT
MAL10|PF10_0407              ------------------------------------------------
su_gi_contig_9492            ------------------------------------------------
D06_PfBamHI_M_T3_Plate9a.ab1 ------------------------------------------------

PF10_0407                    ACTTTTTAAAAATATAATAATGACTATTTTGAAATATATATATATATA
MAL10|PF10_0407              ------------------------------------------------
su_gi_contig_9492            ------------------------------------------------
D06_PfBamHI_M_T3_Plate9a.ab1 ------------------------------------------------

PF10_0407                    TATATATATATATATTATATATATTGTTTTATGAATAGTTATATTTTT
MAL10|PF10_0407              ------------------------------------------------
su_gi_contig_9492            ------------------------------------------------
D06_PfBamHI_M_T3_Plate9a.ab1 ------------------------------------------------

PF10_0407                    CATAAAACTATATAAGCATATAAAAATGATAATGAGTTTTAAATATAT
MAL10|PF10_0407              ------------------------------------------------
su_gi_contig_9492            ------------------------------------------------
D06_PfBamHI_M_T3_Plate9a.ab1 ------------------------------------------------

PF10_0407                    ACACATTATAAAATATTTTTACAAAAGATACCATATCATACATATGCT
MAL10|PF10_0407              ------------------------------------------------
su_gi_contig_9492            ------------------------------------------------
D06_PfBamHI_M_T3_Plate9a.ab1 ------------------------------------------------

PF10_0407                    TGTTTAGTAATTTGCATATGTATTTTACCTTGGGAATGCCGATATGAA
MAL10|PF10_0407              ------------------------------------------------
su_gi_contig_9492            ------------------------------------------------
D06_PfBamHI_M_T3_Plate9a.ab1 ------------------------------------------------

PF10_0407                    TAAAAATATATCACATTTCAAATGTATACATAATATATATGTACATAT
MAL10|PF10_0407              ------------------------------------------------
su_gi_contig_9492            ------------------------------------------------
D06_PfBamHI_M_T3_Plate9a.ab1 ------------------------------------------------

PF10_0407                    ATTCTTTATTTTTATTTTACTTTTTAAACATATGTTCTATTGATAGAT
MAL10|PF10_0407              ------------------------------------------------
su_gi_contig_9492            ------------------------------------------------
D06_PfBamHI_M_T3_Plate9a.ab1 ------------------------------------------------

PF10_0407                    CATTTTTCTACAACTAACCACTTTTCTTCAATATTTTTTCTTTCTTTT
MAL10|PF10_0407              ------------------------------------------------
su_gi_contig_9492            ------------------------------------------------
D06_PfBamHI_M_T3_Plate9a.ab1 ------------------------------------------------

PF10_0407                    AAATATTTTTTATATAAAAGAAATTGAAATAAAAGAATCAGTTAAAAA
MAL10|PF10_0407              ------------------------------------------------
su_gi_contig_9492            ------------------------------------------------
D06_PfBamHI_M_T3_Plate9a.ab1 ------------------------------------------------

PF10_0407                    AATAAAAAATAACCATACAAAAAGACAGGACATATATATTATATAAAT
MAL10|PF10_0407              ------------------------------------------------
su_gi_contig_9492            ------------------------------------------------
D06_PfBamHI_M_T3_Plate9a.ab1 ------------------------------------------------

PF10_0407                    ATATATATCATATATATCATTTATACAACTTTAAAAATAGAATTATAT
MAL10|PF10_0407              ------------------------------------------------
su_gi_contig_9492            ------------------------------------------------
D06_PfBamHI_M_T3_Plate9a.ab1 ------------------------------------------------

PF10_0407                    ATTTTAAAGGTTTTTGAAATAAATACATGTTAAATAAAAAAATAATGA
MAL10|PF10_0407              ------------------------------------------------
su_gi_contig_9492            ------------------------------------------------
D06_PfBamHI_M_T3_Plate9a.ab1 ------------------------------------------------

PF10_0407                    AATTATCTAAATATTCTTTAACATTGGAATGGTAATATATATATATAT
MAL10|PF10_0407              ------------------------------------------------
su_gi_contig_9492            ------------------------------------------------
D06_PfBamHI_M_T3_Plate9a.ab1 ------------------------------------------------

PF10_0407                    ATATATATACATACATACATATCGCATAACAAGTTAATCTTTTAAAAA
MAL10|PF10_0407              ------------------------------------------------
su_gi_contig_9492            ------------------------------------------------
D06_PfBamHI_M_T3_Plate9a.ab1 ------------------------------------------------

PF10_0407                    TAAAAAAAAGCTTTTTTAATTTTTTTTTTTTTAATTCTATTGTGATAA
MAL10|PF10_0407              ------------------------------------------------
su_gi_contig_9492            ------------------------------------------------
D06_PfBamHI_M_T3_Plate9a.ab1 ------------------------------------------------

PF10_0407                    GTATAAAAAACACAAAAAAAAGAAAAAAAAAAAATATACACATATATA
MAL10|PF10_0407              ------------------------------------------------
su_gi_contig_9492            ------------------------------------------------
D06_PfBamHI_M_T3_Plate9a.ab1 ------------------------------------------------

PF10_0407                    TATATATATATATATATATATATATATGTATTTTGTCAACTCAAGTTT
MAL10|PF10_0407              ------------------------------------------------
su_gi_contig_9492            ------------------------------------------------
D06_PfBamHI_M_T3_Plate9a.ab1 ------------------------------------------------

PF10_0407                    AATACATGTGTTAAGTAATCATAATATTATATAAGCATGTAACATTTA
MAL10|PF10_0407              ------------------------------------------------
su_gi_contig_9492            ------------------------------------------------
D06_PfBamHI_M_T3_Plate9a.ab1 ------------------------------------------------

PF10_0407                    ACGAATATTCATATATATAGAATATATAAAATAATAACAAAAGGATAA
MAL10|PF10_0407              ------------------------------------------------
su_gi_contig_9492            ------------------------------------------------
D06_PfBamHI_M_T3_Plate9a.ab1 ------------------------------------------------

PF10_0407                    ATGAAAAAAAAAAAAAGAAAAAAAAAAAAAAAAAAAAGATATTTATAA
MAL10|PF10_0407              ------------------------------------------------
su_gi_contig_9492            ------------------------------------------------
D06_PfBamHI_M_T3_Plate9a.ab1 ------------------------------------------------

PF10_0407                    TATATATAAAATATATATTTATATATTAATATTTATAAAATGTGTTTA
MAL10|PF10_0407              ------------------------------------------------
su_gi_contig_9492            ------------------------------------------------
D06_PfBamHI_M_T3_Plate9a.ab1 ------------------------------------------------

PF10_0407                    AATGATATAATATATATATATATATATATATATATATATATATATATT
MAL10|PF10_0407              ------------------------------------------------
su_gi_contig_9492            ------------------------------------------------
D06_PfBamHI_M_T3_Plate9a.ab1 ------------------------------------------------

PF10_0407                    GCTTATTTTATAGGTATGTAAAATTGCATAAAACATAAATACATACAT
MAL10|PF10_0407              ------------------------------------------------
su_gi_contig_9492            ------------------------------------------------
D06_PfBamHI_M_T3_Plate9a.ab1 ------------------------------------------------

PF10_0407                    ACATATATATAAATATATATATATATATATATATATATATATATAAGG
MAL10|PF10_0407              ------------------------------------------------
su_gi_contig_9492            ------------------------------------------------
D06_PfBamHI_M_T3_Plate9a.ab1 ------------------------------------------------

PF10_0407                    TATAGAAACAATGCAATTTTTCTGTTTGTCCTCCAAATTAATTCTTTA
MAL10|PF10_0407              ------------------------------------------------
su_gi_contig_9492            ------------------------------------------------
D06_PfBamHI_M_T3_Plate9a.ab1 ------------------------------------------------

PF10_0407                    TATTTTTCATAAAATTAAAAATTTATGTATATATATATATATATATA
MAL10|PF10_0407              -----------------------------------------------
su_gi_contig_9492            -----------------------------------------------
D06_PfBamHI_M_T3_Plate9a.ab1 -----------------------------------------------

;

endblock;
