# Supplementary material for: cDNA sequences reveal considerable gene prediction inaccuracy in the Plasmodium falciparum genome
Source: BMC Genomics. 2007 Jul 27;8:255. doi: 10.1186/1471-2164-8-255 (PMC1978503; doi:10.1186/1471-2164-8-255)
Supplement: Additional file 3 — Genes with cDNA sequences not matching predicted CDS perfectly. Aligned cDNA and predicted CDS sequences can be viewed by double clicking the hyper-linked gene names in the Excel file. [file 1471-2164-8-255-S3.zip › MAL13P1.113.TXT]

#NEXUS

[!This data assembled using Sequencher, from Gene Codes Corporation.]
begin data;
   dimensions ntax=5 nchar=5473;
   format datatype=dna gap=- interleave=yes;
   matrix

MAL13P1.113G                ATATTTATTTTTATTTTTTTTTTTTCCCCATATCAATTTGAAATGTGT
MAL13P1.113C                ------------------------------------------------
su_gi_contig_5351           ------------------------------------------------
E12_Pf_Sau3A_T3_M_P24.ab1   ------------------------------------------------
E12_Pf_Sau3A_T3_M_P24_d.ab1 ------------------------------------------------

MAL13P1.113G                AAATATCTCCTGAGGTCCGGCTTGTAATTCCTTTCCGAATTAACAAAT
MAL13P1.113C                ------------------------------------------------
su_gi_contig_5351           ------------------------------------------------
E12_Pf_Sau3A_T3_M_P24.ab1   ------------------------------------------------
E12_Pf_Sau3A_T3_M_P24_d.ab1 ------------------------------------------------

MAL13P1.113G                GCAAATTCTTTGAAGGGGTCTAATAAAAAGAATACTTTACCAATTATT
MAL13P1.113C                ------------------------------------------------
su_gi_contig_5351           ------------------------------------------------
E12_Pf_Sau3A_T3_M_P24.ab1   ------------------------------------------------
E12_Pf_Sau3A_T3_M_P24_d.ab1 ------------------------------------------------

MAL13P1.113G                AACTGAACATGTACTGAACCATAATTTCTACTATCATAAGAATCCATT
MAL13P1.113C                ------------------------------------------------
su_gi_contig_5351           ------------------------------------------------
E12_Pf_Sau3A_T3_M_P24.ab1   ------------------------------------------------
E12_Pf_Sau3A_T3_M_P24_d.ab1 ------------------------------------------------

MAL13P1.113G                TGATTATCTCCTTCTACCCATATATTATTTGGAGGTATTTCTACATAA
MAL13P1.113C                ------------------------------------------------
su_gi_contig_5351           ------------------------------------------------
E12_Pf_Sau3A_T3_M_P24.ab1   ------------------------------------------------
E12_Pf_Sau3A_T3_M_P24_d.ab1 ------------------------------------------------

MAL13P1.113G                GAATGGAAATTGTCAATAAACAATTTATCATTTTCTATAGCAATAATT
MAL13P1.113C                ------------------------------------------------
su_gi_contig_5351           ------------------------------------------------
E12_Pf_Sau3A_T3_M_P24.ab1   ------------------------------------------------
E12_Pf_Sau3A_T3_M_P24_d.ab1 ------------------------------------------------

MAL13P1.113G                CTTTTACACACTCTTTTTTTTTCATTTACAGGAGATACTAATAGTACC
MAL13P1.113C                ------------------------------------------------
su_gi_contig_5351           ------------------------------------------------
E12_Pf_Sau3A_T3_M_P24.ab1   ------------------------------------------------
E12_Pf_Sau3A_T3_M_P24_d.ab1 ------------------------------------------------

MAL13P1.113G                ACATCACCTCGTTTATATATATGACGACATTTTTTTATTTTATTTTTT
MAL13P1.113C                ------------------------------------------------
su_gi_contig_5351           ------------------------------------------------
E12_Pf_Sau3A_T3_M_P24.ab1   ------------------------------------------------
E12_Pf_Sau3A_T3_M_P24_d.ab1 ------------------------------------------------

MAL13P1.113G                AATTTATTTATTTTGTTGTAAATAATTTCATACAAATAAGAAGTATAT
MAL13P1.113C                ------------------------------------------------
su_gi_contig_5351           ------------------------------------------------
E12_Pf_Sau3A_T3_M_P24.ab1   ------------------------------------------------
E12_Pf_Sau3A_T3_M_P24_d.ab1 ------------------------------------------------

MAL13P1.113G                TCATAATCAAAATGTAATTGTAAAATATTATAACATTTGTATAAAATA
MAL13P1.113C                ------------------------------------------------
su_gi_contig_5351           ------------------------------------------------
E12_Pf_Sau3A_T3_M_P24.ab1   ------------------------------------------------
E12_Pf_Sau3A_T3_M_P24_d.ab1 ------------------------------------------------

MAL13P1.113G                TTCATATATATAGATAAGTATATTTTCTTTAAATTATTAAACCATCTT
MAL13P1.113C                ------------------------------------------------
su_gi_contig_5351           ------------------------------------------------
E12_Pf_Sau3A_T3_M_P24.ab1   ------------------------------------------------
E12_Pf_Sau3A_T3_M_P24_d.ab1 ------------------------------------------------

MAL13P1.113G                AAAGAATAATCACATACATAAAATAATATAACTCCATTCTGATTAATT
MAL13P1.113C                ------------------------------------------------
su_gi_contig_5351           ------------------------------------------------
E12_Pf_Sau3A_T3_M_P24.ab1   ------------------------------------------------
E12_Pf_Sau3A_T3_M_P24_d.ab1 ------------------------------------------------

MAL13P1.113G                AACGGATACATACTAGATCCACTTGTAAGTGTCATATCAAATATATAA
MAL13P1.113C                ------------------------------------------------
su_gi_contig_5351           ------------------------------------------------
E12_Pf_Sau3A_T3_M_P24.ab1   ------------------------------------------------
E12_Pf_Sau3A_T3_M_P24_d.ab1 ------------------------------------------------

MAL13P1.113G                TTATTTATACCATATATTACAAAGCAACATAATACGATTTTTTTTGTG
MAL13P1.113C                ------------------------------------------------
su_gi_contig_5351           ------------------------------------------------
E12_Pf_Sau3A_T3_M_P24.ab1   ------------------------------------------------
E12_Pf_Sau3A_T3_M_P24_d.ab1 ------------------------------------------------

MAL13P1.113G                AATTTTAAAAAATCCTTAATCGGTTCAACGTGTGAAAAAAAATTTATT
MAL13P1.113C                ------------------------------------------------
su_gi_contig_5351           ------------------------------------------------
E12_Pf_Sau3A_T3_M_P24.ab1   ------------------------------------------------
E12_Pf_Sau3A_T3_M_P24_d.ab1 ------------------------------------------------

MAL13P1.113G                TTTTTTCTTTTATTATTATTATTATTATTATTATTGTTATTTTTTTTG
MAL13P1.113C                ------------------------------------------------
su_gi_contig_5351           ------------------------------------------------
E12_Pf_Sau3A_T3_M_P24.ab1   ------------------------------------------------
E12_Pf_Sau3A_T3_M_P24_d.ab1 ------------------------------------------------

MAL13P1.113G                CTTCCTTTTTTGTTCCTTAGTCCAATATGATAACCATTTTTATTCCTC
MAL13P1.113C                ------------------------------------------------
su_gi_contig_5351           ------------------------------------------------
E12_Pf_Sau3A_T3_M_P24.ab1   ------------------------------------------------
E12_Pf_Sau3A_T3_M_P24_d.ab1 ------------------------------------------------

MAL13P1.113G                TTCCATATTTTTATAGTACAATTTTGAAATTGTTTATTGTTTTTATAT
MAL13P1.113C                ------------------------------------------------
su_gi_contig_5351           ------------------------------------------------
E12_Pf_Sau3A_T3_M_P24.ab1   ------------------------------------------------
E12_Pf_Sau3A_T3_M_P24_d.ab1 ------------------------------------------------

MAL13P1.113G                TCCAAAGGTAGTAGTAATACATTTTTATTACAAAAAATTTTATTTTTT
MAL13P1.113C                ------------------------------------------------
su_gi_contig_5351           ------------------------------------------------
E12_Pf_Sau3A_T3_M_P24.ab1   ------------------------------------------------
E12_Pf_Sau3A_T3_M_P24_d.ab1 ------------------------------------------------

MAL13P1.113G                ATATAAAATTTATTTGATATTGCATCATTTTGTAATATTATACTTTTT
MAL13P1.113C                ------------------------------------------------
su_gi_contig_5351           ------------------------------------------------
E12_Pf_Sau3A_T3_M_P24.ab1   ------------------------------------------------
E12_Pf_Sau3A_T3_M_P24_d.ab1 ------------------------------------------------

MAL13P1.113G                TTTCGTATCCTTTTCTCGTATCTATTCCATTCTTTCGAATTAAAATAA
MAL13P1.113C                ------------------------------------------------
su_gi_contig_5351           ------------------------------------------------
E12_Pf_Sau3A_T3_M_P24.ab1   ------------------------------------------------
E12_Pf_Sau3A_T3_M_P24_d.ab1 ------------------------------------------------

MAL13P1.113G                TTAAAAAAACTTACTTTAGTACAATTCTTTTTTTTCAAATATAAGTCT
MAL13P1.113C                ------------------------------------------------
su_gi_contig_5351           ------------------------------------------------
E12_Pf_Sau3A_T3_M_P24.ab1   ------------------------------------------------
E12_Pf_Sau3A_T3_M_P24_d.ab1 ------------------------------------------------

MAL13P1.113G                CTTCTTAAAAAAAAGCAAATACTTTTGTTAAAACAGCTGTATATAAGC
MAL13P1.113C                ------------------------------------------------
su_gi_contig_5351           ------------------------------------------------
E12_Pf_Sau3A_T3_M_P24.ab1   ------------------------------------------------
E12_Pf_Sau3A_T3_M_P24_d.ab1 ------------------------------------------------

MAL13P1.113G                AAATTCATATTAATTCTGTAGCAGCCAATGTAAAAATTAAACTATCTA
MAL13P1.113C                ------------------------------------------------
su_gi_contig_5351           ------------------------------------------------
E12_Pf_Sau3A_T3_M_P24.ab1   ------------------------------------------------
E12_Pf_Sau3A_T3_M_P24_d.ab1 ------------------------------------------------

MAL13P1.113G                AATTGTCACATAAAAGAACATAATAAATAAATAAATAAATATATATAT
MAL13P1.113C                ------------------------------------------------
su_gi_contig_5351           ------------------------------------------------
E12_Pf_Sau3A_T3_M_P24.ab1   ------------------------------------------------
E12_Pf_Sau3A_T3_M_P24_d.ab1 ------------------------------------------------

MAL13P1.113G                ATATATATATATATATATATTATATTATATTAGGTCATATTATATTTT
MAL13P1.113C                ------------------------------------------------
su_gi_contig_5351           ------------------------------------------------
E12_Pf_Sau3A_T3_M_P24.ab1   ------------------------------------------------
E12_Pf_Sau3A_T3_M_P24_d.ab1 ------------------------------------------------

MAL13P1.113G                TCTTTTCTCTTTTTTTTTTTTTTTTTTATCATTCTTTGTTATATTCCC
MAL13P1.113C                ------------------------------------------------
su_gi_contig_5351           ------------------------------------------------
E12_Pf_Sau3A_T3_M_P24.ab1   ------------------------------------------------
E12_Pf_Sau3A_T3_M_P24_d.ab1 ------------------------------------------------

MAL13P1.113G                CTTCATAAGATATAAGTTTCCCATTAATCAAAAATAGATGCCACTACA
MAL13P1.113C                ------------------------------------------------
su_gi_contig_5351           ------------------------------------------------
E12_Pf_Sau3A_T3_M_P24.ab1   ------------------------------------------------
E12_Pf_Sau3A_T3_M_P24_d.ab1 ------------------------------------------------

MAL13P1.113G                TAATTTATATTTTTCAAATAACAAAAAATTAATTAATTTATTATTATC
MAL13P1.113C                ------------------------------------------------
su_gi_contig_5351           ------------------------------------------------
E12_Pf_Sau3A_T3_M_P24.ab1   ------------------------------------------------
E12_Pf_Sau3A_T3_M_P24_d.ab1 ------------------------------------------------

MAL13P1.113G                ATAACTATTCAAAATATTAATATAAAATATTGGGTCTATAATAATATA
MAL13P1.113C                ------------------------------------------------
su_gi_contig_5351           ------------------------------------------------
E12_Pf_Sau3A_T3_M_P24.ab1   ------------------------------------------------
E12_Pf_Sau3A_T3_M_P24_d.ab1 ------------------------------------------------

MAL13P1.113G                TTAACATATTTCATTCATATAAACATATTACTTCATATAATATATATT
MAL13P1.113C                ------------------------------------------------
su_gi_contig_5351           ------------------------------------------------
E12_Pf_Sau3A_T3_M_P24.ab1   ------------------------------------------------
E12_Pf_Sau3A_T3_M_P24_d.ab1 ------------------------------------------------

MAL13P1.113G                TTGTATATATAATACATACGTTATTATCCATATATTTAAAAACAGAAC
MAL13P1.113C                ------------------------------------------------
su_gi_contig_5351           ------------------------------------------------
E12_Pf_Sau3A_T3_M_P24.ab1   ------------------------------------------------
E12_Pf_Sau3A_T3_M_P24_d.ab1 ------------------------------------------------

MAL13P1.113G                AATATATGAATAATATATAAATATATATATTATATATATATACATATA
MAL13P1.113C                ------------------------------------------------
su_gi_contig_5351           ------------------------------------------------
E12_Pf_Sau3A_T3_M_P24.ab1   ------------------------------------------------
E12_Pf_Sau3A_T3_M_P24_d.ab1 ------------------------------------------------

MAL13P1.113G                TATATACATTTATTTTTATATTATTTCATCATCCCATAAAAACTATTA
MAL13P1.113C                ------------------------------------------------
su_gi_contig_5351           ------------------------------------------------
E12_Pf_Sau3A_T3_M_P24.ab1   ------------------------------------------------
E12_Pf_Sau3A_T3_M_P24_d.ab1 ------------------------------------------------

MAL13P1.113G                GTTGTAATATTATTATTCCTTTTTTTTCTACTCTTCATAATTATAAAT
MAL13P1.113C                ------------------------------------------------
su_gi_contig_5351           ------------------------------------------------
E12_Pf_Sau3A_T3_M_P24.ab1   ------------------------------------------------
E12_Pf_Sau3A_T3_M_P24_d.ab1 ------------------------------------------------

MAL13P1.113G                GTGTTTTAAAAAGGAAAAGAAAATTATTACATATTTTTTTATATATCA
MAL13P1.113C                ------------------------------------------------
su_gi_contig_5351           ------------------------------------------------
E12_Pf_Sau3A_T3_M_P24.ab1   ------------------------------------------------
E12_Pf_Sau3A_T3_M_P24_d.ab1 ------------------------------------------------

MAL13P1.113G                TAAACAAAAAAAAAAAAAAATAAATAAATATAAATAAATAAATATAAA
MAL13P1.113C                ------------------------------------------------
su_gi_contig_5351           ------------------------------------------------
E12_Pf_Sau3A_T3_M_P24.ab1   ------------------------------------------------
E12_Pf_Sau3A_T3_M_P24_d.ab1 ------------------------------------------------

MAL13P1.113G                AATAAAAATAAAAATAAAAACATATATAATACCTTATATGTTTTTAAA
MAL13P1.113C                ------------------------------------------------
su_gi_contig_5351           ------------------------------------------------
E12_Pf_Sau3A_T3_M_P24.ab1   ------------------------------------------------
E12_Pf_Sau3A_T3_M_P24_d.ab1 ------------------------------------------------

MAL13P1.113G                AAATTTTATAATTAAAAAAAAAAAAAAAAATTGAGTGGAAAAATTATA
MAL13P1.113C                ------------------------------------------------
su_gi_contig_5351           ------------------------------------------------
E12_Pf_Sau3A_T3_M_P24.ab1   ------------------------------------------------
E12_Pf_Sau3A_T3_M_P24_d.ab1 ------------------------------------------------

MAL13P1.113G                TTTTTTTTAACGCTTTAATGTTTTTACTTTATTTAATACTTTTAAAAA
MAL13P1.113C                ------------------------------------------------
su_gi_contig_5351           ------------------------------------------------
E12_Pf_Sau3A_T3_M_P24.ab1   ------------------------------------------------
E12_Pf_Sau3A_T3_M_P24_d.ab1 ------------------------------------------------

MAL13P1.113G                TTATTTTTTATATAATAGAAATGTTTAACGTTTAATTATAAAATAAAA
MAL13P1.113C                ------------------------------------------------
su_gi_contig_5351           ------------------------------------------------
E12_Pf_Sau3A_T3_M_P24.ab1   ------------------------------------------------
E12_Pf_Sau3A_T3_M_P24_d.ab1 ------------------------------------------------

MAL13P1.113G                AATAAAAAATAAAACATTACATTTTTAATATTATGGAGGAACAAAATT
MAL13P1.113C                --------------------------BACKTTATGGAGGAACAAAATT
su_gi_contig_5351           ------------------------------------------------
E12_Pf_Sau3A_T3_M_P24.ab1   ------------------------------------------------
E12_Pf_Sau3A_T3_M_P24_d.ab1 ------------------------------------------------

MAL13P1.113G                TTTATAATAAATCTACCTATTCCAAAAGAAAAGTTAGTATATTTTTAT
MAL13P1.113C                TTTATAATAAATCTACCTATTCCAAAAGAAAA----------------
su_gi_contig_5351           ------------------------------------------------
E12_Pf_Sau3A_T3_M_P24.ab1   ------------------------------------------------
E12_Pf_Sau3A_T3_M_P24_d.ab1 ------------------------------------------------

MAL13P1.113G                GACATAAAAAAATTAGAATATATTCAATATAACATTTATATACTTTAT
MAL13P1.113C                ------------------------------------------------
su_gi_contig_5351           ------------------------------------------------
E12_Pf_Sau3A_T3_M_P24.ab1   ------------------------------------------------
E12_Pf_Sau3A_T3_M_P24_d.ab1 ------------------------------------------------

MAL13P1.113G                TTTAATCTATATGCCTAATATTTATATGTATATAATATGTGATTAATA
MAL13P1.113C                ------------------------------------------------
su_gi_contig_5351           ------------------------------------------------
E12_Pf_Sau3A_T3_M_P24.ab1   ------------------------------------------------
E12_Pf_Sau3A_T3_M_P24_d.ab1 ------------------------------------------------

MAL13P1.113G                CAACGTACACATTCTTAAATAGATTCAATATGTATAATAATAATATCG
MAL13P1.113C                ------------------------------------------------
su_gi_contig_5351           ------------------------------------------------
E12_Pf_Sau3A_T3_M_P24.ab1   ------------------------------------------------
E12_Pf_Sau3A_T3_M_P24_d.ab1 ------------------------------------------------

MAL13P1.113G                TTTTAATAAACCTACTCACAAGCACTTATATATATATATATATATATA
MAL13P1.113C                ------------------------------------------------
su_gi_contig_5351           ------------------------------------------------
E12_Pf_Sau3A_T3_M_P24.ab1   ------------------------------------------------
E12_Pf_Sau3A_T3_M_P24_d.ab1 ------------------------------------------------

MAL13P1.113G                TATATATATATTTATTTATATATATATATTTATATCCTTTTTTTTATT
MAL13P1.113C                ------------------------------------------------
su_gi_contig_5351           ------------------------------------------------
E12_Pf_Sau3A_T3_M_P24.ab1   ------------------------------------------------
E12_Pf_Sau3A_T3_M_P24_d.ab1 ------------------------------------------------

MAL13P1.113G                TTTTTTTATTATTCCTTATTAGAAAATAAGTGAAATTGAAAAAAAATG
MAL13P1.113C                ----------------------AAAATAAGTGAAATTGAAAAAAAATG
su_gi_contig_5351           ------------------------------------------------
E12_Pf_Sau3A_T3_M_P24.ab1   ------------------------------------------------
E12_Pf_Sau3A_T3_M_P24_d.ab1 ------------------------------------------------

MAL13P1.113G                TGAAGAAAGTTTAAATGAAATATTAAGATCTGCCAGTGAAGCCAAAGA
MAL13P1.113C                TGAAGAAAGTTTAAATGAAATATTAAGATCTGCCAGTGAAGCCAAAGA
su_gi_contig_5351           ------------------------------TGCCAGTGAAACCAAAGA
E12_Pf_Sau3A_T3_M_P24.ab1   ------------------------------TGCCAGTGAAACCAAAGA
E12_Pf_Sau3A_T3_M_P24_d.ab1 ------------------------------TGCCAGTGAAACCAAAGA

MAL13P1.113G                AATTTCAAAAAAAGCTGAAGAAGAATTACAATATCAGACAGGTAATTT
MAL13P1.113C                AATTTCAAAAAAAGCTGAAGAAGAATTACAATATCAGACAG-------
su_gi_contig_5351           AATTTCAAAAAAAGCTGAAGAAGAATTACAATATCAGACAG-------
E12_Pf_Sau3A_T3_M_P24.ab1   AATTTCAAAAAAAGCTGAAGAAGAATTACAATATCAGACAG-------
E12_Pf_Sau3A_T3_M_P24_d.ab1 AATTTCAAAAAAAGCTGAAGAAGAATTACAATATCAGACAG-------

MAL13P1.113G                CATTTTTTTTTTCTTTTTTTTTTTTCTTTTTTTTTGGGGGGGTGATTC
MAL13P1.113C                ------------------------------------------------
su_gi_contig_5351           ------------------------------------------------
E12_Pf_Sau3A_T3_M_P24.ab1   ------------------------------------------------
E12_Pf_Sau3A_T3_M_P24_d.ab1 ------------------------------------------------

MAL13P1.113G                ATTTTTAAATATGAATGAAACAATAAATTGAGTATATATATGTACTTA
MAL13P1.113C                ------------------------------------------------
su_gi_contig_5351           ------------------------------------------------
E12_Pf_Sau3A_T3_M_P24.ab1   ------------------------------------------------
E12_Pf_Sau3A_T3_M_P24_d.ab1 ------------------------------------------------

MAL13P1.113G                TATGTAAAGGGCATGTTTATATGAGAAAATAAAAAAATATATTAAAAG
MAL13P1.113C                ------------------------------------------------
su_gi_contig_5351           ------------------------------------------------
E12_Pf_Sau3A_T3_M_P24.ab1   ------------------------------------------------
E12_Pf_Sau3A_T3_M_P24_d.ab1 ------------------------------------------------

MAL13P1.113G                AGAAAATAAAAGATACCCTTATGGACATAATAATAATAACATACATAT
MAL13P1.113C                ------------------------------------------------
su_gi_contig_5351           ------------------------------------------------
E12_Pf_Sau3A_T3_M_P24.ab1   ------------------------------------------------
E12_Pf_Sau3A_T3_M_P24_d.ab1 ------------------------------------------------

MAL13P1.113G                ATATATATATATATATATTTATATATATTAAATTTATAAATTATTTTT
MAL13P1.113C                ------------------------------------------------
su_gi_contig_5351           ------------------------------------------------
E12_Pf_Sau3A_T3_M_P24.ab1   ------------------------------------------------
E12_Pf_Sau3A_T3_M_P24_d.ab1 ------------------------------------------------

MAL13P1.113G                TAGAACAAATAAAACACATAAATAATGAGACGGATAGCATCCAAGAGA
MAL13P1.113C                ---AACAAATAAAACACATAAATAATGAGACGGATAGCATCCAAGAGA
su_gi_contig_5351           ---AACAAATAAAACACATAAATAATGAGACGGATAGCATCCAAGAGA
E12_Pf_Sau3A_T3_M_P24.ab1   ---AACAAATAAAACACATAAATAATGAGACGGATAGCATCCAAGAGA
E12_Pf_Sau3A_T3_M_P24_d.ab1 ---AACAAATAAAACACATAAATAATGAGACGGATAGCATCCAAGAGA

MAL13P1.113G                ATTTAAAACAAACAGAATATCATTTACAAGGTATAAAATATTGGTGGA
MAL13P1.113C                ATTTAAAACAAACAGAATATCATTTACAAG------------------
su_gi_contig_5351           ATTTAAAACAAACAGAATATCATTTACAAGGTATAAAATATTGGTGGA
E12_Pf_Sau3A_T3_M_P24.ab1   ATTTAAAACAAACAGAATATCATTTACAAGGTATAAAATATTGGTGGA
E12_Pf_Sau3A_T3_M_P24_d.ab1 ATTTAAAACAAACAGAATATCATTTACAAGGTATAAAATATTGGTGGA

MAL13P1.113G                AAAATATTCATTCCTTTTTAGGATTAAATAGTTTTAATAATAATGAAG
MAL13P1.113C                ---------------------GATTAAATAGTTTTAATAATAATGAAG
su_gi_contig_5351           AAAATATTCATTCCTTTTTAGGATTAAATAGTTTTAATAATAATGAAG
E12_Pf_Sau3A_T3_M_P24.ab1   AAAATATTCATTCCTTTTTAGGATTAAATAGTTTTAATAATAATGAAG
E12_Pf_Sau3A_T3_M_P24_d.ab1 AAAATATTCATTCCTTTTTAGGATTAAATAGTTTTAATAATAATGAAG

MAL13P1.113G                ATATTAAAACAAAAAAAGCTGTCGTAAATAATGCTAAATATAATCCAA
MAL13P1.113C                ATATTAAAACAAAAAAAGCTGTCGTAAATAATGCTAAATATAATCCAA
su_gi_contig_5351           ATATTAAAACAAAAAAAGCTGTCGTAAATAATGCTAAATATAATCCAA
E12_Pf_Sau3A_T3_M_P24.ab1   ATATTAAAACAAAAAAAGCTGTCGTAAATAATGCTAAATATAATCCAA
E12_Pf_Sau3A_T3_M_P24_d.ab1 ATATTAAAACAAAAAAAGCTGTCGTAAATAATGCTAAATATAATCCAA

MAL13P1.113G                AGAATAATTTTAATGATAATTACACAAAAAATAATGACAATTATAAGA
MAL13P1.113C                AGAATAATTTTAATGATAATTACACAAAAAATAATGACAATTATAAGA
su_gi_contig_5351           AGAATAATTTTAATGATAATTACACAAAAAATAATGACAATTATAAGA
E12_Pf_Sau3A_T3_M_P24.ab1   AGAATAATTTTAATGATAATTACACAAAAAATAATGACAATTATAAGA
E12_Pf_Sau3A_T3_M_P24_d.ab1 AGAATAATTTTAATGATAATTACACAAAAAATAATGACAATTATAAGA

MAL13P1.113G                CCTCCCTAAATACAAAAACACCGTCACAAAGTATAGAAAATTGTAAAA
MAL13P1.113C                CCTCCCTAAATACAAAAACACCGTCACAAA------------------
su_gi_contig_5351           CCTCCCTAAATACAAAAACACCGTCACAAA------------------
E12_Pf_Sau3A_T3_M_P24.ab1   CCTCCCTAAATACAAAAACACCGTCACAAA------------------
E12_Pf_Sau3A_T3_M_P24_d.ab1 CCTCCCTAAATACAAAAACACCGTCACAAA------------------

MAL13P1.113G                ATATATTTATAACTTATTCATATATTTATATATATGTTCATGTTGTAT
MAL13P1.113C                ------------------------------------------------
su_gi_contig_5351           ------------------------------------------------
E12_Pf_Sau3A_T3_M_P24.ab1   ------------------------------------------------
E12_Pf_Sau3A_T3_M_P24_d.ab1 ------------------------------------------------

MAL13P1.113G                TTTTTTTTTAGGAAAAGGGACATTTGATGAAAAATACGAGAATGATTT
MAL13P1.113C                -----------GAAAAGGGACATTTGATGAAAAATACGAGAATGATTT
su_gi_contig_5351           -----------GAAAAGGGACATTTGATGAAAAATACGAGAATGATTT
E12_Pf_Sau3A_T3_M_P24.ab1   -----------GAAAAGGGACATTTGATGAAAAATACGAGAATGATTT
E12_Pf_Sau3A_T3_M_P24_d.ab1 -----------GAAAAGGGACATTTGATGAAAAATACGAGAATGATTT

MAL13P1.113G                AAATACTTTATCTTCGATGGTAAGTTTTTAATTTTGTTCCTTAATATG
MAL13P1.113C                AAATACTTTATCTTCGATG-----------------------------
su_gi_contig_5351           AAATACT-----------------------------------------
E12_Pf_Sau3A_T3_M_P24.ab1   AAATACT-----------------------------------------
E12_Pf_Sau3A_T3_M_P24_d.ab1 AAATACT-----------------------------------------

MAL13P1.113G                TATATGTATATATATATATATATATATATATTTATTTATTTATTTATA
MAL13P1.113C                ------------------------------------------------
su_gi_contig_5351           ------------------------------------------------
E12_Pf_Sau3A_T3_M_P24.ab1   ------------------------------------------------
E12_Pf_Sau3A_T3_M_P24_d.ab1 ------------------------------------------------

MAL13P1.113G                TTTATATTTTTTTAATATTATATATTTATCTATAATTTCATAGCTGGA
MAL13P1.113C                -------------------------------------------CTGGA
su_gi_contig_5351           ------------------------------------------------
E12_Pf_Sau3A_T3_M_P24.ab1   ------------------------------------------------
E12_Pf_Sau3A_T3_M_P24_d.ab1 ------------------------------------------------

MAL13P1.113G                TGAATTGCATACCAGAGCTCTGGTTATGGGGAATACCATAAATGAACA
MAL13P1.113C                TGAATTGCATACCAGAGCTCTGGTTATGGGGAATACCATAAATGAACA
su_gi_contig_5351           ------------------------------------------------
E12_Pf_Sau3A_T3_M_P24.ab1   ------------------------------------------------
E12_Pf_Sau3A_T3_M_P24_d.ab1 ------------------------------------------------

MAL13P1.113G                GAATAAAATGGTAAAAATAGGAAAAATGATATATTACATATTCTTACA
MAL13P1.113C                GAATAAAATG--------------------------------------
su_gi_contig_5351           ------------------------------------------------
E12_Pf_Sau3A_T3_M_P24.ab1   ------------------------------------------------
E12_Pf_Sau3A_T3_M_P24_d.ab1 ------------------------------------------------

MAL13P1.113G                TATACATATAGATATATCAAGTTTATGGTTTTTTATTTTTTATTTTTT
MAL13P1.113C                ------------------------------------------------
su_gi_contig_5351           ------------------------------------------------
E12_Pf_Sau3A_T3_M_P24.ab1   ------------------------------------------------
E12_Pf_Sau3A_T3_M_P24_d.ab1 ------------------------------------------------

MAL13P1.113G                ATTTTTTGTAATTCTCTATATTTCAGTTAAATAATGTTAATGAAAAAA
MAL13P1.113C                --------------------------TTAAATAATGTTAATGAAAAAA
su_gi_contig_5351           ------------------------------------------------
E12_Pf_Sau3A_T3_M_P24.ab1   ------------------------------------------------
E12_Pf_Sau3A_T3_M_P24_d.ab1 ------------------------------------------------

MAL13P1.113G                TGGGACACAATATTGATAAGATCAGGGATCAACAAAAAATGATGAAAG
MAL13P1.113C                TGGGACACAATATTGATAAGATCAGGGATCAACAAAAAATGATGAAAG
su_gi_contig_5351           ------------------------------------------------
E12_Pf_Sau3A_T3_M_P24.ab1   ------------------------------------------------
E12_Pf_Sau3A_T3_M_P24_d.ab1 ------------------------------------------------

MAL13P1.113G                AGATTATGAAAAAGTAGTGGAAATATAACACATTTTTTTTAATAATTA
MAL13P1.113C                AGATTATGAAAAAGTAG-------------------------------
su_gi_contig_5351           ------------------------------------------------
E12_Pf_Sau3A_T3_M_P24.ab1   ------------------------------------------------
E12_Pf_Sau3A_T3_M_P24_d.ab1 ------------------------------------------------

MAL13P1.113G                TATTAGTTATATTAGTTATATCTTCTTCTTTTTTTTTTTTTTTTTTTT
MAL13P1.113C                ------------------------------------------------
su_gi_contig_5351           ------------------------------------------------
E12_Pf_Sau3A_T3_M_P24.ab1   ------------------------------------------------
E12_Pf_Sau3A_T3_M_P24_d.ab1 ------------------------------------------------

MAL13P1.113G                GTAATGGCTCTTTTTAAAAACAATATTTTGTAATTTTTATTAATTTTT
MAL13P1.113C                ------------------------------------------------
su_gi_contig_5351           ------------------------------------------------
E12_Pf_Sau3A_T3_M_P24.ab1   ------------------------------------------------
E12_Pf_Sau3A_T3_M_P24_d.ab1 ------------------------------------------------

MAL13P1.113G                TTTTTTTCAAATTATTTTAATATTGTTATTAATCTGTTTATATATATA
MAL13P1.113C                ------------------------------------------------
su_gi_contig_5351           ------------------------------------------------
E12_Pf_Sau3A_T3_M_P24.ab1   ------------------------------------------------
E12_Pf_Sau3A_T3_M_P24_d.ab1 ------------------------------------------------

MAL13P1.113G                TATATATATTTTTTTTTTTTAATACTTGTTTATAATTGTTTAGTCCAT
MAL13P1.113C                ------------------------------------------------
su_gi_contig_5351           ------------------------------------------------
E12_Pf_Sau3A_T3_M_P24.ab1   ------------------------------------------------
E12_Pf_Sau3A_T3_M_P24_d.ab1 ------------------------------------------------

MAL13P1.113G                TTTAATATTCATCAAAAAATATTTATATTCATTTATGTTTTATAAAAT
MAL13P1.113C                ------------------------------------------------
su_gi_contig_5351           ------------------------------------------------
E12_Pf_Sau3A_T3_M_P24.ab1   ------------------------------------------------
E12_Pf_Sau3A_T3_M_P24_d.ab1 ------------------------------------------------

MAL13P1.113G                ATTCTTAAATATACCTTATAATATTCTTCTATAATAATTTTGTTTTAT
MAL13P1.113C                ------------------------------------------------
su_gi_contig_5351           ------------------------------------------------
E12_Pf_Sau3A_T3_M_P24.ab1   ------------------------------------------------
E12_Pf_Sau3A_T3_M_P24_d.ab1 ------------------------------------------------

MAL13P1.113G                TACATACATATTTGAGATTTTTTTTGATTTTATATATCCCTATATTAT
MAL13P1.113C                ------------------------------------------------
su_gi_contig_5351           ------------------------------------------------
E12_Pf_Sau3A_T3_M_P24.ab1   ------------------------------------------------
E12_Pf_Sau3A_T3_M_P24_d.ab1 ------------------------------------------------

MAL13P1.113G                TTTCTTAACTTTTATCTACATATATATATATATATATATATAAGGGGA
MAL13P1.113C                ------------------------------------------------
su_gi_contig_5351           ------------------------------------------------
E12_Pf_Sau3A_T3_M_P24.ab1   ------------------------------------------------
E12_Pf_Sau3A_T3_M_P24_d.ab1 ------------------------------------------------

MAL13P1.113G                AAAAAAATGAAAAAAAAAAAAAAAAAAAAAGGCAAATTATGGAAATCC
MAL13P1.113C                ------------------------------------------------
su_gi_contig_5351           ------------------------------------------------
E12_Pf_Sau3A_T3_M_P24.ab1   ------------------------------------------------
E12_Pf_Sau3A_T3_M_P24_d.ab1 ------------------------------------------------

MAL13P1.113G                AAGTAACATTTCCAATATAAAAGTTGTATTTATTATTTTAGTTTATTT
MAL13P1.113C                ------------------------------------------------
su_gi_contig_5351           ------------------------------------------------
E12_Pf_Sau3A_T3_M_P24.ab1   ------------------------------------------------
E12_Pf_Sau3A_T3_M_P24_d.ab1 ------------------------------------------------

MAL13P1.113G                TTATTTTATTTTATTTTATTTTGTTTTATTTTCATTTTACTTTTTTTT
MAL13P1.113C                ------------------------------------------------
su_gi_contig_5351           ------------------------------------------------
E12_Pf_Sau3A_T3_M_P24.ab1   ------------------------------------------------
E12_Pf_Sau3A_T3_M_P24_d.ab1 ------------------------------------------------

MAL13P1.113G                TTTTTTTTTTTTTTTTTTGTATAAATTTATTATTTCCATTTTTACATT
MAL13P1.113C                ------------------------------------------------
su_gi_contig_5351           ------------------------------------------------
E12_Pf_Sau3A_T3_M_P24.ab1   ------------------------------------------------
E12_Pf_Sau3A_T3_M_P24_d.ab1 ------------------------------------------------

MAL13P1.113G                TAAAAAAACAAATATTGTATAATAAATTTTTTGTGTTAAAAAAAAAAA
MAL13P1.113C                ------------------------------------------------
su_gi_contig_5351           ------------------------------------------------
E12_Pf_Sau3A_T3_M_P24.ab1   ------------------------------------------------
E12_Pf_Sau3A_T3_M_P24_d.ab1 ------------------------------------------------

MAL13P1.113G                AAAAGGTAAAGTTGTAGAATTGTAAAAATGTGTGCGTTTTTTTTTTTT
MAL13P1.113C                ------------------------------------------------
su_gi_contig_5351           ------------------------------------------------
E12_Pf_Sau3A_T3_M_P24.ab1   ------------------------------------------------
E12_Pf_Sau3A_T3_M_P24_d.ab1 ------------------------------------------------

MAL13P1.113G                TTTTTTTTAAGATTTAATATGATATTTTAAATTTTATATATAATTTAA
MAL13P1.113C                ------------------------------------------------
su_gi_contig_5351           ------------------------------------------------
E12_Pf_Sau3A_T3_M_P24.ab1   ------------------------------------------------
E12_Pf_Sau3A_T3_M_P24_d.ab1 ------------------------------------------------

MAL13P1.113G                ATATAATATATATAAATATATATGTTATATTATAATTTTAAAATATTT
MAL13P1.113C                ------------------------------------------------
su_gi_contig_5351           ------------------------------------------------
E12_Pf_Sau3A_T3_M_P24.ab1   ------------------------------------------------
E12_Pf_Sau3A_T3_M_P24_d.ab1 ------------------------------------------------

MAL13P1.113G                ATTATTTCTTAAAGAAGAAAAAAAGAAAAAAAAGAAAAAAGAAAAAAA
MAL13P1.113C                ------------------------------------------------
su_gi_contig_5351           ------------------------------------------------
E12_Pf_Sau3A_T3_M_P24.ab1   ------------------------------------------------
E12_Pf_Sau3A_T3_M_P24_d.ab1 ------------------------------------------------

MAL13P1.113G                AAAGAAGAATTTCTATTTCGTATATATGAAATTATATATAAAAAAAAT
MAL13P1.113C                ------------------------------------------------
su_gi_contig_5351           ------------------------------------------------
E12_Pf_Sau3A_T3_M_P24.ab1   ------------------------------------------------
E12_Pf_Sau3A_T3_M_P24_d.ab1 ------------------------------------------------

MAL13P1.113G                ATATATGTAAATATAAATATATCTGTTCCATTTTGAAACCCTTTTGAA
MAL13P1.113C                ------------------------------------------------
su_gi_contig_5351           ------------------------------------------------
E12_Pf_Sau3A_T3_M_P24.ab1   ------------------------------------------------
E12_Pf_Sau3A_T3_M_P24_d.ab1 ------------------------------------------------

MAL13P1.113G                TATAAGAAGAAAAAAAAAAAAATTATACCTATAATATATATATAATAT
MAL13P1.113C                ------------------------------------------------
su_gi_contig_5351           ------------------------------------------------
E12_Pf_Sau3A_T3_M_P24.ab1   ------------------------------------------------
E12_Pf_Sau3A_T3_M_P24_d.ab1 ------------------------------------------------

MAL13P1.113G                ATATATATAATATATATATAATATTATATATTATTGCATACACGTGTA
MAL13P1.113C                ------------------------------------------------
su_gi_contig_5351           ------------------------------------------------
E12_Pf_Sau3A_T3_M_P24.ab1   ------------------------------------------------
E12_Pf_Sau3A_T3_M_P24_d.ab1 ------------------------------------------------

MAL13P1.113G                TATATTTTTATACATATAATATAATATATATATATAATAAAATATATA
MAL13P1.113C                ------------------------------------------------
su_gi_contig_5351           ------------------------------------------------
E12_Pf_Sau3A_T3_M_P24.ab1   ------------------------------------------------
E12_Pf_Sau3A_T3_M_P24_d.ab1 ------------------------------------------------

MAL13P1.113G                TCTTTTTTTTGTATATAAAAAATAATATATTATTATTTTTATATATAT
MAL13P1.113C                ------------------------------------------------
su_gi_contig_5351           ------------------------------------------------
E12_Pf_Sau3A_T3_M_P24.ab1   ------------------------------------------------
E12_Pf_Sau3A_T3_M_P24_d.ab1 ------------------------------------------------

MAL13P1.113G                TACTACAATAGAAAACATAAGAATGAGAAATAATATTAGAAAACTGAA
MAL13P1.113C                ------------------------------------------------
su_gi_contig_5351           ------------------------------------------------
E12_Pf_Sau3A_T3_M_P24.ab1   ------------------------------------------------
E12_Pf_Sau3A_T3_M_P24_d.ab1 ------------------------------------------------

MAL13P1.113G                ATGTCAAAATTTATACCAATATTATAAAATTTATTATAATATTATATA
MAL13P1.113C                ------------------------------------------------
su_gi_contig_5351           ------------------------------------------------
E12_Pf_Sau3A_T3_M_P24.ab1   ------------------------------------------------
E12_Pf_Sau3A_T3_M_P24_d.ab1 ------------------------------------------------

MAL13P1.113G                TACATATATATTTATATATGTATTATATATATAATATGTATATTTATT
MAL13P1.113C                ------------------------------------------------
su_gi_contig_5351           ------------------------------------------------
E12_Pf_Sau3A_T3_M_P24.ab1   ------------------------------------------------
E12_Pf_Sau3A_T3_M_P24_d.ab1 ------------------------------------------------

MAL13P1.113G                ATATAAATTTATTATCTAGTATAAACACATAAAATATATATAATATAA
MAL13P1.113C                ------------------------------------------------
su_gi_contig_5351           ------------------------------------------------
E12_Pf_Sau3A_T3_M_P24.ab1   ------------------------------------------------
E12_Pf_Sau3A_T3_M_P24_d.ab1 ------------------------------------------------

MAL13P1.113G                AATATATATATATCACATATATATATATATATATATATTTTATATTAT
MAL13P1.113C                ------------------------------------------------
su_gi_contig_5351           ------------------------------------------------
E12_Pf_Sau3A_T3_M_P24.ab1   ------------------------------------------------
E12_Pf_Sau3A_T3_M_P24_d.ab1 ------------------------------------------------

MAL13P1.113G                ATTATATTTTTATTTTATATATAATTAATATTTTTCTTCTTCATTAGG
MAL13P1.113C                ------------------------------------------------
su_gi_contig_5351           ------------------------------------------------
E12_Pf_Sau3A_T3_M_P24.ab1   ------------------------------------------------
E12_Pf_Sau3A_T3_M_P24_d.ab1 ------------------------------------------------

MAL13P1.113G                CTAATAAGAAGATAGAAAAAATGAAACTTTAAGAAAAAAAGAAAATAA
MAL13P1.113C                ------------------------------------------------
su_gi_contig_5351           ------------------------------------------------
E12_Pf_Sau3A_T3_M_P24.ab1   ------------------------------------------------
E12_Pf_Sau3A_T3_M_P24_d.ab1 ------------------------------------------------

MAL13P1.113G                GAAAAAAAAAGAAAAGAAAGAAAAATAAGAAAAAAAAGAAAAAGAAAG
MAL13P1.113C                ------------------------------------------------
su_gi_contig_5351           ------------------------------------------------
E12_Pf_Sau3A_T3_M_P24.ab1   ------------------------------------------------
E12_Pf_Sau3A_T3_M_P24_d.ab1 ------------------------------------------------

MAL13P1.113G                AATATGATATGTTATATATATAAATGGATTAATTTAAAAAGATGAGAT
MAL13P1.113C                ------------------------------------------------
su_gi_contig_5351           ------------------------------------------------
E12_Pf_Sau3A_T3_M_P24.ab1   ------------------------------------------------
E12_Pf_Sau3A_T3_M_P24_d.ab1 ------------------------------------------------

MAL13P1.113G                GAAATAAAAAAAAAAAAAAAAAAAAACATAAAGAATGAAAAATATAAA
MAL13P1.113C                ------------------------------------------------
su_gi_contig_5351           ------------------------------------------------
E12_Pf_Sau3A_T3_M_P24.ab1   ------------------------------------------------
E12_Pf_Sau3A_T3_M_P24_d.ab1 ------------------------------------------------

MAL13P1.113G                AAAATGAAAATACAGCATATTGAATTACATAATAATAAATATAATATT
MAL13P1.113C                ------------------------------------------------
su_gi_contig_5351           ------------------------------------------------
E12_Pf_Sau3A_T3_M_P24.ab1   ------------------------------------------------
E12_Pf_Sau3A_T3_M_P24_d.ab1 ------------------------------------------------

MAL13P1.113G                GGTAAAAACCTAAAAAGATTTATTTAATTTTTCTGTATTTTTTTTTTT
MAL13P1.113C                ------------------------------------------------
su_gi_contig_5351           ------------------------------------------------
E12_Pf_Sau3A_T3_M_P24.ab1   ------------------------------------------------
E12_Pf_Sau3A_T3_M_P24_d.ab1 ------------------------------------------------

MAL13P1.113G                TTTTTTATTATATATATATATATATATATTTCTATTTGTAAAAGTGTA
MAL13P1.113C                ------------------------------------------------
su_gi_contig_5351           ------------------------------------------------
E12_Pf_Sau3A_T3_M_P24.ab1   ------------------------------------------------
E12_Pf_Sau3A_T3_M_P24_d.ab1 ------------------------------------------------

MAL13P1.113G                TTATTATTTATTAAATAAAAAGTACAAAATAAGAAAGAAGATAGTATT
MAL13P1.113C                ------------------------------------------------
su_gi_contig_5351           ------------------------------------------------
E12_Pf_Sau3A_T3_M_P24.ab1   ------------------------------------------------
E12_Pf_Sau3A_T3_M_P24_d.ab1 ------------------------------------------------

MAL13P1.113G                ATATGAAGTTATAGATATAACATCATATAACATTACAAAAAGAGATAT
MAL13P1.113C                ------------------------------------------------
su_gi_contig_5351           ------------------------------------------------
E12_Pf_Sau3A_T3_M_P24.ab1   ------------------------------------------------
E12_Pf_Sau3A_T3_M_P24_d.ab1 ------------------------------------------------

MAL13P1.113G                ATTATATTTTGCACAATTTTTTAAGTCTTTTTTTTTTTTTTTTTTTTT
MAL13P1.113C                ------------------------------------------------
su_gi_contig_5351           ------------------------------------------------
E12_Pf_Sau3A_T3_M_P24.ab1   ------------------------------------------------
E12_Pf_Sau3A_T3_M_P24_d.ab1 ------------------------------------------------

MAL13P1.113G                TTTTTTTTTTTTTAATAATAATAATAATTAAATTTATAATAATATAAT
MAL13P1.113C                ------------------------------------------------
su_gi_contig_5351           ------------------------------------------------
E12_Pf_Sau3A_T3_M_P24.ab1   ------------------------------------------------
E12_Pf_Sau3A_T3_M_P24_d.ab1 ------------------------------------------------

MAL13P1.113G                TATACAATAATATTTTTTTATGTCAAGATGGCAATGAAAGAAGATTAT
MAL13P1.113C                ------------------------------------------------
su_gi_contig_5351           ------------------------------------------------
E12_Pf_Sau3A_T3_M_P24.ab1   ------------------------------------------------
E12_Pf_Sau3A_T3_M_P24_d.ab1 ------------------------------------------------

MAL13P1.113G                T
MAL13P1.113C                -
su_gi_contig_5351           -
E12_Pf_Sau3A_T3_M_P24.ab1   -
E12_Pf_Sau3A_T3_M_P24_d.ab1 -

;

endblock;
