# Supplementary material for: cDNA sequences reveal considerable gene prediction inaccuracy in the Plasmodium falciparum genome
Source: BMC Genomics. 2007 Jul 27;8:255. doi: 10.1186/1471-2164-8-255 (PMC1978503; doi:10.1186/1471-2164-8-255)
Supplement: Additional file 3 — Genes with cDNA sequences not matching predicted CDS perfectly. Aligned cDNA and predicted CDS sequences can be viewed by double clicking the hyper-linked gene names in the Excel file. [file 1471-2164-8-255-S3.zip › MAL13P1.126.TXT]

#NEXUS

[!This data assembled using Sequencher, from Gene Codes Corporation.]
begin data;
   dimensions ntax=8 nchar=5636;
   format datatype=dna gap=- interleave=yes;
   matrix

MAL13P1.126                     TGATGATACACGTGATAGTCAAATATATGATCACAACATATGTGGACT
MAL13|MAL13P1.126               ------------------------------------------------
su_gi_contig_1927               ------------------------------------------------
H10_PfLab1_M_Plate1b.ab1        ------------------------------------------------
Pflab1_L_p3a_F06_12.ab1         ------------------------------------------------
gi|21543496|gb|BQ596770.1|BQ596 ------------------------------------------------
G12_1296_1.ab1                  ------------------------------------------------
gi|15907939|gb|BI815012.1|BI815 ------------------------------------------------

MAL13P1.126                     TATTAAAGAACACCAAGATATTCAAACAATATCTTTACAACAAGAAGA
MAL13|MAL13P1.126               ------------------------------------------------
su_gi_contig_1927               ------------------------------------------------
H10_PfLab1_M_Plate1b.ab1        ------------------------------------------------
Pflab1_L_p3a_F06_12.ab1         ------------------------------------------------
gi|21543496|gb|BQ596770.1|BQ596 ------------------------------------------------
G12_1296_1.ab1                  ------------------------------------------------
gi|15907939|gb|BI815012.1|BI815 ------------------------------------------------

MAL13P1.126                     TGACAAAAAGGTTTATTTTTACTCTTCTAGTATAGATCTTGAACATGG
MAL13|MAL13P1.126               ------------------------------------------------
su_gi_contig_1927               ------------------------------------------------
H10_PfLab1_M_Plate1b.ab1        ------------------------------------------------
Pflab1_L_p3a_F06_12.ab1         ------------------------------------------------
gi|21543496|gb|BQ596770.1|BQ596 ------------------------------------------------
G12_1296_1.ab1                  ------------------------------------------------
gi|15907939|gb|BI815012.1|BI815 ------------------------------------------------

MAL13P1.126                     GGAAATTTATAAAATAGACCAAGCACATAAGAAAAAAAAGAAAAAAAA
MAL13|MAL13P1.126               ------------------------------------------------
su_gi_contig_1927               ------------------------------------------------
H10_PfLab1_M_Plate1b.ab1        ------------------------------------------------
Pflab1_L_p3a_F06_12.ab1         ------------------------------------------------
gi|21543496|gb|BQ596770.1|BQ596 ------------------------------------------------
G12_1296_1.ab1                  ------------------------------------------------
gi|15907939|gb|BI815012.1|BI815 ------------------------------------------------

MAL13P1.126                     AAAAAAAAAAAAGGAAAAGGAAAAGGAAAAGGAAAAGGAAAAGGAAAA
MAL13|MAL13P1.126               ------------------------------------------------
su_gi_contig_1927               ------------------------------------------------
H10_PfLab1_M_Plate1b.ab1        ------------------------------------------------
Pflab1_L_p3a_F06_12.ab1         ------------------------------------------------
gi|21543496|gb|BQ596770.1|BQ596 ------------------------------------------------
G12_1296_1.ab1                  ------------------------------------------------
gi|15907939|gb|BI815012.1|BI815 ------------------------------------------------

MAL13P1.126                     GGAAAAGGTAAAGGAAAAGGAAAAGGAAAAGGAAAAGGAAAAGGAAAA
MAL13|MAL13P1.126               ------------------------------------------------
su_gi_contig_1927               ------------------------------------------------
H10_PfLab1_M_Plate1b.ab1        ------------------------------------------------
Pflab1_L_p3a_F06_12.ab1         ------------------------------------------------
gi|21543496|gb|BQ596770.1|BQ596 ------------------------------------------------
G12_1296_1.ab1                  ------------------------------------------------
gi|15907939|gb|BI815012.1|BI815 ------------------------------------------------

MAL13P1.126                     GGAAAAGGAAAAGGAAAAACATAAAGATGAACATAAAGATGAACATAA
MAL13|MAL13P1.126               ------------------------------------------------
su_gi_contig_1927               ------------------------------------------------
H10_PfLab1_M_Plate1b.ab1        ------------------------------------------------
Pflab1_L_p3a_F06_12.ab1         ------------------------------------------------
gi|21543496|gb|BQ596770.1|BQ596 ------------------------------------------------
G12_1296_1.ab1                  ------------------------------------------------
gi|15907939|gb|BI815012.1|BI815 ------------------------------------------------

MAL13P1.126                     AGATGAACATAAAGACACATATAATGATAAACATAGTGATAAACATAG
MAL13|MAL13P1.126               ------------------------------------------------
su_gi_contig_1927               ------------------------------------------------
H10_PfLab1_M_Plate1b.ab1        ------------------------------------------------
Pflab1_L_p3a_F06_12.ab1         ------------------------------------------------
gi|21543496|gb|BQ596770.1|BQ596 ------------------------------------------------
G12_1296_1.ab1                  ------------------------------------------------
gi|15907939|gb|BI815012.1|BI815 ------------------------------------------------

MAL13P1.126                     TGATAAACATAGTGATAAACATAATGATAAACATAGTGATAAACATAG
MAL13|MAL13P1.126               ------------------------------------------------
su_gi_contig_1927               ------------------------------------------------
H10_PfLab1_M_Plate1b.ab1        ------------------------------------------------
Pflab1_L_p3a_F06_12.ab1         ------------------------------------------------
gi|21543496|gb|BQ596770.1|BQ596 ------------------------------------------------
G12_1296_1.ab1                  ------------------------------------------------
gi|15907939|gb|BI815012.1|BI815 ------------------------------------------------

MAL13P1.126                     TGATAAACATAGTGATAAACATAATGATAAACATAATGATAAACATAA
MAL13|MAL13P1.126               ------------------------------------------------
su_gi_contig_1927               ------------------------------------------------
H10_PfLab1_M_Plate1b.ab1        ------------------------------------------------
Pflab1_L_p3a_F06_12.ab1         ------------------------------------------------
gi|21543496|gb|BQ596770.1|BQ596 ------------------------------------------------
G12_1296_1.ab1                  ------------------------------------------------
gi|15907939|gb|BI815012.1|BI815 ------------------------------------------------

MAL13P1.126                     TGATAAACATAATAATAAACATAATAACAAATACAAAAAAAGAAAAAG
MAL13|MAL13P1.126               ------------------------------------------------
su_gi_contig_1927               ------------------------------------------------
H10_PfLab1_M_Plate1b.ab1        ------------------------------------------------
Pflab1_L_p3a_F06_12.ab1         ------------------------------------------------
gi|21543496|gb|BQ596770.1|BQ596 ------------------------------------------------
G12_1296_1.ab1                  ------------------------------------------------
gi|15907939|gb|BI815012.1|BI815 ------------------------------------------------

MAL13P1.126                     TAAAAGTAAACTATATGAATTAGAAGAACAAAATTATTCAAAGAATAA
MAL13|MAL13P1.126               ------------------------------------------------
su_gi_contig_1927               ------------------------------------------------
H10_PfLab1_M_Plate1b.ab1        ------------------------------------------------
Pflab1_L_p3a_F06_12.ab1         ------------------------------------------------
gi|21543496|gb|BQ596770.1|BQ596 ------------------------------------------------
G12_1296_1.ab1                  ------------------------------------------------
gi|15907939|gb|BI815012.1|BI815 ------------------------------------------------

MAL13P1.126                     AATAAAACTGGTTGATTCAGAAAAAGAAAATATTCTCATGACAAATTT
MAL13|MAL13P1.126               ------------------------------------------------
su_gi_contig_1927               ------------------------------------------------
H10_PfLab1_M_Plate1b.ab1        ------------------------------------------------
Pflab1_L_p3a_F06_12.ab1         ------------------------------------------------
gi|21543496|gb|BQ596770.1|BQ596 ------------------------------------------------
G12_1296_1.ab1                  ------------------------------------------------
gi|15907939|gb|BI815012.1|BI815 ------------------------------------------------

MAL13P1.126                     AAAAAGTGTCTCGTCCTCTAATAATTCAGAAGATATAAAGAATGAACC
MAL13|MAL13P1.126               ------------------------------------------------
su_gi_contig_1927               ------------------------------------------------
H10_PfLab1_M_Plate1b.ab1        ------------------------------------------------
Pflab1_L_p3a_F06_12.ab1         ------------------------------------------------
gi|21543496|gb|BQ596770.1|BQ596 ------------------------------------------------
G12_1296_1.ab1                  ------------------------------------------------
gi|15907939|gb|BI815012.1|BI815 ------------------------------------------------

MAL13P1.126                     AAACATAAAACAAAATATTATCAATAATAATTTATATACATTACATAA
MAL13|MAL13P1.126               ------------------------------------------------
su_gi_contig_1927               ------------------------------------------------
H10_PfLab1_M_Plate1b.ab1        ------------------------------------------------
Pflab1_L_p3a_F06_12.ab1         ------------------------------------------------
gi|21543496|gb|BQ596770.1|BQ596 ------------------------------------------------
G12_1296_1.ab1                  ------------------------------------------------
gi|15907939|gb|BI815012.1|BI815 ------------------------------------------------

MAL13P1.126                     AAATAAAACATACATAAGTATAAGAAGTAATAAAGAAAAAAATCGTGT
MAL13|MAL13P1.126               ------------------------------------------------
su_gi_contig_1927               ------------------------------------------------
H10_PfLab1_M_Plate1b.ab1        ------------------------------------------------
Pflab1_L_p3a_F06_12.ab1         ------------------------------------------------
gi|21543496|gb|BQ596770.1|BQ596 ------------------------------------------------
G12_1296_1.ab1                  ------------------------------------------------
gi|15907939|gb|BI815012.1|BI815 ------------------------------------------------

MAL13P1.126                     AATTAAATTACCAAAACTAAATTTCACAAATAACCTCGAATCTTCTTC
MAL13|MAL13P1.126               ------------------------------------------------
su_gi_contig_1927               ------------------------------------------------
H10_PfLab1_M_Plate1b.ab1        ------------------------------------------------
Pflab1_L_p3a_F06_12.ab1         ------------------------------------------------
gi|21543496|gb|BQ596770.1|BQ596 ------------------------------------------------
G12_1296_1.ab1                  ------------------------------------------------
gi|15907939|gb|BI815012.1|BI815 ------------------------------------------------

MAL13P1.126                     AAATGACTAAACGAGAGGATTATTAATAAAAAAAAAAAAGAAAAAAAA
MAL13|MAL13P1.126               ------------------------------------------------
su_gi_contig_1927               ------------------------------------------------
H10_PfLab1_M_Plate1b.ab1        ------------------------------------------------
Pflab1_L_p3a_F06_12.ab1         ------------------------------------------------
gi|21543496|gb|BQ596770.1|BQ596 ------------------------------------------------
G12_1296_1.ab1                  ------------------------------------------------
gi|15907939|gb|BI815012.1|BI815 ------------------------------------------------

MAL13P1.126                     AAAAAAAAAAGAAAAAAAAAAAGTATATTTTTTTGAAAATCCATTCAT
MAL13|MAL13P1.126               ------------------------------------------------
su_gi_contig_1927               ------------------------------------------------
H10_PfLab1_M_Plate1b.ab1        ------------------------------------------------
Pflab1_L_p3a_F06_12.ab1         ------------------------------------------------
gi|21543496|gb|BQ596770.1|BQ596 ------------------------------------------------
G12_1296_1.ab1                  ------------------------------------------------
gi|15907939|gb|BI815012.1|BI815 ------------------------------------------------

MAL13P1.126                     TATAATATTCCATTAAAATTTAACAATATATACATATATATATATATA
MAL13|MAL13P1.126               ------------------------------------------------
su_gi_contig_1927               ------------------------------------------------
H10_PfLab1_M_Plate1b.ab1        ------------------------------------------------
Pflab1_L_p3a_F06_12.ab1         ------------------------------------------------
gi|21543496|gb|BQ596770.1|BQ596 ------------------------------------------------
G12_1296_1.ab1                  ------------------------------------------------
gi|15907939|gb|BI815012.1|BI815 ------------------------------------------------

MAL13P1.126                     CATATATGTGTGTTTTTTTTTTTTTTTTTCCTTGTGGAATAATTATTC
MAL13|MAL13P1.126               ------------------------------------------------
su_gi_contig_1927               ------------------------------------------------
H10_PfLab1_M_Plate1b.ab1        ------------------------------------------------
Pflab1_L_p3a_F06_12.ab1         ------------------------------------------------
gi|21543496|gb|BQ596770.1|BQ596 ------------------------------------------------
G12_1296_1.ab1                  ------------------------------------------------
gi|15907939|gb|BI815012.1|BI815 ------------------------------------------------

MAL13P1.126                     ATTTTAAAATGCATGTCTGATTTTTTGTTGCTCAAAATATAATTCATA
MAL13|MAL13P1.126               ------------------------------------------------
su_gi_contig_1927               ------------------------------------------------
H10_PfLab1_M_Plate1b.ab1        ------------------------------------------------
Pflab1_L_p3a_F06_12.ab1         ------------------------------------------------
gi|21543496|gb|BQ596770.1|BQ596 ------------------------------------------------
G12_1296_1.ab1                  ------------------------------------------------
gi|15907939|gb|BI815012.1|BI815 ------------------------------------------------

MAL13P1.126                     ATCATATGTATTAGGAAAAAAAAAAAAAAAAAAAAAAAAATATATATA
MAL13|MAL13P1.126               ------------------------------------------------
su_gi_contig_1927               ------------------------------------------------
H10_PfLab1_M_Plate1b.ab1        ------------------------------------------------
Pflab1_L_p3a_F06_12.ab1         ------------------------------------------------
gi|21543496|gb|BQ596770.1|BQ596 ------------------------------------------------
G12_1296_1.ab1                  ------------------------------------------------
gi|15907939|gb|BI815012.1|BI815 ------------------------------------------------

MAL13P1.126                     CATATATATATATATATATATATATATGCACAAAAAAAAAAAAAAAAA
MAL13|MAL13P1.126               ------------------------------------------------
su_gi_contig_1927               ------------------------------------------------
H10_PfLab1_M_Plate1b.ab1        ------------------------------------------------
Pflab1_L_p3a_F06_12.ab1         ------------------------------------------------
gi|21543496|gb|BQ596770.1|BQ596 ------------------------------------------------
G12_1296_1.ab1                  ------------------------------------------------
gi|15907939|gb|BI815012.1|BI815 ------------------------------------------------

MAL13P1.126                     AATATATATACATATATATATATATATATATATATATATATATATGCA
MAL13|MAL13P1.126               ------------------------------------------------
su_gi_contig_1927               ------------------------------------------------
H10_PfLab1_M_Plate1b.ab1        ------------------------------------------------
Pflab1_L_p3a_F06_12.ab1         ------------------------------------------------
gi|21543496|gb|BQ596770.1|BQ596 ------------------------------------------------
G12_1296_1.ab1                  ------------------------------------------------
gi|15907939|gb|BI815012.1|BI815 ------------------------------------------------

MAL13P1.126                     CAAAAAAAAAAAAAAAAAAAACATTGTACGCACATTTTATATGTGGAT
MAL13|MAL13P1.126               ------------------------------------------------
su_gi_contig_1927               ------------------------------------------------
H10_PfLab1_M_Plate1b.ab1        ------------------------------------------------
Pflab1_L_p3a_F06_12.ab1         ------------------------------------------------
gi|21543496|gb|BQ596770.1|BQ596 ------------------------------------------------
G12_1296_1.ab1                  ------------------------------------------------
gi|15907939|gb|BI815012.1|BI815 ------------------------------------------------

MAL13P1.126                     ACATATATTTTTTTTTCTGATTATCCCACTTATGAAACTTTATTAATT
MAL13|MAL13P1.126               ------------------------------------------------
su_gi_contig_1927               ----ATATTTTTTTTTCTGATTATCCCACTTATGAAACTTTATTAATT
H10_PfLab1_M_Plate1b.ab1        ----ATATTTTTTTTTCTGATTATCCCACTTATGAAACTTTATTAATT
Pflab1_L_p3a_F06_12.ab1         ------------------------------------------------
gi|21543496|gb|BQ596770.1|BQ596 ------------------------------------------------
G12_1296_1.ab1                  ------------------------------------------------
gi|15907939|gb|BI815012.1|BI815 ------------------------------------------------

MAL13P1.126                     TTGTAAAACATTAAATATACCTATATAAATATGAAAAAACATAAACTA
MAL13|MAL13P1.126               ------------------------------------------------
su_gi_contig_1927               TTGTAAAACATTAAATATACCTATATAAATATGAAAAAACATAAACTA
H10_PfLab1_M_Plate1b.ab1        TTGTAAAACATTAAATATACCTATATAAATATGAAAAAACATAAACTA
Pflab1_L_p3a_F06_12.ab1         ------------------------------------------------
gi|21543496|gb|BQ596770.1|BQ596 ------------------------------------------------
G12_1296_1.ab1                  ------------------------------------------------
gi|15907939|gb|BI815012.1|BI815 ------------------------------------------------

MAL13P1.126                     ATTATAAAAAGAAATAAGCATTATGTCCACTTTTTTTAATATATATAT
MAL13|MAL13P1.126               ------------------------------------------------
su_gi_contig_1927               ATTATAAAAAGAAATAAGCATTATGTCCACTTTTTTTAATATATATAT
H10_PfLab1_M_Plate1b.ab1        ATTATAAAAAGAAATAAGCATTATGTCCACTTTTTTTAATATATATAT
Pflab1_L_p3a_F06_12.ab1         ------------------------------------------------
gi|21543496|gb|BQ596770.1|BQ596 ------------------------------------------------
G12_1296_1.ab1                  ------------------------------------------------
gi|15907939|gb|BI815012.1|BI815 ------------------------------------------------

MAL13P1.126                     ATATAATAAATATATATTTTAAAAAATAATCATAATGTTATAACTTTT
MAL13|MAL13P1.126               ------------------------------------------------
su_gi_contig_1927               ATATAATAAATATATATTTTAAAAAATAATCATAATGTTATAACTTTT
H10_PfLab1_M_Plate1b.ab1        ATATAATAAATATATATTTTAAAAAATAATCATAATGTTATAACTTTT
Pflab1_L_p3a_F06_12.ab1         ------------TATATTTTAAAAAATAATCATAATGTTATAACTTTT
gi|21543496|gb|BQ596770.1|BQ596 ------------------------------------------------
G12_1296_1.ab1                  ------------------------------------------------
gi|15907939|gb|BI815012.1|BI815 ------------------------------------------------

MAL13P1.126                     ATATATTTTTTTTTAAACATTTCCATAATTTATTTGTTTATCCTTTAA
MAL13|MAL13P1.126               ------------------------------------------------
su_gi_contig_1927               ATATATTTTTTTTTAAACATTTCCATAATTTATTTGTTTATCCTTTAA
H10_PfLab1_M_Plate1b.ab1        ATATATTTTTTTTTAAACATTTCCATAATTTATTTGTTTATCCTTTAA
Pflab1_L_p3a_F06_12.ab1         ATATATTTTTTTTTAAACATTTCCATAATTTATTTGTTTATCCTTTAA
gi|21543496|gb|BQ596770.1|BQ596 ------------------------------------------------
G12_1296_1.ab1                  ------------------------------------------------
gi|15907939|gb|BI815012.1|BI815 ------------------------------------------------

MAL13P1.126                     CCTTTTTATAGTATGAATAATTCAACATCATGTGTGTCCATTAACGTA
MAL13|MAL13P1.126               ------------ATGAATAATTCAACATCATGTGTGTCCATTAACGTA
su_gi_contig_1927               CCTTTTTATAGTATGAATAATTCAACATCATGTGTGTCCATTAACGTA
H10_PfLab1_M_Plate1b.ab1        CCTTTTTATAGTATGAATAATTCAACATCATGTGTGTCCATTAACGTA
Pflab1_L_p3a_F06_12.ab1         CCTTTTTATAGTATGAATAATTCAACATCATGTGTGTCCATTAACGTA
gi|21543496|gb|BQ596770.1|BQ596 ------------------------------------------------
G12_1296_1.ab1                  ------------------------------------------------
gi|15907939|gb|BI815012.1|BI815 ------------------------------------------------

MAL13P1.126                     CAAGATATATTATTCAATTTGGCAAAACAGAAGGATGAGAGAATTTTT
MAL13|MAL13P1.126               CAAGATATATTATTCAATTTGGCAAAACAGAAGGATGAGAGAATTTTT
su_gi_contig_1927               CAAGATATATTATTCAATTTGGCAAAACAGAAGGATGAGAGAATTTTT
H10_PfLab1_M_Plate1b.ab1        CAAGATATATTATTCAATTTGGCAAAACAGAAGGATGAGAGAATTTTT
Pflab1_L_p3a_F06_12.ab1         CAAGATATATTATTCAATTTGGCAAAACAGAAGGATGAGAGAATTTTT
gi|21543496|gb|BQ596770.1|BQ596 ------------------------------------------------
G12_1296_1.ab1                  ------------------------------------------------
gi|15907939|gb|BI815012.1|BI815 ------------------------------------------------

MAL13P1.126                     TATTTTCTGGAAAAAGATAAAACACTAATTAATATTCAAGACGGAAAT
MAL13|MAL13P1.126               TATTTTCTGGAAAAAGATAAAACACTAATTAATATTCAAGACGGAAAT
su_gi_contig_1927               TATTTTCTGGAAAAAGATAAAACACTAATTAATATTCAAGACGGAAAT
H10_PfLab1_M_Plate1b.ab1        TATTTTCTGGAAAAAGATAAAACACTAATTAATATTCAAGACGGAAAT
Pflab1_L_p3a_F06_12.ab1         TATTTTCTGGAAAAAGATAAAACACTAATTAATATTCAAGACGGAAAT
gi|21543496|gb|BQ596770.1|BQ596 ------------------------------------------------
G12_1296_1.ab1                  ------------------------------------------------
gi|15907939|gb|BI815012.1|BI815 ------------------------------------------------

MAL13P1.126                     GGTTACATATAAAAAACAAACATTATATATATATAATATATATATATA
MAL13|MAL13P1.126               G-----------------------------------------------
su_gi_contig_1927               G-----------------------------------------------
H10_PfLab1_M_Plate1b.ab1        G-----------------------------------------------
Pflab1_L_p3a_F06_12.ab1         G-----------------------------------------------
gi|21543496|gb|BQ596770.1|BQ596 ------------------------------------------------
G12_1296_1.ab1                  ------------------------------------------------
gi|15907939|gb|BI815012.1|BI815 ------------------------------------------------

MAL13P1.126                     TTCCATCATTTTTTAAATTATAAATATATATATATATATATATATATA
MAL13|MAL13P1.126               ------------------------------------------------
su_gi_contig_1927               ------------------------------------------------
H10_PfLab1_M_Plate1b.ab1        ------------------------------------------------
Pflab1_L_p3a_F06_12.ab1         ------------------------------------------------
gi|21543496|gb|BQ596770.1|BQ596 ------------------------------------------------
G12_1296_1.ab1                  ------------------------------------------------
gi|15907939|gb|BI815012.1|BI815 ------------------------------------------------

MAL13P1.126                     GGAAACAGTTTATTACACTGGGCTGTCTTTTTGAATAATGTATATTTA
MAL13|MAL13P1.126               -GAAACAGTTTATTACACTGGGCTGTCTTTTTGAATAATGTATATTTA
su_gi_contig_1927               -GAAACAGTTTATTACACTGGGCTGTCTTTTTGAATAATGTATATTTA
H10_PfLab1_M_Plate1b.ab1        -GAAACAGTTTATTACACTGGGCTGTCTTTTTGAATAATGTATATTTA
Pflab1_L_p3a_F06_12.ab1         -GAAACAGTTTATTACACTGGGCTGTCTTTTTGAATAATGTATATTTA
gi|21543496|gb|BQ596770.1|BQ596 ------------------------------------------------
G12_1296_1.ab1                  ------------------------------------------------
gi|15907939|gb|BI815012.1|BI815 ------------------------------------------------

MAL13P1.126                     GTATACTACTTACTAGAAAACAGTAACAATAATAAAAAAAATAAAAGA
MAL13|MAL13P1.126               GTATACTACTTACTAGAAAACA--------------------------
su_gi_contig_1927               GTATACTACTTACTAGAAAACA--------------------------
H10_PfLab1_M_Plate1b.ab1        GTATACTACTTACTAGAAAACA--------------------------
Pflab1_L_p3a_F06_12.ab1         GTATACTACTTACTAGAAAACA--------------------------
gi|21543496|gb|BQ596770.1|BQ596 ------------------------------------------------
G12_1296_1.ab1                  ------------------------------------------------
gi|15907939|gb|BI815012.1|BI815 ------------------------------------------------

MAL13P1.126                     GATAAAAGAAATATGCCATCTTAATGTTATTATGTTTAACATTTTTTG
MAL13|MAL13P1.126               ------------------------------------------------
su_gi_contig_1927               ------------------------------------------------
H10_PfLab1_M_Plate1b.ab1        ------------------------------------------------
Pflab1_L_p3a_F06_12.ab1         ------------------------------------------------
gi|21543496|gb|BQ596770.1|BQ596 ------------------------------------------------
G12_1296_1.ab1                  ------------------------------------------------
gi|15907939|gb|BI815012.1|BI815 ------------------------------------------------

MAL13P1.126                     TTGTATATATATATATATATATATATATATATATATATATATTTATTT
MAL13|MAL13P1.126               ------------------------------------------------
su_gi_contig_1927               ------------------------------------------------
H10_PfLab1_M_Plate1b.ab1        ------------------------------------------------
Pflab1_L_p3a_F06_12.ab1         ------------------------------------------------
gi|21543496|gb|BQ596770.1|BQ596 ------------------------------------------------
G12_1296_1.ab1                  ------------------------------------------------
gi|15907939|gb|BI815012.1|BI815 ------------------------------------------------

MAL13P1.126                     ATTTTTTTTTTTTTTTTTTTTTTTTTTTTTTTTTTTTTTGGAAGATGC
MAL13|MAL13P1.126               --------------------------------------------ATGC
su_gi_contig_1927               --------------------------------------------ATGC
H10_PfLab1_M_Plate1b.ab1        --------------------------------------------ATGC
Pflab1_L_p3a_F06_12.ab1         --------------------------------------------ATGC
gi|21543496|gb|BQ596770.1|BQ596 ------------------------------------------------
G12_1296_1.ab1                  ------------------------------------------------
gi|15907939|gb|BI815012.1|BI815 ------------------------------------------------

MAL13P1.126                     TGAAAGGGATATTAAATCACATTCAAAGCAGACCCCATTATTCTGGGC
MAL13|MAL13P1.126               TGAAAGGGATATTAAATCACATTCAAAGCAGACCCCATTATTCTGGGC
su_gi_contig_1927               TGAAAGGGATATTAAATCACATTCAAAGCAGACCCCATTATTCTGGGC
H10_PfLab1_M_Plate1b.ab1        TGAAAGGGATATTAAATCACATTCAAAGCAGACCCCATTATTCTGGGC
Pflab1_L_p3a_F06_12.ab1         TGAAAGGGATATTAAATCACATTCAAAGCAGACCCCATTATTCTGGGC
gi|21543496|gb|BQ596770.1|BQ596 ------------------------------------------------
G12_1296_1.ab1                  ------------------------------------------------
gi|15907939|gb|BI815012.1|BI815 ------------------------------------------------

MAL13P1.126                     CATATGCTCAAATAATATTCTTATGATATATATTTTAAATAAGTATGG
MAL13|MAL13P1.126               CATATGCTCAAATAATATTCTTATGATATATATTTTAAATAAGTATGG
su_gi_contig_1927               CATATGCTCAAATAATATTCTTATGATATATATTTTAAATAAGTATGG
H10_PfLab1_M_Plate1b.ab1        CATATGCTCAAATAATATTCTTATGATATATATTTTAAATAAGTATGG
Pflab1_L_p3a_F06_12.ab1         CATATGCTCAAATAATATTCTTATGATATATATTTTAAATAAGTATGG
gi|21543496|gb|BQ596770.1|BQ596 -------TCAAATAATATTCTTATGATATATATTTTAAATAAGTATGG
G12_1296_1.ab1                  -----------ATAATATTCTTATGATATATATTTTAAATAAGTATGG
gi|15907939|gb|BI815012.1|BI815 ------------------------------------------------

MAL13P1.126                     AAGTAATTTATTTCAAGAAGATGACAAAGGATATAATTGTCTTATCAT
MAL13|MAL13P1.126               AAGTAATTTATTTCAAGAAGATGACAAAGGATATAATTGTCTTATCAT
su_gi_contig_1927               AAGTAATTTATTTCAAGAAGATGACAAAGGATATAATTGTCTTATCAT
H10_PfLab1_M_Plate1b.ab1        AAGTAATTTATTTCAAGAAGATGACAAAGGATATAATTGTCTTATCAT
Pflab1_L_p3a_F06_12.ab1         AAGTAATTTATTTCAAGAAGATGACAAAGGATATAATTGTCTTATCAT
gi|21543496|gb|BQ596770.1|BQ596 AAGTAATTTATTTCAAGAAGATGACAAAGGATATAATTGTCTTATCAT
G12_1296_1.ab1                  AAGTAATTTATTTCAAGAAGATGACAAAGGATATAATTGTCTTATCAT
gi|15907939|gb|BI815012.1|BI815 ------------------------------------------------

MAL13P1.126                     AAGTATTCAGTATAATCATATTTTAGCTTTTTTTTATTTACTATATCT
MAL13|MAL13P1.126               AAGTATTCAGTATAATCATATTTTAGCTTTTTTTTATTTACTATATCT
su_gi_contig_1927               AAGTATTCAGTATAATCATATTTTAGCTTTTTTTTATTTACTATATCT
H10_PfLab1_M_Plate1b.ab1        AAGTATTCAGTATAATCATATTTTAGCTTTTTTTTATTTACTATATCT
Pflab1_L_p3a_F06_12.ab1         AAGTATTCAGTATAATCATATTTTA-----------------------
gi|21543496|gb|BQ596770.1|BQ596 AAGTATTCAGTATAATCATATTTTAGCTTTTTTTTATTTACTATATCT
G12_1296_1.ab1                  AAGTATTCAGTATAATCATATTTTAGCTTTTTTTTATTTACTATATCT
gi|15907939|gb|BI815012.1|BI815 ------------------------------------------------

MAL13P1.126                     AAATATTGCTATAACACATAAGGATTATAATAATTGTACGGTAATTGA
MAL13|MAL13P1.126               AAATATTGCTATAACACATAAGGATTATAATAATTGTACGGTAATTGA
su_gi_contig_1927               AAATATTGCTATAACACATAAGGATTATAATAATTGTACGGTAATTGA
H10_PfLab1_M_Plate1b.ab1        AAATATTGCTATAACACATAAGGATTATAATAATTGTACGGTAATTGA
Pflab1_L_p3a_F06_12.ab1         ------------------------------------------------
gi|21543496|gb|BQ596770.1|BQ596 AAATATTGCTATAACACATAAGGATTATAATAATTGTACGGTAATTGA
G12_1296_1.ab1                  AAATATTGCTATAACACATAAGGATTATAATAATTGTACGGTAATTGA
gi|15907939|gb|BI815012.1|BI815 ------------------------------------------------

MAL13P1.126                     TTGGGCAGCATATAATAATAATTTATTCTTCCTTCG-TTTTTTTTCAA
MAL13|MAL13P1.126               TTGGGCAGCATATAATAATAATTTATTCTTCCTTCG-TTTTTTTTCAA
su_gi_contig_1927               TTGGGCAGCATATAATAATAATTTATTCTTCCTTCG-TTTTTTTTCAA
H10_PfLab1_M_Plate1b.ab1        TTGGGCAGCATATAATAATAATTTATTCTTCCTTCG-TTTTTTTTCAA
Pflab1_L_p3a_F06_12.ab1         ------------------------------------------------
gi|21543496|gb|BQ596770.1|BQ596 TTGGGCAGCATATAATAATAATTTATTCTTCCTTCG-TTTTTTTTCAA
G12_1296_1.ab1                  TTGGGCAGCATATAATAATAATTTATTCTTCCTTCGTTTTTTTTTCAA
gi|15907939|gb|BI815012.1|BI815 ------------------------------------------------

MAL13P1.126                     TATTTATGAACAATTTATATTCTCTTAATTTAAATACTCCAACATCAA
MAL13|MAL13P1.126               TATTTATGAACAATTTATATTCTCTTAATTTAAATACTCCAACATCAA
su_gi_contig_1927               TATTTATGAACAATTTATATTCTCTTAATTTAAATACTCCAACATCAA
H10_PfLab1_M_Plate1b.ab1        TATTTATGAACAATTTATATTCTCTTAATTTAAATACTCCAACATCAA
Pflab1_L_p3a_F06_12.ab1         ------------------------------------------------
gi|21543496|gb|BQ596770.1|BQ596 TATTTATGAACAATTTATATTCTCTTAATTTAAATACTCCAACATCAA
G12_1296_1.ab1                  TATTTATGAACAATTTATATTCTCTTAATTTAAATACTCCAACATCAA
gi|15907939|gb|BI815012.1|BI815 ------------------------------------------------

MAL13P1.126                     CATTACACAAAGCTATAATTGGAAACTCGTATGAAGCATGTGTATATT
MAL13|MAL13P1.126               CATTACACAAAGCTATAATTGGAAACTCGTATGAAGCATGTGTATATT
su_gi_contig_1927               CATTACACAAAGCTATAATTGGAAACTCGTATGAAGCATGTGTATATT
H10_PfLab1_M_Plate1b.ab1        CATTACACAAA-------------------------------------
Pflab1_L_p3a_F06_12.ab1         ------------------------------------------------
gi|21543496|gb|BQ596770.1|BQ596 CATTACACAAAGCTATAATTGGAAACTCGTATGAAGCATGTGTATATT
G12_1296_1.ab1                  CATTACACAAAGCTATAATTGGAAACTCGTATGAAGCATGTGTATATT
gi|15907939|gb|BI815012.1|BI815 ------------------------------------------------

MAL13P1.126                     TAATTATGAACAAGCATCAAAATGTTTACGACATAGGAACGGATGACA
MAL13|MAL13P1.126               TAATTATGAACAAGCATCAAAATGTTTACGACATAGGAACGGATGACA
su_gi_contig_1927               TAATTATGAACAAGCATCAAAATGTTTACGACATAGGAACGGATGACA
H10_PfLab1_M_Plate1b.ab1        ------------------------------------------------
Pflab1_L_p3a_F06_12.ab1         ------------------------------------------------
gi|21543496|gb|BQ596770.1|BQ596 TAATTATGAACAAGCATCAAAATGTTTACGACATAGGAACGGATGACA
G12_1296_1.ab1                  TAATTATGAACAAGCATCAAAATGTTTACGACATAGGAACGGATGACA
gi|15907939|gb|BI815012.1|BI815 ------------------------------------------------

MAL13P1.126                     AGGTAAACAAATAAAATAAAAAAAAATAAAAATAAAAAATAAAAAAGA
MAL13|MAL13P1.126               AG----------------------------------------------
su_gi_contig_1927               AG----------------------------------------------
H10_PfLab1_M_Plate1b.ab1        ------------------------------------------------
Pflab1_L_p3a_F06_12.ab1         ------------------------------------------------
gi|21543496|gb|BQ596770.1|BQ596 AG----------------------------------------------
G12_1296_1.ab1                  AG----------------------------------------------
gi|15907939|gb|BI815012.1|BI815 ------------------------------------------------

MAL13P1.126                     AAAAAATGAATGATATGTATTTATATATATATATATATATTAATACAC
MAL13|MAL13P1.126               ------------------------------------------------
su_gi_contig_1927               ------------------------------------------------
H10_PfLab1_M_Plate1b.ab1        ------------------------------------------------
Pflab1_L_p3a_F06_12.ab1         ------------------------------------------------
gi|21543496|gb|BQ596770.1|BQ596 ------------------------------------------------
G12_1296_1.ab1                  ------------------------------------------------
gi|15907939|gb|BI815012.1|BI815 ------------------------------------------------

MAL13P1.126                     TTTACATATTAATTATTTACCATATTAAAGAAAACCATTCTTCAATTT
MAL13|MAL13P1.126               ------------------------------AAAACCATTCTTCAATTT
su_gi_contig_1927               ------------------------------AAAACCATTCTTCAATTT
H10_PfLab1_M_Plate1b.ab1        ------------------------------------------------
Pflab1_L_p3a_F06_12.ab1         ------------------------------------------------
gi|21543496|gb|BQ596770.1|BQ596 ------------------------------AAAACCATTCTTCAATTT
G12_1296_1.ab1                  ------------------------------AAAACCATTCTTCAAT--
gi|15907939|gb|BI815012.1|BI815 ------------------------------------------------

MAL13P1.126                     GTTGAAGATAACAAATCCAAAATAGACCCCCGAATTTACCAGTTTCTA
MAL13|MAL13P1.126               GTTGAAGATAACAAATCCAAAATAGACCCCCGAATTTACCAGTTTCTA
su_gi_contig_1927               GTTGAAGATAACAAATCCAAAATAGACCCCCGAATTTACCAGTTTCTA
H10_PfLab1_M_Plate1b.ab1        ------------------------------------------------
Pflab1_L_p3a_F06_12.ab1         ------------------------------------------------
gi|21543496|gb|BQ596770.1|BQ596 GTTGAAGATAACAAATCCAAAATAGACCCCCGAATTTACCAGTTTCTA
G12_1296_1.ab1                  ------------------------------------------------
gi|15907939|gb|BI815012.1|BI815 ------------AAATCCAAAATAGACCCCCGAATTTACCAGTTTCTA

MAL13P1.126                     AATAGTAAGCAGGTATATAGGATATGTCAAAAGAAGGCAAATCGAAAT
MAL13|MAL13P1.126               AATAGTAAGCAGGTATATAGGATATGTCAAAAGAAGGCAAATCGAAAT
su_gi_contig_1927               AATAGTAAGCAGGTATATAGGATATGTCAAAAGAAGGCAAATCGAAAT
H10_PfLab1_M_Plate1b.ab1        ------------------------------------------------
Pflab1_L_p3a_F06_12.ab1         ------------------------------------------------
gi|21543496|gb|BQ596770.1|BQ596 AATAGTAAGCAGGTATATAGGATATGTCAAAAGAAGGCAAATCGAAAT
G12_1296_1.ab1                  ------------------------------------------------
gi|15907939|gb|BI815012.1|BI815 AATAGTAAGCAGGTATATAGGATATGTCAAAAGAAGGCAAATCGAAAT

MAL13P1.126                     ATAGACAGGAATAGAAATTTTTTATATGAAGCAAATGGTACTATAGGC
MAL13|MAL13P1.126               ATAGACAGGAATAGAAATTTTTTATATGAAGCAAATGGTACTATAGGC
su_gi_contig_1927               ATAGACAGGAATAGAAATTTTTTATATGAAGCAAATGGTACTATAGGC
H10_PfLab1_M_Plate1b.ab1        ------------------------------------------------
Pflab1_L_p3a_F06_12.ab1         ------------------------------------------------
gi|21543496|gb|BQ596770.1|BQ596 ATAGACAGGAATAGAAATTTTTTATATGAAGCAAATGGTACTATAGGC
G12_1296_1.ab1                  ------------------------------------------------
gi|15907939|gb|BI815012.1|BI815 ATAGACAGGAATAGAAATTTTTTATATGAAGCAAATGGTACTATAGGC

MAL13P1.126                     CCATACACCATTAAGAAAAAAAAAAAAGTAATAAAAATTTATTCAAAG
MAL13|MAL13P1.126               CCATACACCATTAAGAAAAAAAAAAAA---------------------
su_gi_contig_1927               CCATACACCATTAAGAAAAAAAAAAAAGTAATAAAAATTTATTCAAAG
H10_PfLab1_M_Plate1b.ab1        ------------------------------------------------
Pflab1_L_p3a_F06_12.ab1         ------------------------------------------------
gi|21543496|gb|BQ596770.1|BQ596 CCATACACCATTAAGAAAAAAAAAAAAGTAATAAAAATTTAT------
G12_1296_1.ab1                  ------------------------------------------------
gi|15907939|gb|BI815012.1|BI815 CCATACACCATTAAGAAAAAAAAAAAAGTAATAAAAATTTATTCAAAG

MAL13P1.126                     CGTTAAACAATTATATATATATATATTTATGTGTGTGTGTGTGTGTAT
MAL13|MAL13P1.126               ------------------------------------------------
su_gi_contig_1927               CGTTAAACAATTATATATATATATATTTATGTGTGTGTGTGTGTGTAT
H10_PfLab1_M_Plate1b.ab1        ------------------------------------------------
Pflab1_L_p3a_F06_12.ab1         ------------------------------------------------
gi|21543496|gb|BQ596770.1|BQ596 ------------------------------------------------
G12_1296_1.ab1                  ------------------------------------------------
gi|15907939|gb|BI815012.1|BI815 CGTTAAACAATTATATATATATATATTTATGTGTGTGTGTGTGTGTAT

MAL13P1.126                     ATGTTTTTTTTTAGTTGCCCATATTTCTTAGCATTTATACAAAATATA
MAL13|MAL13P1.126               --------------TTGCCCATATTTCTTAGCATTTATACAAAATATA
su_gi_contig_1927               ATGTTTTTTTTTAGTTGCCCATATTTCTTAGCATTTATACAAAATATA
H10_PfLab1_M_Plate1b.ab1        ------------------------------------------------
Pflab1_L_p3a_F06_12.ab1         ------------------------------------------------
gi|21543496|gb|BQ596770.1|BQ596 ------------------------------------------------
G12_1296_1.ab1                  ------------------------------------------------
gi|15907939|gb|BI815012.1|BI815 ATGTTTTTTTTTAGTTGCCCATATTTCTTAGCATTTATACAAAATATA

MAL13P1.126                     TTGAAAATAAGGCAATTTTACTATACCCACTGATGTTGCTATTTCTTT
MAL13|MAL13P1.126               TTGAAAATAAGGCAATTTTACTATACCCACTGATGTTGCTATTTCTTT
su_gi_contig_1927               TTGAAAATAAGGCAATTTTACTATACCCACTGATGTTGCTATTTCTTT
H10_PfLab1_M_Plate1b.ab1        ------------------------------------------------
Pflab1_L_p3a_F06_12.ab1         ------------------------------------------------
gi|21543496|gb|BQ596770.1|BQ596 ------------------------------------------------
G12_1296_1.ab1                  ------------------------------------------------
gi|15907939|gb|BI815012.1|BI815 TTGAAAATAAGGCAATTTTACTATACCCACTGATGTTGCTATTTCTTT

MAL13P1.126                     ATGTCTATTTAAACATAACATACTTCCTATACGTAACCAAAAAAAAAA
MAL13|MAL13P1.126               ATGTCTATTTAAACATAACATACTTCCTATAC----------------
su_gi_contig_1927               ATGTCTATTTAAACATAACATACTTCCTATACGTAACCAAAAAAAAA-
H10_PfLab1_M_Plate1b.ab1        ------------------------------------------------
Pflab1_L_p3a_F06_12.ab1         ------------------------------------------------
gi|21543496|gb|BQ596770.1|BQ596 ------------------------------------------------
G12_1296_1.ab1                  ------------------------------------------------
gi|15907939|gb|BI815012.1|BI815 ATGTCTATTTAAACATAACATACTTCCTATACGTAACCAAAAAAAAA-

MAL13P1.126                     AAAAAAAAAAAAAAAAAAAAAAAAAAAATATACATATATATATATATA
MAL13|MAL13P1.126               ------------------------------------------------
su_gi_contig_1927               ------------------------------------------------
H10_PfLab1_M_Plate1b.ab1        ------------------------------------------------
Pflab1_L_p3a_F06_12.ab1         ------------------------------------------------
gi|21543496|gb|BQ596770.1|BQ596 ------------------------------------------------
G12_1296_1.ab1                  ------------------------------------------------
gi|15907939|gb|BI815012.1|BI815 ------------------------------------------------

MAL13P1.126                     TATATATATACATATATATATATTTTTTTTTTTATGTATGTATATTTT
MAL13|MAL13P1.126               ------------------------------------------------
su_gi_contig_1927               ------------------------------------------------
H10_PfLab1_M_Plate1b.ab1        ------------------------------------------------
Pflab1_L_p3a_F06_12.ab1         ------------------------------------------------
gi|21543496|gb|BQ596770.1|BQ596 ------------------------------------------------
G12_1296_1.ab1                  ------------------------------------------------
gi|15907939|gb|BI815012.1|BI815 ------------------------------------------------

MAL13P1.126                     CATAACTTCGTAATATCCTTTTAGGCTAGAAAATATATAAACGGACAA
MAL13|MAL13P1.126               -------------------------CTAGAAAATATATAAACGGACAA
su_gi_contig_1927               ------------------------------------------------
H10_PfLab1_M_Plate1b.ab1        ------------------------------------------------
Pflab1_L_p3a_F06_12.ab1         ------------------------------------------------
gi|21543496|gb|BQ596770.1|BQ596 ------------------------------------------------
G12_1296_1.ab1                  ------------------------------------------------
gi|15907939|gb|BI815012.1|BI815 ------------------------------------------------

MAL13P1.126                     CAATTATACCTAGACTTATTTCATCCCTTCCTTTTTGTCATATATTAT
MAL13|MAL13P1.126               CAATTATACCTAGACTTATTTCATCCCTTCCTTTTTGTCATATATTAT
su_gi_contig_1927               ------------------------------------------------
H10_PfLab1_M_Plate1b.ab1        ------------------------------------------------
Pflab1_L_p3a_F06_12.ab1         ------------------------------------------------
gi|21543496|gb|BQ596770.1|BQ596 ------------------------------------------------
G12_1296_1.ab1                  ------------------------------------------------
gi|15907939|gb|BI815012.1|BI815 ------------------------------------------------

MAL13P1.126                     TTTGTGGTTACTAGCAACCCAGGATATTTGGAAAATAATAAGAACAAT
MAL13|MAL13P1.126               TTTGTGGTTACTAGCAACCCAGGATATTTGGAAAATAATAAGAACAAT
su_gi_contig_1927               ------------------------------------------------
H10_PfLab1_M_Plate1b.ab1        ------------------------------------------------
Pflab1_L_p3a_F06_12.ab1         ------------------------------------------------
gi|21543496|gb|BQ596770.1|BQ596 ------------------------------------------------
G12_1296_1.ab1                  ------------------------------------------------
gi|15907939|gb|BI815012.1|BI815 ------------------------------------------------

MAL13P1.126                     GTGCCCAATATCAATTTGGAAGGTAAGAAAAAAAAGGACATGAACATG
MAL13|MAL13P1.126               GTGCCCAATATCAATTTGGAAGGTAAGAAAAAAAAGGACATGAACATG
su_gi_contig_1927               ------------------------------------------------
H10_PfLab1_M_Plate1b.ab1        ------------------------------------------------
Pflab1_L_p3a_F06_12.ab1         ------------------------------------------------
gi|21543496|gb|BQ596770.1|BQ596 ------------------------------------------------
G12_1296_1.ab1                  ------------------------------------------------
gi|15907939|gb|BI815012.1|BI815 ------------------------------------------------

MAL13P1.126                     AAATGTAGAAATGGAGATAATGATAAAGATACATATAATGATGTAGAT
MAL13|MAL13P1.126               AAATGTAGAAATGGAGATAATGATAAAGATACATATAATGATGTAGAT
su_gi_contig_1927               ------------------------------------------------
H10_PfLab1_M_Plate1b.ab1        ------------------------------------------------
Pflab1_L_p3a_F06_12.ab1         ------------------------------------------------
gi|21543496|gb|BQ596770.1|BQ596 ------------------------------------------------
G12_1296_1.ab1                  ------------------------------------------------
gi|15907939|gb|BI815012.1|BI815 ------------------------------------------------

MAL13P1.126                     ACAAAAGATGAGGAATATAAAGATAAGCCTTTAAATGATTATGATAAG
MAL13|MAL13P1.126               ACAAAAGATGAGGAATATAAAGATAAGCCTTTAAATGATTATGATAAG
su_gi_contig_1927               ------------------------------------------------
H10_PfLab1_M_Plate1b.ab1        ------------------------------------------------
Pflab1_L_p3a_F06_12.ab1         ------------------------------------------------
gi|21543496|gb|BQ596770.1|BQ596 ------------------------------------------------
G12_1296_1.ab1                  ------------------------------------------------
gi|15907939|gb|BI815012.1|BI815 ------------------------------------------------

MAL13P1.126                     AAAGCAAATAATAAAGAGAGGCCAAAAGAAAATATTACCTTTCAATAT
MAL13|MAL13P1.126               AAAGCAAATAATAAAGAGAGGCCAAAAGAAAATATTACCTTTCAATAT
su_gi_contig_1927               ------------------------------------------------
H10_PfLab1_M_Plate1b.ab1        ------------------------------------------------
Pflab1_L_p3a_F06_12.ab1         ------------------------------------------------
gi|21543496|gb|BQ596770.1|BQ596 ------------------------------------------------
G12_1296_1.ab1                  ------------------------------------------------
gi|15907939|gb|BI815012.1|BI815 ------------------------------------------------

MAL13P1.126                     ATCATTAAAAATATAACGGATGAAATAAATAGATATGAAAGGAAATAC
MAL13|MAL13P1.126               ATCATTAAAAATATAACGGATGAAATAAATAGATATGAAAGGAAATAC
su_gi_contig_1927               ------------------------------------------------
H10_PfLab1_M_Plate1b.ab1        ------------------------------------------------
Pflab1_L_p3a_F06_12.ab1         ------------------------------------------------
gi|21543496|gb|BQ596770.1|BQ596 ------------------------------------------------
G12_1296_1.ab1                  ------------------------------------------------
gi|15907939|gb|BI815012.1|BI815 ------------------------------------------------

MAL13P1.126                     AAATTGGTTGAGTTTGCAAAAAGAATTAAGAAAGAAAATATTTTTGAA
MAL13|MAL13P1.126               AAATTGGTTGAGTTTGCAAAAAGAATTAAGAAAGAAAATATTTTTGAA
su_gi_contig_1927               ------------------------------------------------
H10_PfLab1_M_Plate1b.ab1        ------------------------------------------------
Pflab1_L_p3a_F06_12.ab1         ------------------------------------------------
gi|21543496|gb|BQ596770.1|BQ596 ------------------------------------------------
G12_1296_1.ab1                  ------------------------------------------------
gi|15907939|gb|BI815012.1|BI815 ------------------------------------------------

MAL13P1.126                     TTAAAAAATAGTATGGAAATAAATTGGGATATTCCACCTATAGAATTC
MAL13|MAL13P1.126               TTAAAAAATAGTATGGAAATAAATTGGGATATTCCACCTATAGAATTC
su_gi_contig_1927               ------------------------------------------------
H10_PfLab1_M_Plate1b.ab1        ------------------------------------------------
Pflab1_L_p3a_F06_12.ab1         ------------------------------------------------
gi|21543496|gb|BQ596770.1|BQ596 ------------------------------------------------
G12_1296_1.ab1                  ------------------------------------------------
gi|15907939|gb|BI815012.1|BI815 ------------------------------------------------

MAL13P1.126                     ACAGAAATTAATATGAACATGTTATGTCCTACATGTTTTCTTTTTAAA
MAL13|MAL13P1.126               ACAGAAATTAATATGAACATGTTATGTCCTACATGTTTTCTTTTTAAA
su_gi_contig_1927               ------------------------------------------------
H10_PfLab1_M_Plate1b.ab1        ------------------------------------------------
Pflab1_L_p3a_F06_12.ab1         ------------------------------------------------
gi|21543496|gb|BQ596770.1|BQ596 ------------------------------------------------
G12_1296_1.ab1                  ------------------------------------------------
gi|15907939|gb|BI815012.1|BI815 ------------------------------------------------

MAL13P1.126                     AATATAAGAACAAAACATTGTTCTTTGTGCGATAAATGTGTTGAAATA
MAL13|MAL13P1.126               AATATAAGAACAAAACATTGTTCTTTGTGCGATAAATGTGTTGAAATA
su_gi_contig_1927               ------------------------------------------------
H10_PfLab1_M_Plate1b.ab1        ------------------------------------------------
Pflab1_L_p3a_F06_12.ab1         ------------------------------------------------
gi|21543496|gb|BQ596770.1|BQ596 ------------------------------------------------
G12_1296_1.ab1                  ------------------------------------------------
gi|15907939|gb|BI815012.1|BI815 ------------------------------------------------

MAL13P1.126                     TTTGATCATCATTGTGATTTTACACTTAATTGTATGGGTATTGAAAAT
MAL13|MAL13P1.126               TTTGATCATCATTGTGATTTTACACTTAATTGTATGGGTATTGAAAAT
su_gi_contig_1927               ------------------------------------------------
H10_PfLab1_M_Plate1b.ab1        ------------------------------------------------
Pflab1_L_p3a_F06_12.ab1         ------------------------------------------------
gi|21543496|gb|BQ596770.1|BQ596 ------------------------------------------------
G12_1296_1.ab1                  ------------------------------------------------
gi|15907939|gb|BI815012.1|BI815 ------------------------------------------------

MAL13P1.126                     GCTAGAATATTTCTTTTATGGATTTTACTGAACATTTTTTTTTCTTTT
MAL13|MAL13P1.126               GCTAGAATATTTCTTTTATGGATTTTACTGAACATTTTTTTTTCTTTT
su_gi_contig_1927               ------------------------------------------------
H10_PfLab1_M_Plate1b.ab1        ------------------------------------------------
Pflab1_L_p3a_F06_12.ab1         ------------------------------------------------
gi|21543496|gb|BQ596770.1|BQ596 ------------------------------------------------
G12_1296_1.ab1                  ------------------------------------------------
gi|15907939|gb|BI815012.1|BI815 ------------------------------------------------

MAL13P1.126                     TCTATTATATATATATATGGATGGTTTATTTTTAATTCGTCATTAAAT
MAL13|MAL13P1.126               TCTATTATATATATATATGGATGGTTTATTTTTAATTCGTCATTAAAT
su_gi_contig_1927               ------------------------------------------------
H10_PfLab1_M_Plate1b.ab1        ------------------------------------------------
Pflab1_L_p3a_F06_12.ab1         ------------------------------------------------
gi|21543496|gb|BQ596770.1|BQ596 ------------------------------------------------
G12_1296_1.ab1                  ------------------------------------------------
gi|15907939|gb|BI815012.1|BI815 ------------------------------------------------

MAL13P1.126                     TATTACAACATCAAATTTTATATCATACTTATGGCTATTGTATTATCT
MAL13|MAL13P1.126               TATTACAACATCAAATTTTATATCATACTTATGGCTATTGTATTATCT
su_gi_contig_1927               ------------------------------------------------
H10_PfLab1_M_Plate1b.ab1        ------------------------------------------------
Pflab1_L_p3a_F06_12.ab1         ------------------------------------------------
gi|21543496|gb|BQ596770.1|BQ596 ------------------------------------------------
G12_1296_1.ab1                  ------------------------------------------------
gi|15907939|gb|BI815012.1|BI815 ------------------------------------------------

MAL13P1.126                     ATATTAATAATATATTTTATGGGGGCCATATTTATAAGATCCATTATG
MAL13|MAL13P1.126               ATATTAATAATATATTTTATGGGGGCCATATTTATAAGATCCATTATG
su_gi_contig_1927               ------------------------------------------------
H10_PfLab1_M_Plate1b.ab1        ------------------------------------------------
Pflab1_L_p3a_F06_12.ab1         ------------------------------------------------
gi|21543496|gb|BQ596770.1|BQ596 ------------------------------------------------
G12_1296_1.ab1                  ------------------------------------------------
gi|15907939|gb|BI815012.1|BI815 ------------------------------------------------

MAL13P1.126                     AACATATTAGAAAATATTACTTCCAATGAAAAATTCAAAATTTATACA
MAL13|MAL13P1.126               AACATATTAGAAAATATTACTTCCAATGAAAAATTCAAAATTTATACA
su_gi_contig_1927               ------------------------------------------------
H10_PfLab1_M_Plate1b.ab1        ------------------------------------------------
Pflab1_L_p3a_F06_12.ab1         ------------------------------------------------
gi|21543496|gb|BQ596770.1|BQ596 ------------------------------------------------
G12_1296_1.ab1                  ------------------------------------------------
gi|15907939|gb|BI815012.1|BI815 ------------------------------------------------

MAL13P1.126                     TACAAAACGTTTTTTACATATGAATTAACCATGGATGAAAAAAAGCAA
MAL13|MAL13P1.126               TACAAAACGTTTTTTACATATGAATTAACCATGGATGAAAAAAAGCAA
su_gi_contig_1927               ------------------------------------------------
H10_PfLab1_M_Plate1b.ab1        ------------------------------------------------
Pflab1_L_p3a_F06_12.ab1         ------------------------------------------------
gi|21543496|gb|BQ596770.1|BQ596 ------------------------------------------------
G12_1296_1.ab1                  ------------------------------------------------
gi|15907939|gb|BI815012.1|BI815 ------------------------------------------------

MAL13P1.126                     CCTACTGTTATACGCAAATTTAAAAATCCTTTTGATCAAGGAATGCTT
MAL13|MAL13P1.126               CCTACTGTTATACGCAAATTTAAAAATCCTTTTGATCAAGGAATGCTT
su_gi_contig_1927               ------------------------------------------------
H10_PfLab1_M_Plate1b.ab1        ------------------------------------------------
Pflab1_L_p3a_F06_12.ab1         ------------------------------------------------
gi|21543496|gb|BQ596770.1|BQ596 ------------------------------------------------
G12_1296_1.ab1                  ------------------------------------------------
gi|15907939|gb|BI815012.1|BI815 ------------------------------------------------

MAL13P1.126                     TTTAACTTCATAAATTTTTTAACTAAATCAAAAACAAAGTTAATTAAA
MAL13|MAL13P1.126               TTTAACTTCATAAATTTTTTAACTAAATCAAAAACAAAGTTAATTAAA
su_gi_contig_1927               ------------------------------------------------
H10_PfLab1_M_Plate1b.ab1        ------------------------------------------------
Pflab1_L_p3a_F06_12.ab1         ------------------------------------------------
gi|21543496|gb|BQ596770.1|BQ596 ------------------------------------------------
G12_1296_1.ab1                  ------------------------------------------------
gi|15907939|gb|BI815012.1|BI815 ------------------------------------------------

MAL13P1.126                     AAGGAAAAACAGTTTATAATAATTGACAAAAATATTAAAAGTCAAAAG
MAL13|MAL13P1.126               AAGGAAAAACAGTTTATAATAATTGACAAAAATATTAAAAGTCAAAAG
su_gi_contig_1927               ------------------------------------------------
H10_PfLab1_M_Plate1b.ab1        ------------------------------------------------
Pflab1_L_p3a_F06_12.ab1         ------------------------------------------------
gi|21543496|gb|BQ596770.1|BQ596 ------------------------------------------------
G12_1296_1.ab1                  ------------------------------------------------
gi|15907939|gb|BI815012.1|BI815 ------------------------------------------------

MAL13P1.126                     CTTACAGAATTTGTTGACAAATTGAATAAGCGATTAAACGAAATGAAC
MAL13|MAL13P1.126               CTTACAGAATTTGTTGACAAATTGAATAAGCGATTAAACGAAATGAAC
su_gi_contig_1927               ------------------------------------------------
H10_PfLab1_M_Plate1b.ab1        ------------------------------------------------
Pflab1_L_p3a_F06_12.ab1         ------------------------------------------------
gi|21543496|gb|BQ596770.1|BQ596 ------------------------------------------------
G12_1296_1.ab1                  ------------------------------------------------
gi|15907939|gb|BI815012.1|BI815 ------------------------------------------------

MAL13P1.126                     ATTGAATGAAAACTATTAATGCAAAAAATAAAATATAATAATAATAAA
MAL13|MAL13P1.126               ATTGAATGA---------------------------------------
su_gi_contig_1927               ------------------------------------------------
H10_PfLab1_M_Plate1b.ab1        ------------------------------------------------
Pflab1_L_p3a_F06_12.ab1         ------------------------------------------------
gi|21543496|gb|BQ596770.1|BQ596 ------------------------------------------------
G12_1296_1.ab1                  ------------------------------------------------
gi|15907939|gb|BI815012.1|BI815 ------------------------------------------------

MAL13P1.126                     TGAAGAATAAAAAAAATTATGAAATGTGGTAATTTATTAAGTGTAATT
MAL13|MAL13P1.126               ------------------------------------------------
su_gi_contig_1927               ------------------------------------------------
H10_PfLab1_M_Plate1b.ab1        ------------------------------------------------
Pflab1_L_p3a_F06_12.ab1         ------------------------------------------------
gi|21543496|gb|BQ596770.1|BQ596 ------------------------------------------------
G12_1296_1.ab1                  ------------------------------------------------
gi|15907939|gb|BI815012.1|BI815 ------------------------------------------------

MAL13P1.126                     ATAAGAATAAAAATAAAATGGACACACATATATACATATTTGTATATA
MAL13|MAL13P1.126               ------------------------------------------------
su_gi_contig_1927               ------------------------------------------------
H10_PfLab1_M_Plate1b.ab1        ------------------------------------------------
Pflab1_L_p3a_F06_12.ab1         ------------------------------------------------
gi|21543496|gb|BQ596770.1|BQ596 ------------------------------------------------
G12_1296_1.ab1                  ------------------------------------------------
gi|15907939|gb|BI815012.1|BI815 ------------------------------------------------

MAL13P1.126                     TATATATTTATTTATTTATTTATTTATATTTTTTATCTTTTGAATTTT
MAL13|MAL13P1.126               ------------------------------------------------
su_gi_contig_1927               ------------------------------------------------
H10_PfLab1_M_Plate1b.ab1        ------------------------------------------------
Pflab1_L_p3a_F06_12.ab1         ------------------------------------------------
gi|21543496|gb|BQ596770.1|BQ596 ------------------------------------------------
G12_1296_1.ab1                  ------------------------------------------------
gi|15907939|gb|BI815012.1|BI815 ------------------------------------------------

MAL13P1.126                     ATAAATTTTTGCCTGACTTGTTCATAATTTTTTTTTTTTTTTTTTTGC
MAL13|MAL13P1.126               ------------------------------------------------
su_gi_contig_1927               ------------------------------------------------
H10_PfLab1_M_Plate1b.ab1        ------------------------------------------------
Pflab1_L_p3a_F06_12.ab1         ------------------------------------------------
gi|21543496|gb|BQ596770.1|BQ596 ------------------------------------------------
G12_1296_1.ab1                  ------------------------------------------------
gi|15907939|gb|BI815012.1|BI815 ------------------------------------------------

MAL13P1.126                     AAATTAAACTTCAATACTGTGAAAACATAACTAACGTGAAAATTTTGT
MAL13|MAL13P1.126               ------------------------------------------------
su_gi_contig_1927               ------------------------------------------------
H10_PfLab1_M_Plate1b.ab1        ------------------------------------------------
Pflab1_L_p3a_F06_12.ab1         ------------------------------------------------
gi|21543496|gb|BQ596770.1|BQ596 ------------------------------------------------
G12_1296_1.ab1                  ------------------------------------------------
gi|15907939|gb|BI815012.1|BI815 ------------------------------------------------

MAL13P1.126                     GTAACAATACTTATGATATTATGATTATAATTTTGTTTTAATAATTTA
MAL13|MAL13P1.126               ------------------------------------------------
su_gi_contig_1927               ------------------------------------------------
H10_PfLab1_M_Plate1b.ab1        ------------------------------------------------
Pflab1_L_p3a_F06_12.ab1         ------------------------------------------------
gi|21543496|gb|BQ596770.1|BQ596 ------------------------------------------------
G12_1296_1.ab1                  ------------------------------------------------
gi|15907939|gb|BI815012.1|BI815 ------------------------------------------------

MAL13P1.126                     TGAATATATGTTAAATTATTATCAATATTTTGTATAACTTTATCTGTT
MAL13|MAL13P1.126               ------------------------------------------------
su_gi_contig_1927               ------------------------------------------------
H10_PfLab1_M_Plate1b.ab1        ------------------------------------------------
Pflab1_L_p3a_F06_12.ab1         ------------------------------------------------
gi|21543496|gb|BQ596770.1|BQ596 ------------------------------------------------
G12_1296_1.ab1                  ------------------------------------------------
gi|15907939|gb|BI815012.1|BI815 ------------------------------------------------

MAL13P1.126                     ATTAATTTTTCTTTGTTTTCATCTTGAATTTTTATAACATAATAAAAA
MAL13|MAL13P1.126               ------------------------------------------------
su_gi_contig_1927               ------------------------------------------------
H10_PfLab1_M_Plate1b.ab1        ------------------------------------------------
Pflab1_L_p3a_F06_12.ab1         ------------------------------------------------
gi|21543496|gb|BQ596770.1|BQ596 ------------------------------------------------
G12_1296_1.ab1                  ------------------------------------------------
gi|15907939|gb|BI815012.1|BI815 ------------------------------------------------

MAL13P1.126                     TTATATGAAGATAATTGATTGTGTGGAATATTTGCTGCACATTCATCA
MAL13|MAL13P1.126               ------------------------------------------------
su_gi_contig_1927               ------------------------------------------------
H10_PfLab1_M_Plate1b.ab1        ------------------------------------------------
Pflab1_L_p3a_F06_12.ab1         ------------------------------------------------
gi|21543496|gb|BQ596770.1|BQ596 ------------------------------------------------
G12_1296_1.ab1                  ------------------------------------------------
gi|15907939|gb|BI815012.1|BI815 ------------------------------------------------

MAL13P1.126                     TTAAGAATATTCGTGTCCAAATATTCTAATTTCTTGTTGGTAAATATA
MAL13|MAL13P1.126               ------------------------------------------------
su_gi_contig_1927               ------------------------------------------------
H10_PfLab1_M_Plate1b.ab1        ------------------------------------------------
Pflab1_L_p3a_F06_12.ab1         ------------------------------------------------
gi|21543496|gb|BQ596770.1|BQ596 ------------------------------------------------
G12_1296_1.ab1                  ------------------------------------------------
gi|15907939|gb|BI815012.1|BI815 ------------------------------------------------

MAL13P1.126                     AAAGGAGAGTTGTCTAATATTAATTCTTTGGGTATATCTATAATATAT
MAL13|MAL13P1.126               ------------------------------------------------
su_gi_contig_1927               ------------------------------------------------
H10_PfLab1_M_Plate1b.ab1        ------------------------------------------------
Pflab1_L_p3a_F06_12.ab1         ------------------------------------------------
gi|21543496|gb|BQ596770.1|BQ596 ------------------------------------------------
G12_1296_1.ab1                  ------------------------------------------------
gi|15907939|gb|BI815012.1|BI815 ------------------------------------------------

MAL13P1.126                     TGAATATGTGGAATATTATTATGTCCAATAAATTTTTTATATATGTTA
MAL13|MAL13P1.126               ------------------------------------------------
su_gi_contig_1927               ------------------------------------------------
H10_PfLab1_M_Plate1b.ab1        ------------------------------------------------
Pflab1_L_p3a_F06_12.ab1         ------------------------------------------------
gi|21543496|gb|BQ596770.1|BQ596 ------------------------------------------------
G12_1296_1.ab1                  ------------------------------------------------
gi|15907939|gb|BI815012.1|BI815 ------------------------------------------------

MAL13P1.126                     AAATTATTATCATAAATTTGTTTCTGGTGTAAGGTAAAAATGTTTCCA
MAL13|MAL13P1.126               ------------------------------------------------
su_gi_contig_1927               ------------------------------------------------
H10_PfLab1_M_Plate1b.ab1        ------------------------------------------------
Pflab1_L_p3a_F06_12.ab1         ------------------------------------------------
gi|21543496|gb|BQ596770.1|BQ596 ------------------------------------------------
G12_1296_1.ab1                  ------------------------------------------------
gi|15907939|gb|BI815012.1|BI815 ------------------------------------------------

MAL13P1.126                     TTTTCATGTGTACAACATTTTAAATAATAGCAAACAGAATTTTCTCTT
MAL13|MAL13P1.126               ------------------------------------------------
su_gi_contig_1927               ------------------------------------------------
H10_PfLab1_M_Plate1b.ab1        ------------------------------------------------
Pflab1_L_p3a_F06_12.ab1         ------------------------------------------------
gi|21543496|gb|BQ596770.1|BQ596 ------------------------------------------------
G12_1296_1.ab1                  ------------------------------------------------
gi|15907939|gb|BI815012.1|BI815 ------------------------------------------------

MAL13P1.126                     TCAACATTTGTGGAAGAATTAATTATAGAAGATGTACAATTTTGTTTA
MAL13|MAL13P1.126               ------------------------------------------------
su_gi_contig_1927               ------------------------------------------------
H10_PfLab1_M_Plate1b.ab1        ------------------------------------------------
Pflab1_L_p3a_F06_12.ab1         ------------------------------------------------
gi|21543496|gb|BQ596770.1|BQ596 ------------------------------------------------
G12_1296_1.ab1                  ------------------------------------------------
gi|15907939|gb|BI815012.1|BI815 ------------------------------------------------

MAL13P1.126                     TTACATACGTAATTTTTATTATCATTTTTATTAATTAATATATTTGGT
MAL13|MAL13P1.126               ------------------------------------------------
su_gi_contig_1927               ------------------------------------------------
H10_PfLab1_M_Plate1b.ab1        ------------------------------------------------
Pflab1_L_p3a_F06_12.ab1         ------------------------------------------------
gi|21543496|gb|BQ596770.1|BQ596 ------------------------------------------------
G12_1296_1.ab1                  ------------------------------------------------
gi|15907939|gb|BI815012.1|BI815 ------------------------------------------------

MAL13P1.126                     AATTTTTTATTAATACATATTTTTGAAGATAATTTGGTCGTTTGATTA
MAL13|MAL13P1.126               ------------------------------------------------
su_gi_contig_1927               ------------------------------------------------
H10_PfLab1_M_Plate1b.ab1        ------------------------------------------------
Pflab1_L_p3a_F06_12.ab1         ------------------------------------------------
gi|21543496|gb|BQ596770.1|BQ596 ------------------------------------------------
G12_1296_1.ab1                  ------------------------------------------------
gi|15907939|gb|BI815012.1|BI815 ------------------------------------------------

MAL13P1.126                     TCTATCATCGAATTTAAGCGGAATAAGGATAAATTATGTGATTGAGAT
MAL13|MAL13P1.126               ------------------------------------------------
su_gi_contig_1927               ------------------------------------------------
H10_PfLab1_M_Plate1b.ab1        ------------------------------------------------
Pflab1_L_p3a_F06_12.ab1         ------------------------------------------------
gi|21543496|gb|BQ596770.1|BQ596 ------------------------------------------------
G12_1296_1.ab1                  ------------------------------------------------
gi|15907939|gb|BI815012.1|BI815 ------------------------------------------------

MAL13P1.126                     AAATTCTTAGATGTGTTTTGTACGTTTAAATATTTATTGACCGTCAAA
MAL13|MAL13P1.126               ------------------------------------------------
su_gi_contig_1927               ------------------------------------------------
H10_PfLab1_M_Plate1b.ab1        ------------------------------------------------
Pflab1_L_p3a_F06_12.ab1         ------------------------------------------------
gi|21543496|gb|BQ596770.1|BQ596 ------------------------------------------------
G12_1296_1.ab1                  ------------------------------------------------
gi|15907939|gb|BI815012.1|BI815 ------------------------------------------------

MAL13P1.126                     AGGTTGTTATTATTATTTTTATTATCATCACTCTTGTTATTATTATGA
MAL13|MAL13P1.126               ------------------------------------------------
su_gi_contig_1927               ------------------------------------------------
H10_PfLab1_M_Plate1b.ab1        ------------------------------------------------
Pflab1_L_p3a_F06_12.ab1         ------------------------------------------------
gi|21543496|gb|BQ596770.1|BQ596 ------------------------------------------------
G12_1296_1.ab1                  ------------------------------------------------
gi|15907939|gb|BI815012.1|BI815 ------------------------------------------------

MAL13P1.126                     CCACTCTTGTTATTATTATGATCACTCTTGTTATTATTATCATCACAT
MAL13|MAL13P1.126               ------------------------------------------------
su_gi_contig_1927               ------------------------------------------------
H10_PfLab1_M_Plate1b.ab1        ------------------------------------------------
Pflab1_L_p3a_F06_12.ab1         ------------------------------------------------
gi|21543496|gb|BQ596770.1|BQ596 ------------------------------------------------
G12_1296_1.ab1                  ------------------------------------------------
gi|15907939|gb|BI815012.1|BI815 ------------------------------------------------

MAL13P1.126                     TTATCGTCTATCCTTTTGGATGGCAGATAAAAAGACATATTGTTGAAC
MAL13|MAL13P1.126               ------------------------------------------------
su_gi_contig_1927               ------------------------------------------------
H10_PfLab1_M_Plate1b.ab1        ------------------------------------------------
Pflab1_L_p3a_F06_12.ab1         ------------------------------------------------
gi|21543496|gb|BQ596770.1|BQ596 ------------------------------------------------
G12_1296_1.ab1                  ------------------------------------------------
gi|15907939|gb|BI815012.1|BI815 ------------------------------------------------

MAL13P1.126                     AACCAATTTCTTATATCAAAATGATTTATATCATAGTTATATTTTTCC
MAL13|MAL13P1.126               ------------------------------------------------
su_gi_contig_1927               ------------------------------------------------
H10_PfLab1_M_Plate1b.ab1        ------------------------------------------------
Pflab1_L_p3a_F06_12.ab1         ------------------------------------------------
gi|21543496|gb|BQ596770.1|BQ596 ------------------------------------------------
G12_1296_1.ab1                  ------------------------------------------------
gi|15907939|gb|BI815012.1|BI815 ------------------------------------------------

MAL13P1.126                     ATATTAAGAATTCTTTCTTTTTCATTATAAAAATATAATATATTATAA
MAL13|MAL13P1.126               ------------------------------------------------
su_gi_contig_1927               ------------------------------------------------
H10_PfLab1_M_Plate1b.ab1        ------------------------------------------------
Pflab1_L_p3a_F06_12.ab1         ------------------------------------------------
gi|21543496|gb|BQ596770.1|BQ596 ------------------------------------------------
G12_1296_1.ab1                  ------------------------------------------------
gi|15907939|gb|BI815012.1|BI815 ------------------------------------------------

MAL13P1.126                     TTTTCATCCTCTGTGTTGGATGTATGTTTTAAATAATTTCTTAAATAT
MAL13|MAL13P1.126               ------------------------------------------------
su_gi_contig_1927               ------------------------------------------------
H10_PfLab1_M_Plate1b.ab1        ------------------------------------------------
Pflab1_L_p3a_F06_12.ab1         ------------------------------------------------
gi|21543496|gb|BQ596770.1|BQ596 ------------------------------------------------
G12_1296_1.ab1                  ------------------------------------------------
gi|15907939|gb|BI815012.1|BI815 ------------------------------------------------

MAL13P1.126                     AAATATATATATATATCTAATATATGAACATTATATGTATTCATTTCA
MAL13|MAL13P1.126               ------------------------------------------------
su_gi_contig_1927               ------------------------------------------------
H10_PfLab1_M_Plate1b.ab1        ------------------------------------------------
Pflab1_L_p3a_F06_12.ab1         ------------------------------------------------
gi|21543496|gb|BQ596770.1|BQ596 ------------------------------------------------
G12_1296_1.ab1                  ------------------------------------------------
gi|15907939|gb|BI815012.1|BI815 ------------------------------------------------

MAL13P1.126                     TCTATATTATTATATTCTATAAAGGATAAAATAATTTTTTCTTTTTTT
MAL13|MAL13P1.126               ------------------------------------------------
su_gi_contig_1927               ------------------------------------------------
H10_PfLab1_M_Plate1b.ab1        ------------------------------------------------
Pflab1_L_p3a_F06_12.ab1         ------------------------------------------------
gi|21543496|gb|BQ596770.1|BQ596 ------------------------------------------------
G12_1296_1.ab1                  ------------------------------------------------
gi|15907939|gb|BI815012.1|BI815 ------------------------------------------------

MAL13P1.126                     TTATCTTTTTTTAGGAAAACAGCAATTTCTTGTAATATGCTACAAATT
MAL13|MAL13P1.126               ------------------------------------------------
su_gi_contig_1927               ------------------------------------------------
H10_PfLab1_M_Plate1b.ab1        ------------------------------------------------
Pflab1_L_p3a_F06_12.ab1         ------------------------------------------------
gi|21543496|gb|BQ596770.1|BQ596 ------------------------------------------------
G12_1296_1.ab1                  ------------------------------------------------
gi|15907939|gb|BI815012.1|BI815 ------------------------------------------------

MAL13P1.126                     TCATATATTTTCTCTCCTTCAAATAAACAAAAAATATCTGTTTTCTCA
MAL13|MAL13P1.126               ------------------------------------------------
su_gi_contig_1927               ------------------------------------------------
H10_PfLab1_M_Plate1b.ab1        ------------------------------------------------
Pflab1_L_p3a_F06_12.ab1         ------------------------------------------------
gi|21543496|gb|BQ596770.1|BQ596 ------------------------------------------------
G12_1296_1.ab1                  ------------------------------------------------
gi|15907939|gb|BI815012.1|BI815 ------------------------------------------------

MAL13P1.126                     TCATTGCATGTTATTTTTTCCATACACTTTTTTTCATTTGTTAATATG
MAL13|MAL13P1.126               ------------------------------------------------
su_gi_contig_1927               ------------------------------------------------
H10_PfLab1_M_Plate1b.ab1        ------------------------------------------------
Pflab1_L_p3a_F06_12.ab1         ------------------------------------------------
gi|21543496|gb|BQ596770.1|BQ596 ------------------------------------------------
G12_1296_1.ab1                  ------------------------------------------------
gi|15907939|gb|BI815012.1|BI815 ------------------------------------------------

MAL13P1.126                     ATAAGTTCAAAAAAGCGGCT
MAL13|MAL13P1.126               --------------------
su_gi_contig_1927               --------------------
H10_PfLab1_M_Plate1b.ab1        --------------------
Pflab1_L_p3a_F06_12.ab1         --------------------
gi|21543496|gb|BQ596770.1|BQ596 --------------------
G12_1296_1.ab1                  --------------------
gi|15907939|gb|BI815012.1|BI815 --------------------

;

endblock;
