# Supplementary material for: cDNA sequences reveal considerable gene prediction inaccuracy in the Plasmodium falciparum genome
Source: BMC Genomics. 2007 Jul 27;8:255. doi: 10.1186/1471-2164-8-255 (PMC1978503; doi:10.1186/1471-2164-8-255)
Supplement: Additional file 3 — Genes with cDNA sequences not matching predicted CDS perfectly. Aligned cDNA and predicted CDS sequences can be viewed by double clicking the hyper-linked gene names in the Excel file. [file 1471-2164-8-255-S3.zip › MAL13P1.130.TXT]

#NEXUS

[!This data assembled using Sequencher, from Gene Codes Corporation.]
begin data;
   dimensions ntax=24 nchar=4190;
   format datatype=dna gap=- interleave=yes;
   matrix

MAL13P1.130                     ATATAAATATATAAAAATATAAATAAATATATATATATATGTGTATAT
MAL13|MAL13P1.130               ------------------------------------------------
su_gi_contig_454                ------------------------------------------------
gi|12388346|gb|AU086205.1|AU086 ------------------------------------------------
gi|22793329|gb|BU497135.1|BU497 ------------------------------------------------
gi|1674991|gb|N97957.1|N97957   ------------------------------------------------
gi|462923|gb|T18137.1|T18137    ------------------------------------------------
gi|21254382|gb|BQ451270.1|BQ451 ------------------------------------------------
gi|15907500|gb|BI814787.1|BI814 ------------------------------------------------
gi|21884701|gb|BQ739688.1|BQ739 ------------------------------------------------
gi|22794071|gb|BU497877.1|BU497 ------------------------------------------------
gi|21254347|gb|BQ451235.1|BQ451 ------------------------------------------------
gi|21480520|gb|BQ577203.1|BQ577 ------------------------------------------------
gi|21543753|gb|BQ597027.1|BQ597 ------------------------------------------------
gi|21480323|gb|BQ577006.1|BQ577 ------------------------------------------------
gi|22793265|gb|BU497071.1|BU497 ------------------------------------------------
gi|15906628|gb|BI814223.1|BI814 ------------------------------------------------
gi|21542801|gb|BQ596075.1|BQ596 ------------------------------------------------
gi|22791204|gb|BU495010.1|BU495 ------------------------------------------------
gi|15907260|gb|BI814637.1|BI814 ------------------------------------------------
gi|15909219|gb|BI815696.1|BI815 ------------------------------------------------
gi|15908553|gb|BI815330.1|BI815 ------------------------------------------------
gi|21687815|gb|BQ633662.1|BQ633 ------------------------------------------------
gi|21687517|gb|BQ633364.1|BQ633 ------------------------------------------------

MAL13P1.130                     CATGGAGGTGTATAAACTTTAAACATGAAAAAAAGGAAAAGATATTTT
MAL13|MAL13P1.130               ------------------------------------------------
su_gi_contig_454                ------------------------------------------------
gi|12388346|gb|AU086205.1|AU086 ------------------------------------------------
gi|22793329|gb|BU497135.1|BU497 ------------------------------------------------
gi|1674991|gb|N97957.1|N97957   ------------------------------------------------
gi|462923|gb|T18137.1|T18137    ------------------------------------------------
gi|21254382|gb|BQ451270.1|BQ451 ------------------------------------------------
gi|15907500|gb|BI814787.1|BI814 ------------------------------------------------
gi|21884701|gb|BQ739688.1|BQ739 ------------------------------------------------
gi|22794071|gb|BU497877.1|BU497 ------------------------------------------------
gi|21254347|gb|BQ451235.1|BQ451 ------------------------------------------------
gi|21480520|gb|BQ577203.1|BQ577 ------------------------------------------------
gi|21543753|gb|BQ597027.1|BQ597 ------------------------------------------------
gi|21480323|gb|BQ577006.1|BQ577 ------------------------------------------------
gi|22793265|gb|BU497071.1|BU497 ------------------------------------------------
gi|15906628|gb|BI814223.1|BI814 ------------------------------------------------
gi|21542801|gb|BQ596075.1|BQ596 ------------------------------------------------
gi|22791204|gb|BU495010.1|BU495 ------------------------------------------------
gi|15907260|gb|BI814637.1|BI814 ------------------------------------------------
gi|15909219|gb|BI815696.1|BI815 ------------------------------------------------
gi|15908553|gb|BI815330.1|BI815 ------------------------------------------------
gi|21687815|gb|BQ633662.1|BQ633 ------------------------------------------------
gi|21687517|gb|BQ633364.1|BQ633 ------------------------------------------------

MAL13P1.130                     TCTATATTTTCTTAAATGATTAACATTATGAATATATATATATATATA
MAL13|MAL13P1.130               ------------------------------------------------
su_gi_contig_454                ------------------------------------------------
gi|12388346|gb|AU086205.1|AU086 ------------------------------------------------
gi|22793329|gb|BU497135.1|BU497 ------------------------------------------------
gi|1674991|gb|N97957.1|N97957   ------------------------------------------------
gi|462923|gb|T18137.1|T18137    ------------------------------------------------
gi|21254382|gb|BQ451270.1|BQ451 ------------------------------------------------
gi|15907500|gb|BI814787.1|BI814 ------------------------------------------------
gi|21884701|gb|BQ739688.1|BQ739 ------------------------------------------------
gi|22794071|gb|BU497877.1|BU497 ------------------------------------------------
gi|21254347|gb|BQ451235.1|BQ451 ------------------------------------------------
gi|21480520|gb|BQ577203.1|BQ577 ------------------------------------------------
gi|21543753|gb|BQ597027.1|BQ597 ------------------------------------------------
gi|21480323|gb|BQ577006.1|BQ577 ------------------------------------------------
gi|22793265|gb|BU497071.1|BU497 ------------------------------------------------
gi|15906628|gb|BI814223.1|BI814 ------------------------------------------------
gi|21542801|gb|BQ596075.1|BQ596 ------------------------------------------------
gi|22791204|gb|BU495010.1|BU495 ------------------------------------------------
gi|15907260|gb|BI814637.1|BI814 ------------------------------------------------
gi|15909219|gb|BI815696.1|BI815 ------------------------------------------------
gi|15908553|gb|BI815330.1|BI815 ------------------------------------------------
gi|21687815|gb|BQ633662.1|BQ633 ------------------------------------------------
gi|21687517|gb|BQ633364.1|BQ633 ------------------------------------------------

MAL13P1.130                     TATATATATATAATATTATAAATACAAATATAAAATAATTTTTATTTT
MAL13|MAL13P1.130               ------------------------------------------------
su_gi_contig_454                ------------------------------------------------
gi|12388346|gb|AU086205.1|AU086 ------------------------------------------------
gi|22793329|gb|BU497135.1|BU497 ------------------------------------------------
gi|1674991|gb|N97957.1|N97957   ------------------------------------------------
gi|462923|gb|T18137.1|T18137    ------------------------------------------------
gi|21254382|gb|BQ451270.1|BQ451 ------------------------------------------------
gi|15907500|gb|BI814787.1|BI814 ------------------------------------------------
gi|21884701|gb|BQ739688.1|BQ739 ------------------------------------------------
gi|22794071|gb|BU497877.1|BU497 ------------------------------------------------
gi|21254347|gb|BQ451235.1|BQ451 ------------------------------------------------
gi|21480520|gb|BQ577203.1|BQ577 ------------------------------------------------
gi|21543753|gb|BQ597027.1|BQ597 ------------------------------------------------
gi|21480323|gb|BQ577006.1|BQ577 ------------------------------------------------
gi|22793265|gb|BU497071.1|BU497 ------------------------------------------------
gi|15906628|gb|BI814223.1|BI814 ------------------------------------------------
gi|21542801|gb|BQ596075.1|BQ596 ------------------------------------------------
gi|22791204|gb|BU495010.1|BU495 ------------------------------------------------
gi|15907260|gb|BI814637.1|BI814 ------------------------------------------------
gi|15909219|gb|BI815696.1|BI815 ------------------------------------------------
gi|15908553|gb|BI815330.1|BI815 ------------------------------------------------
gi|21687815|gb|BQ633662.1|BQ633 ------------------------------------------------
gi|21687517|gb|BQ633364.1|BQ633 ------------------------------------------------

MAL13P1.130                     TATTAAAAATATACCATTTTTATATATATTTGAATTTATATATTTTTT
MAL13|MAL13P1.130               ------------------------------------------------
su_gi_contig_454                ------------------------------------------------
gi|12388346|gb|AU086205.1|AU086 ------------------------------------------------
gi|22793329|gb|BU497135.1|BU497 ------------------------------------------------
gi|1674991|gb|N97957.1|N97957   ------------------------------------------------
gi|462923|gb|T18137.1|T18137    ------------------------------------------------
gi|21254382|gb|BQ451270.1|BQ451 ------------------------------------------------
gi|15907500|gb|BI814787.1|BI814 ------------------------------------------------
gi|21884701|gb|BQ739688.1|BQ739 ------------------------------------------------
gi|22794071|gb|BU497877.1|BU497 ------------------------------------------------
gi|21254347|gb|BQ451235.1|BQ451 ------------------------------------------------
gi|21480520|gb|BQ577203.1|BQ577 ------------------------------------------------
gi|21543753|gb|BQ597027.1|BQ597 ------------------------------------------------
gi|21480323|gb|BQ577006.1|BQ577 ------------------------------------------------
gi|22793265|gb|BU497071.1|BU497 ------------------------------------------------
gi|15906628|gb|BI814223.1|BI814 ------------------------------------------------
gi|21542801|gb|BQ596075.1|BQ596 ------------------------------------------------
gi|22791204|gb|BU495010.1|BU495 ------------------------------------------------
gi|15907260|gb|BI814637.1|BI814 ------------------------------------------------
gi|15909219|gb|BI815696.1|BI815 ------------------------------------------------
gi|15908553|gb|BI815330.1|BI815 ------------------------------------------------
gi|21687815|gb|BQ633662.1|BQ633 ------------------------------------------------
gi|21687517|gb|BQ633364.1|BQ633 ------------------------------------------------

MAL13P1.130                     CATTTTCTATTAATATAATACATATTGTATGTATATATATATATATAT
MAL13|MAL13P1.130               ------------------------------------------------
su_gi_contig_454                ------------------------------------------------
gi|12388346|gb|AU086205.1|AU086 ------------------------------------------------
gi|22793329|gb|BU497135.1|BU497 ------------------------------------------------
gi|1674991|gb|N97957.1|N97957   ------------------------------------------------
gi|462923|gb|T18137.1|T18137    ------------------------------------------------
gi|21254382|gb|BQ451270.1|BQ451 ------------------------------------------------
gi|15907500|gb|BI814787.1|BI814 ------------------------------------------------
gi|21884701|gb|BQ739688.1|BQ739 ------------------------------------------------
gi|22794071|gb|BU497877.1|BU497 ------------------------------------------------
gi|21254347|gb|BQ451235.1|BQ451 ------------------------------------------------
gi|21480520|gb|BQ577203.1|BQ577 ------------------------------------------------
gi|21543753|gb|BQ597027.1|BQ597 ------------------------------------------------
gi|21480323|gb|BQ577006.1|BQ577 ------------------------------------------------
gi|22793265|gb|BU497071.1|BU497 ------------------------------------------------
gi|15906628|gb|BI814223.1|BI814 ------------------------------------------------
gi|21542801|gb|BQ596075.1|BQ596 ------------------------------------------------
gi|22791204|gb|BU495010.1|BU495 ------------------------------------------------
gi|15907260|gb|BI814637.1|BI814 ------------------------------------------------
gi|15909219|gb|BI815696.1|BI815 ------------------------------------------------
gi|15908553|gb|BI815330.1|BI815 ------------------------------------------------
gi|21687815|gb|BQ633662.1|BQ633 ------------------------------------------------
gi|21687517|gb|BQ633364.1|BQ633 ------------------------------------------------

MAL13P1.130                     ATATATATATATATATGTATGATATTTTCCCTTTAAAATATATACGCA
MAL13|MAL13P1.130               ------------------------------------------------
su_gi_contig_454                ------------------------------------------------
gi|12388346|gb|AU086205.1|AU086 ------------------------------------------------
gi|22793329|gb|BU497135.1|BU497 ------------------------------------------------
gi|1674991|gb|N97957.1|N97957   ------------------------------------------------
gi|462923|gb|T18137.1|T18137    ------------------------------------------------
gi|21254382|gb|BQ451270.1|BQ451 ------------------------------------------------
gi|15907500|gb|BI814787.1|BI814 ------------------------------------------------
gi|21884701|gb|BQ739688.1|BQ739 ------------------------------------------------
gi|22794071|gb|BU497877.1|BU497 ------------------------------------------------
gi|21254347|gb|BQ451235.1|BQ451 ------------------------------------------------
gi|21480520|gb|BQ577203.1|BQ577 ------------------------------------------------
gi|21543753|gb|BQ597027.1|BQ597 ------------------------------------------------
gi|21480323|gb|BQ577006.1|BQ577 ------------------------------------------------
gi|22793265|gb|BU497071.1|BU497 ------------------------------------------------
gi|15906628|gb|BI814223.1|BI814 ------------------------------------------------
gi|21542801|gb|BQ596075.1|BQ596 ------------------------------------------------
gi|22791204|gb|BU495010.1|BU495 ------------------------------------------------
gi|15907260|gb|BI814637.1|BI814 ------------------------------------------------
gi|15909219|gb|BI815696.1|BI815 ------------------------------------------------
gi|15908553|gb|BI815330.1|BI815 ------------------------------------------------
gi|21687815|gb|BQ633662.1|BQ633 ------------------------------------------------
gi|21687517|gb|BQ633364.1|BQ633 ------------------------------------------------

MAL13P1.130                     CCAATATTGCATACCAACACTAATAAATAGTAAAAATTACGCAAATTG
MAL13|MAL13P1.130               ------------------------------------------------
su_gi_contig_454                ------------------------------------------------
gi|12388346|gb|AU086205.1|AU086 ------------------------------------------------
gi|22793329|gb|BU497135.1|BU497 ------------------------------------------------
gi|1674991|gb|N97957.1|N97957   ------------------------------------------------
gi|462923|gb|T18137.1|T18137    ------------------------------------------------
gi|21254382|gb|BQ451270.1|BQ451 ------------------------------------------------
gi|15907500|gb|BI814787.1|BI814 ------------------------------------------------
gi|21884701|gb|BQ739688.1|BQ739 ------------------------------------------------
gi|22794071|gb|BU497877.1|BU497 ------------------------------------------------
gi|21254347|gb|BQ451235.1|BQ451 ------------------------------------------------
gi|21480520|gb|BQ577203.1|BQ577 ------------------------------------------------
gi|21543753|gb|BQ597027.1|BQ597 ------------------------------------------------
gi|21480323|gb|BQ577006.1|BQ577 ------------------------------------------------
gi|22793265|gb|BU497071.1|BU497 ------------------------------------------------
gi|15906628|gb|BI814223.1|BI814 ------------------------------------------------
gi|21542801|gb|BQ596075.1|BQ596 ------------------------------------------------
gi|22791204|gb|BU495010.1|BU495 ------------------------------------------------
gi|15907260|gb|BI814637.1|BI814 ------------------------------------------------
gi|15909219|gb|BI815696.1|BI815 ------------------------------------------------
gi|15908553|gb|BI815330.1|BI815 ------------------------------------------------
gi|21687815|gb|BQ633662.1|BQ633 ------------------------------------------------
gi|21687517|gb|BQ633364.1|BQ633 ------------------------------------------------

MAL13P1.130                     GCTTCAACGTTTCTATAAATATATGTGTAACAAATATATATATGAAAA
MAL13|MAL13P1.130               ------------------------------------------------
su_gi_contig_454                ------------------------------------------------
gi|12388346|gb|AU086205.1|AU086 ------------------------------------------------
gi|22793329|gb|BU497135.1|BU497 ------------------------------------------------
gi|1674991|gb|N97957.1|N97957   ------------------------------------------------
gi|462923|gb|T18137.1|T18137    ------------------------------------------------
gi|21254382|gb|BQ451270.1|BQ451 ------------------------------------------------
gi|15907500|gb|BI814787.1|BI814 ------------------------------------------------
gi|21884701|gb|BQ739688.1|BQ739 ------------------------------------------------
gi|22794071|gb|BU497877.1|BU497 ------------------------------------------------
gi|21254347|gb|BQ451235.1|BQ451 ------------------------------------------------
gi|21480520|gb|BQ577203.1|BQ577 ------------------------------------------------
gi|21543753|gb|BQ597027.1|BQ597 ------------------------------------------------
gi|21480323|gb|BQ577006.1|BQ577 ------------------------------------------------
gi|22793265|gb|BU497071.1|BU497 ------------------------------------------------
gi|15906628|gb|BI814223.1|BI814 ------------------------------------------------
gi|21542801|gb|BQ596075.1|BQ596 ------------------------------------------------
gi|22791204|gb|BU495010.1|BU495 ------------------------------------------------
gi|15907260|gb|BI814637.1|BI814 ------------------------------------------------
gi|15909219|gb|BI815696.1|BI815 ------------------------------------------------
gi|15908553|gb|BI815330.1|BI815 ------------------------------------------------
gi|21687815|gb|BQ633662.1|BQ633 ------------------------------------------------
gi|21687517|gb|BQ633364.1|BQ633 ------------------------------------------------

MAL13P1.130                     AAAAAAAAAAAAATTTATTATTTAAATTATATATATTATATATATATA
MAL13|MAL13P1.130               ------------------------------------------------
su_gi_contig_454                ------------------------------------------------
gi|12388346|gb|AU086205.1|AU086 ------------------------------------------------
gi|22793329|gb|BU497135.1|BU497 ------------------------------------------------
gi|1674991|gb|N97957.1|N97957   ------------------------------------------------
gi|462923|gb|T18137.1|T18137    ------------------------------------------------
gi|21254382|gb|BQ451270.1|BQ451 ------------------------------------------------
gi|15907500|gb|BI814787.1|BI814 ------------------------------------------------
gi|21884701|gb|BQ739688.1|BQ739 ------------------------------------------------
gi|22794071|gb|BU497877.1|BU497 ------------------------------------------------
gi|21254347|gb|BQ451235.1|BQ451 ------------------------------------------------
gi|21480520|gb|BQ577203.1|BQ577 ------------------------------------------------
gi|21543753|gb|BQ597027.1|BQ597 ------------------------------------------------
gi|21480323|gb|BQ577006.1|BQ577 ------------------------------------------------
gi|22793265|gb|BU497071.1|BU497 ------------------------------------------------
gi|15906628|gb|BI814223.1|BI814 ------------------------------------------------
gi|21542801|gb|BQ596075.1|BQ596 ------------------------------------------------
gi|22791204|gb|BU495010.1|BU495 ------------------------------------------------
gi|15907260|gb|BI814637.1|BI814 ------------------------------------------------
gi|15909219|gb|BI815696.1|BI815 ------------------------------------------------
gi|15908553|gb|BI815330.1|BI815 ------------------------------------------------
gi|21687815|gb|BQ633662.1|BQ633 ------------------------------------------------
gi|21687517|gb|BQ633364.1|BQ633 ------------------------------------------------

MAL13P1.130                     TATATATATATATATATATAATACATATTTATTTGTATACACATATGT
MAL13|MAL13P1.130               ------------------------------------------------
su_gi_contig_454                ------------------------------------------------
gi|12388346|gb|AU086205.1|AU086 ------------------------------------------------
gi|22793329|gb|BU497135.1|BU497 ------------------------------------------------
gi|1674991|gb|N97957.1|N97957   ------------------------------------------------
gi|462923|gb|T18137.1|T18137    ------------------------------------------------
gi|21254382|gb|BQ451270.1|BQ451 ------------------------------------------------
gi|15907500|gb|BI814787.1|BI814 ------------------------------------------------
gi|21884701|gb|BQ739688.1|BQ739 ------------------------------------------------
gi|22794071|gb|BU497877.1|BU497 ------------------------------------------------
gi|21254347|gb|BQ451235.1|BQ451 ------------------------------------------------
gi|21480520|gb|BQ577203.1|BQ577 ------------------------------------------------
gi|21543753|gb|BQ597027.1|BQ597 ------------------------------------------------
gi|21480323|gb|BQ577006.1|BQ577 ------------------------------------------------
gi|22793265|gb|BU497071.1|BU497 ------------------------------------------------
gi|15906628|gb|BI814223.1|BI814 ------------------------------------------------
gi|21542801|gb|BQ596075.1|BQ596 ------------------------------------------------
gi|22791204|gb|BU495010.1|BU495 ------------------------------------------------
gi|15907260|gb|BI814637.1|BI814 ------------------------------------------------
gi|15909219|gb|BI815696.1|BI815 ------------------------------------------------
gi|15908553|gb|BI815330.1|BI815 ------------------------------------------------
gi|21687815|gb|BQ633662.1|BQ633 ------------------------------------------------
gi|21687517|gb|BQ633364.1|BQ633 ------------------------------------------------

MAL13P1.130                     AAAAAGGACTTGCAAAAAAGGATAATTTTTTTTTCTTTTTTTTGTTAA
MAL13|MAL13P1.130               ------------------------------------------------
su_gi_contig_454                ----------------------GTTTTTTTTTTTCTTTTTTTTGTTAA
gi|12388346|gb|AU086205.1|AU086 ------------------------------------------------
gi|22793329|gb|BU497135.1|BU497 ------------------------------------------------
gi|1674991|gb|N97957.1|N97957   ----------------------GTTTTTTTTTTTCTTTTTTTTGTTAA
gi|462923|gb|T18137.1|T18137    ------------------------------------------------
gi|21254382|gb|BQ451270.1|BQ451 ------------------------------------------------
gi|15907500|gb|BI814787.1|BI814 ------------------------------------------------
gi|21884701|gb|BQ739688.1|BQ739 ------------------------------------------------
gi|22794071|gb|BU497877.1|BU497 ------------------------------------------------
gi|21254347|gb|BQ451235.1|BQ451 ------------------------------------------------
gi|21480520|gb|BQ577203.1|BQ577 ------------------------------------------------
gi|21543753|gb|BQ597027.1|BQ597 ------------------------------------------------
gi|21480323|gb|BQ577006.1|BQ577 ------------------------------------------------
gi|22793265|gb|BU497071.1|BU497 ------------------------------------------------
gi|15906628|gb|BI814223.1|BI814 ------------------------------------------------
gi|21542801|gb|BQ596075.1|BQ596 ------------------------------------------------
gi|22791204|gb|BU495010.1|BU495 ------------------------------------------------
gi|15907260|gb|BI814637.1|BI814 ------------------------------------------------
gi|15909219|gb|BI815696.1|BI815 ------------------------------------------------
gi|15908553|gb|BI815330.1|BI815 ------------------------------------------------
gi|21687815|gb|BQ633662.1|BQ633 ------------------------------------------------
gi|21687517|gb|BQ633364.1|BQ633 ------------------------------------------------

MAL13P1.130                     TACATTATTATTTTATTTTTTGGAAAATATATATAAAATAAGTAAAAA
MAL13|MAL13P1.130               ------------------------------------------------
su_gi_contig_454                TACATTATTATTTTATTTTTTGGAAAATATATATAAAATAAGTAAAAA
gi|12388346|gb|AU086205.1|AU086 ------------------------------------------------
gi|22793329|gb|BU497135.1|BU497 ------------------------------------------------
gi|1674991|gb|N97957.1|N97957   TACATTATTATTTTATTTTTTGGAAAATATATATAAAATAAGTAAAAA
gi|462923|gb|T18137.1|T18137    ------------------------------------------------
gi|21254382|gb|BQ451270.1|BQ451 ------------------------------------------------
gi|15907500|gb|BI814787.1|BI814 ------------------------------------------------
gi|21884701|gb|BQ739688.1|BQ739 ------------------------------------------------
gi|22794071|gb|BU497877.1|BU497 ------------------------------------------------
gi|21254347|gb|BQ451235.1|BQ451 ------------------------------------------------
gi|21480520|gb|BQ577203.1|BQ577 ------------------------------------------------
gi|21543753|gb|BQ597027.1|BQ597 ------------------------------------------------
gi|21480323|gb|BQ577006.1|BQ577 ------------------------------------------------
gi|22793265|gb|BU497071.1|BU497 ------------------------------------------------
gi|15906628|gb|BI814223.1|BI814 ------------------------------------------------
gi|21542801|gb|BQ596075.1|BQ596 ------------------------------------------------
gi|22791204|gb|BU495010.1|BU495 ------------------------------------------------
gi|15907260|gb|BI814637.1|BI814 ------------------------------------------------
gi|15909219|gb|BI815696.1|BI815 ------------------------------------------------
gi|15908553|gb|BI815330.1|BI815 ------------------------------------------------
gi|21687815|gb|BQ633662.1|BQ633 ------------------------------------------------
gi|21687517|gb|BQ633364.1|BQ633 ------------------------------------------------

MAL13P1.130                     TATTTAAGAACAGAAAAAAAAAAAAAAAAAATGCACAGAAAGATATAT
MAL13|MAL13P1.130               ------------------------------------------------
su_gi_contig_454                TATTTAAGAACAGAAAAAAAAAAAAAAAAAATGCACAGAAAGATATAT
gi|12388346|gb|AU086205.1|AU086 -----AAGTAAAAATATTTAAGAACAGAAAATGCACAGAAAGATATAT
gi|22793329|gb|BU497135.1|BU497 ------------------------------------AGAAAGATATAT
gi|1674991|gb|N97957.1|N97957   TATTTAAGAACAGAAAAAAAAAAAAAAAAAATGCACAGAAAGATATAT
gi|462923|gb|T18137.1|T18137    ------------------------------------------------
gi|21254382|gb|BQ451270.1|BQ451 ------------------------------------------------
gi|15907500|gb|BI814787.1|BI814 ------------------------------------------------
gi|21884701|gb|BQ739688.1|BQ739 ------------------------------------------------
gi|22794071|gb|BU497877.1|BU497 ------------------------------------------------
gi|21254347|gb|BQ451235.1|BQ451 ------------------------------------------------
gi|21480520|gb|BQ577203.1|BQ577 ------------------------------------------------
gi|21543753|gb|BQ597027.1|BQ597 ------------------------------------------------
gi|21480323|gb|BQ577006.1|BQ577 ------------------------------------------------
gi|22793265|gb|BU497071.1|BU497 ------------------------------------------------
gi|15906628|gb|BI814223.1|BI814 ------------------------------------------------
gi|21542801|gb|BQ596075.1|BQ596 ------------------------------------------------
gi|22791204|gb|BU495010.1|BU495 ------------------------------------------------
gi|15907260|gb|BI814637.1|BI814 ------------------------------------------------
gi|15909219|gb|BI815696.1|BI815 ------------------------------------------------
gi|15908553|gb|BI815330.1|BI815 ------------------------------------------------
gi|21687815|gb|BQ633662.1|BQ633 ------------------------------------------------
gi|21687517|gb|BQ633364.1|BQ633 ------------------------------------------------

MAL13P1.130                     AAAATTTCACAAATAGTATTATATATATATATAAATTCACAAAAAACT
MAL13|MAL13P1.130               ------------------------------------------------
su_gi_contig_454                AAAATTTCACAAATAGTATTATATATATATATAAATTCACAAAAAACT
gi|12388346|gb|AU086205.1|AU086 AAAATTTCACAAATAGTATTATATATATATATAAATTCACANAAAACT
gi|22793329|gb|BU497135.1|BU497 AAAATTTCACAAATAGTATTATATATATATATAAATTCACAAAAAACT
gi|1674991|gb|N97957.1|N97957   AAAATTTCACAAATAGTATTATATATATATATAAATTCACAAAAAACT
gi|462923|gb|T18137.1|T18137    ------------------------------------------------
gi|21254382|gb|BQ451270.1|BQ451 ------------------------------------------------
gi|15907500|gb|BI814787.1|BI814 ------------------------------------------------
gi|21884701|gb|BQ739688.1|BQ739 ------------------------------------------------
gi|22794071|gb|BU497877.1|BU497 ------------------------------------------------
gi|21254347|gb|BQ451235.1|BQ451 ------------------------------------------------
gi|21480520|gb|BQ577203.1|BQ577 ------------------------------------------------
gi|21543753|gb|BQ597027.1|BQ597 ------------------------------------------------
gi|21480323|gb|BQ577006.1|BQ577 ------------------------------------------------
gi|22793265|gb|BU497071.1|BU497 ------------------------------------------------
gi|15906628|gb|BI814223.1|BI814 ------------------------------------------------
gi|21542801|gb|BQ596075.1|BQ596 ------------------------------------------------
gi|22791204|gb|BU495010.1|BU495 ------------------------------------------------
gi|15907260|gb|BI814637.1|BI814 ------------------------------------------------
gi|15909219|gb|BI815696.1|BI815 ------------------------------------------------
gi|15908553|gb|BI815330.1|BI815 ------------------------------------------------
gi|21687815|gb|BQ633662.1|BQ633 ------------------------------------------------
gi|21687517|gb|BQ633364.1|BQ633 ------------------------------------------------

MAL13P1.130                     AGCGCTATTGAGTGTATATATATTTTACTTTTGTAGATATTATATATA
MAL13|MAL13P1.130               ------------------------------------------------
su_gi_contig_454                AGCGCTATTGAGTGTATATATATTTTACTTTTGTAGATATTATATATA
gi|12388346|gb|AU086205.1|AU086 AGCGCTATTGAGTGNATATATATTTTACTTTTGTAGNAATTTTC----
gi|22793329|gb|BU497135.1|BU497 AGCGCTATTGAGTGTATATATATTTTACTTTTGTAGATATTATATATA
gi|1674991|gb|N97957.1|N97957   AGCGCTATTGAGTGTATATATATTTTACTTTTGTAGATATTATATATA
gi|462923|gb|T18137.1|T18137    ------------------------------------------------
gi|21254382|gb|BQ451270.1|BQ451 ------------------------------------------------
gi|15907500|gb|BI814787.1|BI814 ------------------------------------------------
gi|21884701|gb|BQ739688.1|BQ739 ------------------------------------------------
gi|22794071|gb|BU497877.1|BU497 ------------------------------------------------
gi|21254347|gb|BQ451235.1|BQ451 ------------------------------------------------
gi|21480520|gb|BQ577203.1|BQ577 ------------------------------------------------
gi|21543753|gb|BQ597027.1|BQ597 ------------------------------------------------
gi|21480323|gb|BQ577006.1|BQ577 ------------------------------------------------
gi|22793265|gb|BU497071.1|BU497 ------------------------------------------------
gi|15906628|gb|BI814223.1|BI814 ------------------------------------------------
gi|21542801|gb|BQ596075.1|BQ596 ------------------------------------------------
gi|22791204|gb|BU495010.1|BU495 ------------------------------------------------
gi|15907260|gb|BI814637.1|BI814 ------------------------------------------------
gi|15909219|gb|BI815696.1|BI815 ------------------------------------------------
gi|15908553|gb|BI815330.1|BI815 ------------------------------------------------
gi|21687815|gb|BQ633662.1|BQ633 ------------------------------------------------
gi|21687517|gb|BQ633364.1|BQ633 ------------------------------------------------

MAL13P1.130                     TATAAATATATATGTATGTATAATATATATATTATTATATGTATTTAT
MAL13|MAL13P1.130               ------------------------------------------------
su_gi_contig_454                TATAAATATATATGTATGTATAATATATATATTATTATATGTATTTAT
gi|12388346|gb|AU086205.1|AU086 ------------------------------------------------
gi|22793329|gb|BU497135.1|BU497 TATAAATATATATGTATGTATAATATATATATTATTATATGTATTTAT
gi|1674991|gb|N97957.1|N97957   TATAAATATATATGTATGTATAATATATATATTATTATATGTATTTAT
gi|462923|gb|T18137.1|T18137    ------------------------------------------------
gi|21254382|gb|BQ451270.1|BQ451 ------------------------------------------------
gi|15907500|gb|BI814787.1|BI814 ------------------------------------------------
gi|21884701|gb|BQ739688.1|BQ739 ------------------------------------------------
gi|22794071|gb|BU497877.1|BU497 ------------------------------------------------
gi|21254347|gb|BQ451235.1|BQ451 ------------------------------------------------
gi|21480520|gb|BQ577203.1|BQ577 ------------------------------------------------
gi|21543753|gb|BQ597027.1|BQ597 ------------------------------------------------
gi|21480323|gb|BQ577006.1|BQ577 ------------------------------------------------
gi|22793265|gb|BU497071.1|BU497 ------------------------------------------------
gi|15906628|gb|BI814223.1|BI814 ------------------------------------------------
gi|21542801|gb|BQ596075.1|BQ596 ------------------------------------------------
gi|22791204|gb|BU495010.1|BU495 ------------------------------------------------
gi|15907260|gb|BI814637.1|BI814 ------------------------------------------------
gi|15909219|gb|BI815696.1|BI815 ------------------------------------------------
gi|15908553|gb|BI815330.1|BI815 ------------------------------------------------
gi|21687815|gb|BQ633662.1|BQ633 ------------------------------------------------
gi|21687517|gb|BQ633364.1|BQ633 ------------------------------------------------

MAL13P1.130                     GTATCCAGAAATATTTTTTACAATAGTCATTTTTCACTTTCGTCTATT
MAL13|MAL13P1.130               ------------------------------------------------
su_gi_contig_454                GTATCCAGAAATATTTTTTACAATAGTCATTTTTCACTTTCGTCTATT
gi|12388346|gb|AU086205.1|AU086 ------------------------------------------------
gi|22793329|gb|BU497135.1|BU497 GTATCCAGAAATATTTTTTACAATAGTCATTTTTCACTTTCGTCTATT
gi|1674991|gb|N97957.1|N97957   GTATCCAGAAATATTTTTTACAATAGTCATTTTTCACTTTCGTCTATT
gi|462923|gb|T18137.1|T18137    ------------------------------------------------
gi|21254382|gb|BQ451270.1|BQ451 ------------------------------------------------
gi|15907500|gb|BI814787.1|BI814 ------------------------------------------------
gi|21884701|gb|BQ739688.1|BQ739 ------------------------------------------------
gi|22794071|gb|BU497877.1|BU497 ------------------------------------------------
gi|21254347|gb|BQ451235.1|BQ451 ------------------------------------------------
gi|21480520|gb|BQ577203.1|BQ577 ------------------------------------------------
gi|21543753|gb|BQ597027.1|BQ597 ------------------------------------------------
gi|21480323|gb|BQ577006.1|BQ577 ------------------------------------------------
gi|22793265|gb|BU497071.1|BU497 ------------------------------------------------
gi|15906628|gb|BI814223.1|BI814 ------------------------------------------------
gi|21542801|gb|BQ596075.1|BQ596 ------------------------------------------------
gi|22791204|gb|BU495010.1|BU495 ------------------------------------------------
gi|15907260|gb|BI814637.1|BI814 ------------------------------------------------
gi|15909219|gb|BI815696.1|BI815 ------------------------------------------------
gi|15908553|gb|BI815330.1|BI815 ------------------------------------------------
gi|21687815|gb|BQ633662.1|BQ633 ------------------------------------------------
gi|21687517|gb|BQ633364.1|BQ633 ------------------------------------------------

MAL13P1.130                     TTATAAAAAAAAATTTATATAATATTTATATTATTAGAAACACACATT
MAL13|MAL13P1.130               ------------------------------------------------
su_gi_contig_454                TTATAAAAAAAAATTTATATAATATTTATATTATTAGAAACACACATT
gi|12388346|gb|AU086205.1|AU086 ------------------------------------------------
gi|22793329|gb|BU497135.1|BU497 TTATAAAAAAAAATTTATATAATATTTATATTATTAGAAACACACATT
gi|1674991|gb|N97957.1|N97957   TTATAAAAAAAAATTTATATAATATTTATATTATTAGAAACACACATT
gi|462923|gb|T18137.1|T18137    ------------------------------------------------
gi|21254382|gb|BQ451270.1|BQ451 ------------------------------------------------
gi|15907500|gb|BI814787.1|BI814 ------------------------------------------------
gi|21884701|gb|BQ739688.1|BQ739 ------------------------------------------------
gi|22794071|gb|BU497877.1|BU497 ------------------------------------------------
gi|21254347|gb|BQ451235.1|BQ451 ------------------------------------------------
gi|21480520|gb|BQ577203.1|BQ577 ------------------------------------------------
gi|21543753|gb|BQ597027.1|BQ597 ------------------------------------------------
gi|21480323|gb|BQ577006.1|BQ577 ------------------------------------------------
gi|22793265|gb|BU497071.1|BU497 ------------------------------------------------
gi|15906628|gb|BI814223.1|BI814 ------------------------------------------------
gi|21542801|gb|BQ596075.1|BQ596 ------------------------------------------------
gi|22791204|gb|BU495010.1|BU495 ------------------------------------------------
gi|15907260|gb|BI814637.1|BI814 ------------------------------------------------
gi|15909219|gb|BI815696.1|BI815 ------------------------------------------------
gi|15908553|gb|BI815330.1|BI815 ------------------------------------------------
gi|21687815|gb|BQ633662.1|BQ633 ------------------------------------------------
gi|21687517|gb|BQ633364.1|BQ633 ------------------------------------------------

MAL13P1.130                     AGATTAAAATTAAATTTAATAATAAAAAAAAAATACACATAAATATAT
MAL13|MAL13P1.130               ------------------------------------------------
su_gi_contig_454                AGATTAAAATTAAATTTAATAATAAAAAAAAAATACACATAAATATAT
gi|12388346|gb|AU086205.1|AU086 ------------------------------------------------
gi|22793329|gb|BU497135.1|BU497 AGATTAAAATTAAATTTAATAATAAAAAAAAAATACACATAAATATAT
gi|1674991|gb|N97957.1|N97957   AGATTAAAATTAAATTTAATAATAAAAAAAAAA---------------
gi|462923|gb|T18137.1|T18137    ------------------------------------------------
gi|21254382|gb|BQ451270.1|BQ451 ------------------------------------------------
gi|15907500|gb|BI814787.1|BI814 ------------------------------------------------
gi|21884701|gb|BQ739688.1|BQ739 ------------------------------------------------
gi|22794071|gb|BU497877.1|BU497 ------------------------------------------------
gi|21254347|gb|BQ451235.1|BQ451 ------------------------------------------------
gi|21480520|gb|BQ577203.1|BQ577 ------------------------------------------------
gi|21543753|gb|BQ597027.1|BQ597 ------------------------------------------------
gi|21480323|gb|BQ577006.1|BQ577 ------------------------------------------------
gi|22793265|gb|BU497071.1|BU497 ------------------------------------------------
gi|15906628|gb|BI814223.1|BI814 ------------------------------------------------
gi|21542801|gb|BQ596075.1|BQ596 ------------------------------------------------
gi|22791204|gb|BU495010.1|BU495 ------------------------------------------------
gi|15907260|gb|BI814637.1|BI814 ------------------------------------------------
gi|15909219|gb|BI815696.1|BI815 ------------------------------------------------
gi|15908553|gb|BI815330.1|BI815 ------------------------------------------------
gi|21687815|gb|BQ633662.1|BQ633 ------------------------------------------------
gi|21687517|gb|BQ633364.1|BQ633 ------------------------------------------------

MAL13P1.130                     ATATATATATATATATATATATATATATATATATATATGTATATATTT
MAL13|MAL13P1.130               ------------------------------------------------
su_gi_contig_454                ATATATATATA-------------------------------------
gi|12388346|gb|AU086205.1|AU086 ------------------------------------------------
gi|22793329|gb|BU497135.1|BU497 ATATATATATA-------------------------------------
gi|1674991|gb|N97957.1|N97957   ------------------------------------------------
gi|462923|gb|T18137.1|T18137    ------------------------------------------------
gi|21254382|gb|BQ451270.1|BQ451 ------------------------------------------------
gi|15907500|gb|BI814787.1|BI814 ------------------------------------------------
gi|21884701|gb|BQ739688.1|BQ739 ------------------------------------------------
gi|22794071|gb|BU497877.1|BU497 ------------------------------------------------
gi|21254347|gb|BQ451235.1|BQ451 ------------------------------------------------
gi|21480520|gb|BQ577203.1|BQ577 ------------------------------------------------
gi|21543753|gb|BQ597027.1|BQ597 ------------------------------------------------
gi|21480323|gb|BQ577006.1|BQ577 ------------------------------------------------
gi|22793265|gb|BU497071.1|BU497 ------------------------------------------------
gi|15906628|gb|BI814223.1|BI814 ------------------------------------------------
gi|21542801|gb|BQ596075.1|BQ596 ------------------------------------------------
gi|22791204|gb|BU495010.1|BU495 ------------------------------------------------
gi|15907260|gb|BI814637.1|BI814 ------------------------------------------------
gi|15909219|gb|BI815696.1|BI815 ------------------------------------------------
gi|15908553|gb|BI815330.1|BI815 ------------------------------------------------
gi|21687815|gb|BQ633662.1|BQ633 ------------------------------------------------
gi|21687517|gb|BQ633364.1|BQ633 ------------------------------------------------

MAL13P1.130                     TTAATTACATTTTAAATAAATAAAAATTAGTAAATATATATATATATA
MAL13|MAL13P1.130               ------------------------------------------------
su_gi_contig_454                ------------------------------------------------
gi|12388346|gb|AU086205.1|AU086 ------------------------------------------------
gi|22793329|gb|BU497135.1|BU497 ------------------------------------------------
gi|1674991|gb|N97957.1|N97957   ------------------------------------------------
gi|462923|gb|T18137.1|T18137    ------------------------------------------------
gi|21254382|gb|BQ451270.1|BQ451 ------------------------------------------------
gi|15907500|gb|BI814787.1|BI814 ------------------------------------------------
gi|21884701|gb|BQ739688.1|BQ739 ------------------------------------------------
gi|22794071|gb|BU497877.1|BU497 ------------------------------------------------
gi|21254347|gb|BQ451235.1|BQ451 ------------------------------------------------
gi|21480520|gb|BQ577203.1|BQ577 ------------------------------------------------
gi|21543753|gb|BQ597027.1|BQ597 ------------------------------------------------
gi|21480323|gb|BQ577006.1|BQ577 ------------------------------------------------
gi|22793265|gb|BU497071.1|BU497 ------------------------------------------------
gi|15906628|gb|BI814223.1|BI814 ------------------------------------------------
gi|21542801|gb|BQ596075.1|BQ596 ------------------------------------------------
gi|22791204|gb|BU495010.1|BU495 ------------------------------------------------
gi|15907260|gb|BI814637.1|BI814 ------------------------------------------------
gi|15909219|gb|BI815696.1|BI815 ------------------------------------------------
gi|15908553|gb|BI815330.1|BI815 ------------------------------------------------
gi|21687815|gb|BQ633662.1|BQ633 ------------------------------------------------
gi|21687517|gb|BQ633364.1|BQ633 ------------------------------------------------

MAL13P1.130                     TATATATATATTTATATTTATATAAATAAAAAAGTGGACACAATAAAT
MAL13|MAL13P1.130               ------------------------------------------------
su_gi_contig_454                ------------------------------------------------
gi|12388346|gb|AU086205.1|AU086 ------------------------------------------------
gi|22793329|gb|BU497135.1|BU497 ------------------------------------------------
gi|1674991|gb|N97957.1|N97957   ------------------------------------------------
gi|462923|gb|T18137.1|T18137    ------------------------------------------------
gi|21254382|gb|BQ451270.1|BQ451 ------------------------------------------------
gi|15907500|gb|BI814787.1|BI814 ------------------------------------------------
gi|21884701|gb|BQ739688.1|BQ739 ------------------------------------------------
gi|22794071|gb|BU497877.1|BU497 ------------------------------------------------
gi|21254347|gb|BQ451235.1|BQ451 ------------------------------------------------
gi|21480520|gb|BQ577203.1|BQ577 ------------------------------------------------
gi|21543753|gb|BQ597027.1|BQ597 ------------------------------------------------
gi|21480323|gb|BQ577006.1|BQ577 ------------------------------------------------
gi|22793265|gb|BU497071.1|BU497 ------------------------------------------------
gi|15906628|gb|BI814223.1|BI814 ------------------------------------------------
gi|21542801|gb|BQ596075.1|BQ596 ------------------------------------------------
gi|22791204|gb|BU495010.1|BU495 ------------------------------------------------
gi|15907260|gb|BI814637.1|BI814 ------------------------------------------------
gi|15909219|gb|BI815696.1|BI815 ------------------------------------------------
gi|15908553|gb|BI815330.1|BI815 ------------------------------------------------
gi|21687815|gb|BQ633662.1|BQ633 ------------------------------------------------
gi|21687517|gb|BQ633364.1|BQ633 ------------------------------------------------

MAL13P1.130                     TATATATTTTTTATATATATTTGGAAAAAAGAAGAAATAAAAAATTTC
MAL13|MAL13P1.130               ------------------------------------------------
su_gi_contig_454                ------------------------------------------------
gi|12388346|gb|AU086205.1|AU086 ------------------------------------------------
gi|22793329|gb|BU497135.1|BU497 ------------------------------------------------
gi|1674991|gb|N97957.1|N97957   ------------------------------------------------
gi|462923|gb|T18137.1|T18137    ------------------------------------------------
gi|21254382|gb|BQ451270.1|BQ451 ------------------------------------------------
gi|15907500|gb|BI814787.1|BI814 ------------------------------------------------
gi|21884701|gb|BQ739688.1|BQ739 ------------------------------------------------
gi|22794071|gb|BU497877.1|BU497 ------------------------------------------------
gi|21254347|gb|BQ451235.1|BQ451 ------------------------------------------------
gi|21480520|gb|BQ577203.1|BQ577 ------------------------------------------------
gi|21543753|gb|BQ597027.1|BQ597 ------------------------------------------------
gi|21480323|gb|BQ577006.1|BQ577 ------------------------------------------------
gi|22793265|gb|BU497071.1|BU497 ------------------------------------------------
gi|15906628|gb|BI814223.1|BI814 ------------------------------------------------
gi|21542801|gb|BQ596075.1|BQ596 ------------------------------------------------
gi|22791204|gb|BU495010.1|BU495 ------------------------------------------------
gi|15907260|gb|BI814637.1|BI814 ------------------------------------------------
gi|15909219|gb|BI815696.1|BI815 ------------------------------------------------
gi|15908553|gb|BI815330.1|BI815 ------------------------------------------------
gi|21687815|gb|BQ633662.1|BQ633 ------------------------------------------------
gi|21687517|gb|BQ633364.1|BQ633 ------------------------------------------------

MAL13P1.130                     ACATAATTATATATATGTATAATGTGTGTATATATTTAGTAAAAAATT
MAL13|MAL13P1.130               ------------------------------------------------
su_gi_contig_454                ------------------------------------------------
gi|12388346|gb|AU086205.1|AU086 ------------------------------------------------
gi|22793329|gb|BU497135.1|BU497 ------------------------------------------------
gi|1674991|gb|N97957.1|N97957   ------------------------------------------------
gi|462923|gb|T18137.1|T18137    ------------------------------------------------
gi|21254382|gb|BQ451270.1|BQ451 ------------------------------------------------
gi|15907500|gb|BI814787.1|BI814 ------------------------------------------------
gi|21884701|gb|BQ739688.1|BQ739 ------------------------------------------------
gi|22794071|gb|BU497877.1|BU497 ------------------------------------------------
gi|21254347|gb|BQ451235.1|BQ451 ------------------------------------------------
gi|21480520|gb|BQ577203.1|BQ577 ------------------------------------------------
gi|21543753|gb|BQ597027.1|BQ597 ------------------------------------------------
gi|21480323|gb|BQ577006.1|BQ577 ------------------------------------------------
gi|22793265|gb|BU497071.1|BU497 ------------------------------------------------
gi|15906628|gb|BI814223.1|BI814 ------------------------------------------------
gi|21542801|gb|BQ596075.1|BQ596 ------------------------------------------------
gi|22791204|gb|BU495010.1|BU495 ------------------------------------------------
gi|15907260|gb|BI814637.1|BI814 ------------------------------------------------
gi|15909219|gb|BI815696.1|BI815 ------------------------------------------------
gi|15908553|gb|BI815330.1|BI815 ------------------------------------------------
gi|21687815|gb|BQ633662.1|BQ633 ------------------------------------------------
gi|21687517|gb|BQ633364.1|BQ633 ------------------------------------------------

MAL13P1.130                     TGTCCGAATAAAATTAAATTTTATATTTTATAAATGAAATAATAATAT
MAL13|MAL13P1.130               ------------------------------------------------
su_gi_contig_454                ------------------------------------------------
gi|12388346|gb|AU086205.1|AU086 ------------------------------------------------
gi|22793329|gb|BU497135.1|BU497 ------------------------------------------------
gi|1674991|gb|N97957.1|N97957   ------------------------------------------------
gi|462923|gb|T18137.1|T18137    ------------------------------------------------
gi|21254382|gb|BQ451270.1|BQ451 ------------------------------------------------
gi|15907500|gb|BI814787.1|BI814 ------------------------------------------------
gi|21884701|gb|BQ739688.1|BQ739 ------------------------------------------------
gi|22794071|gb|BU497877.1|BU497 ------------------------------------------------
gi|21254347|gb|BQ451235.1|BQ451 ------------------------------------------------
gi|21480520|gb|BQ577203.1|BQ577 ------------------------------------------------
gi|21543753|gb|BQ597027.1|BQ597 ------------------------------------------------
gi|21480323|gb|BQ577006.1|BQ577 ------------------------------------------------
gi|22793265|gb|BU497071.1|BU497 ------------------------------------------------
gi|15906628|gb|BI814223.1|BI814 ------------------------------------------------
gi|21542801|gb|BQ596075.1|BQ596 ------------------------------------------------
gi|22791204|gb|BU495010.1|BU495 ------------------------------------------------
gi|15907260|gb|BI814637.1|BI814 ------------------------------------------------
gi|15909219|gb|BI815696.1|BI815 ------------------------------------------------
gi|15908553|gb|BI815330.1|BI815 ------------------------------------------------
gi|21687815|gb|BQ633662.1|BQ633 ------------------------------------------------
gi|21687517|gb|BQ633364.1|BQ633 ------------------------------------------------

MAL13P1.130                     AATATATATTATTTATTTTCCGATATATATATATATATATATATATAT
MAL13|MAL13P1.130               ------------------------------------------------
su_gi_contig_454                ------------------------------------------------
gi|12388346|gb|AU086205.1|AU086 ------------------------------------------------
gi|22793329|gb|BU497135.1|BU497 ------------------------------------------------
gi|1674991|gb|N97957.1|N97957   ------------------------------------------------
gi|462923|gb|T18137.1|T18137    ------------------------------------------------
gi|21254382|gb|BQ451270.1|BQ451 ------------------------------------------------
gi|15907500|gb|BI814787.1|BI814 ------------------------------------------------
gi|21884701|gb|BQ739688.1|BQ739 ------------------------------------------------
gi|22794071|gb|BU497877.1|BU497 ------------------------------------------------
gi|21254347|gb|BQ451235.1|BQ451 ------------------------------------------------
gi|21480520|gb|BQ577203.1|BQ577 ------------------------------------------------
gi|21543753|gb|BQ597027.1|BQ597 ------------------------------------------------
gi|21480323|gb|BQ577006.1|BQ577 ------------------------------------------------
gi|22793265|gb|BU497071.1|BU497 ------------------------------------------------
gi|15906628|gb|BI814223.1|BI814 ------------------------------------------------
gi|21542801|gb|BQ596075.1|BQ596 ------------------------------------------------
gi|22791204|gb|BU495010.1|BU495 ------------------------------------------------
gi|15907260|gb|BI814637.1|BI814 ------------------------------------------------
gi|15909219|gb|BI815696.1|BI815 ------------------------------------------------
gi|15908553|gb|BI815330.1|BI815 ------------------------------------------------
gi|21687815|gb|BQ633662.1|BQ633 ------------------------------------------------
gi|21687517|gb|BQ633364.1|BQ633 ------------------------------------------------

MAL13P1.130                     TGATTTATTTATTTACTTATATGTTTATATTTATGTATATACTTACCT
MAL13|MAL13P1.130               ------------------------------------------------
su_gi_contig_454                ------------------------------------------------
gi|12388346|gb|AU086205.1|AU086 ------------------------------------------------
gi|22793329|gb|BU497135.1|BU497 ------------------------------------------------
gi|1674991|gb|N97957.1|N97957   ------------------------------------------------
gi|462923|gb|T18137.1|T18137    ------------------------------------------------
gi|21254382|gb|BQ451270.1|BQ451 ------------------------------------------------
gi|15907500|gb|BI814787.1|BI814 ------------------------------------------------
gi|21884701|gb|BQ739688.1|BQ739 ------------------------------------------------
gi|22794071|gb|BU497877.1|BU497 ------------------------------------------------
gi|21254347|gb|BQ451235.1|BQ451 ------------------------------------------------
gi|21480520|gb|BQ577203.1|BQ577 ------------------------------------------------
gi|21543753|gb|BQ597027.1|BQ597 ------------------------------------------------
gi|21480323|gb|BQ577006.1|BQ577 ------------------------------------------------
gi|22793265|gb|BU497071.1|BU497 ------------------------------------------------
gi|15906628|gb|BI814223.1|BI814 ------------------------------------------------
gi|21542801|gb|BQ596075.1|BQ596 ------------------------------------------------
gi|22791204|gb|BU495010.1|BU495 ------------------------------------------------
gi|15907260|gb|BI814637.1|BI814 ------------------------------------------------
gi|15909219|gb|BI815696.1|BI815 ------------------------------------------------
gi|15908553|gb|BI815330.1|BI815 ------------------------------------------------
gi|21687815|gb|BQ633662.1|BQ633 ------------------------------------------------
gi|21687517|gb|BQ633364.1|BQ633 ------------------------------------------------

MAL13P1.130                     TTATATGTTAAAACCGTTATATTTGATTTTCTTAATATTTGCATTATA
MAL13|MAL13P1.130               ------------------------------------------------
su_gi_contig_454                ------------------------------------------------
gi|12388346|gb|AU086205.1|AU086 ------------------------------------------------
gi|22793329|gb|BU497135.1|BU497 ------------------------------------------------
gi|1674991|gb|N97957.1|N97957   ------------------------------------------------
gi|462923|gb|T18137.1|T18137    ------------------------------------------------
gi|21254382|gb|BQ451270.1|BQ451 ------------------------------------------------
gi|15907500|gb|BI814787.1|BI814 ------------------------------------------------
gi|21884701|gb|BQ739688.1|BQ739 ------------------------------------------------
gi|22794071|gb|BU497877.1|BU497 ------------------------------------------------
gi|21254347|gb|BQ451235.1|BQ451 ------------------------------------------------
gi|21480520|gb|BQ577203.1|BQ577 ------------------------------------------------
gi|21543753|gb|BQ597027.1|BQ597 ------------------------------------------------
gi|21480323|gb|BQ577006.1|BQ577 ------------------------------------------------
gi|22793265|gb|BU497071.1|BU497 ------------------------------------------------
gi|15906628|gb|BI814223.1|BI814 ------------------------------------------------
gi|21542801|gb|BQ596075.1|BQ596 ------------------------------------------------
gi|22791204|gb|BU495010.1|BU495 ------------------------------------------------
gi|15907260|gb|BI814637.1|BI814 ------------------------------------------------
gi|15909219|gb|BI815696.1|BI815 ------------------------------------------------
gi|15908553|gb|BI815330.1|BI815 ------------------------------------------------
gi|21687815|gb|BQ633662.1|BQ633 ------------------------------------------------
gi|21687517|gb|BQ633364.1|BQ633 ------------------------------------------------

MAL13P1.130                     TAAAATTAAAGACACCATACCGTCAAATATAATTTAAATATATATATA
MAL13|MAL13P1.130               ------------------------------------------------
su_gi_contig_454                ------------------------------------------------
gi|12388346|gb|AU086205.1|AU086 ------------------------------------------------
gi|22793329|gb|BU497135.1|BU497 ------------------------------------------------
gi|1674991|gb|N97957.1|N97957   ------------------------------------------------
gi|462923|gb|T18137.1|T18137    ------------------------------------------------
gi|21254382|gb|BQ451270.1|BQ451 ------------------------------------------------
gi|15907500|gb|BI814787.1|BI814 ------------------------------------------------
gi|21884701|gb|BQ739688.1|BQ739 ------------------------------------------------
gi|22794071|gb|BU497877.1|BU497 ------------------------------------------------
gi|21254347|gb|BQ451235.1|BQ451 ------------------------------------------------
gi|21480520|gb|BQ577203.1|BQ577 ------------------------------------------------
gi|21543753|gb|BQ597027.1|BQ597 ------------------------------------------------
gi|21480323|gb|BQ577006.1|BQ577 ------------------------------------------------
gi|22793265|gb|BU497071.1|BU497 ------------------------------------------------
gi|15906628|gb|BI814223.1|BI814 ------------------------------------------------
gi|21542801|gb|BQ596075.1|BQ596 ------------------------------------------------
gi|22791204|gb|BU495010.1|BU495 ------------------------------------------------
gi|15907260|gb|BI814637.1|BI814 ------------------------------------------------
gi|15909219|gb|BI815696.1|BI815 ------------------------------------------------
gi|15908553|gb|BI815330.1|BI815 ------------------------------------------------
gi|21687815|gb|BQ633662.1|BQ633 ------------------------------------------------
gi|21687517|gb|BQ633364.1|BQ633 ------------------------------------------------

MAL13P1.130                     TATATATATATATATATATATATATATAATATTCCGTTAATTTATATA
MAL13|MAL13P1.130               ------------------------------------------------
su_gi_contig_454                ----------------------------ATATTCCGTTAATTTATATA
gi|12388346|gb|AU086205.1|AU086 ------------------------------------------------
gi|22793329|gb|BU497135.1|BU497 ----------------------------ATATTCCGTTAATTTATATA
gi|1674991|gb|N97957.1|N97957   ------------------------------------------------
gi|462923|gb|T18137.1|T18137    ------------------------------------------------
gi|21254382|gb|BQ451270.1|BQ451 ------------------------------------------------
gi|15907500|gb|BI814787.1|BI814 ------------------------------------------------
gi|21884701|gb|BQ739688.1|BQ739 ------------------------------------------------
gi|22794071|gb|BU497877.1|BU497 ------------------------------------------------
gi|21254347|gb|BQ451235.1|BQ451 ------------------------------------------------
gi|21480520|gb|BQ577203.1|BQ577 ------------------------------------------------
gi|21543753|gb|BQ597027.1|BQ597 ------------------------------------------------
gi|21480323|gb|BQ577006.1|BQ577 ------------------------------------------------
gi|22793265|gb|BU497071.1|BU497 ------------------------------------------------
gi|15906628|gb|BI814223.1|BI814 ------------------------------------------------
gi|21542801|gb|BQ596075.1|BQ596 ------------------------------------------------
gi|22791204|gb|BU495010.1|BU495 ------------------------------------------------
gi|15907260|gb|BI814637.1|BI814 ------------------------------------------------
gi|15909219|gb|BI815696.1|BI815 ------------------------------------------------
gi|15908553|gb|BI815330.1|BI815 ------------------------------------------------
gi|21687815|gb|BQ633662.1|BQ633 ------------------------------------------------
gi|21687517|gb|BQ633364.1|BQ633 ------------------------------------------------

MAL13P1.130                     TTTTTGTGAAAAATGTTTTTTACTTATGTTGTAAGACCTGGGGAAGCA
MAL13|MAL13P1.130               ------------ATGTTTTTTACTTATGTTGTAAGACCTGGGGAAGCA
su_gi_contig_454                TTTTTGTGAAAAATGTTTTTTACTTATGTTGTAAGACCTGGGGAAGCA
gi|12388346|gb|AU086205.1|AU086 ------------------------------------------------
gi|22793329|gb|BU497135.1|BU497 TTTTTGTGAAAAATGTTTTTTACTTATGTTGTAAGACCTGGGGAAGCA
gi|1674991|gb|N97957.1|N97957   ------------------------------------------------
gi|462923|gb|T18137.1|T18137    ------------------------------------------------
gi|21254382|gb|BQ451270.1|BQ451 ------------------------------------------------
gi|15907500|gb|BI814787.1|BI814 ------------------------------------------------
gi|21884701|gb|BQ739688.1|BQ739 ------------------------------------------------
gi|22794071|gb|BU497877.1|BU497 ------------------------------------------------
gi|21254347|gb|BQ451235.1|BQ451 ------------------------------------------------
gi|21480520|gb|BQ577203.1|BQ577 ------------------------------------------------
gi|21543753|gb|BQ597027.1|BQ597 ------------------------------------------------
gi|21480323|gb|BQ577006.1|BQ577 ------------------------------------------------
gi|22793265|gb|BU497071.1|BU497 ------------------------------------------------
gi|15906628|gb|BI814223.1|BI814 ------------------------------------------------
gi|21542801|gb|BQ596075.1|BQ596 ------------------------------------------------
gi|22791204|gb|BU495010.1|BU495 ------------------------------------------------
gi|15907260|gb|BI814637.1|BI814 ------------------------------------------------
gi|15909219|gb|BI815696.1|BI815 ------------------------------------------------
gi|15908553|gb|BI815330.1|BI815 ------------------------------------------------
gi|21687815|gb|BQ633662.1|BQ633 ------------------------------------------------
gi|21687517|gb|BQ633364.1|BQ633 ------------------------------------------------

MAL13P1.130                     CCAGAAGGACGCGGTCCTCAATTTGAACCATTTTGGGATTTTTTTATG
MAL13|MAL13P1.130               CCAGAAGGACGCGGTCCTCAATTTGAACCATTTTGGGATTTTTTTATG
su_gi_contig_454                CCAGAAGGACGCGGTCCTCAATTTGAACCATTTTGGGATTTTTTTATG
gi|12388346|gb|AU086205.1|AU086 ------------------------------------------------
gi|22793329|gb|BU497135.1|BU497 CCAGAAGGACGCGGTCCTCAATTTGAACCATTTTGGGATTTTTTTATG
gi|1674991|gb|N97957.1|N97957   ------------------------------------------------
gi|462923|gb|T18137.1|T18137    ----------------CTCAATTTGAACCATTTTGGGATTTTTTTATG
gi|21254382|gb|BQ451270.1|BQ451 ------------------------------------------------
gi|15907500|gb|BI814787.1|BI814 ------------------------------------------------
gi|21884701|gb|BQ739688.1|BQ739 ------------------------------------------------
gi|22794071|gb|BU497877.1|BU497 ------------------------------------------------
gi|21254347|gb|BQ451235.1|BQ451 ------------------------------------------------
gi|21480520|gb|BQ577203.1|BQ577 ------------------------------------------------
gi|21543753|gb|BQ597027.1|BQ597 ------------------------------------------------
gi|21480323|gb|BQ577006.1|BQ577 ------------------------------------------------
gi|22793265|gb|BU497071.1|BU497 ------------------------------------------------
gi|15906628|gb|BI814223.1|BI814 ------------------------------------------------
gi|21542801|gb|BQ596075.1|BQ596 ------------------------------------------------
gi|22791204|gb|BU495010.1|BU495 ------------------------------------------------
gi|15907260|gb|BI814637.1|BI814 ------------------------------------------------
gi|15909219|gb|BI815696.1|BI815 ------------------------------------------------
gi|15908553|gb|BI815330.1|BI815 ------------------------------------------------
gi|21687815|gb|BQ633662.1|BQ633 ------------------------------------------------
gi|21687517|gb|BQ633364.1|BQ633 ------------------------------------------------

MAL13P1.130                     AATTTTAATTTACGTGTTGGATTTTTGATACAATTTATTTCTTACATA
MAL13|MAL13P1.130               AATTTTAATTTACGTGTTGGATTTTTGATACAATTTATTTCTTACATA
su_gi_contig_454                AATTTTAATTTACGTGTTGGATTTTTGATACAATTTATTTCTTACATA
gi|12388346|gb|AU086205.1|AU086 ------------------------------------------------
gi|22793329|gb|BU497135.1|BU497 AATTTTAATTTACGTGTTGGATTTTTGATACAATTTATTTCTTACATA
gi|1674991|gb|N97957.1|N97957   ------------------------------------------------
gi|462923|gb|T18137.1|T18137    AATTTTAATTTACGTGTTGGATTTTTGATACAATTTATTTCTTACATA
gi|21254382|gb|BQ451270.1|BQ451 ------------------------------------------------
gi|15907500|gb|BI814787.1|BI814 ------------------------------------------------
gi|21884701|gb|BQ739688.1|BQ739 ------------------------------------------------
gi|22794071|gb|BU497877.1|BU497 ------------------------------------------------
gi|21254347|gb|BQ451235.1|BQ451 ------------------------------------------------
gi|21480520|gb|BQ577203.1|BQ577 ------------------------------------------------
gi|21543753|gb|BQ597027.1|BQ597 ------------------------------------------------
gi|21480323|gb|BQ577006.1|BQ577 ------------------------------------------------
gi|22793265|gb|BU497071.1|BU497 ------------------------------------------------
gi|15906628|gb|BI814223.1|BI814 ------------------------------------------------
gi|21542801|gb|BQ596075.1|BQ596 ------------------------------------------------
gi|22791204|gb|BU495010.1|BU495 ------------------------------------------------
gi|15907260|gb|BI814637.1|BI814 ------------------------------------------------
gi|15909219|gb|BI815696.1|BI815 ------------------------------------------------
gi|15908553|gb|BI815330.1|BI815 ------------------------------------------------
gi|21687815|gb|BQ633662.1|BQ633 ------------------------------------------------
gi|21687517|gb|BQ633364.1|BQ633 ------------------------------------------------

MAL13P1.130                     TTATTAGTTGGTGCAATAACAATAATTGGAAAAAACCCTTTAGGAATG
MAL13|MAL13P1.130               TTATTAGTTGGTGCAATAACAATAATTGGAAAAAACCCTTTAGGAATG
su_gi_contig_454                TTATTAGTTGGTGCAATAACAATAATTGGAAAAAACCCTTTAGGAATG
gi|12388346|gb|AU086205.1|AU086 ------------------------------------------------
gi|22793329|gb|BU497135.1|BU497 TTATTAGTTGGTGCAATAACAATAATTGGAAAAAACCCTTTAGGAATG
gi|1674991|gb|N97957.1|N97957   ------------------------------------------------
gi|462923|gb|T18137.1|T18137    TTATTAGTTGGTGCAATAACAATAATTGGAAAAAACCCTTTAGGAATG
gi|21254382|gb|BQ451270.1|BQ451 ------------------------------------------------
gi|15907500|gb|BI814787.1|BI814 ------------------------------------------------
gi|21884701|gb|BQ739688.1|BQ739 ------------------------------------------------
gi|22794071|gb|BU497877.1|BU497 ------------------------------------------------
gi|21254347|gb|BQ451235.1|BQ451 ------------------------------------------------
gi|21480520|gb|BQ577203.1|BQ577 ------------------------------------------------
gi|21543753|gb|BQ597027.1|BQ597 ------------------------------------------------
gi|21480323|gb|BQ577006.1|BQ577 ------------------------------------------------
gi|22793265|gb|BU497071.1|BU497 ------------------------------------------------
gi|15906628|gb|BI814223.1|BI814 ------------------------------------------------
gi|21542801|gb|BQ596075.1|BQ596 ------------------------------------------------
gi|22791204|gb|BU495010.1|BU495 ------------------------------------------------
gi|15907260|gb|BI814637.1|BI814 ------------------------------------------------
gi|15909219|gb|BI815696.1|BI815 ------------------------------------------------
gi|15908553|gb|BI815330.1|BI815 ------------------------------------------------
gi|21687815|gb|BQ633662.1|BQ633 ------------------------------------------------
gi|21687517|gb|BQ633364.1|BQ633 ------------------------------------------------

MAL13P1.130                     TTAAACTTTTTGAGAGCATTACCAGGAAGTGTTGGTACTGCTCCAATG
MAL13|MAL13P1.130               TTAAACTTTTTGAGAGCATTACCAGGAAGTGTTGGTACTGCTCCAATG
su_gi_contig_454                TTAAACTTTTTGAGAGCATTACCAGGAAGTGTTGGTACTGCTCCAATG
gi|12388346|gb|AU086205.1|AU086 ------------------------------------------------
gi|22793329|gb|BU497135.1|BU497 TTAAACTTTTTGAGAGCATTACCAGGAAGTGTTGGTACTGCTCCAATG
gi|1674991|gb|N97957.1|N97957   ------------------------------------------------
gi|462923|gb|T18137.1|T18137    TTAAACTTTTTGAGAGCATTACCAGGAAGTGTTGGTACTGCTCCAATG
gi|21254382|gb|BQ451270.1|BQ451 ------------------------------------------------
gi|15907500|gb|BI814787.1|BI814 ------------------------------------------------
gi|21884701|gb|BQ739688.1|BQ739 ------------------------------------------------
gi|22794071|gb|BU497877.1|BU497 ------------------------------------------------
gi|21254347|gb|BQ451235.1|BQ451 ------------------------------------------------
gi|21480520|gb|BQ577203.1|BQ577 ------------------------------------------------
gi|21543753|gb|BQ597027.1|BQ597 ------------------------------------------------
gi|21480323|gb|BQ577006.1|BQ577 ------------------------------------------------
gi|22793265|gb|BU497071.1|BU497 ------------------------------------------------
gi|15906628|gb|BI814223.1|BI814 ------------------------------------------------
gi|21542801|gb|BQ596075.1|BQ596 ------------------------------------------------
gi|22791204|gb|BU495010.1|BU495 ------------------------------------------------
gi|15907260|gb|BI814637.1|BI814 ------------------------------------------------
gi|15909219|gb|BI815696.1|BI815 ------------------------------------------------
gi|15908553|gb|BI815330.1|BI815 ------------------------------------------------
gi|21687815|gb|BQ633662.1|BQ633 ------------------------------------------------
gi|21687517|gb|BQ633364.1|BQ633 ------------------------------------------------

MAL13P1.130                     CCTTTAGTACTTTTTAGTATAGGTGGATTTTTAATGGGTACTCTTCTT
MAL13|MAL13P1.130               CCTTTAGTACTTTTTAGTATAGGTGGATTTTTAATGGGTACTCTTCTT
su_gi_contig_454                CCTTTAGTACTTTTTAGTATAGGTGGATTTTTAATGGGTACTCTTCTT
gi|12388346|gb|AU086205.1|AU086 ------------------------------------------------
gi|22793329|gb|BU497135.1|BU497 CCTTTAGT----------------------------------------
gi|1674991|gb|N97957.1|N97957   ------------------------------------------------
gi|462923|gb|T18137.1|T18137    CCTTTAGTACTTTTTAGTATAGGTGGATTTTTAATGGGTACTCTTCTT
gi|21254382|gb|BQ451270.1|BQ451 ------------------------------------------------
gi|15907500|gb|BI814787.1|BI814 ------------------------------------------------
gi|21884701|gb|BQ739688.1|BQ739 ------------------------------------------------
gi|22794071|gb|BU497877.1|BU497 ------------------------------------------------
gi|21254347|gb|BQ451235.1|BQ451 ------------------------------------------------
gi|21480520|gb|BQ577203.1|BQ577 ------------------------------------------------
gi|21543753|gb|BQ597027.1|BQ597 ------------------------------------------------
gi|21480323|gb|BQ577006.1|BQ577 ------------------------------------------------
gi|22793265|gb|BU497071.1|BU497 ------------------------------------------------
gi|15906628|gb|BI814223.1|BI814 ------------------------------------------------
gi|21542801|gb|BQ596075.1|BQ596 ------------------------------------------------
gi|22791204|gb|BU495010.1|BU495 ------------------------------------------------
gi|15907260|gb|BI814637.1|BI814 ------------------------------------------------
gi|15909219|gb|BI815696.1|BI815 ------------------------------------------------
gi|15908553|gb|BI815330.1|BI815 ------------------------------------------------
gi|21687815|gb|BQ633662.1|BQ633 ------------------------------------------------
gi|21687517|gb|BQ633364.1|BQ633 ------------------------------------------------

MAL13P1.130                     ATTATGTCCTTTTTACAATTAACTGAGGATGATAGCAGGTACAAATAA
MAL13|MAL13P1.130               ATTATGTCCTTTTTACAATTAACTGAGGATGATAGCAGG---------
su_gi_contig_454                ATTATGTCCTNTTTACAATTAACTGAGGATGATAGCAGG---------
gi|12388346|gb|AU086205.1|AU086 ------------------------------------------------
gi|22793329|gb|BU497135.1|BU497 ------------------------------------------------
gi|1674991|gb|N97957.1|N97957   ------------------------------------------------
gi|462923|gb|T18137.1|T18137    ATTATGTCCTNTTTACAATTAACTGAGGATGATAGCAGG---------
gi|21254382|gb|BQ451270.1|BQ451 ------------------------------------------------
gi|15907500|gb|BI814787.1|BI814 ------------------------------------------------
gi|21884701|gb|BQ739688.1|BQ739 ------------------------------------------------
gi|22794071|gb|BU497877.1|BU497 ------------------------------------------------
gi|21254347|gb|BQ451235.1|BQ451 ------------------------------------------------
gi|21480520|gb|BQ577203.1|BQ577 ------------------------------------------------
gi|21543753|gb|BQ597027.1|BQ597 ------------------------------------------------
gi|21480323|gb|BQ577006.1|BQ577 ------------------------------------------------
gi|22793265|gb|BU497071.1|BU497 ------------------------------------------------
gi|15906628|gb|BI814223.1|BI814 ------------------------------------------------
gi|21542801|gb|BQ596075.1|BQ596 ------------------------------------------------
gi|22791204|gb|BU495010.1|BU495 ------------------------------------------------
gi|15907260|gb|BI814637.1|BI814 ------------------------------------------------
gi|15909219|gb|BI815696.1|BI815 ------------------------------------------------
gi|15908553|gb|BI815330.1|BI815 ------------------------------------------------
gi|21687815|gb|BQ633662.1|BQ633 ------------------------------------------------
gi|21687517|gb|BQ633364.1|BQ633 ------------------------------------------------

MAL13P1.130                     AAGTGTTCCTATTTATCATATCACCAATTCAAATATATATACACATAT
MAL13|MAL13P1.130               ------------------------------------------------
su_gi_contig_454                ------------------------------------------------
gi|12388346|gb|AU086205.1|AU086 ------------------------------------------------
gi|22793329|gb|BU497135.1|BU497 ------------------------------------------------
gi|1674991|gb|N97957.1|N97957   ------------------------------------------------
gi|462923|gb|T18137.1|T18137    ------------------------------------------------
gi|21254382|gb|BQ451270.1|BQ451 ------------------------------------------------
gi|15907500|gb|BI814787.1|BI814 ------------------------------------------------
gi|21884701|gb|BQ739688.1|BQ739 ------------------------------------------------
gi|22794071|gb|BU497877.1|BU497 ------------------------------------------------
gi|21254347|gb|BQ451235.1|BQ451 ------------------------------------------------
gi|21480520|gb|BQ577203.1|BQ577 ------------------------------------------------
gi|21543753|gb|BQ597027.1|BQ597 ------------------------------------------------
gi|21480323|gb|BQ577006.1|BQ577 ------------------------------------------------
gi|22793265|gb|BU497071.1|BU497 ------------------------------------------------
gi|15906628|gb|BI814223.1|BI814 ------------------------------------------------
gi|21542801|gb|BQ596075.1|BQ596 ------------------------------------------------
gi|22791204|gb|BU495010.1|BU495 ------------------------------------------------
gi|15907260|gb|BI814637.1|BI814 ------------------------------------------------
gi|15909219|gb|BI815696.1|BI815 ------------------------------------------------
gi|15908553|gb|BI815330.1|BI815 ------------------------------------------------
gi|21687815|gb|BQ633662.1|BQ633 ------------------------------------------------
gi|21687517|gb|BQ633364.1|BQ633 ------------------------------------------------

MAL13P1.130                     ATATATATATATATATATATATATTTATAAATCTATTATATTTTTGTT
MAL13|MAL13P1.130               ------------------------------------------------
su_gi_contig_454                ------------------------------------------------
gi|12388346|gb|AU086205.1|AU086 ------------------------------------------------
gi|22793329|gb|BU497135.1|BU497 ------------------------------------------------
gi|1674991|gb|N97957.1|N97957   ------------------------------------------------
gi|462923|gb|T18137.1|T18137    ------------------------------------------------
gi|21254382|gb|BQ451270.1|BQ451 ------------------------------------------------
gi|15907500|gb|BI814787.1|BI814 ------------------------------------------------
gi|21884701|gb|BQ739688.1|BQ739 ------------------------------------------------
gi|22794071|gb|BU497877.1|BU497 ------------------------------------------------
gi|21254347|gb|BQ451235.1|BQ451 ------------------------------------------------
gi|21480520|gb|BQ577203.1|BQ577 ------------------------------------------------
gi|21543753|gb|BQ597027.1|BQ597 ------------------------------------------------
gi|21480323|gb|BQ577006.1|BQ577 ------------------------------------------------
gi|22793265|gb|BU497071.1|BU497 ------------------------------------------------
gi|15906628|gb|BI814223.1|BI814 ------------------------------------------------
gi|21542801|gb|BQ596075.1|BQ596 ------------------------------------------------
gi|22791204|gb|BU495010.1|BU495 ------------------------------------------------
gi|15907260|gb|BI814637.1|BI814 ------------------------------------------------
gi|15909219|gb|BI815696.1|BI815 ------------------------------------------------
gi|15908553|gb|BI815330.1|BI815 ------------------------------------------------
gi|21687815|gb|BQ633662.1|BQ633 ------------------------------------------------
gi|21687517|gb|BQ633364.1|BQ633 ------------------------------------------------

MAL13P1.130                     ATTTTTTTCCTCTATGTAGCATTAAGCAATCGAGAGGTTACAGAGCAG
MAL13|MAL13P1.130               -------------------CATTAAGCAATCGAGAGGTTACAGAGCAG
su_gi_contig_454                ------------------------------------------------
gi|12388346|gb|AU086205.1|AU086 ------------------------------------------------
gi|22793329|gb|BU497135.1|BU497 ------------------------------------------------
gi|1674991|gb|N97957.1|N97957   ------------------------------------------------
gi|462923|gb|T18137.1|T18137    ------------------------------------------------
gi|21254382|gb|BQ451270.1|BQ451 -----------------AGCATTAAGCAATCGAGAGGTTACAGAGCAG
gi|15907500|gb|BI814787.1|BI814 ------------------------------------------------
gi|21884701|gb|BQ739688.1|BQ739 ------------------------------------------------
gi|22794071|gb|BU497877.1|BU497 ------------------------------------------------
gi|21254347|gb|BQ451235.1|BQ451 ------------------------------------------------
gi|21480520|gb|BQ577203.1|BQ577 ------------------------------------------------
gi|21543753|gb|BQ597027.1|BQ597 ------------------------------------------------
gi|21480323|gb|BQ577006.1|BQ577 ------------------------------------------------
gi|22793265|gb|BU497071.1|BU497 ------------------------------------------------
gi|15906628|gb|BI814223.1|BI814 ------------------------------------------------
gi|21542801|gb|BQ596075.1|BQ596 ------------------------------------------------
gi|22791204|gb|BU495010.1|BU495 ------------------------------------------------
gi|15907260|gb|BI814637.1|BI814 ------------------------------------------------
gi|15909219|gb|BI815696.1|BI815 ------------------------------------------------
gi|15908553|gb|BI815330.1|BI815 ------------------------------------------------
gi|21687815|gb|BQ633662.1|BQ633 ------------------------------------------------
gi|21687517|gb|BQ633364.1|BQ633 ------------------------------------------------

MAL13P1.130                     GAACAAAATTTCTCTTACAAGCTACATCCATGGGTAGATAAAAAAAAA
MAL13|MAL13P1.130               GAACAAAATTTCTCTTACAAGCTACATCCATGGG--------------
su_gi_contig_454                ------------------------------------------------
gi|12388346|gb|AU086205.1|AU086 ------------------------------------------------
gi|22793329|gb|BU497135.1|BU497 ------------------------------------------------
gi|1674991|gb|N97957.1|N97957   ------------------------------------------------
gi|462923|gb|T18137.1|T18137    ------------------------------------------------
gi|21254382|gb|BQ451270.1|BQ451 GAACAAAATTTCTCTTACAAGCTACATCCATGGG--------------
gi|15907500|gb|BI814787.1|BI814 ------------------------------------------------
gi|21884701|gb|BQ739688.1|BQ739 ------------------------------------------------
gi|22794071|gb|BU497877.1|BU497 ------------------------------------------------
gi|21254347|gb|BQ451235.1|BQ451 ------------------------------------------------
gi|21480520|gb|BQ577203.1|BQ577 ------------------------------------------------
gi|21543753|gb|BQ597027.1|BQ597 ------------------------------------------------
gi|21480323|gb|BQ577006.1|BQ577 ------------------------------------------------
gi|22793265|gb|BU497071.1|BU497 ------------------------------------------------
gi|15906628|gb|BI814223.1|BI814 ------------------------------------------------
gi|21542801|gb|BQ596075.1|BQ596 ------------------------------------------------
gi|22791204|gb|BU495010.1|BU495 ------------------------------------------------
gi|15907260|gb|BI814637.1|BI814 ------------------------------------------------
gi|15909219|gb|BI815696.1|BI815 ------------------------------------------------
gi|15908553|gb|BI815330.1|BI815 ------------------------------------------------
gi|21687815|gb|BQ633662.1|BQ633 ------------------------------------------------
gi|21687517|gb|BQ633364.1|BQ633 ------------------------------------------------

MAL13P1.130                     AAAAAAAAAAAAAAAGAGGAAAATCATACATATGTATATATATATATA
MAL13|MAL13P1.130               ------------------------------------------------
su_gi_contig_454                ------------------------------------------------
gi|12388346|gb|AU086205.1|AU086 ------------------------------------------------
gi|22793329|gb|BU497135.1|BU497 ------------------------------------------------
gi|1674991|gb|N97957.1|N97957   ------------------------------------------------
gi|462923|gb|T18137.1|T18137    ------------------------------------------------
gi|21254382|gb|BQ451270.1|BQ451 ------------------------------------------------
gi|15907500|gb|BI814787.1|BI814 ------------------------------------------------
gi|21884701|gb|BQ739688.1|BQ739 ------------------------------------------------
gi|22794071|gb|BU497877.1|BU497 ------------------------------------------------
gi|21254347|gb|BQ451235.1|BQ451 ------------------------------------------------
gi|21480520|gb|BQ577203.1|BQ577 ------------------------------------------------
gi|21543753|gb|BQ597027.1|BQ597 ------------------------------------------------
gi|21480323|gb|BQ577006.1|BQ577 ------------------------------------------------
gi|22793265|gb|BU497071.1|BU497 ------------------------------------------------
gi|15906628|gb|BI814223.1|BI814 ------------------------------------------------
gi|21542801|gb|BQ596075.1|BQ596 ------------------------------------------------
gi|22791204|gb|BU495010.1|BU495 ------------------------------------------------
gi|15907260|gb|BI814637.1|BI814 ------------------------------------------------
gi|15909219|gb|BI815696.1|BI815 ------------------------------------------------
gi|15908553|gb|BI815330.1|BI815 ------------------------------------------------
gi|21687815|gb|BQ633662.1|BQ633 ------------------------------------------------
gi|21687517|gb|BQ633364.1|BQ633 ------------------------------------------------

MAL13P1.130                     TATATATATATATATATATATGCACATGTTCATATTGTTTTGTTTTGT
MAL13|MAL13P1.130               ------------------------------------------------
su_gi_contig_454                ------------------------------------------------
gi|12388346|gb|AU086205.1|AU086 ------------------------------------------------
gi|22793329|gb|BU497135.1|BU497 ------------------------------------------------
gi|1674991|gb|N97957.1|N97957   ------------------------------------------------
gi|462923|gb|T18137.1|T18137    ------------------------------------------------
gi|21254382|gb|BQ451270.1|BQ451 ------------------------------------------------
gi|15907500|gb|BI814787.1|BI814 ------------------------------------------------
gi|21884701|gb|BQ739688.1|BQ739 ------------------------------------------------
gi|22794071|gb|BU497877.1|BU497 ------------------------------------------------
gi|21254347|gb|BQ451235.1|BQ451 ------------------------------------------------
gi|21480520|gb|BQ577203.1|BQ577 ------------------------------------------------
gi|21543753|gb|BQ597027.1|BQ597 ------------------------------------------------
gi|21480323|gb|BQ577006.1|BQ577 ------------------------------------------------
gi|22793265|gb|BU497071.1|BU497 ------------------------------------------------
gi|15906628|gb|BI814223.1|BI814 ------------------------------------------------
gi|21542801|gb|BQ596075.1|BQ596 ------------------------------------------------
gi|22791204|gb|BU495010.1|BU495 ------------------------------------------------
gi|15907260|gb|BI814637.1|BI814 ------------------------------------------------
gi|15909219|gb|BI815696.1|BI815 ------------------------------------------------
gi|15908553|gb|BI815330.1|BI815 ------------------------------------------------
gi|21687815|gb|BQ633662.1|BQ633 ------------------------------------------------
gi|21687517|gb|BQ633364.1|BQ633 ------------------------------------------------

MAL13P1.130                     TTTGTTTTGTTTTATTTTATTTTATTTATTTTTTTTTTTTTAGGAACT
MAL13|MAL13P1.130               -------------------------------------------GAACT
su_gi_contig_454                -------------------------------------------GAACT
gi|12388346|gb|AU086205.1|AU086 ------------------------------------------------
gi|22793329|gb|BU497135.1|BU497 ------------------------------------------------
gi|1674991|gb|N97957.1|N97957   ------------------------------------------------
gi|462923|gb|T18137.1|T18137    -------------------------------------------GAACT
gi|21254382|gb|BQ451270.1|BQ451 -------------------------------------------GAACT
gi|15907500|gb|BI814787.1|BI814 ------------------------------------------------
gi|21884701|gb|BQ739688.1|BQ739 ------------------------------------------------
gi|22794071|gb|BU497877.1|BU497 ------------------------------------------------
gi|21254347|gb|BQ451235.1|BQ451 ------------------------------------------------
gi|21480520|gb|BQ577203.1|BQ577 ------------------------------------------------
gi|21543753|gb|BQ597027.1|BQ597 ------------------------------------------------
gi|21480323|gb|BQ577006.1|BQ577 ------------------------------------------------
gi|22793265|gb|BU497071.1|BU497 ------------------------------------------------
gi|15906628|gb|BI814223.1|BI814 ------------------------------------------------
gi|21542801|gb|BQ596075.1|BQ596 ------------------------------------------------
gi|22791204|gb|BU495010.1|BU495 ------------------------------------------------
gi|15907260|gb|BI814637.1|BI814 ------------------------------------------------
gi|15909219|gb|BI815696.1|BI815 ------------------------------------------------
gi|15908553|gb|BI815330.1|BI815 ------------------------------------------------
gi|21687815|gb|BQ633662.1|BQ633 ------------------------------------------------
gi|21687517|gb|BQ633364.1|BQ633 ------------------------------------------------

MAL13P1.130                     GTATCATGGAGCTTGTCCCTTATATGTTTGATGGCCTCTTCGTACTAT
MAL13|MAL13P1.130               GTATCATGGAGCTTGTCCCTTATATGTTTGATGGCCTCTTCGTACTAT
su_gi_contig_454                GTATCATGGAGCTTGTCCCTTATATGTTTGATGGCCTCTTCGTACTAT
gi|12388346|gb|AU086205.1|AU086 ------------------------------------------------
gi|22793329|gb|BU497135.1|BU497 ------------------------------------------------
gi|1674991|gb|N97957.1|N97957   ------------------------------------------------
gi|462923|gb|T18137.1|T18137    GTATCATGGAGCTTGTCCCTTATATGTTTGATGGCCTCTTCGTACTAT
gi|21254382|gb|BQ451270.1|BQ451 GTATCATGGAGCTTGTCCCTTATATGTTTGATGGCCTCTTCGTACTAT
gi|15907500|gb|BI814787.1|BI814 -----------------------------------------------T
gi|21884701|gb|BQ739688.1|BQ739 ------------------------------------------------
gi|22794071|gb|BU497877.1|BU497 ------------------------------------------------
gi|21254347|gb|BQ451235.1|BQ451 ------------------------------------------------
gi|21480520|gb|BQ577203.1|BQ577 ------------------------------------------------
gi|21543753|gb|BQ597027.1|BQ597 ------------------------------------------------
gi|21480323|gb|BQ577006.1|BQ577 ------------------------------------------------
gi|22793265|gb|BU497071.1|BU497 ------------------------------------------------
gi|15906628|gb|BI814223.1|BI814 ------------------------------------------------
gi|21542801|gb|BQ596075.1|BQ596 ------------------------------------------------
gi|22791204|gb|BU495010.1|BU495 ------------------------------------------------
gi|15907260|gb|BI814637.1|BI814 ------------------------------------------------
gi|15909219|gb|BI815696.1|BI815 ------------------------------------------------
gi|15908553|gb|BI815330.1|BI815 ------------------------------------------------
gi|21687815|gb|BQ633662.1|BQ633 ------------------------------------------------
gi|21687517|gb|BQ633364.1|BQ633 ------------------------------------------------

MAL13P1.130                     TTTGATGACCCTTGGATGGAAGAAAAGATAGGTGCAGGTTCGTCATGG
MAL13|MAL13P1.130               TTTGATGACCCTTGGATGGAAGAAAAGATAGGTGCAGGTTCGTCATGG
su_gi_contig_454                TTTGATGACCCTTGGATGGAAGAAAAGATAGGTGCAGGTTCGTCATGG
gi|12388346|gb|AU086205.1|AU086 ------------------------------------------------
gi|22793329|gb|BU497135.1|BU497 ------------------------------------------------
gi|1674991|gb|N97957.1|N97957   ------------------------------------------------
gi|462923|gb|T18137.1|T18137    TTTGATGACCCTTGGNTGGAAGAAAAG---------------------
gi|21254382|gb|BQ451270.1|BQ451 TTTGATGACCCTTGGATGGAAGAAAAGATAGGTGCAGGTTCGTCATGG
gi|15907500|gb|BI814787.1|BI814 TTTGATGACCCTTGGATGGAAGAAAAGATAGGTGCAGGTTCGTCATGG
gi|21884701|gb|BQ739688.1|BQ739 ---------------------GAAAAGATAGGTGCAGGTTCGTCATGG
gi|22794071|gb|BU497877.1|BU497 --------------------------------------TTCGTCATGG
gi|21254347|gb|BQ451235.1|BQ451 -----------------------------------------------G
gi|21480520|gb|BQ577203.1|BQ577 ------------------------------------------------
gi|21543753|gb|BQ597027.1|BQ597 ------------------------------------------------
gi|21480323|gb|BQ577006.1|BQ577 ------------------------------------------------
gi|22793265|gb|BU497071.1|BU497 ------------------------------------------------
gi|15906628|gb|BI814223.1|BI814 ------------------------------------------------
gi|21542801|gb|BQ596075.1|BQ596 ------------------------------------------------
gi|22791204|gb|BU495010.1|BU495 ------------------------------------------------
gi|15907260|gb|BI814637.1|BI814 ------------------------------------------------
gi|15909219|gb|BI815696.1|BI815 ------------------------------------------------
gi|15908553|gb|BI815330.1|BI815 ------------------------------------------------
gi|21687815|gb|BQ633662.1|BQ633 ------------------------------------------------
gi|21687517|gb|BQ633364.1|BQ633 ------------------------------------------------

MAL13P1.130                     ATTTTATATTTTAGTTCAAGATTGATTGATGCATTTTGTTTATTTTTA
MAL13|MAL13P1.130               ATTTTATATTTTAGTTCAAGATTGATTGATGCATTTTGTTTATTTTTA
su_gi_contig_454                ATTTTATATTTTAGTTCAAGATTGATTGATGCATTTTGTTTATTTTTA
gi|12388346|gb|AU086205.1|AU086 ------------------------------------------------
gi|22793329|gb|BU497135.1|BU497 ------------------------------------------------
gi|1674991|gb|N97957.1|N97957   ------------------------------------------------
gi|462923|gb|T18137.1|T18137    ------------------------------------------------
gi|21254382|gb|BQ451270.1|BQ451 ATTTTATATTTTAGTTCAAGATTGATTGATGCATTTTGTTTATTTTTA
gi|15907500|gb|BI814787.1|BI814 ATTTTATATTTTAGTTCAAGATTGATTGATGCATTTTGTTTATTTTTA
gi|21884701|gb|BQ739688.1|BQ739 ATTTTATATTTTAGTTCAAGATTGATTGATGCATTTTGTTTATTTTTA
gi|22794071|gb|BU497877.1|BU497 ATTTTATATTTTAGTTCAAGATTGATTGATGCATTTTGTTTATTTTTA
gi|21254347|gb|BQ451235.1|BQ451 ATTTTATATTTTAGTTCAAGATTGATTGATGCATTTTGTTTATTTTTA
gi|21480520|gb|BQ577203.1|BQ577 --------------TTCAAGATTGATTGATGCATTTTGTTTATTTTTA
gi|21543753|gb|BQ597027.1|BQ597 ------------------------------------------------
gi|21480323|gb|BQ577006.1|BQ577 ------------------------------------------------
gi|22793265|gb|BU497071.1|BU497 ------------------------------------------------
gi|15906628|gb|BI814223.1|BI814 ------------------------------------------------
gi|21542801|gb|BQ596075.1|BQ596 ------------------------------------------------
gi|22791204|gb|BU495010.1|BU495 ------------------------------------------------
gi|15907260|gb|BI814637.1|BI814 ------------------------------------------------
gi|15909219|gb|BI815696.1|BI815 ------------------------------------------------
gi|15908553|gb|BI815330.1|BI815 ------------------------------------------------
gi|21687815|gb|BQ633662.1|BQ633 ------------------------------------------------
gi|21687517|gb|BQ633364.1|BQ633 ------------------------------------------------

MAL13P1.130                     TATGGATCAGGATGTTTCTTTTTAGAAGTATATCATTCCGAAGGTGCT
MAL13|MAL13P1.130               TATGGATCAGGATGTTTCTTTTTAGAAGTATATCATTCCGAAGGTGCT
su_gi_contig_454                TATGGATCAGGATGTTTCTTTTTAGAAGTATATCATTCCGAAGGTGCT
gi|12388346|gb|AU086205.1|AU086 ------------------------------------------------
gi|22793329|gb|BU497135.1|BU497 ------------------------------------------------
gi|1674991|gb|N97957.1|N97957   ------------------------------------------------
gi|462923|gb|T18137.1|T18137    ------------------------------------------------
gi|21254382|gb|BQ451270.1|BQ451 TATGGATCAGGATGTTTCTTTTTAGAAGTATATCATTCCGAAGGTGCT
gi|15907500|gb|BI814787.1|BI814 TATGGATCAGGATGTTTCTTTTTAGAAGTATATCATTCCGAAGGTGCT
gi|21884701|gb|BQ739688.1|BQ739 TATGGATCAGGATGTTTCTTTTTAGAAGTATATCATTCCGAAGGTGCT
gi|22794071|gb|BU497877.1|BU497 TATGGATCAGGATGTTTCTTTTTAGAAGTATATCATTCCGAAGGTGCT
gi|21254347|gb|BQ451235.1|BQ451 TATGGATCAGGATGTTTCTTTTTAGAAGTATATCATTCCGAAGGTGCT
gi|21480520|gb|BQ577203.1|BQ577 TATGGATCAGGATGTTTCTTTTTAGAAGTATATCATTCCGAAGGTGCT
gi|21543753|gb|BQ597027.1|BQ597 --------------TTTCTTTTTAGAAGTATATCATTCCGAAGGTGCT
gi|21480323|gb|BQ577006.1|BQ577 --------------TTTCTTTTTAGAAGTATATCATTCCGAA-GTGCT
gi|22793265|gb|BU497071.1|BU497 ------------------------------------------AGGGCT
gi|15906628|gb|BI814223.1|BI814 ------------------------------------------------
gi|21542801|gb|BQ596075.1|BQ596 ------------------------------------------------
gi|22791204|gb|BU495010.1|BU495 ------------------------------------------------
gi|15907260|gb|BI814637.1|BI814 ------------------------------------------------
gi|15909219|gb|BI815696.1|BI815 ------------------------------------------------
gi|15908553|gb|BI815330.1|BI815 ------------------------------------------------
gi|21687815|gb|BQ633662.1|BQ633 ------------------------------------------------
gi|21687517|gb|BQ633364.1|BQ633 ------------------------------------------------

MAL13P1.130                     GGAGAAGCATGGGGATGGTTATGTGGAATGTGTTTTATAGCAACATCT
MAL13|MAL13P1.130               GGAGAAGCATGGGGATGGTTATGTGGAATGTGTTTTATAGCAACATCT
su_gi_contig_454                GGAGAAGCATGGGGATGGTTATGTGGAATGTGTTTTATAGCAACATCT
gi|12388346|gb|AU086205.1|AU086 ------------------------------------------------
gi|22793329|gb|BU497135.1|BU497 ------------------------------------------------
gi|1674991|gb|N97957.1|N97957   ------------------------------------------------
gi|462923|gb|T18137.1|T18137    ------------------------------------------------
gi|21254382|gb|BQ451270.1|BQ451 GGAGAAGCATGGGGATGGTTATGTGGAATGTGTTTTATAGCAACATCT
gi|15907500|gb|BI814787.1|BI814 GGAGAAGCATGGGGATGGTTATGTGGAATGTGTTTTATAGCAACATCT
gi|21884701|gb|BQ739688.1|BQ739 GGAGAAGCATGGGGATGGTTATGTGGAATGTGTTTTATAGCAACATCT
gi|22794071|gb|BU497877.1|BU497 GGAGAAGCATGGGGATGGTTATGTGGAATGTGTTTTATAGCAACATCT
gi|21254347|gb|BQ451235.1|BQ451 GGAGAAGCATGGGGATGGTTATGTGGAATGTGTTTTATAGCAACATCT
gi|21480520|gb|BQ577203.1|BQ577 GGAGAAGCATGGGGATGGTTATGTGGAATGTGTTTTATAGCAACATCT
gi|21543753|gb|BQ597027.1|BQ597 GGAGAAGCATGGGGATGGTTATGTGGAATGTGTTTTATAGCAACATCT
gi|21480323|gb|BQ577006.1|BQ577 GGAGAAGCATGGGGATGGTTATGTGGAATGTGTTTTATAGCAACATCT
gi|22793265|gb|BU497071.1|BU497 GGAGAAGCATGGGGATGGTTATGTGGAATGTGTTTTATAGCAACATCT
gi|15906628|gb|BI814223.1|BI814 ----AAGCATGGGGATGGTTATGTGGAATGTGTTTTATAGCAACATCT
gi|21542801|gb|BQ596075.1|BQ596 --------------ATGGTTATGTGGAATGTGTTTTATAGCAACATCT
gi|22791204|gb|BU495010.1|BU495 --------------ATGGTTATGTGGAATGTGTTTTATAGCAACATCT
gi|15907260|gb|BI814637.1|BI814 --------------------------------------------ATCT
gi|15909219|gb|BI815696.1|BI815 ------------------------------------------------
gi|15908553|gb|BI815330.1|BI815 ------------------------------------------------
gi|21687815|gb|BQ633662.1|BQ633 ------------------------------------------------
gi|21687517|gb|BQ633364.1|BQ633 ------------------------------------------------

MAL13P1.130                     TTTGTGGAAGTGTTAGCTTTAACATTATTTAATACACCTTTGTTTAGT
MAL13|MAL13P1.130               TTTGTGGAAGTGTTAGCTTTAACATTATTTAATACACCTTTGTTTAGT
su_gi_contig_454                TTTGTGGAAGTGTTAGCTTTAACATTATTTAATACACCTTTGTTTAGT
gi|12388346|gb|AU086205.1|AU086 ------------------------------------------------
gi|22793329|gb|BU497135.1|BU497 ------------------------------------------------
gi|1674991|gb|N97957.1|N97957   ------------------------------------------------
gi|462923|gb|T18137.1|T18137    ------------------------------------------------
gi|21254382|gb|BQ451270.1|BQ451 TTTGTGGAAGTGTTAGCTTTAACATTATTTAATACACCTTTGTTTAGT
gi|15907500|gb|BI814787.1|BI814 TTTGTGGAAGTGTTAGCTTTAACATTATTTAATACACCTTTGTTTAGT
gi|21884701|gb|BQ739688.1|BQ739 TTTGTGGAAGTGTTAGCTTTAACATTATTTAATACACCTTTGTTTAGT
gi|22794071|gb|BU497877.1|BU497 TTTGTGGAAGTGTTAGCTTTAACATTATTTAATACACCTTTGTTTAGT
gi|21254347|gb|BQ451235.1|BQ451 TTTGTGGAAGTGTTAGCTTTAACATTATTTAATACACCTTTGTTTAGT
gi|21480520|gb|BQ577203.1|BQ577 TTTGTGGAAGTGTTAGCTTTAACATTATTTAATACACCTTTGTTTAGT
gi|21543753|gb|BQ597027.1|BQ597 TTTGTGGAAGTGTTAGCTTTAACATTATTTAATACACCTTTGTTTAGT
gi|21480323|gb|BQ577006.1|BQ577 TTTGTGGAAGTGTTAGCTTTAACATTATTTAATACACCTTTGTTTAGT
gi|22793265|gb|BU497071.1|BU497 TTTGTGGAAGTGTTAGCTTTAACATTATTTAATACACCTTTGTTTAGT
gi|15906628|gb|BI814223.1|BI814 TTTGTGGAAGTGTTAGCTTTAACATTATTTAATACACCTTTGTTTAGT
gi|21542801|gb|BQ596075.1|BQ596 TTTGTGGAAGTGTTAGCTTTAACATTATTTAATACACCTTTGTTTAGT
gi|22791204|gb|BU495010.1|BU495 TTTGTGGAAGTGTTAGCTTTAACATTATTTAATACACCTTTGTTTAGT
gi|15907260|gb|BI814637.1|BI814 TTTGTGGAAGTGTTAGCTTTAACATTATTTAATACACCTTTGTTTAGT
gi|15909219|gb|BI815696.1|BI815 ------------------------------------------------
gi|15908553|gb|BI815330.1|BI815 ------------------------------------------------
gi|21687815|gb|BQ633662.1|BQ633 ------------------------------------------------
gi|21687517|gb|BQ633364.1|BQ633 ------------------------------------------------

MAL13P1.130                     TCCTTAGATTGGTTCTATTGTTTATTTTTAGGATTAAGTCTTTTTTTT
MAL13|MAL13P1.130               TCCTTAGATTGGTTCTATTGTTTATTTTTAGGATTAAGTCTTTTTTTT
su_gi_contig_454                TCCTTAGATTGGTTCTATTGTTTATTTTTAGGATTAAGTCTTTTTTTT
gi|12388346|gb|AU086205.1|AU086 ------------------------------------------------
gi|22793329|gb|BU497135.1|BU497 ------------------------------------------------
gi|1674991|gb|N97957.1|N97957   ------------------------------------------------
gi|462923|gb|T18137.1|T18137    ------------------------------------------------
gi|21254382|gb|BQ451270.1|BQ451 TCCTTAGATTGGTTCTATTGTTTATTTTTAGGATTAAGTCTTTTTTTT
gi|15907500|gb|BI814787.1|BI814 TCCTTAGATTGGTTCTATTGTTTATTTTTAGGATTAAGTCTTTTTTTT
gi|21884701|gb|BQ739688.1|BQ739 TCCTTAGATTGGTTCTATTGTTTATTTTTAGGATTAAGTCTTTTTTTT
gi|22794071|gb|BU497877.1|BU497 TCCTTAGATTGGTTCTATTGTTTATTTTTAGGATTAAGTCTTTTTTTT
gi|21254347|gb|BQ451235.1|BQ451 TCCTTAGATTGGTTCTATTGTTTATTTTTAGGATTAAGTCTTTTTTTT
gi|21480520|gb|BQ577203.1|BQ577 TCCTTAGATTGGTTCTATTGTTTATTTTTAGGATTAAGTCTTTTTTTT
gi|21543753|gb|BQ597027.1|BQ597 TCCTTAGATTGGTTCTATTGTTTATTTTTAGGATTAAGTCTTTTTTTT
gi|21480323|gb|BQ577006.1|BQ577 TCCTTAGATTGGTTCTATTGTTTATTTTTAGGATTAAGTCTTTTTTTT
gi|22793265|gb|BU497071.1|BU497 TCCTTAGATTGGTTCTATTGTTTATTTTTAGGATTAAGTCTTTTTTTT
gi|15906628|gb|BI814223.1|BI814 TCCTTAGATTGGTTCTATTGTTTATTTTTAGGATTAAGTCTTTTTTTT
gi|21542801|gb|BQ596075.1|BQ596 TCCTTAGATTGGTTCTATTGTTTATTTTTAGGATTAAGTCTTTTTTTT
gi|22791204|gb|BU495010.1|BU495 TCCTTAGATTGGTTCTATTGTTTATTTTTAGGATTAAGTCTTTTTTTT
gi|15907260|gb|BI814637.1|BI814 TCCTTAGATTGGTTCTATTGTTTATTTTTAGGATTAAGTCTTTTTTTT
gi|15909219|gb|BI815696.1|BI815 ------------------------------------------------
gi|15908553|gb|BI815330.1|BI815 ------------------------------------------------
gi|21687815|gb|BQ633662.1|BQ633 ------------------------------------------------
gi|21687517|gb|BQ633364.1|BQ633 ------------------------------------------------

MAL13P1.130                     AGTGTTATCTGGGGATTATTATTTGAACCAATAAGTCATAGATATGAT
MAL13|MAL13P1.130               AGTGTTATCTGGGGATTATTATTTGAACCAATAAGTCATAGATATGAT
su_gi_contig_454                AGTGTTATCTGGGGATTATTATTTGAACCAATAAGTCATAGATATGAT
gi|12388346|gb|AU086205.1|AU086 ------------------------------------------------
gi|22793329|gb|BU497135.1|BU497 ------------------------------------------------
gi|1674991|gb|N97957.1|N97957   ------------------------------------------------
gi|462923|gb|T18137.1|T18137    ------------------------------------------------
gi|21254382|gb|BQ451270.1|BQ451 AGTGTTATCTGGGGATTATTATTTGAACCAATAAGTCATAGATATGAT
gi|15907500|gb|BI814787.1|BI814 AGTGTTATCTGGGGATTATTATTTGAACCAATAAGTCATAGATATGAT
gi|21884701|gb|BQ739688.1|BQ739 AGTGTTATCTGGGGATTATTATTTGAACCAATAAGTCATAGATATGAT
gi|22794071|gb|BU497877.1|BU497 AGTGTTATCTGGGGATTATTATTTGAACCAATAAGTCATAGATATGAT
gi|21254347|gb|BQ451235.1|BQ451 AGTGTTATCTGGGGATTATTATTTGAACCAATAAGTCATAGATATGAT
gi|21480520|gb|BQ577203.1|BQ577 AGTGTTATCTGGGGATTATTATTTGAACCAATAAGTCATAGATATGAT
gi|21543753|gb|BQ597027.1|BQ597 AGTGTTATCTGGGGATTATTATTTGAACCAATAAGTCATAGATATGAT
gi|21480323|gb|BQ577006.1|BQ577 AGTGTTATCTGGGGATTATTATTTGAACCAATAAGTCATAGATATGAT
gi|22793265|gb|BU497071.1|BU497 AGTGTTATCTGGGGATTATTATTTGAACCAATAAGTCATAGATATGAT
gi|15906628|gb|BI814223.1|BI814 AGTGTTATCTGGGGATTATTATTTGAACCAATAAGTCATAGATATGAT
gi|21542801|gb|BQ596075.1|BQ596 AGTGTTATCTGGGGATTATTATTTGAACCAATAAGTCATAGATATGAT
gi|22791204|gb|BU495010.1|BU495 AGTGTTATCTGGGGATTATTATTTGAACCAATAAGTCATAGATATGAT
gi|15907260|gb|BI814637.1|BI814 AGTGTTATCTGGGGATTATTATTTGAACCAATAAGTCATAGATATGAT
gi|15909219|gb|BI815696.1|BI815 -------------GATTATTATTTGAACCAATAAGTCATAGATATGAT
gi|15908553|gb|BI815330.1|BI815 -----------------ATTATTTGAACCAATAAGTCATAGATATGAT
gi|21687815|gb|BQ633662.1|BQ633 -------------------------------------ATAGATATGAT
gi|21687517|gb|BQ633364.1|BQ633 --------------------------------------TAGATATGAT

MAL13P1.130                     GTAAAATTAACACAAAGTGCTATGAGAAATGAATATTATAAATCAAGA
MAL13|MAL13P1.130               GTAAAATTAACACAAAGTGCTATGAGAAATGAATATTATAAATCAAGA
su_gi_contig_454                GTAAAATTAACACAAAGTGCTATGAGAAATGAATATTATAAATCAAGA
gi|12388346|gb|AU086205.1|AU086 ------------------------------------------------
gi|22793329|gb|BU497135.1|BU497 ------------------------------------------------
gi|1674991|gb|N97957.1|N97957   ------------------------------------------------
gi|462923|gb|T18137.1|T18137    ------------------------------------------------
gi|21254382|gb|BQ451270.1|BQ451 GTAAAATTAACACAAAGTGCTATGAGAAATGAATATTATAAATCAAGA
gi|15907500|gb|BI814787.1|BI814 GTAAAATTAACACAAAGTGCTATGAGAAATGAATATTATAAATCAAGA
gi|21884701|gb|BQ739688.1|BQ739 GTAAAATTAACACAAAGTGCTATGAGAAATGAATATTATAAATCAAGA
gi|22794071|gb|BU497877.1|BU497 GTAAAATTAACACAAAGTGCTATGAGAAATGAATATTATAAATCAAGA
gi|21254347|gb|BQ451235.1|BQ451 GTAAAATTAACACAAAGTGCTATGAGAAATGAATATTATAAATCAAGA
gi|21480520|gb|BQ577203.1|BQ577 GTAAAATTAACACAAAGTGCTATGAGAAATGAATATTATAAATCAAGA
gi|21543753|gb|BQ597027.1|BQ597 GTAAAATTAACACAAAGTGCTATGAGAAATGAATATTATAAATCAAGA
gi|21480323|gb|BQ577006.1|BQ577 GTAAAATTAACACAAAGTGCTATGAGAAATGAATATTATAAATCAAGA
gi|22793265|gb|BU497071.1|BU497 GTAAAATTAACACAAAGTGCTATGAGAAATGAATATTATAAATCAAGA
gi|15906628|gb|BI814223.1|BI814 GTAAATCNATCACAAAGTGCTATGAGAAATGAATATTATAAATCAAGA
gi|21542801|gb|BQ596075.1|BQ596 GTAAAATTAACACAAAGTGCTATGAGAAATGAATATTATAAATCAAGA
gi|22791204|gb|BU495010.1|BU495 GTAAAATTAACACAAAGTGCTATGAGAAATGAATATTATAAATCAAGA
gi|15907260|gb|BI814637.1|BI814 GTAAAATTAACACAAAGTGCTATGAGAAATGAATATTATAAATCAAGA
gi|15909219|gb|BI815696.1|BI815 GTAAAATTAACACAAAGTGCTATGAGAAATGAATATTATAAATCAAGA
gi|15908553|gb|BI815330.1|BI815 GTAAAATTAACACAAAGTGCTATGAGAAATGAATATTATAAATCAAGA
gi|21687815|gb|BQ633662.1|BQ633 GTAAAATTAACACAAAGTGCTATGAGAAATGAATATTATAAATCAAGA
gi|21687517|gb|BQ633364.1|BQ633 GTAAAATTAACACAAAGTGCTATGAGAAATGAATATTATAAATCAAGA

MAL13P1.130                     AATGCCATGGCCTATTATGGACCAGCCGTGGTTACTGCAAATGGTGAG
MAL13|MAL13P1.130               AATGCCATGGCCTATTATGGACCAGCCGTGGTTACTGCAAATGGTGAG
su_gi_contig_454                AATGCCATGGCCTATTATGGACCAGCCGTGGTTACTGCAAATGGTGAG
gi|12388346|gb|AU086205.1|AU086 ------------------------------------------------
gi|22793329|gb|BU497135.1|BU497 ------------------------------------------------
gi|1674991|gb|N97957.1|N97957   ------------------------------------------------
gi|462923|gb|T18137.1|T18137    ------------------------------------------------
gi|21254382|gb|BQ451270.1|BQ451 AATGCCATGGCCTATTATGGACCAGCCGTGGTTACTGCAAATGGTGAG
gi|15907500|gb|BI814787.1|BI814 AATGCCATGGCCTATTATGGACCAGCCGTGGTTACTGCAAATGGTGAG
gi|21884701|gb|BQ739688.1|BQ739 AATGCCATGGCCTATTATGGACCAGCCGTGGTTACTGCAAATGGTGAG
gi|22794071|gb|BU497877.1|BU497 AATGCCATGGCCTATTATGGACCAGCCGTGGTTACTGCAAATGGTGAG
gi|21254347|gb|BQ451235.1|BQ451 AATGCCATGGCCTATTATGGACCAGCCGTGGTTACTGCAAATGGTGAG
gi|21480520|gb|BQ577203.1|BQ577 AATGCCATGGCCTATTATGGACCAGCCGTGGTTACTGCAAATGGTGAG
gi|21543753|gb|BQ597027.1|BQ597 AATGCCATGGCCTATTATGGACCAGCCGTGGTTACTGCAAATGGTGAG
gi|21480323|gb|BQ577006.1|BQ577 AATGCCATGGCCTATTATGGACCAGCCGTGGTTACTGCAAATGGTGAG
gi|22793265|gb|BU497071.1|BU497 AATGCCATGGCCTATTATGGACCAGCCGTGGTTACTGCAAATGGTGAG
gi|15906628|gb|BI814223.1|BI814 AATGCCATGGCCTATTATGGACCAGCCGTGGTTACTGCAAATGGTGAG
gi|21542801|gb|BQ596075.1|BQ596 AATGCCATGGCCTATTATGGACCAGCCGTGGTTACTGCAAATGGTGAG
gi|22791204|gb|BU495010.1|BU495 AATGCCATGGCCTATTATGGACCAGCCGTGGTTACTGCAAATGGTGAG
gi|15907260|gb|BI814637.1|BI814 AATGCCATGGCCTATTATGGACCAGCCGTGGTTACTGCAAATGGTGAG
gi|15909219|gb|BI815696.1|BI815 AATGCCATGGCCTATTATGGACCAGCCGTGGTTACTGCAAATGGTGAG
gi|15908553|gb|BI815330.1|BI815 AATGCCATGGCCTATTATGGACCAGCCGTGGTTACTGCAAATGGTGAG
gi|21687815|gb|BQ633662.1|BQ633 AATGCCATGGCCTATTATGGACCAGCCGTGGTTACTGCAAATGGTGAG
gi|21687517|gb|BQ633364.1|BQ633 AATGCCATGGCCTATTATGGACCAGCCGTGGTTACTGCAAATGGTGAG

MAL13P1.130                     CTTGATATTGAAGCTTCTACCGAAAATATTGCAGCATGCAAACAATGT
MAL13|MAL13P1.130               CTTGATATTGAAGCTTCTACCGAAAATATTGCAGCATGCAAACAATGT
su_gi_contig_454                CTTGATATTGAAGCTTCTACCGAAAATATTGCAGCATGCAAACAATGT
gi|12388346|gb|AU086205.1|AU086 ------------------------------------------------
gi|22793329|gb|BU497135.1|BU497 ------------------------------------------------
gi|1674991|gb|N97957.1|N97957   ------------------------------------------------
gi|462923|gb|T18137.1|T18137    ------------------------------------------------
gi|21254382|gb|BQ451270.1|BQ451 CTTGATATTGAAGCTTCTACCGA-------------------------
gi|15907500|gb|BI814787.1|BI814 CTTGATATTGAAGCTTCTACCGAAAATATTGCAGCATGCAAACAATGT
gi|21884701|gb|BQ739688.1|BQ739 CTTGATATTGAAGCTTCTACCGAAAATATTGCAGCATGCAAACAATGT
gi|22794071|gb|BU497877.1|BU497 CTTGATATTGAAGCTTCTACCGAAAATATTGCAGCATGCAAACAATGT
gi|21254347|gb|BQ451235.1|BQ451 CTTGATATTGAAGCTTCTACCGAAAATATTGCAG--------------
gi|21480520|gb|BQ577203.1|BQ577 CTTGATATTGAAGCTTCTACCGAAAATATTGCAGCATGCAAACAATGT
gi|21543753|gb|BQ597027.1|BQ597 CTTGATATTGAAGCTTCTACCGAAAATATTGCAGCATGCAAACAATGT
gi|21480323|gb|BQ577006.1|BQ577 CTTGATATTGAAGCTTCTACCGAAAATATTGCAGCATGCAAACAATGT
gi|22793265|gb|BU497071.1|BU497 CTTGATATTGAAGCTTCTACCGAAAATATTGCAGCATGCAAACAATGT
gi|15906628|gb|BI814223.1|BI814 CTTGATATTGAAGCTTCTACCGAAAATATTGCAGCATGCAAACAATGT
gi|21542801|gb|BQ596075.1|BQ596 CTTGATATTGAAGCTTCTACCGAAAATATTGCAGCATGCAAACAATGT
gi|22791204|gb|BU495010.1|BU495 CTTGATATTGAAGCTTCTACCGAAAATATTGCAGCATGCAAACAATGT
gi|15907260|gb|BI814637.1|BI814 CTTGATATTGAAGCTTCTACCGAAAATATTGCAGCATGCAAACAATGT
gi|15909219|gb|BI815696.1|BI815 CTTGATATTGAAGCTTCTACCGAAAATATTGCAGCATGCAAACAATGT
gi|15908553|gb|BI815330.1|BI815 CTTGATATTGAAGCTTCTACCGAAAATATTGCAGCATGCAAACAATGT
gi|21687815|gb|BQ633662.1|BQ633 CTTGATATTGAAGCTTCTACCGAAAATATTGCAGCATGCAAACAATGT
gi|21687517|gb|BQ633364.1|BQ633 CTTGATATTGAAGCTTCTACCGAAAATATTGCAGCATGCAAACAATGT

MAL13P1.130                     TAAAAAGGGGATGCGAATTAGAAAAATAAATAAATAAATAAACAAATA
MAL13|MAL13P1.130               TAA---------------------------------------------
su_gi_contig_454                TAAAAAGGGGATGCGAATTAGAAAAATAAATAAATAAATAAACAAATA
gi|12388346|gb|AU086205.1|AU086 ------------------------------------------------
gi|22793329|gb|BU497135.1|BU497 ------------------------------------------------
gi|1674991|gb|N97957.1|N97957   ------------------------------------------------
gi|462923|gb|T18137.1|T18137    ------------------------------------------------
gi|21254382|gb|BQ451270.1|BQ451 ------------------------------------------------
gi|15907500|gb|BI814787.1|BI814 TAAAAAGGGGATGCGAATTANAAAA-----------------------
gi|21884701|gb|BQ739688.1|BQ739 TAAAAAGGGGATGCGAATTAGAAAAATAAATAAATAAATAAACAAATA
gi|22794071|gb|BU497877.1|BU497 TAAAAAGGGGATGCGAATTAG---------------------------
gi|21254347|gb|BQ451235.1|BQ451 ------------------------------------------------
gi|21480520|gb|BQ577203.1|BQ577 TAAAAAGGGGAT------------------------------------
gi|21543753|gb|BQ597027.1|BQ597 TAAAAAGGGGATGCGAATTAGAAAAATAAATAAATAAATAAACAAATA
gi|21480323|gb|BQ577006.1|BQ577 TAAAAAGGGGATGCGAATTAGAAAAATAAATAAATAAATAAACAAATA
gi|22793265|gb|BU497071.1|BU497 TAAAAAGGGGATGCGAATTAGAA--------------------AAATA
gi|15906628|gb|BI814223.1|BI814 TAAAAAGGGGATGCGAATTAG---------------------------
gi|21542801|gb|BQ596075.1|BQ596 TAAAAAGGGGATGCGAATTAGAAAAATAAATAAATAAATAAACAAATA
gi|22791204|gb|BU495010.1|BU495 TAAAAAGGGGATGCGAATTAGAAAAATAAATAAATAAATAAACAAATA
gi|15907260|gb|BI814637.1|BI814 TAAAAAGGGGATGCGAATTAGAAAAATAAATAAATAAATAAACAAATA
gi|15909219|gb|BI815696.1|BI815 TAAAAAGGGGATGCGAATTAGAAAAATAAATAAATAAATAAACAAATA
gi|15908553|gb|BI815330.1|BI815 TAAAAAGGGGATGCGAATTAGAAAAATAAATAAATAAATAAACAAATA
gi|21687815|gb|BQ633662.1|BQ633 TAAAAAGGGGATGCGAATTAGAAAAATAAATAAATAAATAAACAAATA
gi|21687517|gb|BQ633364.1|BQ633 TAAAAAGGGGATGCGAATTAGAAAAATAAATAAATAAATAAACAAATA

MAL13P1.130                     AATAAATAAATAAATAAATATATATATATATGTATATACCTACAAATT
MAL13|MAL13P1.130               ------------------------------------------------
su_gi_contig_454                AATAAATAAATAAATAAATATATATATATATGTATATACCTACAAATT
gi|12388346|gb|AU086205.1|AU086 ------------------------------------------------
gi|22793329|gb|BU497135.1|BU497 ------------------------------------------------
gi|1674991|gb|N97957.1|N97957   ------------------------------------------------
gi|462923|gb|T18137.1|T18137    ------------------------------------------------
gi|21254382|gb|BQ451270.1|BQ451 ------------------------------------------------
gi|15907500|gb|BI814787.1|BI814 ------------------------------------------------
gi|21884701|gb|BQ739688.1|BQ739 AATAAATAAATAAATAAATATATATATATATGTATATACCTACAAATT
gi|22794071|gb|BU497877.1|BU497 ------------------------------------------------
gi|21254347|gb|BQ451235.1|BQ451 ------------------------------------------------
gi|21480520|gb|BQ577203.1|BQ577 ------------------------------------------------
gi|21543753|gb|BQ597027.1|BQ597 ------------------------------------------------
gi|21480323|gb|BQ577006.1|BQ577 AATAAATAAATAAATAAATATATATATATATGTATATA----------
gi|22793265|gb|BU497071.1|BU497 AATAAATAAATAAACA--------------------------------
gi|15906628|gb|BI814223.1|BI814 ------------------------------------------------
gi|21542801|gb|BQ596075.1|BQ596 AATAAATAAATAAATAAATATATATATATATGTATATACCTACAAATT
gi|22791204|gb|BU495010.1|BU495 AATAAATAAATAAATAAATATATATATATATGTATATACCTACAAATT
gi|15907260|gb|BI814637.1|BI814 AATAAATAAATAAATAAATATATATATATATGTATATACCTACAAATT
gi|15909219|gb|BI815696.1|BI815 AATAAATAAATAAATAAATATATATATATATGTATATACCTACAAATT
gi|15908553|gb|BI815330.1|BI815 AATAAATAAATAAATAAATATATATATATATGTATATACCTACAAATT
gi|21687815|gb|BQ633662.1|BQ633 AATAAATAAATAAATAAATATATATATATATGTATATACCTACAAATT
gi|21687517|gb|BQ633364.1|BQ633 AATAAATAAATAAATAAATATATATATATATGTATATACCTACAAATT

MAL13P1.130                     AACAAATTCGAAGAATACAAAAGAAAAAAAAAAAAATAATTTACCAAT
MAL13|MAL13P1.130               ------------------------------------------------
su_gi_contig_454                AACAAATTCGAAGAATACAAAAAAAAAAAAAAAAAA------------
gi|12388346|gb|AU086205.1|AU086 ------------------------------------------------
gi|22793329|gb|BU497135.1|BU497 ------------------------------------------------
gi|1674991|gb|N97957.1|N97957   ------------------------------------------------
gi|462923|gb|T18137.1|T18137    ------------------------------------------------
gi|21254382|gb|BQ451270.1|BQ451 ------------------------------------------------
gi|15907500|gb|BI814787.1|BI814 ------------------------------------------------
gi|21884701|gb|BQ739688.1|BQ739 AACAAATTCGAAGAATACAAAAGAAAAAAAAAAAAA------------
gi|22794071|gb|BU497877.1|BU497 ------------------------------------------------
gi|21254347|gb|BQ451235.1|BQ451 ------------------------------------------------
gi|21480520|gb|BQ577203.1|BQ577 ------------------------------------------------
gi|21543753|gb|BQ597027.1|BQ597 ------------------------------------------------
gi|21480323|gb|BQ577006.1|BQ577 ------------------------------------------------
gi|22793265|gb|BU497071.1|BU497 ------------------------------------------------
gi|15906628|gb|BI814223.1|BI814 ------------------------------------------------
gi|21542801|gb|BQ596075.1|BQ596 AACAAATT----------------------------------------
gi|22791204|gb|BU495010.1|BU495 AACAAATTCGAAGAATACAAAAAAAAAAAAAAAAAA------------
gi|15907260|gb|BI814637.1|BI814 AACAAATTCGAAGAATACAAAAAAAAAAA-------------------
gi|15909219|gb|BI815696.1|BI815 AACAAATTCGAAGAATACAAAAAAAAAAA-------------------
gi|15908553|gb|BI815330.1|BI815 AACAAATTCGAAGAATACAAAAAAAAA---------------------
gi|21687815|gb|BQ633662.1|BQ633 AACAAATTCGAAGAATACAAAAAAAAAAAAAAAAAA------------
gi|21687517|gb|BQ633364.1|BQ633 AACAAATTCGAAGAATACAAAAAAAAAAAAAAAAAA------------

MAL13P1.130                     ATGAATAGCTTTTTTGGACATGGGGAAATATATATCATATGAAAAGAT
MAL13|MAL13P1.130               ------------------------------------------------
su_gi_contig_454                ------------------------------------------------
gi|12388346|gb|AU086205.1|AU086 ------------------------------------------------
gi|22793329|gb|BU497135.1|BU497 ------------------------------------------------
gi|1674991|gb|N97957.1|N97957   ------------------------------------------------
gi|462923|gb|T18137.1|T18137    ------------------------------------------------
gi|21254382|gb|BQ451270.1|BQ451 ------------------------------------------------
gi|15907500|gb|BI814787.1|BI814 ------------------------------------------------
gi|21884701|gb|BQ739688.1|BQ739 ------------------------------------------------
gi|22794071|gb|BU497877.1|BU497 ------------------------------------------------
gi|21254347|gb|BQ451235.1|BQ451 ------------------------------------------------
gi|21480520|gb|BQ577203.1|BQ577 ------------------------------------------------
gi|21543753|gb|BQ597027.1|BQ597 ------------------------------------------------
gi|21480323|gb|BQ577006.1|BQ577 ------------------------------------------------
gi|22793265|gb|BU497071.1|BU497 ------------------------------------------------
gi|15906628|gb|BI814223.1|BI814 ------------------------------------------------
gi|21542801|gb|BQ596075.1|BQ596 ------------------------------------------------
gi|22791204|gb|BU495010.1|BU495 ------------------------------------------------
gi|15907260|gb|BI814637.1|BI814 ------------------------------------------------
gi|15909219|gb|BI815696.1|BI815 ------------------------------------------------
gi|15908553|gb|BI815330.1|BI815 ------------------------------------------------
gi|21687815|gb|BQ633662.1|BQ633 ------------------------------------------------
gi|21687517|gb|BQ633364.1|BQ633 ------------------------------------------------

MAL13P1.130                     TTATTGAAAAGTTAAAATTCCAAAAAAATAAATCTATATATATCTATA
MAL13|MAL13P1.130               ------------------------------------------------
su_gi_contig_454                ------------------------------------------------
gi|12388346|gb|AU086205.1|AU086 ------------------------------------------------
gi|22793329|gb|BU497135.1|BU497 ------------------------------------------------
gi|1674991|gb|N97957.1|N97957   ------------------------------------------------
gi|462923|gb|T18137.1|T18137    ------------------------------------------------
gi|21254382|gb|BQ451270.1|BQ451 ------------------------------------------------
gi|15907500|gb|BI814787.1|BI814 ------------------------------------------------
gi|21884701|gb|BQ739688.1|BQ739 ------------------------------------------------
gi|22794071|gb|BU497877.1|BU497 ------------------------------------------------
gi|21254347|gb|BQ451235.1|BQ451 ------------------------------------------------
gi|21480520|gb|BQ577203.1|BQ577 ------------------------------------------------
gi|21543753|gb|BQ597027.1|BQ597 ------------------------------------------------
gi|21480323|gb|BQ577006.1|BQ577 ------------------------------------------------
gi|22793265|gb|BU497071.1|BU497 ------------------------------------------------
gi|15906628|gb|BI814223.1|BI814 ------------------------------------------------
gi|21542801|gb|BQ596075.1|BQ596 ------------------------------------------------
gi|22791204|gb|BU495010.1|BU495 ------------------------------------------------
gi|15907260|gb|BI814637.1|BI814 ------------------------------------------------
gi|15909219|gb|BI815696.1|BI815 ------------------------------------------------
gi|15908553|gb|BI815330.1|BI815 ------------------------------------------------
gi|21687815|gb|BQ633662.1|BQ633 ------------------------------------------------
gi|21687517|gb|BQ633364.1|BQ633 ------------------------------------------------

MAL13P1.130                     TATATATATATATAATATAATTTTCTCAAGTGTATTAAGTCAATAATA
MAL13|MAL13P1.130               ------------------------------------------------
su_gi_contig_454                ------------------------------------------------
gi|12388346|gb|AU086205.1|AU086 ------------------------------------------------
gi|22793329|gb|BU497135.1|BU497 ------------------------------------------------
gi|1674991|gb|N97957.1|N97957   ------------------------------------------------
gi|462923|gb|T18137.1|T18137    ------------------------------------------------
gi|21254382|gb|BQ451270.1|BQ451 ------------------------------------------------
gi|15907500|gb|BI814787.1|BI814 ------------------------------------------------
gi|21884701|gb|BQ739688.1|BQ739 ------------------------------------------------
gi|22794071|gb|BU497877.1|BU497 ------------------------------------------------
gi|21254347|gb|BQ451235.1|BQ451 ------------------------------------------------
gi|21480520|gb|BQ577203.1|BQ577 ------------------------------------------------
gi|21543753|gb|BQ597027.1|BQ597 ------------------------------------------------
gi|21480323|gb|BQ577006.1|BQ577 ------------------------------------------------
gi|22793265|gb|BU497071.1|BU497 ------------------------------------------------
gi|15906628|gb|BI814223.1|BI814 ------------------------------------------------
gi|21542801|gb|BQ596075.1|BQ596 ------------------------------------------------
gi|22791204|gb|BU495010.1|BU495 ------------------------------------------------
gi|15907260|gb|BI814637.1|BI814 ------------------------------------------------
gi|15909219|gb|BI815696.1|BI815 ------------------------------------------------
gi|15908553|gb|BI815330.1|BI815 ------------------------------------------------
gi|21687815|gb|BQ633662.1|BQ633 ------------------------------------------------
gi|21687517|gb|BQ633364.1|BQ633 ------------------------------------------------

MAL13P1.130                     TAAATATATAAAATATATCTATGCGTTTTAATAGTACATATAAAATTT
MAL13|MAL13P1.130               ------------------------------------------------
su_gi_contig_454                ------------------------------------------------
gi|12388346|gb|AU086205.1|AU086 ------------------------------------------------
gi|22793329|gb|BU497135.1|BU497 ------------------------------------------------
gi|1674991|gb|N97957.1|N97957   ------------------------------------------------
gi|462923|gb|T18137.1|T18137    ------------------------------------------------
gi|21254382|gb|BQ451270.1|BQ451 ------------------------------------------------
gi|15907500|gb|BI814787.1|BI814 ------------------------------------------------
gi|21884701|gb|BQ739688.1|BQ739 ------------------------------------------------
gi|22794071|gb|BU497877.1|BU497 ------------------------------------------------
gi|21254347|gb|BQ451235.1|BQ451 ------------------------------------------------
gi|21480520|gb|BQ577203.1|BQ577 ------------------------------------------------
gi|21543753|gb|BQ597027.1|BQ597 ------------------------------------------------
gi|21480323|gb|BQ577006.1|BQ577 ------------------------------------------------
gi|22793265|gb|BU497071.1|BU497 ------------------------------------------------
gi|15906628|gb|BI814223.1|BI814 ------------------------------------------------
gi|21542801|gb|BQ596075.1|BQ596 ------------------------------------------------
gi|22791204|gb|BU495010.1|BU495 ------------------------------------------------
gi|15907260|gb|BI814637.1|BI814 ------------------------------------------------
gi|15909219|gb|BI815696.1|BI815 ------------------------------------------------
gi|15908553|gb|BI815330.1|BI815 ------------------------------------------------
gi|21687815|gb|BQ633662.1|BQ633 ------------------------------------------------
gi|21687517|gb|BQ633364.1|BQ633 ------------------------------------------------

MAL13P1.130                     ATACATATATATATATTTATATATATATATATATATATTTATATGTGA
MAL13|MAL13P1.130               ------------------------------------------------
su_gi_contig_454                ------------------------------------------------
gi|12388346|gb|AU086205.1|AU086 ------------------------------------------------
gi|22793329|gb|BU497135.1|BU497 ------------------------------------------------
gi|1674991|gb|N97957.1|N97957   ------------------------------------------------
gi|462923|gb|T18137.1|T18137    ------------------------------------------------
gi|21254382|gb|BQ451270.1|BQ451 ------------------------------------------------
gi|15907500|gb|BI814787.1|BI814 ------------------------------------------------
gi|21884701|gb|BQ739688.1|BQ739 ------------------------------------------------
gi|22794071|gb|BU497877.1|BU497 ------------------------------------------------
gi|21254347|gb|BQ451235.1|BQ451 ------------------------------------------------
gi|21480520|gb|BQ577203.1|BQ577 ------------------------------------------------
gi|21543753|gb|BQ597027.1|BQ597 ------------------------------------------------
gi|21480323|gb|BQ577006.1|BQ577 ------------------------------------------------
gi|22793265|gb|BU497071.1|BU497 ------------------------------------------------
gi|15906628|gb|BI814223.1|BI814 ------------------------------------------------
gi|21542801|gb|BQ596075.1|BQ596 ------------------------------------------------
gi|22791204|gb|BU495010.1|BU495 ------------------------------------------------
gi|15907260|gb|BI814637.1|BI814 ------------------------------------------------
gi|15909219|gb|BI815696.1|BI815 ------------------------------------------------
gi|15908553|gb|BI815330.1|BI815 ------------------------------------------------
gi|21687815|gb|BQ633662.1|BQ633 ------------------------------------------------
gi|21687517|gb|BQ633364.1|BQ633 ------------------------------------------------

MAL13P1.130                     TAAACTTATCCTCTATATCTCTCTTTTTTTTTTTTTTTTTTTTTTTTT
MAL13|MAL13P1.130               ------------------------------------------------
su_gi_contig_454                ------------------------------------------------
gi|12388346|gb|AU086205.1|AU086 ------------------------------------------------
gi|22793329|gb|BU497135.1|BU497 ------------------------------------------------
gi|1674991|gb|N97957.1|N97957   ------------------------------------------------
gi|462923|gb|T18137.1|T18137    ------------------------------------------------
gi|21254382|gb|BQ451270.1|BQ451 ------------------------------------------------
gi|15907500|gb|BI814787.1|BI814 ------------------------------------------------
gi|21884701|gb|BQ739688.1|BQ739 ------------------------------------------------
gi|22794071|gb|BU497877.1|BU497 ------------------------------------------------
gi|21254347|gb|BQ451235.1|BQ451 ------------------------------------------------
gi|21480520|gb|BQ577203.1|BQ577 ------------------------------------------------
gi|21543753|gb|BQ597027.1|BQ597 ------------------------------------------------
gi|21480323|gb|BQ577006.1|BQ577 ------------------------------------------------
gi|22793265|gb|BU497071.1|BU497 ------------------------------------------------
gi|15906628|gb|BI814223.1|BI814 ------------------------------------------------
gi|21542801|gb|BQ596075.1|BQ596 ------------------------------------------------
gi|22791204|gb|BU495010.1|BU495 ------------------------------------------------
gi|15907260|gb|BI814637.1|BI814 ------------------------------------------------
gi|15909219|gb|BI815696.1|BI815 ------------------------------------------------
gi|15908553|gb|BI815330.1|BI815 ------------------------------------------------
gi|21687815|gb|BQ633662.1|BQ633 ------------------------------------------------
gi|21687517|gb|BQ633364.1|BQ633 ------------------------------------------------

MAL13P1.130                     TGTGTGTGTGCAACTTTTAGCCATATTTATATTTTTTCTTTTCTTTCT
MAL13|MAL13P1.130               ------------------------------------------------
su_gi_contig_454                ------------------------------------------------
gi|12388346|gb|AU086205.1|AU086 ------------------------------------------------
gi|22793329|gb|BU497135.1|BU497 ------------------------------------------------
gi|1674991|gb|N97957.1|N97957   ------------------------------------------------
gi|462923|gb|T18137.1|T18137    ------------------------------------------------
gi|21254382|gb|BQ451270.1|BQ451 ------------------------------------------------
gi|15907500|gb|BI814787.1|BI814 ------------------------------------------------
gi|21884701|gb|BQ739688.1|BQ739 ------------------------------------------------
gi|22794071|gb|BU497877.1|BU497 ------------------------------------------------
gi|21254347|gb|BQ451235.1|BQ451 ------------------------------------------------
gi|21480520|gb|BQ577203.1|BQ577 ------------------------------------------------
gi|21543753|gb|BQ597027.1|BQ597 ------------------------------------------------
gi|21480323|gb|BQ577006.1|BQ577 ------------------------------------------------
gi|22793265|gb|BU497071.1|BU497 ------------------------------------------------
gi|15906628|gb|BI814223.1|BI814 ------------------------------------------------
gi|21542801|gb|BQ596075.1|BQ596 ------------------------------------------------
gi|22791204|gb|BU495010.1|BU495 ------------------------------------------------
gi|15907260|gb|BI814637.1|BI814 ------------------------------------------------
gi|15909219|gb|BI815696.1|BI815 ------------------------------------------------
gi|15908553|gb|BI815330.1|BI815 ------------------------------------------------
gi|21687815|gb|BQ633662.1|BQ633 ------------------------------------------------
gi|21687517|gb|BQ633364.1|BQ633 ------------------------------------------------

MAL13P1.130                     TCCATCTTTTTTTTTTTTTTTTTTTTTTTTTTTCTTTGTAATTTTTCT
MAL13|MAL13P1.130               ------------------------------------------------
su_gi_contig_454                ------------------------------------------------
gi|12388346|gb|AU086205.1|AU086 ------------------------------------------------
gi|22793329|gb|BU497135.1|BU497 ------------------------------------------------
gi|1674991|gb|N97957.1|N97957   ------------------------------------------------
gi|462923|gb|T18137.1|T18137    ------------------------------------------------
gi|21254382|gb|BQ451270.1|BQ451 ------------------------------------------------
gi|15907500|gb|BI814787.1|BI814 ------------------------------------------------
gi|21884701|gb|BQ739688.1|BQ739 ------------------------------------------------
gi|22794071|gb|BU497877.1|BU497 ------------------------------------------------
gi|21254347|gb|BQ451235.1|BQ451 ------------------------------------------------
gi|21480520|gb|BQ577203.1|BQ577 ------------------------------------------------
gi|21543753|gb|BQ597027.1|BQ597 ------------------------------------------------
gi|21480323|gb|BQ577006.1|BQ577 ------------------------------------------------
gi|22793265|gb|BU497071.1|BU497 ------------------------------------------------
gi|15906628|gb|BI814223.1|BI814 ------------------------------------------------
gi|21542801|gb|BQ596075.1|BQ596 ------------------------------------------------
gi|22791204|gb|BU495010.1|BU495 ------------------------------------------------
gi|15907260|gb|BI814637.1|BI814 ------------------------------------------------
gi|15909219|gb|BI815696.1|BI815 ------------------------------------------------
gi|15908553|gb|BI815330.1|BI815 ------------------------------------------------
gi|21687815|gb|BQ633662.1|BQ633 ------------------------------------------------
gi|21687517|gb|BQ633364.1|BQ633 ------------------------------------------------

MAL13P1.130                     ATTAACTTTTTCATAAATTTTATAATATTTTATTAATCATTGTTTAAT
MAL13|MAL13P1.130               ------------------------------------------------
su_gi_contig_454                ------------------------------------------------
gi|12388346|gb|AU086205.1|AU086 ------------------------------------------------
gi|22793329|gb|BU497135.1|BU497 ------------------------------------------------
gi|1674991|gb|N97957.1|N97957   ------------------------------------------------
gi|462923|gb|T18137.1|T18137    ------------------------------------------------
gi|21254382|gb|BQ451270.1|BQ451 ------------------------------------------------
gi|15907500|gb|BI814787.1|BI814 ------------------------------------------------
gi|21884701|gb|BQ739688.1|BQ739 ------------------------------------------------
gi|22794071|gb|BU497877.1|BU497 ------------------------------------------------
gi|21254347|gb|BQ451235.1|BQ451 ------------------------------------------------
gi|21480520|gb|BQ577203.1|BQ577 ------------------------------------------------
gi|21543753|gb|BQ597027.1|BQ597 ------------------------------------------------
gi|21480323|gb|BQ577006.1|BQ577 ------------------------------------------------
gi|22793265|gb|BU497071.1|BU497 ------------------------------------------------
gi|15906628|gb|BI814223.1|BI814 ------------------------------------------------
gi|21542801|gb|BQ596075.1|BQ596 ------------------------------------------------
gi|22791204|gb|BU495010.1|BU495 ------------------------------------------------
gi|15907260|gb|BI814637.1|BI814 ------------------------------------------------
gi|15909219|gb|BI815696.1|BI815 ------------------------------------------------
gi|15908553|gb|BI815330.1|BI815 ------------------------------------------------
gi|21687815|gb|BQ633662.1|BQ633 ------------------------------------------------
gi|21687517|gb|BQ633364.1|BQ633 ------------------------------------------------

MAL13P1.130                     TTGATTCAATGTTAAAATGTGGTGCTAGGTAGGTTTTTACAAATTAAA
MAL13|MAL13P1.130               ------------------------------------------------
su_gi_contig_454                ------------------------------------------------
gi|12388346|gb|AU086205.1|AU086 ------------------------------------------------
gi|22793329|gb|BU497135.1|BU497 ------------------------------------------------
gi|1674991|gb|N97957.1|N97957   ------------------------------------------------
gi|462923|gb|T18137.1|T18137    ------------------------------------------------
gi|21254382|gb|BQ451270.1|BQ451 ------------------------------------------------
gi|15907500|gb|BI814787.1|BI814 ------------------------------------------------
gi|21884701|gb|BQ739688.1|BQ739 ------------------------------------------------
gi|22794071|gb|BU497877.1|BU497 ------------------------------------------------
gi|21254347|gb|BQ451235.1|BQ451 ------------------------------------------------
gi|21480520|gb|BQ577203.1|BQ577 ------------------------------------------------
gi|21543753|gb|BQ597027.1|BQ597 ------------------------------------------------
gi|21480323|gb|BQ577006.1|BQ577 ------------------------------------------------
gi|22793265|gb|BU497071.1|BU497 ------------------------------------------------
gi|15906628|gb|BI814223.1|BI814 ------------------------------------------------
gi|21542801|gb|BQ596075.1|BQ596 ------------------------------------------------
gi|22791204|gb|BU495010.1|BU495 ------------------------------------------------
gi|15907260|gb|BI814637.1|BI814 ------------------------------------------------
gi|15909219|gb|BI815696.1|BI815 ------------------------------------------------
gi|15908553|gb|BI815330.1|BI815 ------------------------------------------------
gi|21687815|gb|BQ633662.1|BQ633 ------------------------------------------------
gi|21687517|gb|BQ633364.1|BQ633 ------------------------------------------------

MAL13P1.130                     AAAAATACAACAAAAAAAAATAAAATGAAAAGAAAAGAAATATTAATC
MAL13|MAL13P1.130               ------------------------------------------------
su_gi_contig_454                ------------------------------------------------
gi|12388346|gb|AU086205.1|AU086 ------------------------------------------------
gi|22793329|gb|BU497135.1|BU497 ------------------------------------------------
gi|1674991|gb|N97957.1|N97957   ------------------------------------------------
gi|462923|gb|T18137.1|T18137    ------------------------------------------------
gi|21254382|gb|BQ451270.1|BQ451 ------------------------------------------------
gi|15907500|gb|BI814787.1|BI814 ------------------------------------------------
gi|21884701|gb|BQ739688.1|BQ739 ------------------------------------------------
gi|22794071|gb|BU497877.1|BU497 ------------------------------------------------
gi|21254347|gb|BQ451235.1|BQ451 ------------------------------------------------
gi|21480520|gb|BQ577203.1|BQ577 ------------------------------------------------
gi|21543753|gb|BQ597027.1|BQ597 ------------------------------------------------
gi|21480323|gb|BQ577006.1|BQ577 ------------------------------------------------
gi|22793265|gb|BU497071.1|BU497 ------------------------------------------------
gi|15906628|gb|BI814223.1|BI814 ------------------------------------------------
gi|21542801|gb|BQ596075.1|BQ596 ------------------------------------------------
gi|22791204|gb|BU495010.1|BU495 ------------------------------------------------
gi|15907260|gb|BI814637.1|BI814 ------------------------------------------------
gi|15909219|gb|BI815696.1|BI815 ------------------------------------------------
gi|15908553|gb|BI815330.1|BI815 ------------------------------------------------
gi|21687815|gb|BQ633662.1|BQ633 ------------------------------------------------
gi|21687517|gb|BQ633364.1|BQ633 ------------------------------------------------

MAL13P1.130                     TTTATATATAAATCAATTTATACGTTAAAAAAAAAAAACCAAAAAAAT
MAL13|MAL13P1.130               ------------------------------------------------
su_gi_contig_454                ------------------------------------------------
gi|12388346|gb|AU086205.1|AU086 ------------------------------------------------
gi|22793329|gb|BU497135.1|BU497 ------------------------------------------------
gi|1674991|gb|N97957.1|N97957   ------------------------------------------------
gi|462923|gb|T18137.1|T18137    ------------------------------------------------
gi|21254382|gb|BQ451270.1|BQ451 ------------------------------------------------
gi|15907500|gb|BI814787.1|BI814 ------------------------------------------------
gi|21884701|gb|BQ739688.1|BQ739 ------------------------------------------------
gi|22794071|gb|BU497877.1|BU497 ------------------------------------------------
gi|21254347|gb|BQ451235.1|BQ451 ------------------------------------------------
gi|21480520|gb|BQ577203.1|BQ577 ------------------------------------------------
gi|21543753|gb|BQ597027.1|BQ597 ------------------------------------------------
gi|21480323|gb|BQ577006.1|BQ577 ------------------------------------------------
gi|22793265|gb|BU497071.1|BU497 ------------------------------------------------
gi|15906628|gb|BI814223.1|BI814 ------------------------------------------------
gi|21542801|gb|BQ596075.1|BQ596 ------------------------------------------------
gi|22791204|gb|BU495010.1|BU495 ------------------------------------------------
gi|15907260|gb|BI814637.1|BI814 ------------------------------------------------
gi|15909219|gb|BI815696.1|BI815 ------------------------------------------------
gi|15908553|gb|BI815330.1|BI815 ------------------------------------------------
gi|21687815|gb|BQ633662.1|BQ633 ------------------------------------------------
gi|21687517|gb|BQ633364.1|BQ633 ------------------------------------------------

MAL13P1.130                     ATAAAATATAAAATATATTGTATATATATTTATTTATTTATTTATTTA
MAL13|MAL13P1.130               ------------------------------------------------
su_gi_contig_454                ------------------------------------------------
gi|12388346|gb|AU086205.1|AU086 ------------------------------------------------
gi|22793329|gb|BU497135.1|BU497 ------------------------------------------------
gi|1674991|gb|N97957.1|N97957   ------------------------------------------------
gi|462923|gb|T18137.1|T18137    ------------------------------------------------
gi|21254382|gb|BQ451270.1|BQ451 ------------------------------------------------
gi|15907500|gb|BI814787.1|BI814 ------------------------------------------------
gi|21884701|gb|BQ739688.1|BQ739 ------------------------------------------------
gi|22794071|gb|BU497877.1|BU497 ------------------------------------------------
gi|21254347|gb|BQ451235.1|BQ451 ------------------------------------------------
gi|21480520|gb|BQ577203.1|BQ577 ------------------------------------------------
gi|21543753|gb|BQ597027.1|BQ597 ------------------------------------------------
gi|21480323|gb|BQ577006.1|BQ577 ------------------------------------------------
gi|22793265|gb|BU497071.1|BU497 ------------------------------------------------
gi|15906628|gb|BI814223.1|BI814 ------------------------------------------------
gi|21542801|gb|BQ596075.1|BQ596 ------------------------------------------------
gi|22791204|gb|BU495010.1|BU495 ------------------------------------------------
gi|15907260|gb|BI814637.1|BI814 ------------------------------------------------
gi|15909219|gb|BI815696.1|BI815 ------------------------------------------------
gi|15908553|gb|BI815330.1|BI815 ------------------------------------------------
gi|21687815|gb|BQ633662.1|BQ633 ------------------------------------------------
gi|21687517|gb|BQ633364.1|BQ633 ------------------------------------------------

MAL13P1.130                     TTTATTCATTCATACAATGTGTGCCCTCTTTAACTACCGACATTCTTT
MAL13|MAL13P1.130               ------------------------------------------------
su_gi_contig_454                ------------------------------------------------
gi|12388346|gb|AU086205.1|AU086 ------------------------------------------------
gi|22793329|gb|BU497135.1|BU497 ------------------------------------------------
gi|1674991|gb|N97957.1|N97957   ------------------------------------------------
gi|462923|gb|T18137.1|T18137    ------------------------------------------------
gi|21254382|gb|BQ451270.1|BQ451 ------------------------------------------------
gi|15907500|gb|BI814787.1|BI814 ------------------------------------------------
gi|21884701|gb|BQ739688.1|BQ739 ------------------------------------------------
gi|22794071|gb|BU497877.1|BU497 ------------------------------------------------
gi|21254347|gb|BQ451235.1|BQ451 ------------------------------------------------
gi|21480520|gb|BQ577203.1|BQ577 ------------------------------------------------
gi|21543753|gb|BQ597027.1|BQ597 ------------------------------------------------
gi|21480323|gb|BQ577006.1|BQ577 ------------------------------------------------
gi|22793265|gb|BU497071.1|BU497 ------------------------------------------------
gi|15906628|gb|BI814223.1|BI814 ------------------------------------------------
gi|21542801|gb|BQ596075.1|BQ596 ------------------------------------------------
gi|22791204|gb|BU495010.1|BU495 ------------------------------------------------
gi|15907260|gb|BI814637.1|BI814 ------------------------------------------------
gi|15909219|gb|BI815696.1|BI815 ------------------------------------------------
gi|15908553|gb|BI815330.1|BI815 ------------------------------------------------
gi|21687815|gb|BQ633662.1|BQ633 ------------------------------------------------
gi|21687517|gb|BQ633364.1|BQ633 ------------------------------------------------

MAL13P1.130                     GCATCTTTCTTAATTTGTATCATGATAACATCAACGGATGGAAGGTTT
MAL13|MAL13P1.130               ------------------------------------------------
su_gi_contig_454                ------------------------------------------------
gi|12388346|gb|AU086205.1|AU086 ------------------------------------------------
gi|22793329|gb|BU497135.1|BU497 ------------------------------------------------
gi|1674991|gb|N97957.1|N97957   ------------------------------------------------
gi|462923|gb|T18137.1|T18137    ------------------------------------------------
gi|21254382|gb|BQ451270.1|BQ451 ------------------------------------------------
gi|15907500|gb|BI814787.1|BI814 ------------------------------------------------
gi|21884701|gb|BQ739688.1|BQ739 ------------------------------------------------
gi|22794071|gb|BU497877.1|BU497 ------------------------------------------------
gi|21254347|gb|BQ451235.1|BQ451 ------------------------------------------------
gi|21480520|gb|BQ577203.1|BQ577 ------------------------------------------------
gi|21543753|gb|BQ597027.1|BQ597 ------------------------------------------------
gi|21480323|gb|BQ577006.1|BQ577 ------------------------------------------------
gi|22793265|gb|BU497071.1|BU497 ------------------------------------------------
gi|15906628|gb|BI814223.1|BI814 ------------------------------------------------
gi|21542801|gb|BQ596075.1|BQ596 ------------------------------------------------
gi|22791204|gb|BU495010.1|BU495 ------------------------------------------------
gi|15907260|gb|BI814637.1|BI814 ------------------------------------------------
gi|15909219|gb|BI815696.1|BI815 ------------------------------------------------
gi|15908553|gb|BI815330.1|BI815 ------------------------------------------------
gi|21687815|gb|BQ633662.1|BQ633 ------------------------------------------------
gi|21687517|gb|BQ633364.1|BQ633 ------------------------------------------------

MAL13P1.130                     TGTATATATAAAGGTGGTTGTATATTAGAAAATATTTTTTTGGTCAAT
MAL13|MAL13P1.130               ------------------------------------------------
su_gi_contig_454                ------------------------------------------------
gi|12388346|gb|AU086205.1|AU086 ------------------------------------------------
gi|22793329|gb|BU497135.1|BU497 ------------------------------------------------
gi|1674991|gb|N97957.1|N97957   ------------------------------------------------
gi|462923|gb|T18137.1|T18137    ------------------------------------------------
gi|21254382|gb|BQ451270.1|BQ451 ------------------------------------------------
gi|15907500|gb|BI814787.1|BI814 ------------------------------------------------
gi|21884701|gb|BQ739688.1|BQ739 ------------------------------------------------
gi|22794071|gb|BU497877.1|BU497 ------------------------------------------------
gi|21254347|gb|BQ451235.1|BQ451 ------------------------------------------------
gi|21480520|gb|BQ577203.1|BQ577 ------------------------------------------------
gi|21543753|gb|BQ597027.1|BQ597 ------------------------------------------------
gi|21480323|gb|BQ577006.1|BQ577 ------------------------------------------------
gi|22793265|gb|BU497071.1|BU497 ------------------------------------------------
gi|15906628|gb|BI814223.1|BI814 ------------------------------------------------
gi|21542801|gb|BQ596075.1|BQ596 ------------------------------------------------
gi|22791204|gb|BU495010.1|BU495 ------------------------------------------------
gi|15907260|gb|BI814637.1|BI814 ------------------------------------------------
gi|15909219|gb|BI815696.1|BI815 ------------------------------------------------
gi|15908553|gb|BI815330.1|BI815 ------------------------------------------------
gi|21687815|gb|BQ633662.1|BQ633 ------------------------------------------------
gi|21687517|gb|BQ633364.1|BQ633 ------------------------------------------------

MAL13P1.130                     TGATAGAAACGTGTAAAGTATAACAAAATTTGAGTATTTAATAATTTT
MAL13|MAL13P1.130               ------------------------------------------------
su_gi_contig_454                ------------------------------------------------
gi|12388346|gb|AU086205.1|AU086 ------------------------------------------------
gi|22793329|gb|BU497135.1|BU497 ------------------------------------------------
gi|1674991|gb|N97957.1|N97957   ------------------------------------------------
gi|462923|gb|T18137.1|T18137    ------------------------------------------------
gi|21254382|gb|BQ451270.1|BQ451 ------------------------------------------------
gi|15907500|gb|BI814787.1|BI814 ------------------------------------------------
gi|21884701|gb|BQ739688.1|BQ739 ------------------------------------------------
gi|22794071|gb|BU497877.1|BU497 ------------------------------------------------
gi|21254347|gb|BQ451235.1|BQ451 ------------------------------------------------
gi|21480520|gb|BQ577203.1|BQ577 ------------------------------------------------
gi|21543753|gb|BQ597027.1|BQ597 ------------------------------------------------
gi|21480323|gb|BQ577006.1|BQ577 ------------------------------------------------
gi|22793265|gb|BU497071.1|BU497 ------------------------------------------------
gi|15906628|gb|BI814223.1|BI814 ------------------------------------------------
gi|21542801|gb|BQ596075.1|BQ596 ------------------------------------------------
gi|22791204|gb|BU495010.1|BU495 ------------------------------------------------
gi|15907260|gb|BI814637.1|BI814 ------------------------------------------------
gi|15909219|gb|BI815696.1|BI815 ------------------------------------------------
gi|15908553|gb|BI815330.1|BI815 ------------------------------------------------
gi|21687815|gb|BQ633662.1|BQ633 ------------------------------------------------
gi|21687517|gb|BQ633364.1|BQ633 ------------------------------------------------

MAL13P1.130                     AATATATTGAATGCATTGTCTATATTTATAAATGAAGTAATAATATTA
MAL13|MAL13P1.130               ------------------------------------------------
su_gi_contig_454                ------------------------------------------------
gi|12388346|gb|AU086205.1|AU086 ------------------------------------------------
gi|22793329|gb|BU497135.1|BU497 ------------------------------------------------
gi|1674991|gb|N97957.1|N97957   ------------------------------------------------
gi|462923|gb|T18137.1|T18137    ------------------------------------------------
gi|21254382|gb|BQ451270.1|BQ451 ------------------------------------------------
gi|15907500|gb|BI814787.1|BI814 ------------------------------------------------
gi|21884701|gb|BQ739688.1|BQ739 ------------------------------------------------
gi|22794071|gb|BU497877.1|BU497 ------------------------------------------------
gi|21254347|gb|BQ451235.1|BQ451 ------------------------------------------------
gi|21480520|gb|BQ577203.1|BQ577 ------------------------------------------------
gi|21543753|gb|BQ597027.1|BQ597 ------------------------------------------------
gi|21480323|gb|BQ577006.1|BQ577 ------------------------------------------------
gi|22793265|gb|BU497071.1|BU497 ------------------------------------------------
gi|15906628|gb|BI814223.1|BI814 ------------------------------------------------
gi|21542801|gb|BQ596075.1|BQ596 ------------------------------------------------
gi|22791204|gb|BU495010.1|BU495 ------------------------------------------------
gi|15907260|gb|BI814637.1|BI814 ------------------------------------------------
gi|15909219|gb|BI815696.1|BI815 ------------------------------------------------
gi|15908553|gb|BI815330.1|BI815 ------------------------------------------------
gi|21687815|gb|BQ633662.1|BQ633 ------------------------------------------------
gi|21687517|gb|BQ633364.1|BQ633 ------------------------------------------------

MAL13P1.130                     TTTCTGATGTTTTTAAATAAAAGTTTCCAATTTTTTGTAAATTGAATA
MAL13|MAL13P1.130               ------------------------------------------------
su_gi_contig_454                ------------------------------------------------
gi|12388346|gb|AU086205.1|AU086 ------------------------------------------------
gi|22793329|gb|BU497135.1|BU497 ------------------------------------------------
gi|1674991|gb|N97957.1|N97957   ------------------------------------------------
gi|462923|gb|T18137.1|T18137    ------------------------------------------------
gi|21254382|gb|BQ451270.1|BQ451 ------------------------------------------------
gi|15907500|gb|BI814787.1|BI814 ------------------------------------------------
gi|21884701|gb|BQ739688.1|BQ739 ------------------------------------------------
gi|22794071|gb|BU497877.1|BU497 ------------------------------------------------
gi|21254347|gb|BQ451235.1|BQ451 ------------------------------------------------
gi|21480520|gb|BQ577203.1|BQ577 ------------------------------------------------
gi|21543753|gb|BQ597027.1|BQ597 ------------------------------------------------
gi|21480323|gb|BQ577006.1|BQ577 ------------------------------------------------
gi|22793265|gb|BU497071.1|BU497 ------------------------------------------------
gi|15906628|gb|BI814223.1|BI814 ------------------------------------------------
gi|21542801|gb|BQ596075.1|BQ596 ------------------------------------------------
gi|22791204|gb|BU495010.1|BU495 ------------------------------------------------
gi|15907260|gb|BI814637.1|BI814 ------------------------------------------------
gi|15909219|gb|BI815696.1|BI815 ------------------------------------------------
gi|15908553|gb|BI815330.1|BI815 ------------------------------------------------
gi|21687815|gb|BQ633662.1|BQ633 ------------------------------------------------
gi|21687517|gb|BQ633364.1|BQ633 ------------------------------------------------

MAL13P1.130                     GCTATATTTTCCATAGAAATAAAATCAACATGTGATAAATAATAATTA
MAL13|MAL13P1.130               ------------------------------------------------
su_gi_contig_454                ------------------------------------------------
gi|12388346|gb|AU086205.1|AU086 ------------------------------------------------
gi|22793329|gb|BU497135.1|BU497 ------------------------------------------------
gi|1674991|gb|N97957.1|N97957   ------------------------------------------------
gi|462923|gb|T18137.1|T18137    ------------------------------------------------
gi|21254382|gb|BQ451270.1|BQ451 ------------------------------------------------
gi|15907500|gb|BI814787.1|BI814 ------------------------------------------------
gi|21884701|gb|BQ739688.1|BQ739 ------------------------------------------------
gi|22794071|gb|BU497877.1|BU497 ------------------------------------------------
gi|21254347|gb|BQ451235.1|BQ451 ------------------------------------------------
gi|21480520|gb|BQ577203.1|BQ577 ------------------------------------------------
gi|21543753|gb|BQ597027.1|BQ597 ------------------------------------------------
gi|21480323|gb|BQ577006.1|BQ577 ------------------------------------------------
gi|22793265|gb|BU497071.1|BU497 ------------------------------------------------
gi|15906628|gb|BI814223.1|BI814 ------------------------------------------------
gi|21542801|gb|BQ596075.1|BQ596 ------------------------------------------------
gi|22791204|gb|BU495010.1|BU495 ------------------------------------------------
gi|15907260|gb|BI814637.1|BI814 ------------------------------------------------
gi|15909219|gb|BI815696.1|BI815 ------------------------------------------------
gi|15908553|gb|BI815330.1|BI815 ------------------------------------------------
gi|21687815|gb|BQ633662.1|BQ633 ------------------------------------------------
gi|21687517|gb|BQ633364.1|BQ633 ------------------------------------------------

MAL13P1.130                     TGATGATCATCATTATTATTGTTCTTTATATTTTTATTATATATATCT
MAL13|MAL13P1.130               ------------------------------------------------
su_gi_contig_454                ------------------------------------------------
gi|12388346|gb|AU086205.1|AU086 ------------------------------------------------
gi|22793329|gb|BU497135.1|BU497 ------------------------------------------------
gi|1674991|gb|N97957.1|N97957   ------------------------------------------------
gi|462923|gb|T18137.1|T18137    ------------------------------------------------
gi|21254382|gb|BQ451270.1|BQ451 ------------------------------------------------
gi|15907500|gb|BI814787.1|BI814 ------------------------------------------------
gi|21884701|gb|BQ739688.1|BQ739 ------------------------------------------------
gi|22794071|gb|BU497877.1|BU497 ------------------------------------------------
gi|21254347|gb|BQ451235.1|BQ451 ------------------------------------------------
gi|21480520|gb|BQ577203.1|BQ577 ------------------------------------------------
gi|21543753|gb|BQ597027.1|BQ597 ------------------------------------------------
gi|21480323|gb|BQ577006.1|BQ577 ------------------------------------------------
gi|22793265|gb|BU497071.1|BU497 ------------------------------------------------
gi|15906628|gb|BI814223.1|BI814 ------------------------------------------------
gi|21542801|gb|BQ596075.1|BQ596 ------------------------------------------------
gi|22791204|gb|BU495010.1|BU495 ------------------------------------------------
gi|15907260|gb|BI814637.1|BI814 ------------------------------------------------
gi|15909219|gb|BI815696.1|BI815 ------------------------------------------------
gi|15908553|gb|BI815330.1|BI815 ------------------------------------------------
gi|21687815|gb|BQ633662.1|BQ633 ------------------------------------------------
gi|21687517|gb|BQ633364.1|BQ633 ------------------------------------------------

MAL13P1.130                     TCTTTTATAGTATTAATTATATTTTCATGTTTGTTTACAAATAAAATA
MAL13|MAL13P1.130               ------------------------------------------------
su_gi_contig_454                ------------------------------------------------
gi|12388346|gb|AU086205.1|AU086 ------------------------------------------------
gi|22793329|gb|BU497135.1|BU497 ------------------------------------------------
gi|1674991|gb|N97957.1|N97957   ------------------------------------------------
gi|462923|gb|T18137.1|T18137    ------------------------------------------------
gi|21254382|gb|BQ451270.1|BQ451 ------------------------------------------------
gi|15907500|gb|BI814787.1|BI814 ------------------------------------------------
gi|21884701|gb|BQ739688.1|BQ739 ------------------------------------------------
gi|22794071|gb|BU497877.1|BU497 ------------------------------------------------
gi|21254347|gb|BQ451235.1|BQ451 ------------------------------------------------
gi|21480520|gb|BQ577203.1|BQ577 ------------------------------------------------
gi|21543753|gb|BQ597027.1|BQ597 ------------------------------------------------
gi|21480323|gb|BQ577006.1|BQ577 ------------------------------------------------
gi|22793265|gb|BU497071.1|BU497 ------------------------------------------------
gi|15906628|gb|BI814223.1|BI814 ------------------------------------------------
gi|21542801|gb|BQ596075.1|BQ596 ------------------------------------------------
gi|22791204|gb|BU495010.1|BU495 ------------------------------------------------
gi|15907260|gb|BI814637.1|BI814 ------------------------------------------------
gi|15909219|gb|BI815696.1|BI815 ------------------------------------------------
gi|15908553|gb|BI815330.1|BI815 ------------------------------------------------
gi|21687815|gb|BQ633662.1|BQ633 ------------------------------------------------
gi|21687517|gb|BQ633364.1|BQ633 ------------------------------------------------

MAL13P1.130                     ATATCTTTTATATATATATTTAATTCATATTCTATATAAGTTGTTATT
MAL13|MAL13P1.130               ------------------------------------------------
su_gi_contig_454                ------------------------------------------------
gi|12388346|gb|AU086205.1|AU086 ------------------------------------------------
gi|22793329|gb|BU497135.1|BU497 ------------------------------------------------
gi|1674991|gb|N97957.1|N97957   ------------------------------------------------
gi|462923|gb|T18137.1|T18137    ------------------------------------------------
gi|21254382|gb|BQ451270.1|BQ451 ------------------------------------------------
gi|15907500|gb|BI814787.1|BI814 ------------------------------------------------
gi|21884701|gb|BQ739688.1|BQ739 ------------------------------------------------
gi|22794071|gb|BU497877.1|BU497 ------------------------------------------------
gi|21254347|gb|BQ451235.1|BQ451 ------------------------------------------------
gi|21480520|gb|BQ577203.1|BQ577 ------------------------------------------------
gi|21543753|gb|BQ597027.1|BQ597 ------------------------------------------------
gi|21480323|gb|BQ577006.1|BQ577 ------------------------------------------------
gi|22793265|gb|BU497071.1|BU497 ------------------------------------------------
gi|15906628|gb|BI814223.1|BI814 ------------------------------------------------
gi|21542801|gb|BQ596075.1|BQ596 ------------------------------------------------
gi|22791204|gb|BU495010.1|BU495 ------------------------------------------------
gi|15907260|gb|BI814637.1|BI814 ------------------------------------------------
gi|15909219|gb|BI815696.1|BI815 ------------------------------------------------
gi|15908553|gb|BI815330.1|BI815 ------------------------------------------------
gi|21687815|gb|BQ633662.1|BQ633 ------------------------------------------------
gi|21687517|gb|BQ633364.1|BQ633 ------------------------------------------------

MAL13P1.130                     TCTTTTTTTAATAATTTTTCAAATGTACATATTTTCTCTTGTAATTTA
MAL13|MAL13P1.130               ------------------------------------------------
su_gi_contig_454                ------------------------------------------------
gi|12388346|gb|AU086205.1|AU086 ------------------------------------------------
gi|22793329|gb|BU497135.1|BU497 ------------------------------------------------
gi|1674991|gb|N97957.1|N97957   ------------------------------------------------
gi|462923|gb|T18137.1|T18137    ------------------------------------------------
gi|21254382|gb|BQ451270.1|BQ451 ------------------------------------------------
gi|15907500|gb|BI814787.1|BI814 ------------------------------------------------
gi|21884701|gb|BQ739688.1|BQ739 ------------------------------------------------
gi|22794071|gb|BU497877.1|BU497 ------------------------------------------------
gi|21254347|gb|BQ451235.1|BQ451 ------------------------------------------------
gi|21480520|gb|BQ577203.1|BQ577 ------------------------------------------------
gi|21543753|gb|BQ597027.1|BQ597 ------------------------------------------------
gi|21480323|gb|BQ577006.1|BQ577 ------------------------------------------------
gi|22793265|gb|BU497071.1|BU497 ------------------------------------------------
gi|15906628|gb|BI814223.1|BI814 ------------------------------------------------
gi|21542801|gb|BQ596075.1|BQ596 ------------------------------------------------
gi|22791204|gb|BU495010.1|BU495 ------------------------------------------------
gi|15907260|gb|BI814637.1|BI814 ------------------------------------------------
gi|15909219|gb|BI815696.1|BI815 ------------------------------------------------
gi|15908553|gb|BI815330.1|BI815 ------------------------------------------------
gi|21687815|gb|BQ633662.1|BQ633 ------------------------------------------------
gi|21687517|gb|BQ633364.1|BQ633 ------------------------------------------------

MAL13P1.130                     TTTTGTTTTAATATATAAATAATATAATAATAATTATTAATTAAAAAT
MAL13|MAL13P1.130               ------------------------------------------------
su_gi_contig_454                ------------------------------------------------
gi|12388346|gb|AU086205.1|AU086 ------------------------------------------------
gi|22793329|gb|BU497135.1|BU497 ------------------------------------------------
gi|1674991|gb|N97957.1|N97957   ------------------------------------------------
gi|462923|gb|T18137.1|T18137    ------------------------------------------------
gi|21254382|gb|BQ451270.1|BQ451 ------------------------------------------------
gi|15907500|gb|BI814787.1|BI814 ------------------------------------------------
gi|21884701|gb|BQ739688.1|BQ739 ------------------------------------------------
gi|22794071|gb|BU497877.1|BU497 ------------------------------------------------
gi|21254347|gb|BQ451235.1|BQ451 ------------------------------------------------
gi|21480520|gb|BQ577203.1|BQ577 ------------------------------------------------
gi|21543753|gb|BQ597027.1|BQ597 ------------------------------------------------
gi|21480323|gb|BQ577006.1|BQ577 ------------------------------------------------
gi|22793265|gb|BU497071.1|BU497 ------------------------------------------------
gi|15906628|gb|BI814223.1|BI814 ------------------------------------------------
gi|21542801|gb|BQ596075.1|BQ596 ------------------------------------------------
gi|22791204|gb|BU495010.1|BU495 ------------------------------------------------
gi|15907260|gb|BI814637.1|BI814 ------------------------------------------------
gi|15909219|gb|BI815696.1|BI815 ------------------------------------------------
gi|15908553|gb|BI815330.1|BI815 ------------------------------------------------
gi|21687815|gb|BQ633662.1|BQ633 ------------------------------------------------
gi|21687517|gb|BQ633364.1|BQ633 ------------------------------------------------

MAL13P1.130                     AATAATTTTTCTTTTGGACATACCAATTCATTATCTATACTTATTAAT
MAL13|MAL13P1.130               ------------------------------------------------
su_gi_contig_454                ------------------------------------------------
gi|12388346|gb|AU086205.1|AU086 ------------------------------------------------
gi|22793329|gb|BU497135.1|BU497 ------------------------------------------------
gi|1674991|gb|N97957.1|N97957   ------------------------------------------------
gi|462923|gb|T18137.1|T18137    ------------------------------------------------
gi|21254382|gb|BQ451270.1|BQ451 ------------------------------------------------
gi|15907500|gb|BI814787.1|BI814 ------------------------------------------------
gi|21884701|gb|BQ739688.1|BQ739 ------------------------------------------------
gi|22794071|gb|BU497877.1|BU497 ------------------------------------------------
gi|21254347|gb|BQ451235.1|BQ451 ------------------------------------------------
gi|21480520|gb|BQ577203.1|BQ577 ------------------------------------------------
gi|21543753|gb|BQ597027.1|BQ597 ------------------------------------------------
gi|21480323|gb|BQ577006.1|BQ577 ------------------------------------------------
gi|22793265|gb|BU497071.1|BU497 ------------------------------------------------
gi|15906628|gb|BI814223.1|BI814 ------------------------------------------------
gi|21542801|gb|BQ596075.1|BQ596 ------------------------------------------------
gi|22791204|gb|BU495010.1|BU495 ------------------------------------------------
gi|15907260|gb|BI814637.1|BI814 ------------------------------------------------
gi|15909219|gb|BI815696.1|BI815 ------------------------------------------------
gi|15908553|gb|BI815330.1|BI815 ------------------------------------------------
gi|21687815|gb|BQ633662.1|BQ633 ------------------------------------------------
gi|21687517|gb|BQ633364.1|BQ633 ------------------------------------------------

MAL13P1.130                     GTATGTATAATAGCTCCTTCTAATTTTGATATCAAATTAGTAATTTTC
MAL13|MAL13P1.130               ------------------------------------------------
su_gi_contig_454                ------------------------------------------------
gi|12388346|gb|AU086205.1|AU086 ------------------------------------------------
gi|22793329|gb|BU497135.1|BU497 ------------------------------------------------
gi|1674991|gb|N97957.1|N97957   ------------------------------------------------
gi|462923|gb|T18137.1|T18137    ------------------------------------------------
gi|21254382|gb|BQ451270.1|BQ451 ------------------------------------------------
gi|15907500|gb|BI814787.1|BI814 ------------------------------------------------
gi|21884701|gb|BQ739688.1|BQ739 ------------------------------------------------
gi|22794071|gb|BU497877.1|BU497 ------------------------------------------------
gi|21254347|gb|BQ451235.1|BQ451 ------------------------------------------------
gi|21480520|gb|BQ577203.1|BQ577 ------------------------------------------------
gi|21543753|gb|BQ597027.1|BQ597 ------------------------------------------------
gi|21480323|gb|BQ577006.1|BQ577 ------------------------------------------------
gi|22793265|gb|BU497071.1|BU497 ------------------------------------------------
gi|15906628|gb|BI814223.1|BI814 ------------------------------------------------
gi|21542801|gb|BQ596075.1|BQ596 ------------------------------------------------
gi|22791204|gb|BU495010.1|BU495 ------------------------------------------------
gi|15907260|gb|BI814637.1|BI814 ------------------------------------------------
gi|15909219|gb|BI815696.1|BI815 ------------------------------------------------
gi|15908553|gb|BI815330.1|BI815 ------------------------------------------------
gi|21687815|gb|BQ633662.1|BQ633 ------------------------------------------------
gi|21687517|gb|BQ633364.1|BQ633 ------------------------------------------------

MAL13P1.130                     TTATATTTTAAAAAATAATTATTTTTTTTATCCGATATACTTGTATTA
MAL13|MAL13P1.130               ------------------------------------------------
su_gi_contig_454                ------------------------------------------------
gi|12388346|gb|AU086205.1|AU086 ------------------------------------------------
gi|22793329|gb|BU497135.1|BU497 ------------------------------------------------
gi|1674991|gb|N97957.1|N97957   ------------------------------------------------
gi|462923|gb|T18137.1|T18137    ------------------------------------------------
gi|21254382|gb|BQ451270.1|BQ451 ------------------------------------------------
gi|15907500|gb|BI814787.1|BI814 ------------------------------------------------
gi|21884701|gb|BQ739688.1|BQ739 ------------------------------------------------
gi|22794071|gb|BU497877.1|BU497 ------------------------------------------------
gi|21254347|gb|BQ451235.1|BQ451 ------------------------------------------------
gi|21480520|gb|BQ577203.1|BQ577 ------------------------------------------------
gi|21543753|gb|BQ597027.1|BQ597 ------------------------------------------------
gi|21480323|gb|BQ577006.1|BQ577 ------------------------------------------------
gi|22793265|gb|BU497071.1|BU497 ------------------------------------------------
gi|15906628|gb|BI814223.1|BI814 ------------------------------------------------
gi|21542801|gb|BQ596075.1|BQ596 ------------------------------------------------
gi|22791204|gb|BU495010.1|BU495 ------------------------------------------------
gi|15907260|gb|BI814637.1|BI814 ------------------------------------------------
gi|15909219|gb|BI815696.1|BI815 ------------------------------------------------
gi|15908553|gb|BI815330.1|BI815 ------------------------------------------------
gi|21687815|gb|BQ633662.1|BQ633 ------------------------------------------------
gi|21687517|gb|BQ633364.1|BQ633 ------------------------------------------------

MAL13P1.130                     TTTACTTCTTTATC
MAL13|MAL13P1.130               --------------
su_gi_contig_454                --------------
gi|12388346|gb|AU086205.1|AU086 --------------
gi|22793329|gb|BU497135.1|BU497 --------------
gi|1674991|gb|N97957.1|N97957   --------------
gi|462923|gb|T18137.1|T18137    --------------
gi|21254382|gb|BQ451270.1|BQ451 --------------
gi|15907500|gb|BI814787.1|BI814 --------------
gi|21884701|gb|BQ739688.1|BQ739 --------------
gi|22794071|gb|BU497877.1|BU497 --------------
gi|21254347|gb|BQ451235.1|BQ451 --------------
gi|21480520|gb|BQ577203.1|BQ577 --------------
gi|21543753|gb|BQ597027.1|BQ597 --------------
gi|21480323|gb|BQ577006.1|BQ577 --------------
gi|22793265|gb|BU497071.1|BU497 --------------
gi|15906628|gb|BI814223.1|BI814 --------------
gi|21542801|gb|BQ596075.1|BQ596 --------------
gi|22791204|gb|BU495010.1|BU495 --------------
gi|15907260|gb|BI814637.1|BI814 --------------
gi|15909219|gb|BI815696.1|BI815 --------------
gi|15908553|gb|BI815330.1|BI815 --------------
gi|21687815|gb|BQ633662.1|BQ633 --------------
gi|21687517|gb|BQ633364.1|BQ633 --------------

;

endblock;
