# Supplementary material for: cDNA sequences reveal considerable gene prediction inaccuracy in the Plasmodium falciparum genome
Source: BMC Genomics. 2007 Jul 27;8:255. doi: 10.1186/1471-2164-8-255 (PMC1978503; doi:10.1186/1471-2164-8-255)
Supplement: Additional file 3 — Genes with cDNA sequences not matching predicted CDS perfectly. Aligned cDNA and predicted CDS sequences can be viewed by double clicking the hyper-linked gene names in the Excel file. [file 1471-2164-8-255-S3.zip › MAL13P1.134.TXT]

#NEXUS

[!This data assembled using Sequencher, from Gene Codes Corporation.]
begin data;
   dimensions ntax=4 nchar=7483;
   format datatype=dna gap=- interleave=yes;
   matrix

MAL13P1.134                     TTTTTTAGGTTTATATTTTTTGCATGTTGAAAACATTTATTTAAATAG
MAL13|MAL13P1.134               ------------------------------------------------
su_gi_contig_5975               ------------------------------------------------
gi|12389254|gb|AU087113.1|AU087 ------------------------------------------------

MAL13P1.134                     TTGAAATATTTCCTATGATCCATTTGATATAATAACATATCTTTACGT
MAL13|MAL13P1.134               ------------------------------------------------
su_gi_contig_5975               ------------------------------------------------
gi|12389254|gb|AU087113.1|AU087 ------------------------------------------------

MAL13P1.134                     AAGGTTATATTAAATTCTTTTTTCTTTTCCTCATTTCCAAAATAGGTT
MAL13|MAL13P1.134               ------------------------------------------------
su_gi_contig_5975               ------------------------------------------------
gi|12389254|gb|AU087113.1|AU087 ------------------------------------------------

MAL13P1.134                     GAGACATTATTATTACCATCCATTCTTTTATTACATTTGATTTGTATA
MAL13|MAL13P1.134               ------------------------------------------------
su_gi_contig_5975               ------------------------------------------------
gi|12389254|gb|AU087113.1|AU087 ------------------------------------------------

MAL13P1.134                     GAATGATTATTTGTATTTATTACTTTTTGTATATAATCAATAAAGTAA
MAL13|MAL13P1.134               ------------------------------------------------
su_gi_contig_5975               ------------------------------------------------
gi|12389254|gb|AU087113.1|AU087 ------------------------------------------------

MAL13P1.134                     TATTTCATAACTTTTTTATATATTTTTCCAAACATATTTTTAGTAGAT
MAL13|MAL13P1.134               ------------------------------------------------
su_gi_contig_5975               ------------------------------------------------
gi|12389254|gb|AU087113.1|AU087 ------------------------------------------------

MAL13P1.134                     ATCTTTATGATTTTATAATATACATCTTCAACATAAGTATGTAATCCT
MAL13|MAL13P1.134               ------------------------------------------------
su_gi_contig_5975               ------------------------------------------------
gi|12389254|gb|AU087113.1|AU087 ------------------------------------------------

MAL13P1.134                     CTTTTAATCATAAGAAGAAATAGATCGTTTTCTAACTTGTAATCTAAA
MAL13|MAL13P1.134               ------------------------------------------------
su_gi_contig_5975               ------------------------------------------------
gi|12389254|gb|AU087113.1|AU087 ------------------------------------------------

MAL13P1.134                     TGTAGAAACACATATTCCTTGTTCTGGTTACATTGTTTATTAATAATA
MAL13|MAL13P1.134               ------------------------------------------------
su_gi_contig_5975               ------------------------------------------------
gi|12389254|gb|AU087113.1|AU087 ------------------------------------------------

MAL13P1.134                     CTTTCATAGGTCTCTCTCAAGTTTTGGTCAGCAACATTTTGTAAACTA
MAL13|MAL13P1.134               ------------------------------------------------
su_gi_contig_5975               ------------------------------------------------
gi|12389254|gb|AU087113.1|AU087 ------------------------------------------------

MAL13P1.134                     TAAATAAAGGTTATTATGTATATATGTTAAGATGCACATTTTTTATAT
MAL13|MAL13P1.134               ------------------------------------------------
su_gi_contig_5975               ------------------------------------------------
gi|12389254|gb|AU087113.1|AU087 ------------------------------------------------

MAL13P1.134                     GTCACATAATGAATGAATGAATGAATGAATGAATAAATAAATAAATAA
MAL13|MAL13P1.134               ------------------------------------------------
su_gi_contig_5975               ------------------------------------------------
gi|12389254|gb|AU087113.1|AU087 ------------------------------------------------

MAL13P1.134                     TTATATATATATATATATATATATGTATGTATGTATATACATTTTTGT
MAL13|MAL13P1.134               ------------------------------------------------
su_gi_contig_5975               ------------------------------------------------
gi|12389254|gb|AU087113.1|AU087 ------------------------------------------------

MAL13P1.134                     GTTACCTTATAATTATTATATCTTCATGCGTTATTAATTGTAAACTTT
MAL13|MAL13P1.134               ------------------------------------------------
su_gi_contig_5975               ------------------------------------------------
gi|12389254|gb|AU087113.1|AU087 ------------------------------------------------

MAL13P1.134                     TTAAAAATTCCTCACTAGTATCATATTTATATAGGTCAAAAACATAAA
MAL13|MAL13P1.134               ------------------------------------------------
su_gi_contig_5975               ------------------------------------------------
gi|12389254|gb|AU087113.1|AU087 ------------------------------------------------

MAL13P1.134                     AGCTAGTTGTATATTTTACATATTCATTCATCTTGTTTTCTTTTTATC
MAL13|MAL13P1.134               ------------------------------------------------
su_gi_contig_5975               ------------------------------------------------
gi|12389254|gb|AU087113.1|AU087 ------------------------------------------------

MAL13P1.134                     TTTTTATCTTTTTCTTTTTTTTTTTTTTTTTTTTTGTGACATCCTTTC
MAL13|MAL13P1.134               ------------------------------------------------
su_gi_contig_5975               ------------------------------------------------
gi|12389254|gb|AU087113.1|AU087 ------------------------------------------------

MAL13P1.134                     TATTATATGACATTCCTTTCCTGAAATGAGGAAATTAATATTTCACAT
MAL13|MAL13P1.134               ------------------------------------------------
su_gi_contig_5975               ------------------------------------------------
gi|12389254|gb|AU087113.1|AU087 ------------------------------------------------

MAL13P1.134                     AAAACAAAAAAAAAAAATAAATAAATAAATAAAATAAAATAAATAAAT
MAL13|MAL13P1.134               ------------------------------------------------
su_gi_contig_5975               ------------------------------------------------
gi|12389254|gb|AU087113.1|AU087 ------------------------------------------------

MAL13P1.134                     AAATAAATAAAATAAAATAAAATAAATAAATAAATAAAATAAATTAAA
MAL13|MAL13P1.134               ------------------------------------------------
su_gi_contig_5975               ------------------------------------------------
gi|12389254|gb|AU087113.1|AU087 ------------------------------------------------

MAL13P1.134                     TTAAATTAGTTAATTTTATAATATCAAAATTAATACAAAGCGATTGAT
MAL13|MAL13P1.134               ------------------------------------------------
su_gi_contig_5975               ------------------------------------------------
gi|12389254|gb|AU087113.1|AU087 ------------------------------------------------

MAL13P1.134                     GTGTTTATATCTGTAATTTTTTTTTTTTCTTTATATATATATTATTCT
MAL13|MAL13P1.134               ------------------------------------------------
su_gi_contig_5975               ------------------------------------------------
gi|12389254|gb|AU087113.1|AU087 ------------------------------------------------

MAL13P1.134                     TTCTATTTTATTAATTCCCTTCTTAAGGAAAAGAAATTAAAAAAAAAA
MAL13|MAL13P1.134               ------------------------------------------------
su_gi_contig_5975               ------------------------------------------------
gi|12389254|gb|AU087113.1|AU087 ------------------------------------------------

MAL13P1.134                     AAATATATATTATATTTATCACAGGGCATATTATATTATAATGTATTT
MAL13|MAL13P1.134               ------------------------------------------------
su_gi_contig_5975               ------------------------------------------------
gi|12389254|gb|AU087113.1|AU087 ------------------------------------------------

MAL13P1.134                     TTCTTTTTATCTATATTTATTTTTACGTCTACTTTTGTTACACAAAAA
MAL13|MAL13P1.134               ------------------------------------------------
su_gi_contig_5975               ------------------------------------------------
gi|12389254|gb|AU087113.1|AU087 ------------------------------------------------

MAL13P1.134                     AAAAAAAAAAAAATTGAAGCACATAAAAATATTGCTTTATATTTCAAT
MAL13|MAL13P1.134               ------------------------------------------------
su_gi_contig_5975               ------------------------------------------------
gi|12389254|gb|AU087113.1|AU087 ------------------------------------------------

MAL13P1.134                     ATAGTATTAAAAGAAATGAATAAAGAAAAAAATATAACCTTGTTTTTA
MAL13|MAL13P1.134               ------------------------------------------------
su_gi_contig_5975               -----------AGAAATGAATAAAGAAAAAAATATAACCTTGTTTTTA
gi|12389254|gb|AU087113.1|AU087 -----------AGAAATGAATAAAGAAAAAAATATAACCTTGTTTTTA

MAL13P1.134                     CATTATTTCAAAAAAAAAAAAAATAAATAAATAAATAAATAAATATAT
MAL13|MAL13P1.134               ------------------------------------------------
su_gi_contig_5975               CATTATTTCAAAAAAAAAAAAAATAAATAAATAAATAAATAAATATAT
gi|12389254|gb|AU087113.1|AU087 CATTATTTCAAAAAAAAAAAAAATAAATAAATAAATAAATAAATATAT

MAL13P1.134                     ATATATATATATATATATATATATATATTATGTATATATTTTTCTTTT
MAL13|MAL13P1.134               ------------------------------------------------
su_gi_contig_5975               ATATATATATATATATATATATATATATTATGTATATATTTTTCTTTT
gi|12389254|gb|AU087113.1|AU087 ATATATATATATATATATATATATATATTATGTATATATTTTTCTTTT

MAL13P1.134                     GTATGTGGATAATAATATTGTCGTACTCTGAAAAAGTCGTCATAAAAT
MAL13|MAL13P1.134               ------------------------------------------------
su_gi_contig_5975               GTATGTGGATAATAATATTGTCGTACTCTGAAAAAGTCGTCATAAAAT
gi|12389254|gb|AU087113.1|AU087 GTATGTGGATAATAATATTGTCGTACTCTGAAAAAGTCGTCATAAAAT

MAL13P1.134                     ATATTTTTTTGAAGTTTTACATATAATCATATTTTCGTAAAAAAAAAA
MAL13|MAL13P1.134               ------------------------------------------------
su_gi_contig_5975               ATATTTTTTTGAAGTTTTACATATAATCATATTTTCGT----------
gi|12389254|gb|AU087113.1|AU087 ATATTTTTTTGAAGTTTTACATATAATCATATTTTCGT----------

MAL13P1.134                     AAAAAATTATTATGGTTGAACGATTTAATGAGGAAATAAAAAGGTTTT
MAL13|MAL13P1.134               -----------ATGGTTGAACGATTTAATGAGGAAATAAAAAGGTTTT
su_gi_contig_5975               ---AAATTATTATGGTTGAACGATTTAATGAGGAAATAAAAAGGNTTT
gi|12389254|gb|AU087113.1|AU087 ---AAATTATTATGGTTGAACGATTTAATGAGGAAATAAAAAGGNTTT

MAL13P1.134                     TTCCTTTCGAGCCATACAAGGTAAGAATATATAATATATATATATATG
MAL13|MAL13P1.134               TTCCTTTCGAGCCATACAAG----------------------------
su_gi_contig_5975               TTCCTTTCGAGCCATACAAG----------------------------
gi|12389254|gb|AU087113.1|AU087 TTCCTTTCGAGCCATACAAG----------------------------

MAL13P1.134                     ATATATATATATATATATATTTATTTATTTATATTTTTACATATTTGT
MAL13|MAL13P1.134               ------------------------------------------------
su_gi_contig_5975               ------------------------------------------------
gi|12389254|gb|AU087113.1|AU087 ------------------------------------------------

MAL13P1.134                     TAGATTCAGTTAAATTTTATGAGATTATTTTATCAAGTTTTGACAAGT
MAL13|MAL13P1.134               ---ATTCAGTTAAATTTTATGAGATTATTTTATCAAGTTTTGACAAGT
su_gi_contig_5975               ---ATTCAGTTAAATTTTATGAGATTATTTTATCAAGTTTTGACAAGT
gi|12389254|gb|AU087113.1|AU087 ---ATTCAGTTAAATTTTATGAGATTATTTTATCAAGTTTTGACAAGT

MAL13P1.134                     TCAAATATTAAAAAATATGATAACTTAAATTTAATTTATGAAGTTATT
MAL13|MAL13P1.134               TCAAATATTAAAAAATATGATAACTTAAATTTAATTTATGAAGTTATT
su_gi_contig_5975               TCAAATATTAAAAAATATGATAACTTAAATTTAATTTATGAAGTTATT
gi|12389254|gb|AU087113.1|AU087 TCAAATATTAAAAAATATGATAACTTAAATTTAATTTATGAAGTTATT

MAL13P1.134                     AAACAAAATCAAAATATACAAGGTATGTTAAAGGATGATGCTTCTAAT
MAL13|MAL13P1.134               AAACAAAATCAAAATATACAAGGTATGTTAAAGGATGATGCTTCTAAT
su_gi_contig_5975               AAACAAAA----------------------------------------
gi|12389254|gb|AU087113.1|AU087 AAACAAAA----------------------------------------

MAL13P1.134                     TTAATCTTTGATCATTTGAATGTTTTAAAAAATGAGGATATTAAAAAT
MAL13|MAL13P1.134               TTAATCTTTGATCATTTGAATGTTTTAAAAAATGAGGATATTAAAAAT
su_gi_contig_5975               ------------------------------------------------
gi|12389254|gb|AU087113.1|AU087 ------------------------------------------------

MAL13P1.134                     ACGGAAGAAGAGCATATTATTTGTGAAATGAAGACTGGTTCAGGTAAA
MAL13|MAL13P1.134               ACGGAAGAAGAGCATATTATTTGTGAAATGAAGACTGGTTCAGGTAAA
su_gi_contig_5975               ------------------------------------------------
gi|12389254|gb|AU087113.1|AU087 ------------------------------------------------

MAL13P1.134                     TCCTTGACCCTCCTGACGTCTTTAATATATTGGTAAGAAAAAAGAAGA
MAL13|MAL13P1.134               TCCTTGACCCTCCTGACGTCTTTAATATATTG----------------
su_gi_contig_5975               ------------------------------------------------
gi|12389254|gb|AU087113.1|AU087 ------------------------------------------------

MAL13P1.134                     AGTGTACCATTATATATATATATATATATATATGTATATATATATGTG
MAL13|MAL13P1.134               ------------------------------------------------
su_gi_contig_5975               ------------------------------------------------
gi|12389254|gb|AU087113.1|AU087 ------------------------------------------------

MAL13P1.134                     TGTGTATTTTTTTTTTTTTTTTTCTCATCTGTAGGTTGTGGAAACATA
MAL13|MAL13P1.134               ----------------------------------GTTGTGGAAACATA
su_gi_contig_5975               ------------------------------------------------
gi|12389254|gb|AU087113.1|AU087 ------------------------------------------------

MAL13P1.134                     AGATGAACCTATTTTTCATAAAAGAAAACATAGAATTAAAAAGTACAG
MAL13|MAL13P1.134               AGATGAACCTATTTTTCATAAAAGAAAACATAGAATTAAAAAGTACAG
su_gi_contig_5975               ------------------------------------------------
gi|12389254|gb|AU087113.1|AU087 ------------------------------------------------

MAL13P1.134                     GTATAAATATAAATAAATAAATAAATAAATAAATAAATATATATATAT
MAL13|MAL13P1.134               ------------------------------------------------
su_gi_contig_5975               ------------------------------------------------
gi|12389254|gb|AU087113.1|AU087 ------------------------------------------------

MAL13P1.134                     ATATATATATATATATATATATATATATGTATTTACTTATGTATGCTT
MAL13|MAL13P1.134               ------------------------------------------------
su_gi_contig_5975               ------------------------------------------------
gi|12389254|gb|AU087113.1|AU087 ------------------------------------------------

MAL13P1.134                     ATTCTTATGGTTCTTTTATTTTTTTTTATTTTTTTTATTTTTTTATTT
MAL13|MAL13P1.134               ------------------------------------------------
su_gi_contig_5975               ------------------------------------------------
gi|12389254|gb|AU087113.1|AU087 ------------------------------------------------

MAL13P1.134                     TTTTTATTTTTTTTATTTTTTTATTTTTTTTATTTTTTTTATTTTTTT
MAL13|MAL13P1.134               ------------------------------------------------
su_gi_contig_5975               ------------------------------------------------
gi|12389254|gb|AU087113.1|AU087 ------------------------------------------------

MAL13P1.134                     TATTTTTTTTATTTTTTTTATTTTTTTATTTTTTTATTTTTTTTTTAT
MAL13|MAL13P1.134               ------------------------------------------------
su_gi_contig_5975               ------------------------------------------------
gi|12389254|gb|AU087113.1|AU087 ------------------------------------------------

MAL13P1.134                     TTTATTTTTTTTTTTTTTTGGGGGGGGGTATTCAAAATATAGAACCCG
MAL13|MAL13P1.134               ------------------------------------------AACCCG
su_gi_contig_5975               ------------------------------------------------
gi|12389254|gb|AU087113.1|AU087 ------------------------------------------------

MAL13P1.134                     ATTGGGTAAAAGAAAGCGTGATCGAAAAGGTTATAGAAAAATACAAAC
MAL13|MAL13P1.134               ATTGGGTAAAAGAAAGCGTGATCGAAAAGGTTATAGAAAAATACAAAC
su_gi_contig_5975               ------------------------------------------------
gi|12389254|gb|AU087113.1|AU087 ------------------------------------------------

MAL13P1.134                     ACAACATACAACAAGACCATAAGATAAAAGAAAATAATTTAAATATTT
MAL13|MAL13P1.134               ACAACATACAACAAGACCATAAGATAAAAGAAAATAATTTAAATATTT
su_gi_contig_5975               ------------------------------------------------
gi|12389254|gb|AU087113.1|AU087 ------------------------------------------------

MAL13P1.134                     TGAAGAAGTACTTTTCTTTTACGGATGATAAAATTGCTCTTCACAAAA
MAL13|MAL13P1.134               TGAAGAAGTACTTTTCTTTTACGGATGATAAAATTGCTCTTCACAAAA
su_gi_contig_5975               ------------------------------------------------
gi|12389254|gb|AU087113.1|AU087 ------------------------------------------------

MAL13P1.134                     ATATAAAGATAAGTAAAAAAAAATGTGAACAACATGAACCAGTCCAGA
MAL13|MAL13P1.134               ATATAAAGATAAGTAAAAAAAAATGTGAACAACATGAACCAGTCCAGA
su_gi_contig_5975               ------------------------------------------------
gi|12389254|gb|AU087113.1|AU087 ------------------------------------------------

MAL13P1.134                     AAAACGACAACTTTGTTCTACCAGATAACAGTAACATAAGAAATATAT
MAL13|MAL13P1.134               AAAACGACAACTTTGTTCTACCAGATAACA------------------
su_gi_contig_5975               ------------------------------------------------
gi|12389254|gb|AU087113.1|AU087 ------------------------------------------------

MAL13P1.134                     ATATATATATATATATAATATATATATATATAATATATATTTATTTAT
MAL13|MAL13P1.134               ------------------------------------------------
su_gi_contig_5975               ------------------------------------------------
gi|12389254|gb|AU087113.1|AU087 ------------------------------------------------

MAL13P1.134                     TTTATTTTATTTTTTTTATGTATATATTTCATTTGTCTATTTTTTTTT
MAL13|MAL13P1.134               ------------------------------------------------
su_gi_contig_5975               ------------------------------------------------
gi|12389254|gb|AU087113.1|AU087 ------------------------------------------------

MAL13P1.134                     TTTTTTTTTATTTTATAGATGATGAAGTTCGTAGTGATTATTCTATTG
MAL13|MAL13P1.134               ------------------ATGATGAAGTTCGTAGTGATTATTCTATTG
su_gi_contig_5975               ------------------------------------------------
gi|12389254|gb|AU087113.1|AU087 ------------------------------------------------

MAL13P1.134                     ATGATAAAGATAAAAAAAAACAAGTATGTTTAAAAAAAAAAAATAAAT
MAL13|MAL13P1.134               ATGATAAAGATAAAAAAAAACAA-------------------------
su_gi_contig_5975               ------------------------------------------------
gi|12389254|gb|AU087113.1|AU087 ------------------------------------------------

MAL13P1.134                     AATAAAATAATAAAATATGAAGATAATACAATATATTATTGTAAAATT
MAL13|MAL13P1.134               ------------------------------------------------
su_gi_contig_5975               ------------------------------------------------
gi|12389254|gb|AU087113.1|AU087 ------------------------------------------------

MAL13P1.134                     ATAAATATATATATATATATATATATATATATATATATATATATATGT
MAL13|MAL13P1.134               ------------------------------------------------
su_gi_contig_5975               ------------------------------------------------
gi|12389254|gb|AU087113.1|AU087 ------------------------------------------------

MAL13P1.134                     ATTTACTTATGTATGCTTATTCTTATGGTTCTTTTATTTTTTTATTTT
MAL13|MAL13P1.134               ------------------------------------------------
su_gi_contig_5975               ------------------------------------------------
gi|12389254|gb|AU087113.1|AU087 ------------------------------------------------

MAL13P1.134                     TTTTATTTTTTTTATTTTTTTATTTTTTTTATTTTTTTTATTTTTTTA
MAL13|MAL13P1.134               ------------------------------------------------
su_gi_contig_5975               ------------------------------------------------
gi|12389254|gb|AU087113.1|AU087 ------------------------------------------------

MAL13P1.134                     TTTTTTTTATTTTTTTTATTTTTATATTTTTTTTATTTTTTTTATTTT
MAL13|MAL13P1.134               ------------------------------------------------
su_gi_contig_5975               ------------------------------------------------
gi|12389254|gb|AU087113.1|AU087 ------------------------------------------------

MAL13P1.134                     TTTATTTTTTTTATTTTTTTATTTTTTTCCTTAGATATTTATTTGTAG
MAL13|MAL13P1.134               ----------------------------------ATATTTATTTGTAG
su_gi_contig_5975               ------------------------------ACAAATATTTATTTGTAG
gi|12389254|gb|AU087113.1|AU087 ------------------------------ACAAATATTTATTTGTAG

MAL13P1.134                     TAGAACACAATCCCAACTAAACCAATACTTTCATGAATTAAAAAAGAT
MAL13|MAL13P1.134               TAGAACACAATCCCAACTAAACCAATACTTTCATGAATTAAAAAAGAT
su_gi_contig_5975               TAGAACACAATCCCAACTAAACCAATACTTTCATGAATTAAAAAAGAT
gi|12389254|gb|AU087113.1|AU087 TAGAACACAATCCCAACTAAACCAATACTTTCATGAATTAAAAAAGAT

MAL13P1.134                     AGAAAAAAAAATGGGCGAGGATTTTTCAATAAATATGATTATTATCGG
MAL13|MAL13P1.134               AGAAAAAAAAATGGGCGAGGATTTTTCAATAAATATGATTATTATCGG
su_gi_contig_5975               AGAAAAAAAAATGGGCGAGGATTTTTCAATAAATATGATTATTATCGG
gi|12389254|gb|AU087113.1|AU087 AGAAAAAAAAATGGGCGAGGATTTTTCAATAAATATGATTATTATCGG

MAL13P1.134                     GAGCAGAAAGCATCTATGCATAAATGAGGTATAAAAAAAGAAATACAT
MAL13|MAL13P1.134               GAGCAGAAAGCATCTATGCATAAATG----------------------
su_gi_contig_5975               G-----------------------------------------------
gi|12389254|gb|AU087113.1|AU087 G-----------------------------------------------

MAL13P1.134                     ATAGTTCAACATTAATTATATATATATATATATATATATATATATATA
MAL13|MAL13P1.134               ------------------------------------------------
su_gi_contig_5975               ------------------------------------------------
gi|12389254|gb|AU087113.1|AU087 ------------------------------------------------

MAL13P1.134                     TATATATATATTTTTTTTTTTTTTTTTTGTGCTTGTTTTATTTTTGCT
MAL13|MAL13P1.134               ------------------------------------------------
su_gi_contig_5975               ------------------------------------------------
gi|12389254|gb|AU087113.1|AU087 ------------------------------------------------

MAL13P1.134                     TACACACAAATATATTATCTATGTTATTTTGGTTGTTCGATCTTGTAG
MAL13|MAL13P1.134               ----------------------------------------------AG
su_gi_contig_5975               ------------------------------------------------
gi|12389254|gb|AU087113.1|AU087 ------------------------------------------------

MAL13P1.134                     GCTTTCCTTAAGAAGTATAAAAATATTAACGAATTAAACGACTGTTGC
MAL13|MAL13P1.134               GCTTTCCTTAAGAAGTATAAAAATATTAACGAATTAAACGACTGTTGC
su_gi_contig_5975               ------------------------------------------------
gi|12389254|gb|AU087113.1|AU087 ------------------------------------------------

MAL13P1.134                     AAGAACAGTAAATGTAAATACAAAGAAATATATAACGAAAAGATGAGC
MAL13|MAL13P1.134               AAGAACAGTAAATGTAAATACAAAGAAATATATAACGAAAAGATGAGC
su_gi_contig_5975               ------------------------------------------------
gi|12389254|gb|AU087113.1|AU087 ------------------------------------------------

MAL13P1.134                     GAAAAATGGAAAAAAAAAAATGGGAAAAAAAAGAGAATTTTTTATGAT
MAL13|MAL13P1.134               GAAAAATGGAAAAAAAAAAATGGGAAAAAAAAGAGAATTTTTTATGAT
su_gi_contig_5975               ------------------------------------------------
gi|12389254|gb|AU087113.1|AU087 ------------------------------------------------

MAL13P1.134                     TCTTCTTGTAGTAGTAATTCTTCAGAAAATGAAGATATCGAAACAATA
MAL13|MAL13P1.134               TCTTCTTGTAGTAGTAATTCTTCAGAAAATGAAGATATCGAAACAATA
su_gi_contig_5975               ------------------------------------------------
gi|12389254|gb|AU087113.1|AU087 ------------------------------------------------

MAL13P1.134                     GATAATTATATTTTAATAACAAAATTAATAAATAACAGGAATGTAGAT
MAL13|MAL13P1.134               GATAATTATATTTTAATAACAAAATTAATAAATAACAGGAATGTAGAT
su_gi_contig_5975               ------------------------------------------------
gi|12389254|gb|AU087113.1|AU087 ------------------------------------------------

MAL13P1.134                     ATAGAAGATATAAAAGACATATGTAAGAATGAACATATTGAAATATGT
MAL13|MAL13P1.134               ATAGAAGATATAAAAGACATATGTAAGAATGAACATATTGAAATATGT
su_gi_contig_5975               ------------------------------------------------
gi|12389254|gb|AU087113.1|AU087 ------------------------------------------------

MAL13P1.134                     CCTTATTACTTAAGTAAAGAGAATATAAAAAATGCTGATATAATATTA
MAL13|MAL13P1.134               CCTTATTACTTAAGTAAAGAGAATATAAAAAATGCTGATATAATATTA
su_gi_contig_5975               ------------------------------------------------
gi|12389254|gb|AU087113.1|AU087 ------------------------------------------------

MAL13P1.134                     TTACCATATATATGTATATTAAACGAAAATATAAGAAATAATTTAAAA
MAL13|MAL13P1.134               TTACCATATATATGTATATTAAACGAAAATATAAGAAATAATTTAAAA
su_gi_contig_5975               ------------------------------------------------
gi|12389254|gb|AU087113.1|AU087 ------------------------------------------------

MAL13P1.134                     ATTAATATAAAAAATAATATTGTTATATTTGATGAATCACAAAATATT
MAL13|MAL13P1.134               ATTAATATAAAAAATAATATTGTTATATTTGATGAATCACAAAATATT
su_gi_contig_5975               ------------------------------------------------
gi|12389254|gb|AU087113.1|AU087 ------------------------------------------------

MAL13P1.134                     ATTGAGAATATTAATAGTTGTAATTCTGTAAGTATATCAAATCATCAT
MAL13|MAL13P1.134               ATTGAGAATATTAATAGTTGTAATTCTGTAAGTATATCAAATCATCAT
su_gi_contig_5975               ------------------------------------------------
gi|12389254|gb|AU087113.1|AU087 ------------------------------------------------

MAL13P1.134                     ATATTGTTTTGTAAAATAATATTAAATGAATATATTAAAAAATATAAA
MAL13|MAL13P1.134               ATATTGTTTTGTAAAATAATATTAAATGAATATATTAAAAAATATAAA
su_gi_contig_5975               ------------------------------------------------
gi|12389254|gb|AU087113.1|AU087 ------------------------------------------------

MAL13P1.134                     AATGTTCTAAATAATAATAATATTATAATGATAAAACAAATTATTGTC
MAL13|MAL13P1.134               AATGTTCTAAATAATAATAATATTATAATGATAAAACAAATTATTGTC
su_gi_contig_5975               ------------------------------------------------
gi|12389254|gb|AU087113.1|AU087 ------------------------------------------------

MAL13P1.134                     TATTGTAATTTACTTTTAGAAAGTTTTACATCGATTCAACAAAATTTA
MAL13|MAL13P1.134               TATTGTAATTTACTTTTAGAAAGTTTTACATCGATTCAACAAAATTTA
su_gi_contig_5975               ------------------------------------------------
gi|12389254|gb|AU087113.1|AU087 ------------------------------------------------

MAL13P1.134                     ATTAATATAAATAAATATACATTATTATCAAAGTTAGATGTATTAAAT
MAL13|MAL13P1.134               ATTAATATAAATAAATATACATTATTATCAAAGTTAGATGTATTAAAT
su_gi_contig_5975               ------------------------------------------------
gi|12389254|gb|AU087113.1|AU087 ------------------------------------------------

MAL13P1.134                     TTAAATAATATTTCAAATTTTTTAAATAATTCGATGTTTTGTAGGAAA
MAL13|MAL13P1.134               TTAAATAATATTTCAAATTTTTTAAATAATTCGATGTTTTGTAGGAAA
su_gi_contig_5975               ------------------------------------------------
gi|12389254|gb|AU087113.1|AU087 ------------------------------------------------

MAL13P1.134                     ATCAAAATCTTTACAGAATCTTTAATGTCTACATATTTTAAAAATATT
MAL13|MAL13P1.134               ATCAAAATCTTTACAGAATCTTTAATGTCTACATATTTTAAAAATATT
su_gi_contig_5975               ------------------------------------------------
gi|12389254|gb|AU087113.1|AU087 ------------------------------------------------

MAL13P1.134                     AAGAAATATCTACATGCTTCTTTTCCTATTTTTAAAACCACTGCTATA
MAL13|MAL13P1.134               AAGAAATATCTACATGCTTCTTTTCCTATTTTTAAAACCACTGCTATA
su_gi_contig_5975               ------------------------------------------------
gi|12389254|gb|AU087113.1|AU087 ------------------------------------------------

MAL13P1.134                     TATATATTAAATGAATTTACTCAGAAACTTATTAAATCCAATCTATAT
MAL13|MAL13P1.134               TATATATTAAATGAATTTACTCAGAAACTTATTAAATCCAATCTATAT
su_gi_contig_5975               ------------------------------------------------
gi|12389254|gb|AU087113.1|AU087 ------------------------------------------------

MAL13P1.134                     GATTATGTGTCTATTCATTATAATGATAATTATTCTCCCACAATAGAA
MAL13|MAL13P1.134               GATTATGTGTCTATTCATTATAATGATAATTATTCTCCCACAATAGAA
su_gi_contig_5975               ------------------------------------------------
gi|12389254|gb|AU087113.1|AU087 ------------------------------------------------

MAL13P1.134                     CACTCTGAAAATAATCTCATGAATCAAATAAATCATTCGACACGCACC
MAL13|MAL13P1.134               CACTCTGAAAATAATCTCATGAATCAAATAAATCATTCGACACGCACC
su_gi_contig_5975               ------------------------------------------------
gi|12389254|gb|AU087113.1|AU087 ------------------------------------------------

MAL13P1.134                     CTGAACGGAAACAATTGTAAGGATGAACAAAATATATTTTCCACGGAT
MAL13|MAL13P1.134               CTGAACGGAAACAATTGTAAGGATGAACAAAATATATTTTCCACGGAT
su_gi_contig_5975               ------------------------------------------------
gi|12389254|gb|AU087113.1|AU087 ------------------------------------------------

MAL13P1.134                     TGTGATATTGATAAAATAAAAAATAAAAAAAGAATTATGACATCACAT
MAL13|MAL13P1.134               TGTGATATTGATAAAATAAAAAATAAAAAAAGAATTATGACATCACAT
su_gi_contig_5975               ------------------------------------------------
gi|12389254|gb|AU087113.1|AU087 ------------------------------------------------

MAL13P1.134                     GGTCTAACACCTGTCGATAGTAAGAAAAATAAATTACAAAATGGTAAT
MAL13|MAL13P1.134               GGTCTAACACCTGTCGATAGTAAGAAAAATAAATTACAAAATGGTAAT
su_gi_contig_5975               ------------------------------------------------
gi|12389254|gb|AU087113.1|AU087 ------------------------------------------------

MAL13P1.134                     CATAACACAAAGAAAGAGTTGTTTATGAATGATTGGGATGATAGTAAA
MAL13|MAL13P1.134               CATAACACAAAGAAAGAGTTGTTTATGAATGATTGGGATGATAGTAAA
su_gi_contig_5975               ------------------------------------------------
gi|12389254|gb|AU087113.1|AU087 ------------------------------------------------

MAL13P1.134                     GATCAAGATGTCAACGATGTAATGTGTAAAAGAAGTAATTGTATAAAT
MAL13|MAL13P1.134               GATCAAGATGTCAACGATGTAATGTGTAAAAGAAGTAATTGTATAAAT
su_gi_contig_5975               ------------------------------------------------
gi|12389254|gb|AU087113.1|AU087 ------------------------------------------------

MAL13P1.134                     AACACTCAAAAATGTAAAAATAAAAATATTAAAATGAGTGATGATAAT
MAL13|MAL13P1.134               AACACTCAAAAATGTAAAAATAAAAATATTAAAATGAGTGATGATAAT
su_gi_contig_5975               ------------------------------------------------
gi|12389254|gb|AU087113.1|AU087 ------------------------------------------------

MAL13P1.134                     TTTAATAATGATGATAAAAAAGGATTCAATGATGATACATATAATAAC
MAL13|MAL13P1.134               TTTAATAATGATGATAAAAAAGGATTCAATGATGATACATATAATAAC
su_gi_contig_5975               ------------------------------------------------
gi|12389254|gb|AU087113.1|AU087 ------------------------------------------------

MAL13P1.134                     CTGAATATATTTTTTGAAGAATTCTTTGTAAAAAAAAGAAAAGACTTA
MAL13|MAL13P1.134               CTGAATATATTTTTTGAAGAATTCTTTGTAAAAAAAAGAAAAGACTTA
su_gi_contig_5975               ------------------------------------------------
gi|12389254|gb|AU087113.1|AU087 ------------------------------------------------

MAL13P1.134                     TTTAACGAAATCGAAGTTATAAGTGTTAGTTCTTGTAATAACTTCCAA
MAL13|MAL13P1.134               TTTAACGAAATCGAAGTTATAAGTGTTAGTTCTTGTAATAACTTCCAA
su_gi_contig_5975               ------------------------------------------------
gi|12389254|gb|AU087113.1|AU087 ------------------------------------------------

MAL13P1.134                     AGTATTACAAAAGATTGTAGTAATGTTATATTGATCGGTGGTACCTTA
MAL13|MAL13P1.134               AGTATTACAAAAGATTGTAGTAATGTTATATTGATCGGTGGTACCTTA
su_gi_contig_5975               ------------------------------------------------
gi|12389254|gb|AU087113.1|AU087 ------------------------------------------------

MAL13P1.134                     TATCCGATGGAAGAATTTTTATTACTTTTTTTAAATTATAATAAAAAT
MAL13|MAL13P1.134               TATCCGATGGAAGAATTTTTATTACTTTTTTTAAATTATAATAAAAAT
su_gi_contig_5975               ------------------------------------------------
gi|12389254|gb|AU087113.1|AU087 ------------------------------------------------

MAL13P1.134                     AAGATAAAATTATTTTCTTCTGATTATATTTTTAAAAAACAGAATATA
MAL13|MAL13P1.134               AAGATAAAATTATTTTCTTCTGATTATATTTTTAAAAAACAGAATATA
su_gi_contig_5975               ------------------------------------------------
gi|12389254|gb|AU087113.1|AU087 ------------------------------------------------

MAL13P1.134                     TTTGCTCGTATTTTTTCAACAAATTTAATTAGTTCCGATTTTATCGAT
MAL13|MAL13P1.134               TTTGCTCGTATTTTTTCAACAAATTTAATTAGTTCCGATTTTATCGAT
su_gi_contig_5975               ------------------------------------------------
gi|12389254|gb|AU087113.1|AU087 ------------------------------------------------

MAL13P1.134                     AATACATATAAGAATAGACTAAAAAAGGACCATTTATTAAATTTAGCT
MAL13|MAL13P1.134               AATACATATAAGAATAGACTAAAAAAGGACCATTTATTAAATTTAGCT
su_gi_contig_5975               ------------------------------------------------
gi|12389254|gb|AU087113.1|AU087 ------------------------------------------------

MAL13P1.134                     ATTTATATATATATGATAACATTTAATATATTATATGGTAATATCATT
MAL13|MAL13P1.134               ATTTATATATATATGATAACATTTAATATATTATATGGTAATATCATT
su_gi_contig_5975               ------------------------------------------------
gi|12389254|gb|AU087113.1|AU087 ------------------------------------------------

MAL13P1.134                     TTTTTCCCTTCCTACAATTTTTTAAATGATTTTTATAACTTCTTAAAT
MAL13|MAL13P1.134               TTTTTCCCTTCCTACAATTTTTTAAATGATTTTTATAACTTCTTAAAT
su_gi_contig_5975               ------------------------------------------------
gi|12389254|gb|AU087113.1|AU087 ------------------------------------------------

MAL13P1.134                     AAAGAAGGAGAATATATTTTTAATAGAATCAAAAAAAAAAAATTTGTT
MAL13|MAL13P1.134               AAAGAAGGAGAATATATTTTTAATAGAATCAAAAAAAAAAAATTTGTT
su_gi_contig_5975               ------------------------------------------------
gi|12389254|gb|AU087113.1|AU087 ------------------------------------------------

MAL13P1.134                     TTCTTTGAAAAAAAAAATGATGATACCATAGTAAAAAATTATATGAAT
MAL13|MAL13P1.134               TTCTTTGAAAAAAAAAATGATGATACCATAGTAAAAAATTATATGAAT
su_gi_contig_5975               ------------------------------------------------
gi|12389254|gb|AU087113.1|AU087 ------------------------------------------------

MAL13P1.134                     AATATTGAGAATATTAAAAACATAGATCCAAATTTAAGAATACAAAAT
MAL13|MAL13P1.134               AATATTGAGAATATTAAAAACATAGATCCAAATTTAAGAATACAAAAT
su_gi_contig_5975               ------------------------------------------------
gi|12389254|gb|AU087113.1|AU087 ------------------------------------------------

MAL13P1.134                     GGATGTATTCTTTTTTGTGTTATGAATGGTAAATTAAGTGAAGGAATC
MAL13|MAL13P1.134               GGATGTATTCTTTTTTGTGTTATGAATGGTAAATTAAGTGAAGGAATC
su_gi_contig_5975               ------------------------------------------------
gi|12389254|gb|AU087113.1|AU087 ------------------------------------------------

MAL13P1.134                     AATTTTTATGATGATTTATGTAGAAATGTTGTAGTAGTAGGAATTCCT
MAL13|MAL13P1.134               AATTTTTATGATGATTTATGTAGAAATGTTGTAGTAGTAGGAATTCCT
su_gi_contig_5975               ------------------------------------------------
gi|12389254|gb|AU087113.1|AU087 ------------------------------------------------

MAL13P1.134                     TTTATAAAACATGACAGTGTTGTTGATAAGAATTTATTAAGACTTAAA
MAL13|MAL13P1.134               TTTATAAAACATGACAGTGTTGTTGATAAGAATTTATTAAGACTTAAA
su_gi_contig_5975               ------------------------------------------------
gi|12389254|gb|AU087113.1|AU087 ------------------------------------------------

MAL13P1.134                     TATTATAGGGAATATACAAAGGATATAATGAATACTCATGATAAAAAT
MAL13|MAL13P1.134               TATTATAGGGAATATACAAAGGATATAATGAATACTCATGATAAAAAT
su_gi_contig_5975               ------------------------------------------------
gi|12389254|gb|AU087113.1|AU087 ------------------------------------------------

MAL13P1.134                     GATAACACCAAAATTTTAATATGTAAGTAATAAAAAATGAAAACACAA
MAL13|MAL13P1.134               GATAACACCAAAATTTTAATAT--------------------------
su_gi_contig_5975               ------------------------------------------------
gi|12389254|gb|AU087113.1|AU087 ------------------------------------------------

MAL13P1.134                     AATAGTCAAATGTAAAATATATATATAAATATATATATATATATATAT
MAL13|MAL13P1.134               ------------------------------------------------
su_gi_contig_5975               ------------------------------------------------
gi|12389254|gb|AU087113.1|AU087 ------------------------------------------------

MAL13P1.134                     ATATAAATATATATATGTATGTGTTTATTTATTTTTATTTTTTACTAA
MAL13|MAL13P1.134               ------------------------------------------------
su_gi_contig_5975               ------------------------------------------------
gi|12389254|gb|AU087113.1|AU087 ------------------------------------------------

MAL13P1.134                     CCTTACAGATGATGATGTTCATAAAATGTGCGAATCGTATGAAACTAA
MAL13|MAL13P1.134               --------ATGATGATGTTCATAAAATGTGCGAATCGTATGAAACTAA
su_gi_contig_5975               ------------------------------------------------
gi|12389254|gb|AU087113.1|AU087 ------------------------------------------------

MAL13P1.134                     ATATGCCATGAAAATTATTAATCAATGTATAGGAAGAAGTTTAAGACA
MAL13|MAL13P1.134               ATATGCCATGAAAATTATTAATCAATGTATAGGAAGAAGTTTAAGACA
su_gi_contig_5975               ------------------------------------------------
gi|12389254|gb|AU087113.1|AU087 ------------------------------------------------

MAL13P1.134                     CGTCAACGATTTTTCATCTTTTTTCTTTCTAGATTATAGATTTTCGAA
MAL13|MAL13P1.134               CGTCAACGATTTTTCATCTTTTTTCTTTCTAGATTATAGATTTTCGAA
su_gi_contig_5975               ------------------------------------------------
gi|12389254|gb|AU087113.1|AU087 ------------------------------------------------

MAL13P1.134                     AAAAGAAATTTTCCAGAATCTACCTTCTTTTATTAAAACACACATAAA
MAL13|MAL13P1.134               AAAAGAAATTTTCCAGAATCTACCTTCTTTTATTAAAACACACATAAA
su_gi_contig_5975               ------------------------------------------------
gi|12389254|gb|AU087113.1|AU087 ------------------------------------------------

MAL13P1.134                     TGATATCGACAACATAATATATAAAAATTATGACGATACAGAAAATAG
MAL13|MAL13P1.134               TGATATCGACAACATAATATATAAAAATTATGACGATACAGAAAATAG
su_gi_contig_5975               ------------------------------------------------
gi|12389254|gb|AU087113.1|AU087 ------------------------------------------------

MAL13P1.134                     TTATATAAAAATTAAAGAACATTTCCAAGACACATATGCAAATATTAA
MAL13|MAL13P1.134               TTATATAAAAATTAAAGAACATTTCCAAGACACATATGCAAATATTAA
su_gi_contig_5975               ------------------------------------------------
gi|12389254|gb|AU087113.1|AU087 ------------------------------------------------

MAL13P1.134                     ACATTTTTATACAAATCAAATGTCATCCTGTGGTTTTAATTTTCAGCC
MAL13|MAL13P1.134               ACATTTTTATACAAATCAAATGTCATCCTGTGGTTTTAATTTTCAGCC
su_gi_contig_5975               ------------------------------------------------
gi|12389254|gb|AU087113.1|AU087 ------------------------------------------------

MAL13P1.134                     TATTAGTCAGGACCTCATATCTAATTTGGTAAAGGACTTGGACATGTT
MAL13|MAL13P1.134               TATTAGTCAGGACCTCATATCTAATTTGGTAAAGGACTTGGACATGTT
su_gi_contig_5975               ------------------------------------------------
gi|12389254|gb|AU087113.1|AU087 ------------------------------------------------

MAL13P1.134                     AAAAAAATTCCACGACACAAAAAATAAATAAATTAATAAATACAACAT
MAL13|MAL13P1.134               AAAAAAATTCCACGACACAAAAAATAAATAA-----------------
su_gi_contig_5975               ------------------------------------------------
gi|12389254|gb|AU087113.1|AU087 ------------------------------------------------

MAL13P1.134                     AATTATTATATATATGTATATATATTTATTTATTTATTTATTTTTTCA
MAL13|MAL13P1.134               ------------------------------------------------
su_gi_contig_5975               ------------------------------------------------
gi|12389254|gb|AU087113.1|AU087 ------------------------------------------------

MAL13P1.134                     TATGTATGTACATTGATATATATGCATCATATTCTTCTGTGGAATGTT
MAL13|MAL13P1.134               ------------------------------------------------
su_gi_contig_5975               ------------------------------------------------
gi|12389254|gb|AU087113.1|AU087 ------------------------------------------------

MAL13P1.134                     TTTATTTACTCTTTAAAAAATTATTTAGGTTGTAAATAAATACATATA
MAL13|MAL13P1.134               ------------------------------------------------
su_gi_contig_5975               ------------------------------------------------
gi|12389254|gb|AU087113.1|AU087 ------------------------------------------------

MAL13P1.134                     ATATGTTATATGTTTATATTTAAAAAAACTTGAAAAAAAAAAAAAATT
MAL13|MAL13P1.134               ------------------------------------------------
su_gi_contig_5975               ------------------------------------------------
gi|12389254|gb|AU087113.1|AU087 ------------------------------------------------

MAL13P1.134                     AAATAAAACAAATAAAAACATATATATATATATTTATATATTTATGTG
MAL13|MAL13P1.134               ------------------------------------------------
su_gi_contig_5975               ------------------------------------------------
gi|12389254|gb|AU087113.1|AU087 ------------------------------------------------

MAL13P1.134                     CAAATAAAACAAATGTGTAACGTTTTCATATAATGAATAAAAAAAAAT
MAL13|MAL13P1.134               ------------------------------------------------
su_gi_contig_5975               ------------------------------------------------
gi|12389254|gb|AU087113.1|AU087 ------------------------------------------------

MAL13P1.134                     TAAATTATAACATATATTACATATAATATTATCATCGAACATAAACAT
MAL13|MAL13P1.134               ------------------------------------------------
su_gi_contig_5975               ------------------------------------------------
gi|12389254|gb|AU087113.1|AU087 ------------------------------------------------

MAL13P1.134                     ATTAATTTTTCATAATTTTAAAGAAGCTATAAAGTCAAAATAAAATGT
MAL13|MAL13P1.134               ------------------------------------------------
su_gi_contig_5975               ------------------------------------------------
gi|12389254|gb|AU087113.1|AU087 ------------------------------------------------

MAL13P1.134                     AAATAAATAAATAAAAATAAAAGTTATATATATATATATATATATATA
MAL13|MAL13P1.134               ------------------------------------------------
su_gi_contig_5975               ------------------------------------------------
gi|12389254|gb|AU087113.1|AU087 ------------------------------------------------

MAL13P1.134                     TATATATATATATATATATATATAATTAAAAAAAAATTATAAGATAGA
MAL13|MAL13P1.134               ------------------------------------------------
su_gi_contig_5975               ------------------------------------------------
gi|12389254|gb|AU087113.1|AU087 ------------------------------------------------

MAL13P1.134                     CGGATAAAATGAATAAATATAACCATGTACGAATTAATACAATTATGT
MAL13|MAL13P1.134               ------------------------------------------------
su_gi_contig_5975               ------------------------------------------------
gi|12389254|gb|AU087113.1|AU087 ------------------------------------------------

MAL13P1.134                     GTATAATTTAATAATATATATATATATATATATATATATATATACAAT
MAL13|MAL13P1.134               ------------------------------------------------
su_gi_contig_5975               ------------------------------------------------
gi|12389254|gb|AU087113.1|AU087 ------------------------------------------------

MAL13P1.134                     ATATTTTTTTAAATGTTAATTTAGATATTTCATAAGGTCGCTTAAAAA
MAL13|MAL13P1.134               ------------------------------------------------
su_gi_contig_5975               ------------------------------------------------
gi|12389254|gb|AU087113.1|AU087 ------------------------------------------------

MAL13P1.134                     TATCTTTTTTTTTTTTTTTTTTTTTATTAATTTTATAAGATGAAAAAG
MAL13|MAL13P1.134               ------------------------------------------------
su_gi_contig_5975               ------------------------------------------------
gi|12389254|gb|AU087113.1|AU087 ------------------------------------------------

MAL13P1.134                     AATATACACATATATATCTCTATATATATATGTTTATTTTTTTTCTTT
MAL13|MAL13P1.134               ------------------------------------------------
su_gi_contig_5975               ------------------------------------------------
gi|12389254|gb|AU087113.1|AU087 ------------------------------------------------

MAL13P1.134                     ATCCAAATTGTTTATATAAATGTTGTCATTCACTGTTCTCTTTATAGT
MAL13|MAL13P1.134               ------------------------------------------------
su_gi_contig_5975               ------------------------------------------------
gi|12389254|gb|AU087113.1|AU087 ------------------------------------------------

MAL13P1.134                     ATCGTTCATGATAGATATTCCTTGCTTACTTTTTTCACGTATTGTATT
MAL13|MAL13P1.134               ------------------------------------------------
su_gi_contig_5975               ------------------------------------------------
gi|12389254|gb|AU087113.1|AU087 ------------------------------------------------

MAL13P1.134                     AATTATGGTCTACAAAAAAAAAAATATATATATATATATATATATATA
MAL13|MAL13P1.134               ------------------------------------------------
su_gi_contig_5975               ------------------------------------------------
gi|12389254|gb|AU087113.1|AU087 ------------------------------------------------

MAL13P1.134                     TGAAGATATATTATATATATATATACATATATATATATATTTTTTTTT
MAL13|MAL13P1.134               ------------------------------------------------
su_gi_contig_5975               ------------------------------------------------
gi|12389254|gb|AU087113.1|AU087 ------------------------------------------------

MAL13P1.134                     ATATATATATTCATATATATCCTTCTTTGTTTATATTGTTTTACATTT
MAL13|MAL13P1.134               ------------------------------------------------
su_gi_contig_5975               ------------------------------------------------
gi|12389254|gb|AU087113.1|AU087 ------------------------------------------------

MAL13P1.134                     TCTATTAGACTCTTCATATAACCAAAGCCATTAATATTCAACGTAGTG
MAL13|MAL13P1.134               ------------------------------------------------
su_gi_contig_5975               ------------------------------------------------
gi|12389254|gb|AU087113.1|AU087 ------------------------------------------------

MAL13P1.134                     CTTTGTTTATAATGTGTGTTATTTTCTAAAGAAGAAAAAAAAATAATA
MAL13|MAL13P1.134               ------------------------------------------------
su_gi_contig_5975               ------------------------------------------------
gi|12389254|gb|AU087113.1|AU087 ------------------------------------------------

MAL13P1.134                     ATCATAAATAAATAAATATATATATATATATATTTGTCCAATTTTAAT
MAL13|MAL13P1.134               ------------------------------------------------
su_gi_contig_5975               ------------------------------------------------
gi|12389254|gb|AU087113.1|AU087 ------------------------------------------------

MAL13P1.134                     ACATATGTATACATTCACTCATTTACATCATCATTTTTATTTTCCTTA
MAL13|MAL13P1.134               ------------------------------------------------
su_gi_contig_5975               ------------------------------------------------
gi|12389254|gb|AU087113.1|AU087 ------------------------------------------------

MAL13P1.134                     CGGTCATTTTCTTTTTGGAAATATTCACATTTTTCCGTTATATTAACA
MAL13|MAL13P1.134               ------------------------------------------------
su_gi_contig_5975               ------------------------------------------------
gi|12389254|gb|AU087113.1|AU087 ------------------------------------------------

MAL13P1.134                     AAAGGGTTGAGCGTATAATTAACAGTATTTATAGTTAAGTTTTTTTTT
MAL13|MAL13P1.134               ------------------------------------------------
su_gi_contig_5975               ------------------------------------------------
gi|12389254|gb|AU087113.1|AU087 ------------------------------------------------

MAL13P1.134                     TCTAGGTTTATGAGTATTTCTTCAATGGCTAGTCCAGAACCATCCACA
MAL13|MAL13P1.134               ------------------------------------------------
su_gi_contig_5975               ------------------------------------------------
gi|12389254|gb|AU087113.1|AU087 ------------------------------------------------

MAL13P1.134                     TTAAATAATTTCTCTACAATAAAATAAAAAAAATAATATACATACATA
MAL13|MAL13P1.134               ------------------------------------------------
su_gi_contig_5975               ------------------------------------------------
gi|12389254|gb|AU087113.1|AU087 ------------------------------------------------

MAL13P1.134                     TAAAACTATATTATTATATAATTAATCCATATATTTTATTTATTATGT
MAL13|MAL13P1.134               ------------------------------------------------
su_gi_contig_5975               ------------------------------------------------
gi|12389254|gb|AU087113.1|AU087 ------------------------------------------------

MAL13P1.134                     TATATTACTTAATAAGCCTGGTACATAATACTTTAGATGTATAATTCT
MAL13|MAL13P1.134               ------------------------------------------------
su_gi_contig_5975               ------------------------------------------------
gi|12389254|gb|AU087113.1|AU087 ------------------------------------------------

MAL13P1.134                     TTTCATTTTTAAAACCTTTTCTTTTGTATCTATATGTCTATCT
MAL13|MAL13P1.134               -------------------------------------------
su_gi_contig_5975               -------------------------------------------
gi|12389254|gb|AU087113.1|AU087 -------------------------------------------

;

endblock;
