# Supplementary material for: cDNA sequences reveal considerable gene prediction inaccuracy in the Plasmodium falciparum genome
Source: BMC Genomics. 2007 Jul 27;8:255. doi: 10.1186/1471-2164-8-255 (PMC1978503; doi:10.1186/1471-2164-8-255)
Supplement: Additional file 3 — Genes with cDNA sequences not matching predicted CDS perfectly. Aligned cDNA and predicted CDS sequences can be viewed by double clicking the hyper-linked gene names in the Excel file. [file 1471-2164-8-255-S3.zip › MAL13P1.149.TXT]

#NEXUS

[!This data assembled using Sequencher, from Gene Codes Corporation.]
begin data;
   dimensions ntax=5 nchar=5028;
   format datatype=dna gap=- interleave=yes;
   matrix

MAL13P1.149                     ATATATATATATGCAATATTTTCTTTTCTTTTATGCATATTAAATACT
MAL13|MAL13P1.149               ------------------------------------------------
su_gi_contig_8                  ------------------------------------------------
gi|27155842|gb|CA854573.1|CA854 ------------------------------------------------
gi|17968153|gb|BM274838.1|BM274 ------------------------------------------------

MAL13P1.149                     AAAAAAAATTAATTTTCAACTATGTATATTTTTTAATATCAAAAACGT
MAL13|MAL13P1.149               ------------------------------------------------
su_gi_contig_8                  ------------------------------------------------
gi|27155842|gb|CA854573.1|CA854 ------------------------------------------------
gi|17968153|gb|BM274838.1|BM274 ------------------------------------------------

MAL13P1.149                     ACCTATCGTTATTAAGTTAATAAATATTAATGTAAATTTATTATATAT
MAL13|MAL13P1.149               ------------------------------------------------
su_gi_contig_8                  ------------------------------------------------
gi|27155842|gb|CA854573.1|CA854 ------------------------------------------------
gi|17968153|gb|BM274838.1|BM274 ------------------------------------------------

MAL13P1.149                     ATATTTAATATATATATATATATATATATATAATATATAATATATAAT
MAL13|MAL13P1.149               ------------------------------------------------
su_gi_contig_8                  ------------------------------------------------
gi|27155842|gb|CA854573.1|CA854 ------------------------------------------------
gi|17968153|gb|BM274838.1|BM274 ------------------------------------------------

MAL13P1.149                     ATACCCTTTTTTAAAAAATTATTTTAAAATGTTAAAAAATATATATTA
MAL13|MAL13P1.149               ------------------------------------------------
su_gi_contig_8                  ------------------------------------------------
gi|27155842|gb|CA854573.1|CA854 ------------------------------------------------
gi|17968153|gb|BM274838.1|BM274 ------------------------------------------------

MAL13P1.149                     CATTTTAAGAATTTATATTTACAAAATATTTTATACATACATTATTAT
MAL13|MAL13P1.149               ------------------------------------------------
su_gi_contig_8                  ------------------------------------------------
gi|27155842|gb|CA854573.1|CA854 ------------------------------------------------
gi|17968153|gb|BM274838.1|BM274 ------------------------------------------------

MAL13P1.149                     ACTTTTATTAACATTCATCTTTTTTAATTTTTTTTTTTTTTTTTTTTT
MAL13|MAL13P1.149               ------------------------------------------------
su_gi_contig_8                  ------------------------------------------------
gi|27155842|gb|CA854573.1|CA854 ------------------------------------------------
gi|17968153|gb|BM274838.1|BM274 ------------------------------------------------

MAL13P1.149                     TTTTTTTGCTTAAATAAAGATTATTAACATATTATAATATATAAGTTT
MAL13|MAL13P1.149               ------------------------------------------------
su_gi_contig_8                  ------------------------------------------------
gi|27155842|gb|CA854573.1|CA854 ------------------------------------------------
gi|17968153|gb|BM274838.1|BM274 ------------------------------------------------

MAL13P1.149                     ATAAAGAAATAACATCATCCTTTTTTATTAAAAATTATATAAAAAAAA
MAL13|MAL13P1.149               ------------------------------------------------
su_gi_contig_8                  ------------------------------------------------
gi|27155842|gb|CA854573.1|CA854 ------------------------------------------------
gi|17968153|gb|BM274838.1|BM274 ------------------------------------------------

MAL13P1.149                     TTAATTTTATTTAATATTAATATTCATTTATGATATGTAAACATGCAT
MAL13|MAL13P1.149               ------------------------------------------------
su_gi_contig_8                  ------------------------------------------------
gi|27155842|gb|CA854573.1|CA854 ------------------------------------------------
gi|17968153|gb|BM274838.1|BM274 ------------------------------------------------

MAL13P1.149                     AAAAATTTCAAAAAAAAAAAAAAAAAAAAGGATATTTTAATACATATT
MAL13|MAL13P1.149               ------------------------------------------------
su_gi_contig_8                  ------------------------------------------------
gi|27155842|gb|CA854573.1|CA854 ------------------------------------------------
gi|17968153|gb|BM274838.1|BM274 ------------------------------------------------

MAL13P1.149                     CATTCAACATAAATAAAATATTATATTACATATATATATAATATATAG
MAL13|MAL13P1.149               ------------------------------------------------
su_gi_contig_8                  ------------------------------------------------
gi|27155842|gb|CA854573.1|CA854 ------------------------------------------------
gi|17968153|gb|BM274838.1|BM274 ------------------------------------------------

MAL13P1.149                     ATATATTTTATCATTTTATATTACAATAATTTTTTTTATCTCTACTTA
MAL13|MAL13P1.149               ------------------------------------------------
su_gi_contig_8                  ------------------------------------------------
gi|27155842|gb|CA854573.1|CA854 ------------------------------------------------
gi|17968153|gb|BM274838.1|BM274 ------------------------------------------------

MAL13P1.149                     ATGAACCTTAAAATAGAGATAAATATAGAAAAAAAAAAATTCAATCTC
MAL13|MAL13P1.149               ------------------------------------------------
su_gi_contig_8                  ------------------------------------------------
gi|27155842|gb|CA854573.1|CA854 ------------------------------------------------
gi|17968153|gb|BM274838.1|BM274 ------------------------------------------------

MAL13P1.149                     TTCTTTATTTTATATAAAAAAATTTGAGGGGATATTAATTTTAAAAAT
MAL13|MAL13P1.149               ------------------------------------------------
su_gi_contig_8                  ------------------------------------------------
gi|27155842|gb|CA854573.1|CA854 ------------------------------------------------
gi|17968153|gb|BM274838.1|BM274 ------------------------------------------------

MAL13P1.149                     TTCTCAAACCTAAAATAATATGACCATTTATAAATTATATAAAAATAA
MAL13|MAL13P1.149               ------------------------------------------------
su_gi_contig_8                  ------------------------------------------------
gi|27155842|gb|CA854573.1|CA854 ------------------------------------------------
gi|17968153|gb|BM274838.1|BM274 ------------------------------------------------

MAL13P1.149                     AATGATTTATAATTTATTATGTAATTTTTCGTAAGATGAAATTATTAT
MAL13|MAL13P1.149               ------------------------------------------------
su_gi_contig_8                  ------------------------------------------------
gi|27155842|gb|CA854573.1|CA854 ------------------------------------------------
gi|17968153|gb|BM274838.1|BM274 ------------------------------------------------

MAL13P1.149                     AAAAAGGTTTATTTTGAAATGTTTAATATAAATATATAATATATATAT
MAL13|MAL13P1.149               ------------------------------------------------
su_gi_contig_8                  ------------------------------------------------
gi|27155842|gb|CA854573.1|CA854 ------------------------------------------------
gi|17968153|gb|BM274838.1|BM274 ------------------------------------------------

MAL13P1.149                     TATATATTTATGGCGTAGTAAATAAATATTTAGTAATTAGGGTGTATG
MAL13|MAL13P1.149               ------------------------------------------------
su_gi_contig_8                  ------------------------------------------------
gi|27155842|gb|CA854573.1|CA854 ------------------------------------------------
gi|17968153|gb|BM274838.1|BM274 ------------------------------------------------

MAL13P1.149                     TATATATATATATATATATATATATATAATAATAATTATAAAAATTAT
MAL13|MAL13P1.149               ------------------------------------------------
su_gi_contig_8                  ------------------------------------------------
gi|27155842|gb|CA854573.1|CA854 ------------------------------------------------
gi|17968153|gb|BM274838.1|BM274 ------------------------------------------------

MAL13P1.149                     AATAATAATAATAATAATAAATTCCTTAAAATATGGTTGTACGTACAT
MAL13|MAL13P1.149               ------------------------------------------------
su_gi_contig_8                  ------------------------------------------------
gi|27155842|gb|CA854573.1|CA854 ------------------------------------------------
gi|17968153|gb|BM274838.1|BM274 ------------------------------------------------

MAL13P1.149                     TTTAGGTGTTCATTTTAATGAAATATAATTATATTCACTTAATTTTTT
MAL13|MAL13P1.149               ------------------------------------------------
su_gi_contig_8                  ------------------------------------------------
gi|27155842|gb|CA854573.1|CA854 ------------------------------------------------
gi|17968153|gb|BM274838.1|BM274 ------------------------------------------------

MAL13P1.149                     AATTAAGATTAATAATATTATAAATCACAATAAATAATACTATATTTT
MAL13|MAL13P1.149               ------------------------------------------------
su_gi_contig_8                  ------------------------------------------------
gi|27155842|gb|CA854573.1|CA854 ------------------------------------------------
gi|17968153|gb|BM274838.1|BM274 ------------------------------------------------

MAL13P1.149                     ATATGTTGTAATTTTTCAAAAATGAAAATATTAAAATAAAAAATCTTA
MAL13|MAL13P1.149               ------------------------------------------------
su_gi_contig_8                  ------------------------------------------------
gi|27155842|gb|CA854573.1|CA854 ------------------------------------------------
gi|17968153|gb|BM274838.1|BM274 ------------------------------------------------

MAL13P1.149                     GAGCCGAAAAATAACAAAAATTAAAGTATATAATATAACTATACATAT
MAL13|MAL13P1.149               ------------------------------------------------
su_gi_contig_8                  ------------------------------------------------
gi|27155842|gb|CA854573.1|CA854 ------------------------------------------------
gi|17968153|gb|BM274838.1|BM274 ------------------------------------------------

MAL13P1.149                     TTTTTTATTAATATTTTATTTTTTTATTAATATTTTATTTTTTTATTA
MAL13|MAL13P1.149               ------------------------------------------------
su_gi_contig_8                  ------------------------------------------------
gi|27155842|gb|CA854573.1|CA854 ------------------------------------------------
gi|17968153|gb|BM274838.1|BM274 ------------------------------------------------

MAL13P1.149                     ATATTTTATTTTTTTATTTTTTTCGACCACACCTCAAAAAGTAAATAA
MAL13|MAL13P1.149               ------------------------------------------------
su_gi_contig_8                  ------------------------------------------------
gi|27155842|gb|CA854573.1|CA854 ------------------------------------------------
gi|17968153|gb|BM274838.1|BM274 ------------------------------------------------

MAL13P1.149                     TTTCTTTTTTTTGTTTCATAAAACATTATTTTTTTTCTTTTTATTACA
MAL13|MAL13P1.149               ------------------------------------------------
su_gi_contig_8                  ------------------------------------------------
gi|27155842|gb|CA854573.1|CA854 ------------------------------------------------
gi|17968153|gb|BM274838.1|BM274 ------------------------------------------------

MAL13P1.149                     CATTAATGATTTCCTAAAAAAATCGGTCTTTTTTCAGGATATATTCAT
MAL13|MAL13P1.149               ------------------------------------------------
su_gi_contig_8                  ------------------------------------------------
gi|27155842|gb|CA854573.1|CA854 ------------------------------------------------
gi|17968153|gb|BM274838.1|BM274 ------------------------------------------------

MAL13P1.149                     TCCTATTAAATTGGTCAATTTTTTTTTTTTTTTCTTTTCAAACACACA
MAL13|MAL13P1.149               ------------------------------------------------
su_gi_contig_8                  ------------------------------------------------
gi|27155842|gb|CA854573.1|CA854 ------------------------------------------------
gi|17968153|gb|BM274838.1|BM274 ------------------------------------------------

MAL13P1.149                     ATTGGTATATATTATATATCACCTTATTATTTTCTTTTCTTTTCTTTT
MAL13|MAL13P1.149               ------------------------------------------------
su_gi_contig_8                  ------------------------------------------------
gi|27155842|gb|CA854573.1|CA854 ------------------------------------------------
gi|17968153|gb|BM274838.1|BM274 ------------------------------------------------

MAL13P1.149                     TTTTTGTTAAAATGGAAGATGAAATTTTAAAGGCTTTAACTAATAGAG
MAL13|MAL13P1.149               -----------ATGGAAGATGAAATTTTAAAGGCTTTAACTAATAGAG
su_gi_contig_8                  ------------------------------------------------
gi|27155842|gb|CA854573.1|CA854 ------------------------------------------------
gi|17968153|gb|BM274838.1|BM274 ------------------------------------------------

MAL13P1.149                     AATTAAAAAAGGTCGAATAAAAAAAAAAAAAAAAATTGGTATTTTTTT
MAL13|MAL13P1.149               AATTAAAAAAG-------------------------------------
su_gi_contig_8                  ------------------------------------------------
gi|27155842|gb|CA854573.1|CA854 ------------------------------------------------
gi|17968153|gb|BM274838.1|BM274 ------------------------------------------------

MAL13P1.149                     TTTTATTTTTTTTTTGAAATGAGCCTTTTAAATTTTATATTAAATATT
MAL13|MAL13P1.149               ------------------------------------------------
su_gi_contig_8                  ------------------------------------------------
gi|27155842|gb|CA854573.1|CA854 ------------------------------------------------
gi|17968153|gb|BM274838.1|BM274 ------------------------------------------------

MAL13P1.149                     TAATTTATAATTTTGTAGACAATATTAGATAAAGCTAAAAATATTATA
MAL13|MAL13P1.149               ------------------ACAATATTAGATAAAGCTAAAAATATTATA
su_gi_contig_8                  ------------------------------------------------
gi|27155842|gb|CA854573.1|CA854 ------------------------------------------------
gi|17968153|gb|BM274838.1|BM274 ------------------------------------------------

MAL13P1.149                     TCTCAAAGGAAAAAAGATATAACTGAAAAAAAAAAAAACATCGTTACA
MAL13|MAL13P1.149               TCTCAAAGGAAAAAAGATATAACTGAAAAAAAAAAAAACATCGTTACA
su_gi_contig_8                  ------------------------------------------------
gi|27155842|gb|CA854573.1|CA854 ------------------------------------------------
gi|17968153|gb|BM274838.1|BM274 ------------------------------------------------

MAL13P1.149                     AATGAAGAGGATATAATAACACCACTTGCTTTATGTGATAAAGAAGAA
MAL13|MAL13P1.149               AATGAAGAGGATATAATAACACCACTTGCTTTATGTGATAAAGAAGAA
su_gi_contig_8                  -----------------------------TTTATGTGATAAAGAAGAA
gi|27155842|gb|CA854573.1|CA854 ------------------------------------------------
gi|17968153|gb|BM274838.1|BM274 -----------------------------TTTATGTGATAAAGAAGAA

MAL13P1.149                     AATGTAGGAAATACAAACGTTGCGTTTTTTAATCTACAAGATTTTTGC
MAL13|MAL13P1.149               AATGTAGGAAATACAAACGTTGCGTTTTTTAATCTACAAGATTTTTGC
su_gi_contig_8                  AATGTAGGAAATACAAACGTTGCGTTTTTTAATCTACAAGATTTTTGC
gi|27155842|gb|CA854573.1|CA854 ------------------------------------------------
gi|17968153|gb|BM274838.1|BM274 AATGTAGGAAATACAAACGTTGCGTTTTTTAATCTACAAGATTTTTGC

MAL13P1.149                     CTTAAATATTCAAATACGGTTTCTTAAAACGAAATAAAATAAATAAGT
MAL13|MAL13P1.149               CTTAAATATTCAAATACG------------------------------
su_gi_contig_8                  CTTAAATATTCAAATACG------------------------------
gi|27155842|gb|CA854573.1|CA854 ------------------------------------------------
gi|17968153|gb|BM274838.1|BM274 CTTAAATATTCAAATACG------------------------------

MAL13P1.149                     AAAAGAAAATATCGAAAATAAAAACAATCATATATATAAATATGAATT
MAL13|MAL13P1.149               ------------------------------------------------
su_gi_contig_8                  ------------------------------------------------
gi|27155842|gb|CA854573.1|CA854 ------------------------------------------------
gi|17968153|gb|BM274838.1|BM274 ------------------------------------------------

MAL13P1.149                     TTTTTTTTTTTTTTTCATGTTTCCTTTTGCCAATTATTTTTAGTGCAA
MAL13|MAL13P1.149               -------------------------------------------TGCAA
su_gi_contig_8                  -------------------------------------------TGCAA
gi|27155842|gb|CA854573.1|CA854 ------------------------------------------------
gi|17968153|gb|BM274838.1|BM274 -------------------------------------------TGCAA

MAL13P1.149                     AATAAATGATTTGAACTATGAAAATATTGAATACGAATTAATTATATC
MAL13|MAL13P1.149               AATAAATGATTTGAACTATGAAAATATTGAATACGAATTAATTATATC
su_gi_contig_8                  AATAAATGATTTGAACTATGAAAATATTGAATACGAATTAATTATATC
gi|27155842|gb|CA854573.1|CA854 ------------------------------------------------
gi|17968153|gb|BM274838.1|BM274 AATAAATGATTTGAACTATGAAAATATTGAATACGAATTAATTATATC

MAL13P1.149                     TTTTATAAGCACCTTTAACAACGGTTTATAAATAAGGAAATATATATA
MAL13|MAL13P1.149               TTTTATAAGCACCTTTAACAACG-------------------------
su_gi_contig_8                  TTTTATAAGCACCTTTAACAACG-------------------------
gi|27155842|gb|CA854573.1|CA854 ------------------------------------------------
gi|17968153|gb|BM274838.1|BM274 TTTTATAAGCACCTTTAACAACG-------------------------

MAL13P1.149                     TATATATATATATGTGGTTTTATTTTTTTATTTGTCTATTTATCACAG
MAL13|MAL13P1.149               ------------------------------------------------
su_gi_contig_8                  ------------------------------------------------
gi|27155842|gb|CA854573.1|CA854 ------------------------------------------------
gi|17968153|gb|BM274838.1|BM274 ------------------------------------------------

MAL13P1.149                     ATAAATAATATTTTATATTTCATATTTTATATTTTATATAGAACTGAA
MAL13|MAL13P1.149               -----------------------------------------AACTGAA
su_gi_contig_8                  -----------------------------------------AACTGAA
gi|27155842|gb|CA854573.1|CA854 ------------------------------------------------
gi|17968153|gb|BM274838.1|BM274 -----------------------------------------AACTGAA

MAL13P1.149                     ATATCAATTAAAATCACATAATATGAATAAGAAAGAGCATAAAGAAGT
MAL13|MAL13P1.149               ATATCAATTAAAATCACATAATATGAATAAGAAAGAGCATAAAGAAGT
su_gi_contig_8                  ATATCAATTAAAATCACATAATATGAATAAGAAAGAGCATAAAGAAGT
gi|27155842|gb|CA854573.1|CA854 ------------------------------------------------
gi|17968153|gb|BM274838.1|BM274 ATATCAATTAAAATCACATAATATGAATAAGAAAGAGCATAAAGAAGT

MAL13P1.149                     AGATGACATGATCCATAATATGGTCAAAATATTTATGGATAAACTTAT
MAL13|MAL13P1.149               AGATGACATGATCCATAATATGGTCAAAATATTTATGGATAAACTTAT
su_gi_contig_8                  AGATGACATGATCCATAATATGGTCAAAATATTTATGGATAAACTTAT
gi|27155842|gb|CA854573.1|CA854 ------------------------------------------------
gi|17968153|gb|BM274838.1|BM274 AGATGACATGATCCATAATATGGTCAAAATATTTATGGATAAACTTAT

MAL13P1.149                     TTATTATTGTACAAATCCTATAATTTTTTTAATGCAAAGAAATGATAG
MAL13|MAL13P1.149               TTATTATTGTACAAATCCTATAATTTTTTTAATGCAAAGAAATGATAG
su_gi_contig_8                  TTATTATTGTACAAATCCTATAATTTTTTTAATGCAAAGAAATGATAG
gi|27155842|gb|CA854573.1|CA854 ------------------------------------------------
gi|17968153|gb|BM274838.1|BM274 TTATTATTGTACAAATCCTATAATTTTTTTAATGCAAAGAAATGATAG

MAL13P1.149                     TAATAGCTTATTTGATAAAGAAATAAAAAACCATATTAATATATTTAT
MAL13|MAL13P1.149               TAATAGCTTATTTGATAAAGAAATAAAAAACCATATTAATATATTTAT
su_gi_contig_8                  TAATAGCTTATTTGATAAAGAAATAAAAAACCATATTAATATATTTAT
gi|27155842|gb|CA854573.1|CA854 ------------------------------------------------
gi|17968153|gb|BM274838.1|BM274 TAATAGCTTATTTGATAAAGAAATAAAAAACCATATTAATATATTTAT

MAL13P1.149                     CAGTAAGACCTATAATTCAGAAAAAGAAATTAGAGAATAAAAATAATA
MAL13|MAL13P1.149               CA----------------------------------------------
su_gi_contig_8                  CA----------------------------------------------
gi|27155842|gb|CA854573.1|CA854 ------------------------------------------------
gi|17968153|gb|BM274838.1|BM274 CA----------------------------------------------

MAL13P1.149                     TGAAAGAGAAAAAAGATGTTTTTTTAATATTTTATTCTTTAACAGAAC
MAL13|MAL13P1.149               ---------------------------------------------AAC
su_gi_contig_8                  ---------------------------------------------AAC
gi|27155842|gb|CA854573.1|CA854 ------------------------------------------------
gi|17968153|gb|BM274838.1|BM274 ---------------------------------------------AAC

MAL13P1.149                     AAGTAGAACAACATAGTGATACAAATATTTTAATTAAAAATTGTATGA
MAL13|MAL13P1.149               AAGTAGAACAACATAGTGATACAAATATTTTAATTAAAAATT------
su_gi_contig_8                  AAGTAGAACAACATAGTGATACAAATATTTTAATTAAAAATTGTATGA
gi|27155842|gb|CA854573.1|CA854 ------------------------------------------------
gi|17968153|gb|BM274838.1|BM274 AAGTAGAACAACATAGTGATACAAATATTTTAATTAAAAATTGTATGA

MAL13P1.149                     ATGAATTATTAGGAAAAATTTTCTATTTTATACCAGACCGTAAAATAT
MAL13|MAL13P1.149               ------------------------------------------------
su_gi_contig_8                  ATGAATTATTAGGAAAAATTTTCTATTTTATACCAGACC---------
gi|27155842|gb|CA854573.1|CA854 ------------------------------------------------
gi|17968153|gb|BM274838.1|BM274 ATGAATTATTAGGAAAAATTTTCTATTTTATACCAGACC---------

MAL13P1.149                     TATTTCTACAAAAAGAATATAAATATATATGTTTTATTTTATTATCAT
MAL13|MAL13P1.149               ------------------------------------------------
su_gi_contig_8                  ------------------------------------------------
gi|27155842|gb|CA854573.1|CA854 ------------------------------------------------
gi|17968153|gb|BM274838.1|BM274 ------------------------------------------------

MAL13P1.149                     TATTTTTTTTTTTATTTATTACCTACCTATAAATATATTGTTATTTTG
MAL13|MAL13P1.149               ------------------------------------------------
su_gi_contig_8                  ------------------------------------------------
gi|27155842|gb|CA854573.1|CA854 ------------------------------------------------
gi|17968153|gb|BM274838.1|BM274 ------------------------------------------------

MAL13P1.149                     CACACACACAAAATAATTACCTGACTTTTGGCTATTTTTTTTTTTTTT
MAL13|MAL13P1.149               ------------------------------------------------
su_gi_contig_8                  ------------------------------------------------
gi|27155842|gb|CA854573.1|CA854 ------------------------------------------------
gi|17968153|gb|BM274838.1|BM274 ------------------------------------------------

MAL13P1.149                     TTTTTTTTTTTGGAAAGCTAATGATATGGCTAGCTGGATTTCTAGGCA
MAL13|MAL13P1.149               -----------------CTAATGATATGGCTAGCTGGATTTCTAGGCA
su_gi_contig_8                  -----------------CTAATGATATGGCTAGCTGGATTTCTAGGCA
gi|27155842|gb|CA854573.1|CA854 ----TTTTATACCAGACCTAATGATATGGCTAGCTGGATTTCTAGGCA
gi|17968153|gb|BM274838.1|BM274 -----------------CTAATGATATGGCTAGCTGGATTTCTAGGCA

MAL13P1.149                     AGCTCTTGTCGATCTGCTAAAAATTATAATCGACGAGAATGAAAATAG
MAL13|MAL13P1.149               AGCTCTTGTCGATCTGCTAAAAATTATAATCGACGAGAATGAAAATAG
su_gi_contig_8                  AGCTCTTGTCGATCTGCTAAAAATTATAATCGACGAGAATGAAAATAG
gi|27155842|gb|CA854573.1|CA854 AGCTCTTGTCGATCTGCTAAAAATTATAATCGACGAGAATGAAAATAG
gi|17968153|gb|BM274838.1|BM274 AGCTCTTGTCGATCTGCTAAAAATTATAATCGACGAGAATGAAAATAG

MAL13P1.149                     GAATGAACTATGTAATAATTAATGCAAATAAATAAATAAATAAATAAA
MAL13|MAL13P1.149               GAATGAACTAT-------------------------------------
su_gi_contig_8                  GAATGAACTAT-------------------------------------
gi|27155842|gb|CA854573.1|CA854 GAATGAACTAT-------------------------------------
gi|17968153|gb|BM274838.1|BM274 GAATGAACTAT-------------------------------------

MAL13P1.149                     TAAATATATATATATATATATATATATATATGTTACTTTTATATCCAT
MAL13|MAL13P1.149               ------------------------------------------------
su_gi_contig_8                  ------------------------------------------------
gi|27155842|gb|CA854573.1|CA854 ------------------------------------------------
gi|17968153|gb|BM274838.1|BM274 ------------------------------------------------

MAL13P1.149                     TCTATTATTTAATGTTTATTTATTTTGATAGGTATTATATATTCTTCC
MAL13|MAL13P1.149               -------------------------------GTATTATATATTCTTCC
su_gi_contig_8                  -------------------------------GTATTATATATTCTTCC
gi|27155842|gb|CA854573.1|CA854 -------------------------------GTATTATATATTCTTCC
gi|17968153|gb|BM274838.1|BM274 -------------------------------GTATTATATATTCTTCC

MAL13P1.149                     GATTTAATAGAAAAAAATTACGAGAACTTGGATTTCTTCCAAGTTGAT
MAL13|MAL13P1.149               GATTTAATAGAAAAAAATTACGAGAACTTGGATTTCTTCCAAGTTGAT
su_gi_contig_8                  GATTTAATAGAAAAAAATTACGAGAACTTGGATTTCTTCCAAGTTGAT
gi|27155842|gb|CA854573.1|CA854 GATTTAATAGAAAAAAATTACGAGAACTTGGATTTCTTCCAAGTTGAT
gi|17968153|gb|BM274838.1|BM274 GATTTAAT----------------------------------------

MAL13P1.149                     AATGTTACTGTTTTAATTGAAATAATTCAATATGCCATCATTTTTTTA
MAL13|MAL13P1.149               AATGTTACTGTTTTAATTGAAATAATTCAATATGCCATCATTTTTTTA
su_gi_contig_8                  AATGTTACTGTTTTAATTGAAATAATTCAATATGCCATCATTTTTTTA
gi|27155842|gb|CA854573.1|CA854 AATGTTACTGTTTTAATTGAAATAATTCAATATGCCATCATTTTTTTA
gi|17968153|gb|BM274838.1|BM274 ------------------------------------------------

MAL13P1.149                     GTAGAAAAGAAATATGAAGTGGTATAAAATTATTTCCATATAAAAAGA
MAL13|MAL13P1.149               GTAGAAAAGAAATATGAAGTG---------------------------
su_gi_contig_8                  GTAGAAAAGAAATATGAAGTG---------------------------
gi|27155842|gb|CA854573.1|CA854 GTAGAAAAGAAATATGAAGTG---------------------------
gi|17968153|gb|BM274838.1|BM274 ------------------------------------------------

MAL13P1.149                     TATATATACAATATATATATATATATATATATATTTATTTATTTATTT
MAL13|MAL13P1.149               ------------------------------------------------
su_gi_contig_8                  ------------------------------------------------
gi|27155842|gb|CA854573.1|CA854 ------------------------------------------------
gi|17968153|gb|BM274838.1|BM274 ------------------------------------------------

MAL13P1.149                     ATTTATTGTGTTACAGAAAAGTTTTCCGCTTGGAAATGAAGAATGGTT
MAL13|MAL13P1.149               ----------------AAAAGTTTTCCGCTTGGAAATGAAGAATGGTT
su_gi_contig_8                  ----------------AAAAGTTTTCCGCTTGGAAATGAAGAATG---
gi|27155842|gb|CA854573.1|CA854 ----------------AAAAGTTTTCCGCTTGGAAATGAAGAATG---
gi|17968153|gb|BM274838.1|BM274 ------------------------------------------------

MAL13P1.149                     TGAGCATTTTAAAAGACTAGTATGATAAAATGTGCACATATATATATA
MAL13|MAL13P1.149               TGAGCATTTTAAAAGACTA-----------------------------
su_gi_contig_8                  ------------------------------------------------
gi|27155842|gb|CA854573.1|CA854 ------------------------------------------------
gi|17968153|gb|BM274838.1|BM274 ------------------------------------------------

MAL13P1.149                     TATATATATATATATATACATATAATTATATATAATTATTTAAAATAT
MAL13|MAL13P1.149               ------------------------------------------------
su_gi_contig_8                  ------------------------------------------------
gi|27155842|gb|CA854573.1|CA854 ------------------------------------------------
gi|17968153|gb|BM274838.1|BM274 ------------------------------------------------

MAL13P1.149                     CAATTTCCTGTTATTATATCAATTTTATATATTTCAAATTTTCATATT
MAL13|MAL13P1.149               ------------------------------------------------
su_gi_contig_8                  ------------------------------------------------
gi|27155842|gb|CA854573.1|CA854 ------------------------------------------------
gi|17968153|gb|BM274838.1|BM274 ------------------------------------------------

MAL13P1.149                     ATATAGCTGATATCATTAAAGAATTGCAAATGGAAAATTTTTTTAAAC
MAL13|MAL13P1.149               ------CTGATATCATTAAAGAATTGCAAATGGAAAATTTTTTTAAAC
su_gi_contig_8                  ------CTGATATCATTAAAGAATTGCAAATGGAAAATTTTTTTAAAC
gi|27155842|gb|CA854573.1|CA854 ------CTGATATCATTAAAGAATTGCAAATGGAAAATTTTTTTAAAC
gi|17968153|gb|BM274838.1|BM274 ------------------------------------------------

MAL13P1.149                     CAGCTAATTGTTATGGAAACTTTTCTTTATGACAAAAAAAGAGAACAT
MAL13|MAL13P1.149               CAGCTAATTGTTATGGAAACTTTTCTTTATGACAAAAAAAGAGAACAT
su_gi_contig_8                  CAGCTAATTGTTATGGAAACTTTTCTTTATGACAAAAAAAGAGAACAT
gi|27155842|gb|CA854573.1|CA854 CAGCTAATTGTTATGGAAACTTTTCTTTATGACAAAAAAAGAGAACAT
gi|17968153|gb|BM274838.1|BM274 ------------------------------------------------

MAL13P1.149                     TTGAAAAAATCGTTTAACGAATTATATAAACATCAAATAGAGCTTTCC
MAL13|MAL13P1.149               TTGAAAAAATCGTTTAACGAATTATATAAACATCAAATAGAGCTTTCC
su_gi_contig_8                  TTGAAAAAATCGTTTAACGAATTATATAAACATCAAATAGAGCTTTCC
gi|27155842|gb|CA854573.1|CA854 TTGAAAAAATCGTTTAACGAATTATATAAACATCAAATAGAGCTTTCC
gi|17968153|gb|BM274838.1|BM274 ------------------------------------------------

MAL13P1.149                     TCGATTAAAGGAAATGCATATTCAAAATGGTTTAAAATTGAAATGCCC
MAL13|MAL13P1.149               TCGATTAAAGGAAATGCATATTCAAAATGGTTTAAAATTGAAATGCCC
su_gi_contig_8                  TCGATTAAAGGAAATGCATATTCAAAATGGTTTAAAATTGAAATGCCC
gi|27155842|gb|CA854573.1|CA854 TCGATTAAAGGAAATGCATATTCAAAATGGTTTAAAATTGAAATGCCC
gi|17968153|gb|BM274838.1|BM274 ------------------------------------------------

MAL13P1.149                     TTATCAGTAAGTTTATTCAAATAAATTTTATCTCTAGCCCAATAAAAA
MAL13|MAL13P1.149               TTATCAGTAAGTTTATTCAAATAA------------------------
su_gi_contig_8                  TTATCAGTAAGTTTATTCAAATAAATTTTATCTCTAGCCCAATAAAAA
gi|27155842|gb|CA854573.1|CA854 TTATCAGTAAGTTTATTCAAATAAATTTTATCTCTAGCCCAATAAAAA
gi|17968153|gb|BM274838.1|BM274 ------------------------------------------------

MAL13P1.149                     AAAAATGAAAAAGAAAAATTCACATTTTTTCAATAATGAACTTTATAA
MAL13|MAL13P1.149               ------------------------------------------------
su_gi_contig_8                  AAAAAAAAAAAAAAAA--------------------------------
gi|27155842|gb|CA854573.1|CA854 AAAAAAAAAAAAAAAA--------------------------------
gi|17968153|gb|BM274838.1|BM274 ------------------------------------------------

MAL13P1.149                     TTAAAAGTTATATATATATATATATATATATATATATATATATATATT
MAL13|MAL13P1.149               ------------------------------------------------
su_gi_contig_8                  ------------------------------------------------
gi|27155842|gb|CA854573.1|CA854 ------------------------------------------------
gi|17968153|gb|BM274838.1|BM274 ------------------------------------------------

MAL13P1.149                     TATATATTTATTTATTTACCTACATATGTACATAATACTGATGTTATT
MAL13|MAL13P1.149               ------------------------------------------------
su_gi_contig_8                  ------------------------------------------------
gi|27155842|gb|CA854573.1|CA854 ------------------------------------------------
gi|17968153|gb|BM274838.1|BM274 ------------------------------------------------

MAL13P1.149                     CCAATCGAACAAGGAAAAATTGCTATCACCATAACCAAAAAAAAAAAA
MAL13|MAL13P1.149               ------------------------------------------------
su_gi_contig_8                  ------------------------------------------------
gi|27155842|gb|CA854573.1|CA854 ------------------------------------------------
gi|17968153|gb|BM274838.1|BM274 ------------------------------------------------

MAL13P1.149                     AAAAAAAAATAATAAAATAAAAAAAAATAAAAATAATAAGTCATATTT
MAL13|MAL13P1.149               ------------------------------------------------
su_gi_contig_8                  ------------------------------------------------
gi|27155842|gb|CA854573.1|CA854 ------------------------------------------------
gi|17968153|gb|BM274838.1|BM274 ------------------------------------------------

MAL13P1.149                     ATATATTAACAACGCATAAAAGTACCTAATAAAAATAATAAACTTACA
MAL13|MAL13P1.149               ------------------------------------------------
su_gi_contig_8                  ------------------------------------------------
gi|27155842|gb|CA854573.1|CA854 ------------------------------------------------
gi|17968153|gb|BM274838.1|BM274 ------------------------------------------------

MAL13P1.149                     ACGTTTCATAAAAATTGTAATTTATAAGTCTTATTTGTGCTTATCCTA
MAL13|MAL13P1.149               ------------------------------------------------
su_gi_contig_8                  ------------------------------------------------
gi|27155842|gb|CA854573.1|CA854 ------------------------------------------------
gi|17968153|gb|BM274838.1|BM274 ------------------------------------------------

MAL13P1.149                     ACACACACAACATATAAGAAAAATATATAATATATTTTTATATATATG
MAL13|MAL13P1.149               ------------------------------------------------
su_gi_contig_8                  ------------------------------------------------
gi|27155842|gb|CA854573.1|CA854 ------------------------------------------------
gi|17968153|gb|BM274838.1|BM274 ------------------------------------------------

MAL13P1.149                     CATGTATTGATAAAGCATTGTTGTTCTGGATTTATATAGAGAATTAGG
MAL13|MAL13P1.149               ------------------------------------------------
su_gi_contig_8                  ------------------------------------------------
gi|27155842|gb|CA854573.1|CA854 ------------------------------------------------
gi|17968153|gb|BM274838.1|BM274 ------------------------------------------------

MAL13P1.149                     TTATTTATTTTATTACTTTTTTTTTTTTTTTTCTTTTAATTTTCTTCA
MAL13|MAL13P1.149               ------------------------------------------------
su_gi_contig_8                  ------------------------------------------------
gi|27155842|gb|CA854573.1|CA854 ------------------------------------------------
gi|17968153|gb|BM274838.1|BM274 ------------------------------------------------

MAL13P1.149                     CTCCCTTAAAAATAATATATAAAATAAACAACCAGACCAAATATACAT
MAL13|MAL13P1.149               ------------------------------------------------
su_gi_contig_8                  ------------------------------------------------
gi|27155842|gb|CA854573.1|CA854 ------------------------------------------------
gi|17968153|gb|BM274838.1|BM274 ------------------------------------------------

MAL13P1.149                     ATATATATATATATATAATACAAAATGATAAAAGAAAAAAAAAAAAAA
MAL13|MAL13P1.149               ------------------------------------------------
su_gi_contig_8                  ------------------------------------------------
gi|27155842|gb|CA854573.1|CA854 ------------------------------------------------
gi|17968153|gb|BM274838.1|BM274 ------------------------------------------------

MAL13P1.149                     AAATTAAATTTATTATTAATATATATATATTATATATAACATATTCCA
MAL13|MAL13P1.149               ------------------------------------------------
su_gi_contig_8                  ------------------------------------------------
gi|27155842|gb|CA854573.1|CA854 ------------------------------------------------
gi|17968153|gb|BM274838.1|BM274 ------------------------------------------------

MAL13P1.149                     CTATAATTTTTTTAATTTCATTTTAATATAAAAATTTTAGTACAATTT
MAL13|MAL13P1.149               ------------------------------------------------
su_gi_contig_8                  ------------------------------------------------
gi|27155842|gb|CA854573.1|CA854 ------------------------------------------------
gi|17968153|gb|BM274838.1|BM274 ------------------------------------------------

MAL13P1.149                     AAATAAAACTTTATTTTAAACGTATTAAGATATATATATATATATATA
MAL13|MAL13P1.149               ------------------------------------------------
su_gi_contig_8                  ------------------------------------------------
gi|27155842|gb|CA854573.1|CA854 ------------------------------------------------
gi|17968153|gb|BM274838.1|BM274 ------------------------------------------------

MAL13P1.149                     TATATATATATTTTTTTTTTTATATATAAAAAGTAACCATAAAAAAAA
MAL13|MAL13P1.149               ------------------------------------------------
su_gi_contig_8                  ------------------------------------------------
gi|27155842|gb|CA854573.1|CA854 ------------------------------------------------
gi|17968153|gb|BM274838.1|BM274 ------------------------------------------------

MAL13P1.149                     AAAAAAAAAAAAAAAAAAAAAAGGTACACAAAACGGTATTATTAAAAT
MAL13|MAL13P1.149               ------------------------------------------------
su_gi_contig_8                  ------------------------------------------------
gi|27155842|gb|CA854573.1|CA854 ------------------------------------------------
gi|17968153|gb|BM274838.1|BM274 ------------------------------------------------

MAL13P1.149                     ATAATTATGAACTTAATTTTTTTATATTTTAAAAACATTATAATCAAA
MAL13|MAL13P1.149               ------------------------------------------------
su_gi_contig_8                  ------------------------------------------------
gi|27155842|gb|CA854573.1|CA854 ------------------------------------------------
gi|17968153|gb|BM274838.1|BM274 ------------------------------------------------

MAL13P1.149                     ATATTAGAATAAATGTATTTTATTTTCTCTAGTTAATAAAAATATATT
MAL13|MAL13P1.149               ------------------------------------------------
su_gi_contig_8                  ------------------------------------------------
gi|27155842|gb|CA854573.1|CA854 ------------------------------------------------
gi|17968153|gb|BM274838.1|BM274 ------------------------------------------------

MAL13P1.149                     TCATATAAATATATATATATATATAATAAGTGGTACAAGTTATTCATT
MAL13|MAL13P1.149               ------------------------------------------------
su_gi_contig_8                  ------------------------------------------------
gi|27155842|gb|CA854573.1|CA854 ------------------------------------------------
gi|17968153|gb|BM274838.1|BM274 ------------------------------------------------

MAL13P1.149                     AAATTTATAAATATAAATAAAAAAAAATATATATATATATATATATAA
MAL13|MAL13P1.149               ------------------------------------------------
su_gi_contig_8                  ------------------------------------------------
gi|27155842|gb|CA854573.1|CA854 ------------------------------------------------
gi|17968153|gb|BM274838.1|BM274 ------------------------------------------------

MAL13P1.149                     ATATATATTTTTTTAATAGTAGTATTATATAATATAACGTTTAAAATT
MAL13|MAL13P1.149               ------------------------------------------------
su_gi_contig_8                  ------------------------------------------------
gi|27155842|gb|CA854573.1|CA854 ------------------------------------------------
gi|17968153|gb|BM274838.1|BM274 ------------------------------------------------

MAL13P1.149                     ATTTCATTTTTATATTTGTAAAATTTAAATAAAATAGGAATATTATTA
MAL13|MAL13P1.149               ------------------------------------------------
su_gi_contig_8                  ------------------------------------------------
gi|27155842|gb|CA854573.1|CA854 ------------------------------------------------
gi|17968153|gb|BM274838.1|BM274 ------------------------------------------------

MAL13P1.149                     TGATATATTTAAATATATATTATTTTCCCATAATATATATTTTACATG
MAL13|MAL13P1.149               ------------------------------------------------
su_gi_contig_8                  ------------------------------------------------
gi|27155842|gb|CA854573.1|CA854 ------------------------------------------------
gi|17968153|gb|BM274838.1|BM274 ------------------------------------------------

MAL13P1.149                     TTTATTCATCGGAAAAAGGAAAAAGTAGATTATAACATTTTTAAGTTT
MAL13|MAL13P1.149               ------------------------------------------------
su_gi_contig_8                  ------------------------------------------------
gi|27155842|gb|CA854573.1|CA854 ------------------------------------------------
gi|17968153|gb|BM274838.1|BM274 ------------------------------------------------

MAL13P1.149                     ATATATATAATATATATATATATATATATAAATAGAAAAATAAAGAAA
MAL13|MAL13P1.149               ------------------------------------------------
su_gi_contig_8                  ------------------------------------------------
gi|27155842|gb|CA854573.1|CA854 ------------------------------------------------
gi|17968153|gb|BM274838.1|BM274 ------------------------------------------------

MAL13P1.149                     AAGAACGGTAATATATAATATATATATTTATAAAATATTTATTATTTT
MAL13|MAL13P1.149               ------------------------------------------------
su_gi_contig_8                  ------------------------------------------------
gi|27155842|gb|CA854573.1|CA854 ------------------------------------------------
gi|17968153|gb|BM274838.1|BM274 ------------------------------------------------

MAL13P1.149                     AATATATATATATATATATATATATATATATATAATATCATTTTCTTT
MAL13|MAL13P1.149               ------------------------------------------------
su_gi_contig_8                  ------------------------------------------------
gi|27155842|gb|CA854573.1|CA854 ------------------------------------------------
gi|17968153|gb|BM274838.1|BM274 ------------------------------------------------

MAL13P1.149                     GTAAATTTCTTGTACGTAAATTTTTTTTAGGATTCTCCATTTTATCAT
MAL13|MAL13P1.149               ------------------------------------------------
su_gi_contig_8                  ------------------------------------------------
gi|27155842|gb|CA854573.1|CA854 ------------------------------------------------
gi|17968153|gb|BM274838.1|BM274 ------------------------------------------------

MAL13P1.149                     TTATGTATAATAGGATATAGTATCTTCCATATGAACAATGAAAAAAAT
MAL13|MAL13P1.149               ------------------------------------------------
su_gi_contig_8                  ------------------------------------------------
gi|27155842|gb|CA854573.1|CA854 ------------------------------------------------
gi|17968153|gb|BM274838.1|BM274 ------------------------------------------------

MAL13P1.149                     ATATTCTCCTTCATATTCATATATTTTTTTTTTATT
MAL13|MAL13P1.149               ------------------------------------
su_gi_contig_8                  ------------------------------------
gi|27155842|gb|CA854573.1|CA854 ------------------------------------
gi|17968153|gb|BM274838.1|BM274 ------------------------------------

;

endblock;
