# Supplementary material for: cDNA sequences reveal considerable gene prediction inaccuracy in the Plasmodium falciparum genome
Source: BMC Genomics. 2007 Jul 27;8:255. doi: 10.1186/1471-2164-8-255 (PMC1978503; doi:10.1186/1471-2164-8-255)
Supplement: Additional file 3 — Genes with cDNA sequences not matching predicted CDS perfectly. Aligned cDNA and predicted CDS sequences can be viewed by double clicking the hyper-linked gene names in the Excel file. [file 1471-2164-8-255-S3.zip › MAL13P1.162.TXT]

#NEXUS

[!This data assembled using Sequencher, from Gene Codes Corporation.]
begin data;
   dimensions ntax=6 nchar=4612;
   format datatype=dna gap=- interleave=yes;
   matrix

MAL13P1.162                     TTTTATTTATCATTATATAAGATGTTTAAGTAAGGGTGTGTCTTTTGA
MAL13|MAL13P1.162               ------------------------------------------------
su_gi_contig_3156               ------------------------------------------------
gi|21543470|gb|BQ596744.1|BQ596 ------------------------------------------------
gi|15909560|gb|BI815873.1|BI815 ------------------------------------------------
gi|21254308|gb|BQ451196.1|BQ451 ------------------------------------------------

MAL13P1.162                     CAATTTATTAAATGAAAATGTATGAGAAGATATAAGACACTATAATAA
MAL13|MAL13P1.162               ------------------------------------------------
su_gi_contig_3156               ------------------------------------------------
gi|21543470|gb|BQ596744.1|BQ596 ------------------------------------------------
gi|15909560|gb|BI815873.1|BI815 ------------------------------------------------
gi|21254308|gb|BQ451196.1|BQ451 ------------------------------------------------

MAL13P1.162                     ATCGAACTGTACATATATATATATATATATATATATGTGTGTGTGAAA
MAL13|MAL13P1.162               ------------------------------------------------
su_gi_contig_3156               ------------------------------------------------
gi|21543470|gb|BQ596744.1|BQ596 ------------------------------------------------
gi|15909560|gb|BI815873.1|BI815 ------------------------------------------------
gi|21254308|gb|BQ451196.1|BQ451 ------------------------------------------------

MAL13P1.162                     AAATAAAATGAATAAATAAATGAATGCATAAAATTAAAGAACAGAAAA
MAL13|MAL13P1.162               ------------------------------------------------
su_gi_contig_3156               ------------------------------------------------
gi|21543470|gb|BQ596744.1|BQ596 ------------------------------------------------
gi|15909560|gb|BI815873.1|BI815 ------------------------------------------------
gi|21254308|gb|BQ451196.1|BQ451 ------------------------------------------------

MAL13P1.162                     ATATACCGAATGTTATATAAATTATTTGTTAATAAATTACTAATGTCA
MAL13|MAL13P1.162               ------------------------------------------------
su_gi_contig_3156               ------------------------------------------------
gi|21543470|gb|BQ596744.1|BQ596 ------------------------------------------------
gi|15909560|gb|BI815873.1|BI815 ------------------------------------------------
gi|21254308|gb|BQ451196.1|BQ451 ------------------------------------------------

MAL13P1.162                     TATAAATAATTCTTTATAAAAACACATACCAAATATACTATGTTTAAT
MAL13|MAL13P1.162               ------------------------------------------------
su_gi_contig_3156               ------------------------------------------------
gi|21543470|gb|BQ596744.1|BQ596 ------------------------------------------------
gi|15909560|gb|BI815873.1|BI815 ------------------------------------------------
gi|21254308|gb|BQ451196.1|BQ451 ------------------------------------------------

MAL13P1.162                     GTGTACCCTTTTTATATGTTTATTTTGTTATAATATATATAATTACCG
MAL13|MAL13P1.162               ------------------------------------------------
su_gi_contig_3156               ------------------------------------------------
gi|21543470|gb|BQ596744.1|BQ596 ------------------------------------------------
gi|15909560|gb|BI815873.1|BI815 ------------------------------------------------
gi|21254308|gb|BQ451196.1|BQ451 ------------------------------------------------

MAL13P1.162                     ATTCTTTTATATATATAAATATATATATATATAATTCATATTTTTTAA
MAL13|MAL13P1.162               ------------------------------------------------
su_gi_contig_3156               ------------------------------------------------
gi|21543470|gb|BQ596744.1|BQ596 ------------------------------------------------
gi|15909560|gb|BI815873.1|BI815 ------------------------------------------------
gi|21254308|gb|BQ451196.1|BQ451 ------------------------------------------------

MAL13P1.162                     GTGATTATACAAGGGATGAGAAAAAAAAAAAAAAAAAAAACAAACAAA
MAL13|MAL13P1.162               ------------------------------------------------
su_gi_contig_3156               ------------------------------------------------
gi|21543470|gb|BQ596744.1|BQ596 ------------------------------------------------
gi|15909560|gb|BI815873.1|BI815 ------------------------------------------------
gi|21254308|gb|BQ451196.1|BQ451 ------------------------------------------------

MAL13P1.162                     ATACAAATAAAAAAAATACAACAATTAGGAAAAATATTTAACATAACA
MAL13|MAL13P1.162               ------------------------------------------------
su_gi_contig_3156               ------------------------------------------------
gi|21543470|gb|BQ596744.1|BQ596 ------------------------------------------------
gi|15909560|gb|BI815873.1|BI815 ------------------------------------------------
gi|21254308|gb|BQ451196.1|BQ451 ------------------------------------------------

MAL13P1.162                     TGTATATAATATATACGCATATGTATGTTTTTATTTATTTATATGTTT
MAL13|MAL13P1.162               ------------------------------------------------
su_gi_contig_3156               ------------------------------------------------
gi|21543470|gb|BQ596744.1|BQ596 ------------------------------------------------
gi|15909560|gb|BI815873.1|BI815 ------------------------------------------------
gi|21254308|gb|BQ451196.1|BQ451 ------------------------------------------------

MAL13P1.162                     TTTTTTATTAATTGTAAATTATGTATAATTTTTAAAAATTATTTCACA
MAL13|MAL13P1.162               ------------------------------------------------
su_gi_contig_3156               ------------------------------------------------
gi|21543470|gb|BQ596744.1|BQ596 ------------------------------------------------
gi|15909560|gb|BI815873.1|BI815 ------------------------------------------------
gi|21254308|gb|BQ451196.1|BQ451 ------------------------------------------------

MAL13P1.162                     TATATTAAAATATAAATATGCATATATATATATTATATATATATATAT
MAL13|MAL13P1.162               ------------------------------------------------
su_gi_contig_3156               ------------------------------------------------
gi|21543470|gb|BQ596744.1|BQ596 ------------------------------------------------
gi|15909560|gb|BI815873.1|BI815 ------------------------------------------------
gi|21254308|gb|BQ451196.1|BQ451 ------------------------------------------------

MAL13P1.162                     ATATATATATATATATATATATATATATATCTTTTTTTTTTTTTTTTT
MAL13|MAL13P1.162               ------------------------------------------------
su_gi_contig_3156               ------------------------------------------------
gi|21543470|gb|BQ596744.1|BQ596 ------------------------------------------------
gi|15909560|gb|BI815873.1|BI815 ------------------------------------------------
gi|21254308|gb|BQ451196.1|BQ451 ------------------------------------------------

MAL13P1.162                     TTATAATATATAACAGAAATAATTATATTTTCGAATTATTTCATTTCT
MAL13|MAL13P1.162               ------------------------------------------------
su_gi_contig_3156               ------------------------------------------------
gi|21543470|gb|BQ596744.1|BQ596 ------------------------------------------------
gi|15909560|gb|BI815873.1|BI815 ------------------------------------------------
gi|21254308|gb|BQ451196.1|BQ451 ------------------------------------------------

MAL13P1.162                     TTTATGTTCCATATAAATTTATATATATTATATATATATCTACATATA
MAL13|MAL13P1.162               ------------------------------------------------
su_gi_contig_3156               ------------------------------------------------
gi|21543470|gb|BQ596744.1|BQ596 ------------------------------------------------
gi|15909560|gb|BI815873.1|BI815 ------------------------------------------------
gi|21254308|gb|BQ451196.1|BQ451 ------------------------------------------------

MAL13P1.162                     TGTTCATTATTTGTTTTTTTATATATATATATAATAATATACGTTTAT
MAL13|MAL13P1.162               ------------------------------------------------
su_gi_contig_3156               ------------------------------------------------
gi|21543470|gb|BQ596744.1|BQ596 ------------------------------------------------
gi|15909560|gb|BI815873.1|BI815 ------------------------------------------------
gi|21254308|gb|BQ451196.1|BQ451 ------------------------------------------------

MAL13P1.162                     TTGTTTTCTCTTTATATATTATATATATATAAATATATATATATACCT
MAL13|MAL13P1.162               ------------------------------------------------
su_gi_contig_3156               ------------------------------------------------
gi|21543470|gb|BQ596744.1|BQ596 ------------------------------------------------
gi|15909560|gb|BI815873.1|BI815 ------------------------------------------------
gi|21254308|gb|BQ451196.1|BQ451 ------------------------------------------------

MAL13P1.162                     TTTTTTATTTTTGTTTTTTTTTTTTTTTTTTAAAGAAATTCTTAAAAA
MAL13|MAL13P1.162               ------------------------------------------------
su_gi_contig_3156               ------------------------------------------------
gi|21543470|gb|BQ596744.1|BQ596 ------------------------------------------------
gi|15909560|gb|BI815873.1|BI815 ------------------------------------------------
gi|21254308|gb|BQ451196.1|BQ451 ------------------------------------------------

MAL13P1.162                     AAAGACCATTTTTCTTTATAAATATACCATTCTGTTTAATTATTAAAA
MAL13|MAL13P1.162               ------------------------------------------------
su_gi_contig_3156               ------------------------------------------------
gi|21543470|gb|BQ596744.1|BQ596 ------------------------------------------------
gi|15909560|gb|BI815873.1|BI815 ------------------------------------------------
gi|21254308|gb|BQ451196.1|BQ451 ------------------------------------------------

MAL13P1.162                     ATGATATATAATATTAAATATATATAATAATATAGTTATTATTTTTTT
MAL13|MAL13P1.162               ------------------------------------------------
su_gi_contig_3156               ------------------------------------------------
gi|21543470|gb|BQ596744.1|BQ596 ------------------------------------------------
gi|15909560|gb|BI815873.1|BI815 ------------------------------------------------
gi|21254308|gb|BQ451196.1|BQ451 ------------------------------------------------

MAL13P1.162                     TTTTTTTTTTTATCCTTTTCTATCTGTCAAGAAGAAATAATAATAAAT
MAL13|MAL13P1.162               ------------------------------------------------
su_gi_contig_3156               ------------------------------------------------
gi|21543470|gb|BQ596744.1|BQ596 ------------------------------------------------
gi|15909560|gb|BI815873.1|BI815 ------------------------------------------------
gi|21254308|gb|BQ451196.1|BQ451 ------------------------------------------------

MAL13P1.162                     CCATAAATGTTTAACACAATTAAACGTTCTTTCTCCCTTTTTAAAATT
MAL13|MAL13P1.162               ------------------------------------------------
su_gi_contig_3156               ------------------------------------------------
gi|21543470|gb|BQ596744.1|BQ596 ------------------------------------------------
gi|15909560|gb|BI815873.1|BI815 ------------------------------------------------
gi|21254308|gb|BQ451196.1|BQ451 ------------------------------------------------

MAL13P1.162                     AATATATAAATATATATTTTTTTATTATTATTAAAAAAAAAGTATATA
MAL13|MAL13P1.162               ------------------------------------------------
su_gi_contig_3156               ------------------------------------------------
gi|21543470|gb|BQ596744.1|BQ596 ------------------------------------------------
gi|15909560|gb|BI815873.1|BI815 ------------------------------------------------
gi|21254308|gb|BQ451196.1|BQ451 ------------------------------------------------

MAL13P1.162                     TAAATATATATATATATAAATAAATTTATCTATTAATTGATGATTATC
MAL13|MAL13P1.162               ------------------------------------------------
su_gi_contig_3156               ------------------------------------------------
gi|21543470|gb|BQ596744.1|BQ596 ------------------------------------------------
gi|15909560|gb|BI815873.1|BI815 ------------------------------------------------
gi|21254308|gb|BQ451196.1|BQ451 ------------------------------------------------

MAL13P1.162                     GATTATTTGTATTGTTTCTTATTAATTTTTTTTTTTAATATTTTCCCC
MAL13|MAL13P1.162               ------------------------------------------------
su_gi_contig_3156               ------------------------------------------------
gi|21543470|gb|BQ596744.1|BQ596 ------------------------------------------------
gi|15909560|gb|BI815873.1|BI815 ------------------------------------------------
gi|21254308|gb|BQ451196.1|BQ451 ------------------------------------------------

MAL13P1.162                     CCCATCCCATATTTATTTATTTAATAATTTTTATTATATATATATTAT
MAL13|MAL13P1.162               ------------------------------------------------
su_gi_contig_3156               ------------------------------------------------
gi|21543470|gb|BQ596744.1|BQ596 ------------------------------------------------
gi|15909560|gb|BI815873.1|BI815 ------------------------------------------------
gi|21254308|gb|BQ451196.1|BQ451 ------------------------------------------------

MAL13P1.162                     ATATATATATATATATATTTTTTTTTTTTTTTTTTTTTTTCACATTTG
MAL13|MAL13P1.162               ------------------------------------------------
su_gi_contig_3156               ------------------------------------------------
gi|21543470|gb|BQ596744.1|BQ596 ------------------------------------------------
gi|15909560|gb|BI815873.1|BI815 ------------------------------------------------
gi|21254308|gb|BQ451196.1|BQ451 ------------------------------------------------

MAL13P1.162                     TTAAGGTAAAATATGTAAGCAAATATATAATTTTCTTAAAAAACCTTA
MAL13|MAL13P1.162               ------------------------------------------------
su_gi_contig_3156               ------------------------------------------------
gi|21543470|gb|BQ596744.1|BQ596 ------------------------------------------------
gi|15909560|gb|BI815873.1|BI815 ------------------------------------------------
gi|21254308|gb|BQ451196.1|BQ451 ------------------------------------------------

MAL13P1.162                     TTATTAATATTATTATTATTATTATATATAACAAAAAAAATATTTTGC
MAL13|MAL13P1.162               ------------------------------------------------
su_gi_contig_3156               ------------------------------------------------
gi|21543470|gb|BQ596744.1|BQ596 ------------------------------------------------
gi|15909560|gb|BI815873.1|BI815 ------------------------------------------------
gi|21254308|gb|BQ451196.1|BQ451 ------------------------------------------------

MAL13P1.162                     TTGTACAAGGGACAAAAATATATATAAACAAAAGTAATAAAGAATGGA
MAL13|MAL13P1.162               ------------------------------------------------
su_gi_contig_3156               ------------------------------------------------
gi|21543470|gb|BQ596744.1|BQ596 ------------------------------------------------
gi|15909560|gb|BI815873.1|BI815 ------------------------------------------------
gi|21254308|gb|BQ451196.1|BQ451 ------------------------------------------------

MAL13P1.162                     TACTTTTAACAATGTTTTTAATTAAGAAAAGATTTCTGAGTTTTTATA
MAL13|MAL13P1.162               -----------ATGTTTTTAATTAAGAAAAGATTTCTGAGTTTTTATA
su_gi_contig_3156               ----------------------------------------TTTTTATA
gi|21543470|gb|BQ596744.1|BQ596 ------------------------------------------------
gi|15909560|gb|BI815873.1|BI815 ------------------------------------------------
gi|21254308|gb|BQ451196.1|BQ451 ----------------------------------------TTTTTATA

MAL13P1.162                     ATATAATTTCAACATCACCTATTTTGAATAAGAAATTTGTATATGTAA
MAL13|MAL13P1.162               ATATAATTTCAACATCACCTATTTTGAATAAGAAATTTGTATATGTAA
su_gi_contig_3156               ATATAATTTCAACATCACCTATTTTGAATAAGAAATTTGTATATGTAA
gi|21543470|gb|BQ596744.1|BQ596 ------------------------------------------------
gi|15909560|gb|BI815873.1|BI815 ------------------------------------------------
gi|21254308|gb|BQ451196.1|BQ451 ATATAATTTCAACATCACCTATTTTGAATAAGAAATTTGTATATGTAA

MAL13P1.162                     AGAATAACTACATATTCCAGAAAAGGTATAAATTGCATCATATCTTTT
MAL13|MAL13P1.162               AGAATAACTACATATTCCAGAAAAG-----------------------
su_gi_contig_3156               AGAATAACTACATATTCCAGAAAAG-----------------------
gi|21543470|gb|BQ596744.1|BQ596 ------------------------------------------------
gi|15909560|gb|BI815873.1|BI815 ------------------------------------------------
gi|21254308|gb|BQ451196.1|BQ451 AGAATAACTACATATTCCAGAAAAG-----------------------

MAL13P1.162                     TTTATTAATAACCGTATTGTGTTATATTTTTTTTTTTTTTTTTTACAA
MAL13|MAL13P1.162               ------------------------------------------------
su_gi_contig_3156               ------------------------------------------------
gi|21543470|gb|BQ596744.1|BQ596 ------------------------------------------------
gi|15909560|gb|BI815873.1|BI815 ------------------------------------------------
gi|21254308|gb|BQ451196.1|BQ451 ------------------------------------------------

MAL13P1.162                     ATTGAAGCAACATATAATAAATGTAAATATATATATGTATTTATGTAT
MAL13|MAL13P1.162               ------------------------------------------------
su_gi_contig_3156               ------------------------------------------------
gi|21543470|gb|BQ596744.1|BQ596 ------------------------------------------------
gi|15909560|gb|BI815873.1|BI815 ------------------------------------------------
gi|21254308|gb|BQ451196.1|BQ451 ------------------------------------------------

MAL13P1.162                     ATATGTGTATATGTGTATAATATATGCTTATATATATATATATATATA
MAL13|MAL13P1.162               ------------------------------------------------
su_gi_contig_3156               ------------------------------------------------
gi|21543470|gb|BQ596744.1|BQ596 ------------------------------------------------
gi|15909560|gb|BI815873.1|BI815 ------------------------------------------------
gi|21254308|gb|BQ451196.1|BQ451 ------------------------------------------------

MAL13P1.162                     TATATGTCATGATAATATTTCTTAAAATAGAACCATTTATTCATTTAT
MAL13|MAL13P1.162               ------------------------------AACCATTTATTCATTTAT
su_gi_contig_3156               ------------------------------------------------
gi|21543470|gb|BQ596744.1|BQ596 ------------------------------------------------
gi|15909560|gb|BI815873.1|BI815 ------------------------------------------------
gi|21254308|gb|BQ451196.1|BQ451 ------------------------------------------------

MAL13P1.162                     TTTCATATTATTATATTTACGCTACAGACATTTTTCAAATAAAAATTT
MAL13|MAL13P1.162               TTTCATATTATTATATTTACGCTACAGACATTTTTCAAATAAAAATTT
su_gi_contig_3156               ---------------------------ACATTTTTCAAATAAAAATTT
gi|21543470|gb|BQ596744.1|BQ596 ------------------------------------------------
gi|15909560|gb|BI815873.1|BI815 ------------------------------------------------
gi|21254308|gb|BQ451196.1|BQ451 ---------------------------ACATTTTTCAAATAAAAATTT

MAL13P1.162                     TT-ATGACATATTGAATATAAAAAAGGACAGTAACAAAAATGAAATAA
MAL13|MAL13P1.162               TT-ATGACATATTGAATATAAAAAAGGACAGTAACAAAAATGAAATAA
su_gi_contig_3156               TTTATGACATATTGAATATAAAAAAGGACAGTAACAAAAATGAAATAA
gi|21543470|gb|BQ596744.1|BQ596 ------------------------------------------------
gi|15909560|gb|BI815873.1|BI815 ------------------------------------------------
gi|21254308|gb|BQ451196.1|BQ451 TTTATGACATATTGAATATAAAAAAGGACAGTAACAAAAATGAAATAA

MAL13P1.162                     AACAAGCTTATCGAAAATTAGCATTAAAATATCATCCTGATAGAAACC
MAL13|MAL13P1.162               AACAAGCTTATCGAAAATTAGCATTAAAATATCATCCTGATAGAAACC
su_gi_contig_3156               AACAAGCTTATCGAAAATTAGCATTAAAATATCATCCTGATAGAAACC
gi|21543470|gb|BQ596744.1|BQ596 ------------------------------------------------
gi|15909560|gb|BI815873.1|BI815 AACAAGCTTATCGAAAATTAGCATTAAAATATCATCCTGATAGAAACC
gi|21254308|gb|BQ451196.1|BQ451 AACAAGCTTATCGAAAATTAGCATTAAAATATCATCCTGATAGAAACC

MAL13P1.162                     CAAATAATAGAAAAGAATCGGAACAAAAATTCCGAGAAATTACTGAAG
MAL13|MAL13P1.162               CAAATAATAGAAAAGAATCGGAACAAAAATTCCGAGAAATTACTGAAG
su_gi_contig_3156               CAAATAATAGAAAAGAATCGGAACAAAAATTCCGAGAAATTACTGAAG
gi|21543470|gb|BQ596744.1|BQ596 ------------------------------------------------
gi|15909560|gb|BI815873.1|BI815 CAAATAATAGAAAAGAATCGGAACAAAAATTCCGAGAAATTACTGAAG
gi|21254308|gb|BQ451196.1|BQ451 CAAATAATAGAAAAGAATCGGAACAAAAATTCCGAGAAATTACTGAAG

MAL13P1.162                     CTTATGAAACCTTAAGTGATGACAATAAAAAAAAAATGTATGATAGCC
MAL13|MAL13P1.162               CTTATGAAACCTTAAGTGATGACAATAAAAAAAAAATGTATGATAGCC
su_gi_contig_3156               CTTATGAAACCTTAAGTGATGACAATAAAAAAAAAATGTATGATAGCC
gi|21543470|gb|BQ596744.1|BQ596 ------------------------------------------------
gi|15909560|gb|BI815873.1|BI815 CTTATGAAACCTTAAGTGATGACAATAAAAAAAAAATGTATGATAGCC
gi|21254308|gb|BQ451196.1|BQ451 CTTATGAAACCTTAAGTGATGACAATAAAAAAAAAATGTATGATAGCC

MAL13P1.162                     AATTAAATAATGGATTTTATTCAAACAATTTTAATAATAATTACTATA
MAL13|MAL13P1.162               AATTAAATAATGGATTTTATTCAAACAATTTTAATAATAATTACTATA
su_gi_contig_3156               AATTAAATAATGGATTTTATTCAAACAATTTTAATAATAATTACTATA
gi|21543470|gb|BQ596744.1|BQ596 ------------------------------------------------
gi|15909560|gb|BI815873.1|BI815 AATTAAATAATGGATTTTATTCAAACAATTTTAATAATAATTACTATA
gi|21254308|gb|BQ451196.1|BQ451 AATTAAATAATGGATTTTATTCAAACAATTTTAATAATAATTACTATA

MAL13P1.162                     ATACTACAAGTAATAGTAATCATATGAATTATAATTATCAATCCAAAA
MAL13|MAL13P1.162               ATACTACAAGTAATAGTAATCATATGAATTATAATTATCAATCCAAAA
su_gi_contig_3156               ATACTACAAGTAATAGTAATCATATGAATTATAATTATCAATCCAAAA
gi|21543470|gb|BQ596744.1|BQ596 ------------------------------------------------
gi|15909560|gb|BI815873.1|BI815 ATACTACAAGTAATAGTAATCATATGAATTATAATTATCAATCCAAAA
gi|21254308|gb|BQ451196.1|BQ451 ATACTACAAGTAATAGTAATCATATGAATTATAATTATCAATCCAAAA

MAL13P1.162                     GAATGACAGACGAAGAAATTGAAAATGTTTTTAAAAATGTATTTGGAA
MAL13|MAL13P1.162               GAATGACAGACGAAGAAATTGAAAATGTTTTTAAAAATGTATTTGGAA
su_gi_contig_3156               GAATGACAGACGAAGAAATTGAAAATGTTTTTAAAAATGTATTTGGAA
gi|21543470|gb|BQ596744.1|BQ596 ------------------------------------------------
gi|15909560|gb|BI815873.1|BI815 GAATGACAGACGAAGAAATTGAAAATGTTTTTAAAAATGTATTTGGAA
gi|21254308|gb|BQ451196.1|BQ451 GAATGACAGACGAAGAAATTGAAAATGTTTTTAAAAATGTATTTGGAA

MAL13P1.162                     ATATGAACTTAAATGATATTTTCAAATCCAACATTTTTAACGAGGTAA
MAL13|MAL13P1.162               ATATGAACTTAAATGATATTTTCAAATCCAACATTTTTAACGAG----
su_gi_contig_3156               ATATGAACTTAAATGATATTTTCAAATCCAACATTTTTAACGAG----
gi|21543470|gb|BQ596744.1|BQ596 ------------------------------------------------
gi|15909560|gb|BI815873.1|BI815 ATATGAACTTAAATGATATTTTCAAATCCAACATTTTTAACGAG----
gi|21254308|gb|BQ451196.1|BQ451 ATATGAACTTAAATGATATTTTCAAATCCAACATTTTTAACGAG----

MAL13P1.162                     AATGTGAAATGTGTATATTTATATGTACAAGTCAGGCAAATTTTTGAA
MAL13|MAL13P1.162               ------------------------------------------------
su_gi_contig_3156               ------------------------------------------------
gi|21543470|gb|BQ596744.1|BQ596 ------------------------------------------------
gi|15909560|gb|BI815873.1|BI815 ------------------------------------------------
gi|21254308|gb|BQ451196.1|BQ451 ------------------------------------------------

MAL13P1.162                     TTTTTATGATAAAAAAAATATATGAACAATTCAGAAAAAAAAAAAAAA
MAL13|MAL13P1.162               ------------------------------------------------
su_gi_contig_3156               ------------------------------------------------
gi|21543470|gb|BQ596744.1|BQ596 ------------------------------------------------
gi|15909560|gb|BI815873.1|BI815 ------------------------------------------------
gi|21254308|gb|BQ451196.1|BQ451 ------------------------------------------------

MAL13P1.162                     ATAATAATAATAATAATAATAATAATAATATATATATATATATATATA
MAL13|MAL13P1.162               ------------------------------------------------
su_gi_contig_3156               ------------------------------------------------
gi|21543470|gb|BQ596744.1|BQ596 ------------------------------------------------
gi|15909560|gb|BI815873.1|BI815 ------------------------------------------------
gi|21254308|gb|BQ451196.1|BQ451 ------------------------------------------------

MAL13P1.162                     TATATATATATATGTATATATGTGTGTGTTTCAAAAAAATAAATTATT
MAL13|MAL13P1.162               ------------------------------------------------
su_gi_contig_3156               ------------------------------------------------
gi|21543470|gb|BQ596744.1|BQ596 ------------------------------------------------
gi|15909560|gb|BI815873.1|BI815 ------------------------------------------------
gi|21254308|gb|BQ451196.1|BQ451 ------------------------------------------------

MAL13P1.162                     TTTGAATATATTAAGATAATATATCGATTCCAATAAATTGTCAAATTA
MAL13|MAL13P1.162               ------------------------------------------------
su_gi_contig_3156               ------------------------------------------------
gi|21543470|gb|BQ596744.1|BQ596 ------------------------------------------------
gi|15909560|gb|BI815873.1|BI815 ------------------------------------------------
gi|21254308|gb|BQ451196.1|BQ451 ------------------------------------------------

MAL13P1.162                     AAATTTTTTTTTTTTAATTTTTATTTTTTTTATTTTTATAGAATAGCT
MAL13|MAL13P1.162               -----------------------------------------AATAGCT
su_gi_contig_3156               -----------------------------------------AATAGCT
gi|21543470|gb|BQ596744.1|BQ596 ------------------------------------------------
gi|15909560|gb|BI815873.1|BI815 -----------------------------------------AATAGCT
gi|21254308|gb|BQ451196.1|BQ451 -----------------------------------------AATAGCT

MAL13P1.162                     TTAGTAGTAGAACCATGGGAAGCGACATATTCAGTAATTTCGGTTCTT
MAL13|MAL13P1.162               TTAGTAGTAGAACCATGGGAAGCGACATATTCAGTAATTTCGGTTCTT
su_gi_contig_3156               TTAGTAGTAGAACCATGGGAAGCGACATATTCAGTAATTTCGGTTCTT
gi|21543470|gb|BQ596744.1|BQ596 ------------------------------------------------
gi|15909560|gb|BI815873.1|BI815 TTAGTAGTAGAACCATGGGAAGCGACATATTCAGTAATTTCGGTTCTT
gi|21254308|gb|BQ451196.1|BQ451 TTAGTAGTAGAACCATGGGAAGCGACATATTCAGTAATTTCGGTTCTT

MAL13P1.162                     CTGGTAAAAATATAAAATATGTGTATAAATATAAATGAATAAATAAAT
MAL13|MAL13P1.162               CTG---------------------------------------------
su_gi_contig_3156               CTG---------------------------------------------
gi|21543470|gb|BQ596744.1|BQ596 ------------------------------------------------
gi|15909560|gb|BI815873.1|BI815 CTG---------------------------------------------
gi|21254308|gb|BQ451196.1|BQ451 CTG---------------------------------------------

MAL13P1.162                     AAATAAATAAATAAATAACGTTAATTATATATTATACATTTGGTTACA
MAL13|MAL13P1.162               ------------------------------------------------
su_gi_contig_3156               ------------------------------------------------
gi|21543470|gb|BQ596744.1|BQ596 ------------------------------------------------
gi|15909560|gb|BI815873.1|BI815 ------------------------------------------------
gi|21254308|gb|BQ451196.1|BQ451 ------------------------------------------------

MAL13P1.162                     TTTCTTTTTGAGTTATTTATTTGTTTATTTTTTATAAGTTCAATATAT
MAL13|MAL13P1.162               ------------------------------------------------
su_gi_contig_3156               ------------------------------------------------
gi|21543470|gb|BQ596744.1|BQ596 ------------------------------------------------
gi|15909560|gb|BI815873.1|BI815 ------------------------------------------------
gi|21254308|gb|BQ451196.1|BQ451 ------------------------------------------------

MAL13P1.162                     TTATTGCCCAACTTTTTAACCCTAATTTTGTTTATAGCTTCCTATGGA
MAL13|MAL13P1.162               -------------------------------------CTTCCTATGGA
su_gi_contig_3156               -------------------------------------CTTCCTATGGA
gi|21543470|gb|BQ596744.1|BQ596 ------------------------------------------------
gi|15909560|gb|BI815873.1|BI815 -------------------------------------CTTCCTATGGA
gi|21254308|gb|BQ451196.1|BQ451 -------------------------------------CTTCCTATGGA

MAL13P1.162                     ACCCCAAGAAATGAAAACATAAAACGTAATGATATATAAATTGAAATA
MAL13|MAL13P1.162               ACCCCAAGAAATGAAAACATAAAAC-----------------------
su_gi_contig_3156               ACCCCAAGAAATGAAAACATAAAAC-----------------------
gi|21543470|gb|BQ596744.1|BQ596 ------------------------------------------------
gi|15909560|gb|BI815873.1|BI815 ACCCCAAGAAATGAAAACATAAAAC-----------------------
gi|21254308|gb|BQ451196.1|BQ451 ACCCCAAGAAATGAAAACATAAAAC-----------------------

MAL13P1.162                     TGTATATATATGTACACATGTATATATATATGTATGTATGTATGTATG
MAL13|MAL13P1.162               ------------------------------------------------
su_gi_contig_3156               ------------------------------------------------
gi|21543470|gb|BQ596744.1|BQ596 ------------------------------------------------
gi|15909560|gb|BI815873.1|BI815 ------------------------------------------------
gi|21254308|gb|BQ451196.1|BQ451 ------------------------------------------------

MAL13P1.162                     TATGTATTTGTGTGCGTATATGTCTGTTTATATATGTAAATATTTTTT
MAL13|MAL13P1.162               ------------------------------------------------
su_gi_contig_3156               ------------------------------------------------
gi|21543470|gb|BQ596744.1|BQ596 ------------------------------------------------
gi|15909560|gb|BI815873.1|BI815 ------------------------------------------------
gi|21254308|gb|BQ451196.1|BQ451 ------------------------------------------------

MAL13P1.162                     TTATTTTTGTTTACTCATTTATTTGCTTCAT-ATTTTATTTTAGAGAC
MAL13|MAL13P1.162               --------------------------------------------AGAC
su_gi_contig_3156               --------------------------------------------AGAC
gi|21543470|gb|BQ596744.1|BQ596 ------------------------AAGAAATGAAAACATAAAACAGAC
gi|15909560|gb|BI815873.1|BI815 --------------------------------------------AGAC
gi|21254308|gb|BQ451196.1|BQ451 --------------------------------------------AGAC

MAL13P1.162                     GAATATAAAAACGGAGATTATACCAAGGGGAAATAAAATTATCGAGAA
MAL13|MAL13P1.162               GAATATAAAAACGGAGATTATACCAAGGGGAAATAAAATTATCGAGAA
su_gi_contig_3156               GAATATAAAAACGGAGATTATACCAAGGGGAAATAAAATTATCGAGAA
gi|21543470|gb|BQ596744.1|BQ596 GAATATAAAAACGGAGATTATACCAAGGGGAAATAAAATTATCGAGAA
gi|15909560|gb|BI815873.1|BI815 GAATATAAAAACGGAGATTATACCAAGGGGAAATAAAATTATCGAGAA
gi|21254308|gb|BQ451196.1|BQ451 GAATATAAA---------------------------------------

MAL13P1.162                     GACAACTAAAATTATTACTTATAAAGATGGAAATGTAAAACAAGAAAT
MAL13|MAL13P1.162               GACAACTAAAATTATTACTTATAAAGATGGAAATGTAAAACAAGAAAT
su_gi_contig_3156               GACAACTAAAATTATTACTTATAAAGATGGAAATGTAAAACAAGAAAT
gi|21543470|gb|BQ596744.1|BQ596 GACAACTAAAATTATTACTTATAAAGATGGAAATGTAAAACAAGAAAT
gi|15909560|gb|BI815873.1|BI815 GACAACTAAAATTATTACTTATAAAGATGGAAATGTAAAACAAGAAAT
gi|21254308|gb|BQ451196.1|BQ451 ------------------------------------------------

MAL13P1.162                     AATAGAAAGGGAAATAAGTAATAATAGTAAAGGTTCATAAAGAAGATA
MAL13|MAL13P1.162               AATAGAAAGGGAAATAAGTAATAATAGTAAAGGTTCATAA--------
su_gi_contig_3156               AATAGAAAGGGAAATAAGTAATAATAGTAAAGGTTCATAAAGAAGATA
gi|21543470|gb|BQ596744.1|BQ596 AATAGAAAGGGAAATAAGTAATAATAGTAAAGGTTCATAAAGAAGATA
gi|15909560|gb|BI815873.1|BI815 AATAGAAAGGGAAATAAGTAATA-------------------------
gi|21254308|gb|BQ451196.1|BQ451 ------------------------------------------------

MAL13P1.162                     TAAAAATAGTTATATGTATAAAAATAAAATAAAATAAAATAATAAAAA
MAL13|MAL13P1.162               ------------------------------------------------
su_gi_contig_3156               TAAAAATAGTTATAT---------------------------------
gi|21543470|gb|BQ596744.1|BQ596 TAAAAATAGTTATAT---------------------------------
gi|15909560|gb|BI815873.1|BI815 ------------------------------------------------
gi|21254308|gb|BQ451196.1|BQ451 ------------------------------------------------

MAL13P1.162                     ATAAAATATTATTATATTTCACTACCCCGTGGACAAAATTAAATTTAT
MAL13|MAL13P1.162               ------------------------------------------------
su_gi_contig_3156               ------------------------------------------------
gi|21543470|gb|BQ596744.1|BQ596 ------------------------------------------------
gi|15909560|gb|BI815873.1|BI815 ------------------------------------------------
gi|21254308|gb|BQ451196.1|BQ451 ------------------------------------------------

MAL13P1.162                     TATATATATATATATATATATATATATATATATGTATGTATGTATGTG
MAL13|MAL13P1.162               ------------------------------------------------
su_gi_contig_3156               ------------------------------------------------
gi|21543470|gb|BQ596744.1|BQ596 ------------------------------------------------
gi|15909560|gb|BI815873.1|BI815 ------------------------------------------------
gi|21254308|gb|BQ451196.1|BQ451 ------------------------------------------------

MAL13P1.162                     TGTTTTGTTTTGTTTTATAATTTTTTTTTATGTGCATTTATTTATTAT
MAL13|MAL13P1.162               ------------------------------------------------
su_gi_contig_3156               ------------------------------------------------
gi|21543470|gb|BQ596744.1|BQ596 ------------------------------------------------
gi|15909560|gb|BI815873.1|BI815 ------------------------------------------------
gi|21254308|gb|BQ451196.1|BQ451 ------------------------------------------------

MAL13P1.162                     ACCATTTTGATACCCCCATATTTATATCCTTCTTTATATAGAGTTATA
MAL13|MAL13P1.162               ------------------------------------------------
su_gi_contig_3156               ------------------------------------------------
gi|21543470|gb|BQ596744.1|BQ596 ------------------------------------------------
gi|15909560|gb|BI815873.1|BI815 ------------------------------------------------
gi|21254308|gb|BQ451196.1|BQ451 ------------------------------------------------

MAL13P1.162                     TTTTAAATGTAAAAATATATATATGTATACATTTATACATATGATCTC
MAL13|MAL13P1.162               ------------------------------------------------
su_gi_contig_3156               ------------------------------------------------
gi|21543470|gb|BQ596744.1|BQ596 ------------------------------------------------
gi|15909560|gb|BI815873.1|BI815 ------------------------------------------------
gi|21254308|gb|BQ451196.1|BQ451 ------------------------------------------------

MAL13P1.162                     ATTTTTTATATACTTTATTTTAAACCCTTTTATTCTATTTATTTGTTA
MAL13|MAL13P1.162               ------------------------------------------------
su_gi_contig_3156               ------------------------------------------------
gi|21543470|gb|BQ596744.1|BQ596 ------------------------------------------------
gi|15909560|gb|BI815873.1|BI815 ------------------------------------------------
gi|21254308|gb|BQ451196.1|BQ451 ------------------------------------------------

MAL13P1.162                     TTTATTTGTTATTTATTTGTTTTTTATTTTATTTATTTATTTATTTTT
MAL13|MAL13P1.162               ------------------------------------------------
su_gi_contig_3156               ------------------------------------------------
gi|21543470|gb|BQ596744.1|BQ596 ------------------------------------------------
gi|15909560|gb|BI815873.1|BI815 ------------------------------------------------
gi|21254308|gb|BQ451196.1|BQ451 ------------------------------------------------

MAL13P1.162                     TTTTTTTTTTTTTTTTTGATAGAATTTGAAGACTTTGTTGATTTTGAT
MAL13|MAL13P1.162               ------------------------------------------------
su_gi_contig_3156               ----------------------AATTTGAAGACTTTGTTGATTTTGAT
gi|21543470|gb|BQ596744.1|BQ596 ----------------------AATTTGAAGACTTTGTTGATTTTGAT
gi|15909560|gb|BI815873.1|BI815 ------------------------------------------------
gi|21254308|gb|BQ451196.1|BQ451 ------------------------------------------------

MAL13P1.162                     TTTTTATATAAAAATAATAATCTTTATAACAACATGAACAGTCAGAAT
MAL13|MAL13P1.162               ------------------------------------------------
su_gi_contig_3156               TTTTTATATAAAAATAATAATCTTTATAACAACATGAACAGTCAGAAT
gi|21543470|gb|BQ596744.1|BQ596 TTTTTATATAAAAATAATAATCTTTATAACAACATGAACAGTCAGAAT
gi|15909560|gb|BI815873.1|BI815 ------------------------------------------------
gi|21254308|gb|BQ451196.1|BQ451 ------------------------------------------------

MAL13P1.162                     AAAATAAATAAGCAATCCTTTCATAGGGTCATAAACAATTATAAACAA
MAL13|MAL13P1.162               ------------------------------------------------
su_gi_contig_3156               AAAATAAATAAGCAATCCTTTCATAGGGTCATAAACAATTATAAACAA
gi|21543470|gb|BQ596744.1|BQ596 AAAATAAATAAGCAATCCTTTCATAGGGTCATAAACAATTATAAACAA
gi|15909560|gb|BI815873.1|BI815 ------------------------------------------------
gi|21254308|gb|BQ451196.1|BQ451 ------------------------------------------------

MAL13P1.162                     AATCGACTGGTAAGAAATGTCTTAAATTATTGTTATGGTATTCTTTCC
MAL13|MAL13P1.162               ------------------------------------------------
su_gi_contig_3156               AATCGACTGGTAAGAAATGTCTTAAATTATTGTTATGGTATTCTTTCC
gi|21543470|gb|BQ596744.1|BQ596 AATCGACTGGTAAGAAATGTCTTAAATTATTGTTATGGTATTCTTTCC
gi|15909560|gb|BI815873.1|BI815 ------------------------------------------------
gi|21254308|gb|BQ451196.1|BQ451 ------------------------------------------------

MAL13P1.162                     TTAGCAACAAGAAGAATACTAGTCAATTTAGTTATACATGTAATTCGT
MAL13|MAL13P1.162               ------------------------------------------------
su_gi_contig_3156               TTAGCAACAAGAAGAATACTAGTCAATTTAGTTATACATGTAATTCGT
gi|21543470|gb|BQ596744.1|BQ596 TTAGCAACAAGAAGAATACTAGTCAATTTAGTTATACATGTAATTCGT
gi|15909560|gb|BI815873.1|BI815 ------------------------------------------------
gi|21254308|gb|BQ451196.1|BQ451 ------------------------------------------------

MAL13P1.162                     AAGGTGATACAAACCATCATTTTTATGTTACGAAAAAAATGACACACT
MAL13|MAL13P1.162               ------------------------------------------------
su_gi_contig_3156               AAGGTGATACAAACCATCATTTTTATGTTACGAAAAAAATGACAC---
gi|21543470|gb|BQ596744.1|BQ596 AAGGTGATACAAACCATCATTTTTATGTTACGAAAAAAATGACAC---
gi|15909560|gb|BI815873.1|BI815 ------------------------------------------------
gi|21254308|gb|BQ451196.1|BQ451 ------------------------------------------------

MAL13P1.162                     GGGAAGTTATATGTACATAATATATATGTGCTTTTATTTTTATTTTTT
MAL13|MAL13P1.162               ------------------------------------------------
su_gi_contig_3156               ------------------------------------------------
gi|21543470|gb|BQ596744.1|BQ596 ------------------------------------------------
gi|15909560|gb|BI815873.1|BI815 ------------------------------------------------
gi|21254308|gb|BQ451196.1|BQ451 ------------------------------------------------

MAL13P1.162                     TATTTTTTTTTTTTTTTCATTTTAAAAAAAAAATTTTTAATTGTAAGT
MAL13|MAL13P1.162               ------------------------------------------------
su_gi_contig_3156               ------------------------------------------------
gi|21543470|gb|BQ596744.1|BQ596 ------------------------------------------------
gi|15909560|gb|BI815873.1|BI815 ------------------------------------------------
gi|21254308|gb|BQ451196.1|BQ451 ------------------------------------------------

MAL13P1.162                     TTGTATAAGCATATATATATATATATATGTATAAATTTTTTTTTAAAT
MAL13|MAL13P1.162               ------------------------------------------------
su_gi_contig_3156               ------------------------------------------------
gi|21543470|gb|BQ596744.1|BQ596 ------------------------------------------------
gi|15909560|gb|BI815873.1|BI815 ------------------------------------------------
gi|21254308|gb|BQ451196.1|BQ451 ------------------------------------------------

MAL13P1.162                     AACAAATATATTAAAAAAAATATTTCAAAAAAAAACAATCTATTGATT
MAL13|MAL13P1.162               ------------------------------------------------
su_gi_contig_3156               ------------------------------------------------
gi|21543470|gb|BQ596744.1|BQ596 ------------------------------------------------
gi|15909560|gb|BI815873.1|BI815 ------------------------------------------------
gi|21254308|gb|BQ451196.1|BQ451 ------------------------------------------------

MAL13P1.162                     TTCTATTTTTCCTGAAAAGGACCCAAGGATTTTTCTAAACATATATGA
MAL13|MAL13P1.162               ------------------------------------------------
su_gi_contig_3156               ------------------------------------------------
gi|21543470|gb|BQ596744.1|BQ596 ------------------------------------------------
gi|15909560|gb|BI815873.1|BI815 ------------------------------------------------
gi|21254308|gb|BQ451196.1|BQ451 ------------------------------------------------

MAL13P1.162                     AGGAATAAAAGAATTATTTTTTTTCGTCTCTTGATAAATAATTCCTTT
MAL13|MAL13P1.162               ------------------------------------------------
su_gi_contig_3156               ------------------------------------------------
gi|21543470|gb|BQ596744.1|BQ596 ------------------------------------------------
gi|15909560|gb|BI815873.1|BI815 ------------------------------------------------
gi|21254308|gb|BQ451196.1|BQ451 ------------------------------------------------

MAL13P1.162                     GATCATTTTGCTTTTCTCTTGATTCCAGAAGAGCTGTAAAATAAAGAA
MAL13|MAL13P1.162               ------------------------------------------------
su_gi_contig_3156               ------------------------------------------------
gi|21543470|gb|BQ596744.1|BQ596 ------------------------------------------------
gi|15909560|gb|BI815873.1|BI815 ------------------------------------------------
gi|21254308|gb|BQ451196.1|BQ451 ------------------------------------------------

MAL13P1.162                     TCGAGATAAAAATAAAGGTTAATATATATATATATATATATATATATA
MAL13|MAL13P1.162               ------------------------------------------------
su_gi_contig_3156               ------------------------------------------------
gi|21543470|gb|BQ596744.1|BQ596 ------------------------------------------------
gi|15909560|gb|BI815873.1|BI815 ------------------------------------------------
gi|21254308|gb|BQ451196.1|BQ451 ------------------------------------------------

MAL13P1.162                     ATATGTATATATTTTATTTTTGTTGTTTCTATCATATCTTGTAAGTAT
MAL13|MAL13P1.162               ------------------------------------------------
su_gi_contig_3156               ------------------------------------------------
gi|21543470|gb|BQ596744.1|BQ596 ------------------------------------------------
gi|15909560|gb|BI815873.1|BI815 ------------------------------------------------
gi|21254308|gb|BQ451196.1|BQ451 ------------------------------------------------

MAL13P1.162                     GTACCTCTGCTGTGTAGAATACCCTCCTGTCCTCATATTCAATAACCC
MAL13|MAL13P1.162               ------------------------------------------------
su_gi_contig_3156               ------------------------------------------------
gi|21543470|gb|BQ596744.1|BQ596 ------------------------------------------------
gi|15909560|gb|BI815873.1|BI815 ------------------------------------------------
gi|21254308|gb|BQ451196.1|BQ451 ------------------------------------------------

MAL13P1.162                     ACGTGAGGTAATAATTATTGAAATACCACCTGCCTTCTAAATTGTTAC
MAL13|MAL13P1.162               ------------------------------------------------
su_gi_contig_3156               ------------------------------------------------
gi|21543470|gb|BQ596744.1|BQ596 ------------------------------------------------
gi|15909560|gb|BI815873.1|BI815 ------------------------------------------------
gi|21254308|gb|BQ451196.1|BQ451 ------------------------------------------------

MAL13P1.162                     TTGTCTTTACTCGTCCGTCCTCATAAAGATGAACATAAAAAGAATCTT
MAL13|MAL13P1.162               ------------------------------------------------
su_gi_contig_3156               ------------------------------------------------
gi|21543470|gb|BQ596744.1|BQ596 ------------------------------------------------
gi|15909560|gb|BI815873.1|BI815 ------------------------------------------------
gi|21254308|gb|BQ451196.1|BQ451 ------------------------------------------------

MAL13P1.162                     TTTTTTGTAAAAAGAAATTATATACTGTTATTTTCCAAAGGCAATTTT
MAL13|MAL13P1.162               ------------------------------------------------
su_gi_contig_3156               ------------------------------------------------
gi|21543470|gb|BQ596744.1|BQ596 ------------------------------------------------
gi|15909560|gb|BI815873.1|BI815 ------------------------------------------------
gi|21254308|gb|BQ451196.1|BQ451 ------------------------------------------------

MAL13P1.162                     TTAATGGATGTATTATATTTTCGTCATTATTAAGGAGAAACCATTTGT
MAL13|MAL13P1.162               ------------------------------------------------
su_gi_contig_3156               ------------------------------------------------
gi|21543470|gb|BQ596744.1|BQ596 ------------------------------------------------
gi|15909560|gb|BI815873.1|BI815 ------------------------------------------------
gi|21254308|gb|BQ451196.1|BQ451 ------------------------------------------------

MAL13P1.162                     TTATTAATCTCCTCAATGTTTTAAATTTTATAAAAGAATAATACTTTT
MAL13|MAL13P1.162               ------------------------------------------------
su_gi_contig_3156               ------------------------------------------------
gi|21543470|gb|BQ596744.1|BQ596 ------------------------------------------------
gi|15909560|gb|BI815873.1|BI815 ------------------------------------------------
gi|21254308|gb|BQ451196.1|BQ451 ------------------------------------------------

MAL13P1.162                     TTTTTTCTCTTCTACTAATTATTGTAACATGATTTTTTTCTAGTGGGA
MAL13|MAL13P1.162               ------------------------------------------------
su_gi_contig_3156               ------------------------------------------------
gi|21543470|gb|BQ596744.1|BQ596 ------------------------------------------------
gi|15909560|gb|BI815873.1|BI815 ------------------------------------------------
gi|21254308|gb|BQ451196.1|BQ451 ------------------------------------------------

MAL13P1.162                     AAAAATCAAAAGTTTTAATGTTTAACAGTTTATGTTTTCTAGTATTAC
MAL13|MAL13P1.162               ------------------------------------------------
su_gi_contig_3156               ------------------------------------------------
gi|21543470|gb|BQ596744.1|BQ596 ------------------------------------------------
gi|15909560|gb|BI815873.1|BI815 ------------------------------------------------
gi|21254308|gb|BQ451196.1|BQ451 ------------------------------------------------

MAL13P1.162                     GATA
MAL13|MAL13P1.162               ----
su_gi_contig_3156               ----
gi|21543470|gb|BQ596744.1|BQ596 ----
gi|15909560|gb|BI815873.1|BI815 ----
gi|21254308|gb|BQ451196.1|BQ451 ----

;

endblock;
