# Supplementary material for: cDNA sequences reveal considerable gene prediction inaccuracy in the Plasmodium falciparum genome
Source: BMC Genomics. 2007 Jul 27;8:255. doi: 10.1186/1471-2164-8-255 (PMC1978503; doi:10.1186/1471-2164-8-255)
Supplement: Additional file 3 — Genes with cDNA sequences not matching predicted CDS perfectly. Aligned cDNA and predicted CDS sequences can be viewed by double clicking the hyper-linked gene names in the Excel file. [file 1471-2164-8-255-S3.zip › MAL13P1.163.TXT]

#NEXUS

[!This data assembled using Sequencher, from Gene Codes Corporation.]
begin data;
   dimensions ntax=4 nchar=4485;
   format datatype=dna gap=- interleave=yes;
   matrix

MAL13P1.163                     AAAGTAAATTTTTTTTTTTTTTTTTTTTTTATATTATTGTTGTAAATA
MAL13|MAL13P1.163               ------------------------------------------------
su_gi_contig_323                ------------------------------------------------
gi|21480606|gb|BQ577289.1|BQ577 ------------------------------------------------

MAL13P1.163                     ATTAAAATAAATATTCAAAAAGGAAAAAAAAAAAAGAAAAGGAAATTA
MAL13|MAL13P1.163               ------------------------------------------------
su_gi_contig_323                ------------------------------------------------
gi|21480606|gb|BQ577289.1|BQ577 ------------------------------------------------

MAL13P1.163                     TGAAGTATAATATATTTTTTCAATGAATATATAAATATTATATTATAT
MAL13|MAL13P1.163               ------------------------------------------------
su_gi_contig_323                ------------------------------------------------
gi|21480606|gb|BQ577289.1|BQ577 ------------------------------------------------

MAL13P1.163                     ATATAAAAATATAATATGAATATAATAAATACCCTTTTTAAAAATAAA
MAL13|MAL13P1.163               ------------------------------------------------
su_gi_contig_323                ------------------------------------------------
gi|21480606|gb|BQ577289.1|BQ577 ------------------------------------------------

MAL13P1.163                     AAGTATATAAATTATATATATTATATATATATAAATATATATTATATA
MAL13|MAL13P1.163               ------------------------------------------------
su_gi_contig_323                ------------------------------------------------
gi|21480606|gb|BQ577289.1|BQ577 ------------------------------------------------

MAL13P1.163                     TATATAATATATATATATATATATATTAATATATTAATATATATTATA
MAL13|MAL13P1.163               ------------------------------------------------
su_gi_contig_323                ------------------------------------------------
gi|21480606|gb|BQ577289.1|BQ577 ------------------------------------------------

MAL13P1.163                     ATATGAAATACGCATAAAAATAATATTTCATAAATACAACAAAATATA
MAL13|MAL13P1.163               ------------------------------------------------
su_gi_contig_323                ------------------------------------------------
gi|21480606|gb|BQ577289.1|BQ577 ------------------------------------------------

MAL13P1.163                     ACAATAAAAAATATATTATGTATATATTATTCATATACATATAAAAAA
MAL13|MAL13P1.163               ------------------------------------------------
su_gi_contig_323                ------------------------------------------------
gi|21480606|gb|BQ577289.1|BQ577 ------------------------------------------------

MAL13P1.163                     AAAATATATATATATATATATATATAATATACATAATATAATATATTG
MAL13|MAL13P1.163               ------------------------------------------------
su_gi_contig_323                ------------------------------------------------
gi|21480606|gb|BQ577289.1|BQ577 ------------------------------------------------

MAL13P1.163                     TATAAAGCAGTGTTTTTTTAAAAAATATTTATGTATCATATATATAAT
MAL13|MAL13P1.163               ------------------------------------------------
su_gi_contig_323                ------------------------------------------------
gi|21480606|gb|BQ577289.1|BQ577 ------------------------------------------------

MAL13P1.163                     AAATGTACTTTATTTTGATATTCTTACATGTTATATGTAGTTATGTAT
MAL13|MAL13P1.163               ------------------------------------------------
su_gi_contig_323                ------------------------------------------------
gi|21480606|gb|BQ577289.1|BQ577 ------------------------------------------------

MAL13P1.163                     GTATAAGAAAAAATATAATAAAATTATTAAAAAAATATTTTATTATGC
MAL13|MAL13P1.163               ------------------------------------------------
su_gi_contig_323                ------------------------------------------------
gi|21480606|gb|BQ577289.1|BQ577 ------------------------------------------------

MAL13P1.163                     ATATGATTAATTATGTATCAAATACCCAATAATTCATATATATATTAT
MAL13|MAL13P1.163               ------------------------------------------------
su_gi_contig_323                ------------------------------------------------
gi|21480606|gb|BQ577289.1|BQ577 ------------------------------------------------

MAL13P1.163                     AATATATATATATATATGTTTTTTATTTTATATATAATCAGAATAATA
MAL13|MAL13P1.163               ------------------------------------------------
su_gi_contig_323                ------------------------------------------------
gi|21480606|gb|BQ577289.1|BQ577 ------------------------------------------------

MAL13P1.163                     AATAAATACATATATTTTATTATTAACATGTATAAAATATAATATTTA
MAL13|MAL13P1.163               ------------------------------------------------
su_gi_contig_323                ------------------------------------------------
gi|21480606|gb|BQ577289.1|BQ577 ------------------------------------------------

MAL13P1.163                     TATATATTATAATATTTGTAATAATTATAAAATATTATAAATATTCAT
MAL13|MAL13P1.163               ------------------------------------------------
su_gi_contig_323                ------------------------------------------------
gi|21480606|gb|BQ577289.1|BQ577 ------------------------------------------------

MAL13P1.163                     ATATTTTTATATATATTTTTTGTTTTGTATAACCATATGTTCTGCATT
MAL13|MAL13P1.163               ------------------------------------------------
su_gi_contig_323                ------------------------------------------------
gi|21480606|gb|BQ577289.1|BQ577 ------------------------------------------------

MAL13P1.163                     AAAAAGAAATAAAAATAAAAATATTATAAAAAAAAAATATTAATAAAT
MAL13|MAL13P1.163               ------------------------------------------------
su_gi_contig_323                ------------------------------------------------
gi|21480606|gb|BQ577289.1|BQ577 ------------------------------------------------

MAL13P1.163                     AAACCTATTTTTTTTTTTTTTTTTTTTTTTTTTAATACACTCATGATA
MAL13|MAL13P1.163               ------------------------------------------------
su_gi_contig_323                ------------------------------------------------
gi|21480606|gb|BQ577289.1|BQ577 ------------------------------------------------

MAL13P1.163                     TTATAATATATATAAAAATACTATTTAGAAAAATCATGTACAAGGAAT
MAL13|MAL13P1.163               ------------------------------------------------
su_gi_contig_323                ------------------------------------------------
gi|21480606|gb|BQ577289.1|BQ577 ------------------------------------------------

MAL13P1.163                     ATTATTAATATATATGTTTTTATAAAATTTGGATATAAATAAAAAAAT
MAL13|MAL13P1.163               ------------------------------------------------
su_gi_contig_323                ------------------------------------------------
gi|21480606|gb|BQ577289.1|BQ577 ------------------------------------------------

MAL13P1.163                     ATATAATAACATATTATAATATATATATTTATAATTATATTTATATTT
MAL13|MAL13P1.163               ------------------------------------------------
su_gi_contig_323                ------------------------------------------------
gi|21480606|gb|BQ577289.1|BQ577 ------------------------------------------------

MAL13P1.163                     ATATATTTATTATTATTTTTTTTTTTGGTTTCTTTTTTTTTTTAATAG
MAL13|MAL13P1.163               ------------------------------------------------
su_gi_contig_323                ------------------------------------------------
gi|21480606|gb|BQ577289.1|BQ577 ------------------------------------------------

MAL13P1.163                     TTATTAAAACAAGTATATATATATATATATATATATATATAAAAGTTA
MAL13|MAL13P1.163               ------------------------------------------------
su_gi_contig_323                ------------------------------------------------
gi|21480606|gb|BQ577289.1|BQ577 ------------------------------------------------

MAL13P1.163                     TAAATATTTTTATATATGTAATATTTTCAAAGGACAAGAAAGATATTT
MAL13|MAL13P1.163               ------------------------------------------------
su_gi_contig_323                ------------------------------------------------
gi|21480606|gb|BQ577289.1|BQ577 ------------------------------------------------

MAL13P1.163                     TATATAAAATAATTAATATAGCATAAAATAACCTGGGAAACATATATA
MAL13|MAL13P1.163               ------------------------------------------------
su_gi_contig_323                ------------------------------------------------
gi|21480606|gb|BQ577289.1|BQ577 ------------------------------------------------

MAL13P1.163                     TTATTATTATTATTATTATATGTCATAAAAAATATACATTATAATATA
MAL13|MAL13P1.163               ------------------------------------------------
su_gi_contig_323                ------------------------------------------------
gi|21480606|gb|BQ577289.1|BQ577 ------------------------------------------------

MAL13P1.163                     TATTATATATATTATATAATACATACACAGACCATATCATACATATCA
MAL13|MAL13P1.163               ------------------------------------------------
su_gi_contig_323                ------------------------------------------------
gi|21480606|gb|BQ577289.1|BQ577 ------------------------------------------------

MAL13P1.163                     TACATATATATATATATATATATATATATATTTATATATGTACACTTA
MAL13|MAL13P1.163               ------------------------------------------------
su_gi_contig_323                ------------------------------------------------
gi|21480606|gb|BQ577289.1|BQ577 ------------------------------------------------

MAL13P1.163                     AATGTGTTAATTCTGAATATAGCTTTTTATATAGTTACCACATAATAA
MAL13|MAL13P1.163               ------------------------------------------------
su_gi_contig_323                ------------------------------------------------
gi|21480606|gb|BQ577289.1|BQ577 ------------------------------------------------

MAL13P1.163                     TTATATATATTTTTTTATGAATATTTCATAATTCTTTACATAAACAAT
MAL13|MAL13P1.163               ------------------------------------------------
su_gi_contig_323                ------------------------------------------------
gi|21480606|gb|BQ577289.1|BQ577 ------------------------------------------------

MAL13P1.163                     CTTAAAATAATATGAAGGGGGTTAATGATTTTTTTAGAAAAGTGAACG
MAL13|MAL13P1.163               -----------ATGAAGGGGGTTAATGATTTTTTTAGAAAAGTGAACG
su_gi_contig_323                ------------------------------------------------
gi|21480606|gb|BQ577289.1|BQ577 ------------------------------------------------

MAL13P1.163                     ATGCAGAAAAAATGAAGAGATACCTGTCAGACCATAGCTCATCGATAA
MAL13|MAL13P1.163               ATGCAGAAAAAATGAAGAGATACCTGTCAGACCATAGCTCATCGATAA
su_gi_contig_323                ------------------------------------------------
gi|21480606|gb|BQ577289.1|BQ577 ------------------------------------------------

MAL13P1.163                     AAATATATTGTTTCTTTTTATTATTAGTTTTTATATTTTATCATTTAT
MAL13|MAL13P1.163               AAATATATTGTTTCTTTTTATTATTAGTTTTTATATTTTATCATTTAT
su_gi_contig_323                ------------------------------------------------
gi|21480606|gb|BQ577289.1|BQ577 ------------------------------------------------

MAL13P1.163                     TTTCAGATGGAGATTTTTCGTTTTTATTAACTCTATCATCAGTAATTA
MAL13|MAL13P1.163               TTTCAGATGGAGATTTTTCGTTTTTATTAACTCTATCATCAGTAATTA
su_gi_contig_323                ------------------------------------------------
gi|21480606|gb|BQ577289.1|BQ577 ------------------------------------------------

MAL13P1.163                     GTATGTTTTCTTTTCTTATGGTCTTTTTAAAAATAGAAATGAACAAGT
MAL13|MAL13P1.163               GTATGTTTTCTTTTCTTATGGTCTTTTTAAAAATAGAAATGAACAAGT
su_gi_contig_323                ------------------------------------------------
gi|21480606|gb|BQ577289.1|BQ577 ------------------------------------------------

MAL13P1.163                     CATGTGCAGGTGTTTCATTAAAAATGATGGAGTGTTATGTAGTTTTAA
MAL13|MAL13P1.163               CATGTGCAGGTGTTTCATTAAAAATGATGGAGTGTTATGTAGTTTTAA
su_gi_contig_323                ------------------------------------------------
gi|21480606|gb|BQ577289.1|BQ577 ------------------------------------------------

MAL13P1.163                     ATACATCAAGATTAATATCCATCGTACCATTTGAAGGATATTTACCAT
MAL13|MAL13P1.163               ATACATCAAGATTAATATCCATCGTACCATTTGAAGGATATTTACCAT
su_gi_contig_323                ------------------------------------------------
gi|21480606|gb|BQ577289.1|BQ577 ------------------------------------------------

MAL13P1.163                     ACGATAAAAGTGGAGATTGGCTATATCAATTAGTTGAAGCAGTTTCGC
MAL13|MAL13P1.163               ACGATAAAAGTGGAGATTGGCTATATCAATTAGTTGAAGCAGTTTCGC
su_gi_contig_323                ------------------------------------------------
gi|21480606|gb|BQ577289.1|BQ577 ------------------------------------------------

MAL13P1.163                     TATTTATTAATTGTTGTATTGTATACTTGTGTAGATATAAATACAAAA
MAL13|MAL13P1.163               TATTTATTAATTGTTGTATTGTATACTTGTGTAGATATAAATACAAAA
su_gi_contig_323                ------------------------------------------------
gi|21480606|gb|BQ577289.1|BQ577 ------------------------------------------------

MAL13P1.163                     ATACCTATGATAGTACCAATGATATTTTCAATAACCTATTTTTAATTA
MAL13|MAL13P1.163               ATACCTATGATAGTACCAATGATATTTTCAATAACCTATTTTTAATTA
su_gi_contig_323                ------------------------------------------------
gi|21480606|gb|BQ577289.1|BQ577 ------------------------------------------------

MAL13P1.163                     TACCAGCTTTTGTTATTGCAATTTTTGTACATCCATCATTGAATTCAT
MAL13|MAL13P1.163               TACCAGCTTTTGTTATTGCAATTTTTGTACATCCATCATTGAATTCAT
su_gi_contig_323                ----------------------------------ATCATTGAATTCAT
gi|21480606|gb|BQ577289.1|BQ577 ----------------------------------ATCATTGAATTCAT

MAL13P1.163                     TTCTTCCAGCTGATGTAAATAAAAAAAATTAAATATAAAAAATAATAA
MAL13|MAL13P1.163               TTCTTCCAGCTGAT----------------------------------
su_gi_contig_323                TTCTTCCAGCTGAT----------------------------------
gi|21480606|gb|BQ577289.1|BQ577 TTCTTCCAGCTGAT----------------------------------

MAL13P1.163                     AATATATGACACCCCAACAACTAGATATAAAGGGGGAAAAAAAATATA
MAL13|MAL13P1.163               ------------------------------------------------
su_gi_contig_323                ------------------------------------------------
gi|21480606|gb|BQ577289.1|BQ577 ------------------------------------------------

MAL13P1.163                     TATATATATATATATATATATATGTAGATATATATATTTTTTTTTTTT
MAL13|MAL13P1.163               ------------------------------------------------
su_gi_contig_323                ------------------------------------------------
gi|21480606|gb|BQ577289.1|BQ577 ------------------------------------------------

MAL13P1.163                     ATATGACAGCTAGCTATAAAAAAAAAAAAAAAAATTATTTTTTTTTTT
MAL13|MAL13P1.163               ------------------------------------------------
su_gi_contig_323                ------------------------------------------------
gi|21480606|gb|BQ577289.1|BQ577 ------------------------------------------------

MAL13P1.163                     ACCTGACAAACTAGCTAAAAGATATACATATATATATATATATATATT
MAL13|MAL13P1.163               ------------------------------------------------
su_gi_contig_323                ------------------------------------------------
gi|21480606|gb|BQ577289.1|BQ577 ------------------------------------------------

MAL13P1.163                     TTTATTTTGAAATAACAACATATTCATGTTTTACTTTTTTAATTATTT
MAL13|MAL13P1.163               ------------------------------------------------
su_gi_contig_323                ------------------------------------------------
gi|21480606|gb|BQ577289.1|BQ577 ------------------------------------------------

MAL13P1.163                     ATAGGTTGCTTGGTCATTTGCATTATATTTGGAGTCAGTTTGTGTATT
MAL13|MAL13P1.163               ----GTTGCTTGGTCATTTGCATTATATTTGGAGTCAGTTTGTGTATT
su_gi_contig_323                ----GTTGCTTGGTCATTTGCATTATATTTGGAGTCAGTTTGTGTATT
gi|21480606|gb|BQ577289.1|BQ577 ----GTTGCTTGGTCATTTGCATTATATTTGGAGTCAGTTTGTGTATT

MAL13P1.163                     ACCACAATTATCCATGTTTCAAAAAGAAGTAAAAAAAAAAATATAAAG
MAL13|MAL13P1.163               ACCACAATTATCCATGTTTCAAAAAGAA--------------------
su_gi_contig_323                ACCACAATTATCCATGTTTCAAAAAGAA--------------------
gi|21480606|gb|BQ577289.1|BQ577 ACCACAATTATCCATGTTTCAAAAAGAA--------------------

MAL13P1.163                     AATGATTATTTATGTATATTATAAAGTATATGTATATTCATTTGTTAA
MAL13|MAL13P1.163               ------------------------------------------------
su_gi_contig_323                ------------------------------------------------
gi|21480606|gb|BQ577289.1|BQ577 ------------------------------------------------

MAL13P1.163                     TATATATATATATATGTGCCTGTTTTTTTTTTTTTTTTTTTTTTTTTT
MAL13|MAL13P1.163               ------------------------------------------------
su_gi_contig_323                ------------------------------------------------
gi|21480606|gb|BQ577289.1|BQ577 ------------------------------------------------

MAL13P1.163                     TTTCAGGGAAAAGTTGCTGCATTTACTACTCACTTTTTGGCATCTCAG
MAL13|MAL13P1.163               ------GGAAAAGTTGCTGCATTTACTACTCACTTTTTGGCATCTCAG
su_gi_contig_323                ------GGAAAAGTTGCTGCATTTACTACTCACTTTTTGGCATCTCAG
gi|21480606|gb|BQ577289.1|BQ577 ------GGAAAAGTTGCTGCATTTACTACTCACTTTTTGGCATCTCAG

MAL13P1.163                     GCATTTTCAAAAGTAAAAAATAGTTCAAAAAAAAATATATGTATATAT
MAL13|MAL13P1.163               GCATTTTCAAAA------------------------------------
su_gi_contig_323                GCATTTTCAAAA------------------------------------
gi|21480606|gb|BQ577289.1|BQ577 GCATTTTCAAAA------------------------------------

MAL13P1.163                     TAAATATATATGTTGGTTTTATTCATATATCACATATATATATATATA
MAL13|MAL13P1.163               ------------------------------------------------
su_gi_contig_323                ------------------------------------------------
gi|21480606|gb|BQ577289.1|BQ577 ------------------------------------------------

MAL13P1.163                     TATATATATATATATTTATTTATTTATTTTTCATTTTAGGTTTTATCT
MAL13|MAL13P1.163               ---------------------------------------GTTTTATCT
su_gi_contig_323                ---------------------------------------GTTTTATCT
gi|21480606|gb|BQ577289.1|BQ577 ---------------------------------------GTTTTATCT

MAL13P1.163                     TTCTTATTTTGGATAGTGTCACACAAAGAATTGAACTCCTCAGATAAC
MAL13|MAL13P1.163               TTCTTATTTTGGATAGTGTCACACAAAGAATTGAACTCCTCAGATAAC
su_gi_contig_323                TTCTTATTTTGGATAGTGTCACACAAAGAATTGTACTCCTCAGATAAC
gi|21480606|gb|BQ577289.1|BQ577 TTCTTATTTTGGATAGTGTCACACAAAGAATTGTACTCCTCAGATAAC

MAL13P1.163                     ATTGTAAAATTAAAAAATCATTTTAATATGCAGACAATATGTATTTAT
MAL13|MAL13P1.163               ATT---------------------------------------------
su_gi_contig_323                ATTGTAAAATTAAAAAATCATTTTAATATGCAGACAATATGTATTTAT
gi|21480606|gb|BQ577289.1|BQ577 ATTGTAAAATTAAAAAATCATTTTAATATGCAGACAATATGTATTTAT

MAL13P1.163                     ATATGTACATTTATTATAATATATTCTTTTCTTTTCTTTTATTTTATT
MAL13|MAL13P1.163               ------------------------------------------------
su_gi_contig_323                ATATGTACATTTATTATAATATATTCTTTTCTTTTCTTTTATTTTATT
gi|21480606|gb|BQ577289.1|BQ577 ATATGTACATTTATTATAATATATTCTTTTCTTTTCTTTTATTTTATT

MAL13P1.163                     TTATTTTTTTTGTAGATTAAATCGTATGTTGGTTTTTGGGTTGTCATT
MAL13|MAL13P1.163               ---------------ATTAAATCGTATGTTGGTTTTTGGGTTGTCATT
su_gi_contig_323                TTATTTTTTTTGTAGATTAAATCGTATGTTGGTTTTTGGGTTGTCATT
gi|21480606|gb|BQ577289.1|BQ577 TTATTTTTTTTGTAGATTAAATCGTATGTTGGTTTTTGGGTTGTCATT

MAL13P1.163                     ATGCAAATCGTTCAACTTGTTTTAATGGGAGATTTTATTTATCATTAT
MAL13|MAL13P1.163               ATGCAAATCGTTCAACTTGTTTTAATGGGAGATTTTATTTATCATTAT
su_gi_contig_323                ATGCAAATCGTTCAACTTGTTTTAATGGGAGATTTTATTTATCATTAT
gi|21480606|gb|BQ577289.1|BQ577 ATGCAAATCGTTCAACTTGTTTTAATGGGAGATTTTATTTATCATTAT

MAL13P1.163                     ATAAGATGTTTAAGTAAGGGTGTGTCTTTTGACAATTTATTAAATGAA
MAL13|MAL13P1.163               ATAAGATGTTTAAGTAAGGGTGTGTCTTTTGACAATTTATTAAATGAA
su_gi_contig_323                ATAAGATGTTTAAGTAAGGGTGTGT-----------------------
gi|21480606|gb|BQ577289.1|BQ577 ATAAGATGTTTAAGTAAGGGTGTGT-----------------------

MAL13P1.163                     AATGTATGAGAAGATATAAGACACTATAATAAATCGAACTGTACATAT
MAL13|MAL13P1.163               AATGTATGA---------------------------------------
su_gi_contig_323                ------------------------------------------------
gi|21480606|gb|BQ577289.1|BQ577 ------------------------------------------------

MAL13P1.163                     ATATATATATATATATATATGTGTGTGTGAAAAAATAAAATGAATAAA
MAL13|MAL13P1.163               ------------------------------------------------
su_gi_contig_323                ------------------------------------------------
gi|21480606|gb|BQ577289.1|BQ577 ------------------------------------------------

MAL13P1.163                     TAAATGAATGCATAAAATTAAAGAACAGAAAAATATACCGAATGTTAT
MAL13|MAL13P1.163               ------------------------------------------------
su_gi_contig_323                ------------------------------------------------
gi|21480606|gb|BQ577289.1|BQ577 ------------------------------------------------

MAL13P1.163                     ATAAATTATTTGTTAATAAATTACTAATGTCATATAAATAATTCTTTA
MAL13|MAL13P1.163               ------------------------------------------------
su_gi_contig_323                ------------------------------------------------
gi|21480606|gb|BQ577289.1|BQ577 ------------------------------------------------

MAL13P1.163                     TAAAAACACATACCAAATATACTATGTTTAATGTGTACCCTTTTTATA
MAL13|MAL13P1.163               ------------------------------------------------
su_gi_contig_323                ------------------------------------------------
gi|21480606|gb|BQ577289.1|BQ577 ------------------------------------------------

MAL13P1.163                     TGTTTATTTTGTTATAATATATATAATTACCGATTCTTTTATATATAT
MAL13|MAL13P1.163               ------------------------------------------------
su_gi_contig_323                ------------------------------------------------
gi|21480606|gb|BQ577289.1|BQ577 ------------------------------------------------

MAL13P1.163                     AAATATATATATATATAATTCATATTTTTTAAGTGATTATACAAGGGA
MAL13|MAL13P1.163               ------------------------------------------------
su_gi_contig_323                ------------------------------------------------
gi|21480606|gb|BQ577289.1|BQ577 ------------------------------------------------

MAL13P1.163                     TGAGAAAAAAAAAAAAAAAAAAAACAAACAAAATACAAATAAAAAAAA
MAL13|MAL13P1.163               ------------------------------------------------
su_gi_contig_323                ------------------------------------------------
gi|21480606|gb|BQ577289.1|BQ577 ------------------------------------------------

MAL13P1.163                     TACAACAATTAGGAAAAATATTTAACATAACATGTATATAATATATAC
MAL13|MAL13P1.163               ------------------------------------------------
su_gi_contig_323                ------------------------------------------------
gi|21480606|gb|BQ577289.1|BQ577 ------------------------------------------------

MAL13P1.163                     GCATATGTATGTTTTTATTTATTTATATGTTTTTTTTTATTAATTGTA
MAL13|MAL13P1.163               ------------------------------------------------
su_gi_contig_323                ------------------------------------------------
gi|21480606|gb|BQ577289.1|BQ577 ------------------------------------------------

MAL13P1.163                     AATTATGTATAATTTTTAAAAATTATTTCACATATATTAAAATATAAA
MAL13|MAL13P1.163               ------------------------------------------------
su_gi_contig_323                ------------------------------------------------
gi|21480606|gb|BQ577289.1|BQ577 ------------------------------------------------

MAL13P1.163                     TATGCATATATATATATTATATATATATATATATATATATATATATAT
MAL13|MAL13P1.163               ------------------------------------------------
su_gi_contig_323                ------------------------------------------------
gi|21480606|gb|BQ577289.1|BQ577 ------------------------------------------------

MAL13P1.163                     ATATATATATATATCTTTTTTTTTTTTTTTTTTTATAATATATAACAG
MAL13|MAL13P1.163               ------------------------------------------------
su_gi_contig_323                ------------------------------------------------
gi|21480606|gb|BQ577289.1|BQ577 ------------------------------------------------

MAL13P1.163                     AAATAATTATATTTTCGAATTATTTCATTTCTTTTATGTTCCATATAA
MAL13|MAL13P1.163               ------------------------------------------------
su_gi_contig_323                ------------------------------------------------
gi|21480606|gb|BQ577289.1|BQ577 ------------------------------------------------

MAL13P1.163                     ATTTATATATATTATATATATATCTACATATATGTTCATTATTTGTTT
MAL13|MAL13P1.163               ------------------------------------------------
su_gi_contig_323                ------------------------------------------------
gi|21480606|gb|BQ577289.1|BQ577 ------------------------------------------------

MAL13P1.163                     TTTTATATATATATATAATAATATACGTTTATTTGTTTTCTCTTTATA
MAL13|MAL13P1.163               ------------------------------------------------
su_gi_contig_323                ------------------------------------------------
gi|21480606|gb|BQ577289.1|BQ577 ------------------------------------------------

MAL13P1.163                     TATTATATATATATAAATATATATATATACCTTTTTTTATTTTTGTTT
MAL13|MAL13P1.163               ------------------------------------------------
su_gi_contig_323                ------------------------------------------------
gi|21480606|gb|BQ577289.1|BQ577 ------------------------------------------------

MAL13P1.163                     TTTTTTTTTTTTTTTAAAGAAATTCTTAAAAAAAAGACCATTTTTCTT
MAL13|MAL13P1.163               ------------------------------------------------
su_gi_contig_323                ------------------------------------------------
gi|21480606|gb|BQ577289.1|BQ577 ------------------------------------------------

MAL13P1.163                     TATAAATATACCATTCTGTTTAATTATTAAAAATGATATATAATATTA
MAL13|MAL13P1.163               ------------------------------------------------
su_gi_contig_323                ------------------------------------------------
gi|21480606|gb|BQ577289.1|BQ577 ------------------------------------------------

MAL13P1.163                     AATATATATAATAATATAGTTATTATTTTTTTTTTTTTTTTTTATCCT
MAL13|MAL13P1.163               ------------------------------------------------
su_gi_contig_323                ------------------------------------------------
gi|21480606|gb|BQ577289.1|BQ577 ------------------------------------------------

MAL13P1.163                     TTTCTATCTGTCAAGAAGAAATAATAATAAATCCATAAATGTTTAACA
MAL13|MAL13P1.163               ------------------------------------------------
su_gi_contig_323                ------------------------------------------------
gi|21480606|gb|BQ577289.1|BQ577 ------------------------------------------------

MAL13P1.163                     CAATTAAACGTTCTTTCTCCCTTTTTAAAATTAATATATAAATATATA
MAL13|MAL13P1.163               ------------------------------------------------
su_gi_contig_323                ------------------------------------------------
gi|21480606|gb|BQ577289.1|BQ577 ------------------------------------------------

MAL13P1.163                     TTTTTTTATTATTATTAAAAAAAAAGTATATATAAATATATATATATA
MAL13|MAL13P1.163               ------------------------------------------------
su_gi_contig_323                ------------------------------------------------
gi|21480606|gb|BQ577289.1|BQ577 ------------------------------------------------

MAL13P1.163                     TAAATAAATTTATCTATTAATTGATGATTATCGATTATTTGTATTGTT
MAL13|MAL13P1.163               ------------------------------------------------
su_gi_contig_323                ------------------------------------------------
gi|21480606|gb|BQ577289.1|BQ577 ------------------------------------------------

MAL13P1.163                     TCTTATTAATTTTTTTTTTTAATATTTTCCCCCCCATCCCATATTTAT
MAL13|MAL13P1.163               ------------------------------------------------
su_gi_contig_323                ------------------------------------------------
gi|21480606|gb|BQ577289.1|BQ577 ------------------------------------------------

MAL13P1.163                     TTATTTAATAATTTTTATTATATATATATTATATATATATATATATAT
MAL13|MAL13P1.163               ------------------------------------------------
su_gi_contig_323                ------------------------------------------------
gi|21480606|gb|BQ577289.1|BQ577 ------------------------------------------------

MAL13P1.163                     ATTTTTTTTTTTTTTTTTTTTTTTCACATTTGTTAAGGTAAAATATGT
MAL13|MAL13P1.163               ------------------------------------------------
su_gi_contig_323                ------------------------------------------------
gi|21480606|gb|BQ577289.1|BQ577 ------------------------------------------------

MAL13P1.163                     AAGCAAATATATAATTTTCTTAAAAAACCTTATTATTAATATTATTAT
MAL13|MAL13P1.163               ------------------------------------------------
su_gi_contig_323                ------------------------------------------------
gi|21480606|gb|BQ577289.1|BQ577 ------------------------------------------------

MAL13P1.163                     TATTATTATATATAACAAAAAAAATATTTTGCTTGTACAAGGGACAAA
MAL13|MAL13P1.163               ------------------------------------------------
su_gi_contig_323                ------------------------------------------------
gi|21480606|gb|BQ577289.1|BQ577 ------------------------------------------------

MAL13P1.163                     AATATATATAAACAAAAGTAATAAAGAATGGATACTTTTAACAATGTT
MAL13|MAL13P1.163               ------------------------------------------------
su_gi_contig_323                ------------------------------------------------
gi|21480606|gb|BQ577289.1|BQ577 ------------------------------------------------

MAL13P1.163                     TTTAATTAAGAAAAGATTTCTGAGTTTTTATAATATAATTTCAACATC
MAL13|MAL13P1.163               ------------------------------------------------
su_gi_contig_323                ------------------------------------------------
gi|21480606|gb|BQ577289.1|BQ577 ------------------------------------------------

MAL13P1.163                     ACCTATTTTGAATAAGAAATT
MAL13|MAL13P1.163               ---------------------
su_gi_contig_323                ---------------------
gi|21480606|gb|BQ577289.1|BQ577 ---------------------

;

endblock;
