# Supplementary material for: cDNA sequences reveal considerable gene prediction inaccuracy in the Plasmodium falciparum genome
Source: BMC Genomics. 2007 Jul 27;8:255. doi: 10.1186/1471-2164-8-255 (PMC1978503; doi:10.1186/1471-2164-8-255)
Supplement: Additional file 3 — Genes with cDNA sequences not matching predicted CDS perfectly. Aligned cDNA and predicted CDS sequences can be viewed by double clicking the hyper-linked gene names in the Excel file. [file 1471-2164-8-255-S3.zip › MAL13P1.185.TXT]

#NEXUS

[!This data assembled using Sequencher, from Gene Codes Corporation.]
begin data;
   dimensions ntax=4 nchar=4981;
   format datatype=dna gap=- interleave=yes;
   matrix

MAL13P1.185                     ATAACTCTAATACATCTCCTAATTTACATAAATTATTTGAAACAGTAT
MAL13|MAL13P1.185               ------------------------------------------------
su_gi_contig_1639               ------------------------------------------------
gi|16250630|gb|BI936158.1|BI936 ------------------------------------------------

MAL13P1.185                     CAACCATATTTATAATTTTAAATATATTCTCTTCTTTACATATTTTAC
MAL13|MAL13P1.185               ------------------------------------------------
su_gi_contig_1639               ------------------------------------------------
gi|16250630|gb|BI936158.1|BI936 ------------------------------------------------

MAL13P1.185                     TTAATATATTATCACAACTCCGTATGCATGCATAACTACATTTTATAA
MAL13|MAL13P1.185               ------------------------------------------------
su_gi_contig_1639               ------------------------------------------------
gi|16250630|gb|BI936158.1|BI936 ------------------------------------------------

MAL13P1.185                     TACCATCTCCATTATTTTTTATACCATTTAATTCTAATAAATATCCTC
MAL13|MAL13P1.185               ------------------------------------------------
su_gi_contig_1639               ------------------------------------------------
gi|16250630|gb|BI936158.1|BI936 ------------------------------------------------

MAL13P1.185                     CTATTTCTTTATTTCGTCTATTTATATCTTCTAATATTTTATCAATTT
MAL13|MAL13P1.185               ------------------------------------------------
su_gi_contig_1639               ------------------------------------------------
gi|16250630|gb|BI936158.1|BI936 ------------------------------------------------

MAL13P1.185                     TATTTTTTTCATCATCATTTAAAATATCTGTGGAACCAACATAATCAT
MAL13|MAL13P1.185               ------------------------------------------------
su_gi_contig_1639               ------------------------------------------------
gi|16250630|gb|BI936158.1|BI936 ------------------------------------------------

MAL13P1.185                     AAAAACACGATGAAGGAATATTCTCATTTATAATATTATTATTATTAT
MAL13|MAL13P1.185               ------------------------------------------------
su_gi_contig_1639               ------------------------------------------------
gi|16250630|gb|BI936158.1|BI936 ------------------------------------------------

MAL13P1.185                     TATTATTATTGTATATTTTTTCTTTTTTGTCATGAATTATTAATTTGT
MAL13|MAL13P1.185               ------------------------------------------------
su_gi_contig_1639               ------------------------------------------------
gi|16250630|gb|BI936158.1|BI936 ------------------------------------------------

MAL13P1.185                     TACAACTTTTTTTCACAAGGTTTTTCAAATTTAATTTATTCCATATTT
MAL13|MAL13P1.185               ------------------------------------------------
su_gi_contig_1639               ------------------------------------------------
gi|16250630|gb|BI936158.1|BI936 ------------------------------------------------

MAL13P1.185                     TATATAAACCACTTTCCCTATTTACCTTTTCCCAAAAATAGTTTCGCT
MAL13|MAL13P1.185               ------------------------------------------------
su_gi_contig_1639               ------------------------------------------------
gi|16250630|gb|BI936158.1|BI936 ------------------------------------------------

MAL13P1.185                     TAAAAATGGTTCCCCTCAAATGTGTTCTATAACATTTTATACCTCTCA
MAL13|MAL13P1.185               ------------------------------------------------
su_gi_contig_1639               ------------------------------------------------
gi|16250630|gb|BI936158.1|BI936 ------------------------------------------------

MAL13P1.185                     GTTTGTAGGATATATGATTCATTTTTCTTTTTATTTTAAGCATAAAGA
MAL13|MAL13P1.185               ------------------------------------------------
su_gi_contig_1639               ------------------------------------------------
gi|16250630|gb|BI936158.1|BI936 ------------------------------------------------

MAL13P1.185                     AGGTATGAATATAAATATGAATATATATATATATATATATATATATAT
MAL13|MAL13P1.185               ------------------------------------------------
su_gi_contig_1639               ------------------------------------------------
gi|16250630|gb|BI936158.1|BI936 ------------------------------------------------

MAL13P1.185                     ATATTTCAATATTGTTATGAACAATTAGTGTGTCATATAAATGTCCTT
MAL13|MAL13P1.185               ------------------------------------------------
su_gi_contig_1639               ------------------------------------------------
gi|16250630|gb|BI936158.1|BI936 ------------------------------------------------

MAL13P1.185                     AATTTACACATATATTAAATATATTATATAGATAAATAAATAAATATA
MAL13|MAL13P1.185               ------------------------------------------------
su_gi_contig_1639               ------------------------------------------------
gi|16250630|gb|BI936158.1|BI936 ------------------------------------------------

MAL13P1.185                     TATATATATATATATTTTATTTCTTCTCTCTTTTCGTTATAAGGTCCT
MAL13|MAL13P1.185               ------------------------------------------------
su_gi_contig_1639               ------------------------------------------------
gi|16250630|gb|BI936158.1|BI936 ------------------------------------------------

MAL13P1.185                     TTTCAACAAAGTAAATATATTGGAGAATATAAATACAATAAAATCCGT
MAL13|MAL13P1.185               ------------------------------------------------
su_gi_contig_1639               ------------------------------------------------
gi|16250630|gb|BI936158.1|BI936 ------------------------------------------------

MAL13P1.185                     GAAAAAAACAATGGTAAAAATATTATCTACATTTTCATAAACCCATAA
MAL13|MAL13P1.185               ------------------------------------------------
su_gi_contig_1639               ------------------------------------------------
gi|16250630|gb|BI936158.1|BI936 ------------------------------------------------

MAL13P1.185                     TATAAATATAAAATTTTTGGTTTTACTTATACTTTCTTTTTTTCTTTT
MAL13|MAL13P1.185               ------------------------------------------------
su_gi_contig_1639               ------------------------------------------------
gi|16250630|gb|BI936158.1|BI936 ------------------------------------------------

MAL13P1.185                     TTAATATATACTGACTTTTGTTGTATATCTTATATTTTCTTTTTTTTT
MAL13|MAL13P1.185               ------------------------------------------------
su_gi_contig_1639               ------------------------------------------------
gi|16250630|gb|BI936158.1|BI936 ------------------------------------------------

MAL13P1.185                     TTTTTCTCCTTCACATTTTAAATTCTCATATAGTACTGCAGTTATTAA
MAL13|MAL13P1.185               ------------------------------------------------
su_gi_contig_1639               ------------------------------------------------
gi|16250630|gb|BI936158.1|BI936 ------------------------------------------------

MAL13P1.185                     TACCAGGAAAATATATATAATAAAATAATCACGTATATATTGAAAACA
MAL13|MAL13P1.185               ------------------------------------------------
su_gi_contig_1639               ------------------------------------------------
gi|16250630|gb|BI936158.1|BI936 ------------------------------------------------

MAL13P1.185                     AGAACAATAAAAATAAATTTAAAAAGAATTAAACAAAATTGAAAAAAA
MAL13|MAL13P1.185               ------------------------------------------------
su_gi_contig_1639               ------------------------------------------------
gi|16250630|gb|BI936158.1|BI936 ------------------------------------------------

MAL13P1.185                     AATTGTGTATAAAATATTATAATATATAATATATTATTTGTATAAAAA
MAL13|MAL13P1.185               ------------------------------------------------
su_gi_contig_1639               ------------------------------------------------
gi|16250630|gb|BI936158.1|BI936 ------------------------------------------------

MAL13P1.185                     ACTAAATTCAAAATAAATTTTTTTTTTTTTTTTTTTTAAATTCACCCA
MAL13|MAL13P1.185               ------------------------------------------------
su_gi_contig_1639               ------------------------------------------------
gi|16250630|gb|BI936158.1|BI936 ------------------------------------------------

MAL13P1.185                     AGTCCTATAACAAGGTAAGGAAAAGTTCAAAATAAAATATATCTATAT
MAL13|MAL13P1.185               ------------------------------------------------
su_gi_contig_1639               ------------------------------------------------
gi|16250630|gb|BI936158.1|BI936 ------------------------------------------------

MAL13P1.185                     CTATATATATATATGTAATATTAATTTATGTATATATATATATATATA
MAL13|MAL13P1.185               ------------------------------------------------
su_gi_contig_1639               ------------------------------------------------
gi|16250630|gb|BI936158.1|BI936 ------------------------------------------------

MAL13P1.185                     TATATATAATAAAATATAAAAATTATAATTATTGTAAAAAACTTCATT
MAL13|MAL13P1.185               ------------------------------------------------
su_gi_contig_1639               ------------------------------------------------
gi|16250630|gb|BI936158.1|BI936 ------------------------------------------------

MAL13P1.185                     TACTAATTTTATTTATTTATTATTATTATTTAGTTATTTATTTTATCT
MAL13|MAL13P1.185               ------------------------------------------------
su_gi_contig_1639               ------------------------------------------------
gi|16250630|gb|BI936158.1|BI936 ------------------------------------------------

MAL13P1.185                     TATTATTTATGAATTTATTTTTGTTATCCTAATAAAAATATATATTAT
MAL13|MAL13P1.185               ------------------------------------------------
su_gi_contig_1639               ------------------------------------------------
gi|16250630|gb|BI936158.1|BI936 ------------------------------------------------

MAL13P1.185                     ATTTATAAGGAAAATGGTTCTTGGATATATTTTAAAATAAAAAATTTA
MAL13|MAL13P1.185               ------------------------------------------------
su_gi_contig_1639               ------------------------------------------------
gi|16250630|gb|BI936158.1|BI936 ------------------------------------------------

MAL13P1.185                     TATAATGTCCAAATGAATAGAATTGATATATCGAATTTTGATTTTCTA
MAL13|MAL13P1.185               ------------ATGAATAGAATTGATATATCGAATTTTGATTTTCTA
su_gi_contig_1639               ------------------------------------------------
gi|16250630|gb|BI936158.1|BI936 ------------------------------------------------

MAL13P1.185                     TATGTAATAGGAAAAGGAACTTATGGTAATTTAATTACACATATCATA
MAL13|MAL13P1.185               TATGTAATAGGAAAAGGAACTTATGG----------------------
su_gi_contig_1639               ------------------------------------------------
gi|16250630|gb|BI936158.1|BI936 ------------------------------------------------

MAL13P1.185                     AGTATATACCTAAGAACATTTATAACATCGAATATGCATATATAAATA
MAL13|MAL13P1.185               ------------------------------------------------
su_gi_contig_1639               ------------------------------------------------
gi|16250630|gb|BI936158.1|BI936 ------------------------------------------------

MAL13P1.185                     AATAAATAAATATATATATATATATATATATATATATATATATATATA
MAL13|MAL13P1.185               ------------------------------------------------
su_gi_contig_1639               ------------------------------------------------
gi|16250630|gb|BI936158.1|BI936 ------------------------------------------------

MAL13P1.185                     TATATATATATATTTTAATTCGTAGGAATAGTATATAAGGCCTTAGAT
MAL13|MAL13P1.185               --------------------------AATAGTATATAAGGCCTTAGAT
su_gi_contig_1639               ------------------------------------------------
gi|16250630|gb|BI936158.1|BI936 ------------------------------------------------

MAL13P1.185                     AAAAAAGAAAATAACTTTGTTGCAATAAAAAAAATTATAAATCTTTGT
MAL13|MAL13P1.185               AAAAAAGAAAATAACTTTGTTGCAATAAAAAAAATTATAAATCTTTGT
su_gi_contig_1639               ------------------------------------------------
gi|16250630|gb|BI936158.1|BI936 ------------------------------------------------

MAL13P1.185                     GATGAAAATTATGGAATAAGCAAATGTATATTAAGAGAGTTGACCATA
MAL13|MAL13P1.185               GATGAAAATTATGGAATAAGCAAATGTATATTAAGAGAGTTGACCATA
su_gi_contig_1639               ------------------------------------------------
gi|16250630|gb|BI936158.1|BI936 ------------------------------------------------

MAL13P1.185                     CTACAAAAAATCAAACACAAAAATATAATAAGTATGTAAACTTTTTAA
MAL13|MAL13P1.185               CTACAAAAAATCAAACACAAAAATATAATAA-----------------
su_gi_contig_1639               ------------------------------------------------
gi|16250630|gb|BI936158.1|BI936 ------------------------------------------------

MAL13P1.185                     GAATAACGCAGAAAAAAAAAAATAAAATAAAATAATAAAATAATACAT
MAL13|MAL13P1.185               ------------------------------------------------
su_gi_contig_1639               ------------------------------------------------
gi|16250630|gb|BI936158.1|BI936 ------------------------------------------------

MAL13P1.185                     CAATTGTGATATGGAAGTCTTGCAATAAATTAATACATATATAAATAT
MAL13|MAL13P1.185               ------------------------------------------------
su_gi_contig_1639               ------------------------------------------------
gi|16250630|gb|BI936158.1|BI936 ------------------------------------------------

MAL13P1.185                     ATTATTTTATTTTATTTTTTCCCATCTTTTCAGATTTAAAATACGTTT
MAL13|MAL13P1.185               ---------------------------------ATTTAAAATACGTTT
su_gi_contig_1639               ------------------------------------------------
gi|16250630|gb|BI936158.1|BI936 ------------------------------------------------

MAL13P1.185                     TTTATGGAAAAGACATAGAAGATAAATTGAAAGGAGAAAACCTGGAAA
MAL13|MAL13P1.185               TTTATGGAAAAGACATAGAAGATAAATTGAAAGGAGAAAACCTGGAAA
su_gi_contig_1639               ------------------------------------------------
gi|16250630|gb|BI936158.1|BI936 ------------------------------------------------

MAL13P1.185                     ATTCATGTTTATATTTGGTAATAAAAAGAAAAGAAAATGGAAAGAATT
MAL13|MAL13P1.185               ATTCATGTTTATATTTGG------------------------------
su_gi_contig_1639               ------------------------------------------------
gi|16250630|gb|BI936158.1|BI936 ------------------------------------------------

MAL13P1.185                     TATCCTATATAAAAATATGAATATAAATATAAAAATATATATATATAT
MAL13|MAL13P1.185               ------------------------------------------------
su_gi_contig_1639               ------------------------------------------------
gi|16250630|gb|BI936158.1|BI936 ------------------------------------------------

MAL13P1.185                     ATATATATATATATATATTTATTTTTCATATATTAGGCCTTCGAATAT
MAL13|MAL13P1.185               -------------------------------------CCTTCGAATAT
su_gi_contig_1639               ------------------------------------------------
gi|16250630|gb|BI936158.1|BI936 ------------------------------------------------

MAL13P1.185                     TGCGATATAGATTTATTTAATTTAATTAAAAAGCATAATTTGAATATT
MAL13|MAL13P1.185               TGCGATATAGATTTATTTAATTTAATTAAAAAGCATAATTTGAATATT
su_gi_contig_1639               ----------ATTTATTTAATTTAATTAAAAAGCATAATTTGAATATT
gi|16250630|gb|BI936158.1|BI936 ----------ATTTATTTAATTTAATTAAAAAGCATAATTTGAATATT

MAL13P1.185                     AAAGAAATAAAGTATATAATTTTTGAATTATTATTGGCGTTAAGTTAT
MAL13|MAL13P1.185               AAAGAAATAAAGTATATAATTTTTGAATTATTATTGGCGTTAAGTTAT
su_gi_contig_1639               AAAGAAATAAAGTATATAATTTTTGAATTATTATTGGCGTTAAGTTAT
gi|16250630|gb|BI936158.1|BI936 AAAGAAATAAAGTATATAATTTTTGAATTATTATTGGCGTTAAGTTAT

MAL13P1.185                     TTTCATTCAAATAATTATATACATAGGGATATAAAACCAGAAAACATT
MAL13|MAL13P1.185               TTTCATTCAAATAATTATATACATAGGGATATAAAACCAGAAAACATT
su_gi_contig_1639               TTTCATTCAAATAATTATATACATAGGGATATAAAACCAGAAAACATT
gi|16250630|gb|BI936158.1|BI936 TTTCATTCAAATAATTATATACATAGGGATATAAAACCAGAAAACATT

MAL13P1.185                     TTTATTACGTCTGAAGGGGAAATAAAATTAGGAGACTTAGGTATGTCT
MAL13|MAL13P1.185               TTTATTACGTCTGAAGGGGAAATAAAATTAGGAGACTTAGGTATGTCT
su_gi_contig_1639               TTTATTACGTCTGAAGGGGAAATAAAATTAGGAGACTTAGGTATGTCT
gi|16250630|gb|BI936158.1|BI936 TTTATTACGTCTGAAGGGGAAATAAAATTAGGAGACTTAGGTATGTCT

MAL13P1.185                     GTTGAAAAAAGTGACCACATGACACCTACTGTTGTAACCTTATGGTAT
MAL13|MAL13P1.185               GTTGAAAAAAGTGACCACATGACACCTACTGTTGTAACCTTATGGTAT
su_gi_contig_1639               GTTGAAAAAAGTGACCACATGACACCTACTGTTGTAACCTTATGGTAT
gi|16250630|gb|BI936158.1|BI936 GTTGAAAAAAGTGACCACATGACACCTACTGTTGTAACCTTATGGTAT

MAL13P1.185                     AGAGCTCCAGAAATTTTATTGAAATCAACTAATTATGACCAGAAGGTT
MAL13|MAL13P1.185               AGAGCTCCAGAAATTTTATTGAAATCAACTAATTATGACCAGAAGGTT
su_gi_contig_1639               AGAGCTCCAGAAATTTTATTGAAATCAACTAATTATGACCAGAAGGTT
gi|16250630|gb|BI936158.1|BI936 AGAGCTCCAGAAATTTTATTGAAATCAACTAATTATGACCAGAAGGTT

MAL13P1.185                     GATATATGGAGTTTGGGTTGTTTATTCATGGAATTAATACAGGGAAGG
MAL13|MAL13P1.185               GATATATGGAGTTTGGGTTGTTTATTCATGGAATTAATACAGGGAAG-
su_gi_contig_1639               GATATATGGAGTTTGGGTTGTTTATTCATGGAATTAATACAGGGAAG-
gi|16250630|gb|BI936158.1|BI936 GATATATGGAGTTTGGGTTGTTTATTCATGGAATTAATACAGGGAAG-

MAL13P1.185                     TATGATAACAAATATTATAAAAACAATCACACACACATATATATATAT
MAL13|MAL13P1.185               ------------------------------------------------
su_gi_contig_1639               ------------------------------------------------
gi|16250630|gb|BI936158.1|BI936 ------------------------------------------------

MAL13P1.185                     ATATATATATATATATATATATATAATTGTTCTGCATAATGAAATGAC
MAL13|MAL13P1.185               ------------------------------------------------
su_gi_contig_1639               ------------------------------------------------
gi|16250630|gb|BI936158.1|BI936 ------------------------------------------------

MAL13P1.185                     ATTATTGATATTCATTTTTTATTTATTTTTTAAGACCTTTATTTCCAG
MAL13|MAL13P1.185               ----------------------------------ACCTTTATTTCCAG
su_gi_contig_1639               ------------------------------------------------
gi|16250630|gb|BI936158.1|BI936 ------------------------------------------------

MAL13P1.185                     GAAAAAATGACTGCACTCAGGTATAATCCAAATGGGCAATATATATAT
MAL13|MAL13P1.185               GAAAAAATGACTGCACTCAG----------------------------
su_gi_contig_1639               ------------------------------------------------
gi|16250630|gb|BI936158.1|BI936 ------------------------------------------------

MAL13P1.185                     ATATATATATATATATATATATATATATATATATTTTTATGTGTATAA
MAL13|MAL13P1.185               ------------------------------------------------
su_gi_contig_1639               ------------------------------------------------
gi|16250630|gb|BI936158.1|BI936 ------------------------------------------------

MAL13P1.185                     TATAAAGTTGTATATATTTTTAAAAATATGTATATATGTAATATATAT
MAL13|MAL13P1.185               ------------------------------------------------
su_gi_contig_1639               ------------------------------------------------
gi|16250630|gb|BI936158.1|BI936 ------------------------------------------------

MAL13P1.185                     TTATATATTTATATATGTCAGCTAGAACTGATTTATTTATTACTTGGT
MAL13|MAL13P1.185               ---------------------CTAGAACTGATTTATTTATTACTTGGT
su_gi_contig_1639               ---------------------CTAGAACTGATTTATTTATTACTTGGT
gi|16250630|gb|BI936158.1|BI936 ---------------------CTAGAACTGATTTATTTATTACTTGGT

MAL13P1.185                     GATAAGGATAAATTAACAACTGTTGACAAAGAAAGAAAGGATATGTTT
MAL13|MAL13P1.185               GATAAGGATAAATTAACAACTGTTGACAAAGAAAGAAAGGATATGTTT
su_gi_contig_1639               GATAAGGATAAATTAACAACTGTTGACAAAGAAAGAAAGGATATGTTT
gi|16250630|gb|BI936158.1|BI936 GATAAGGATAAATTAACAACTGTTGACAAAGAAAGAAAGGATATGTTT

MAL13P1.185                     CCATATTTTGAGGTACGTAGAAATATTTCGAGAAATAAAAAAAATATA
MAL13|MAL13P1.185               CCATATTTTGAG------------------------------------
su_gi_contig_1639               CCATATTTTGAG------------------------------------
gi|16250630|gb|BI936158.1|BI936 CCATATTTTGAG------------------------------------

MAL13P1.185                     AAATGAAAAGATAAAATATAAAAACTCAAATTGATATAATATTAATTA
MAL13|MAL13P1.185               ------------------------------------------------
su_gi_contig_1639               ------------------------------------------------
gi|16250630|gb|BI936158.1|BI936 ------------------------------------------------

MAL13P1.185                     AAAAATATATATATATATATATTTATATGTGTGTAATTAAATAAAAAT
MAL13|MAL13P1.185               ------------------------------------------------
su_gi_contig_1639               ------------------------------------------------
gi|16250630|gb|BI936158.1|BI936 ------------------------------------------------

MAL13P1.185                     CTATACCTTATTGTGAATACAGATATTTATTACTTCCTGACCTTTTAT
MAL13|MAL13P1.185               ------------------------------------------------
su_gi_contig_1639               ------------------------------------------------
gi|16250630|gb|BI936158.1|BI936 ------------------------------------------------

MAL13P1.185                     TTTTTTTTTAGATAAATATGTTAAAAGATGCTATAGATGATGAACATA
MAL13|MAL13P1.185               -----------ATAAATATGTTAAAAGATGCTATAGATGATGAACATA
su_gi_contig_1639               -----------ATAAATATGTTAAAAGATGCTATAGATGATGAACATA
gi|16250630|gb|BI936158.1|BI936 -----------ATAAATATGTTAAAAGATGCTATAGATGATGAACATA

MAL13P1.185                     CATTAGATTTAATTTCTAAAATGTTAATATATGACCCTAACTACAGAA
MAL13|MAL13P1.185               CATTAGATTTAATTTCTAAAATGTTAATATATGACCCTAACTACAGAA
su_gi_contig_1639               CATTAGATTTAATTTCTAAAATGTTAATATATGACCCTAACTACAGAA
gi|16250630|gb|BI936158.1|BI936 CATTAGATTTAATTTCTAAAATGTTAATATATGACCCTAACTACAGAA

MAL13P1.185                     TATCATCAAAAGAAGGTTAGTTCATGATGTGTAATTTATGAGATTATA
MAL13|MAL13P1.185               TATCATCAAAAGAAG---------------------------------
su_gi_contig_1639               TATCATCAAAAGAAG---------------------------------
gi|16250630|gb|BI936158.1|BI936 TATCATCAAAAGAAG---------------------------------

MAL13P1.185                     TATAAATATATTTCTCATTATTTATTTGCACACTTATATCATTATATA
MAL13|MAL13P1.185               ------------------------------------------------
su_gi_contig_1639               ------------------------------------------------
gi|16250630|gb|BI936158.1|BI936 ------------------------------------------------

MAL13P1.185                     TATATATATATATATTTATTTATTATTTATTTTTTATTGTGATTATAT
MAL13|MAL13P1.185               ------------------------------------------------
su_gi_contig_1639               ------------------------------------------------
gi|16250630|gb|BI936158.1|BI936 ------------------------------------------------

MAL13P1.185                     TTCATTTAACTACTTTTTTCATATGTAATTATAATAATTACGTTTTTG
MAL13|MAL13P1.185               ------------------------------------------------
su_gi_contig_1639               ------------------------------------------------
gi|16250630|gb|BI936158.1|BI936 ------------------------------------------------

MAL13P1.185                     TTATTTTTATGGTAGCTTTGAAGCATCCTTGTTTCCAGGACATTGAGC
MAL13|MAL13P1.185               ---------------CTTTGAAGCATCCTTGTTTCCAGGACATTGAGC
su_gi_contig_1639               ---------------CTTTGAAGCATCCTTGTTTCCAGGACATTGAGC
gi|16250630|gb|BI936158.1|BI936 ---------------CTTTGAAGCATCCTTGTTTCCAGGACATTGAGC

MAL13P1.185                     AAGTAAAATTCTCTTATAATTTTTAAAGCACAAATTAAAATAAAAAAA
MAL13|MAL13P1.185               AAGTAAAATTCTCTTATAATTTTTAA----------------------
su_gi_contig_1639               AAGTAAAATTCTCTTATAATTTTT------------------------
gi|16250630|gb|BI936158.1|BI936 AAGTAAAATTCTCTTATAATTTTT------------------------

MAL13P1.185                     AAAAAAAAAGGAAAAAAAATTGAAAAAAAAGATAGAGAACATAAGAGA
MAL13|MAL13P1.185               ------------------------------------------------
su_gi_contig_1639               ------------------------------------------------
gi|16250630|gb|BI936158.1|BI936 ------------------------------------------------

MAL13P1.185                     AATATATATATATATATAATAAAATATATATCTTTTCTTATTATTATT
MAL13|MAL13P1.185               ------------------------------------------------
su_gi_contig_1639               ------------------------------------------------
gi|16250630|gb|BI936158.1|BI936 ------------------------------------------------

MAL13P1.185                     CTTTTTTTTTATTATTTTTTTTTATTGTATTGTATTTTTAAATAACTA
MAL13|MAL13P1.185               ------------------------------------------------
su_gi_contig_1639               ------------------------------------------------
gi|16250630|gb|BI936158.1|BI936 ------------------------------------------------

MAL13P1.185                     TTCATATATTAGGATTGTTATCCTATATAAAAAAATATATATACCTTA
MAL13|MAL13P1.185               ------------------------------------------------
su_gi_contig_1639               ------------------------------------------------
gi|16250630|gb|BI936158.1|BI936 ------------------------------------------------

MAL13P1.185                     TGAAACATAATAAACTTATAAATTTTATAATATTCTTAATATTTACAT
MAL13|MAL13P1.185               ------------------------------------------------
su_gi_contig_1639               ------------------------------------------------
gi|16250630|gb|BI936158.1|BI936 ------------------------------------------------

MAL13P1.185                     TTTTTATATTATACCTATTAATGATGTTCATAAATATAGTTACCATAA
MAL13|MAL13P1.185               ------------------------------------------------
su_gi_contig_1639               ------------------------------------------------
gi|16250630|gb|BI936158.1|BI936 ------------------------------------------------

MAL13P1.185                     TATTTTATATCTTTATATATGAATTTAAAATATAATATATATATATAT
MAL13|MAL13P1.185               ------------------------------------------------
su_gi_contig_1639               ------------------------------------------------
gi|16250630|gb|BI936158.1|BI936 ------------------------------------------------

MAL13P1.185                     ATATATATATATATATATATATATATATCTAATTTGTATATAATTATT
MAL13|MAL13P1.185               ------------------------------------------------
su_gi_contig_1639               ------------------------------------------------
gi|16250630|gb|BI936158.1|BI936 ------------------------------------------------

MAL13P1.185                     TTGTAAATTATTTAAATTTTTTTTTTTTTTTAAATAATATGAATATTT
MAL13|MAL13P1.185               ------------------------------------------------
su_gi_contig_1639               ------------------------------------------------
gi|16250630|gb|BI936158.1|BI936 ------------------------------------------------

MAL13P1.185                     GTTAATAGTACTTATACATAATATATATAAAAAAAAAAAAAAAAAAAA
MAL13|MAL13P1.185               ------------------------------------------------
su_gi_contig_1639               ------------------------------------------------
gi|16250630|gb|BI936158.1|BI936 ------------------------------------------------

MAL13P1.185                     AAAAAAAAAGGTAATATACGTATAATATATATATAATATATTCTTACG
MAL13|MAL13P1.185               ------------------------------------------------
su_gi_contig_1639               ------------------------------------------------
gi|16250630|gb|BI936158.1|BI936 ------------------------------------------------

MAL13P1.185                     TATGTATCATTTATGAATCATAATAATATTCTAAATTTACCTTCCGTT
MAL13|MAL13P1.185               ------------------------------------------------
su_gi_contig_1639               ------------------------------------------------
gi|16250630|gb|BI936158.1|BI936 ------------------------------------------------

MAL13P1.185                     TTTGCTCGATCTTCTCATTTTCGTTTCAGCTTTTATCAATGATTTTTA
MAL13|MAL13P1.185               ------------------------------------------------
su_gi_contig_1639               ------------------------------------------------
gi|16250630|gb|BI936158.1|BI936 ------------------------------------------------

MAL13P1.185                     ATTATGTGTTTTTTAAGAACTTTGTACCAGTTGTTCTATACATTCTCC
MAL13|MAL13P1.185               ------------------------------------------------
su_gi_contig_1639               ------------------------------------------------
gi|16250630|gb|BI936158.1|BI936 ------------------------------------------------

MAL13P1.185                     TTATAATATATATTAACTTAAATGGCATGAATAATAAAAATCAAATAA
MAL13|MAL13P1.185               ------------------------------------------------
su_gi_contig_1639               ------------------------------------------------
gi|16250630|gb|BI936158.1|BI936 ------------------------------------------------

MAL13P1.185                     AAACAGAAAAAATTTATATAAAGAAATTGAATAGGTTGTCAAGGAAAA
MAL13|MAL13P1.185               ------------------------------------------------
su_gi_contig_1639               ------------------------------------------------
gi|16250630|gb|BI936158.1|BI936 ------------------------------------------------

MAL13P1.185                     ATTCGTTATGTAGTTCTAAAAATAAAATAGCATGCTTGTTCGATATAG
MAL13|MAL13P1.185               ------------------------------------------------
su_gi_contig_1639               ------------------------------------------------
gi|16250630|gb|BI936158.1|BI936 ------------------------------------------------

MAL13P1.185                     GAAATGATGATAATAGAAATACGACATATGGCTATAATGTGAATGTTA
MAL13|MAL13P1.185               ------------------------------------------------
su_gi_contig_1639               ------------------------------------------------
gi|16250630|gb|BI936158.1|BI936 ------------------------------------------------

MAL13P1.185                     AAAATGATGATATTAATTCCTTACTAAAAAATAATTATAGTAATAAAT
MAL13|MAL13P1.185               ------------------------------------------------
su_gi_contig_1639               ------------------------------------------------
gi|16250630|gb|BI936158.1|BI936 ------------------------------------------------

MAL13P1.185                     TGTACATGGATAAGAGGAAAAATATTAATAATGTAATTAGTACTAATA
MAL13|MAL13P1.185               ------------------------------------------------
su_gi_contig_1639               ------------------------------------------------
gi|16250630|gb|BI936158.1|BI936 ------------------------------------------------

MAL13P1.185                     AAATATCTGGGTCCATTTCAAATATTTGTAGTAGAAATCAAAAAGAAA
MAL13|MAL13P1.185               ------------------------------------------------
su_gi_contig_1639               ------------------------------------------------
gi|16250630|gb|BI936158.1|BI936 ------------------------------------------------

MAL13P1.185                     ATGAACAAAAAAGAAATAAACAAAGATGTTTAACTCAATGTCACACTT
MAL13|MAL13P1.185               ------------------------------------------------
su_gi_contig_1639               ------------------------------------------------
gi|16250630|gb|BI936158.1|BI936 ------------------------------------------------

MAL13P1.185                     ATAATATGTCACATGAACAGGACAAACTAGCTAATGATAATAATAGGA
MAL13|MAL13P1.185               ------------------------------------------------
su_gi_contig_1639               ------------------------------------------------
gi|16250630|gb|BI936158.1|BI936 ------------------------------------------------

MAL13P1.185                     ATAATAAAAAGAATTTTAATTTATTATTTATAAATTATTTTAATTTGA
MAL13|MAL13P1.185               ------------------------------------------------
su_gi_contig_1639               ------------------------------------------------
gi|16250630|gb|BI936158.1|BI936 ------------------------------------------------

MAL13P1.185                     AACGAATGAAAAATTCTCTTCTAAATAAAGACAATTTCTTTTACTGTA
MAL13|MAL13P1.185               ------------------------------------------------
su_gi_contig_1639               ------------------------------------------------
gi|16250630|gb|BI936158.1|BI936 ------------------------------------------------

MAL13P1.185                     AAGAAAAAAAATTGTCATTTCTGCATAAGGCCTATAAAAAAAAAAATT
MAL13|MAL13P1.185               ------------------------------------------------
su_gi_contig_1639               ------------------------------------------------
gi|16250630|gb|BI936158.1|BI936 ------------------------------------------------

MAL13P1.185                     GCACTTTTCAAAATTATAGTTTAAAAAGAAAATCTAATCGTGATTCAC
MAL13|MAL13P1.185               ------------------------------------------------
su_gi_contig_1639               ------------------------------------------------
gi|16250630|gb|BI936158.1|BI936 ------------------------------------------------

MAL13P1.185                     ATAAATTGTTTTCTGGAGAATTTGACGATTATACAAATAATAATGCTT
MAL13|MAL13P1.185               ------------------------------------------------
su_gi_contig_1639               ------------------------------------------------
gi|16250630|gb|BI936158.1|BI936 ------------------------------------------------

MAL13P1.185                     TATATGAATCCGAAAAAAAAGAATACATTACACTAAATAATAATAATA
MAL13|MAL13P1.185               ------------------------------------------------
su_gi_contig_1639               ------------------------------------------------
gi|16250630|gb|BI936158.1|BI936 ------------------------------------------------

MAL13P1.185                     AAAATAATAATAATAAAAATAATGATAATAAAAATAATGATAATAATG
MAL13|MAL13P1.185               ------------------------------------------------
su_gi_contig_1639               ------------------------------------------------
gi|16250630|gb|BI936158.1|BI936 ------------------------------------------------

MAL13P1.185                     ATTATAATAATAATAATAGTTGTAATAATTTAGGAGA
MAL13|MAL13P1.185               -------------------------------------
su_gi_contig_1639               -------------------------------------
gi|16250630|gb|BI936158.1|BI936 -------------------------------------

;

endblock;
