# Supplementary material for: cDNA sequences reveal considerable gene prediction inaccuracy in the Plasmodium falciparum genome
Source: BMC Genomics. 2007 Jul 27;8:255. doi: 10.1186/1471-2164-8-255 (PMC1978503; doi:10.1186/1471-2164-8-255)
Supplement: Additional file 3 — Genes with cDNA sequences not matching predicted CDS perfectly. Aligned cDNA and predicted CDS sequences can be viewed by double clicking the hyper-linked gene names in the Excel file. [file 1471-2164-8-255-S3.zip › MAL13P1.189.TXT]

#NEXUS

[!This data assembled using Sequencher, from Gene Codes Corporation.]
begin data;
   dimensions ntax=5 nchar=6891;
   format datatype=dna gap=- interleave=yes;
   matrix

MAL13P1.189                     ATACATACTAGTAGTATAGGTACAAATTTGTTTTTTAAGGAACCAGAA
MAL13|MAL13P1.189               ------------------------------------------------
su_gi_contig_4586               ------------------------------------------------
gi|17968417|gb|BM275096.1|BM275 ------------------------------------------------
gi|17966681|gb|BM273387.1|BM273 ------------------------------------------------

MAL13P1.189                     AATCATAAAAATTTAACAAATGATACCAAATCAGATTTTTCATCTAAT
MAL13|MAL13P1.189               ------------------------------------------------
su_gi_contig_4586               ------------------------------------------------
gi|17968417|gb|BM275096.1|BM275 ------------------------------------------------
gi|17966681|gb|BM273387.1|BM273 ------------------------------------------------

MAL13P1.189                     GAAAATATTAATATAAATAAACAAAATGCAAATAAAATAACTAGAGAT
MAL13|MAL13P1.189               ------------------------------------------------
su_gi_contig_4586               ------------------------------------------------
gi|17968417|gb|BM275096.1|BM275 ------------------------------------------------
gi|17966681|gb|BM273387.1|BM273 ------------------------------------------------

MAL13P1.189                     GATTTCTCAACATATCAAGGATACTCTACAAAAATTATTTCCTTCGAA
MAL13|MAL13P1.189               ------------------------------------------------
su_gi_contig_4586               ------------------------------------------------
gi|17968417|gb|BM275096.1|BM275 ------------------------------------------------
gi|17966681|gb|BM273387.1|BM273 ------------------------------------------------

MAL13P1.189                     ATAGATTACTAGATTGATGGGGAACATAAAGATATATAATGTATAAAC
MAL13|MAL13P1.189               ------------------------------------------------
su_gi_contig_4586               ------------------------------------------------
gi|17968417|gb|BM275096.1|BM275 ------------------------------------------------
gi|17966681|gb|BM273387.1|BM273 ------------------------------------------------

MAL13P1.189                     ATATACCCAGGTACATGCAAATATATATATTATTATATATATATATAT
MAL13|MAL13P1.189               ------------------------------------------------
su_gi_contig_4586               ------------------------------------------------
gi|17968417|gb|BM275096.1|BM275 ------------------------------------------------
gi|17966681|gb|BM273387.1|BM273 ------------------------------------------------

MAL13P1.189                     ATATATATATATAAATACATATATGTGTAAATATTTACTGCTCATTAT
MAL13|MAL13P1.189               ------------------------------------------------
su_gi_contig_4586               ------------------------------------------------
gi|17968417|gb|BM275096.1|BM275 ------------------------------------------------
gi|17966681|gb|BM273387.1|BM273 ------------------------------------------------

MAL13P1.189                     TGTCTTCACTTTTAAGTTATTGTCCTTTTTATTATTGTTTTGTTTTTT
MAL13|MAL13P1.189               ------------------------------------------------
su_gi_contig_4586               ------------------------------------------------
gi|17968417|gb|BM275096.1|BM275 ------------------------------------------------
gi|17966681|gb|BM273387.1|BM273 ------------------------------------------------

MAL13P1.189                     CTCTTTTTTTTTTTTTCTCTCTCATTTTTTTTTTCTCCCATTTTTTAG
MAL13|MAL13P1.189               ------------------------------------------------
su_gi_contig_4586               ------------------------------------------------
gi|17968417|gb|BM275096.1|BM275 ------------------------------------------------
gi|17966681|gb|BM273387.1|BM273 ------------------------------------------------

MAL13P1.189                     TACACAAAATATATATGTATATTTTATAACTTAACAATCTTTTTAAAA
MAL13|MAL13P1.189               ------------------------------------------------
su_gi_contig_4586               ------------------------------------------------
gi|17968417|gb|BM275096.1|BM275 ------------------------------------------------
gi|17966681|gb|BM273387.1|BM273 ------------------------------------------------

MAL13P1.189                     TAAATTATAAAAAAAGAATAAAAAAAAAAAAAGACTGTCAACATTATT
MAL13|MAL13P1.189               ------------------------------------------------
su_gi_contig_4586               ------------------------------------------------
gi|17968417|gb|BM275096.1|BM275 ------------------------------------------------
gi|17966681|gb|BM273387.1|BM273 ------------------------------------------------

MAL13P1.189                     ATAACTTTACACATATGTATATCATCCCAAGTTTACATAAAAAAATTA
MAL13|MAL13P1.189               ------------------------------------------------
su_gi_contig_4586               ------------------------------------------------
gi|17968417|gb|BM275096.1|BM275 ------------------------------------------------
gi|17966681|gb|BM273387.1|BM273 ------------------------------------------------

MAL13P1.189                     AACATATAACAAAAAAAAAAAAAAAAAAAAAAAAAAGGTCATATTTTA
MAL13|MAL13P1.189               ------------------------------------------------
su_gi_contig_4586               ------------------------------------------------
gi|17968417|gb|BM275096.1|BM275 ------------------------------------------------
gi|17966681|gb|BM273387.1|BM273 ------------------------------------------------

MAL13P1.189                     TTTTATTTTATTTTATTTTATTTTTCTTTTGGGGCTGAATATTATATA
MAL13|MAL13P1.189               ------------------------------------------------
su_gi_contig_4586               ------------------------------------------------
gi|17968417|gb|BM275096.1|BM275 ------------------------------------------------
gi|17966681|gb|BM273387.1|BM273 ------------------------------------------------

MAL13P1.189                     CAATAATAAAAAATTATTTTCTTTTAAATTATTTGATTCTTTTTTTTG
MAL13|MAL13P1.189               ------------------------------------------------
su_gi_contig_4586               ------------------------------------------------
gi|17968417|gb|BM275096.1|BM275 ------------------------------------------------
gi|17966681|gb|BM273387.1|BM273 ------------------------------------------------

MAL13P1.189                     GAAAACAATTTGGTTAAGAAAAAAAAAAAAATAAAATAAAATAAATAA
MAL13|MAL13P1.189               ------------------------------------------------
su_gi_contig_4586               ------------------------------------------------
gi|17968417|gb|BM275096.1|BM275 ------------------------------------------------
gi|17966681|gb|BM273387.1|BM273 ------------------------------------------------

MAL13P1.189                     AATAAATAAATAAATAAATAAATAAATAAATAAATAAAAAAAAATTAC
MAL13|MAL13P1.189               ------------------------------------------------
su_gi_contig_4586               ------------------------------------------------
gi|17968417|gb|BM275096.1|BM275 ------------------------------------------------
gi|17966681|gb|BM273387.1|BM273 ------------------------------------------------

MAL13P1.189                     ATAAAATAAAAATAAACAACAAATAAAATAAAAATTTTGAATATATTT
MAL13|MAL13P1.189               ------------------------------------------------
su_gi_contig_4586               ------------------------------------------------
gi|17968417|gb|BM275096.1|BM275 ------------------------------------------------
gi|17966681|gb|BM273387.1|BM273 ------------------------------------------------

MAL13P1.189                     ATAAATTATAAGGGAATAAAAAATATATAAGTAAGTAGTGTTATTTTT
MAL13|MAL13P1.189               ------------------------------------------------
su_gi_contig_4586               ------------------------------------------------
gi|17968417|gb|BM275096.1|BM275 ------------------------------------------------
gi|17966681|gb|BM273387.1|BM273 ------------------------------------------------

MAL13P1.189                     TTATTTTATTTATAATTTACAACAAATATATTTTTGTCAATAATATAT
MAL13|MAL13P1.189               ------------------------------------------------
su_gi_contig_4586               ------------------------------------------------
gi|17968417|gb|BM275096.1|BM275 ------------------------------------------------
gi|17966681|gb|BM273387.1|BM273 ------------------------------------------------

MAL13P1.189                     TATATATATATGTATATATTTATATATAATGATGTATATATAAACTGA
MAL13|MAL13P1.189               ------------------------------------------------
su_gi_contig_4586               ------------------------------------------------
gi|17968417|gb|BM275096.1|BM275 ------------------------------------------------
gi|17966681|gb|BM273387.1|BM273 ------------------------------------------------

MAL13P1.189                     AGGGTACAATGAAAAAAGAACTTACTATTTTAAAAACAAATATTGTAC
MAL13|MAL13P1.189               ------------------------------------------------
su_gi_contig_4586               ------------------------------------------------
gi|17968417|gb|BM275096.1|BM275 ------------------------------------------------
gi|17966681|gb|BM273387.1|BM273 ------------------------------------------------

MAL13P1.189                     AAATTAAAATATATCAAGATATGTATGTTGATAAGTATTAAAAAGAAT
MAL13|MAL13P1.189               ------------------------------------------------
su_gi_contig_4586               ------------------------------------------------
gi|17968417|gb|BM275096.1|BM275 ------------------------------------------------
gi|17966681|gb|BM273387.1|BM273 ------------------------------------------------

MAL13P1.189                     TAAAGATATAATATTAATCAAGATATATGTTAAAAAAAAAAAAAAACA
MAL13|MAL13P1.189               ------------------------------------------------
su_gi_contig_4586               ------------------------------------------------
gi|17968417|gb|BM275096.1|BM275 ------------------------------------------------
gi|17966681|gb|BM273387.1|BM273 ------------------------------------------------

MAL13P1.189                     AAATAAAAAAATAACATATATATATATATTATAAATATCACATTTGAA
MAL13|MAL13P1.189               ------------------------------------------------
su_gi_contig_4586               ------------------------------------------------
gi|17968417|gb|BM275096.1|BM275 ------------------------------------------------
gi|17966681|gb|BM273387.1|BM273 ------------------------------------------------

MAL13P1.189                     TGTTTAAATGATTGAATGTTTGAATGATTGAATGTTTGAATGATTGAA
MAL13|MAL13P1.189               ------------------------------------------------
su_gi_contig_4586               ------------------------------------------------
gi|17968417|gb|BM275096.1|BM275 ------------------------------------------------
gi|17966681|gb|BM273387.1|BM273 ------------------------------------------------

MAL13P1.189                     TGTTTGAATGATTGAATGTTTGAATGATTGAATGTTTAAATGATTGAA
MAL13|MAL13P1.189               ------------------------------------------------
su_gi_contig_4586               ------------------------------------------------
gi|17968417|gb|BM275096.1|BM275 ------------------------------------------------
gi|17966681|gb|BM273387.1|BM273 ------------------------------------------------

MAL13P1.189                     TGTTTGAATAATTGAATGTTTGAATGATTGAATGATTGAATGATTGAA
MAL13|MAL13P1.189               ------------------------------------------------
su_gi_contig_4586               ------------------------------------------------
gi|17968417|gb|BM275096.1|BM275 ------------------------------------------------
gi|17966681|gb|BM273387.1|BM273 ------------------------------------------------

MAL13P1.189                     TTTCCTGTTTATATATTTCTTTTATAAAATGATTACTTTATTTTGAAA
MAL13|MAL13P1.189               ------------------------------------------------
su_gi_contig_4586               ------------------------------------------------
gi|17968417|gb|BM275096.1|BM275 ------------------------------------------------
gi|17966681|gb|BM273387.1|BM273 ------------------------------------------------

MAL13P1.189                     ACTATATAGATATATAATTAAGGAAAAAGTTTTATGTGATATGTATTC
MAL13|MAL13P1.189               ------------------------------------------------
su_gi_contig_4586               ------------------------------------------------
gi|17968417|gb|BM275096.1|BM275 ------------------------------------------------
gi|17966681|gb|BM273387.1|BM273 ------------------------------------------------

MAL13P1.189                     AAAAAAAAAAAAAAAAAAAAAAAAGGGAAACTTATAAAACATTAATTT
MAL13|MAL13P1.189               ------------------------------------------------
su_gi_contig_4586               -------------------------GGAAACTTATAAAACATTAATTT
gi|17968417|gb|BM275096.1|BM275 -------------------------GGAAACTTATAAAACATTAATTT
gi|17966681|gb|BM273387.1|BM273 -------------------------GGAAACTTATAAAACATTAATTT

MAL13P1.189                     AAGAAAGCCTAAATGGATATCATAACCAGTAGTATATTTGTTGCATTT
MAL13|MAL13P1.189               ------------ATGGATATCATAACCAGTAGTATATTTGTTGCATTT
su_gi_contig_4586               AAGAAAGCCTAAATGGATATCATAACCAGTAGTATATTTGTTGCATTT
gi|17968417|gb|BM275096.1|BM275 AAGAAAGCCTAAATGGATATCATAACCAGTAGTATATTTGTTGCATTT
gi|17966681|gb|BM273387.1|BM273 AAGAAAGCCTAAATGGATATCATAACCAGTAGTATATTTGTTGCATTT

MAL13P1.189                     ATTTTGGTAAGTTGATAAAAACTCAATCATTCAAAAAAAAACAAAACA
MAL13|MAL13P1.189               ATTTTG------------------------------------------
su_gi_contig_4586               ATTTTG------------------------------------------
gi|17968417|gb|BM275096.1|BM275 ATTTTG------------------------------------------
gi|17966681|gb|BM273387.1|BM273 ATTTTG------------------------------------------

MAL13P1.189                     AAACAAATAAATAATAATTTTTTTAATAAGACATTTACCTCTGTGCAT
MAL13|MAL13P1.189               ------------------------------------------------
su_gi_contig_4586               ------------------------------------------------
gi|17968417|gb|BM275096.1|BM275 ------------------------------------------------
gi|17966681|gb|BM273387.1|BM273 ------------------------------------------------

MAL13P1.189                     ATATTAATTATTATATATAACATGCCAAATATTTCCAGTGAGTAAGAA
MAL13|MAL13P1.189               ------------------------------------------------
su_gi_contig_4586               ------------------------------------------------
gi|17968417|gb|BM275096.1|BM275 ------------------------------------------------
gi|17966681|gb|BM273387.1|BM273 ------------------------------------------------

MAL13P1.189                     ACATTTTGTTATTTCTTTTTTCTTTTTAATATTATAGTTAATATTTAT
MAL13|MAL13P1.189               -------------------------------------TTAATATTTAT
su_gi_contig_4586               -------------------------------------TTAATATTTAT
gi|17968417|gb|BM275096.1|BM275 -------------------------------------TTAATATTTAT
gi|17966681|gb|BM273387.1|BM273 -------------------------------------TTAATATTTAT

MAL13P1.189                     ATCTTCTTGGATTTTTTATAATTATTTTGTTAATTATCATGAGTCGAC
MAL13|MAL13P1.189               ATCTTCTTGGATTTTTTATAATTATTTTGTTAATTATCATGAGTCGAC
su_gi_contig_4586               ATCTTCTTGGATTTTTTATAATTATTTTGTTAATTATCATGAGTCGAC
gi|17968417|gb|BM275096.1|BM275 ATCTTCTTGGATTTTTTATAATTATTTTGTTAATTATCATGAGTCGAC
gi|17966681|gb|BM273387.1|BM273 ATCTTCTTGGATTTTTTATAATTATTTTGTTAATTATCATGAGTCGAC

MAL13P1.189                     AATATTAGCAGCACTAACATTTATAATATCTTTAAGTACATGCTTTAT
MAL13|MAL13P1.189               AATATTAGCAGCACTAACATTTATAATATCTTTAAGTACATGCTTTAT
su_gi_contig_4586               AATATTAGCAGCACTAACATTTATAATATCTTTAAGTACATGCTTTAT
gi|17968417|gb|BM275096.1|BM275 AATATTAGCAGCACTAACATTTATAATATCTTTAAGTACATGCTTTAT
gi|17966681|gb|BM273387.1|BM273 AATATTAGCAGCACTAACATTTATAATATCTTTAAGTACATGCTTTAT

MAL13P1.189                     TCTAGTCTTATTTATACCTATTGATATATATCTAGTATCCAATGGAGT
MAL13|MAL13P1.189               TCTAGTCTTATTTATACCTATTGATATATATCTAGTATCCAATGGA-T
su_gi_contig_4586               TCTAGTCTTATTTATACCTATTGATATATATCTAGTATCCAATGGA--
gi|17968417|gb|BM275096.1|BM275 TCTAGTCTTATTTATACCTATTGATATATATCTAGTATCCAATGGA--
gi|17966681|gb|BM273387.1|BM273 TCTAGTCTTATTTATACCTATTGATATATATCTAGTATCCAATGGA--

MAL13P1.189                     AATAT-ATAATTTTAAAAAAATAAAAACAATTAATATATATATAAATA
MAL13|MAL13P1.189               TATATCAAAATTTTACCACTGTTA------------------------
su_gi_contig_4586               ------------------------------------------------
gi|17968417|gb|BM275096.1|BM275 ------------------------------------------------
gi|17966681|gb|BM273387.1|BM273 ------------------------------------------------

MAL13P1.189                     TATAAATATATTTATTTATTTATTTATTTATTTATTTATTTTTTTTTT
MAL13|MAL13P1.189               ------------------------------------------------
su_gi_contig_4586               ------------------------------------------------
gi|17968417|gb|BM275096.1|BM275 ------------------------------------------------
gi|17966681|gb|BM273387.1|BM273 ------------------------------------------------

MAL13P1.189                     TTTTGTAGAACCTCGAAATATCACATTTAGAAATAACACAAAAAGTTA
MAL13|MAL13P1.189               ------------------------------------------------
su_gi_contig_4586               --------AACCTCGAAATATCACATTTAGAAATAACACAAAAAGTTA
gi|17968417|gb|BM275096.1|BM275 --------AACCTCGAAATATCACATTTAGAAATAACACAAAAAGTTA
gi|17966681|gb|BM273387.1|BM273 --------AACCTCGAAATATCACATTTAGAAATAACACAAAAAGTTA

MAL13P1.189                     TATCAAAATTTTACCACTGTTAGTAAAAAAATAAAAAATAAAAAAAAA
MAL13|MAL13P1.189               ------------------------------------------------
su_gi_contig_4586               TATCAAAATTTTACCACT------------------------------
gi|17968417|gb|BM275096.1|BM275 TATCAAAATTTTACCACT------------------------------
gi|17966681|gb|BM273387.1|BM273 TATCAAAATTTTACCACT------------------------------

MAL13P1.189                     TAAAAAAATAAAATAAAATAAAATAAAACAAAATCATATGTTTTTATA
MAL13|MAL13P1.189               ------------------------------------------------
su_gi_contig_4586               ------------------------------------------------
gi|17968417|gb|BM275096.1|BM275 ------------------------------------------------
gi|17966681|gb|BM273387.1|BM273 ------------------------------------------------

MAL13P1.189                     TTTTTATTTGCAGCTATGTTTTGGGTGTTAATATTTGAAGCTTATGTG
MAL13|MAL13P1.189               -------------CTATGTTTTGGGTGTTAATATTTGAAGCTTATGTG
su_gi_contig_4586               -------------CTATGTTTTGGGTGTTAATATTTGAAGCTTATGTG
gi|17968417|gb|BM275096.1|BM275 -------------CTATGTTTTGGGTGTTAATATTTGAAGCTTATGTG
gi|17966681|gb|BM273387.1|BM273 -------------CTATGTTTTGGGTGTTAATATTTGAAGCTTATGTG

MAL13P1.189                     CTTGTCCCCTTTTCTTATTTTTATCTCAAAAATAAAAGTAACCCACAA
MAL13|MAL13P1.189               CTTGTCCCCTTTTCTTATTTTTATCTCAAAAATAAAA-----------
su_gi_contig_4586               CTTGTCCCCTTTTCTTATTTTTATCTCAAAAATAAAA-----------
gi|17968417|gb|BM275096.1|BM275 CTTGTCCCCTTTTCTTATTTTTATCTCAAAAATAAAA-----------
gi|17966681|gb|BM273387.1|BM273 CTTGTCCCCTTTTCTTATTTTTATCTCAAAAATAAAA-----------

MAL13P1.189                     TACATATATATTATATATATTATATATATTTATATTTTTATTTATATG
MAL13|MAL13P1.189               ------------------------------------------------
su_gi_contig_4586               ------------------------------------------------
gi|17968417|gb|BM275096.1|BM275 ------------------------------------------------
gi|17966681|gb|BM273387.1|BM273 ------------------------------------------------

MAL13P1.189                     TTCTTATTTTTTTCCTTTTAGAGTCTTACAAAAACGAATTTGACGATA
MAL13|MAL13P1.189               ---------------------AGTCTTACAAAAACGAATTTGACGATA
su_gi_contig_4586               ---------------------AGTCTTACAAAAACGAATTTGACGATA
gi|17968417|gb|BM275096.1|BM275 ---------------------AGTCTTACAAAAACGAATTTGACGATA
gi|17966681|gb|BM273387.1|BM273 ---------------------AGTCTTACAAAAACGAATTTGACGATA

MAL13P1.189                     ATGTAGTTCCTTTTGAAAATACAATTGAATCATTAAAAAAGACCGTAG
MAL13|MAL13P1.189               ATGTAGTTCCTTTTGAAAATACAATTGAATCATTAAAAAAGACC----
su_gi_contig_4586               ATGTAGTTCCTTTTGAAAATACAATTGAATCATTAAAAAAGACC----
gi|17968417|gb|BM275096.1|BM275 ATGTAGTTCCTTTTGAAAATACAATTGAATCATTAAAAAAGACC----
gi|17966681|gb|BM273387.1|BM273 ATGTAGTTCCTTTTGAAAATACAATTGAATCATTAAAAAAGACC----

MAL13P1.189                     GATAAAAATTAATACTATAACAAATATACAAAAAATAAATATATATAT
MAL13|MAL13P1.189               ------------------------------------------------
su_gi_contig_4586               ------------------------------------------------
gi|17968417|gb|BM275096.1|BM275 ------------------------------------------------
gi|17966681|gb|BM273387.1|BM273 ------------------------------------------------

MAL13P1.189                     GGATACATATAAATATATGTATATTTTTTTTTTTTTTTTTTTTTTTCT
MAL13|MAL13P1.189               ------------------------------------------------
su_gi_contig_4586               ------------------------------------------------
gi|17968417|gb|BM275096.1|BM275 ------------------------------------------------
gi|17966681|gb|BM273387.1|BM273 ------------------------------------------------

MAL13P1.189                     TTTTAGATATATTTTATACTTCTCTTAATTGTCTTGTCCATAATAGGT
MAL13|MAL13P1.189               ------ATATATTTTATACTTCTCTTAATTGTCTTGTCCATAATAGGT
su_gi_contig_4586               ------ATATATTTTATACTTCTCTTAATTGTCTTG------------
gi|17968417|gb|BM275096.1|BM275 ------ATATATTTTATACTTCTCTTAAT-------------------
gi|17966681|gb|BM273387.1|BM273 ------ATATATTTTATACTTCTCTTAATTGTCTTG------------

MAL13P1.189                     TTAATATACCGACCTGGACACAAACTCGCAATGGTACGTGTAAAAATA
MAL13|MAL13P1.189               TTAATATACCGACCTGGACACAAACTCGCAATGG--------------
su_gi_contig_4586               ------------------------------------------------
gi|17968417|gb|BM275096.1|BM275 ------------------------------------------------
gi|17966681|gb|BM273387.1|BM273 ------------------------------------------------

MAL13P1.189                     AAAGAGTACACACATTTACACATATATCAATATATATATCAATATATA
MAL13|MAL13P1.189               ------------------------------------------------
su_gi_contig_4586               ------------------------------------------------
gi|17968417|gb|BM275096.1|BM275 ------------------------------------------------
gi|17966681|gb|BM273387.1|BM273 ------------------------------------------------

MAL13P1.189                     TATCAATATATATATATATATGTATATTTTATAGGAAAAGGGAAAGGA
MAL13|MAL13P1.189               -----------------------------------AAAAGGGAAAGGA
su_gi_contig_4586               ------------------------------------------------
gi|17968417|gb|BM275096.1|BM275 ------------------------------------------------
gi|17966681|gb|BM273387.1|BM273 ------------------------------------------------

MAL13P1.189                     ACTCGAGTATATTTCCGATCTATTCGACGTTAAACATAGTAAATAAAT
MAL13|MAL13P1.189               ACTCGAGTATATTTCCGATCTATTCGACGTTAAACATA----------
su_gi_contig_4586               ------------------------------------------------
gi|17968417|gb|BM275096.1|BM275 ------------------------------------------------
gi|17966681|gb|BM273387.1|BM273 ------------------------------------------------

MAL13P1.189                     AAATAAATAAATATATATATATATATATATATATATATATATACATAT
MAL13|MAL13P1.189               ------------------------------------------------
su_gi_contig_4586               ------------------------------------------------
gi|17968417|gb|BM275096.1|BM275 ------------------------------------------------
gi|17966681|gb|BM273387.1|BM273 ------------------------------------------------

MAL13P1.189                     ATATATTGTATGTTTACACATGGTTAATATATATATCCATTTATATAA
MAL13|MAL13P1.189               ------------------------------------------------
su_gi_contig_4586               ------------------------------------------------
gi|17968417|gb|BM275096.1|BM275 ------------------------------------------------
gi|17966681|gb|BM273387.1|BM273 ------------------------------------------------

MAL13P1.189                     ATATAATTTAAAATATTTATTATTTTATTTTATTTTATTTTTAGCTGG
MAL13|MAL13P1.189               --------------------------------------------CTGG
su_gi_contig_4586               ------------------------------------------------
gi|17968417|gb|BM275096.1|BM275 ------------------------------------------------
gi|17966681|gb|BM273387.1|BM273 ------------------------------------------------

MAL13P1.189                     AGAGTCAGCTATTATTTTCCTCATGGGTTGTGTTGTGCTTATGGGTGT
MAL13|MAL13P1.189               AGAGTCAGCTATTATTTTCCTCATGGGTTGTGTTGTGCTTATGGGTGT
su_gi_contig_4586               ------------------------------------------------
gi|17968417|gb|BM275096.1|BM275 ------------------------------------------------
gi|17966681|gb|BM273387.1|BM273 ------------------------------------------------

MAL13P1.189                     TTCCTTTTGGGCCACTTACACGGTACACATAAAAGGAAAATATGGAAA
MAL13|MAL13P1.189               TTCCTTTTGGGCCACTTACACG--------------------------
su_gi_contig_4586               ------------------------------------------------
gi|17968417|gb|BM275096.1|BM275 ------------------------------------------------
gi|17966681|gb|BM273387.1|BM273 ------------------------------------------------

MAL13P1.189                     TTTTAAAATTGAGACAATAAATAAATATATAAATAATTATATAAACTG
MAL13|MAL13P1.189               ------------------------------------------------
su_gi_contig_4586               ------------------------------------------------
gi|17968417|gb|BM275096.1|BM275 ------------------------------------------------
gi|17966681|gb|BM273387.1|BM273 ------------------------------------------------

MAL13P1.189                     ATATTATTTAATTTGTTCTTTTTTCTTTTTTATTATTTTTATTTTTTT
MAL13|MAL13P1.189               ------------------------------------------------
su_gi_contig_4586               ------------------------------------------------
gi|17968417|gb|BM275096.1|BM275 ------------------------------------------------
gi|17966681|gb|BM273387.1|BM273 ------------------------------------------------

MAL13P1.189                     ATTTTTTTATTTTTTTTAGAGTTACGGTATAGCTTGTCTACCTTTATC
MAL13|MAL13P1.189               -------------------AGTTACGGTATAGCTTGTCTACCTTTATC
su_gi_contig_4586               ------------------------------------------------
gi|17968417|gb|BM275096.1|BM275 ------------------------------------------------
gi|17966681|gb|BM273387.1|BM273 ------------------------------------------------

MAL13P1.189                     ATTATTACAACAAAGAAATATCGACCATGATAAGAAAGAAATTGAAAA
MAL13|MAL13P1.189               ATTATTACAACAAAGAAATATCGACCATGATAAGAAAGAAATTGAAAA
su_gi_contig_4586               ------------------------------------------------
gi|17968417|gb|BM275096.1|BM275 ------------------------------------------------
gi|17966681|gb|BM273387.1|BM273 ------------------------------------------------

MAL13P1.189                     TCGTTTTATGAGTTTAAAAGAAAAAGAAATTATGATAAAGGTAATTTT
MAL13|MAL13P1.189               TCGTTTTATGAGTTTAAAAGAAAAAGAAATTATGATAAAG--------
su_gi_contig_4586               ------------------------------------------------
gi|17968417|gb|BM275096.1|BM275 ------------------------------------------------
gi|17966681|gb|BM273387.1|BM273 ------------------------------------------------

MAL13P1.189                     AAAGTAATATTAATATGTATGTGTGTTGTATAAGTATGTAATTATATT
MAL13|MAL13P1.189               ------------------------------------------------
su_gi_contig_4586               ------------------------------------------------
gi|17968417|gb|BM275096.1|BM275 ------------------------------------------------
gi|17966681|gb|BM273387.1|BM273 ------------------------------------------------

MAL13P1.189                     TTAAAGGTATACAATATGAAGGAATAATATATATATATATATATATAT
MAL13|MAL13P1.189               ------------------------------------------------
su_gi_contig_4586               ------------------------------------------------
gi|17968417|gb|BM275096.1|BM275 ------------------------------------------------
gi|17966681|gb|BM273387.1|BM273 ------------------------------------------------

MAL13P1.189                     TTATTTATTTATTTTACTTTTTTTTTTTTTTTTTGAAGAATAAGTATA
MAL13|MAL13P1.189               --------------------------------------AATAAGTATA
su_gi_contig_4586               ------------------------------------------------
gi|17968417|gb|BM275096.1|BM275 ------------------------------------------------
gi|17966681|gb|BM273387.1|BM273 ------------------------------------------------

MAL13P1.189                     ATATTAATTGCGAAATAAAAGAGACTGATAAGGACGAAATGCTAAAAA
MAL13|MAL13P1.189               ATATTAATTGCGAAATAAAAGAGACTGATAAGGACGAAATGCTAAAAA
su_gi_contig_4586               ------------------------------------------------
gi|17968417|gb|BM275096.1|BM275 ------------------------------------------------
gi|17966681|gb|BM273387.1|BM273 ------------------------------------------------

MAL13P1.189                     TTGAAAAAATGAAAAGGTACATGGCATATATATATATATATATATTTA
MAL13|MAL13P1.189               TTGAAAAAATGAAAAGG-------------------------------
su_gi_contig_4586               ------------------------------------------------
gi|17968417|gb|BM275096.1|BM275 ------------------------------------------------
gi|17966681|gb|BM273387.1|BM273 ------------------------------------------------

MAL13P1.189                     TATATTTATTTATAATTTTAGTTGATATATCAACAAATATAAAAATGT
MAL13|MAL13P1.189               ------------------------------------------------
su_gi_contig_4586               ------------------------------------------------
gi|17968417|gb|BM275096.1|BM275 ------------------------------------------------
gi|17966681|gb|BM273387.1|BM273 ------------------------------------------------

MAL13P1.189                     TATATAGGAAAATATAACATAATATATATATATATATATATATATATA
MAL13|MAL13P1.189               ------------------------------------------------
su_gi_contig_4586               ------------------------------------------------
gi|17968417|gb|BM275096.1|BM275 ------------------------------------------------
gi|17966681|gb|BM273387.1|BM273 ------------------------------------------------

MAL13P1.189                     TATGTACATATTTTTTTTTGTAGGGTCTTAAGTAAATATAATTATAAA
MAL13|MAL13P1.189               ------------------------GTCTTAAGTAAATATAATTATAAA
su_gi_contig_4586               ------------------------------------------------
gi|17968417|gb|BM275096.1|BM275 ------------------------------------------------
gi|17966681|gb|BM273387.1|BM273 ------------------------------------------------

MAL13P1.189                     TTACAAGAGATAGAAAAATTATCTGAATCTTGGTTATCATATTTAATA
MAL13|MAL13P1.189               TTACAAGAGATAGAAAAATTATCTGAATCTTGGTTATCATATTTAATA
su_gi_contig_4586               ------------------------------------------------
gi|17968417|gb|BM275096.1|BM275 ------------------------------------------------
gi|17966681|gb|BM273387.1|BM273 ------------------------------------------------

MAL13P1.189                     GGAATTGTCTTTACCTTTAGGTGAAAATAAAAAAATGAAAATCTATAT
MAL13|MAL13P1.189               GGAATTGTCTTTACCTTTAG----------------------------
su_gi_contig_4586               ------------------------------------------------
gi|17968417|gb|BM275096.1|BM275 ------------------------------------------------
gi|17966681|gb|BM273387.1|BM273 ------------------------------------------------

MAL13P1.189                     ATACAAACACATATATATATATATATAATTATATGTATCTACCTTTTG
MAL13|MAL13P1.189               ------------------------------------------------
su_gi_contig_4586               ------------------------------------------------
gi|17968417|gb|BM275096.1|BM275 ------------------------------------------------
gi|17966681|gb|BM273387.1|BM273 ------------------------------------------------

MAL13P1.189                     TATTATAGTATATATATGTATGGTGTTAATTTTTTATTTTATGATATA
MAL13|MAL13P1.189               ------------------------------------------------
su_gi_contig_4586               ------------------------------------------------
gi|17968417|gb|BM275096.1|BM275 ------------------------------------------------
gi|17966681|gb|BM273387.1|BM273 ------------------------------------------------

MAL13P1.189                     AGCAGACTATTAACTGGGATGATTTTTCTTGCATTTTCTTTTATCATA
MAL13|MAL13P1.189               -----ACTATTAACTGGGATGATTTTTCTTGCATTTTCTTTTATCATA
su_gi_contig_4586               ------------------------------------------------
gi|17968417|gb|BM275096.1|BM275 ------------------------------------------------
gi|17966681|gb|BM273387.1|BM273 ------------------------------------------------

MAL13P1.189                     TACATATCTTTATTAGCTTCTATAACGGACAAGGTAATAAAAAGAAAT
MAL13|MAL13P1.189               TACATATCTTTATTAGCTTCTATAACGGACAAG---------------
su_gi_contig_4586               ------------------------------------------------
gi|17968417|gb|BM275096.1|BM275 ------------------------------------------------
gi|17966681|gb|BM273387.1|BM273 ------------------------------------------------

MAL13P1.189                     ATACATAGTAAATTAAAAGAGCACATGAAAAAATATTAAAATGAATAA
MAL13|MAL13P1.189               ------------------------------------------------
su_gi_contig_4586               ------------------------------------------------
gi|17968417|gb|BM275096.1|BM275 ------------------------------------------------
gi|17966681|gb|BM273387.1|BM273 ------------------------------------------------

MAL13P1.189                     ATAATAAAAGGAATATGTTATATATATATATATATATATATATATATA
MAL13|MAL13P1.189               ------------------------------------------------
su_gi_contig_4586               ------------------------------------------------
gi|17968417|gb|BM275096.1|BM275 ------------------------------------------------
gi|17966681|gb|BM273387.1|BM273 ------------------------------------------------

MAL13P1.189                     TATTTATATATTTTTTTTTTTTTTCTTTTTCTTAGTATTTTAATTCCA
MAL13|MAL13P1.189               -----------------------------------TATTTTAATTCCA
su_gi_contig_4586               ------------------------------------------------
gi|17968417|gb|BM275096.1|BM275 ------------------------------------------------
gi|17966681|gb|BM273387.1|BM273 ------------------------------------------------

MAL13P1.189                     TTTGTGCCTACAAATGTGGCTTTGTCCTTGAACAAATAAACACTATTT
MAL13|MAL13P1.189               TTTGTGCCTACAAATGTGGCTTTGTCCTTGAACAAATAAACACTATTT
su_gi_contig_4586               ------------------------------------------------
gi|17968417|gb|BM275096.1|BM275 ------------------------------------------------
gi|17966681|gb|BM273387.1|BM273 ------------------------------------------------

MAL13P1.189                     TTAATTTACTCGATACTTTATTGATTTTTTTTTCAAAGGTTTGTAATA
MAL13|MAL13P1.189               TTAATTTACTCGATACTTTATTGATTTTTTTTTCAAAG----------
su_gi_contig_4586               ------------------------------------------------
gi|17968417|gb|BM275096.1|BM275 ------------------------------------------------
gi|17966681|gb|BM273387.1|BM273 ------------------------------------------------

MAL13P1.189                     TGTACATATATATATATATAATTATTTATGTATGTATATTCATGTGTC
MAL13|MAL13P1.189               ------------------------------------------------
su_gi_contig_4586               ------------------------------------------------
gi|17968417|gb|BM275096.1|BM275 ------------------------------------------------
gi|17966681|gb|BM273387.1|BM273 ------------------------------------------------

MAL13P1.189                     CATGTGGGAATCATAAAATGACTATTCGTACATTATATTTTAATTTTT
MAL13|MAL13P1.189               ------------------------------------------------
su_gi_contig_4586               ------------------------------------------------
gi|17968417|gb|BM275096.1|BM275 ------------------------------------------------
gi|17966681|gb|BM273387.1|BM273 ------------------------------------------------

MAL13P1.189                     TAGTTTTTTCCTCTGGACATCCTGATCATAGCTAGCTTGGCTATTTAC
MAL13|MAL13P1.189               ---TTTTTTCCTCTGGACATCCTGATCATAGCTAGCTTGGCTATTTAC
su_gi_contig_4586               ------------------------------------------------
gi|17968417|gb|BM275096.1|BM275 ------------------------------------------------
gi|17966681|gb|BM273387.1|BM273 ------------------------------------------------

MAL13P1.189                     ATTTTTTGTTGTTCTTTGTATGGAATTGTAAATGTAGGAATACGAATA
MAL13|MAL13P1.189               ATTTTTTGTTGTTCTTTGTATGGAATTGTAAATGTAGGAATACGAATA
su_gi_contig_4586               ------------------------------------------------
gi|17968417|gb|BM275096.1|BM275 ------------------------------------------------
gi|17966681|gb|BM273387.1|BM273 ------------------------------------------------

MAL13P1.189                     TGTTTTATTCCTTTGTATAAATTAAAGCCCAAAAAATCATCTCCCGAG
MAL13|MAL13P1.189               TGTTTTATTCCTTTGTATAAATTAAAGCCCAAAAAATCATCTCCCGAG
su_gi_contig_4586               ------------------------------------------------
gi|17968417|gb|BM275096.1|BM275 ------------------------------------------------
gi|17966681|gb|BM273387.1|BM273 ------------------------------------------------

MAL13P1.189                     GTATATATAAATAAATAAATAAATAAATATATATATATATATATATAT
MAL13|MAL13P1.189               ------------------------------------------------
su_gi_contig_4586               ------------------------------------------------
gi|17968417|gb|BM275096.1|BM275 ------------------------------------------------
gi|17966681|gb|BM273387.1|BM273 ------------------------------------------------

MAL13P1.189                     ATATATATATATATGTTTATATTTTTAATTTATAGACCTTGTTGGTTT
MAL13|MAL13P1.189               -----------------------------------ACCTTGTTGGTTT
su_gi_contig_4586               ------------------------------------------------
gi|17968417|gb|BM275096.1|BM275 ------------------------------------------------
gi|17966681|gb|BM273387.1|BM273 ------------------------------------------------

MAL13P1.189                     TGTGCTTTTTAATTATACACATAATTTTAGTGTTAATTATGACCCTGC
MAL13|MAL13P1.189               TGTGCTTTTTAATTATACACATAATTTTAGTGTTAATTATGACCCTGC
su_gi_contig_4586               ------------------------------------------------
gi|17968417|gb|BM275096.1|BM275 ------------------------------------------------
gi|17966681|gb|BM273387.1|BM273 ------------------------------------------------

MAL13P1.189                     TGACGGTAATTTAAAAGGGAATCACATAAAAATAATTATATATATATA
MAL13|MAL13P1.189               TGACG-------------------------------------------
su_gi_contig_4586               ------------------------------------------------
gi|17968417|gb|BM275096.1|BM275 ------------------------------------------------
gi|17966681|gb|BM273387.1|BM273 ------------------------------------------------

MAL13P1.189                     TTTTTTTTTTTTTTTTTTATTTATTTATATTATATTCTTTTTAGATTG
MAL13|MAL13P1.189               --------------------------------------------ATTG
su_gi_contig_4586               ------------------------------------------------
gi|17968417|gb|BM275096.1|BM275 ------------------------------------------------
gi|17966681|gb|BM273387.1|BM273 ------------------------------------------------

MAL13P1.189                     CACCAAATTATATAACTTATGGAATACAAAAAATTAAACTAAACGTTA
MAL13|MAL13P1.189               CACCAAATTATATAACTTATGGAATACAAAAAATTAAACTAAACG---
su_gi_contig_4586               ------------------------------------------------
gi|17968417|gb|BM275096.1|BM275 ------------------------------------------------
gi|17966681|gb|BM273387.1|BM273 ------------------------------------------------

MAL13P1.189                     GTAACAAAAAGAATTAAACATATATATATATATATATATATATAAACA
MAL13|MAL13P1.189               ------------------------------------------------
su_gi_contig_4586               ------------------------------------------------
gi|17968417|gb|BM275096.1|BM275 ------------------------------------------------
gi|17966681|gb|BM273387.1|BM273 ------------------------------------------------

MAL13P1.189                     GAGTTGTATTAATTATATAAGGGGGAAAAAAAAAATGAAAAATAAAAT
MAL13|MAL13P1.189               ------------------------------------------------
su_gi_contig_4586               ------------------------------------------------
gi|17968417|gb|BM275096.1|BM275 ------------------------------------------------
gi|17966681|gb|BM273387.1|BM273 ------------------------------------------------

MAL13P1.189                     AGACATGTTTTTATAAATATATATTTCCTTTTCTGTACAGGATAATTT
MAL13|MAL13P1.189               -----------------------------------------ATAATTT
su_gi_contig_4586               ------------------------------------------------
gi|17968417|gb|BM275096.1|BM275 ------------------------------------------------
gi|17966681|gb|BM273387.1|BM273 ------------------------------------------------

MAL13P1.189                     AGGGTATATAAAATGTTCACTCAAGACAGATAAGCACATTTGTAAAAT
MAL13|MAL13P1.189               AGGGTATATAAAATGTTCACTCAAGACAGATAAGCACATTTGTAAAAT
su_gi_contig_4586               ------------------------------------------------
gi|17968417|gb|BM275096.1|BM275 ------------------------------------------------
gi|17966681|gb|BM273387.1|BM273 ------------------------------------------------

MAL13P1.189                     GTCTGTGTTATCGGTTTTTTTTAATAAAATTTTTTTTGGTAAAATAAG
MAL13|MAL13P1.189               GTCTGTGTTATCGGTTTTTTTTAATAAAATTTTTTTTGGTA-------
su_gi_contig_4586               ------------------------------------------------
gi|17968417|gb|BM275096.1|BM275 ------------------------------------------------
gi|17966681|gb|BM273387.1|BM273 ------------------------------------------------

MAL13P1.189                     AAAAAAATATATCTTTTTTTTTTTTTTTTTGTGTAATATTATTTATAA
MAL13|MAL13P1.189               ------------------------------------------------
su_gi_contig_4586               ------------------------------------------------
gi|17968417|gb|BM275096.1|BM275 ------------------------------------------------
gi|17966681|gb|BM273387.1|BM273 ------------------------------------------------

MAL13P1.189                     GATATCATTTTTTTTTTTTTTTTTTTTTTTGTGTAATATTATTTATAA
MAL13|MAL13P1.189               ------------------------------------------------
su_gi_contig_4586               ------------------------------------------------
gi|17968417|gb|BM275096.1|BM275 ------------------------------------------------
gi|17966681|gb|BM273387.1|BM273 ------------------------------------------------

MAL13P1.189                     GATATCATTTTTTTTTTTTTTTTTTGTGTAATATTATTTATAAGATAT
MAL13|MAL13P1.189               ------------------------------------------------
su_gi_contig_4586               ------------------------------------------------
gi|17968417|gb|BM275096.1|BM275 ------------------------------------------------
gi|17966681|gb|BM273387.1|BM273 ------------------------------------------------

MAL13P1.189                     CATTTTTTTTTTTTTTTTTTTTTTTTTAAGGTATTCCTTATTTTGCAA
MAL13|MAL13P1.189               ---------------------------------TTCCTTATTTTGCAA
su_gi_contig_4586               ------------------------------------------------
gi|17968417|gb|BM275096.1|BM275 ------------------------------------------------
gi|17966681|gb|BM273387.1|BM273 ------------------------------------------------

MAL13P1.189                     ACAGTTATTTTTTTTCCAATTGGCTCTTTATAAGTAAAAGAAGAAATG
MAL13|MAL13P1.189               ACAGTTATTTTTTTTCCAATTGGCTCTTTATAA---------------
su_gi_contig_4586               ------------------------------------------------
gi|17968417|gb|BM275096.1|BM275 ------------------------------------------------
gi|17966681|gb|BM273387.1|BM273 ------------------------------------------------

MAL13P1.189                     AATACAATCATACTTAATTAAATGGACGAAACATTTATATATTATATA
MAL13|MAL13P1.189               ------------------------------------------------
su_gi_contig_4586               ------------------------------------------------
gi|17968417|gb|BM275096.1|BM275 ------------------------------------------------
gi|17966681|gb|BM273387.1|BM273 ------------------------------------------------

MAL13P1.189                     TATGTACATATTTTTTCTCTCTATAGTAATGTTTACGCTTTCCTTTTT
MAL13|MAL13P1.189               --------------------------TAATGTTTACGCTTTCCTTTTT
su_gi_contig_4586               ------------------------------------------------
gi|17968417|gb|BM275096.1|BM275 ------------------------------------------------
gi|17966681|gb|BM273387.1|BM273 ------------------------------------------------

MAL13P1.189                     TTATCGACTTTTTTTTAATAAAATCAGTTACTTAGATAACATAGACGT
MAL13|MAL13P1.189               TTATCGACTTTTTTTTAATAAAATCAGTTACTTAGATAACATAGACG-
su_gi_contig_4586               ------------------------------------------------
gi|17968417|gb|BM275096.1|BM275 ------------------------------------------------
gi|17966681|gb|BM273387.1|BM273 ------------------------------------------------

MAL13P1.189                     GAGACAATAAAAAAAAAAAAAAATAAATAAAATAAAATAAGACATATA
MAL13|MAL13P1.189               ------------------------------------------------
su_gi_contig_4586               ------------------------------------------------
gi|17968417|gb|BM275096.1|BM275 ------------------------------------------------
gi|17966681|gb|BM273387.1|BM273 ------------------------------------------------

MAL13P1.189                     TATAAAAAAATATTCACACATTTCAATTTTTACACTTTTGTAGGAGAG
MAL13|MAL13P1.189               --------------------------------------------AGAG
su_gi_contig_4586               ------------------------------------------------
gi|17968417|gb|BM275096.1|BM275 ------------------------------------------------
gi|17966681|gb|BM273387.1|BM273 ------------------------------------------------

MAL13P1.189                     TGAATTAAACAAAGAGAGTTTTGATGAAAACATGAAATTATTACCCTT
MAL13|MAL13P1.189               TGAATTAAACAAAGAGAGTTTTGATGAAAACATGAAATTATTACCCTT
su_gi_contig_4586               ------------------------------------------------
gi|17968417|gb|BM275096.1|BM275 ------------------------------------------------
gi|17966681|gb|BM273387.1|BM273 ------------------------------------------------

MAL13P1.189                     GGAAAAATTAACATAATGAATATTGACATATATAAATATGTGTTTGTT
MAL13|MAL13P1.189               GGAAAAATTAACATAA--------------------------------
su_gi_contig_4586               ------------------------------------------------
gi|17968417|gb|BM275096.1|BM275 ------------------------------------------------
gi|17966681|gb|BM273387.1|BM273 ------------------------------------------------

MAL13P1.189                     ATTTTTAATTATATATATATATATATATATATATATATATATTAATAT
MAL13|MAL13P1.189               ------------------------------------------------
su_gi_contig_4586               ------------------------------------------------
gi|17968417|gb|BM275096.1|BM275 ------------------------------------------------
gi|17966681|gb|BM273387.1|BM273 ------------------------------------------------

MAL13P1.189                     ATATATATATATAATTTTAGATAGAACCTTATAATTAAATAAGAAGAT
MAL13|MAL13P1.189               ------------------------------------------------
su_gi_contig_4586               ------------------------------------------------
gi|17968417|gb|BM275096.1|BM275 ------------------------------------------------
gi|17966681|gb|BM273387.1|BM273 ------------------------------------------------

MAL13P1.189                     ACAACTCTTCTTTTTTTTTATGTTTATCAATTGTGACATTTTTTTTTT
MAL13|MAL13P1.189               ------------------------------------------------
su_gi_contig_4586               ------------------------------------------------
gi|17968417|gb|BM275096.1|BM275 ------------------------------------------------
gi|17966681|gb|BM273387.1|BM273 ------------------------------------------------

MAL13P1.189                     TTTTTTTTTTTTTTTTTTAAATACATTTACATAATTTATAATGTGTGC
MAL13|MAL13P1.189               ------------------------------------------------
su_gi_contig_4586               ------------------------------------------------
gi|17968417|gb|BM275096.1|BM275 ------------------------------------------------
gi|17966681|gb|BM273387.1|BM273 ------------------------------------------------

MAL13P1.189                     ATTATATATATATATATATATATATATTTATTTATTTTAATATTTTAA
MAL13|MAL13P1.189               ------------------------------------------------
su_gi_contig_4586               ------------------------------------------------
gi|17968417|gb|BM275096.1|BM275 ------------------------------------------------
gi|17966681|gb|BM273387.1|BM273 ------------------------------------------------

MAL13P1.189                     ATCATTTTTTGTATTTATCACAAAGGGGGAAATAATAACAATTACATC
MAL13|MAL13P1.189               ------------------------------------------------
su_gi_contig_4586               ------------------------------------------------
gi|17968417|gb|BM275096.1|BM275 ------------------------------------------------
gi|17966681|gb|BM273387.1|BM273 ------------------------------------------------

MAL13P1.189                     AATGGTTTATTCCTTTTTGAATATTTCCTTCTTTCTTTTTTTTTTTTT
MAL13|MAL13P1.189               ------------------------------------------------
su_gi_contig_4586               ------------------------------------------------
gi|17968417|gb|BM275096.1|BM275 ------------------------------------------------
gi|17966681|gb|BM273387.1|BM273 ------------------------------------------------

MAL13P1.189                     TTGTATCCCTATTTAATATACACAGAAGGTGATATAAATAAATATATA
MAL13|MAL13P1.189               ------------------------------------------------
su_gi_contig_4586               ------------------------------------------------
gi|17968417|gb|BM275096.1|BM275 ------------------------------------------------
gi|17966681|gb|BM273387.1|BM273 ------------------------------------------------

MAL13P1.189                     TATATATATATAATAAAAACTTCATTTTATTTTTTTTTTTGGTTTTAT
MAL13|MAL13P1.189               ------------------------------------------------
su_gi_contig_4586               ------------------------------------------------
gi|17968417|gb|BM275096.1|BM275 ------------------------------------------------
gi|17966681|gb|BM273387.1|BM273 ------------------------------------------------

MAL13P1.189                     TTATAATTTCCACTTGTTGAATATTTTGTATTTTTCAATTTCATAGTG
MAL13|MAL13P1.189               ------------------------------------------------
su_gi_contig_4586               ------------------------------------------------
gi|17968417|gb|BM275096.1|BM275 ------------------------------------------------
gi|17966681|gb|BM273387.1|BM273 ------------------------------------------------

MAL13P1.189                     TTAAACGATACAAAAATAAATAAATAAATAAATATATATATATATATA
MAL13|MAL13P1.189               ------------------------------------------------
su_gi_contig_4586               ------------------------------------------------
gi|17968417|gb|BM275096.1|BM275 ------------------------------------------------
gi|17966681|gb|BM273387.1|BM273 ------------------------------------------------

MAL13P1.189                     TATATATATATATTTTTATTATAAAAAACATTTACGTATATAATATGT
MAL13|MAL13P1.189               ------------------------------------------------
su_gi_contig_4586               ------------------------------------------------
gi|17968417|gb|BM275096.1|BM275 ------------------------------------------------
gi|17966681|gb|BM273387.1|BM273 ------------------------------------------------

MAL13P1.189                     TTTTATTTTAATTTAAAAAAAAAAAGAAAATTGAATTTTTATTTTATT
MAL13|MAL13P1.189               ------------------------------------------------
su_gi_contig_4586               ------------------------------------------------
gi|17968417|gb|BM275096.1|BM275 ------------------------------------------------
gi|17966681|gb|BM273387.1|BM273 ------------------------------------------------

MAL13P1.189                     ATTACAATTCACGAAAATTTTGTTCACTTCATATATTATGCAAACGGT
MAL13|MAL13P1.189               ------------------------------------------------
su_gi_contig_4586               ------------------------------------------------
gi|17968417|gb|BM275096.1|BM275 ------------------------------------------------
gi|17966681|gb|BM273387.1|BM273 ------------------------------------------------

MAL13P1.189                     AATATATGAAATATATATAATAAAATATATAATGCCTAATATAATATA
MAL13|MAL13P1.189               ------------------------------------------------
su_gi_contig_4586               ------------------------------------------------
gi|17968417|gb|BM275096.1|BM275 ------------------------------------------------
gi|17966681|gb|BM273387.1|BM273 ------------------------------------------------

MAL13P1.189                     TTAAAAAAAAAATAACAAAATAAAAAAATATAGTGTATATAATATATA
MAL13|MAL13P1.189               ------------------------------------------------
su_gi_contig_4586               ------------------------------------------------
gi|17968417|gb|BM275096.1|BM275 ------------------------------------------------
gi|17966681|gb|BM273387.1|BM273 ------------------------------------------------

MAL13P1.189                     TAATAATATATACAATACATACATACATACATATATACAATATATATA
MAL13|MAL13P1.189               ------------------------------------------------
su_gi_contig_4586               ------------------------------------------------
gi|17968417|gb|BM275096.1|BM275 ------------------------------------------------
gi|17966681|gb|BM273387.1|BM273 ------------------------------------------------

MAL13P1.189                     TATTTTTACATGTATTTATTTATATATATATATATATTGTCAATATAT
MAL13|MAL13P1.189               ------------------------------------------------
su_gi_contig_4586               ------------------------------------------------
gi|17968417|gb|BM275096.1|BM275 ------------------------------------------------
gi|17966681|gb|BM273387.1|BM273 ------------------------------------------------

MAL13P1.189                     ATAATAAAATGAATATATATTTTTAAAAATAATAACTTTCTCTTTTTT
MAL13|MAL13P1.189               ------------------------------------------------
su_gi_contig_4586               ------------------------------------------------
gi|17968417|gb|BM275096.1|BM275 ------------------------------------------------
gi|17966681|gb|BM273387.1|BM273 ------------------------------------------------

MAL13P1.189                     AATTCAATTAATAAAAAGAAAAAAAAAAAAAAAAAAAAAAAAAAAAGA
MAL13|MAL13P1.189               ------------------------------------------------
su_gi_contig_4586               ------------------------------------------------
gi|17968417|gb|BM275096.1|BM275 ------------------------------------------------
gi|17966681|gb|BM273387.1|BM273 ------------------------------------------------

MAL13P1.189                     ATTATACGAATATTATACATATATATAATATATAATATATGTATGTAT
MAL13|MAL13P1.189               ------------------------------------------------
su_gi_contig_4586               ------------------------------------------------
gi|17968417|gb|BM275096.1|BM275 ------------------------------------------------
gi|17966681|gb|BM273387.1|BM273 ------------------------------------------------

MAL13P1.189                     AAAGTGAAGAAACCATCAAATAAACAAAAAATATTATATATATATATA
MAL13|MAL13P1.189               ------------------------------------------------
su_gi_contig_4586               ------------------------------------------------
gi|17968417|gb|BM275096.1|BM275 ------------------------------------------------
gi|17966681|gb|BM273387.1|BM273 ------------------------------------------------

MAL13P1.189                     TATAATATTATTTTATAAATTAAAAAAAAAAAAAAAAAATTTGTTTAT
MAL13|MAL13P1.189               ------------------------------------------------
su_gi_contig_4586               ------------------------------------------------
gi|17968417|gb|BM275096.1|BM275 ------------------------------------------------
gi|17966681|gb|BM273387.1|BM273 ------------------------------------------------

MAL13P1.189                     AAAAAGTTTTATATATATTATATATATGTGTATTTTTAATTATATATA
MAL13|MAL13P1.189               ------------------------------------------------
su_gi_contig_4586               ------------------------------------------------
gi|17968417|gb|BM275096.1|BM275 ------------------------------------------------
gi|17966681|gb|BM273387.1|BM273 ------------------------------------------------

MAL13P1.189                     TTATATACATATTTTTTTTTTTTATATTTTTTTTTACAATTAGAAAAA
MAL13|MAL13P1.189               ------------------------------------------------
su_gi_contig_4586               ------------------------------------------------
gi|17968417|gb|BM275096.1|BM275 ------------------------------------------------
gi|17966681|gb|BM273387.1|BM273 ------------------------------------------------

MAL13P1.189                     TATGTATTATAAATGATTGTAAAAAAAAAGGAAAGGCTTTGAACATAT
MAL13|MAL13P1.189               ------------------------------------------------
su_gi_contig_4586               ------------------------------------------------
gi|17968417|gb|BM275096.1|BM275 ------------------------------------------------
gi|17966681|gb|BM273387.1|BM273 ------------------------------------------------

MAL13P1.189                     ATTATTAAAAAGTAAAAAGTTAATATATATATTATATGTATTCATATT
MAL13|MAL13P1.189               ------------------------------------------------
su_gi_contig_4586               ------------------------------------------------
gi|17968417|gb|BM275096.1|BM275 ------------------------------------------------
gi|17966681|gb|BM273387.1|BM273 ------------------------------------------------

MAL13P1.189                     CTTAATATGGATAAAAATTTTTATTTTGAGACTACACAAGAATAAAAA
MAL13|MAL13P1.189               ------------------------------------------------
su_gi_contig_4586               ------------------------------------------------
gi|17968417|gb|BM275096.1|BM275 ------------------------------------------------
gi|17966681|gb|BM273387.1|BM273 ------------------------------------------------

MAL13P1.189                     TCAGAACTTTAAAAGGAAAAAATTATTAGTATATCATAAAATTGTATT
MAL13|MAL13P1.189               ------------------------------------------------
su_gi_contig_4586               ------------------------------------------------
gi|17968417|gb|BM275096.1|BM275 ------------------------------------------------
gi|17966681|gb|BM273387.1|BM273 ------------------------------------------------

MAL13P1.189                     ATATATATATATATATATATATAATATATTTTTTTTTTTTTTTTTTTT
MAL13|MAL13P1.189               ------------------------------------------------
su_gi_contig_4586               ------------------------------------------------
gi|17968417|gb|BM275096.1|BM275 ------------------------------------------------
gi|17966681|gb|BM273387.1|BM273 ------------------------------------------------

MAL13P1.189                     TTTTATATTTACACTTTGTATGGTTGA
MAL13|MAL13P1.189               ---------------------------
su_gi_contig_4586               ---------------------------
gi|17968417|gb|BM275096.1|BM275 ---------------------------
gi|17966681|gb|BM273387.1|BM273 ---------------------------

;

endblock;
