# Supplementary material for: cDNA sequences reveal considerable gene prediction inaccuracy in the Plasmodium falciparum genome
Source: BMC Genomics. 2007 Jul 27;8:255. doi: 10.1186/1471-2164-8-255 (PMC1978503; doi:10.1186/1471-2164-8-255)
Supplement: Additional file 3 — Genes with cDNA sequences not matching predicted CDS perfectly. Aligned cDNA and predicted CDS sequences can be viewed by double clicking the hyper-linked gene names in the Excel file. [file 1471-2164-8-255-S3.zip › MAl13P1.195.TXT]

#NEXUS

[!This data assembled using Sequencher, from Gene Codes Corporation.]
begin data;
   dimensions ntax=7 nchar=6153;
   format datatype=dna gap=- interleave=yes;
   matrix

MAL13P1.195                     CATTTATTTGATACATCTTCTAGTACCTTAGGCTTAGTTACTCCTAGT
MAL13|MAL13P1.195               ------------------------------------------------
su_gi_contig_1036               ------------------------------------------------
gi|27158529|gb|CA856186.1|CA856 ------------------------------------------------
gi|27159517|gb|CA856763.1|CA856 ------------------------------------------------
gi|17969748|gb|BM276391.1|BM276 ------------------------------------------------
gi|27158070|gb|CA855901.1|CA855 ------------------------------------------------

MAL13P1.195                     GCTTTATGGTGGAGTATTAAAAAACAGAACATAGGTATGTTAGTATTA
MAL13|MAL13P1.195               ------------------------------------------------
su_gi_contig_1036               ------------------------------------------------
gi|27158529|gb|CA856186.1|CA856 ------------------------------------------------
gi|27159517|gb|CA856763.1|CA856 ------------------------------------------------
gi|17969748|gb|BM276391.1|BM276 ------------------------------------------------
gi|27158070|gb|CA855901.1|CA855 ------------------------------------------------

MAL13P1.195                     AAAGATTTATTACGTCAAATATTAAATGGTATATATATAGCTCATAAA
MAL13|MAL13P1.195               ------------------------------------------------
su_gi_contig_1036               ------------------------------------------------
gi|27158529|gb|CA856186.1|CA856 ------------------------------------------------
gi|27159517|gb|CA856763.1|CA856 ------------------------------------------------
gi|17969748|gb|BM276391.1|BM276 ------------------------------------------------
gi|27158070|gb|CA855901.1|CA855 ------------------------------------------------

MAL13P1.195                     AAGGGTATAACGCATAGAGATATTAAAATGGAAAATATATTTGTCTCA
MAL13|MAL13P1.195               ------------------------------------------------
su_gi_contig_1036               ------------------------------------------------
gi|27158529|gb|CA856186.1|CA856 ------------------------------------------------
gi|27159517|gb|CA856763.1|CA856 ------------------------------------------------
gi|17969748|gb|BM276391.1|BM276 ------------------------------------------------
gi|27158070|gb|CA855901.1|CA855 ------------------------------------------------

MAL13P1.195                     TCAACTACACCATTTACTGTACGTATAGGTGATTGGGGTAGTGCTGTT
MAL13|MAL13P1.195               ------------------------------------------------
su_gi_contig_1036               ------------------------------------------------
gi|27158529|gb|CA856186.1|CA856 ------------------------------------------------
gi|27159517|gb|CA856763.1|CA856 ------------------------------------------------
gi|17969748|gb|BM276391.1|BM276 ------------------------------------------------
gi|27158070|gb|CA855901.1|CA855 ------------------------------------------------

MAL13P1.195                     GAATATAAAAATGAACACTTTTCTTTTATACCTTCAAAAGATGAAGAA
MAL13|MAL13P1.195               ------------------------------------------------
su_gi_contig_1036               ------------------------------------------------
gi|27158529|gb|CA856186.1|CA856 ------------------------------------------------
gi|27159517|gb|CA856763.1|CA856 ------------------------------------------------
gi|17969748|gb|BM276391.1|BM276 ------------------------------------------------
gi|27158070|gb|CA855901.1|CA855 ------------------------------------------------

MAL13P1.195                     ACAAATGGTTATCAACCTCCTGAGTCTTTATTTGGTCATATGAAAAAT
MAL13|MAL13P1.195               ------------------------------------------------
su_gi_contig_1036               ------------------------------------------------
gi|27158529|gb|CA856186.1|CA856 ------------------------------------------------
gi|27159517|gb|CA856763.1|CA856 ------------------------------------------------
gi|17969748|gb|BM276391.1|BM276 ------------------------------------------------
gi|27158070|gb|CA855901.1|CA855 ------------------------------------------------

MAL13P1.195                     AATTTTATGCGTTTACCTTATTATGATATGTGGAGTATCGGAATAGTT
MAL13|MAL13P1.195               ------------------------------------------------
su_gi_contig_1036               ------------------------------------------------
gi|27158529|gb|CA856186.1|CA856 ------------------------------------------------
gi|27159517|gb|CA856763.1|CA856 ------------------------------------------------
gi|17969748|gb|BM276391.1|BM276 ------------------------------------------------
gi|27158070|gb|CA855901.1|CA855 ------------------------------------------------

MAL13P1.195                     TTCTTACAATTTATTTTAGGTACAAAAAATCCATTGGAAGTAAAAGAT
MAL13|MAL13P1.195               ------------------------------------------------
su_gi_contig_1036               ------------------------------------------------
gi|27158529|gb|CA856186.1|CA856 ------------------------------------------------
gi|27159517|gb|CA856763.1|CA856 ------------------------------------------------
gi|17969748|gb|BM276391.1|BM276 ------------------------------------------------
gi|27158070|gb|CA855901.1|CA855 ------------------------------------------------

MAL13P1.195                     AAAGAAAGTGAACGTAGATTAAAAAAAATATTTTCTAAATATCCTATT
MAL13|MAL13P1.195               ------------------------------------------------
su_gi_contig_1036               ------------------------------------------------
gi|27158529|gb|CA856186.1|CA856 ------------------------------------------------
gi|27159517|gb|CA856763.1|CA856 ------------------------------------------------
gi|17969748|gb|BM276391.1|BM276 ------------------------------------------------
gi|27158070|gb|CA855901.1|CA855 ------------------------------------------------

MAL13P1.195                     GATATATTAAAAGAAGCTATATTTTTACAGAGTTTATCTGAGCTCTGT
MAL13|MAL13P1.195               ------------------------------------------------
su_gi_contig_1036               ------------------------------------------------
gi|27158529|gb|CA856186.1|CA856 ------------------------------------------------
gi|27159517|gb|CA856763.1|CA856 ------------------------------------------------
gi|17969748|gb|BM276391.1|BM276 ------------------------------------------------
gi|27158070|gb|CA855901.1|CA855 ------------------------------------------------

MAL13P1.195                     TTAACTCCTTGGGTAAAGAAATCTACACATAATTTGATACGTTTACAA
MAL13|MAL13P1.195               ------------------------------------------------
su_gi_contig_1036               ------------------------------------------------
gi|27158529|gb|CA856186.1|CA856 ------------------------------------------------
gi|27159517|gb|CA856763.1|CA856 ------------------------------------------------
gi|17969748|gb|BM276391.1|BM276 ------------------------------------------------
gi|27158070|gb|CA855901.1|CA855 ------------------------------------------------

MAL13P1.195                     AAAAAAAAAAAAAATAAAATAATACATGAGTGTGATAGGTATGATATA
MAL13|MAL13P1.195               ------------------------------------------------
su_gi_contig_1036               ------------------------------------------------
gi|27158529|gb|CA856186.1|CA856 ------------------------------------------------
gi|27159517|gb|CA856763.1|CA856 ------------------------------------------------
gi|17969748|gb|BM276391.1|BM276 ------------------------------------------------
gi|27158070|gb|CA855901.1|CA855 ------------------------------------------------

MAL13P1.195                     ACTATTAATGATGTACATGATGTTTCACATAATAATAATATCAATCCT
MAL13|MAL13P1.195               ------------------------------------------------
su_gi_contig_1036               ------------------------------------------------
gi|27158529|gb|CA856186.1|CA856 ------------------------------------------------
gi|27159517|gb|CA856763.1|CA856 ------------------------------------------------
gi|17969748|gb|BM276391.1|BM276 ------------------------------------------------
gi|27158070|gb|CA855901.1|CA855 ------------------------------------------------

MAL13P1.195                     TATAATCGACCTAATCATATTTATAGGAAGCATTTTTTTTCAACAAAA
MAL13|MAL13P1.195               ------------------------------------------------
su_gi_contig_1036               ------------------------------------------------
gi|27158529|gb|CA856186.1|CA856 ------------------------------------------------
gi|27159517|gb|CA856763.1|CA856 ------------------------------------------------
gi|17969748|gb|BM276391.1|BM276 ------------------------------------------------
gi|27158070|gb|CA855901.1|CA855 ------------------------------------------------

MAL13P1.195                     TCTTCATATAATTCACTATATACAAATAATAATAATAATTTCATTATG
MAL13|MAL13P1.195               ------------------------------------------------
su_gi_contig_1036               ------------------------------------------------
gi|27158529|gb|CA856186.1|CA856 ------------------------------------------------
gi|27159517|gb|CA856763.1|CA856 ------------------------------------------------
gi|17969748|gb|BM276391.1|BM276 ------------------------------------------------
gi|27158070|gb|CA855901.1|CA855 ------------------------------------------------

MAL13P1.195                     AATAAATTAAAATATTATATTACCAACGATTTAATTAATATAAAAAAA
MAL13|MAL13P1.195               ------------------------------------------------
su_gi_contig_1036               ------------------------------------------------
gi|27158529|gb|CA856186.1|CA856 ------------------------------------------------
gi|27159517|gb|CA856763.1|CA856 ------------------------------------------------
gi|17969748|gb|BM276391.1|BM276 ------------------------------------------------
gi|27158070|gb|CA855901.1|CA855 ------------------------------------------------

MAL13P1.195                     CAATCCTTTCACAATATTTATAATATCATATCGGATAAATATAAATCT
MAL13|MAL13P1.195               ------------------------------------------------
su_gi_contig_1036               ------------------------------------------------
gi|27158529|gb|CA856186.1|CA856 ------------------------------------------------
gi|27159517|gb|CA856763.1|CA856 ------------------------------------------------
gi|17969748|gb|BM276391.1|BM276 ------------------------------------------------
gi|27158070|gb|CA855901.1|CA855 ------------------------------------------------

MAL13P1.195                     TTAATATCCTTACCATCATCACCATTATGTTCTGATGGTATGTGTCTA
MAL13|MAL13P1.195               ------------------------------------------------
su_gi_contig_1036               ------------------------------------------------
gi|27158529|gb|CA856186.1|CA856 ------------------------------------------------
gi|27159517|gb|CA856763.1|CA856 ------------------------------------------------
gi|17969748|gb|BM276391.1|BM276 ------------------------------------------------
gi|27158070|gb|CA855901.1|CA855 ------------------------------------------------

MAL13P1.195                     CACAAATATGACCAAGCATATGACAAGAAAAATATAACACAACCAAAT
MAL13|MAL13P1.195               ------------------------------------------------
su_gi_contig_1036               ------------------------------------------------
gi|27158529|gb|CA856186.1|CA856 ------------------------------------------------
gi|27159517|gb|CA856763.1|CA856 ------------------------------------------------
gi|17969748|gb|BM276391.1|BM276 ------------------------------------------------
gi|27158070|gb|CA855901.1|CA855 ------------------------------------------------

MAL13P1.195                     GATACAGGTCTTATATGTTTGAATAAATATAAACTCTTTTTTAGTGAA
MAL13|MAL13P1.195               ------------------------------------------------
su_gi_contig_1036               ------------------------------------------------
gi|27158529|gb|CA856186.1|CA856 ------------------------------------------------
gi|27159517|gb|CA856763.1|CA856 ------------------------------------------------
gi|17969748|gb|BM276391.1|BM276 ------------------------------------------------
gi|27158070|gb|CA855901.1|CA855 ------------------------------------------------

MAL13P1.195                     AATCAAAAAAATATATTACCAAATTATACATGTGATGATGAAAAGTTT
MAL13|MAL13P1.195               ------------------------------------------------
su_gi_contig_1036               ------------------------------------------------
gi|27158529|gb|CA856186.1|CA856 ------------------------------------------------
gi|27159517|gb|CA856763.1|CA856 ------------------------------------------------
gi|17969748|gb|BM276391.1|BM276 ------------------------------------------------
gi|27158070|gb|CA855901.1|CA855 ------------------------------------------------

MAL13P1.195                     CAAAATATTCTTAAGGATAGGGATCCTTCAGGTGTAGGATTACCAAAT
MAL13|MAL13P1.195               ------------------------------------------------
su_gi_contig_1036               ------------------------------------------------
gi|27158529|gb|CA856186.1|CA856 ------------------------------------------------
gi|27159517|gb|CA856763.1|CA856 ------------------------------------------------
gi|17969748|gb|BM276391.1|BM276 ------------------------------------------------
gi|27158070|gb|CA855901.1|CA855 ------------------------------------------------

MAL13P1.195                     AAAAATGCAAGAGATCTCTTACGACAGCTCTTAAATTTTGATTATGAA
MAL13|MAL13P1.195               ------------------------------------------------
su_gi_contig_1036               ------------------------------------------------
gi|27158529|gb|CA856186.1|CA856 ------------------------------------------------
gi|27159517|gb|CA856763.1|CA856 ------------------------------------------------
gi|17969748|gb|BM276391.1|BM276 ------------------------------------------------
gi|27158070|gb|CA855901.1|CA855 ------------------------------------------------

MAL13P1.195                     AGCAGGATAACAGCAGAGCAAGCTTTAAATCACCCTTGGTTCCAAGAA
MAL13|MAL13P1.195               ------------------------------------------------
su_gi_contig_1036               ------------------------------------------------
gi|27158529|gb|CA856186.1|CA856 ------------------------------------------------
gi|27159517|gb|CA856763.1|CA856 ------------------------------------------------
gi|17969748|gb|BM276391.1|BM276 ------------------------------------------------
gi|27158070|gb|CA855901.1|CA855 ------------------------------------------------

MAL13P1.195                     AATTAAAAAATAAAAATTAAATAAATAAATAAATATATATATATATAT
MAL13|MAL13P1.195               ------------------------------------------------
su_gi_contig_1036               ------------------------------------------------
gi|27158529|gb|CA856186.1|CA856 ------------------------------------------------
gi|27159517|gb|CA856763.1|CA856 ------------------------------------------------
gi|17969748|gb|BM276391.1|BM276 ------------------------------------------------
gi|27158070|gb|CA855901.1|CA855 ------------------------------------------------

MAL13P1.195                     ATATATATATATATATTTATGTATATTTTTTTTTTTTTTTTTTTTTTT
MAL13|MAL13P1.195               ------------------------------------------------
su_gi_contig_1036               ------------------------------------------------
gi|27158529|gb|CA856186.1|CA856 ------------------------------------------------
gi|27159517|gb|CA856763.1|CA856 ------------------------------------------------
gi|17969748|gb|BM276391.1|BM276 ------------------------------------------------
gi|27158070|gb|CA855901.1|CA855 ------------------------------------------------

MAL13P1.195                     TTTTTTTATTTCATAAACATAATTGTATTTTATTTTATTTTATTTTTT
MAL13|MAL13P1.195               ------------------------------------------------
su_gi_contig_1036               ------------------------------------------------
gi|27158529|gb|CA856186.1|CA856 ------------------------------------------------
gi|27159517|gb|CA856763.1|CA856 ------------------------------------------------
gi|17969748|gb|BM276391.1|BM276 ------------------------------------------------
gi|27158070|gb|CA855901.1|CA855 ------------------------------------------------

MAL13P1.195                     TTATTTTTTTTATTTTTTTTTTTTTCGTGTTGTGCAATATATATCCCT
MAL13|MAL13P1.195               ------------------------------------------------
su_gi_contig_1036               ------------------------------------------------
gi|27158529|gb|CA856186.1|CA856 ------------------------------------------------
gi|27159517|gb|CA856763.1|CA856 ------------------------------------------------
gi|17969748|gb|BM276391.1|BM276 ------------------------------------------------
gi|27158070|gb|CA855901.1|CA855 ------------------------------------------------

MAL13P1.195                     AAAAATAAAAACAATTAAATAAATAATATGATAAATAATTTTAAAAGA
MAL13|MAL13P1.195               ------------------------------------------------
su_gi_contig_1036               ------------------------------------------------
gi|27158529|gb|CA856186.1|CA856 ------------------------------------------------
gi|27159517|gb|CA856763.1|CA856 ------------------------------------------------
gi|17969748|gb|BM276391.1|BM276 ------------------------------------------------
gi|27158070|gb|CA855901.1|CA855 ------------------------------------------------

MAL13P1.195                     TATTTTATTACTTAAAATAAAATATGGTGACAATATAGAAATGTAATT
MAL13|MAL13P1.195               ------------------------------------------------
su_gi_contig_1036               ------------------------------------------------
gi|27158529|gb|CA856186.1|CA856 ------------------------------------------------
gi|27159517|gb|CA856763.1|CA856 ------------------------------------------------
gi|17969748|gb|BM276391.1|BM276 ------------------------------------------------
gi|27158070|gb|CA855901.1|CA855 ------------------------------------------------

MAL13P1.195                     ATGTTATTCTCATGAAAAGAAAGTATGTTACACAGGATAACACATTGG
MAL13|MAL13P1.195               -----------ATGAAAAGAAAGTATGTTACACAGGATAACACATTG-
su_gi_contig_1036               ------------------------------------------------
gi|27158529|gb|CA856186.1|CA856 ------------------------------------------------
gi|27159517|gb|CA856763.1|CA856 ------------------------------------------------
gi|17969748|gb|BM276391.1|BM276 ------------------------------------------------
gi|27158070|gb|CA855901.1|CA855 ------------------------------------------------

MAL13P1.195                     TATTATATGTGTACATACAATATGGATATACATATATATATATATATA
MAL13|MAL13P1.195               ------------------------------------------------
su_gi_contig_1036               ------------------------------------------------
gi|27158529|gb|CA856186.1|CA856 ------------------------------------------------
gi|27159517|gb|CA856763.1|CA856 ------------------------------------------------
gi|17969748|gb|BM276391.1|BM276 ------------------------------------------------
gi|27158070|gb|CA855901.1|CA855 ------------------------------------------------

MAL13P1.195                     TATATATATATATATTATATATATATGTTTTATATTTCATGTTGCTGT
MAL13|MAL13P1.195               ------------------------------------------------
su_gi_contig_1036               ------------------------------------------------
gi|27158529|gb|CA856186.1|CA856 ------------------------------------------------
gi|27159517|gb|CA856763.1|CA856 ------------------------------------------------
gi|17969748|gb|BM276391.1|BM276 ------------------------------------------------
gi|27158070|gb|CA855901.1|CA855 ------------------------------------------------

MAL13P1.195                     TTGGAGCCTTTTATAAAATTATATATATTTTTAATTGAACCTGTAAAT
MAL13|MAL13P1.195               ------------------------------------------------
su_gi_contig_1036               ------------------------------------------------
gi|27158529|gb|CA856186.1|CA856 ------------------------------------------------
gi|27159517|gb|CA856763.1|CA856 ------------------------------------------------
gi|17969748|gb|BM276391.1|BM276 ------------------------------------------------
gi|27158070|gb|CA855901.1|CA855 ------------------------------------------------

MAL13P1.195                     AATATGTGAACAGGTTATCATAAATTATGTAAATAATATATATATATT
MAL13|MAL13P1.195               ------------------------------------------------
su_gi_contig_1036               ------------------------------------------------
gi|27158529|gb|CA856186.1|CA856 ------------------------------------------------
gi|27159517|gb|CA856763.1|CA856 ------------------------------------------------
gi|17969748|gb|BM276391.1|BM276 ------------------------------------------------
gi|27158070|gb|CA855901.1|CA855 ------------------------------------------------

MAL13P1.195                     GTATAATTTTTCTTTTTATTGTTTTTTTTTTTTTTTTTTTTTTTTTCC
MAL13|MAL13P1.195               ------------------------------------------------
su_gi_contig_1036               ------------------------------------------------
gi|27158529|gb|CA856186.1|CA856 ------------------------------------------------
gi|27159517|gb|CA856763.1|CA856 ------------------------------------------------
gi|17969748|gb|BM276391.1|BM276 ------------------------------------------------
gi|27158070|gb|CA855901.1|CA855 ------------------------------------------------

MAL13P1.195                     TGTTCATCTTTCTTTTGTGTTTGTTATATAAAGACCTATATGTTAAAA
MAL13|MAL13P1.195               ------------------------------------------------
su_gi_contig_1036               ------------------------------------------------
gi|27158529|gb|CA856186.1|CA856 ------------------------------------------------
gi|27159517|gb|CA856763.1|CA856 ------------------------------------------------
gi|17969748|gb|BM276391.1|BM276 ------------------------------------------------
gi|27158070|gb|CA855901.1|CA855 ------------------------------------------------

MAL13P1.195                     TAAAAAGTTAAAAAACTTTTCATTTTTTTTTTTTTTTTTTTTTTTGTT
MAL13|MAL13P1.195               ------------------------------------------------
su_gi_contig_1036               ------------------------------------------------
gi|27158529|gb|CA856186.1|CA856 ------------------------------------------------
gi|27159517|gb|CA856763.1|CA856 ------------------------------------------------
gi|17969748|gb|BM276391.1|BM276 ------------------------------------------------
gi|27158070|gb|CA855901.1|CA855 ------------------------------------------------

MAL13P1.195                     AAAATAATATATACATATATATTTTTTTTCTTTTATAATTCCTAGTAA
MAL13|MAL13P1.195               ------------------------------------------------
su_gi_contig_1036               ------------------------------------------------
gi|27158529|gb|CA856186.1|CA856 ------------------------------------------------
gi|27159517|gb|CA856763.1|CA856 ------------------------------------------------
gi|17969748|gb|BM276391.1|BM276 ------------------------------------------------
gi|27158070|gb|CA855901.1|CA855 ------------------------------------------------

MAL13P1.195                     TGAATTATCGTTTTGTTTTTCTTCTTTCTGTAATAATTTTGAACGTAA
MAL13|MAL13P1.195               ------------------------------------------------
su_gi_contig_1036               ------------------------------------------------
gi|27158529|gb|CA856186.1|CA856 ------------------------------------------------
gi|27159517|gb|CA856763.1|CA856 ------------------------------------------------
gi|17969748|gb|BM276391.1|BM276 ------------------------------------------------
gi|27158070|gb|CA855901.1|CA855 ------------------------------------------------

MAL13P1.195                     TACAGAAGGGGTGTTGTTCGAGTTGGTTAAATCAAGAAGATAAAAAAG
MAL13|MAL13P1.195               -----AAGGGGTGTTGTTCGAGTTGGTTAAATCAAGAAGATAAAAAAG
su_gi_contig_1036               ------------------------------------------------
gi|27158529|gb|CA856186.1|CA856 ------------------------------------------------
gi|27159517|gb|CA856763.1|CA856 ------------------------------------------------
gi|17969748|gb|BM276391.1|BM276 ------------------------------------------------
gi|27158070|gb|CA855901.1|CA855 ------------------------------------------------

MAL13P1.195                     CAACATTTTCATTTTCTGGGAATTTAAAATTGGATATAAAGAATGATA
MAL13|MAL13P1.195               CAACATTTTCATTTTCTGGGAATTTAAAATTGGATATAAAGAATGATA
su_gi_contig_1036               ------------------------------------------------
gi|27158529|gb|CA856186.1|CA856 ------------------------------------------------
gi|27159517|gb|CA856763.1|CA856 ------------------------------------------------
gi|17969748|gb|BM276391.1|BM276 ------------------------------------------------
gi|27158070|gb|CA855901.1|CA855 ------------------------------------------------

MAL13P1.195                     AAGAAAACAAATTAAATGATTTTGAGAATAACAAAAATGTAGAAAGAT
MAL13|MAL13P1.195               AAGAAAACAAATTAAATGATTTTGAGAATAACAAAAATGTAGAAAGAT
su_gi_contig_1036               ------------------------------------------------
gi|27158529|gb|CA856186.1|CA856 ------------------------------------------------
gi|27159517|gb|CA856763.1|CA856 ------------------------------------------------
gi|17969748|gb|BM276391.1|BM276 ------------------------------------------------
gi|27158070|gb|CA855901.1|CA855 ------------------------------------------------

MAL13P1.195                     TGAATGAAGGTGTAACAAAAATTATGCAAAAAGAAAAAGAATTAATAG
MAL13|MAL13P1.195               TGAATGAAGGTGTAACAAAAATTATGCAAAAAGAAAAAGAATTAATAG
su_gi_contig_1036               ------------------------------------------------
gi|27158529|gb|CA856186.1|CA856 ------------------------------------------------
gi|27159517|gb|CA856763.1|CA856 ------------------------------------------------
gi|17969748|gb|BM276391.1|BM276 ------------------------------------------------
gi|27158070|gb|CA855901.1|CA855 ------------------------------------------------

MAL13P1.195                     AATCTAACAAGCACGTCAAAGGTACAAAAAAAAAAAAAATATATATAT
MAL13|MAL13P1.195               AATCTAACAAGCACGTCAAAG---------------------------
su_gi_contig_1036               ------------------------------------------------
gi|27158529|gb|CA856186.1|CA856 ------------------------------------------------
gi|27159517|gb|CA856763.1|CA856 ------------------------------------------------
gi|17969748|gb|BM276391.1|BM276 ------------------------------------------------
gi|27158070|gb|CA855901.1|CA855 ------------------------------------------------

MAL13P1.195                     ATATATGTGATGTTTCAAATGTGGTTTCATATTATTCTTATCCTTTTT
MAL13|MAL13P1.195               ------------------------------------------------
su_gi_contig_1036               ------------------------------------------------
gi|27158529|gb|CA856186.1|CA856 ------------------------------------------------
gi|27159517|gb|CA856763.1|CA856 ------------------------------------------------
gi|17969748|gb|BM276391.1|BM276 ------------------------------------------------
gi|27158070|gb|CA855901.1|CA855 ------------------------------------------------

MAL13P1.195                     AGATGTTGTTGATGAAGTTGGTATTGTGATTAAAAAAAAATATAACAT
MAL13|MAL13P1.195               --ATGTTGTTGATGAAGTTGGTATTGTGATTAAAAAAAAATATAACAT
su_gi_contig_1036               ------------------------------------------------
gi|27158529|gb|CA856186.1|CA856 ------------------------------------------------
gi|27159517|gb|CA856763.1|CA856 ------------------------------------------------
gi|17969748|gb|BM276391.1|BM276 ------------------------------------------------
gi|27158070|gb|CA855901.1|CA855 ------------------------------------------------

MAL13P1.195                     TAACGAATTACCACCATCTGGTTTAACTAAAGTATGTATTTAAAAACA
MAL13|MAL13P1.195               TAACGAATTACCACCATCTGGTTTAACTAAA-----------------
su_gi_contig_1036               ------------------------------------------------
gi|27158529|gb|CA856186.1|CA856 ------------------------------------------------
gi|27159517|gb|CA856763.1|CA856 ------------------------------------------------
gi|17969748|gb|BM276391.1|BM276 ------------------------------------------------
gi|27158070|gb|CA855901.1|CA855 ------------------------------------------------

MAL13P1.195                     TTGGAGAATATTTCATATTTAAAAACAAAACAAAAGAATTCACTTTTT
MAL13|MAL13P1.195               ------------------------------------------------
su_gi_contig_1036               ------------------------------------------------
gi|27158529|gb|CA856186.1|CA856 ------------------------------------------------
gi|27159517|gb|CA856763.1|CA856 ------------------------------------------------
gi|17969748|gb|BM276391.1|BM276 ------------------------------------------------
gi|27158070|gb|CA855901.1|CA855 ------------------------------------------------

MAL13P1.195                     AATATTCCAATAAGAAAAATTTAGGATGAAGAGGAAGATGTAAAAGAA
MAL13|MAL13P1.195               ------------------------GATGAAGAGGAAGATGTAAAAGAA
su_gi_contig_1036               ------------------------------------------------
gi|27158529|gb|CA856186.1|CA856 ------------------------------------------------
gi|27159517|gb|CA856763.1|CA856 ------------------------------------------------
gi|17969748|gb|BM276391.1|BM276 ------------------------------------------------
gi|27158070|gb|CA855901.1|CA855 ------------------------------------------------

MAL13P1.195                     GACAGTGCATTTTTATCCGACGATTTAGAGGAGGCTGCAGAAAATTTC
MAL13|MAL13P1.195               GACAGTGCATTTTTATCCGACGATTTAGAGGAGGCTGCAGAAAATTTC
su_gi_contig_1036               ------------------------------------------------
gi|27158529|gb|CA856186.1|CA856 ------------------------------------------------
gi|27159517|gb|CA856763.1|CA856 ------------------------------------------------
gi|17969748|gb|BM276391.1|BM276 ------------------------------------------------
gi|27158070|gb|CA855901.1|CA855 ------------------------------------------------

MAL13P1.195                     TCTTTATCTGGAGAAAAGGTAATAATAATAACATACACATTATCATAA
MAL13|MAL13P1.195               TCTTTATCTGGAGAAAAG------------------------------
su_gi_contig_1036               ------------------------------------------------
gi|27158529|gb|CA856186.1|CA856 ------------------------------------------------
gi|27159517|gb|CA856763.1|CA856 ------------------------------------------------
gi|17969748|gb|BM276391.1|BM276 ------------------------------------------------
gi|27158070|gb|CA855901.1|CA855 ------------------------------------------------

MAL13P1.195                     ATATATTATATATATATATATATATATATATTTATATATTTATTTATT
MAL13|MAL13P1.195               ------------------------------------------------
su_gi_contig_1036               ------------------------------------------------
gi|27158529|gb|CA856186.1|CA856 ------------------------------------------------
gi|27159517|gb|CA856763.1|CA856 ------------------------------------------------
gi|17969748|gb|BM276391.1|BM276 ------------------------------------------------
gi|27158070|gb|CA855901.1|CA855 ------------------------------------------------

MAL13P1.195                     TATTTATTTATTTATTTATTTATATATTTGTTTTTTTTTTTTTTTTTT
MAL13|MAL13P1.195               ------------------------------------------------
su_gi_contig_1036               ------------------------------------------------
gi|27158529|gb|CA856186.1|CA856 ------------------------------------------------
gi|27159517|gb|CA856763.1|CA856 ------------------------------------------------
gi|17969748|gb|BM276391.1|BM276 ------------------------------------------------
gi|27158070|gb|CA855901.1|CA855 ------------------------------------------------

MAL13P1.195                     TTTTTTTTTTTTTTTTTTTATTTGTAACTAATATATATTTTTAGAGTG
MAL13|MAL13P1.195               --------------------------------------------AGTG
su_gi_contig_1036               ------------------------------------------------
gi|27158529|gb|CA856186.1|CA856 ------------------------------------------------
gi|27159517|gb|CA856763.1|CA856 ------------------------------------------------
gi|17969748|gb|BM276391.1|BM276 ------------------------------------------------
gi|27158070|gb|CA855901.1|CA855 ------------------------------------------------

MAL13P1.195                     ATAAAGAAAATGAACAGCATGAAAATGAAATAAAAGACATTAGAAAAT
MAL13|MAL13P1.195               ATAAAGAAAATGAACAGCATGAAAATGAAATAAAAGACATTAGAAAAT
su_gi_contig_1036               ------------------------------------------------
gi|27158529|gb|CA856186.1|CA856 ------------------------------------------------
gi|27159517|gb|CA856763.1|CA856 ------------------------------------------------
gi|17969748|gb|BM276391.1|BM276 ------------------------------------------------
gi|27158070|gb|CA855901.1|CA855 ------------------------------------------------

MAL13P1.195                     ATCAAGCAGAAATTATAAATTCGATGAACGAAAATACAATATACAAAA
MAL13|MAL13P1.195               ATCAAGCAGAAATTATAAATTCGATGAACGAAAATACAATATACAAAA
su_gi_contig_1036               ------------------------------------------------
gi|27158529|gb|CA856186.1|CA856 ------------------------------------------------
gi|27159517|gb|CA856763.1|CA856 ------------------------------------------------
gi|17969748|gb|BM276391.1|BM276 ------------------------------------------------
gi|27158070|gb|CA855901.1|CA855 ------------------------------------------------

MAL13P1.195                     AGTTTGATACTAACGAATTTGAAAAAATGAAGCAAGTTAAAAGAAACA
MAL13|MAL13P1.195               AGTTTGATACTAACGAATTTGAAAAAATGAAGCAA-------------
su_gi_contig_1036               ------------------------------------------------
gi|27158529|gb|CA856186.1|CA856 ------------------------------------------------
gi|27159517|gb|CA856763.1|CA856 ------------------------------------------------
gi|17969748|gb|BM276391.1|BM276 ------------------------------------------------
gi|27158070|gb|CA855901.1|CA855 ------------------------------------------------

MAL13P1.195                     AACAGATATGTACATAATATATATATATATATATATATATAATATATG
MAL13|MAL13P1.195               ------------------------------------------------
su_gi_contig_1036               ------------------------------------------------
gi|27158529|gb|CA856186.1|CA856 ------------------------------------------------
gi|27159517|gb|CA856763.1|CA856 ------------------------------------------------
gi|17969748|gb|BM276391.1|BM276 ------------------------------------------------
gi|27158070|gb|CA855901.1|CA855 ------------------------------------------------

MAL13P1.195                     TATGTATGTTTTTTTTTTTTTTTTTTTTTTTTAAGAAAATGGAAGACC
MAL13|MAL13P1.195               -----------------------------------AAAATGGAAGACC
su_gi_contig_1036               ------------------------------------------------
gi|27158529|gb|CA856186.1|CA856 ------------------------------------------------
gi|27159517|gb|CA856763.1|CA856 ------------------------------------------------
gi|17969748|gb|BM276391.1|BM276 ------------------------------------------------
gi|27158070|gb|CA855901.1|CA855 ------------------------------------------------

MAL13P1.195                     ATAGTGAGGTTAGAAATATAAATACAGTATATATTATTATATTATTAT
MAL13|MAL13P1.195               ATAGTG------------------------------------------
su_gi_contig_1036               ------------------------------------------------
gi|27158529|gb|CA856186.1|CA856 ------------------------------------------------
gi|27159517|gb|CA856763.1|CA856 ------------------------------------------------
gi|17969748|gb|BM276391.1|BM276 ------------------------------------------------
gi|27158070|gb|CA855901.1|CA855 ------------------------------------------------

MAL13P1.195                     ATTATTACATTATTATATTAAATTTTTTATTATTATTAGATATGCTAT
MAL13|MAL13P1.195               -------------------------------------AGATATGCTAT
su_gi_contig_1036               ------------------------------------------------
gi|27158529|gb|CA856186.1|CA856 ------------------------------------------------
gi|27159517|gb|CA856763.1|CA856 ------------------------------------------------
gi|17969748|gb|BM276391.1|BM276 ------------------------------------------------
gi|27158070|gb|CA855901.1|CA855 ------------------------------------------------

MAL13P1.195                     CCGGATTATTCTATGCCTTGTCCCCTACACTTTTTCCGAACTAGTACA
MAL13|MAL13P1.195               CCGGATTATTCTATGCCTTGTCCCCTACACTTTTTCCGAACTAGTACA
su_gi_contig_1036               ------------------------------------------------
gi|27158529|gb|CA856186.1|CA856 ------------------------------------------------
gi|27159517|gb|CA856763.1|CA856 ------------------------------------------------
gi|17969748|gb|BM276391.1|BM276 ------------------------------------------------
gi|27158070|gb|CA855901.1|CA855 ------------------------------------------------

MAL13P1.195                     GGCTGCGTTCCTCTTAGAACTTATGAAGGACCATGCAATAAGGTGTAA
MAL13|MAL13P1.195               GGCTGCGTTCCTCTTAGAACTTATGAAGGACCATGCAATAAG------
su_gi_contig_1036               ------------------------------------------------
gi|27158529|gb|CA856186.1|CA856 ------------------------------------------------
gi|27159517|gb|CA856763.1|CA856 ------------------------------------------------
gi|17969748|gb|BM276391.1|BM276 ------------------------------------------------
gi|27158070|gb|CA855901.1|CA855 ------------------------------------------------

MAL13P1.195                     AAGAAGGCACACACACACATATATATATTATATATATATATATAATGC
MAL13|MAL13P1.195               ------------------------------------------------
su_gi_contig_1036               ------------------------------------------------
gi|27158529|gb|CA856186.1|CA856 ------------------------------------------------
gi|27159517|gb|CA856763.1|CA856 ------------------------------------------------
gi|17969748|gb|BM276391.1|BM276 ------------------------------------------------
gi|27158070|gb|CA855901.1|CA855 ------------------------------------------------

MAL13P1.195                     TTTTATCTTTTTAGATACAAAACAAATTAATCTATTTATATGATGAGC
MAL13|MAL13P1.195               --------------ATACAAAACAAATTAATCTATTTATATGATGAGC
su_gi_contig_1036               ------------------------------------------------
gi|27158529|gb|CA856186.1|CA856 ------------------------------------------------
gi|27159517|gb|CA856763.1|CA856 ------------------------------------------------
gi|17969748|gb|BM276391.1|BM276 ------------------------------------------------
gi|27158070|gb|CA855901.1|CA855 ------------------------------------------------

MAL13P1.195                     AAAAGGCAAGCTGGGCAGAAATATGCGAAGTAAACTGGCCGTGTATGC
MAL13|MAL13P1.195               AAAAGGCAAGCTGGGCAGAAATATGCGAAGTAAACTGGCCGTGTATGC
su_gi_contig_1036               ------------------------------------------------
gi|27158529|gb|CA856186.1|CA856 ------------------------------------------------
gi|27159517|gb|CA856763.1|CA856 ------------------------------------------------
gi|17969748|gb|BM276391.1|BM276 ------------------------------------------------
gi|27158070|gb|CA855901.1|CA855 ------------------------------------------------

MAL13P1.195                     CCTTGGAGTGTTCATATGGTAGAGACTACAATTCAGTATGTCCTATAA
MAL13|MAL13P1.195               CCTTGGAGTGTTCATATGGTAGAGACTACAATTCAGTATGTCCTATAA
su_gi_contig_1036               ------------------------------------------------
gi|27158529|gb|CA856186.1|CA856 ------------------------------------------------
gi|27159517|gb|CA856763.1|CA856 ------------------------------------------------
gi|17969748|gb|BM276391.1|BM276 ------------------------------------------------
gi|27158070|gb|CA855901.1|CA855 ------------------------------------------------

MAL13P1.195                     ATTGGATAGATATAGGTAAAGGGTTATGTCGAAATATATATAAGAATG
MAL13|MAL13P1.195               ATTGGATAGATATAGGTAAAGGGTTATGTCGAAATATATATAAGAATG
su_gi_contig_1036               ------------------------------------------------
gi|27158529|gb|CA856186.1|CA856 ------------------------------------------------
gi|27159517|gb|CA856763.1|CA856 ------------------------------------------------
gi|17969748|gb|BM276391.1|BM276 ------------------------------------------------
gi|27158070|gb|CA855901.1|CA855 ------------------------------------------------

MAL13P1.195                     AAAAATGCGCAGGGGATATAAACTTTTCCAATATGAGTTTTGAAGAGA
MAL13|MAL13P1.195               AAAAATGCGCAGGGGATATAAACTTTTCCAATATGAGTTTTGAAGAGA
su_gi_contig_1036               ------------------------------------------------
gi|27158529|gb|CA856186.1|CA856 ------------------------------------------------
gi|27159517|gb|CA856763.1|CA856 ------------------------------------------------
gi|17969748|gb|BM276391.1|BM276 ------------------------------------------------
gi|27158070|gb|CA855901.1|CA855 ------------------------------------------------

MAL13P1.195                     AAAAAAGCATGGAAAAAAAATGTGGAATTATATGGAAATGTAAATCTA
MAL13|MAL13P1.195               AAAAAAGCATGGAAAAAAAATGTGGAATTATATGGAAATGTAAATCTA
su_gi_contig_1036               ------------------------------------------------
gi|27158529|gb|CA856186.1|CA856 ------------------------------------------------
gi|27159517|gb|CA856763.1|CA856 ------------------------------------------------
gi|17969748|gb|BM276391.1|BM276 ------------------------------------------------
gi|27158070|gb|CA855901.1|CA855 ------------------------------------------------

MAL13P1.195                     TTACATATACAACAAATTTTGATGATATATGTCCATTGCACTGGGAAA
MAL13|MAL13P1.195               TTACATATACAACAAATTTTGATGATATATGTCCATTGCACTGGGAAA
su_gi_contig_1036               ------------------------------------------------
gi|27158529|gb|CA856186.1|CA856 ------------------------------------------------
gi|27159517|gb|CA856763.1|CA856 ------------------------------------------------
gi|17969748|gb|BM276391.1|BM276 ------------------------------------------------
gi|27158070|gb|CA855901.1|CA855 ------------------------------------------------

MAL13P1.195                     ATATTGGTAACTATAAATGTAAAGCACCACAAGATTATAAAGGACCAT
MAL13|MAL13P1.195               ATATTGGTAACTATAAATGTAAAGCACCACAAGATTATAAAGGACCAT
su_gi_contig_1036               ------------------------------------------------
gi|27158529|gb|CA856186.1|CA856 ------------------------------------------------
gi|27159517|gb|CA856763.1|CA856 ------------------------------------------------
gi|17969748|gb|BM276391.1|BM276 ------------------------------------------------
gi|27158070|gb|CA855901.1|CA855 ------------------------------------------------

MAL13P1.195                     GTCCAAATATATCTAATTTAAAAAAATATAATACACAAGA-AAAAAAA
MAL13|MAL13P1.195               GTCCAAATATATCTAATTTAAAAAAATATAATACACAAG-AAAAAAAA
su_gi_contig_1036               ------------------------------------------------
gi|27158529|gb|CA856186.1|CA856 --------------------AGAAAATATAATACACAAGAAAAAAAAA
gi|27159517|gb|CA856763.1|CA856 ---------------------GAAAATATAATACACAAGAAAAAAAAA
gi|17969748|gb|BM276391.1|BM276 ------------------------------------------------
gi|27158070|gb|CA855901.1|CA855 ------------------------------------------------

MAL13P1.195                     GAAAATATTGAAAATGTCTGTCTTGTCAATTGGCCATATTCTATTAAA
MAL13|MAL13P1.195               GAAAATATTGAAAATGTCTGTCTTGTCAATTGGCCATATTCTATTAAA
su_gi_contig_1036               ----------------------------------CATATTCTATTAAA
gi|27158529|gb|CA856186.1|CA856 GAAAATATTGAAAATGTCTGTCTTGTCAATTGGCCATATTCTATTAAA
gi|27159517|gb|CA856763.1|CA856 GAAAATATTGAAAATGTCTGTCTTGTCAATTGGCCATATTCTATTAAA
gi|17969748|gb|BM276391.1|BM276 ----------------------------------CATATTCTATTAAA
gi|27158070|gb|CA855901.1|CA855 ---------------------------------------------AAA

MAL13P1.195                     GTTAATGAGTATCAAAGAGATTACAATGTAGATTGTCCAATGTACCAA
MAL13|MAL13P1.195               GTTAATGAGTATCAAAGAGATTACAATGTAGATTGTCCAAT-------
su_gi_contig_1036               GTTAATGAGTATCAAAGAGATTACAATGTAGATTGTCCAATGTACCAA
gi|27158529|gb|CA856186.1|CA856 GTTAATGAGTATCAAAGAGATTACAATGTAGATTGTCCAAT-------
gi|27159517|gb|CA856763.1|CA856 GTTAATGAGTATCAAAGAGATTACAATGTAGATTGTCCAAT-------
gi|17969748|gb|BM276391.1|BM276 GTTAATGAGTATCAAAGAGATTACAATGTAGATTGTCCAATGTACCAA
gi|27158070|gb|CA855901.1|CA855 GTTAATGAGTATCAAAGAGATTACAATGTAGATTGTCCAAT-------

MAL13P1.195                     AAAAATAAAAATTAAAAAAAAAAAAAATAAAATAAATAAAATGTTCAT
MAL13|MAL13P1.195               ------------------------------------------------
su_gi_contig_1036               AAAAATAAAAATTAAAAAAAAAAAAAATAAAATAAATAAAATGTTCAT
gi|27158529|gb|CA856186.1|CA856 ------------------------------------------------
gi|27159517|gb|CA856763.1|CA856 ------------------------------------------------
gi|17969748|gb|BM276391.1|BM276 AAAAATAAAAATTAAAAAAAAAAAAAATAAAATAAATAAAATGTTCAT
gi|27158070|gb|CA855901.1|CA855 ------------------------------------------------

MAL13P1.195                     AAATAAATTATATTTATATGATATATATATATATATATATATATATAT
MAL13|MAL13P1.195               ------------------------------------------------
su_gi_contig_1036               AAATAAATTATATTTATATAAAATAAATAAATATCAAAGAGATAAAAA
gi|27158529|gb|CA856186.1|CA856 ------------------------------------------------
gi|27159517|gb|CA856763.1|CA856 ------------------------------------------------
gi|17969748|gb|BM276391.1|BM276 AAATAAATTATATTTATATGATATATATATATATATATATATATATAT
gi|27158070|gb|CA855901.1|CA855 ------------------------------------------------

MAL13P1.195                     ATATA----TTTTAGTGGATGGTCTATGATGGAAAATGGATTTTGTCG
MAL13|MAL13P1.195               ---------------TGGATGGTCTATGATGGAAAATGGATTTTGTCG
su_gi_contig_1036               TATAGATTGTCCAAGTGGATGGTCTATGATGGAAAATGGATTTTGTCG
gi|27158529|gb|CA856186.1|CA856 ---------------TGGATGGTCTATGATGGAAAATGGATTTTGTCG
gi|27159517|gb|CA856763.1|CA856 ---------------TGGATGGTCTATGATGGAAAATGGATTTTGTCG
gi|17969748|gb|BM276391.1|BM276 ATATA----TTTTAGTGGATGGTCTATGATGGAAAATGGATTTTGTCG
gi|27158070|gb|CA855901.1|CA855 ---------------TGGATGGTCTATGATGGAAAATGGATTTTGTCG

MAL13P1.195                     AGCTCCTGAAAATTATAAGAAAAGTTTAAAGTGCAAAGAAGAAGTTTC
MAL13|MAL13P1.195               AGCTCCTGAAAATTATAAGAAAAGTTTAAAGTGCAAAGAAGAAGTTTC
su_gi_contig_1036               AGCTCCTGAAAATTATAAGAAAAGTTTAAAGTGCAAAGAAGAAGTTTC
gi|27158529|gb|CA856186.1|CA856 AGCTCCTGAAAATTATAAGAAAAGTTTAAAGTGCAAAGAAGAAGTTTC
gi|27159517|gb|CA856763.1|CA856 AGCTCCTGAAAATTATAAGAAAAGTTTAAAGTGCAAAGAAGAAGTTTC
gi|17969748|gb|BM276391.1|BM276 AGCTCCTGAAAATTATAAGAAAAGTTTAAAGTGCAAAGAAGAAGTTTC
gi|27158070|gb|CA855901.1|CA855 AGCTCCTGAAAATTATAAGAAAAGTTTAAAGTGCAAAGAAGAAGTTTC

MAL13P1.195                     TTTTGACGATATGAACGCTGATCAAAAACATTCCTACTCTCTTGCTTG
MAL13|MAL13P1.195               TTTTGACGATATGAACGCTGATCAAAAACATTCCTACTCTCTTGCTTG
su_gi_contig_1036               TTTTGACGATATGAACGCTGATCAAAAACATTCCTACTCTCTTGCTTG
gi|27158529|gb|CA856186.1|CA856 TTTTGACGATATGAACGCTGATCAAAAACATTCCTACTCTCTTGCTTG
gi|27159517|gb|CA856763.1|CA856 TTTTGACGATATGAACGCTGATCAAAAACATTCCTACTCTCTTGCTTG
gi|17969748|gb|BM276391.1|BM276 TTTTGACGATATGAACGCTGATCAAAAACATTCCTACTCTCTTGCTTG
gi|27158070|gb|CA855901.1|CA855 TTTTGACGATATGAACGCTGATCAAAAACATTCCTACTCTCTTGCTTG

MAL13P1.195                     TAACGTGGATTTTCCATTTAAAGGTAAATAAATATGTACATATGTTCA
MAL13|MAL13P1.195               TAACGTGGATTTTCCATTTAAAG-------------------------
su_gi_contig_1036               TAACGTGGATTTTCCATTTAAAG-------------------------
gi|27158529|gb|CA856186.1|CA856 TAACGTGGATTTTCCATTTAAAG-------------------------
gi|27159517|gb|CA856763.1|CA856 TAACGTGGATTTTCCATTTAAAG-------------------------
gi|17969748|gb|BM276391.1|BM276 TAACGTGGATTTTCCATTTAAAG-------------------------
gi|27158070|gb|CA855901.1|CA855 TAACGTGGATTTTCCATTTAAAG-------------------------

MAL13P1.195                     CCTACAAATAAATAAACACAAACACACACACACACACACATATATATA
MAL13|MAL13P1.195               ------------------------------------------------
su_gi_contig_1036               ------------------------------------------------
gi|27158529|gb|CA856186.1|CA856 ------------------------------------------------
gi|27159517|gb|CA856763.1|CA856 ------------------------------------------------
gi|17969748|gb|BM276391.1|BM276 ------------------------------------------------
gi|27158070|gb|CA855901.1|CA855 ------------------------------------------------

MAL13P1.195                     TATATATATATATATATACATATATACATTTTAGATAAACAAGATTGC
MAL13|MAL13P1.195               ----------------------------------ATAAACAAGATTGC
su_gi_contig_1036               ----------------------------------ATAAACAAGATTGC
gi|27158529|gb|CA856186.1|CA856 ----------------------------------ATAAACAAGATTGC
gi|27159517|gb|CA856763.1|CA856 ----------------------------------ATAAACAAGATTGC
gi|17969748|gb|BM276391.1|BM276 ----------------------------------ATAAACAAGATTGC
gi|27158070|gb|CA855901.1|CA855 ----------------------------------ATAAACAAGATTGC

MAL13P1.195                     AAACGCAATTACTCATTCGCATGCCCGCTAGGATGGATACCTTCCAAA
MAL13|MAL13P1.195               AAACGCAATTACTCATTCGCATGCCCGCTAGGATGGATACCTTCCAAA
su_gi_contig_1036               AAACGCAATTACTCATTCGCATGCCCGCTAGGATGGATACCTTCCAAA
gi|27158529|gb|CA856186.1|CA856 AAACGCAATTACTCATTCGCATGCCCGCTAGGATGGATACCTTCCAAA
gi|27159517|gb|CA856763.1|CA856 AAACGCAATTACTCATTCGCATGCCCGCTAGGATGGATACCTTCCAAA
gi|17969748|gb|BM276391.1|BM276 AAACGCAATTACTCATTCGCATGCCCGCTAGGATGGATACCTTCCAAA
gi|27158070|gb|CA855901.1|CA855 AAACGCAATTACTCATTCGCATGCCCGCTAGGATGGATACCTTCCAAA

MAL13P1.195                     AAAATTAATTATTGTAAAGCACCACTAAACTATAAAAGTTCGATTTGT
MAL13|MAL13P1.195               AAAATTAATTATTGTAAAGCACCACTAAACTATAAAAGTTCGATTTGT
su_gi_contig_1036               AAAATTAATTATTGTAAAGCACCACTAAACTATAAAAGTTCGATTTGT
gi|27158529|gb|CA856186.1|CA856 AAAATTAATTATTGTAAAGCACCACTAAACTATAAAAGTTCGATTTGT
gi|27159517|gb|CA856763.1|CA856 AAAATTAATTATTGTAAAGCACCACTAAACTATAAAAGTTCGATTTGT
gi|17969748|gb|BM276391.1|BM276 AAAATTAATTATTGTAAAGCACCACTAAACTATAAAAGTTCGATTTGT
gi|27158070|gb|CA855901.1|CA855 AAAATTAATTATTGTAAAGCACCACTAAACTATAAAAGTTCGATTTGT

MAL13P1.195                     AAAAATGTTTCAAAATTTAAAAATATTTTAGATAATCAAAAAAAATAT
MAL13|MAL13P1.195               AAAAATGTTTCAAAATTTAAAAATATTTTAGATAATCAAAAAAAATAT
su_gi_contig_1036               AAAAATGTTTCAAAATTTAAAAATATTTTAGATAATCAAAAAAAATAT
gi|27158529|gb|CA856186.1|CA856 AAAAATGTTTCAAAATTTAAAAATATTTTAGATAATC-AAAAAAATAT
gi|27159517|gb|CA856763.1|CA856 AAAAATGTTTCAAAATTTAAAAATATTTTAGATAATC-AAAAAAATAT
gi|17969748|gb|BM276391.1|BM276 AAAAATGTTTCAAAATTTAAAAATATTTTAGATAATCAAAAAAAATAT
gi|27158070|gb|CA855901.1|CA855 AAAAATGTTTCAAAATTTAAAAATATTTTAGATAATCAAAAAAAATAT

MAL13P1.195                     TATCTGAAATTTTGTGATATTGATTGGCCCTGTGAAGGAGAAATACAG
MAL13|MAL13P1.195               TATCTGAAATTTTGTGATATTGATTGGCCCTGTGAAGGAGAAATACAG
su_gi_contig_1036               TATCTGAAATTTTGTGATATTGATTGGCCCTGTGAAGGAGAAATACAG
gi|27158529|gb|CA856186.1|CA856 TATCTGAAATTTTGTGATATTGATTGGCCCTGTGAAGGAGAAATACAG
gi|27159517|gb|CA856763.1|CA856 TATCTGAAATTTTGTGATATTGATTGGCCCTGTGAAGGAGAAATACAG
gi|17969748|gb|BM276391.1|BM276 TATCTGAAATTTTGTGATATTGATTGGCCCTGTGA-------------
gi|27158070|gb|CA855901.1|CA855 TATCTGAAATTTTGTGATATTGATTGGCCCTGTGAAGGAGAAATACAG

MAL13P1.195                     AATTCAATGGTAGGATTTATGCATATATATATATATATATATATATAT
MAL13|MAL13P1.195               AATTCAATG---------------------------------------
su_gi_contig_1036               AATTCAATG---------------------------------------
gi|27158529|gb|CA856186.1|CA856 AATTCAATG---------------------------------------
gi|27159517|gb|CA856763.1|CA856 AATTCAATG---------------------------------------
gi|17969748|gb|BM276391.1|BM276 ------------------------------------------------
gi|27158070|gb|CA855901.1|CA855 AATTCAATG---------------------------------------

MAL13P1.195                     ATTTTAATATGTTAATGTTTATTTTTGTATACCCTTTTGTTGAGTTAT
MAL13|MAL13P1.195               ------------------------------------------------
su_gi_contig_1036               ------------------------------------------------
gi|27158529|gb|CA856186.1|CA856 ------------------------------------------------
gi|27159517|gb|CA856763.1|CA856 ------------------------------------------------
gi|17969748|gb|BM276391.1|BM276 ------------------------------------------------
gi|27158070|gb|CA855901.1|CA855 ------------------------------------------------

MAL13P1.195                     ATATTAAATGCCTTTTAATATAATACATTTTTATATTAATAATATTAT
MAL13|MAL13P1.195               ------------------------------------------------
su_gi_contig_1036               ------------------------------------------------
gi|27158529|gb|CA856186.1|CA856 ------------------------------------------------
gi|27159517|gb|CA856763.1|CA856 ------------------------------------------------
gi|17969748|gb|BM276391.1|BM276 ------------------------------------------------
gi|27158070|gb|CA855901.1|CA855 ------------------------------------------------

MAL13P1.195                     TAAAGATATACACTCAAATTAGTGTTGACCATCTTGAGGAACACGGAA
MAL13|MAL13P1.195               -----ATATACACTCAAATTAGTGTTGACCATCTTGAGGAACACGGAA
su_gi_contig_1036               -----ATATACACTCAAATTAGTGTTGACCATCTTGAGGAACACGGAA
gi|27158529|gb|CA856186.1|CA856 -----ATATACACTCAAATTAGTGTTGACCATCTTGAGGAACACGGAA
gi|27159517|gb|CA856763.1|CA856 -----ATATACACTCAAATTAGTGTTGACCATCTTGAGGAACACGGAA
gi|17969748|gb|BM276391.1|BM276 ------------------------------------------------
gi|27158070|gb|CA855901.1|CA855 -----ATATACACTCAAATTAGTGTTGACCATCTTGAGGAACACGGAA

MAL13P1.195                     AAAAGAAATATACCAGAGGTACCACAAAAAAAAAAAAAAAAAAATGAG
MAL13|MAL13P1.195               AAAAGAAATATACCAGAG------------------------------
su_gi_contig_1036               AAAAGAAATATACCAGAG------------------------------
gi|27158529|gb|CA856186.1|CA856 AAAAGAAATATACCAGAG------------------------------
gi|27159517|gb|CA856763.1|CA856 AAAAGAAATATACCA---------------------------------
gi|17969748|gb|BM276391.1|BM276 ------------------------------------------------
gi|27158070|gb|CA855901.1|CA855 AAAAGAAATATACCAGAG------------------------------

MAL13P1.195                     AATAAAATATAGAAAAGAATGAATGTACATTAAACTATTAAGGGGAGG
MAL13|MAL13P1.195               ------------------------------------------------
su_gi_contig_1036               ------------------------------------------------
gi|27158529|gb|CA856186.1|CA856 ------------------------------------------------
gi|27159517|gb|CA856763.1|CA856 ------------------------------------------------
gi|17969748|gb|BM276391.1|BM276 ------------------------------------------------
gi|27158070|gb|CA855901.1|CA855 ------------------------------------------------

MAL13P1.195                     GCACTAAAAACTCATATATATAAACATATGATCCATTTACACTTCACT
MAL13|MAL13P1.195               ------------------------------------------------
su_gi_contig_1036               ------------------------------------------------
gi|27158529|gb|CA856186.1|CA856 ------------------------------------------------
gi|27159517|gb|CA856763.1|CA856 ------------------------------------------------
gi|17969748|gb|BM276391.1|BM276 ------------------------------------------------
gi|27158070|gb|CA855901.1|CA855 ------------------------------------------------

MAL13P1.195                     TTTTCTTTAGGACCAGTCGATTCAGAGACAGGATTAATTATTTAAAAA
MAL13|MAL13P1.195               ----------GACCAGTCGATTCAGAGACAGGATTAATTATTTAA---
su_gi_contig_1036               ----------GACCAGTCGATTCAGAGACAGGATTAATTATTTAAA--
gi|27158529|gb|CA856186.1|CA856 ----------GACCAGTCGATTCAGAGACAGGATTAATTATTTAA---
gi|27159517|gb|CA856763.1|CA856 ------------------------------------------------
gi|17969748|gb|BM276391.1|BM276 ------------------------------------------------
gi|27158070|gb|CA855901.1|CA855 ----------GACCAGTCGATTCAGAGACAGGATTAATTATTTAAA--

MAL13P1.195                     GAAATTCGTATAAAAATATTTATGTTGCAAAAAAGAATATCAAAGGTA
MAL13|MAL13P1.195               ------------------------------------------------
su_gi_contig_1036               ------------------------------------------------
gi|27158529|gb|CA856186.1|CA856 ------------------------------------------------
gi|27159517|gb|CA856763.1|CA856 ------------------------------------------------
gi|17969748|gb|BM276391.1|BM276 ------------------------------------------------
gi|27158070|gb|CA855901.1|CA855 ------------------------------------------------

MAL13P1.195                     GGAACTAAGTAATTTTTTTTTATCCTTTTGTTATTATTATTATTATTT
MAL13|MAL13P1.195               ------------------------------------------------
su_gi_contig_1036               ------------------------------------------------
gi|27158529|gb|CA856186.1|CA856 ------------------------------------------------
gi|27159517|gb|CA856763.1|CA856 ------------------------------------------------
gi|17969748|gb|BM276391.1|BM276 ------------------------------------------------
gi|27158070|gb|CA855901.1|CA855 ------------------------------------------------

MAL13P1.195                     ATTTTTTATAAATATATCATTTCCTTAAGTATATTATATAATGATATT
MAL13|MAL13P1.195               ------------------------------------------------
su_gi_contig_1036               ------------------------------------------------
gi|27158529|gb|CA856186.1|CA856 ------------------------------------------------
gi|27159517|gb|CA856763.1|CA856 ------------------------------------------------
gi|17969748|gb|BM276391.1|BM276 ------------------------------------------------
gi|27158070|gb|CA855901.1|CA855 ------------------------------------------------

MAL13P1.195                     CCTTTAAATCAATAACATTATTACAACTTTTAATATCTGCACTTTATT
MAL13|MAL13P1.195               ------------------------------------------------
su_gi_contig_1036               ------------------------------------------------
gi|27158529|gb|CA856186.1|CA856 ------------------------------------------------
gi|27159517|gb|CA856763.1|CA856 ------------------------------------------------
gi|17969748|gb|BM276391.1|BM276 ------------------------------------------------
gi|27158070|gb|CA855901.1|CA855 ------------------------------------------------

MAL13P1.195                     TATTTTCCCTTAAAAGAAATATATAAAAAATTGGAAATATATTATTAT
MAL13|MAL13P1.195               ------------------------------------------------
su_gi_contig_1036               ------------------------------------------------
gi|27158529|gb|CA856186.1|CA856 ------------------------------------------------
gi|27159517|gb|CA856763.1|CA856 ------------------------------------------------
gi|17969748|gb|BM276391.1|BM276 ------------------------------------------------
gi|27158070|gb|CA855901.1|CA855 ------------------------------------------------

MAL13P1.195                     TTCAACAGTTTCTTAACGTATATTTCTCCACTTCAAAAAAAAAATAAA
MAL13|MAL13P1.195               ------------------------------------------------
su_gi_contig_1036               ------------------------------------------------
gi|27158529|gb|CA856186.1|CA856 ------------------------------------------------
gi|27159517|gb|CA856763.1|CA856 ------------------------------------------------
gi|17969748|gb|BM276391.1|BM276 ------------------------------------------------
gi|27158070|gb|CA855901.1|CA855 ------------------------------------------------

MAL13P1.195                     ATAATAAATAGATAAAGGAAATATATACGTATATATATAATATATATA
MAL13|MAL13P1.195               ------------------------------------------------
su_gi_contig_1036               ------------------------------------------------
gi|27158529|gb|CA856186.1|CA856 ------------------------------------------------
gi|27159517|gb|CA856763.1|CA856 ------------------------------------------------
gi|17969748|gb|BM276391.1|BM276 ------------------------------------------------
gi|27158070|gb|CA855901.1|CA855 ------------------------------------------------

MAL13P1.195                     TATATATATATATATATGTATGTATTTTTTTTTATATATAATGATTTC
MAL13|MAL13P1.195               ------------------------------------------------
su_gi_contig_1036               ------------------------------------------------
gi|27158529|gb|CA856186.1|CA856 ------------------------------------------------
gi|27159517|gb|CA856763.1|CA856 ------------------------------------------------
gi|17969748|gb|BM276391.1|BM276 ------------------------------------------------
gi|27158070|gb|CA855901.1|CA855 ------------------------------------------------

MAL13P1.195                     ATACGACCATGGATGACTTCAAACATATATAAAACATAATTTGGCAAA
MAL13|MAL13P1.195               ------------------------------------------------
su_gi_contig_1036               ------------------------------------------------
gi|27158529|gb|CA856186.1|CA856 ------------------------------------------------
gi|27159517|gb|CA856763.1|CA856 ------------------------------------------------
gi|17969748|gb|BM276391.1|BM276 ------------------------------------------------
gi|27158070|gb|CA855901.1|CA855 ------------------------------------------------

MAL13P1.195                     AAAAATTTTTTTTTTTTTTCTTTCAAATATTTCAAAATGTATATTGTG
MAL13|MAL13P1.195               ------------------------------------------------
su_gi_contig_1036               ------------------------------------------------
gi|27158529|gb|CA856186.1|CA856 ------------------------------------------------
gi|27159517|gb|CA856763.1|CA856 ------------------------------------------------
gi|17969748|gb|BM276391.1|BM276 ------------------------------------------------
gi|27158070|gb|CA855901.1|CA855 ------------------------------------------------

MAL13P1.195                     AACCATTTTAATATTCCAAACCCTGTTCTTTATTGTAAATATAATATT
MAL13|MAL13P1.195               ------------------------------------------------
su_gi_contig_1036               ------------------------------------------------
gi|27158529|gb|CA856186.1|CA856 ------------------------------------------------
gi|27159517|gb|CA856763.1|CA856 ------------------------------------------------
gi|17969748|gb|BM276391.1|BM276 ------------------------------------------------
gi|27158070|gb|CA855901.1|CA855 ------------------------------------------------

MAL13P1.195                     TATATAAACATACAGTGCTTCATACATATATATATATAATATATATTA
MAL13|MAL13P1.195               ------------------------------------------------
su_gi_contig_1036               ------------------------------------------------
gi|27158529|gb|CA856186.1|CA856 ------------------------------------------------
gi|27159517|gb|CA856763.1|CA856 ------------------------------------------------
gi|17969748|gb|BM276391.1|BM276 ------------------------------------------------
gi|27158070|gb|CA855901.1|CA855 ------------------------------------------------

MAL13P1.195                     AGAACATCTCTGAATACCTTTAGGAACCATATAATTTAAATAAAAATA
MAL13|MAL13P1.195               ------------------------------------------------
su_gi_contig_1036               ------------------------------------------------
gi|27158529|gb|CA856186.1|CA856 ------------------------------------------------
gi|27159517|gb|CA856763.1|CA856 ------------------------------------------------
gi|17969748|gb|BM276391.1|BM276 ------------------------------------------------
gi|27158070|gb|CA855901.1|CA855 ------------------------------------------------

MAL13P1.195                     AAATATCTATAATATATTTCGAGATACACACATATATAAAAAAAAAAA
MAL13|MAL13P1.195               ------------------------------------------------
su_gi_contig_1036               ------------------------------------------------
gi|27158529|gb|CA856186.1|CA856 ------------------------------------------------
gi|27159517|gb|CA856763.1|CA856 ------------------------------------------------
gi|17969748|gb|BM276391.1|BM276 ------------------------------------------------
gi|27158070|gb|CA855901.1|CA855 ------------------------------------------------

MAL13P1.195                     ATTACAATTTCGGTTTACGTATATTTTGAAGTATGTATATAATCCTTT
MAL13|MAL13P1.195               ------------------------------------------------
su_gi_contig_1036               ------------------------------------------------
gi|27158529|gb|CA856186.1|CA856 ------------------------------------------------
gi|27159517|gb|CA856763.1|CA856 ------------------------------------------------
gi|17969748|gb|BM276391.1|BM276 ------------------------------------------------
gi|27158070|gb|CA855901.1|CA855 ------------------------------------------------

MAL13P1.195                     TAAAAAAAAAAAAAAAAATTATAAATAAAAAAAATTAATTACATAAAT
MAL13|MAL13P1.195               ------------------------------------------------
su_gi_contig_1036               ------------------------------------------------
gi|27158529|gb|CA856186.1|CA856 ------------------------------------------------
gi|27159517|gb|CA856763.1|CA856 ------------------------------------------------
gi|17969748|gb|BM276391.1|BM276 ------------------------------------------------
gi|27158070|gb|CA855901.1|CA855 ------------------------------------------------

MAL13P1.195                     TTATATAATCATATATTATATATATATAAATACATTTAGGAAATAAAA
MAL13|MAL13P1.195               ------------------------------------------------
su_gi_contig_1036               ------------------------------------------------
gi|27158529|gb|CA856186.1|CA856 ------------------------------------------------
gi|27159517|gb|CA856763.1|CA856 ------------------------------------------------
gi|17969748|gb|BM276391.1|BM276 ------------------------------------------------
gi|27158070|gb|CA855901.1|CA855 ------------------------------------------------

MAL13P1.195                     TAATAATTATTTTTGATTTTCTTTTAATATATTTCTCTGTCATAATTT
MAL13|MAL13P1.195               ------------------------------------------------
su_gi_contig_1036               ------------------------------------------------
gi|27158529|gb|CA856186.1|CA856 ------------------------------------------------
gi|27159517|gb|CA856763.1|CA856 ------------------------------------------------
gi|17969748|gb|BM276391.1|BM276 ------------------------------------------------
gi|27158070|gb|CA855901.1|CA855 ------------------------------------------------

MAL13P1.195                     TTTATGTTTATGTTTTATACATTTCTTTCTTTCACTCTTTTTTCCTTT
MAL13|MAL13P1.195               ------------------------------------------------
su_gi_contig_1036               ------------------------------------------------
gi|27158529|gb|CA856186.1|CA856 ------------------------------------------------
gi|27159517|gb|CA856763.1|CA856 ------------------------------------------------
gi|17969748|gb|BM276391.1|BM276 ------------------------------------------------
gi|27158070|gb|CA855901.1|CA855 ------------------------------------------------

MAL13P1.195                     TTTCTTTCTGTTTTTTTTTCTTTTTTTTTTTTTTTTTTGTAAAAAGAG
MAL13|MAL13P1.195               ------------------------------------------------
su_gi_contig_1036               ------------------------------------------------
gi|27158529|gb|CA856186.1|CA856 ------------------------------------------------
gi|27159517|gb|CA856763.1|CA856 ------------------------------------------------
gi|17969748|gb|BM276391.1|BM276 ------------------------------------------------
gi|27158070|gb|CA855901.1|CA855 ------------------------------------------------

MAL13P1.195                     ACTATTTTATATATAATTGTAATATATTGAATTTTCCAGTATTTTTTT
MAL13|MAL13P1.195               ------------------------------------------------
su_gi_contig_1036               ------------------------------------------------
gi|27158529|gb|CA856186.1|CA856 ------------------------------------------------
gi|27159517|gb|CA856763.1|CA856 ------------------------------------------------
gi|17969748|gb|BM276391.1|BM276 ------------------------------------------------
gi|27158070|gb|CA855901.1|CA855 ------------------------------------------------

MAL13P1.195                     TTTTTTTTTTTTTTTTTTTTCCATTTAAAACATATATATATGGGTTAA
MAL13|MAL13P1.195               ------------------------------------------------
su_gi_contig_1036               ------------------------------------------------
gi|27158529|gb|CA856186.1|CA856 ------------------------------------------------
gi|27159517|gb|CA856763.1|CA856 ------------------------------------------------
gi|17969748|gb|BM276391.1|BM276 ------------------------------------------------
gi|27158070|gb|CA855901.1|CA855 ------------------------------------------------

MAL13P1.195                     AATATACCCTGGAAAATAAAAAAACATTTCTTGGTATTCAAGAATGAA
MAL13|MAL13P1.195               ------------------------------------------------
su_gi_contig_1036               ------------------------------------------------
gi|27158529|gb|CA856186.1|CA856 ------------------------------------------------
gi|27159517|gb|CA856763.1|CA856 ------------------------------------------------
gi|17969748|gb|BM276391.1|BM276 ------------------------------------------------
gi|27158070|gb|CA855901.1|CA855 ------------------------------------------------

MAL13P1.195                     AAAAAAAAATATATAAATTTTTAATATTTATGTGATAAGTAATAATAT
MAL13|MAL13P1.195               ------------------------------------------------
su_gi_contig_1036               ------------------------------------------------
gi|27158529|gb|CA856186.1|CA856 ------------------------------------------------
gi|27159517|gb|CA856763.1|CA856 ------------------------------------------------
gi|17969748|gb|BM276391.1|BM276 ------------------------------------------------
gi|27158070|gb|CA855901.1|CA855 ------------------------------------------------

MAL13P1.195                     ATATTTTTTATTATATATTCTTTTGGATAAATGATTGTTTTAAAATAA
MAL13|MAL13P1.195               ------------------------------------------------
su_gi_contig_1036               ------------------------------------------------
gi|27158529|gb|CA856186.1|CA856 ------------------------------------------------
gi|27159517|gb|CA856763.1|CA856 ------------------------------------------------
gi|17969748|gb|BM276391.1|BM276 ------------------------------------------------
gi|27158070|gb|CA855901.1|CA855 ------------------------------------------------

MAL13P1.195                     ATAAGTAAAAATCTTACGTATTTTTTTTAAATCTAATATATATATGCA
MAL13|MAL13P1.195               ------------------------------------------------
su_gi_contig_1036               ------------------------------------------------
gi|27158529|gb|CA856186.1|CA856 ------------------------------------------------
gi|27159517|gb|CA856763.1|CA856 ------------------------------------------------
gi|17969748|gb|BM276391.1|BM276 ------------------------------------------------
gi|27158070|gb|CA855901.1|CA855 ------------------------------------------------

MAL13P1.195                     ACCCTTAAAGGTGAAATAAACAATTTATATATATATATATATATATAT
MAL13|MAL13P1.195               ------------------------------------------------
su_gi_contig_1036               ------------------------------------------------
gi|27158529|gb|CA856186.1|CA856 ------------------------------------------------
gi|27159517|gb|CA856763.1|CA856 ------------------------------------------------
gi|17969748|gb|BM276391.1|BM276 ------------------------------------------------
gi|27158070|gb|CA855901.1|CA855 ------------------------------------------------

MAL13P1.195                     AATGTATATTTATATGTAATACAATTTTTATATATATTGAATCATCTT
MAL13|MAL13P1.195               ------------------------------------------------
su_gi_contig_1036               ------------------------------------------------
gi|27158529|gb|CA856186.1|CA856 ------------------------------------------------
gi|27159517|gb|CA856763.1|CA856 ------------------------------------------------
gi|17969748|gb|BM276391.1|BM276 ------------------------------------------------
gi|27158070|gb|CA855901.1|CA855 ------------------------------------------------

MAL13P1.195                     TAAGGCATTTTTTTTATTTTAATTTTTATTGTGTGAAATTTTATGCGT
MAL13|MAL13P1.195               ------------------------------------------------
su_gi_contig_1036               ------------------------------------------------
gi|27158529|gb|CA856186.1|CA856 ------------------------------------------------
gi|27159517|gb|CA856763.1|CA856 ------------------------------------------------
gi|17969748|gb|BM276391.1|BM276 ------------------------------------------------
gi|27158070|gb|CA855901.1|CA855 ------------------------------------------------

MAL13P1.195                     ATGTATATTATTAATATATATTTATTTGATAATTTGTCATTCTTATTT
MAL13|MAL13P1.195               ------------------------------------------------
su_gi_contig_1036               ------------------------------------------------
gi|27158529|gb|CA856186.1|CA856 ------------------------------------------------
gi|27159517|gb|CA856763.1|CA856 ------------------------------------------------
gi|17969748|gb|BM276391.1|BM276 ------------------------------------------------
gi|27158070|gb|CA855901.1|CA855 ------------------------------------------------

MAL13P1.195                     TTTTTTTTATATTTTCTAAAAATCTTGTATATACATAAAGTATACAGG
MAL13|MAL13P1.195               ------------------------------------------------
su_gi_contig_1036               ------------------------------------------------
gi|27158529|gb|CA856186.1|CA856 ------------------------------------------------
gi|27159517|gb|CA856763.1|CA856 ------------------------------------------------
gi|17969748|gb|BM276391.1|BM276 ------------------------------------------------
gi|27158070|gb|CA855901.1|CA855 ------------------------------------------------

MAL13P1.195                     ATTGGTGTT
MAL13|MAL13P1.195               ---------
su_gi_contig_1036               ---------
gi|27158529|gb|CA856186.1|CA856 ---------
gi|27159517|gb|CA856763.1|CA856 ---------
gi|17969748|gb|BM276391.1|BM276 ---------
gi|27158070|gb|CA855901.1|CA855 ---------

;

endblock;
