# Supplementary material for: cDNA sequences reveal considerable gene prediction inaccuracy in the Plasmodium falciparum genome
Source: BMC Genomics. 2007 Jul 27;8:255. doi: 10.1186/1471-2164-8-255 (PMC1978503; doi:10.1186/1471-2164-8-255)
Supplement: Additional file 3 — Genes with cDNA sequences not matching predicted CDS perfectly. Aligned cDNA and predicted CDS sequences can be viewed by double clicking the hyper-linked gene names in the Excel file. [file 1471-2164-8-255-S3.zip › MAL13P1.209.TXT]

#NEXUS

[!This data assembled using Sequencher, from Gene Codes Corporation.]
begin data;
   dimensions ntax=4 nchar=2990;
   format datatype=dna gap=- interleave=yes;
   matrix

MAL13P1.209                 AAGGTATTATAAAATATTCCTTTATATAATAATTACATACATAATACA
SU_CLEAN_contig_3175        ------------------------------------------------
SU_CLEAN_contig_13          ------------------------------------------------
Pfa3D7|chr13|MAL13P1.209|Pf ------------------------------------------------

MAL13P1.209                 TATATATATAATATAAGTATAAAACAAAAAAACTTAAAAATTATTATA
SU_CLEAN_contig_3175        ------------------------------------------------
SU_CLEAN_contig_13          ------------------------------------------------
Pfa3D7|chr13|MAL13P1.209|Pf ------------------------------------------------

MAL13P1.209                 ATATATTTATATATATATTATATATATATATTAATTTACCTACTTTGT
SU_CLEAN_contig_3175        ------------------------------------------------
SU_CLEAN_contig_13          ------------------------------------------------
Pfa3D7|chr13|MAL13P1.209|Pf ------------------------------------------------

MAL13P1.209                 AGGCTTATACATAATAATAATATTAATATATATATATATATATATAAT
SU_CLEAN_contig_3175        ------------------------------------------------
SU_CLEAN_contig_13          ------------------------------------------------
Pfa3D7|chr13|MAL13P1.209|Pf ------------------------------------------------

MAL13P1.209                 AAAAAATTTACAACTTTATAGGGGAAAAAAAAAAATAACTTATTAAAT
SU_CLEAN_contig_3175        ------------------------------------------------
SU_CLEAN_contig_13          ------------------------------------------------
Pfa3D7|chr13|MAL13P1.209|Pf ------------------------------------------------

MAL13P1.209                 AAATAAAAAAGTATAAAAAAATATTATTATATAAGCTTTTGTAGTTTT
SU_CLEAN_contig_3175        ------------------------------------------------
SU_CLEAN_contig_13          ------------------------------------------------
Pfa3D7|chr13|MAL13P1.209|Pf ------------------------------------------------

MAL13P1.209                 ATTATATGTTATAATATGTAATATATATATATATATATATATATAATT
SU_CLEAN_contig_3175        ------------------------------------------------
SU_CLEAN_contig_13          ------------------------------------------------
Pfa3D7|chr13|MAL13P1.209|Pf ------------------------------------------------

MAL13P1.209                 ATATACATATAAAATATATCCATCTTTGATTAAAAAAAAAATTTTTTT
SU_CLEAN_contig_3175        ------ATATAAAATATATCCATCTTTGATTAAAAAAAAAATTTTTTT
SU_CLEAN_contig_13          -----------------------------------------------T
Pfa3D7|chr13|MAL13P1.209|Pf ------------------------------------------------

MAL13P1.209                 TTTTTTTTTTTTAATTTGTAACACAAAACGATATTTACATAATCCATT
SU_CLEAN_contig_3175        TTTTTTTTTTTTAATTGGGACCCCAAAACGATATTTCCATAACCCATT
SU_CLEAN_contig_13          TTTTTTTTTTTTAATTGGTAACACAAAACGATATTTACATAATCCATT
Pfa3D7|chr13|MAL13P1.209|Pf ------------------------------------------------

MAL13P1.209                 TCGAGGATTTTCATTTTTATATATA-TTTTTTTATTTTTAATATTTAA
SU_CLEAN_contig_3175        TCGGGGATTTCCATTTTTATATATATTTTTTTTATTTTTAATATTTAG
SU_CLEAN_contig_13          TCGAGGATTTTCATTTTTATATATA-TTTTTTTATTTTTAATATTTAA
Pfa3D7|chr13|MAL13P1.209|Pf ------------------------------------------------

MAL13P1.209                 GAAGATAAAAGAAAAATATATATATATTTATTTTATGTTACAATTAAG
SU_CLEAN_contig_3175        GAGGATAAAGGAAAAATATATATATATTTATTTT--------------
SU_CLEAN_contig_13          GAAGATAAAAGAAAAATATATATATATTTATTTTATGTTACAATTAAG
Pfa3D7|chr13|MAL13P1.209|Pf ------------------------------------------------

MAL13P1.209                 TAGATAATTTTCGTTTCTTTTTAATTTTAATATAATATTATATAAATA
SU_CLEAN_contig_3175        ------------------------------------------------
SU_CLEAN_contig_13          TAGATAATTTTCGTTTCTTTTTAATTTTAATATAATATTATATAAATA
Pfa3D7|chr13|MAL13P1.209|Pf ------------------------------------------------

MAL13P1.209                 TATTTATAATATTATATTGATATTAAATAATTAATTTTATTTTTATTT
SU_CLEAN_contig_3175        ------------------------------------------------
SU_CLEAN_contig_13          TATTTATAATATTATATTGATATTAAATAATTAATTTTATTTTTATTT
Pfa3D7|chr13|MAL13P1.209|Pf ------------------------------------------------

MAL13P1.209                 GTAATTTCATTTTAATATAAAGAAATACCATACGTTATTTTATTTTTT
SU_CLEAN_contig_3175        ------------------------------------------------
SU_CLEAN_contig_13          GTAATTTCATTTTAATATAAAGAAATACCATACGTTATTTTATTTTTT
Pfa3D7|chr13|MAL13P1.209|Pf ------------------------------------------------

MAL13P1.209                 TTCATCTTTTATTTAACATTATAATTAACTTTATAAAATATGGTAAGA
SU_CLEAN_contig_3175        ------------------------------------------------
SU_CLEAN_contig_13          TTCATCTTTTATTTAACATTATAATTAACTTTATAAAATATG------
Pfa3D7|chr13|MAL13P1.209|Pf ------------------------------------------------

MAL13P1.209                 ATAAAAACAAAAATGAAATGATGAATGAAATATTTAATGAATCATTAT
SU_CLEAN_contig_3175        ------------------------------------------------
SU_CLEAN_contig_13          ------------------------------------------------
Pfa3D7|chr13|MAL13P1.209|Pf ------------------------ATGAAATATTTAATGAATCAT---

MAL13P1.209                 ATAATATATTATAATAATATAAAAGAAGAATATTACATATAAATAAAT
SU_CLEAN_contig_3175        ------------------------------------------------
SU_CLEAN_contig_13          ------------------------------------------------
Pfa3D7|chr13|MAL13P1.209|Pf ------------------------------------------------

MAL13P1.209                 AAATATATATATATATATATATATATTAAGATATATTAGTTTTGTTTA
SU_CLEAN_contig_3175        ------------------------------------------------
SU_CLEAN_contig_13          ------------------------------------------------
Pfa3D7|chr13|MAL13P1.209|Pf ------------------------------------------------

MAL13P1.209                 TATTATTTTTCATTTATAAGTATATATAAATATTTTATTGTATAAATA
SU_CLEAN_contig_3175        ------------------------------------------------
SU_CLEAN_contig_13          ------------------------------------------------
Pfa3D7|chr13|MAL13P1.209|Pf ------------------------------------------------

MAL13P1.209                 TATATATATATATATATATATATATATATATATATGACCAAATTAAGC
SU_CLEAN_contig_3175        ------------------------------------------------
SU_CLEAN_contig_13          ------------------------------------------------
Pfa3D7|chr13|MAL13P1.209|Pf ------------------------------------------------

MAL13P1.209                 TTATGTGAATAAATAATTGTAATCGAATATATTATGACCACATGTATG
SU_CLEAN_contig_3175        ------------------------------------------------
SU_CLEAN_contig_13          ------------------------------------------------
Pfa3D7|chr13|MAL13P1.209|Pf ------------------------------------------------

MAL13P1.209                 TATATATATATATATATTATTTTTTATTTTATTTTTTTTTTTTTTTTG
SU_CLEAN_contig_3175        ------------------------------------------------
SU_CLEAN_contig_13          ------------------------------------------------
Pfa3D7|chr13|MAL13P1.209|Pf ------------------------------------------------

MAL13P1.209                 TAGGGTATCGCACTTAAAAATGTCGGTAGAATAAAAAAACATGGAAGG
SU_CLEAN_contig_3175        ------------------------------------------------
SU_CLEAN_contig_13          ---GGTATCGCACTTAAAAATGTCGGTAGAATAAAAAAACATGGAAGG
Pfa3D7|chr13|MAL13P1.209|Pf ---GGTATCGCACTTAAAAATGTCGGTAGAATAAAAAAACATGGAAGG

MAL13P1.209                 AAACACTTGGTTTCTAAAAACCCTTATCTAAGATTATTAGTAAAATTA
SU_CLEAN_contig_3175        ------------------------------------------------
SU_CLEAN_contig_13          AAACACTTGGTTTCTAAAAACCCTTATCTAAGATTATTAGTAAAATTA
Pfa3D7|chr13|MAL13P1.209|Pf AAACACTTGGTTTCTAAAAACCCTTATCTAAGATTATTAGTAAAATTA

MAL13P1.209                 TACAATTTCTTAGCTAGAAGAACCAATGCTAATTTCAATAAAATAATA
SU_CLEAN_contig_3175        ------------------------------------------------
SU_CLEAN_contig_13          TACAATTTCTTAGCTAGAAGAACCAATGCTAATTTCAATAAAATAATA
Pfa3D7|chr13|MAL13P1.209|Pf TACAATTTCTTAGCTAGAAGAACCAATGCTAATTTCAATAAAATAATA

MAL13P1.209                 GCTAAAAGACTTATCATGCCCAAACGTTATAGACCCCCTTTATCTTTA
SU_CLEAN_contig_3175        ------------------------------------------------
SU_CLEAN_contig_13          GCTAAAAGACTTATCATGCCCAAACGTTATAGACCCCCTTTATCTTTA
Pfa3D7|chr13|MAL13P1.209|Pf GCTAAAAGACTTATCATGCCCAAACGTTATAGACCCCCTTTATCTTTA

MAL13P1.209                 TCTAAATTACAATATCACATGGCCAATCACCCAAATGATATAGCCGTA
SU_CLEAN_contig_3175        ------------------------------------------------
SU_CLEAN_contig_13          TCTAAATTACAATATCACATGGCCAATCACCCAAATGATATAGCCGTA
Pfa3D7|chr13|MAL13P1.209|Pf TCTAAATTACAATATCACATGGCCAATCACCCAAATGATATAGCCGTA

MAL13P1.209                 GTAGTTGGATCAATAACAGGTAACATGAAAAAGAAAGAAAAATATATA
SU_CLEAN_contig_3175        ------------------------------------------------
SU_CLEAN_contig_13          GTAGTTGGATCAATAACAG-----------------------------
Pfa3D7|chr13|MAL13P1.209|Pf GTAGTTGGATCAATAACAG-----------------------------

MAL13P1.209                 TATATATATATATATATATATATATATATATATACGTATTATATGTAC
SU_CLEAN_contig_3175        ------------------------------------------------
SU_CLEAN_contig_13          ------------------------------------------------
Pfa3D7|chr13|MAL13P1.209|Pf ------------------------------------------------

MAL13P1.209                 ATGAATTATGTATTATTTATATTACATAATATATTACATGATGAATAA
SU_CLEAN_contig_3175        ------------------------------------------------
SU_CLEAN_contig_13          ------------------------------------------------
Pfa3D7|chr13|MAL13P1.209|Pf ------------------------------------------------

MAL13P1.209                 GCTTCTACGAATCACGACGGTCTTCTGACATTATCAATGGAGATGGTA
SU_CLEAN_contig_3175        ------------------------------------------------
SU_CLEAN_contig_13          ------------------------------------------------
Pfa3D7|chr13|MAL13P1.209|Pf ------------------------------------------------

MAL13P1.209                 GAACGTTCTGATCTCTACACACATATAAATATATAATATTATTATATA
SU_CLEAN_contig_3175        ------------------------------------------------
SU_CLEAN_contig_13          ------------------------------------------------
Pfa3D7|chr13|MAL13P1.209|Pf ------------------------------------------------

MAL13P1.209                 AATGTTATGTAAATTGTGTATATTTTCTTTCTTTTGCAAAAAAAAAAC
SU_CLEAN_contig_3175        ------------------------------------------------
SU_CLEAN_contig_13          ------------------------------------------------
Pfa3D7|chr13|MAL13P1.209|Pf ------------------------------------------------

MAL13P1.209                 ATATATATATATATACTTAAATATTTATTATATATTTATAATATATAT
SU_CLEAN_contig_3175        ------------------------------------------------
SU_CLEAN_contig_13          ------------------------------------------------
Pfa3D7|chr13|MAL13P1.209|Pf ------------------------------------------------

MAL13P1.209                 CTTCATATTATCATATCGTGAACATATTAATTTATTTTTTATTTTTTA
SU_CLEAN_contig_3175        ------------------------------------------------
SU_CLEAN_contig_13          ------------------------------------------------
Pfa3D7|chr13|MAL13P1.209|Pf ------------------------------------------------

MAL13P1.209                 TTAGATGATAAGAGATTGTTTAGTTTGAAACAACTTAAAGTATGTGCT
SU_CLEAN_contig_3175        ------------------------------------------------
SU_CLEAN_contig_13          ----ATGATAAGAGATTGTTTAGTTTGAAACAACTTAAAGTATGTGCT
Pfa3D7|chr13|MAL13P1.209|Pf ----ATGATAAGAGATTGTTTAGTTTGAAACAACTTAAAGTATGTGCT

MAL13P1.209                 TTAAGATTTACCGAAACCGCAAGAAAAAGAATTGAAGATGCCGGTGGA
SU_CLEAN_contig_3175        ------------------------------------------------
SU_CLEAN_contig_13          TTAAGATTTACCGAAACCGCAAGAAAAAGAATTGAAGATGCCGGTGGA
Pfa3D7|chr13|MAL13P1.209|Pf TTAAGATTTACCGAAACCGCAAGAAAAAGAATTGAAGATGCCGGTGGA

MAL13P1.209                 GAATGCTTGACATTTGATCAATTAGCTTTGAAATATCCAACAGGAAAA
SU_CLEAN_contig_3175        ------------------------------------------------
SU_CLEAN_contig_13          GAATGCTTGACATTTGATCAATTAGCTTTGAAATATCCAACAGGAAAA
Pfa3D7|chr13|MAL13P1.209|Pf GAATGCTTGACATTTGATCAATTAGCTTTGAAATATCCAACAGGAAAA

MAL13P1.209                 AAATGTGTACTTTTAAGAGGACCAACCAAAGCAAGAACTGCTGAGAAA
SU_CLEAN_contig_3175        ------------------------------------------------
SU_CLEAN_contig_13          AAATGTGTACTTTTAAGAGGACCAACCAAAGCAAGAACTGCTGAGAAA
Pfa3D7|chr13|MAL13P1.209|Pf AAATGTGTACTTTTAAGAGGACCAACCAAAGCAAGAACTGCTGAGAAA

MAL13P1.209                 CACTTTGGAAAAGCTCCAGGTAAACCTAAATCTAAAGCAAGACCTTAT
SU_CLEAN_contig_3175        ------------------------------------------------
SU_CLEAN_contig_13          CACTTTGGAAAAGCTCCAGGTAAACCTAAATCTAAAGCAAGACCTTAT
Pfa3D7|chr13|MAL13P1.209|Pf CACTTTGGAAAAGCTCCAGGTAAACCTAAATCTAAAGCAAGACCTTAT

MAL13P1.209                 GTACGTTCAAAGGGAAGAAAATTTGAAAAAGCAAGAGGAAGAAGAAAG
SU_CLEAN_contig_3175        ------------------------------------------------
SU_CLEAN_contig_13          GTACGTTCAAAGGGAAGAAAATTTGAAAAAGCAAGAGGAAGAAGGAAG
Pfa3D7|chr13|MAL13P1.209|Pf GTACGTTCAAAGGGAAGAAAATTTGAAAAAGCAAGAGGAAGAAGAAAG

MAL13P1.209                 TCAAGAGCATATAAGAAATAAGCTAATATATCTTA-TATTCATATAAA
SU_CLEAN_contig_3175        ------------------------------------------------
SU_CLEAN_contig_13          TCAAGAGCATATAAGAAATAAGCTAATATATCTTATTATTCATATAAA
Pfa3D7|chr13|MAL13P1.209|Pf TCAAGAGCATATAAGAAATAA---------------------------

MAL13P1.209                 AAAATATATAAATAAATATTTTCATTTTTCTGTGATGTATAAAAAAAA
SU_CLEAN_contig_3175        ------------------------------------------------
SU_CLEAN_contig_13          AAAATATTTAAATAAATATTTTCATTTTTCTGTGA-------------
Pfa3D7|chr13|MAL13P1.209|Pf ------------------------------------------------

MAL13P1.209                 ACAAAAAAAATTTTATAAATATATATACAATATAAAAATGTATATATT
SU_CLEAN_contig_3175        ------------------------------------------------
SU_CLEAN_contig_13          ------------------------------------------------
Pfa3D7|chr13|MAL13P1.209|Pf ------------------------------------------------

MAL13P1.209                 ATATATATATATATATATATATATGTGTGTGTATATATGTGTATATAT
SU_CLEAN_contig_3175        ------------------------------------------------
SU_CLEAN_contig_13          ------------------------------------------------
Pfa3D7|chr13|MAL13P1.209|Pf ------------------------------------------------

MAL13P1.209                 ATGTATATACCGTAGGTTTTATATATATTTATATGTATATAATTAGTT
SU_CLEAN_contig_3175        ------------------------------------------------
SU_CLEAN_contig_13          ------------------------------------------------
Pfa3D7|chr13|MAL13P1.209|Pf ------------------------------------------------

MAL13P1.209                 CAATTTTTTTTTTTTTTTTTTTTTTTTTTTTTTACATATATATAATAT
SU_CLEAN_contig_3175        ------------------------------------------------
SU_CLEAN_contig_13          ------------------------------------------------
Pfa3D7|chr13|MAL13P1.209|Pf ------------------------------------------------

MAL13P1.209                 ATATTTACGAAAAGTTGAGCATTATATGTGTATATATGTGTATATATA
SU_CLEAN_contig_3175        ------------------------------------------------
SU_CLEAN_contig_13          ------------------------------------------------
Pfa3D7|chr13|MAL13P1.209|Pf ------------------------------------------------

MAL13P1.209                 TGTATATGTAAATATATATATATATATATATATATATATATGCATATA
SU_CLEAN_contig_3175        ------------------------------------------------
SU_CLEAN_contig_13          ------------------------------------------------
Pfa3D7|chr13|MAL13P1.209|Pf ------------------------------------------------

MAL13P1.209                 TAAAAACTTATTAAGCTTTTAAAATTAATATTTTTATATTTAATAAAA
SU_CLEAN_contig_3175        ------------------------------------------------
SU_CLEAN_contig_13          ------------------------------------------------
Pfa3D7|chr13|MAL13P1.209|Pf ------------------------------------------------

MAL13P1.209                 TAAAAATTAATGATAATTTCTTGCACGACCATGTGAAATAATATTTTT
SU_CLEAN_contig_3175        ------------------------------------------------
SU_CLEAN_contig_13          ------------------------------------------------
Pfa3D7|chr13|MAL13P1.209|Pf ------------------------------------------------

MAL13P1.209                 GAATATCTATCAATATTTTTTGAGGATATACAAAAAAAAGAAAATATA
SU_CLEAN_contig_3175        ------------------------------------------------
SU_CLEAN_contig_13          ------------------------------------------------
Pfa3D7|chr13|MAL13P1.209|Pf ------------------------------------------------

MAL13P1.209                 TATATATATAACAACTTACACTGTAAATATATTCCAAAAGAAAAAAAG
SU_CLEAN_contig_3175        ------------------------------------------------
SU_CLEAN_contig_13          ------------------------------------------------
Pfa3D7|chr13|MAL13P1.209|Pf ------------------------------------------------

MAL13P1.209                 TTTTCTAGAAAAAATAATTTTTTTTTTTTTTTTTTCCTTTTAAAATGT
SU_CLEAN_contig_3175        ------------------------------------------------
SU_CLEAN_contig_13          ------------------------------------------------
Pfa3D7|chr13|MAL13P1.209|Pf ------------------------------------------------

MAL13P1.209                 TCATATGCATTAAAGTAATGTTTAAAAAAAATTAACTTTTAGACAATT
SU_CLEAN_contig_3175        ------------------------------------------------
SU_CLEAN_contig_13          ------------------------------------------------
Pfa3D7|chr13|MAL13P1.209|Pf ------------------------------------------------

MAL13P1.209                 TATAATAAAGATAAAATTTATATGAAAAACAGTCAAATCGTAAATCGT
SU_CLEAN_contig_3175        ------------------------------------------------
SU_CLEAN_contig_13          ------------------------------------------------
Pfa3D7|chr13|MAL13P1.209|Pf ------------------------------------------------

MAL13P1.209                 GTTATACTGTAGTATTTTCATGATTTTTTTTTTTTTTTATTAAAATAA
SU_CLEAN_contig_3175        ------------------------------------------------
SU_CLEAN_contig_13          ------------------------------------------------
Pfa3D7|chr13|MAL13P1.209|Pf ------------------------------------------------

MAL13P1.209                 GAATAATATGTTTATATATATATAGAGAGAGAGAAAGAGAAATATTAA
SU_CLEAN_contig_3175        ------------------------------------------------
SU_CLEAN_contig_13          ------------------------------------------------
Pfa3D7|chr13|MAL13P1.209|Pf ------------------------------------------------

MAL13P1.209                 TAGCAGATGAATTTATAGATTTTAAAATATGTGTTATTTAATTTTTGT
SU_CLEAN_contig_3175        ------------------------------------------------
SU_CLEAN_contig_13          ------------------------------------------------
Pfa3D7|chr13|MAL13P1.209|Pf ------------------------------------------------

MAL13P1.209                 TTAATTTTTTCCTTGTACTTTTTTCACATATAAAAACTACAATTATTT
SU_CLEAN_contig_3175        ------------------------------------------------
SU_CLEAN_contig_13          ------------------------------------------------
Pfa3D7|chr13|MAL13P1.209|Pf ------------------------------------------------

MAL13P1.209                 TAAACAACCATTTTGTATATATGCAAAATGTATAGAACATATATATGT
SU_CLEAN_contig_3175        ------------------------------------------------
SU_CLEAN_contig_13          ------------------------------------------------
Pfa3D7|chr13|MAL13P1.209|Pf ------------------------------------------------

MAL13P1.209                 TATTATGGTTATATTTTTTTAACATTATATTTTTTTATTATTTTGTTA
SU_CLEAN_contig_3175        ------------------------------------------------
SU_CLEAN_contig_13          ------------------------------------------------
Pfa3D7|chr13|MAL13P1.209|Pf ------------------------------------------------

MAL13P1.209                 TTTTATTTTATTTT
SU_CLEAN_contig_3175        --------------
SU_CLEAN_contig_13          --------------
Pfa3D7|chr13|MAL13P1.209|Pf --------------

;

endblock;
