# Supplementary material for: cDNA sequences reveal considerable gene prediction inaccuracy in the Plasmodium falciparum genome
Source: BMC Genomics. 2007 Jul 27;8:255. doi: 10.1186/1471-2164-8-255 (PMC1978503; doi:10.1186/1471-2164-8-255)
Supplement: Additional file 3 — Genes with cDNA sequences not matching predicted CDS perfectly. Aligned cDNA and predicted CDS sequences can be viewed by double clicking the hyper-linked gene names in the Excel file. [file 1471-2164-8-255-S3.zip › MAL13P1.212.TXT]

#NEXUS

[!This data assembled using Sequencher, from Gene Codes Corporation.]
begin data;
   dimensions ntax=6 nchar=4263;
   format datatype=dna gap=- interleave=yes;
   matrix

MAL13P1.212                AAAAAATGCATATATATATATATAGTAATATAAAAAAAAAAAAAAGAA
MAL13|MAL13P1.212          ------------------------------------------------
su_gi_contig_3446          ------------------------------------------------
C10_2253_1.ab1             ------------------------------------------------
078_PfLab1_M_P20b.ab1      ------------------------------------------------
B10_PfLab1_M_Plate20br.ab1 ------------------------------------------------

MAL13P1.212                GAAAGAAATATTTTACATATTCTATATAATTTTTTTTTTCGTATATTT
MAL13|MAL13P1.212          ------------------------------------------------
su_gi_contig_3446          ------------------------------------------------
C10_2253_1.ab1             ------------------------------------------------
078_PfLab1_M_P20b.ab1      ------------------------------------------------
B10_PfLab1_M_Plate20br.ab1 ------------------------------------------------

MAL13P1.212                AAGTACCCTTCAATGTAATAAAAAAAGCGTATTATAAAAACTCAAGTA
MAL13|MAL13P1.212          ------------------------------------------------
su_gi_contig_3446          ------------------------------------------------
C10_2253_1.ab1             ------------------------------------------------
078_PfLab1_M_P20b.ab1      ------------------------------------------------
B10_PfLab1_M_Plate20br.ab1 ------------------------------------------------

MAL13P1.212                AATTTATTTTATAATAATTATGGTAGCATAATATTATATAAAAAAGTT
MAL13|MAL13P1.212          ------------------------------------------------
su_gi_contig_3446          ------------------------------------------------
C10_2253_1.ab1             ------------------------------------------------
078_PfLab1_M_P20b.ab1      ------------------------------------------------
B10_PfLab1_M_Plate20br.ab1 ------------------------------------------------

MAL13P1.212                TATAATGTGTATTTAAATTTTATCGTTATATAAAAGGAAACAGAATGA
MAL13|MAL13P1.212          ------------------------------------------------
su_gi_contig_3446          ------------------------------------------------
C10_2253_1.ab1             ------------------------------------------------
078_PfLab1_M_P20b.ab1      ------------------------------------------------
B10_PfLab1_M_Plate20br.ab1 ------------------------------------------------

MAL13P1.212                AAAAATTAATTTCTAATATTTAATATATGTGTAAAAAAAAGATCAACT
MAL13|MAL13P1.212          ------------------------------------------------
su_gi_contig_3446          ------------------------------------------------
C10_2253_1.ab1             ------------------------------------------------
078_PfLab1_M_P20b.ab1      ------------------------------------------------
B10_PfLab1_M_Plate20br.ab1 ------------------------------------------------

MAL13P1.212                TTGTATATATTTTACGAAAATTAAATAATGCCTGTTATTAAATAAACA
MAL13|MAL13P1.212          ------------------------------------------------
su_gi_contig_3446          ------------------------------------------------
C10_2253_1.ab1             ------------------------------------------------
078_PfLab1_M_P20b.ab1      ------------------------------------------------
B10_PfLab1_M_Plate20br.ab1 ------------------------------------------------

MAL13P1.212                CGCTTATGAATATAAATATATTCTTTTTTTAAAGTTTCTATTTAAAAA
MAL13|MAL13P1.212          ------------------------------------------------
su_gi_contig_3446          ------------------------------------------------
C10_2253_1.ab1             ------------------------------------------------
078_PfLab1_M_P20b.ab1      ------------------------------------------------
B10_PfLab1_M_Plate20br.ab1 ------------------------------------------------

MAL13P1.212                ACAGAAAAAACAAAATAACGAAATTGAACTCATGTGCTAAAATATTAA
MAL13|MAL13P1.212          ------------------------------------------------
su_gi_contig_3446          ------------------------------------------------
C10_2253_1.ab1             ------------------------------------------------
078_PfLab1_M_P20b.ab1      ------------------------------------------------
B10_PfLab1_M_Plate20br.ab1 ------------------------------------------------

MAL13P1.212                ATCTTAGAAGGAATGATATTAGGCAATTTTATTTTTTTTTATTACAAA
MAL13|MAL13P1.212          ------------------------------------------------
su_gi_contig_3446          ------------------------------------------------
C10_2253_1.ab1             ------------------------------------------------
078_PfLab1_M_P20b.ab1      ------------------------------------------------
B10_PfLab1_M_Plate20br.ab1 ------------------------------------------------

MAL13P1.212                AAAGTTTTTGAAAAACATCCCTTTAAAAAAAAATGTTTCATAATTTCC
MAL13|MAL13P1.212          ------------------------------------------------
su_gi_contig_3446          ------------------------------------------------
C10_2253_1.ab1             ------------------------------------------------
078_PfLab1_M_P20b.ab1      ------------------------------------------------
B10_PfLab1_M_Plate20br.ab1 ------------------------------------------------

MAL13P1.212                CTATTTTTTTCAATTTTCTTGTTGTGAAAAAGAGCAATTTCATAAAAA
MAL13|MAL13P1.212          ------------------------------------------------
su_gi_contig_3446          ------------------------------------------------
C10_2253_1.ab1             ------------------------------------------------
078_PfLab1_M_P20b.ab1      ------------------------------------------------
B10_PfLab1_M_Plate20br.ab1 ------------------------------------------------

MAL13P1.212                AAAATTTAATATAAAAAGAAGAGGCAATAAATATACAACACATATATA
MAL13|MAL13P1.212          ------------------------------------------------
su_gi_contig_3446          ------------------------------------------------
C10_2253_1.ab1             ------------------------------------------------
078_PfLab1_M_P20b.ab1      ------------------------------------------------
B10_PfLab1_M_Plate20br.ab1 ------------------------------------------------

MAL13P1.212                TATATATATATATATATATATATATATATATATATGTATAATTTTTTC
MAL13|MAL13P1.212          ------------------------------------------------
su_gi_contig_3446          ------------------------------------------------
C10_2253_1.ab1             ------------------------------------------------
078_PfLab1_M_P20b.ab1      ------------------------------------------------
B10_PfLab1_M_Plate20br.ab1 ------------------------------------------------

MAL13P1.212                TGGTTAAATTTTGTGTTTTTTCGTCTTCTTAATTGTGCATGCTTTAAG
MAL13|MAL13P1.212          ------------------------------------------------
su_gi_contig_3446          ------------------------------------------------
C10_2253_1.ab1             ------------------------------------------------
078_PfLab1_M_P20b.ab1      ------------------------------------------------
B10_PfLab1_M_Plate20br.ab1 ------------------------------------------------

MAL13P1.212                AAAAATTTTAAAAAAGTATGCAAAACTGCCTTTGCAATATACAACTGA
MAL13|MAL13P1.212          ------------------------------------------------
su_gi_contig_3446          ------------------------------------------------
C10_2253_1.ab1             ------------------------------------------------
078_PfLab1_M_P20b.ab1      ------------------------------------------------
B10_PfLab1_M_Plate20br.ab1 ------------------------------------------------

MAL13P1.212                TTGTTCAATATATTTTTACTTACTCATCATATTAAGGTCTATAAGATA
MAL13|MAL13P1.212          ------------------------------------------------
su_gi_contig_3446          ------------------------------------------------
C10_2253_1.ab1             ------------------------------------------------
078_PfLab1_M_P20b.ab1      ------------------------------------------------
B10_PfLab1_M_Plate20br.ab1 ------------------------------------------------

MAL13P1.212                AATTTAATAAAATTTTTATTTCCTTTATTTTTTTTTTTATATTCTTTG
MAL13|MAL13P1.212          ------------------------------------------------
su_gi_contig_3446          ------------------------------------------------
C10_2253_1.ab1             ------------------------------------------------
078_PfLab1_M_P20b.ab1      ------------------------------------------------
B10_PfLab1_M_Plate20br.ab1 ------------------------------------------------

MAL13P1.212                AATGTTTAAAATTAATGAACTTCATTTTGGTTCATTCCTTCCCCCCCA
MAL13|MAL13P1.212          ------------------------------------------------
su_gi_contig_3446          ------------------------------------------------
C10_2253_1.ab1             ------------------------------------------------
078_PfLab1_M_P20b.ab1      ------------------------------------------------
B10_PfLab1_M_Plate20br.ab1 ------------------------------------------------

MAL13P1.212                ACTAGCTAATATATCGAATTATGCATGTATATAATATGTTCTTATTCA
MAL13|MAL13P1.212          ------------------------------------------------
su_gi_contig_3446          ------------------------------------------------
C10_2253_1.ab1             ------------------------------------------------
078_PfLab1_M_P20b.ab1      ------------------------------------------------
B10_PfLab1_M_Plate20br.ab1 ------------------------------------------------

MAL13P1.212                TTTTCTTTAATATTAAAAAATGCCATTGAGCTTTTTTTTTGGTTCATG
MAL13|MAL13P1.212          ------------------------------------------------
su_gi_contig_3446          ------------------------------------------------
C10_2253_1.ab1             ------------------------------------------------
078_PfLab1_M_P20b.ab1      ------------------------------------------------
B10_PfLab1_M_Plate20br.ab1 ------------------------------------------------

MAL13P1.212                TAAAATTTAGAGTTGGTTTTAATTTAAGCATGTAAAGTTAAGAGGAAA
MAL13|MAL13P1.212          ------------------------------------------------
su_gi_contig_3446          ------------------------------------------------
C10_2253_1.ab1             ------------------------------------------------
078_PfLab1_M_P20b.ab1      ------------------------------------------------
B10_PfLab1_M_Plate20br.ab1 ------------------------------------------------

MAL13P1.212                TATAATTTTGTAAATAATAAATATGCCAAATAAAAAACAATATATTAA
MAL13|MAL13P1.212          ------------------------------------------------
su_gi_contig_3446          ------------------------------------------------
C10_2253_1.ab1             ------------------------------------------------
078_PfLab1_M_P20b.ab1      ------------------------------------------------
B10_PfLab1_M_Plate20br.ab1 ------------------------------------------------

MAL13P1.212                GGATTCATACAATTTTTCTGAAATATTTTGTAGACTTTGTCTTTTTAA
MAL13|MAL13P1.212          ------------------------------------------------
su_gi_contig_3446          ------------------------------------------------
C10_2253_1.ab1             ------------------------------------------------
078_PfLab1_M_P20b.ab1      ------------------------------------------------
B10_PfLab1_M_Plate20br.ab1 ------------------------------------------------

MAL13P1.212                AAATATATATATATATATATACGTTTATAGAGACAACAATAATGTAGC
MAL13|MAL13P1.212          ------------------------------------------------
su_gi_contig_3446          ------------------------------------------------
C10_2253_1.ab1             ------------------------------------------------
078_PfLab1_M_P20b.ab1      ------------------------------------------------
B10_PfLab1_M_Plate20br.ab1 ------------------------------------------------

MAL13P1.212                ATAAGTATAAAGCATGATTAAAAAGAAAATAGAAAAATAAAACAAAAT
MAL13|MAL13P1.212          ------------------------------------------------
su_gi_contig_3446          ------------------------------------------------
C10_2253_1.ab1             ------------------------------------------------
078_PfLab1_M_P20b.ab1      ------------------------------------------------
B10_PfLab1_M_Plate20br.ab1 ------------------------------------------------

MAL13P1.212                AATATACATTATATATACATATATATATATGATAAATATTATATATTT
MAL13|MAL13P1.212          ------------------------------------------------
su_gi_contig_3446          ------------------------------------------------
C10_2253_1.ab1             ------------------------------------------------
078_PfLab1_M_P20b.ab1      ------------------------------------------------
B10_PfLab1_M_Plate20br.ab1 ------------------------------------------------

MAL13P1.212                GATTCTTCTTATATTGCTATTTGCTATTGGTTGTTATAAGATTTTTGT
MAL13|MAL13P1.212          ------------------------------------------------
su_gi_contig_3446          ------------------------------------------------
C10_2253_1.ab1             ------------------------------------------------
078_PfLab1_M_P20b.ab1      ------------------------------------------------
B10_PfLab1_M_Plate20br.ab1 ------------------------------------------------

MAL13P1.212                GTTACTAAGAAAATAATTATGACAAATACATTATTTTATCCAAGAAGA
MAL13|MAL13P1.212          ------------------------------------------------
su_gi_contig_3446          ------------------------------------------------
C10_2253_1.ab1             ------------------------------------------------
078_PfLab1_M_P20b.ab1      ------------------------------------------------
B10_PfLab1_M_Plate20br.ab1 ------------------------------------------------

MAL13P1.212                TAAAAAAAAGAATGGACAACTCTATTTTGTAAACAAATTTATTACTTG
MAL13|MAL13P1.212          ------------------------------------------------
su_gi_contig_3446          ------------------------------------------------
C10_2253_1.ab1             ------------------------------------------------
078_PfLab1_M_P20b.ab1      ------------------------------------------------
B10_PfLab1_M_Plate20br.ab1 ------------------------------------------------

MAL13P1.212                TATACCTTTTTGTATATAATAATTATTTTACCCAAAAAAAAAAAAAAA
MAL13|MAL13P1.212          ------------------------------------------------
su_gi_contig_3446          ------------------------------------------------
C10_2253_1.ab1             ------------------------------------------------
078_PfLab1_M_P20b.ab1      ------------------------------------------------
B10_PfLab1_M_Plate20br.ab1 ------------------------------------------------

MAL13P1.212                CAAAAAAAAAAATGAAAATGAAAATCCCGATTTGTTTTCTCATTATTT
MAL13|MAL13P1.212          -----------ATGAAAATGAAAATCCCGATTTGTTTTCTCATTATTT
su_gi_contig_3446          ------------------------------------------------
C10_2253_1.ab1             ------------------------------------------------
078_PfLab1_M_P20b.ab1      ------------------------------------------------
B10_PfLab1_M_Plate20br.ab1 ------------------------------------------------

MAL13P1.212                TAGTCTTGTTAAAATGTGTGCTATCTTACAATCTAAGTAAAATAAAAG
MAL13|MAL13P1.212          TAGTCTTGTTAAAATGTGTGCTATCTTACAATCTAA------------
su_gi_contig_3446          ------------------------------------------------
C10_2253_1.ab1             ------------------------------------------------
078_PfLab1_M_P20b.ab1      ------------------------------------------------
B10_PfLab1_M_Plate20br.ab1 ------------------------------------------------

MAL13P1.212                AAAAAAAAAAAATGGAAATTATATATATATATATATATATATATATAT
MAL13|MAL13P1.212          ------------------------------------------------
su_gi_contig_3446          ------------------------------------------------
C10_2253_1.ab1             ------------------------------------------------
078_PfLab1_M_P20b.ab1      ------------------------------------------------
B10_PfLab1_M_Plate20br.ab1 ------------------------------------------------

MAL13P1.212                ATATATATATGTATGTATAATAATGACGGCATATATTTAATTAATTTC
MAL13|MAL13P1.212          ------------------------------------------------
su_gi_contig_3446          ------------------------------------------------
C10_2253_1.ab1             ------------------------------------------------
078_PfLab1_M_P20b.ab1      ------------------------------------------------
B10_PfLab1_M_Plate20br.ab1 ------------------------------------------------

MAL13P1.212                TTTTAGATAACGACTTATCAAAAAATAATAATTTTTCCTTAAATACAT
MAL13|MAL13P1.212          ------ATAACGACTTATCAAAAAATAATAATTTTTCCTTAAATACAT
su_gi_contig_3446          ------------------------------------------------
C10_2253_1.ab1             ------------------------------------------------
078_PfLab1_M_P20b.ab1      ------------------------------------------------
B10_PfLab1_M_Plate20br.ab1 ------------------------------------------------

MAL13P1.212                ATGTCAGAAAAGATGATGTGGAAGATGATTCAAAAAACGAGGTACTTA
MAL13|MAL13P1.212          ATGTCAGAAAAGATGATGTGGAAGATGATTCAAAAAACG---------
su_gi_contig_3446          ------------------------------------------------
C10_2253_1.ab1             ------------------------------------------------
078_PfLab1_M_P20b.ab1      ------------------------------------------------
B10_PfLab1_M_Plate20br.ab1 ------------------------------------------------

MAL13P1.212                TAAAAATTATTAAAATATATTTATAAATAATATACAGAAGAATGAAAA
MAL13|MAL13P1.212          ------------------------------------------------
su_gi_contig_3446          ------------------------------------------------
C10_2253_1.ab1             ------------------------------------------------
078_PfLab1_M_P20b.ab1      ------------------------------------------------
B10_PfLab1_M_Plate20br.ab1 ------------------------------------------------

MAL13P1.212                AAGTAATATTTATTCATAATTTTTTTTTTAAACAGATTGTTGATAATA
MAL13|MAL13P1.212          ---------------------------------AGATTGTTGATAATA
su_gi_contig_3446          -----------------------------AAACAGATTGTTGATAATA
C10_2253_1.ab1             ------------------------------------------------
078_PfLab1_M_P20b.ab1      -----------------------------AAACAGATTGTTGATAATA
B10_PfLab1_M_Plate20br.ab1 -----------------------------AAACAGATTGTTGATAATA

MAL13P1.212                TACAAAAAA-TGGTTGATGATTTTAGTGATGATATAGGTTTTGTAAAA
MAL13|MAL13P1.212          TACAAAAAA-TGGTTGATGATTTTAGTGATGATATAGGTTTTGTAAAA
su_gi_contig_3446          TACAAAAAAATGGTTGATGATTTTAGTGATGATATAGGTTTTGTAAAA
C10_2253_1.ab1             ------------------------------------------------
078_PfLab1_M_P20b.ab1      TACAAAAAAATGGTTGATGATTTTAGTGATGATATAGGTTTTGTAAAA
B10_PfLab1_M_Plate20br.ab1 TACAAAAAAATGGTTGATGATTTTAGTGATGATATAGGTTTTGTAAAA

MAL13P1.212                ACATCGATGCGTGAAGTTTTACTAGATACCGAAGCGTCCCTTGAAGAA
MAL13|MAL13P1.212          ACATCGATGCGTGAAGTTTTACTAGATACCGAAGCGTCCCTTGAAGAA
su_gi_contig_3446          ACATCGATGCGTGAAGTTTTACTAGATACCGAAGCGTCCCTTGAAGAA
C10_2253_1.ab1             ------------------------------------------------
078_PfLab1_M_P20b.ab1      ACATCGATGCGTGAAGTTTTACTAGATACCGAAGCGTCCCTTGAAGAA
B10_PfLab1_M_Plate20br.ab1 ACATCGATGCGTGAAGTTTTACTAGATACCGAAGCGTCCCTTGAAGAA

MAL13P1.212                GTATCAGATCATGTTGTACAAAAGTTTGTTTAAAATAAAATCATCTTT
MAL13|MAL13P1.212          GTATCAGATCATGTTGTACAAAA-------------------------
su_gi_contig_3446          GTATCAGATCATGTTGTACAAAA-------------------------
C10_2253_1.ab1             ------------------------------------------------
078_PfLab1_M_P20b.ab1      GTATCAGATCATGTTGTACAAAA-------------------------
B10_PfLab1_M_Plate20br.ab1 GTATCAGATCATGTTGTACAAAA-------------------------

MAL13P1.212                ATTTTATGTTTAATATGTATGAATGCTCATATGGCAAAAACGTGCTAC
MAL13|MAL13P1.212          ------------------------------------------------
su_gi_contig_3446          ------------------------------------------------
C10_2253_1.ab1             ------------------------------------------------
078_PfLab1_M_P20b.ab1      ------------------------------------------------
B10_PfLab1_M_Plate20br.ab1 ------------------------------------------------

MAL13P1.212                ATATTAATATATATATAAAACATATATAAATATATATATATATATATA
MAL13|MAL13P1.212          ------------------------------------------------
su_gi_contig_3446          ------------------------------------------------
C10_2253_1.ab1             ------------------------------------------------
078_PfLab1_M_P20b.ab1      ------------------------------------------------
B10_PfLab1_M_Plate20br.ab1 ------------------------------------------------

MAL13P1.212                TATATATATATATATATATTTCTTTTTTTTTAAATTAAGCATATCAAA
MAL13|MAL13P1.212          ---------------------------------------CATATCAAA
su_gi_contig_3446          ------------------------------------------------
C10_2253_1.ab1             ------------------------------------------------
078_PfLab1_M_P20b.ab1      ------------------------------------------------
B10_PfLab1_M_Plate20br.ab1 ------------------------------------------------

MAL13P1.212                ATATAGTTTAACCATTGAAGAGAAACTTAATCTTTTTGATGGGCTTCT
MAL13|MAL13P1.212          ATATAGTTTAACCATTGAAGAGAAACTTAATCTTTTTGATGGGCTTCT
su_gi_contig_3446          ------------------------------------------------
C10_2253_1.ab1             ------------------------------------------------
078_PfLab1_M_P20b.ab1      ------------------------------------------------
B10_PfLab1_M_Plate20br.ab1 ------------------------------------------------

MAL13P1.212                TGAAGAATTTATTGAAAGTAAAATTCAATTTTTTTAAACACACATATG
MAL13|MAL13P1.212          TGAAGAATTTATTGAAA-------------------------------
su_gi_contig_3446          ------------------------------------------------
C10_2253_1.ab1             ------------------------------------------------
078_PfLab1_M_P20b.ab1      ------------------------------------------------
B10_PfLab1_M_Plate20br.ab1 ------------------------------------------------

MAL13P1.212                TATATATGTATGTATTTATGTATGTATGTATTGTTTAATATATTATTA
MAL13|MAL13P1.212          ------------------------------------------------
su_gi_contig_3446          ------------------------------------------------
C10_2253_1.ab1             ------------------------------------------------
078_PfLab1_M_P20b.ab1      ------------------------------------------------
B10_PfLab1_M_Plate20br.ab1 ------------------------------------------------

MAL13P1.212                GGATATCCCTTTTATATATTAACACATAATAATATATATACACACATA
MAL13|MAL13P1.212          ------------------------------------------------
su_gi_contig_3446          ------------------------------------------------
C10_2253_1.ab1             ------------------------------------------------
078_PfLab1_M_P20b.ab1      ------------------------------------------------
B10_PfLab1_M_Plate20br.ab1 ------------------------------------------------

MAL13P1.212                TATCTACACATTTATTTATATTTTTATTTTTTAGATAATAAGGGCCTG
MAL13|MAL13P1.212          ----------------------------------ATAATAAGGGCCTG
su_gi_contig_3446          ----------------------------------ATAATAAGGGCCTG
C10_2253_1.ab1             ------------------------------------------------
078_PfLab1_M_P20b.ab1      ----------------------------------ATAATAAGGGCCTG
B10_PfLab1_M_Plate20br.ab1 ----------------------------------ATAATAAGGGCCTG

MAL13P1.212                ATATCCAACTTATCAAAAAGACAACAAAAACTTAAGGGGGATAAAATT
MAL13|MAL13P1.212          ATATCCAACTTATCAAAAAGACAACAAAAACTTAAGGGGGATAAAATT
su_gi_contig_3446          ATATCCAACTTATCAAAAAGACAACAAAAACTTAAGGGGGATAAAATT
C10_2253_1.ab1             ------------------------------------------------
078_PfLab1_M_P20b.ab1      ATATCCAACTTATCAAAAAGACAACAAAAACTTAAGGGGGATAAAATT
B10_PfLab1_M_Plate20br.ab1 ATATCCAACTTATCAAAAAGACAACAAAAACTTAAGGGGGATAAAATT

MAL13P1.212                AAAAAGGTTTGTGATTTGATCTTAAAAAAATTAAAAAAGTTAGAAAAT
MAL13|MAL13P1.212          AAAAAGGTTTGTGATTTGATCTTAAAAAAATTAAAAAAGTTAGAAAAT
su_gi_contig_3446          AAAAAGGTTTGTGATTTGATCTTAAAAAAATTAAAAAAGTTAGAAAAT
C10_2253_1.ab1             -------TTTGTGATTTGATCTTAAAAAAATTAAAAAAGTTAGAAAAT
078_PfLab1_M_P20b.ab1      AAAAAGGTTTGTGATTTGATCTTAAAAAAATTAAAAAAGTTAGAAAAT
B10_PfLab1_M_Plate20br.ab1 AAAAAGGTTTGTGATTTGATCTTAAAAAAATTAAAAAAGTTAGAAAAT

MAL13P1.212                GTCAACAAACTTATTAAATATAAGATAATATTAAAATATGGAAATAAA
MAL13|MAL13P1.212          GTCAACAAACTTATTAAATATAAGATAATATTAAAATATGGAAATAAA
su_gi_contig_3446          GTCAACAAACTTATTAAATATAAGATAATATTAAAATATGGAAATAAA
C10_2253_1.ab1             GTCAACAAACTTATTAAATATAAGATAATATTAAAATATGGAAATAAA
078_PfLab1_M_P20b.ab1      GTCAACAAACTTATTAAATATAAGATAATATTAAAATATGGAAATAAA
B10_PfLab1_M_Plate20br.ab1 GTCAACAAACTTATTAAATATAAGATAATATTAAAATATGGAAATAAA

MAL13P1.212                GATAATAAAAAAGAAATGATACAAACATTGAAAAATGAGGAGGGTTTA
MAL13|MAL13P1.212          GATAATAAAAAAGAAATGATACAAACATTGAAAAATGAGGAGGGTTTA
su_gi_contig_3446          GATAATAAAAAAGAAATGATACAAACATTGAAAAATGAGGAGGGTTTA
C10_2253_1.ab1             GATAATAAAAAAGAAATGATACAAACATTGAAAAATGAGGAGGGTTTA
078_PfLab1_M_P20b.ab1      GATAATAAAAAAGAAATGATACAAACATTGAAAAATGAGGAGGGTTTA
B10_PfLab1_M_Plate20br.ab1 GATAATAAAAAAGAAATGATACAAACATTGAAAAATGAGGAGGGTTTA

MAL13P1.212                TCTGATGACTTCAAAAATAATTTATCAAATTATGAAACAGAACAAAAT
MAL13|MAL13P1.212          TCTGATGACTTCAAAAATAATTTATCAAATTATGAAACAGAACAAAAT
su_gi_contig_3446          TCTGATGACTTCAAAAATAATTTATCAAATTATGAAACAGAACAAAAT
C10_2253_1.ab1             TCTGATGACTTCAAAAATAATTTATCAAATTATGAAACAGAACAAAAT
078_PfLab1_M_P20b.ab1      TCTGATGACTTCAAAAATAATTTATCAAATTATGAAACAGAACAAAAT
B10_PfLab1_M_Plate20br.ab1 TCTGATGACTTCAAAAATAATTTATCAAATTATGAAACAGAACAAAAT

MAL13P1.212                AACGATGATATAAAAGAAATAGAATTAGTTAATTTTATTTCAACAAAT
MAL13|MAL13P1.212          AACGATGATATAAAAGAAATAGAATTAGTTAATTTTATTTCAACAAAT
su_gi_contig_3446          AACGATGATATAAAAGAAATAGAATTAGTTAATTTTATTTCAACAAAT
C10_2253_1.ab1             AACGATGATATAAAAGAAATAGAATTAGTTAATTTTATTTCAACAAAT
078_PfLab1_M_P20b.ab1      AACGATGATATAAAAGAAATAGAATTAGTTAATTTTATTTCAACAAAT
B10_PfLab1_M_Plate20br.ab1 AACGATGATATAAAAGAAATAGAATTAGTTAATTTTATTTCAACAAAT

MAL13P1.212                TATGATAAGTTTGTTGTTAATCTAGAAGACCTTAATAAGGAGTTGCTA
MAL13|MAL13P1.212          TATGATAAGTTTGTTGTTAATCTAGAAGACCTTAATAAGGAGTTGCTA
su_gi_contig_3446          TATGATAAGTTTGTTGTTAATCTAGAAGACCTTAATAAGGAGTTGCTA
C10_2253_1.ab1             TATGATAAGTTTGTTGTTAATCTAGAAGACCTTAATAAGGAGTTGCTA
078_PfLab1_M_P20b.ab1      TATGATAAGTTTGTTGTTAATCTAGAAGACCTTAATAAGGAGTTGCTA
B10_PfLab1_M_Plate20br.ab1 TATGATAAGTTTGTTGTTAATCTAGAAGACCTTAATAAGGAGTTGCTA

MAL13P1.212                AAGGATTTAAACATGGCCTTATCATAAAATATATACATATGTATATAT
MAL13|MAL13P1.212          AAGGATTTAAACATGGCCTTATCATAA---------------------
su_gi_contig_3446          AAGGATTTAAACATGGCCTTATCATAAAATATATACATATGTATATAT
C10_2253_1.ab1             AAGGATTTAAACATGGCCTTATCATAAAATATATACATATGTATATAT
078_PfLab1_M_P20b.ab1      AAGGATTTAAACATGGCCTTATCATAAAATATATACATATGTATATAT
B10_PfLab1_M_Plate20br.ab1 AAGGATTTAAACATGGCCTTATCATAAAATATATACATATGTATATAT

MAL13P1.212                ACATATATATATACATTTTTTTTTTTCTTTCTTGTCACAATTTTATTT
MAL13|MAL13P1.212          ------------------------------------------------
su_gi_contig_3446          ACATATATATATACATTTTTTTTTTTCTTTCTT---------------
C10_2253_1.ab1             ACATATATATATACATTTTTTTTTTTCTTTCTT---------------
078_PfLab1_M_P20b.ab1      ACATATATATATACATTTTTTTTTTTTTT-------------------
B10_PfLab1_M_Plate20br.ab1 ACATATATATATACATTTTTTTTTTTCTT-------------------

MAL13P1.212                TATATGTATGATGTGCATATTTATATCTTTTAGTAAAAAAGGTGAATT
MAL13|MAL13P1.212          ------------------------------------------------
su_gi_contig_3446          ------------------------------------------------
C10_2253_1.ab1             ------------------------------------------------
078_PfLab1_M_P20b.ab1      ------------------------------------------------
B10_PfLab1_M_Plate20br.ab1 ------------------------------------------------

MAL13P1.212                AAATATTCATATATAACTTATTTTTACTATTATAATTTTTACTTTAAT
MAL13|MAL13P1.212          ------------------------------------------------
su_gi_contig_3446          ------------------------------------------------
C10_2253_1.ab1             ------------------------------------------------
078_PfLab1_M_P20b.ab1      ------------------------------------------------
B10_PfLab1_M_Plate20br.ab1 ------------------------------------------------

MAL13P1.212                TTATTTATTTTATTTTTTTTTTTTTTTTTTGCTCCTCCTCCTAACGTA
MAL13|MAL13P1.212          ------------------------------------------------
su_gi_contig_3446          ------------------------------------------------
C10_2253_1.ab1             ------------------------------------------------
078_PfLab1_M_P20b.ab1      ------------------------------------------------
B10_PfLab1_M_Plate20br.ab1 ------------------------------------------------

MAL13P1.212                TATAATTAAAGTTGTACCCTTAAAAAAGGGAAATGGTTATAATACGAT
MAL13|MAL13P1.212          ------------------------------------------------
su_gi_contig_3446          ------------------------------------------------
C10_2253_1.ab1             ------------------------------------------------
078_PfLab1_M_P20b.ab1      ------------------------------------------------
B10_PfLab1_M_Plate20br.ab1 ------------------------------------------------

MAL13P1.212                ATATTATATATAAATCATATGGTATACATATTTTTTAAAACATTCTCT
MAL13|MAL13P1.212          ------------------------------------------------
su_gi_contig_3446          ------------------------------------------------
C10_2253_1.ab1             ------------------------------------------------
078_PfLab1_M_P20b.ab1      ------------------------------------------------
B10_PfLab1_M_Plate20br.ab1 ------------------------------------------------

MAL13P1.212                TTATATATATATATATATATATATATTAGATGAATGATACATAACCAA
MAL13|MAL13P1.212          ------------------------------------------------
su_gi_contig_3446          ------------------------------------------------
C10_2253_1.ab1             ------------------------------------------------
078_PfLab1_M_P20b.ab1      ------------------------------------------------
B10_PfLab1_M_Plate20br.ab1 ------------------------------------------------

MAL13P1.212                TAATATATATATTTCATAAGTTCTTTTATATGTTATATATATATAAAT
MAL13|MAL13P1.212          ------------------------------------------------
su_gi_contig_3446          ------------------------------------------------
C10_2253_1.ab1             ------------------------------------------------
078_PfLab1_M_P20b.ab1      ------------------------------------------------
B10_PfLab1_M_Plate20br.ab1 ------------------------------------------------

MAL13P1.212                ATATATATATATATATATATATATATATTAAGGAACAGAAATTTTATT
MAL13|MAL13P1.212          ------------------------------------------------
su_gi_contig_3446          ------------------------------------------------
C10_2253_1.ab1             ------------------------------------------------
078_PfLab1_M_P20b.ab1      ------------------------------------------------
B10_PfLab1_M_Plate20br.ab1 ------------------------------------------------

MAL13P1.212                TTTAAAATAAAAGTAGCTTTTTTTCATATATATTTAAAAATATATAAA
MAL13|MAL13P1.212          ------------------------------------------------
su_gi_contig_3446          ------------------------------------------------
C10_2253_1.ab1             ------------------------------------------------
078_PfLab1_M_P20b.ab1      ------------------------------------------------
B10_PfLab1_M_Plate20br.ab1 ------------------------------------------------

MAL13P1.212                AGTATAATATAATAAGATCAGTATATAATTTATATTGTACGCATATTA
MAL13|MAL13P1.212          ------------------------------------------------
su_gi_contig_3446          ------------------------------------------------
C10_2253_1.ab1             ------------------------------------------------
078_PfLab1_M_P20b.ab1      ------------------------------------------------
B10_PfLab1_M_Plate20br.ab1 ------------------------------------------------

MAL13P1.212                TTATCATTTAAGATTTCATAATAAAAAAAATTAATAAAAATATTTAAA
MAL13|MAL13P1.212          ------------------------------------------------
su_gi_contig_3446          ------------------------------------------------
C10_2253_1.ab1             ------------------------------------------------
078_PfLab1_M_P20b.ab1      ------------------------------------------------
B10_PfLab1_M_Plate20br.ab1 ------------------------------------------------

MAL13P1.212                AATTTTTTTTTTTTATAAAATAAATTTCTTAAATAAAAAAAAATACGA
MAL13|MAL13P1.212          ------------------------------------------------
su_gi_contig_3446          ------------------------------------------------
C10_2253_1.ab1             ------------------------------------------------
078_PfLab1_M_P20b.ab1      ------------------------------------------------
B10_PfLab1_M_Plate20br.ab1 ------------------------------------------------

MAL13P1.212                GCATTTTATTGTTATAATATATATATATATATATATATATATATTATT
MAL13|MAL13P1.212          ------------------------------------------------
su_gi_contig_3446          ------------------------------------------------
C10_2253_1.ab1             ------------------------------------------------
078_PfLab1_M_P20b.ab1      ------------------------------------------------
B10_PfLab1_M_Plate20br.ab1 ------------------------------------------------

MAL13P1.212                ATTATTATGTATTTAAATTATTGAAAGTACTACTATATATAAATATAT
MAL13|MAL13P1.212          ------------------------------------------------
su_gi_contig_3446          ------------------------------------------------
C10_2253_1.ab1             ------------------------------------------------
078_PfLab1_M_P20b.ab1      ------------------------------------------------
B10_PfLab1_M_Plate20br.ab1 ------------------------------------------------

MAL13P1.212                ATATATATATATATATAATATTATATATATATTACATATATATTATAT
MAL13|MAL13P1.212          ------------------------------------------------
su_gi_contig_3446          ------------------------------------------------
C10_2253_1.ab1             ------------------------------------------------
078_PfLab1_M_P20b.ab1      ------------------------------------------------
B10_PfLab1_M_Plate20br.ab1 ------------------------------------------------

MAL13P1.212                TATATATATATATATATATTATATATATGAATATAAATTTTTATTCTC
MAL13|MAL13P1.212          ------------------------------------------------
su_gi_contig_3446          ------------------------------------------------
C10_2253_1.ab1             ------------------------------------------------
078_PfLab1_M_P20b.ab1      ------------------------------------------------
B10_PfLab1_M_Plate20br.ab1 ------------------------------------------------

MAL13P1.212                TAACCACCAATGATTTTTAGCTTTTTAAACTTTCTTTTCCTTATTTGA
MAL13|MAL13P1.212          ------------------------------------------------
su_gi_contig_3446          ------------------------------------------------
C10_2253_1.ab1             ------------------------------------------------
078_PfLab1_M_P20b.ab1      ------------------------------------------------
B10_PfLab1_M_Plate20br.ab1 ------------------------------------------------

MAL13P1.212                AATTACCATAAAGTAATTAATAAATGATAATAAAATATATTTTTTTGT
MAL13|MAL13P1.212          ------------------------------------------------
su_gi_contig_3446          ------------------------------------------------
C10_2253_1.ab1             ------------------------------------------------
078_PfLab1_M_P20b.ab1      ------------------------------------------------
B10_PfLab1_M_Plate20br.ab1 ------------------------------------------------

MAL13P1.212                AATATATAAATAAATTCTTAATTTGTATCTAATATTTTACAAAAAATA
MAL13|MAL13P1.212          ------------------------------------------------
su_gi_contig_3446          ------------------------------------------------
C10_2253_1.ab1             ------------------------------------------------
078_PfLab1_M_P20b.ab1      ------------------------------------------------
B10_PfLab1_M_Plate20br.ab1 ------------------------------------------------

MAL13P1.212                ATGAATAATAATATATAATATTTATAAAATATAAAAATATGAAATATA
MAL13|MAL13P1.212          ------------------------------------------------
su_gi_contig_3446          ------------------------------------------------
C10_2253_1.ab1             ------------------------------------------------
078_PfLab1_M_P20b.ab1      ------------------------------------------------
B10_PfLab1_M_Plate20br.ab1 ------------------------------------------------

MAL13P1.212                TTTAAATATTATACTTTTGTTTATATATATATATATATATATATATAT
MAL13|MAL13P1.212          ------------------------------------------------
su_gi_contig_3446          ------------------------------------------------
C10_2253_1.ab1             ------------------------------------------------
078_PfLab1_M_P20b.ab1      ------------------------------------------------
B10_PfLab1_M_Plate20br.ab1 ------------------------------------------------

MAL13P1.212                ATATATATAATATATATATATATAAAAATTTATATTTATATTTATTAT
MAL13|MAL13P1.212          ------------------------------------------------
su_gi_contig_3446          ------------------------------------------------
C10_2253_1.ab1             ------------------------------------------------
078_PfLab1_M_P20b.ab1      ------------------------------------------------
B10_PfLab1_M_Plate20br.ab1 ------------------------------------------------

MAL13P1.212                ATATATTTAATTTTATTTTTTTCATTTAATATATTATATAGAATAAAA
MAL13|MAL13P1.212          ------------------------------------------------
su_gi_contig_3446          ------------------------------------------------
C10_2253_1.ab1             ------------------------------------------------
078_PfLab1_M_P20b.ab1      ------------------------------------------------
B10_PfLab1_M_Plate20br.ab1 ------------------------------------------------

MAL13P1.212                ATCAAAAATAATATTATAAAATAATATTTTTTAAACTTAATTGTATAT
MAL13|MAL13P1.212          ------------------------------------------------
su_gi_contig_3446          ------------------------------------------------
C10_2253_1.ab1             ------------------------------------------------
078_PfLab1_M_P20b.ab1      ------------------------------------------------
B10_PfLab1_M_Plate20br.ab1 ------------------------------------------------

MAL13P1.212                ATATATTATATATATATATATATATTATTTATATATGTTCCAATAAAT
MAL13|MAL13P1.212          ------------------------------------------------
su_gi_contig_3446          ------------------------------------------------
C10_2253_1.ab1             ------------------------------------------------
078_PfLab1_M_P20b.ab1      ------------------------------------------------
B10_PfLab1_M_Plate20br.ab1 ------------------------------------------------

MAL13P1.212                ATGTTTCTCTATTAAGTTTGCTACATTTGTTATATATGATTTATTATA
MAL13|MAL13P1.212          ------------------------------------------------
su_gi_contig_3446          ------------------------------------------------
C10_2253_1.ab1             ------------------------------------------------
078_PfLab1_M_P20b.ab1      ------------------------------------------------
B10_PfLab1_M_Plate20br.ab1 ------------------------------------------------

MAL13P1.212                TATATATATATATATATATATGTTTGCAATAATATATGAATGATATAA
MAL13|MAL13P1.212          ------------------------------------------------
su_gi_contig_3446          ------------------------------------------------
C10_2253_1.ab1             ------------------------------------------------
078_PfLab1_M_P20b.ab1      ------------------------------------------------
B10_PfLab1_M_Plate20br.ab1 ------------------------------------------------

MAL13P1.212                TAAAAGGAAGAATACAATCATATATAAATATACATATACCAACAAAGA
MAL13|MAL13P1.212          ------------------------------------------------
su_gi_contig_3446          ------------------------------------------------
C10_2253_1.ab1             ------------------------------------------------
078_PfLab1_M_P20b.ab1      ------------------------------------------------
B10_PfLab1_M_Plate20br.ab1 ------------------------------------------------

MAL13P1.212                TATTTTATATATATATATTATATATATATATATATATATATATATATT
MAL13|MAL13P1.212          ------------------------------------------------
su_gi_contig_3446          ------------------------------------------------
C10_2253_1.ab1             ------------------------------------------------
078_PfLab1_M_P20b.ab1      ------------------------------------------------
B10_PfLab1_M_Plate20br.ab1 ------------------------------------------------

MAL13P1.212                TATTTATTTATTTATATTTAATTAATTTTTTAAAAAGAA
MAL13|MAL13P1.212          ---------------------------------------
su_gi_contig_3446          ---------------------------------------
C10_2253_1.ab1             ---------------------------------------
078_PfLab1_M_P20b.ab1      ---------------------------------------
B10_PfLab1_M_Plate20br.ab1 ---------------------------------------

;

endblock;
