# Supplementary material for: cDNA sequences reveal considerable gene prediction inaccuracy in the Plasmodium falciparum genome
Source: BMC Genomics. 2007 Jul 27;8:255. doi: 10.1186/1471-2164-8-255 (PMC1978503; doi:10.1186/1471-2164-8-255)
Supplement: Additional file 3 — Genes with cDNA sequences not matching predicted CDS perfectly. Aligned cDNA and predicted CDS sequences can be viewed by double clicking the hyper-linked gene names in the Excel file. [file 1471-2164-8-255-S3.zip › MAL13P1.226.TXT]

#NEXUS

[!This data assembled using Sequencher, from Gene Codes Corporation.]
begin data;
   dimensions ntax=8 nchar=7956;
   format datatype=dna gap=- interleave=yes;
   matrix

MAL13P1.226                     TTAAATTATTCTATCAGTAGGAGAATATTTTTAATTCCCTTAATCTTT
MAL13|MAL13P1.226               ------------------------------------------------
su_gi_contig_1789               ------------------------------------------------
gi|15907903|gb|BI814994.1|BI814 ------------------------------------------------
gi|17968156|gb|BM274841.1|BM274 ------------------------------------------------
gi|17967388|gb|BM274085.1|BM274 ------------------------------------------------
gi|27157651|gb|CA855656.1|CA855 ------------------------------------------------
gi|22794167|gb|BU497973.1|BU497 ------------------------------------------------

MAL13P1.226                     CAACTTCTTAATTTTGGTTAATTTTAAATTAGTGTATTTAATACTTTA
MAL13|MAL13P1.226               ------------------------------------------------
su_gi_contig_1789               ------------------------------------------------
gi|15907903|gb|BI814994.1|BI814 ------------------------------------------------
gi|17968156|gb|BM274841.1|BM274 ------------------------------------------------
gi|17967388|gb|BM274085.1|BM274 ------------------------------------------------
gi|27157651|gb|CA855656.1|CA855 ------------------------------------------------
gi|22794167|gb|BU497973.1|BU497 ------------------------------------------------

MAL13P1.226                     TAATATTTTATCTCATTATTTTTATCATTAGTTTATATATACACTTTT
MAL13|MAL13P1.226               ------------------------------------------------
su_gi_contig_1789               ------------------------------------------------
gi|15907903|gb|BI814994.1|BI814 ------------------------------------------------
gi|17968156|gb|BM274841.1|BM274 ------------------------------------------------
gi|17967388|gb|BM274085.1|BM274 ------------------------------------------------
gi|27157651|gb|CA855656.1|CA855 ------------------------------------------------
gi|22794167|gb|BU497973.1|BU497 ------------------------------------------------

MAL13P1.226                     GAAAAATAATAATATATTTCAATATTTAATATATGAACAATATTATTT
MAL13|MAL13P1.226               ------------------------------------------------
su_gi_contig_1789               ------------------------------------------------
gi|15907903|gb|BI814994.1|BI814 ------------------------------------------------
gi|17968156|gb|BM274841.1|BM274 ------------------------------------------------
gi|17967388|gb|BM274085.1|BM274 ------------------------------------------------
gi|27157651|gb|CA855656.1|CA855 ------------------------------------------------
gi|22794167|gb|BU497973.1|BU497 ------------------------------------------------

MAL13P1.226                     AATATATATAATATTATATATATATAATTATTTATACATATATATGCA
MAL13|MAL13P1.226               ------------------------------------------------
su_gi_contig_1789               ------------------------------------------------
gi|15907903|gb|BI814994.1|BI814 ------------------------------------------------
gi|17968156|gb|BM274841.1|BM274 ------------------------------------------------
gi|17967388|gb|BM274085.1|BM274 ------------------------------------------------
gi|27157651|gb|CA855656.1|CA855 ------------------------------------------------
gi|22794167|gb|BU497973.1|BU497 ------------------------------------------------

MAL13P1.226                     ATATATGAGGAACAAAAAAAAATAAAATAAAATAAAATAAAATTCGAT
MAL13|MAL13P1.226               ------------------------------------------------
su_gi_contig_1789               ------------------------------------------------
gi|15907903|gb|BI814994.1|BI814 ------------------------------------------------
gi|17968156|gb|BM274841.1|BM274 ------------------------------------------------
gi|17967388|gb|BM274085.1|BM274 ------------------------------------------------
gi|27157651|gb|CA855656.1|CA855 ------------------------------------------------
gi|22794167|gb|BU497973.1|BU497 ------------------------------------------------

MAL13P1.226                     GGAGGTTGCTAAAAACCATGTATATTATATTTATATATATATATATAT
MAL13|MAL13P1.226               ------------------------------------------------
su_gi_contig_1789               ------------------------------------------------
gi|15907903|gb|BI814994.1|BI814 ------------------------------------------------
gi|17968156|gb|BM274841.1|BM274 ------------------------------------------------
gi|17967388|gb|BM274085.1|BM274 ------------------------------------------------
gi|27157651|gb|CA855656.1|CA855 ------------------------------------------------
gi|22794167|gb|BU497973.1|BU497 ------------------------------------------------

MAL13P1.226                     ATATATATAATGCATATATTTCCAAAGTTATATTACACTAATACATAC
MAL13|MAL13P1.226               ------------------------------------------------
su_gi_contig_1789               ------------------------------------------------
gi|15907903|gb|BI814994.1|BI814 ------------------------------------------------
gi|17968156|gb|BM274841.1|BM274 ------------------------------------------------
gi|17967388|gb|BM274085.1|BM274 ------------------------------------------------
gi|27157651|gb|CA855656.1|CA855 ------------------------------------------------
gi|22794167|gb|BU497973.1|BU497 ------------------------------------------------

MAL13P1.226                     GAAAAGTATGTGCCTAGTTATATATAACTTATTTTACATTTTTCATTT
MAL13|MAL13P1.226               ------------------------------------------------
su_gi_contig_1789               ------------------------------------------------
gi|15907903|gb|BI814994.1|BI814 ------------------------------------------------
gi|17968156|gb|BM274841.1|BM274 ------------------------------------------------
gi|17967388|gb|BM274085.1|BM274 ------------------------------------------------
gi|27157651|gb|CA855656.1|CA855 ------------------------------------------------
gi|22794167|gb|BU497973.1|BU497 ------------------------------------------------

MAL13P1.226                     TATCTAAAAAGAAAAAATAAACATATATCTTTTAATAAAAAAATAAGT
MAL13|MAL13P1.226               ------------------------------------------------
su_gi_contig_1789               ------------------------------------------------
gi|15907903|gb|BI814994.1|BI814 ------------------------------------------------
gi|17968156|gb|BM274841.1|BM274 ------------------------------------------------
gi|17967388|gb|BM274085.1|BM274 ------------------------------------------------
gi|27157651|gb|CA855656.1|CA855 ------------------------------------------------
gi|22794167|gb|BU497973.1|BU497 ------------------------------------------------

MAL13P1.226                     ATCTCCTTTCAAAAAAATGTACATGTTTACATTTCAAGAGAACAATAG
MAL13|MAL13P1.226               ------------------------------------------------
su_gi_contig_1789               ------------------------------------------------
gi|15907903|gb|BI814994.1|BI814 ------------------------------------------------
gi|17968156|gb|BM274841.1|BM274 ------------------------------------------------
gi|17967388|gb|BM274085.1|BM274 ------------------------------------------------
gi|27157651|gb|CA855656.1|CA855 ------------------------------------------------
gi|22794167|gb|BU497973.1|BU497 ------------------------------------------------

MAL13P1.226                     AAGAAAATAATTTTATATTATAAAAAAAGAGAGAGAAAAAAAAAAAAA
MAL13|MAL13P1.226               ------------------------------------------------
su_gi_contig_1789               ------------------------------------------------
gi|15907903|gb|BI814994.1|BI814 ------------------------------------------------
gi|17968156|gb|BM274841.1|BM274 ------------------------------------------------
gi|17967388|gb|BM274085.1|BM274 ------------------------------------------------
gi|27157651|gb|CA855656.1|CA855 ------------------------------------------------
gi|22794167|gb|BU497973.1|BU497 ------------------------------------------------

MAL13P1.226                     AAAATTAAAATAGTATATAATATATATAATAAAATAGTACCTAAAATT
MAL13|MAL13P1.226               ------------------------------------------------
su_gi_contig_1789               ------------------------------------------------
gi|15907903|gb|BI814994.1|BI814 ------------------------------------------------
gi|17968156|gb|BM274841.1|BM274 ------------------------------------------------
gi|17967388|gb|BM274085.1|BM274 ------------------------------------------------
gi|27157651|gb|CA855656.1|CA855 ------------------------------------------------
gi|22794167|gb|BU497973.1|BU497 ------------------------------------------------

MAL13P1.226                     TTAATCACTAATACTAATATATGAGTATACAAAAAATATATATACTTA
MAL13|MAL13P1.226               ------------------------------------------------
su_gi_contig_1789               ------------------------------------------------
gi|15907903|gb|BI814994.1|BI814 ------------------------------------------------
gi|17968156|gb|BM274841.1|BM274 ------------------------------------------------
gi|17967388|gb|BM274085.1|BM274 ------------------------------------------------
gi|27157651|gb|CA855656.1|CA855 ------------------------------------------------
gi|22794167|gb|BU497973.1|BU497 ------------------------------------------------

MAL13P1.226                     TATATTAAATATTTTTAAGATTAAAGTTTTATACTTTATTATTATATT
MAL13|MAL13P1.226               ------------------------------------------------
su_gi_contig_1789               ------------------------------------------------
gi|15907903|gb|BI814994.1|BI814 ------------------------------------------------
gi|17968156|gb|BM274841.1|BM274 ------------------------------------------------
gi|17967388|gb|BM274085.1|BM274 ------------------------------------------------
gi|27157651|gb|CA855656.1|CA855 ------------------------------------------------
gi|22794167|gb|BU497973.1|BU497 ------------------------------------------------

MAL13P1.226                     ATAATATTATTTCATTTTATTTTTTTGAGACAGCCATTTAAATTTCTC
MAL13|MAL13P1.226               ------------------------------------------------
su_gi_contig_1789               ------------------------------------------------
gi|15907903|gb|BI814994.1|BI814 ------------------------------------------------
gi|17968156|gb|BM274841.1|BM274 ------------------------------------------------
gi|17967388|gb|BM274085.1|BM274 ------------------------------------------------
gi|27157651|gb|CA855656.1|CA855 ------------------------------------------------
gi|22794167|gb|BU497973.1|BU497 ------------------------------------------------

MAL13P1.226                     ATTCCTTGTTAATCCTTATAAACATTTTTTTTTTAAATATATAAAGAT
MAL13|MAL13P1.226               ------------------------------------------------
su_gi_contig_1789               ------------------------------------------------
gi|15907903|gb|BI814994.1|BI814 ------------------------------------------------
gi|17968156|gb|BM274841.1|BM274 ------------------------------------------------
gi|17967388|gb|BM274085.1|BM274 ------------------------------------------------
gi|27157651|gb|CA855656.1|CA855 ------------------------------------------------
gi|22794167|gb|BU497973.1|BU497 ------------------------------------------------

MAL13P1.226                     TTATTAATATAATAAATCTTTATATACTATATAATATAAAAATTATAT
MAL13|MAL13P1.226               ------------------------------------------------
su_gi_contig_1789               ------------------------------------------------
gi|15907903|gb|BI814994.1|BI814 ------------------------------------------------
gi|17968156|gb|BM274841.1|BM274 ------------------------------------------------
gi|17967388|gb|BM274085.1|BM274 ------------------------------------------------
gi|27157651|gb|CA855656.1|CA855 ------------------------------------------------
gi|22794167|gb|BU497973.1|BU497 ------------------------------------------------

MAL13P1.226                     GTTGATTAGAAAAAATTGCATGAAAGGAAATAAAATAATATAATTATT
MAL13|MAL13P1.226               ------------------------------------------------
su_gi_contig_1789               ------------------------------------------------
gi|15907903|gb|BI814994.1|BI814 ------------------------------------------------
gi|17968156|gb|BM274841.1|BM274 ------------------------------------------------
gi|17967388|gb|BM274085.1|BM274 ------------------------------------------------
gi|27157651|gb|CA855656.1|CA855 ------------------------------------------------
gi|22794167|gb|BU497973.1|BU497 ------------------------------------------------

MAL13P1.226                     ATTATATTATATACCATATATATATATATATATATATATATATATATT
MAL13|MAL13P1.226               ------------------------------------------------
su_gi_contig_1789               ------------------------------------------------
gi|15907903|gb|BI814994.1|BI814 ------------------------------------------------
gi|17968156|gb|BM274841.1|BM274 ------------------------------------------------
gi|17967388|gb|BM274085.1|BM274 ------------------------------------------------
gi|27157651|gb|CA855656.1|CA855 ------------------------------------------------
gi|22794167|gb|BU497973.1|BU497 ------------------------------------------------

MAL13P1.226                     CATATACAGGAGAAAGATAATGTCTTTTATATAAAATAATTATATAAA
MAL13|MAL13P1.226               ------------------------------------------------
su_gi_contig_1789               ------------------------------------------------
gi|15907903|gb|BI814994.1|BI814 ------------------------------------------------
gi|17968156|gb|BM274841.1|BM274 ------------------------------------------------
gi|17967388|gb|BM274085.1|BM274 ------------------------------------------------
gi|27157651|gb|CA855656.1|CA855 ------------------------------------------------
gi|22794167|gb|BU497973.1|BU497 ------------------------------------------------

MAL13P1.226                     TATAATTTTTCTAATTTTTTTTGTGATTATATGTATAAGTATATGTAT
MAL13|MAL13P1.226               ------------------------------------------------
su_gi_contig_1789               ------------------------------------------------
gi|15907903|gb|BI814994.1|BI814 ------------------------------------------------
gi|17968156|gb|BM274841.1|BM274 ------------------------------------------------
gi|17967388|gb|BM274085.1|BM274 ------------------------------------------------
gi|27157651|gb|CA855656.1|CA855 ------------------------------------------------
gi|22794167|gb|BU497973.1|BU497 ------------------------------------------------

MAL13P1.226                     TGACTATTTCAAAAGATATATTATTAACAGAAAATAAAATGTTATACA
MAL13|MAL13P1.226               ------------------------------------------------
su_gi_contig_1789               ------------------------------------------------
gi|15907903|gb|BI814994.1|BI814 ------------------------------------------------
gi|17968156|gb|BM274841.1|BM274 ------------------------------------------------
gi|17967388|gb|BM274085.1|BM274 ------------------------------------------------
gi|27157651|gb|CA855656.1|CA855 ------------------------------------------------
gi|22794167|gb|BU497973.1|BU497 ------------------------------------------------

MAL13P1.226                     GTTTTTTTTTTTTTTTTTTTTTTCTTTTTTTTTTTTTGATAAAACCAT
MAL13|MAL13P1.226               ------------------------------------------------
su_gi_contig_1789               ------------------------------------------------
gi|15907903|gb|BI814994.1|BI814 ------------------------------------------------
gi|17968156|gb|BM274841.1|BM274 ------------------------------------------------
gi|17967388|gb|BM274085.1|BM274 ------------------------------------------------
gi|27157651|gb|CA855656.1|CA855 ------------------------------------------------
gi|22794167|gb|BU497973.1|BU497 ------------------------------------------------

MAL13P1.226                     ACGTGAGAATAGTTTGATGGATATATAAATAGATATATGTATGTATGT
MAL13|MAL13P1.226               ------------------------------------------------
su_gi_contig_1789               ------------------------------------------------
gi|15907903|gb|BI814994.1|BI814 ------------------------------------------------
gi|17968156|gb|BM274841.1|BM274 ------------------------------------------------
gi|17967388|gb|BM274085.1|BM274 ------------------------------------------------
gi|27157651|gb|CA855656.1|CA855 ------------------------------------------------
gi|22794167|gb|BU497973.1|BU497 ------------------------------------------------

MAL13P1.226                     AATTTTTCTCGTTTTTCCTCAGGATTTGGATAGATACATTGAAAAATA
MAL13|MAL13P1.226               ------------------------------------------------
su_gi_contig_1789               ------------------------------------------------
gi|15907903|gb|BI814994.1|BI814 ------------------------------------------------
gi|17968156|gb|BM274841.1|BM274 ------------------------------------------------
gi|17967388|gb|BM274085.1|BM274 ------------------------------------------------
gi|27157651|gb|CA855656.1|CA855 ------------------------------------------------
gi|22794167|gb|BU497973.1|BU497 ------------------------------------------------

MAL13P1.226                     TATTATATGTATAGTTTACCCATGTGAATATATATCCCGTTTTATATA
MAL13|MAL13P1.226               ------------------------------------------------
su_gi_contig_1789               ------------------------------------------------
gi|15907903|gb|BI814994.1|BI814 ------------------------------------------------
gi|17968156|gb|BM274841.1|BM274 ------------------------------------------------
gi|17967388|gb|BM274085.1|BM274 ------------------------------------------------
gi|27157651|gb|CA855656.1|CA855 ------------------------------------------------
gi|22794167|gb|BU497973.1|BU497 ------------------------------------------------

MAL13P1.226                     TTTTGTTTCTATTCACATTTTACACACGTCCATCGCATTTTAATAAAC
MAL13|MAL13P1.226               ------------------------------------------------
su_gi_contig_1789               ------------------------------------------------
gi|15907903|gb|BI814994.1|BI814 ------------------------------------------------
gi|17968156|gb|BM274841.1|BM274 ------------------------------------------------
gi|17967388|gb|BM274085.1|BM274 ------------------------------------------------
gi|27157651|gb|CA855656.1|CA855 ------------------------------------------------
gi|22794167|gb|BU497973.1|BU497 ------------------------------------------------

MAL13P1.226                     ATATACATCCTTCAATATATATATATATATATATATGTATTTATTTAT
MAL13|MAL13P1.226               ------------------------------------------------
su_gi_contig_1789               ------------------------------------------------
gi|15907903|gb|BI814994.1|BI814 ------------------------------------------------
gi|17968156|gb|BM274841.1|BM274 ------------------------------------------------
gi|17967388|gb|BM274085.1|BM274 ------------------------------------------------
gi|27157651|gb|CA855656.1|CA855 ------------------------------------------------
gi|22794167|gb|BU497973.1|BU497 ------------------------------------------------

MAL13P1.226                     TTATTTATTTATATTTATTTATACATCTTTATTTTTACTATTAGTATT
MAL13|MAL13P1.226               ------------------------------------------------
su_gi_contig_1789               ------------------------------------------------
gi|15907903|gb|BI814994.1|BI814 ------------------------------------------------
gi|17968156|gb|BM274841.1|BM274 ------------------------------------------------
gi|17967388|gb|BM274085.1|BM274 ------------------------------------------------
gi|27157651|gb|CA855656.1|CA855 ------------------------------------------------
gi|22794167|gb|BU497973.1|BU497 ------------------------------------------------

MAL13P1.226                     ATTTTATTCTCTTTTTGTTTGTTTGTTTGTTTGTTTGTTTGTTTATTT
MAL13|MAL13P1.226               ------------------------------------------------
su_gi_contig_1789               ------------------------------------------------
gi|15907903|gb|BI814994.1|BI814 ------------------------------------------------
gi|17968156|gb|BM274841.1|BM274 ------------------------------------------------
gi|17967388|gb|BM274085.1|BM274 ------------------------------------------------
gi|27157651|gb|CA855656.1|CA855 ------------------------------------------------
gi|22794167|gb|BU497973.1|BU497 ------------------------------------------------

MAL13P1.226                     GATTTAACAAAATGATGGATATTTTGAAGAACAAAAGAAACAAGATAA
MAL13|MAL13P1.226               -----------ATGATGGATATTTTGAAGAACAAAAGAAACAAGATAA
su_gi_contig_1789               ------------------------------------------------
gi|15907903|gb|BI814994.1|BI814 ------------------------------------------------
gi|17968156|gb|BM274841.1|BM274 ------------------------------------------------
gi|17967388|gb|BM274085.1|BM274 ------------------------------------------------
gi|27157651|gb|CA855656.1|CA855 ------------------------------------------------
gi|22794167|gb|BU497973.1|BU497 ------------------------------------------------

MAL13P1.226                     TTTTTTCTTCAGATGATGAAGAAAGTAATGATGATAGTGAACAAATAA
MAL13|MAL13P1.226               TTTTTTCTTCAGATGATGAAGAAAGTAATGATGATAGTGAACAAATAA
su_gi_contig_1789               ------------------------------------------------
gi|15907903|gb|BI814994.1|BI814 ------------------------------------------------
gi|17968156|gb|BM274841.1|BM274 ------------------------------------------------
gi|17967388|gb|BM274085.1|BM274 ------------------------------------------------
gi|27157651|gb|CA855656.1|CA855 ------------------------------------------------
gi|22794167|gb|BU497973.1|BU497 ------------------------------------------------

MAL13P1.226                     ATACAGATAATATTAGTAAAAATGTACAAGATAATGCAAATCCAGATT
MAL13|MAL13P1.226               ATACAGATAATATTAGTAAAAATGTACAAGATAATGCAAATCCAGATT
su_gi_contig_1789               ------------------------------------------------
gi|15907903|gb|BI814994.1|BI814 ------------------------------------------------
gi|17968156|gb|BM274841.1|BM274 ------------------------------------------------
gi|17967388|gb|BM274085.1|BM274 ------------------------------------------------
gi|27157651|gb|CA855656.1|CA855 ------------------------------------------------
gi|22794167|gb|BU497973.1|BU497 ------------------------------------------------

MAL13P1.226                     TGGATCCTAATAAAAACGTTCAGGAAAATTTTGAAGAGAACACGGATA
MAL13|MAL13P1.226               TGGATCCTAATAAAAACGTTCAGGAAAATTTTGAAGAGAACACGGATA
su_gi_contig_1789               ------------------------------------------------
gi|15907903|gb|BI814994.1|BI814 ------------------------------------------------
gi|17968156|gb|BM274841.1|BM274 ------------------------------------------------
gi|17967388|gb|BM274085.1|BM274 ------------------------------------------------
gi|27157651|gb|CA855656.1|CA855 ------------------------------------------------
gi|22794167|gb|BU497973.1|BU497 ------------------------------------------------

MAL13P1.226                     ATAATATAGAAGACTCACATATATTAAATAAAGAAAATATTCAGTATA
MAL13|MAL13P1.226               ATAATATAGAAGACTCACATATATTAAATAAAGAAAATATTCAGTATA
su_gi_contig_1789               ------------------------------------------------
gi|15907903|gb|BI814994.1|BI814 ------------------------------------------------
gi|17968156|gb|BM274841.1|BM274 ------------------------------------------------
gi|17967388|gb|BM274085.1|BM274 ------------------------------------------------
gi|27157651|gb|CA855656.1|CA855 ------------------------------------------------
gi|22794167|gb|BU497973.1|BU497 ------------------------------------------------

MAL13P1.226                     AAAGTGATGATATTACTGCAGCTAGCCAAATAATCAAAAATGATATGG
MAL13|MAL13P1.226               AAAGTGATGATATTACTGCAGCTAGCCAAATAATCAAAAATGATATGG
su_gi_contig_1789               ------------------------------------------------
gi|15907903|gb|BI814994.1|BI814 ------------------------------------------------
gi|17968156|gb|BM274841.1|BM274 ------------------------------------------------
gi|17967388|gb|BM274085.1|BM274 ------------------------------------------------
gi|27157651|gb|CA855656.1|CA855 ------------------------------------------------
gi|22794167|gb|BU497973.1|BU497 ------------------------------------------------

MAL13P1.226                     ATGAAATTAATATAAGTGAAAATAGCTTACATGAGAAAAGCAAGAAAA
MAL13|MAL13P1.226               ATGAAATTAATATAAGTGAAAATAGCTTACATGAGAAAAGCAAGAAAA
su_gi_contig_1789               ------------------------------------------------
gi|15907903|gb|BI814994.1|BI814 ------------------------------------------------
gi|17968156|gb|BM274841.1|BM274 ------------------------------------------------
gi|17967388|gb|BM274085.1|BM274 ------------------------------------------------
gi|27157651|gb|CA855656.1|CA855 ------------------------------------------------
gi|22794167|gb|BU497973.1|BU497 ------------------------------------------------

MAL13P1.226                     AGAAAAAAAAGTTGAAAAAGAAACTGGCCGAAGATGATGATGATAATA
MAL13|MAL13P1.226               AGAAAAAAAAGTTGAAAAAGAAACTGGCCGAAGATGATGATGATAATA
su_gi_contig_1789               ------------------------------------------------
gi|15907903|gb|BI814994.1|BI814 ------------------------------------------------
gi|17968156|gb|BM274841.1|BM274 ------------------------------------------------
gi|17967388|gb|BM274085.1|BM274 ------------------------------------------------
gi|27157651|gb|CA855656.1|CA855 ------------------------------------------------
gi|22794167|gb|BU497973.1|BU497 ------------------------------------------------

MAL13P1.226                     ATAATAATAATGAAAGATTTCCTAATTCGAACGAAAACATATCAACGA
MAL13|MAL13P1.226               ATAATAATAATGAAAGATTTCCTAATTCGAACGAAAACATATCAACGA
su_gi_contig_1789               ------------------------------------------------
gi|15907903|gb|BI814994.1|BI814 ------------------------------------------------
gi|17968156|gb|BM274841.1|BM274 ------------------------------------------------
gi|17967388|gb|BM274085.1|BM274 ------------------------------------------------
gi|27157651|gb|CA855656.1|CA855 ------------------------------------------------
gi|22794167|gb|BU497973.1|BU497 ------------------------------------------------

MAL13P1.226                     ATAAATTAAAAAAAAAGAATTTTATTATAAATAATAATGTAAAAAAGC
MAL13|MAL13P1.226               ATAAATTAAAAAAAAAGAATTTTATTATAAATAATAATGTAAAAAAGC
su_gi_contig_1789               ------------------------------------------------
gi|15907903|gb|BI814994.1|BI814 ------------------------------------------------
gi|17968156|gb|BM274841.1|BM274 ------------------------------------------------
gi|17967388|gb|BM274085.1|BM274 ------------------------------------------------
gi|27157651|gb|CA855656.1|CA855 ------------------------------------------------
gi|22794167|gb|BU497973.1|BU497 ------------------------------------------------

MAL13P1.226                     AAGATATACATGACAACATAGGTTACAGTCATTCTAATAATTCACATG
MAL13|MAL13P1.226               AAGATATACATGACAACATAGGTTACAGTCATTCTAATAATTCACATG
su_gi_contig_1789               ------------------------------------------------
gi|15907903|gb|BI814994.1|BI814 ------------------------------------------------
gi|17968156|gb|BM274841.1|BM274 ------------------------------------------------
gi|17967388|gb|BM274085.1|BM274 ------------------------------------------------
gi|27157651|gb|CA855656.1|CA855 ------------------------------------------------
gi|22794167|gb|BU497973.1|BU497 ------------------------------------------------

MAL13P1.226                     AAACCGATAAAGTAAATGACGAGGATAAAGAGGAAAATTATGATGTCA
MAL13|MAL13P1.226               AAACCGATAAAGTAAATGACGAGGATAAAGAGGAAAATTATGATGTCA
su_gi_contig_1789               ------------------------------------------------
gi|15907903|gb|BI814994.1|BI814 ------------------------------------------------
gi|17968156|gb|BM274841.1|BM274 ------------------------------------------------
gi|17967388|gb|BM274085.1|BM274 ------------------------------------------------
gi|27157651|gb|CA855656.1|CA855 ------------------------------------------------
gi|22794167|gb|BU497973.1|BU497 ------------------------------------------------

MAL13P1.226                     AAGATAGTAATAAGAAAAAAAAAAAAAAAAAAAAAAAAGAAATTACTC
MAL13|MAL13P1.226               AAGATAGTAATAAGAAAAAAAAAAAAAAAAAAAAAAAAGAAATTACTC
su_gi_contig_1789               ------------------------------------------------
gi|15907903|gb|BI814994.1|BI814 ------------------------------------------------
gi|17968156|gb|BM274841.1|BM274 ------------------------------------------------
gi|17967388|gb|BM274085.1|BM274 ------------------------------------------------
gi|27157651|gb|CA855656.1|CA855 ------------------------------------------------
gi|22794167|gb|BU497973.1|BU497 ------------------------------------------------

MAL13P1.226                     AGAAAGAGATAGATAAAAATAAAAATAGAGCAAAATATGAAGATTCTA
MAL13|MAL13P1.226               AGAAAGAGATAGATAAAAATAAAAATAGAGCAAAATATGAAGATTCTA
su_gi_contig_1789               ------------------------------------------------
gi|15907903|gb|BI814994.1|BI814 ------------------------------------------------
gi|17968156|gb|BM274841.1|BM274 ------------------------------------------------
gi|17967388|gb|BM274085.1|BM274 ------------------------------------------------
gi|27157651|gb|CA855656.1|CA855 ------------------------------------------------
gi|22794167|gb|BU497973.1|BU497 ------------------------------------------------

MAL13P1.226                     AAAATGATGAAAATTATAAAAATAGTGATGATGATATAAATAATATAT
MAL13|MAL13P1.226               AAAATGATGAAAATTATAAAAATAGTGATGATGATATAAATAATATAT
su_gi_contig_1789               ------------------------------------------------
gi|15907903|gb|BI814994.1|BI814 ------------------------------------------------
gi|17968156|gb|BM274841.1|BM274 ------------------------------------------------
gi|17967388|gb|BM274085.1|BM274 ------------------------------------------------
gi|27157651|gb|CA855656.1|CA855 ------------------------------------------------
gi|22794167|gb|BU497973.1|BU497 ------------------------------------------------

MAL13P1.226                     ATGATGAAAAACATCAAAACAGTGATGATAAAAACGATGATGATTCTT
MAL13|MAL13P1.226               ATGATGAAAAACATCAAAACAGTGATGATAAAAACGATGATGATTCTT
su_gi_contig_1789               ------------------------------------------------
gi|15907903|gb|BI814994.1|BI814 ------------------------------------------------
gi|17968156|gb|BM274841.1|BM274 ------------------------------------------------
gi|17967388|gb|BM274085.1|BM274 ------------------------------------------------
gi|27157651|gb|CA855656.1|CA855 ------------------------------------------------
gi|22794167|gb|BU497973.1|BU497 ------------------------------------------------

MAL13P1.226                     TAAATGATAATCCTGATAATGATTATGGTGCGAATGATGATAAAGAAA
MAL13|MAL13P1.226               TAAATGATAATCCTGATAATGATTATGGTGCGAATGATGATAAAGAAA
su_gi_contig_1789               ------------------------------------------------
gi|15907903|gb|BI814994.1|BI814 ------------------------------------------------
gi|17968156|gb|BM274841.1|BM274 ------------------------------------------------
gi|17967388|gb|BM274085.1|BM274 ------------------------------------------------
gi|27157651|gb|CA855656.1|CA855 ------------------------------------------------
gi|22794167|gb|BU497973.1|BU497 ------------------------------------------------

MAL13P1.226                     ATAATAGAACTTTTGATGAAACGGAAAATAACGATTTTAAAGGAAAAC
MAL13|MAL13P1.226               ATAATAGAACTTTTGATGAAACGGAAAATAACGATTTTAAAGGAAAAC
su_gi_contig_1789               ------------------------------------------------
gi|15907903|gb|BI814994.1|BI814 ------------------------------------------------
gi|17968156|gb|BM274841.1|BM274 ------------------------------------------------
gi|17967388|gb|BM274085.1|BM274 ------------------------------------------------
gi|27157651|gb|CA855656.1|CA855 ------------------------------------------------
gi|22794167|gb|BU497973.1|BU497 ------------------------------------------------

MAL13P1.226                     GAAGAAAAACAAAAAATTCTAAACTTATGGAAGATATAAATCCAAATG
MAL13|MAL13P1.226               GAAGAAAAACAAAAAATTCTAAACTTATGGAAGATATAAATCCAAATG
su_gi_contig_1789               ------------------------------------------------
gi|15907903|gb|BI814994.1|BI814 ------------------------------------------------
gi|17968156|gb|BM274841.1|BM274 ------------------------------------------------
gi|17967388|gb|BM274085.1|BM274 ------------------------------------------------
gi|27157651|gb|CA855656.1|CA855 ------------------------------------------------
gi|22794167|gb|BU497973.1|BU497 ------------------------------------------------

MAL13P1.226                     AAGACAAAAAGAAGTTAAAATCAATACAAATATCTTTTTCAAAAAAAG
MAL13|MAL13P1.226               AAGACAAAAAGAAGTTAAAATCAATACAAATATCTTTTTCAAAAAAAG
su_gi_contig_1789               ------------------------------------------------
gi|15907903|gb|BI814994.1|BI814 ------------------------------------------------
gi|17968156|gb|BM274841.1|BM274 ------------------------------------------------
gi|17967388|gb|BM274085.1|BM274 ------------------------------------------------
gi|27157651|gb|CA855656.1|CA855 ------------------------------------------------
gi|22794167|gb|BU497973.1|BU497 ------------------------------------------------

MAL13P1.226                     AATACAATATTGAAGCATATCTTATGGAATGTTTAAAGGTTCTAATTC
MAL13|MAL13P1.226               AATACAATATTGAAGCATATCTTATGGAATGTTTAAAGGTTCTAATTC
su_gi_contig_1789               ------------------------------------------------
gi|15907903|gb|BI814994.1|BI814 ------------------------------------------------
gi|17968156|gb|BM274841.1|BM274 ------------------------------------------------
gi|17967388|gb|BM274085.1|BM274 ------------------------------------------------
gi|27157651|gb|CA855656.1|CA855 ------------------------------------------------
gi|22794167|gb|BU497973.1|BU497 ------------------------------------------------

MAL13P1.226                     CTTTAAACATGAGAGATATTTTTCTTGGTTCAGAAAATATTATATTAG
MAL13|MAL13P1.226               CTTTAAACATGAGAGATATTTTTCTTGGTTCAGAAAATATTATATTAG
su_gi_contig_1789               ------------------------------------------------
gi|15907903|gb|BI814994.1|BI814 ------------------------------------------------
gi|17968156|gb|BM274841.1|BM274 ------------------------------------------------
gi|17967388|gb|BM274085.1|BM274 ------------------------------------------------
gi|27157651|gb|CA855656.1|CA855 ------------------------------------------------
gi|22794167|gb|BU497973.1|BU497 ------------------------------------------------

MAL13P1.226                     ATAGTATGAATACAGGAGATATAAAAAATATGGAAATATTTTGGTTTA
MAL13|MAL13P1.226               ATAGTATGAATACAGGAGATATAAAAAATATGGAAATATTTTGGTTTA
su_gi_contig_1789               ------------------------------------------------
gi|15907903|gb|BI814994.1|BI814 ------------------------------------------------
gi|17968156|gb|BM274841.1|BM274 ------------------------------------------------
gi|17967388|gb|BM274085.1|BM274 ------------------------------------------------
gi|27157651|gb|CA855656.1|CA855 ------------------------------------------------
gi|22794167|gb|BU497973.1|BU497 ------------------------------------------------

MAL13P1.226                     ATAAATTGACAAAAAATAGACAAAAAAGTATTATTGAATGTTATACAT
MAL13|MAL13P1.226               ATAAATTGACAAAAAATAGACAAAAAAGTATTATTGAATGTTATACAT
su_gi_contig_1789               ------------------------------------------------
gi|15907903|gb|BI814994.1|BI814 ------------------------------------------------
gi|17968156|gb|BM274841.1|BM274 ------------------------------------------------
gi|17967388|gb|BM274085.1|BM274 ------------------------------------------------
gi|27157651|gb|CA855656.1|CA855 ------------------------------------------------
gi|22794167|gb|BU497973.1|BU497 ------------------------------------------------

MAL13P1.226                     CATTAAATAAACAAAAGAAAAAAGGAAAAGTAGAAGATAATAATAGTA
MAL13|MAL13P1.226               CATTAAATAAACAAAAGAAAAAAGGAAAAGTAGAAGATAATAATAGTA
su_gi_contig_1789               ------------------------------------------------
gi|15907903|gb|BI814994.1|BI814 ------------------------------------------------
gi|17968156|gb|BM274841.1|BM274 ------------------------------------------------
gi|17967388|gb|BM274085.1|BM274 ------------------------------------------------
gi|27157651|gb|CA855656.1|CA855 ------------------------------------------------
gi|22794167|gb|BU497973.1|BU497 ------------------------------------------------

MAL13P1.226                     TAGTGTTTAATAGTAATAGTGTTAGTAACATGGAAAATAATGGAATCC
MAL13|MAL13P1.226               TAGTGTTTAATAGTAATAGTGTTAGTAACATGGAAAATAATGGAATCC
su_gi_contig_1789               ------------------------------------------------
gi|15907903|gb|BI814994.1|BI814 ------------------------------------------------
gi|17968156|gb|BM274841.1|BM274 ------------------------------------------------
gi|17967388|gb|BM274085.1|BM274 ------------------------------------------------
gi|27157651|gb|CA855656.1|CA855 ------------------------------------------------
gi|22794167|gb|BU497973.1|BU497 ------------------------------------------------

MAL13P1.226                     ACCTGAGTCATCTAAATAATGAAAAGGACGTGAATGAAAAAAATAATG
MAL13|MAL13P1.226               ACCTGAGTCATCTAAATAATGAAAAGGACGTGAATGAAAAAAATAATG
su_gi_contig_1789               ------------------------------------------------
gi|15907903|gb|BI814994.1|BI814 ------------------------------------------------
gi|17968156|gb|BM274841.1|BM274 ------------------------------------------------
gi|17967388|gb|BM274085.1|BM274 ------------------------------------------------
gi|27157651|gb|CA855656.1|CA855 ------------------------------------------------
gi|22794167|gb|BU497973.1|BU497 ------------------------------------------------

MAL13P1.226                     AAAATGTAGAAAATAATATGTATAATATTGATAATAATATTGATAATA
MAL13|MAL13P1.226               AAAATGTAGAAAATAATATGTATAATATTGATAATAATATTGATAATA
su_gi_contig_1789               ------------------------------------------------
gi|15907903|gb|BI814994.1|BI814 ------------------------------------------------
gi|17968156|gb|BM274841.1|BM274 ------------------------------------------------
gi|17967388|gb|BM274085.1|BM274 ------------------------------------------------
gi|27157651|gb|CA855656.1|CA855 ------------------------------------------------
gi|22794167|gb|BU497973.1|BU497 ------------------------------------------------

MAL13P1.226                     TTATGAAGAAAGGGGGAGAAGATCATTCTTTAAATATACCACGAGAAG
MAL13|MAL13P1.226               TTATGAAGAAAGGGGGAGAAGATCATTCTTTAAATATACCACGAGAAG
su_gi_contig_1789               ------------------------------------------------
gi|15907903|gb|BI814994.1|BI814 ------------------------------------------------
gi|17968156|gb|BM274841.1|BM274 ------------------------------------------------
gi|17967388|gb|BM274085.1|BM274 ------------------------------------------------
gi|27157651|gb|CA855656.1|CA855 ------------------------------------------------
gi|22794167|gb|BU497973.1|BU497 ------------------------------------------------

MAL13P1.226                     ATGAAATATTCGATAATAATAAAGAAGTTATTATTGTTGAACATTTGG
MAL13|MAL13P1.226               ATGAAATATTCGATAATAATAAAGAAGTTATTATTGTTGAACATTTGG
su_gi_contig_1789               ------------------------------------------------
gi|15907903|gb|BI814994.1|BI814 ------------------------------------------------
gi|17968156|gb|BM274841.1|BM274 ------------------------------------------------
gi|17967388|gb|BM274085.1|BM274 ------------------------------------------------
gi|27157651|gb|CA855656.1|CA855 ------------------------------------------------
gi|22794167|gb|BU497973.1|BU497 ------------------------------------------------

MAL13P1.226                     TACATATATGTAATAATCAAATAAAACTTATCAAAGAATATATTTCAT
MAL13|MAL13P1.226               TACATATATGTAATAATCAAATAAAACTTATCAAAGAATATATTTCAT
su_gi_contig_1789               ------------------------------------------------
gi|15907903|gb|BI814994.1|BI814 ------------------------------------------------
gi|17968156|gb|BM274841.1|BM274 ------------------------------------------------
gi|17967388|gb|BM274085.1|BM274 ------------------------------------------------
gi|27157651|gb|CA855656.1|CA855 ------------------------------------------------
gi|22794167|gb|BU497973.1|BU497 ------------------------------------------------

MAL13P1.226                     ATATCAAGAAAAACATATATGATTTAAGTTCAATTAGCGAAAACAACA
MAL13|MAL13P1.226               ATATCAAGAAAAACATATATGATTTAAGTTCAATTAGCGAAAACAACA
su_gi_contig_1789               ------------------------------------------------
gi|15907903|gb|BI814994.1|BI814 ------------------------------------------------
gi|17968156|gb|BM274841.1|BM274 ------------------------------------------------
gi|17967388|gb|BM274085.1|BM274 ------------------------------------------------
gi|27157651|gb|CA855656.1|CA855 ------------------------------------------------
gi|22794167|gb|BU497973.1|BU497 ------------------------------------------------

MAL13P1.226                     ACAAAATTAAAGAATTGAAAATATTAGAACCGTTAAAAAGACGAGAAT
MAL13|MAL13P1.226               ACAAAATTAAAGAATTGAAAATATTAGAACCGTTAAAAAGACGAGAAT
su_gi_contig_1789               ------------------------------------------------
gi|15907903|gb|BI814994.1|BI814 ------------------------------------------------
gi|17968156|gb|BM274841.1|BM274 ------------------------------------------------
gi|17967388|gb|BM274085.1|BM274 ------------------------------------------------
gi|27157651|gb|CA855656.1|CA855 ------------------------------------------------
gi|22794167|gb|BU497973.1|BU497 ------------------------------------------------

MAL13P1.226                     ATTTTTTTTATTTATACATAGCAGTATCTCTGAAATATGTTGAGGAGA
MAL13|MAL13P1.226               ATTTTTTTTATTTATACATAGCAGTATCTCTGAAATATGTTGAGGAGA
su_gi_contig_1789               ------------------------------------------------
gi|15907903|gb|BI814994.1|BI814 ------------------------------------------------
gi|17968156|gb|BM274841.1|BM274 ------------------------------------------------
gi|17967388|gb|BM274085.1|BM274 ------------------------------------------------
gi|27157651|gb|CA855656.1|CA855 ------------------------------------------------
gi|22794167|gb|BU497973.1|BU497 ------------------------------------------------

MAL13P1.226                     GAATAGCAAACGTATATTGTGTTCCAGCAGTTATTAGTCCAGATATCA
MAL13|MAL13P1.226               GAATAGCAAACGTATATTGTGTTCCAGCAGTTATTAGTCCAGATATCA
su_gi_contig_1789               ------------------------------------------------
gi|15907903|gb|BI814994.1|BI814 ------------------------------------------------
gi|17968156|gb|BM274841.1|BM274 ------------------------------------------------
gi|17967388|gb|BM274085.1|BM274 ------------------------------------------------
gi|27157651|gb|CA855656.1|CA855 ------------------------------------------------
gi|22794167|gb|BU497973.1|BU497 ------------------------------------------------

MAL13P1.226                     GAGGTTTTAATTTACATCCCATGTTTACTCATATAAATAAAAAACTCG
MAL13|MAL13P1.226               GAGGTTTTAATTTACATCCCATGTTTACTCATATAAATAAAAAACTCG
su_gi_contig_1789               ------------------------------------------------
gi|15907903|gb|BI814994.1|BI814 ------------------------------------------------
gi|17968156|gb|BM274841.1|BM274 ------------------------------------------------
gi|17967388|gb|BM274085.1|BM274 ------------------------------------------------
gi|27157651|gb|CA855656.1|CA855 ------------------------------------------------
gi|22794167|gb|BU497973.1|BU497 ------------------------------------------------

MAL13P1.226                     AAGAAAAATCAAACAAAAAGGAAAATATAGGAAATCCATGGGAAAAGC
MAL13|MAL13P1.226               AAGAAAAATCAAACAAAAAGGAAAATATAGGAAATCCATGGGAAAAGC
su_gi_contig_1789               ------------------------------------------------
gi|15907903|gb|BI814994.1|BI814 ------------------------------------------------
gi|17968156|gb|BM274841.1|BM274 ------------------------------------------------
gi|17967388|gb|BM274085.1|BM274 ------------------------------------------------
gi|27157651|gb|CA855656.1|CA855 ------------------------------------------------
gi|22794167|gb|BU497973.1|BU497 ------------------------------------------------

MAL13P1.226                     TTAAATTATTAAAAAAAGGAAATAATAAAAAAAATGATGGACACACTA
MAL13|MAL13P1.226               TTAAATTATTAAAAAAAGGAAATAATAAAAAAAATGATGGACACACTA
su_gi_contig_1789               ------------------------------------------------
gi|15907903|gb|BI814994.1|BI814 ------------------------------------------------
gi|17968156|gb|BM274841.1|BM274 ------------------------------------------------
gi|17967388|gb|BM274085.1|BM274 ------------------------------------------------
gi|27157651|gb|CA855656.1|CA855 ------------------------------------------------
gi|22794167|gb|BU497973.1|BU497 ------------------------------------------------

MAL13P1.226                     GAAATGAATTAAATAAAGGAAAACTTAAAGAAACTGGTACCATGAATA
MAL13|MAL13P1.226               GAAATGAATTAAATAAAGGAAAACTTAAAGAAACTGGTACCATGAATA
su_gi_contig_1789               ------------------------------------------------
gi|15907903|gb|BI814994.1|BI814 ------------------------------------------------
gi|17968156|gb|BM274841.1|BM274 ------------------------------------------------
gi|17967388|gb|BM274085.1|BM274 ------------------------------------------------
gi|27157651|gb|CA855656.1|CA855 ------------------------------------------------
gi|22794167|gb|BU497973.1|BU497 ------------------------------------------------

MAL13P1.226                     AAAGTGAAATGGATGATAATTTGTTTGAAAATAATATTAATATGAAAG
MAL13|MAL13P1.226               AAAGTGAAATGGATGATAATTTGTTTGAAAATAATATTAATATGAAAG
su_gi_contig_1789               ------------------------------------------------
gi|15907903|gb|BI814994.1|BI814 ------------------------------------------------
gi|17968156|gb|BM274841.1|BM274 ------------------------------------------------
gi|17967388|gb|BM274085.1|BM274 ------------------------------------------------
gi|27157651|gb|CA855656.1|CA855 ------------------------------------------------
gi|22794167|gb|BU497973.1|BU497 ------------------------------------------------

MAL13P1.226                     ATACACAAGAAGATATGAAAAATATAGATGATACTGAAACAAGTGATA
MAL13|MAL13P1.226               ATACACAAGAAGATATGAAAAATATAGATGATACTGAAACAAGTGATA
su_gi_contig_1789               ------------------------------------------------
gi|15907903|gb|BI814994.1|BI814 ------------------------------------------------
gi|17968156|gb|BM274841.1|BM274 ------------------------------------------------
gi|17967388|gb|BM274085.1|BM274 ------------------------------------------------
gi|27157651|gb|CA855656.1|CA855 ------------------------------------------------
gi|22794167|gb|BU497973.1|BU497 ------------------------------------------------

MAL13P1.226                     AAAAAGAATTAGATGATTTAGAAAAGAAGAAAAAAGCATTAGAAGAAA
MAL13|MAL13P1.226               AAAAAGAATTAGATGATTTAGAAAAGAAGAAAAAAGCATTAGAAGAAA
su_gi_contig_1789               ------------------------------------------------
gi|15907903|gb|BI814994.1|BI814 ------------------------------------------------
gi|17968156|gb|BM274841.1|BM274 ------------------------------------------------
gi|17967388|gb|BM274085.1|BM274 ------------------------------------------------
gi|27157651|gb|CA855656.1|CA855 ------------------------------------------------
gi|22794167|gb|BU497973.1|BU497 ------------------------------------------------

MAL13P1.226                     TGAAAAGAAAGAAAAAAGAAAAAGATCATAAAAAAACATTTAATATTT
MAL13|MAL13P1.226               TGAAAAGAAAGAAAAAAGAAAAAGATCATAAAAAAACATTTAATATTT
su_gi_contig_1789               ------------------------------------------------
gi|15907903|gb|BI814994.1|BI814 ------------------------------------------------
gi|17968156|gb|BM274841.1|BM274 ------------------------------------------------
gi|17967388|gb|BM274085.1|BM274 ------------------------------------------------
gi|27157651|gb|CA855656.1|CA855 ------------------------------------------------
gi|22794167|gb|BU497973.1|BU497 ------------------------------------------------

MAL13P1.226                     ATTCTTTACTAGAATCTGCAGCACAATTTTATGGTGAAGGTCCAAAAT
MAL13|MAL13P1.226               ATTCTTTACTAGAATCTGCAGCACAATTTTATGGTGAAGGTCCAAAAT
su_gi_contig_1789               ------------------------------------------------
gi|15907903|gb|BI814994.1|BI814 ------------------------------------------------
gi|17968156|gb|BM274841.1|BM274 ------------------------------------------------
gi|17967388|gb|BM274085.1|BM274 ------------------------------------------------
gi|27157651|gb|CA855656.1|CA855 ------------------------------------------------
gi|22794167|gb|BU497973.1|BU497 ------------------------------------------------

MAL13P1.226                     ATTGTAATCCAAATATGCATGAATTTTATAAATCAAATAATAATCAAT
MAL13|MAL13P1.226               ATTGTAATCCAAATATGCATGAATTTTATAAATCAAATAATAATCAAT
su_gi_contig_1789               ------------------------------------------------
gi|15907903|gb|BI814994.1|BI814 ------------------------------------------------
gi|17968156|gb|BM274841.1|BM274 ------------------------------------------------
gi|17967388|gb|BM274085.1|BM274 ------------------------------------------------
gi|27157651|gb|CA855656.1|CA855 ------------------------------------------------
gi|22794167|gb|BU497973.1|BU497 ------------------------------------------------

MAL13P1.226                     TAGTATATATAAAACCACCTACAAATGTAGAAGAAAAAAATTTATTAA
MAL13|MAL13P1.226               TAGTATATATAAAACCACCTACAAATGTAGAAGAAAAAAATTTATTAA
su_gi_contig_1789               ------------------------------------------------
gi|15907903|gb|BI814994.1|BI814 ------------------------------------------------
gi|17968156|gb|BM274841.1|BM274 ------------------------------------------------
gi|17967388|gb|BM274085.1|BM274 ------------------------------------------------
gi|27157651|gb|CA855656.1|CA855 ------------------------------------------------
gi|22794167|gb|BU497973.1|BU497 ------------------------------------------------

MAL13P1.226                     TAAATTTCTTTTTACAATTTCCAAGTTTAAATAAAAAATTAGAATATA
MAL13|MAL13P1.226               TAAATTTCTTTTTACAATTTCCAAGTTTAAATAAAAAATTAGAATATA
su_gi_contig_1789               ------------------------------------------------
gi|15907903|gb|BI814994.1|BI814 ------------------------------------------------
gi|17968156|gb|BM274841.1|BM274 ------------------------------------------------
gi|17967388|gb|BM274085.1|BM274 ------------------------------------------------
gi|27157651|gb|CA855656.1|CA855 ------------------------------------------------
gi|22794167|gb|BU497973.1|BU497 ------------------------------------------------

MAL13P1.226                     ATAAAAAACGTATATATGCAGAAAATTATGGACTTATAAAAATTATTA
MAL13|MAL13P1.226               ATAAAAAACGTATATATGCAGAAAATTATGGACTTATAAAAATTATTA
su_gi_contig_1789               ------------------------------------------------
gi|15907903|gb|BI814994.1|BI814 ------------------------------------------------
gi|17968156|gb|BM274841.1|BM274 ------------------------------------------------
gi|17967388|gb|BM274085.1|BM274 ------------------------------------------------
gi|27157651|gb|CA855656.1|CA855 ------------------------------------------------
gi|22794167|gb|BU497973.1|BU497 ------------------------------------------------

MAL13P1.226                     GAAATGCAGAAAATTTACCTATAAATTTCGAATTAAATACAGAACCTT
MAL13|MAL13P1.226               GAAATGCAGAAAATTTACCTATAAATTTCGAATTAAATACAGAACCTT
su_gi_contig_1789               ------------------------------------------------
gi|15907903|gb|BI814994.1|BI814 ------------------------------------------------
gi|17968156|gb|BM274841.1|BM274 ------------------------------------------------
gi|17967388|gb|BM274085.1|BM274 ------------------------------------------------
gi|27157651|gb|CA855656.1|CA855 ------------------------------------------------
gi|22794167|gb|BU497973.1|BU497 ------------------------------------------------

MAL13P1.226                     GGAAAAATGCTGAATATGAAGAATTATGGAATGAACAAAATAAACTTA
MAL13|MAL13P1.226               GGAAAAATGCTGAATATGAAGAATTATGGAATGAACAAAATAAACTTA
su_gi_contig_1789               ------------------------------------------------
gi|15907903|gb|BI814994.1|BI814 ------------------------------------------------
gi|17968156|gb|BM274841.1|BM274 ------------------------------------------------
gi|17967388|gb|BM274085.1|BM274 ------------------------------------------------
gi|27157651|gb|CA855656.1|CA855 ------------------------------------------------
gi|22794167|gb|BU497973.1|BU497 ------------------------------------------------

MAL13P1.226                     ACAATAATCAAATATGGAACATGTCTAATATCATTAATTATGATAATC
MAL13|MAL13P1.226               ACAATAATCAAATATGGAACATGTCTAATATCATTAATTATGATAATC
su_gi_contig_1789               ------------------------------------------------
gi|15907903|gb|BI814994.1|BI814 ------------------------------------------------
gi|17968156|gb|BM274841.1|BM274 ------------------------------------------------
gi|17967388|gb|BM274085.1|BM274 ------------------------------------------------
gi|27157651|gb|CA855656.1|CA855 ------------------------------------------------
gi|22794167|gb|BU497973.1|BU497 ------------------------------------------------

MAL13P1.226                     TTTTAGAATATAACCAATTTTCAACTACAAAAACGGATTTTCTTAATC
MAL13|MAL13P1.226               TTTTAGAATATAACCAATTTTCAACTACAAAAACGGATTTTCTTAATC
su_gi_contig_1789               ------------------------------------------------
gi|15907903|gb|BI814994.1|BI814 ------------------------------------------------
gi|17968156|gb|BM274841.1|BM274 ------------------------------------------------
gi|17967388|gb|BM274085.1|BM274 ------------------------------------------------
gi|27157651|gb|CA855656.1|CA855 ------------------------------------------------
gi|22794167|gb|BU497973.1|BU497 ------------------------------------------------

MAL13P1.226                     ATACAGATGTAAGTAGAAGCGTCTTAAGAAAAAATGAATTTGATGATA
MAL13|MAL13P1.226               ATACAGATGTAAGTAGAAGCGTCTTAAGAAAAAATGAATTTGATGATA
su_gi_contig_1789               ------------------------------------------------
gi|15907903|gb|BI814994.1|BI814 ------------------------------------------------
gi|17968156|gb|BM274841.1|BM274 ------------------------------------------------
gi|17967388|gb|BM274085.1|BM274 ------------------------------------------------
gi|27157651|gb|CA855656.1|CA855 ------------------------------------------------
gi|22794167|gb|BU497973.1|BU497 ------------------------------------------------

MAL13P1.226                     ATGATTATCAAAAGAGTTGTGCTATTAGTGAATTTGAAAAAAGTATGG
MAL13|MAL13P1.226               ATGATTATCAAAAGAGTTGTGCTATTAGTGAATTTGAAAAAAGTATGG
su_gi_contig_1789               ------------------------------------------------
gi|15907903|gb|BI814994.1|BI814 ------------------------------------------------
gi|17968156|gb|BM274841.1|BM274 ------------------------------------------------
gi|17967388|gb|BM274085.1|BM274 ------------------------------------------------
gi|27157651|gb|CA855656.1|CA855 ------------------------------------------------
gi|22794167|gb|BU497973.1|BU497 ------------------------------------------------

MAL13P1.226                     CAAGAAGTGAATATGAAAGAGGTGAAGATAAGAAGGAATATTCTCGAG
MAL13|MAL13P1.226               CAAGAAGTGAATATGAAAGAGGTGAAGATAAGAAGGAATATTCTCGAG
su_gi_contig_1789               ------------------------------------------------
gi|15907903|gb|BI814994.1|BI814 ------------------------------------------------
gi|17968156|gb|BM274841.1|BM274 ------------------------------------------------
gi|17967388|gb|BM274085.1|BM274 ------------------------------------------------
gi|27157651|gb|CA855656.1|CA855 ------------------------------------------------
gi|22794167|gb|BU497973.1|BU497 ------------------------------------------------

MAL13P1.226                     AAGAATATATTCATCTGGATTCTATACATATCGGGGAAAATAAAATGG
MAL13|MAL13P1.226               AAGAATATATTCATCTGGATTCTATACATATCGGGGAAAATAAAATGG
su_gi_contig_1789               ------------------------------------------------
gi|15907903|gb|BI814994.1|BI814 ------------------------------------------------
gi|17968156|gb|BM274841.1|BM274 ------------------------------------------------
gi|17967388|gb|BM274085.1|BM274 ------------------------------------------------
gi|27157651|gb|CA855656.1|CA855 ------------------------------------------------
gi|22794167|gb|BU497973.1|BU497 ------------------------------------------------

MAL13P1.226                     AACCCAAAAAAAATAATCAACTAGATGATACAGATATGAAAAAAGATA
MAL13|MAL13P1.226               AACCCAAAAAAAATAATCAACTAGATGATACAGATATGAAAAAAGATA
su_gi_contig_1789               ------------------------------------------------
gi|15907903|gb|BI814994.1|BI814 ------------------------------------------------
gi|17968156|gb|BM274841.1|BM274 ------------------------------------------------
gi|17967388|gb|BM274085.1|BM274 ------------------------------------------------
gi|27157651|gb|CA855656.1|CA855 ------------------------------------------------
gi|22794167|gb|BU497973.1|BU497 ------------------------------------------------

MAL13P1.226                     TTAAACCACAAGAAAACAATAATATGGATAATGATATATTACCAAAAG
MAL13|MAL13P1.226               TTAAACCACAAGAAAACAATAATATGGATAATGATATATTACCAAAAG
su_gi_contig_1789               ------------------------------------------------
gi|15907903|gb|BI814994.1|BI814 ------------------------------------------------
gi|17968156|gb|BM274841.1|BM274 ------------------------------------------------
gi|17967388|gb|BM274085.1|BM274 ------------------------------------------------
gi|27157651|gb|CA855656.1|CA855 ------------------------------------------------
gi|22794167|gb|BU497973.1|BU497 ------------------------------------------------

MAL13P1.226                     TGGAACCTAAAAGTGAACAAATAAGAATAAATATGGACAATATAAAGG
MAL13|MAL13P1.226               TGGAACCTAAAAGTGAACAAATAAGAATAAATATGGACAATATAAAGG
su_gi_contig_1789               ------------------------------------------------
gi|15907903|gb|BI814994.1|BI814 ------------------------------------------------
gi|17968156|gb|BM274841.1|BM274 ------------------------------------------------
gi|17967388|gb|BM274085.1|BM274 ------------------------------------------------
gi|27157651|gb|CA855656.1|CA855 ------------------------------------------------
gi|22794167|gb|BU497973.1|BU497 ------------------------------------------------

MAL13P1.226                     AAGAACATCATGATAAATCTGATCAGAATAATATATCACATAATGTAT
MAL13|MAL13P1.226               AAGAACATCATGATAAATCTGATCAGAATAATATATCACATAATGTAT
su_gi_contig_1789               ------------------------------------------------
gi|15907903|gb|BI814994.1|BI814 ------------------------------------------------
gi|17968156|gb|BM274841.1|BM274 ------------------------------------------------
gi|17967388|gb|BM274085.1|BM274 ------------------------------------------------
gi|27157651|gb|CA855656.1|CA855 ------------------------------------------------
gi|22794167|gb|BU497973.1|BU497 ------------------------------------------------

MAL13P1.226                     CATATGGTGATGTGAAAAAAACCGAAATGAGAGAAAAAAAAAAACCAG
MAL13|MAL13P1.226               CATATGGTGATGTGAAAAAAACCGAAATGAGAGAAAAAAAAAAACCAG
su_gi_contig_1789               ------------------------------------------------
gi|15907903|gb|BI814994.1|BI814 ------------------------------------------------
gi|17968156|gb|BM274841.1|BM274 ------------------------------------------------
gi|17967388|gb|BM274085.1|BM274 ------------------------------------------------
gi|27157651|gb|CA855656.1|CA855 ------------------------------------------------
gi|22794167|gb|BU497973.1|BU497 ------------------------------------------------

MAL13P1.226                     AAATTATAACAAAGAAATTGAAAAAAAGTATAACCCATGATGACATGA
MAL13|MAL13P1.226               AAATTATAACAAAGAAATTGAAAAAAAGTATAACCCATGATGACATGA
su_gi_contig_1789               ------------------------------------------------
gi|15907903|gb|BI814994.1|BI814 ------------------------------------------------
gi|17968156|gb|BM274841.1|BM274 ------------------------------------------------
gi|17967388|gb|BM274085.1|BM274 ------------------------------------------------
gi|27157651|gb|CA855656.1|CA855 ------------------------------------------------
gi|22794167|gb|BU497973.1|BU497 ------------------------------------------------

MAL13P1.226                     AACAGATGAAATTAACTTCCTTTTTAAGTAAAGAAAAAATAAATAAAA
MAL13|MAL13P1.226               AACAGATGAAATTAACTTCCTTTTTAAGTAAAGAAAAAATAAATAAAA
su_gi_contig_1789               ------------------------------------------------
gi|15907903|gb|BI814994.1|BI814 ------------------------------------------------
gi|17968156|gb|BM274841.1|BM274 ------------------------------------------------
gi|17967388|gb|BM274085.1|BM274 ------------------------------------------------
gi|27157651|gb|CA855656.1|CA855 ------------------------------------------------
gi|22794167|gb|BU497973.1|BU497 ------------------------------------------------

MAL13P1.226                     ATACGAATGTATTGAAAAAAGAAGAAGAGAGTACTAATAATATTGATA
MAL13|MAL13P1.226               ATACGAATGTATTGAAAAAAGAAGAAGAGAGTACTAATAATATTGATA
su_gi_contig_1789               ------------------------------------------------
gi|15907903|gb|BI814994.1|BI814 ------------------------------------------------
gi|17968156|gb|BM274841.1|BM274 ------------------------------------------------
gi|17967388|gb|BM274085.1|BM274 ------------------------------------------------
gi|27157651|gb|CA855656.1|CA855 ------------------------------------------------
gi|22794167|gb|BU497973.1|BU497 ------------------------------------------------

MAL13P1.226                     ATATGAAGAATGTATACAATGTATGTTCCGAAAATAATATGAATGATA
MAL13|MAL13P1.226               ATATGAAGAATGTATACAATGTATGTTCCGAAAATAATATGAATGATA
su_gi_contig_1789               ------------------------------------------------
gi|15907903|gb|BI814994.1|BI814 ------------------------------------------------
gi|17968156|gb|BM274841.1|BM274 ------------------------------------------------
gi|17967388|gb|BM274085.1|BM274 ------------------------------------------------
gi|27157651|gb|CA855656.1|CA855 ------------------------------------------------
gi|22794167|gb|BU497973.1|BU497 ------------------------------------------------

MAL13P1.226                     ATAATTCAGGGGAACATATTGTAAAAGATGAATTAAATGATGAATCAA
MAL13|MAL13P1.226               ATAATTCAGGGGAACATATTGTAAAAGATGAATTAAATGATGAATCAA
su_gi_contig_1789               ------------------------------------------------
gi|15907903|gb|BI814994.1|BI814 ------------------------------------------------
gi|17968156|gb|BM274841.1|BM274 ------------------------------------------------
gi|17967388|gb|BM274085.1|BM274 ------------------------------------------------
gi|27157651|gb|CA855656.1|CA855 ------------------------------------------------
gi|22794167|gb|BU497973.1|BU497 ------------------------------------------------

MAL13P1.226                     ATTTAAAAGATCCTGCGGATAATATGGATTATATTATAAAAATAAAAA
MAL13|MAL13P1.226               ATTTAAAAGATCCTGCGGATAATATGGATTATATTATAAAAATAAAAA
su_gi_contig_1789               -----------------------------TATATTATAAAAATAAAAA
gi|15907903|gb|BI814994.1|BI814 -----------------------------TATATTATAAAAATAAAAA
gi|17968156|gb|BM274841.1|BM274 ------------------------------------------------
gi|17967388|gb|BM274085.1|BM274 ------------------------------------------------
gi|27157651|gb|CA855656.1|CA855 ------------------------------------------------
gi|22794167|gb|BU497973.1|BU497 ------------------------------------------------

MAL13P1.226                     GAAAGAAAAAAAAAGTATTAGATGATGAACAAATGAATCATTTTACAA
MAL13|MAL13P1.226               GAAAGAAAAAAAAAGTATTAGATGATGAACAAATGAATCATTTTACAA
su_gi_contig_1789               GAAAGAAAAAAAAAGTATTAGATGATGAACAAATGAATCATTTTACAA
gi|15907903|gb|BI814994.1|BI814 GAAAGAAAAAAAAAGTATTAGATGATGAACAAATGAATCATTTTACAA
gi|17968156|gb|BM274841.1|BM274 ------------------------------------------------
gi|17967388|gb|BM274085.1|BM274 ------------------------------------------------
gi|27157651|gb|CA855656.1|CA855 ------------------------------------------------
gi|22794167|gb|BU497973.1|BU497 ------------------------------------------------

MAL13P1.226                     ATGATAATGCTCATAAGGAAGCAGATGTTATGGAATCAAATTCGTTGA
MAL13|MAL13P1.226               ATGATAATGCTCATAAGGAAGCAGATGTTATGGAATCAAATTCGTTGA
su_gi_contig_1789               ATGATAATGCTCATAAGGAAGCAGATGTTATGGAATCAAATTCGTTGA
gi|15907903|gb|BI814994.1|BI814 ATGATAATGCTCATAAGGAAGCAGATGTTATGGAATCAAATTCGTTGA
gi|17968156|gb|BM274841.1|BM274 ------------------------------------------------
gi|17967388|gb|BM274085.1|BM274 ------------------------------------------------
gi|27157651|gb|CA855656.1|CA855 ------------------------------------------------
gi|22794167|gb|BU497973.1|BU497 ------------------------------------------------

MAL13P1.226                     CTGATAATAAGGAAAATACTGAACGTAGCAATACATTTTATATTAATA
MAL13|MAL13P1.226               CTGATAATAAGGAAAATACTGAACGTAGCAATACATTTTATATTAATA
su_gi_contig_1789               CTGATAATAAGGAAAATACTGAACGTAGCAATACATTTTATATTAATA
gi|15907903|gb|BI814994.1|BI814 CTGATAATAAGGAAAATACTGAACGTAGCAATACATTTTATATTAATA
gi|17968156|gb|BM274841.1|BM274 ------------------------------------------------
gi|17967388|gb|BM274085.1|BM274 ------------------------------------------------
gi|27157651|gb|CA855656.1|CA855 ------------------------------------------------
gi|22794167|gb|BU497973.1|BU497 ------------------------------------------------

MAL13P1.226                     ATACAAAACAGAGCACAAAAAAAAATCCCTTTTTAAAGGAGAGCCGGA
MAL13|MAL13P1.226               ATACAAAACAGAGCACAAAAAAAAATCCCTTTTTAAAGGAGAGCCGGA
su_gi_contig_1789               ATACAAAACAGAGCACAAAAAAAAATCCCTTTTTAAAGGAGAGCCGGA
gi|15907903|gb|BI814994.1|BI814 ATACAAAACAGAGCACAAAAAAAAATCCCTTTTTAAAGGAGAGCCGGA
gi|17968156|gb|BM274841.1|BM274 ------------------------------------------------
gi|17967388|gb|BM274085.1|BM274 ------------------------------------------------
gi|27157651|gb|CA855656.1|CA855 ------------------------------------------------
gi|22794167|gb|BU497973.1|BU497 ------------------------------------------------

MAL13P1.226                     ATAAGGAAGATGATTTGGATAGCGAAAATCTGGAAGAAGCGAAGGAGA
MAL13|MAL13P1.226               ATAAGGAAGATGATTTGGATAGCGAAAATCTGGAAGAAGCGAAGGAGA
su_gi_contig_1789               ATAAGGAAGATGATTTGGATAGCGAAAATCTGGAAGAAGCGAAGGAGA
gi|15907903|gb|BI814994.1|BI814 ATAAGGAAGATGATTTGGATAGCGAAAATCTGGAAGAAGCGAAGGAGA
gi|17968156|gb|BM274841.1|BM274 ------------------------------------------------
gi|17967388|gb|BM274085.1|BM274 ------------------------------------------------
gi|27157651|gb|CA855656.1|CA855 ------------------------------------------------
gi|22794167|gb|BU497973.1|BU497 ------------------------------------------------

MAL13P1.226                     AAAAAAAAATCAAGGAGGAGAAGAAAAGGTAAAATATGTATATATATA
MAL13|MAL13P1.226               AAAAAAAAATCAAGGAGGAGAAGAAAAG--------------------
su_gi_contig_1789               AAAAAAAAATCAAGGAGGAGAAGAAAAG--------------------
gi|15907903|gb|BI814994.1|BI814 AAAAAAAAATCAAGGAGGAGAAGAAAAG--------------------
gi|17968156|gb|BM274841.1|BM274 ------------------------------------------------
gi|17967388|gb|BM274085.1|BM274 ------------------------------------------------
gi|27157651|gb|CA855656.1|CA855 ------------------------------------------------
gi|22794167|gb|BU497973.1|BU497 ------------------------------------------------

MAL13P1.226                     TAAATATATATATATATATATATATATATATGTATATATTTTTTCTCA
MAL13|MAL13P1.226               ------------------------------------------------
su_gi_contig_1789               ------------------------------------------------
gi|15907903|gb|BI814994.1|BI814 ------------------------------------------------
gi|17968156|gb|BM274841.1|BM274 ------------------------------------------------
gi|17967388|gb|BM274085.1|BM274 ------------------------------------------------
gi|27157651|gb|CA855656.1|CA855 ------------------------------------------------
gi|22794167|gb|BU497973.1|BU497 ------------------------------------------------

MAL13P1.226                     TATGTGTTCATATATATATATATATATATATTTTTTGTTTTCGCTAGA
MAL13|MAL13P1.226               -----------------------------------------------A
su_gi_contig_1789               -----------------------------------------------A
gi|15907903|gb|BI814994.1|BI814 -----------------------------------------------A
gi|17968156|gb|BM274841.1|BM274 ------------------------------------------------
gi|17967388|gb|BM274085.1|BM274 ------------------------------------------------
gi|27157651|gb|CA855656.1|CA855 ------------------------------------------------
gi|22794167|gb|BU497973.1|BU497 ------------------------------------------------

MAL13P1.226                     ATCATGGATGACAAGATGGGCTATGTCTTCGAATTGGAAGCAGAGGAA
MAL13|MAL13P1.226               ATCATGGATGACAAGATGGGCTATGTCTTCGAATTGGAAGCAGAGGAA
su_gi_contig_1789               ATCATGGATGACAAGATGGGCTATGTCTTCGAATTGGAAGCAGAGGAA
gi|15907903|gb|BI814994.1|BI814 ATCATGGATGACAAGATGGGCTATGTCTTCGAATTGGAAGCAGAGGAA
gi|17968156|gb|BM274841.1|BM274 ---------------ATGGGCTATGTCTTCGAATTGGAAGCAGAGGAA
gi|17967388|gb|BM274085.1|BM274 ------------------------------------------------
gi|27157651|gb|CA855656.1|CA855 ------------------------------------------------
gi|22794167|gb|BU497973.1|BU497 ------------------------------------------------

MAL13P1.226                     AGTGAAGATGAAAACCTTGAAGATCCAGAAGAAAGAAAAAAAATAGAA
MAL13|MAL13P1.226               AGTGAAGATGAAAACCTTGAAGATCCAGAAGAAAGAAAAAAAATAGAA
su_gi_contig_1789               AGTGAAGATGAAAACCTTGAAGATCCAGAAGAAAGAAAAAAAATAGAA
gi|15907903|gb|BI814994.1|BI814 AGTGAAGATGAAAACCTTGAAGATCCAGAAGAAAGAAAAAAAATAGAA
gi|17968156|gb|BM274841.1|BM274 AGTGAAGATGAAAACCTTGAAGATCCAGAAGAAAGAAAAAAAATAGAA
gi|17967388|gb|BM274085.1|BM274 ------------------------------GAAAGAAAAAAAATAGAA
gi|27157651|gb|CA855656.1|CA855 ------------------------------GAAAGAAAAAAAATAGAA
gi|22794167|gb|BU497973.1|BU497 ------------------------------------------------

MAL13P1.226                     CAGTTTAAAAAAGAACAGTATGAAGAAAATGAATATGAAGATGATCAA
MAL13|MAL13P1.226               CAGTTTAAAAAAGAACAGTATGAAGAAAATGAATATGAAGATGATCAA
su_gi_contig_1789               CAGTTTAAAAAAGAACAGTATGAAGAAAATGAATATGAAGATGATCAA
gi|15907903|gb|BI814994.1|BI814 CAGTTTAAAAAAGAACAGTATGAAGAAAATGAATATGAAGATGATCAA
gi|17968156|gb|BM274841.1|BM274 CAGTTTAAAAAAGAACAGTATGAAGAAAATGAATATGAAGATGATCAA
gi|17967388|gb|BM274085.1|BM274 CAGTTTAAAAAAGAACAGTATGAAGAAAATGAATATGAAGATGATCAA
gi|27157651|gb|CA855656.1|CA855 CAGTTTAAAAAAGAACAGTATGAAGAAAATGAATATGAAGATGATCAA
gi|22794167|gb|BU497973.1|BU497 -------------AACAGTATGAAGAAAATGAATATGAAGATGATCAA

MAL13P1.226                     TCTAATAGTGAAGAGTAAGTTATTTTGTTATAAAAATACATGTGATAT
MAL13|MAL13P1.226               TCTAATAGTGAAGA----------------------------------
su_gi_contig_1789               TCTAATAGTGAAGA----------------------------------
gi|15907903|gb|BI814994.1|BI814 TCTAATAGTGAAGA----------------------------------
gi|17968156|gb|BM274841.1|BM274 TCTAATAGTGAAGA----------------------------------
gi|17967388|gb|BM274085.1|BM274 TCTAATAGTGAAGA----------------------------------
gi|27157651|gb|CA855656.1|CA855 TCTAATAGTGAAGA----------------------------------
gi|22794167|gb|BU497973.1|BU497 TCTAATAGTGAAGA----------------------------------

MAL13P1.226                     ATATATATATATATATATTATATGTTCATATGCATTTTTTTGGATATT
MAL13|MAL13P1.226               ------------------------------------------------
su_gi_contig_1789               ------------------------------------------------
gi|15907903|gb|BI814994.1|BI814 ------------------------------------------------
gi|17968156|gb|BM274841.1|BM274 ------------------------------------------------
gi|17967388|gb|BM274085.1|BM274 ------------------------------------------------
gi|27157651|gb|CA855656.1|CA855 ------------------------------------------------
gi|22794167|gb|BU497973.1|BU497 ------------------------------------------------

MAL13P1.226                     GTGTTAGCATCTATTTTATTCCTCCCATATAAATAAAAATAATATATA
MAL13|MAL13P1.226               ------------------------------------------------
su_gi_contig_1789               ------------------------------------------------
gi|15907903|gb|BI814994.1|BI814 ------------------------------------------------
gi|17968156|gb|BM274841.1|BM274 ------------------------------------------------
gi|17967388|gb|BM274085.1|BM274 ------------------------------------------------
gi|27157651|gb|CA855656.1|CA855 ------------------------------------------------
gi|22794167|gb|BU497973.1|BU497 ------------------------------------------------

MAL13P1.226                     TATATATATATATATACATAAACAAATATACATTTTTTTTTTTTTTTT
MAL13|MAL13P1.226               ------------------------------------------------
su_gi_contig_1789               ------------------------------------------------
gi|15907903|gb|BI814994.1|BI814 ------------------------------------------------
gi|17968156|gb|BM274841.1|BM274 ------------------------------------------------
gi|17967388|gb|BM274085.1|BM274 ------------------------------------------------
gi|27157651|gb|CA855656.1|CA855 ------------------------------------------------
gi|22794167|gb|BU497973.1|BU497 ------------------------------------------------

MAL13P1.226                     TTTTTTTTTTTTTTTTCTTTTATTTGGTGATTACGTCTTTTTAGCCTC
MAL13|MAL13P1.226               --------------------------------------------CCTC
su_gi_contig_1789               --------------------------------------------CCTC
gi|15907903|gb|BI814994.1|BI814 --------------------------------------------CCTC
gi|17968156|gb|BM274841.1|BM274 --------------------------------------------CCTC
gi|17967388|gb|BM274085.1|BM274 --------------------------------------------CCTC
gi|27157651|gb|CA855656.1|CA855 --------------------------------------------CCTC
gi|22794167|gb|BU497973.1|BU497 --------------------------------------------CCTC

MAL13P1.226                     AAAGAATTTATTAACAACGAAGAATATAACAGCGATAATGATATTGTT
MAL13|MAL13P1.226               AAAGAATTTATTAACAACGAAGAATATAACAGCGATAATGATATTGTT
su_gi_contig_1789               AAAGAATTTATTAACAACGAAGAATATAACAGCGATAATGATATTGTT
gi|15907903|gb|BI814994.1|BI814 AAAGAATTTATTAACAACGAAGAATATAACAGCGATAATGATATTGTT
gi|17968156|gb|BM274841.1|BM274 AAAGAATTTATTAACAACGAAGAATATAACAGCGATAATGATATTGTT
gi|17967388|gb|BM274085.1|BM274 AAAGAATTTATTAACAACGAAGAATATAACAGCGATAATGATATTGTT
gi|27157651|gb|CA855656.1|CA855 AAAGAATTTATTAACAACGAAGAATATAACAGCGATAATGATATTGTT
gi|22794167|gb|BU497973.1|BU497 AAAGAATTTATTAACAACGAAGAATATAACAGCGATAATGATATTGTT

MAL13P1.226                     AAATTAAAACACGCAGAAGAAATGGAAAAACTAGAAGAAGATTTATTT
MAL13|MAL13P1.226               AAATTAAAACACGCAGAAGAAATGGAAAAACTAGAAGAAGATTTATTT
su_gi_contig_1789               AAATTAAAACACGCAGAAGAAATGGAAAAACTAGAAGAAGATTTATTT
gi|15907903|gb|BI814994.1|BI814 AAATTAAAACACGCAGAAGAAATGGAAAAACTAGAAGAAGATTTATTT
gi|17968156|gb|BM274841.1|BM274 AAATTAAAACACGCAGAAGAAATGGAAAAACTAGAAGAAGATTTATTT
gi|17967388|gb|BM274085.1|BM274 AAATTAAAACACGCAGAAGAAATGGAAAAACTAGAAGAAGATTTATTT
gi|27157651|gb|CA855656.1|CA855 AAATTAAAACACGCAGAAGAAATGGAAAAACTAGAAGAAGATTTATTT
gi|22794167|gb|BU497973.1|BU497 AAATTAAAACACGCAGAAGAAATGGAAAAACTAGAAGAAGATTTATTT

MAL13P1.226                     TATAAAAAATTTACATATCAAGGAAAGCAATTTAATGATGAGTTAACC
MAL13|MAL13P1.226               TATAAAAAATTTACATATCAAGGAAAGCAATTTAATGATGAGTTAACC
su_gi_contig_1789               TATAAAAAATTTACATATCAAGGAAAGCAATTTAATGATGAGTTAACC
gi|15907903|gb|BI814994.1|BI814 TATAAAAAATTTACATATCAAG--------------------------
gi|17968156|gb|BM274841.1|BM274 TATAAAAAATTTACATATCAAGGAAAGCAATTTAATGATGAGTTAACC
gi|17967388|gb|BM274085.1|BM274 TATAAAAAATTTACATATCAAGGAAAGCAATTTAATGATGAGTTAACC
gi|27157651|gb|CA855656.1|CA855 TATAAAAAATTTACATATCAAGGAAAGCAATTTAATGATGAGTTAACC
gi|22794167|gb|BU497973.1|BU497 TATAAAAAATTTACATATCAAGGAAAGCAATTTAATGATGAGTTAACC

MAL13P1.226                     AATAAAGAAAAATTAGAGCTTGAAAGGGAAAAACAACTTTTAAGAAAA
MAL13|MAL13P1.226               AATAAAGAAAAATTAGAGCTTGAAAGGGAAAAACAACTTTTAAGAAAA
su_gi_contig_1789               AATAAAGAAAAATTAGAGCTTGAAAGGGAAAAACAACTTTTAAGAAAA
gi|15907903|gb|BI814994.1|BI814 ------------------------------------------------
gi|17968156|gb|BM274841.1|BM274 AATAAAGAAAAATTAGAGCTTGAAAGGGAAAAACAACTTTTAAGAAAA
gi|17967388|gb|BM274085.1|BM274 AATAAAGAAAAATTAGAGCTTGAAAGGGAAAAACAACTTTTAAGAAAA
gi|27157651|gb|CA855656.1|CA855 AATAAAGAAAAATTAGAGCTTGAAAGGGAAAAACAACTTTTAAGAAAA
gi|22794167|gb|BU497973.1|BU497 AATAAAGAAAAATTAGAGCTTGAAAGGGAAAAACAACTTTTAAGAAAA

MAL13P1.226                     AAAAAATTATTATTAAATTGTAGTATAGGTAATGTAAAATATAGTGAT
MAL13|MAL13P1.226               AAAAAATTATTATTAAATTGTAGTATAGGTAATGTAAAATATAGTGAT
su_gi_contig_1789               AAAAAATTATTATTAAATTGTAGTATAGGTAATGTAAAATATAGTGAT
gi|15907903|gb|BI814994.1|BI814 ------------------------------------------------
gi|17968156|gb|BM274841.1|BM274 AAAAAATTATTATTAAATTGTAGTATAGGTAATGTAAAATATAGTGAT
gi|17967388|gb|BM274085.1|BM274 AAAAAATTATTATTAAATTGTAGTATAGGTAATGTAAAATATAGTGAT
gi|27157651|gb|CA855656.1|CA855 AAAAAATTATTATTAAATTGTAGTATAGGTAATGTAAAATATAGTGAT
gi|22794167|gb|BU497973.1|BU497 AAAAAATTATTATTAAATTGTAGTATAGGTAATGTAAAATATAGTGAT

MAL13P1.226                     TTTGAATCCGATACTAGTACAGATAGTGACGATTCTAAAGGAGATTTT
MAL13|MAL13P1.226               TTTGAATCCGATACTAGTACAGATAGTGACGATTCTAAAGGAGATTTT
su_gi_contig_1789               TTTGAATCCGATACTAGTACAGATAGTGACGATTCTAAAGGAGATTTT
gi|15907903|gb|BI814994.1|BI814 ------------------------------------------------
gi|17968156|gb|BM274841.1|BM274 TTTGAATCCGATACTAGTACAGATAGTGACGATTCTAAAGGAGATTTT
gi|17967388|gb|BM274085.1|BM274 TTTGAATCCGATACTAGTACAGATAGTGACGATTCTAAAGGAGATTTT
gi|27157651|gb|CA855656.1|CA855 TTTGAATCCGATACTAGTACAGATAGTGACGATTCTAAAGGAGATTTT
gi|22794167|gb|BU497973.1|BU497 TTTGAATCCGATACTAGTACAGATAGTGACGATTCTAAAGGAGATTTT

MAL13P1.226                     AAAAATCCTTTGTATGAACCATATAATGAATCAGAACATACAGATATT
MAL13|MAL13P1.226               AAAAATCCTTTGTATGAACCATATAATGAATCAGAACATACAGATATT
su_gi_contig_1789               AAAAATCCTTTGTATGAACCATATAATGAATCAGAACATACAGATATT
gi|15907903|gb|BI814994.1|BI814 ------------------------------------------------
gi|17968156|gb|BM274841.1|BM274 AAAAATCCTTTGTATGAACCATATAATGAATCAGAACATACAGATATT
gi|17967388|gb|BM274085.1|BM274 AAAAATCCTTTGTATGAACCATATAATGAATCAGAACATACAGATATT
gi|27157651|gb|CA855656.1|CA855 AAAAATCCTTTGTATGAACCATATAATGAATCAGAACATACAGATATT
gi|22794167|gb|BU497973.1|BU497 AAAAATCCTTTGTATGAACCATATAATGAATCAGAACATACAGATATT

MAL13P1.226                     TTAAAAAAAAATAACAATTCATTTGAATACTTATATAATGATAATGTT
MAL13|MAL13P1.226               TTAAAAAAAAATAACAATTCATTTGAATACTTATATAATGATAATGTT
su_gi_contig_1789               TTAAAAAAAAATAACAATTCATTTGAATACTTATATAATGATAATGTT
gi|15907903|gb|BI814994.1|BI814 ------------------------------------------------
gi|17968156|gb|BM274841.1|BM274 TTAA--------------------------------------------
gi|17967388|gb|BM274085.1|BM274 TTAAAAAAAAATAACAATTCATTTGAATACTTATATAATGATAATGTT
gi|27157651|gb|CA855656.1|CA855 TTAAAAAAAAATAACAATTCATTTGAATACTTATATAATGATAATGTT
gi|22794167|gb|BU497973.1|BU497 TTAAAAAAAAATAACAATTCATTTGAATA-------------------

MAL13P1.226                     TTTCAAAAAGGAGAATGCCTCAACGAAATCGTGGACGAAAAAAAAAAG
MAL13|MAL13P1.226               TTTCAAAAAGGAGAATGCCTCAACGAAATCGTGGACGAAAAAAAAAAG
su_gi_contig_1789               TTTCAAAAAGGAGAATGCCTCAACGAAATCGTGGACGAAAAAAAAAAG
gi|15907903|gb|BI814994.1|BI814 ------------------------------------------------
gi|17968156|gb|BM274841.1|BM274 ------------------------------------------------
gi|17967388|gb|BM274085.1|BM274 TTTCAAAAAGGAGAATGCCTCAACGAAATCGTGGACGAAAAAAAAAAG
gi|27157651|gb|CA855656.1|CA855 TTTCAAAAAGGAGAATGCCTCAACGAAATCGTGGACGAAAAAAAAAAG
gi|22794167|gb|BU497973.1|BU497 ------------------------------------------------

MAL13P1.226                     AAAAAAAGTAATTTGCATTATATAAATATGAACATATATATGTTTCTC
MAL13|MAL13P1.226               AAAAAAAGTAATTTGCATTATATAAATATGAACATATATATGTTTCTC
su_gi_contig_1789               AAAAAAA-----------------------------------------
gi|15907903|gb|BI814994.1|BI814 ------------------------------------------------
gi|17968156|gb|BM274841.1|BM274 ------------------------------------------------
gi|17967388|gb|BM274085.1|BM274 AAAAAAA-----------------------------------------
gi|27157651|gb|CA855656.1|CA855 AAAAAAA-----------------------------------------
gi|22794167|gb|BU497973.1|BU497 ------------------------------------------------

MAL13P1.226                     TGTGTTATGTATTATGTAGAATATTTACTATGTATAAATTAATGAATA
MAL13|MAL13P1.226               TGTGTTATGTATTATGTAGAATATTTACTAT-----------------
su_gi_contig_1789               ------------------------------------------------
gi|15907903|gb|BI814994.1|BI814 ------------------------------------------------
gi|17968156|gb|BM274841.1|BM274 ------------------------------------------------
gi|17967388|gb|BM274085.1|BM274 ------------------------------------------------
gi|27157651|gb|CA855656.1|CA855 ------------------------------------------------
gi|22794167|gb|BU497973.1|BU497 ------------------------------------------------

MAL13P1.226                     TACATTACTTATATTGAGCACGTAAATGTATCATATATATATATATAT
MAL13|MAL13P1.226               ------------------------------------------------
su_gi_contig_1789               ------------------------------------------------
gi|15907903|gb|BI814994.1|BI814 ------------------------------------------------
gi|17968156|gb|BM274841.1|BM274 ------------------------------------------------
gi|17967388|gb|BM274085.1|BM274 ------------------------------------------------
gi|27157651|gb|CA855656.1|CA855 ------------------------------------------------
gi|22794167|gb|BU497973.1|BU497 ------------------------------------------------

MAL13P1.226                     ATATATATATATATATTTTATATTTATATTTATTTATATATTTATTTG
MAL13|MAL13P1.226               ------------------------------------------------
su_gi_contig_1789               ------------------------------------------------
gi|15907903|gb|BI814994.1|BI814 ------------------------------------------------
gi|17968156|gb|BM274841.1|BM274 ------------------------------------------------
gi|17967388|gb|BM274085.1|BM274 ------------------------------------------------
gi|27157651|gb|CA855656.1|CA855 ------------------------------------------------
gi|22794167|gb|BU497973.1|BU497 ------------------------------------------------

MAL13P1.226                     AATCTCTTAGTTCTGGAAAAAATGGACAAAGTTATTTACACAAAGGAA
MAL13|MAL13P1.226               ----------TTCTGGAAAAAATGGACAAAGTTATTTACACAAAGGAA
su_gi_contig_1789               ----------TTCTGGAAAAAATGGACAAAGTTATTTACACAAAGGAA
gi|15907903|gb|BI814994.1|BI814 ------------------------------------------------
gi|17968156|gb|BM274841.1|BM274 ------------------------------------------------
gi|17967388|gb|BM274085.1|BM274 ----------TTCTGGAAAAAATGGACAAAGTTATTTACACAAAGGAA
gi|27157651|gb|CA855656.1|CA855 ----------TTCTGGAAAAAATGGACAAAGTTATTTACACAAAGGAA
gi|22794167|gb|BU497973.1|BU497 ------------------------------------------------

MAL13P1.226                     GTAAAAACAAATGAAGGAAAAAAAATCGTGATCAAGAAAAAAAGAAAA
MAL13|MAL13P1.226               GTAAAAACAAATGAAGGAAAAAAAATCGTGATCAAGAAAAAAAGAAAA
su_gi_contig_1789               GTAAAAACAAATGAAGGAAAAAAAATCGTGATCAAGA-----------
gi|15907903|gb|BI814994.1|BI814 ------------------------------------------------
gi|17968156|gb|BM274841.1|BM274 ------------------------------------------------
gi|17967388|gb|BM274085.1|BM274 GTAAAAACAAA-------------------------------------
gi|27157651|gb|CA855656.1|CA855 GTAAAAACAAATGAAGGAAAAAAAATCGTGATCAAGA-----------
gi|22794167|gb|BU497973.1|BU497 ------------------------------------------------

MAL13P1.226                     ATCCGCTTTCATCAAAATTTATCCGATGTTACTGTAACAGAAGAAGAA
MAL13|MAL13P1.226               ATCCGCTTTCATCAAAATTTATCCGATGTTACTGTAACAGAAGAAGAA
su_gi_contig_1789               ------------------------------------------------
gi|15907903|gb|BI814994.1|BI814 ------------------------------------------------
gi|17968156|gb|BM274841.1|BM274 ------------------------------------------------
gi|17967388|gb|BM274085.1|BM274 ------------------------------------------------
gi|27157651|gb|CA855656.1|CA855 ------------------------------------------------
gi|22794167|gb|BU497973.1|BU497 ------------------------------------------------

MAL13P1.226                     AAATTGGATGAATATGAAAAGACAAAAAAAAAACAAAAAAAACAAAAT
MAL13|MAL13P1.226               AAATTGGATGAATATGAAAAGACAAAAAAAAAACAAAAAAAACAAAAT
su_gi_contig_1789               ------------------------------------------------
gi|15907903|gb|BI814994.1|BI814 ------------------------------------------------
gi|17968156|gb|BM274841.1|BM274 ------------------------------------------------
gi|17967388|gb|BM274085.1|BM274 ------------------------------------------------
gi|27157651|gb|CA855656.1|CA855 ------------------------------------------------
gi|22794167|gb|BU497973.1|BU497 ------------------------------------------------

MAL13P1.226                     GCAAATTTAATAGAACATAACAAGGTCCAAAATAATACAAATAATATT
MAL13|MAL13P1.226               GCAAATTTAATAGAACATAACAAGGTCCAAAATAATACAAATAATATT
su_gi_contig_1789               ------------------------------------------------
gi|15907903|gb|BI814994.1|BI814 ------------------------------------------------
gi|17968156|gb|BM274841.1|BM274 ------------------------------------------------
gi|17967388|gb|BM274085.1|BM274 ------------------------------------------------
gi|27157651|gb|CA855656.1|CA855 ------------------------------------------------
gi|22794167|gb|BU497973.1|BU497 ------------------------------------------------

MAL13P1.226                     ATGAATCATAATAATAAAGCATCAATAAAATGGAATAACAATATTAAA
MAL13|MAL13P1.226               ATGAATCATAATAATAAAGCATCAATAAAATGGAATAACAATATTAAA
su_gi_contig_1789               ------------------------------------------------
gi|15907903|gb|BI814994.1|BI814 ------------------------------------------------
gi|17968156|gb|BM274841.1|BM274 ------------------------------------------------
gi|17967388|gb|BM274085.1|BM274 ------------------------------------------------
gi|27157651|gb|CA855656.1|CA855 ------------------------------------------------
gi|22794167|gb|BU497973.1|BU497 ------------------------------------------------

MAL13P1.226                     GATATTAGTGAGTTAGACACTCCAACAAATTCAGAAGTTTTTAAAGGC
MAL13|MAL13P1.226               GATATTAGTGAGTTAGACACTCCAACAAATTCAGAAGTTTTTAAAGGC
su_gi_contig_1789               ------------------------------------------------
gi|15907903|gb|BI814994.1|BI814 ------------------------------------------------
gi|17968156|gb|BM274841.1|BM274 ------------------------------------------------
gi|17967388|gb|BM274085.1|BM274 ------------------------------------------------
gi|27157651|gb|CA855656.1|CA855 ------------------------------------------------
gi|22794167|gb|BU497973.1|BU497 ------------------------------------------------

MAL13P1.226                     TTTAGGAAAGTACAGGAAAAATAATAAAATGTATATATATAAATATAA
MAL13|MAL13P1.226               TTTAGGAAAGTACAGGAAAAATAA------------------------
su_gi_contig_1789               ------------------------------------------------
gi|15907903|gb|BI814994.1|BI814 ------------------------------------------------
gi|17968156|gb|BM274841.1|BM274 ------------------------------------------------
gi|17967388|gb|BM274085.1|BM274 ------------------------------------------------
gi|27157651|gb|CA855656.1|CA855 ------------------------------------------------
gi|22794167|gb|BU497973.1|BU497 ------------------------------------------------

MAL13P1.226                     AAATATATATGCATTTGTATATTTTTTTTTTTTTCTTTTTTTTTTTTT
MAL13|MAL13P1.226               ------------------------------------------------
su_gi_contig_1789               ------------------------------------------------
gi|15907903|gb|BI814994.1|BI814 ------------------------------------------------
gi|17968156|gb|BM274841.1|BM274 ------------------------------------------------
gi|17967388|gb|BM274085.1|BM274 ------------------------------------------------
gi|27157651|gb|CA855656.1|CA855 ------------------------------------------------
gi|22794167|gb|BU497973.1|BU497 ------------------------------------------------

MAL13P1.226                     TTTTTTTTTTGATGTTATAATTTTATATTTTTTTACTAAACCAATATG
MAL13|MAL13P1.226               ------------------------------------------------
su_gi_contig_1789               ------------------------------------------------
gi|15907903|gb|BI814994.1|BI814 ------------------------------------------------
gi|17968156|gb|BM274841.1|BM274 ------------------------------------------------
gi|17967388|gb|BM274085.1|BM274 ------------------------------------------------
gi|27157651|gb|CA855656.1|CA855 ------------------------------------------------
gi|22794167|gb|BU497973.1|BU497 ------------------------------------------------

MAL13P1.226                     ATGTATAGACCATTATTTGTATAAATCCAATTATAAACATATACTATT
MAL13|MAL13P1.226               ------------------------------------------------
su_gi_contig_1789               ------------------------------------------------
gi|15907903|gb|BI814994.1|BI814 ------------------------------------------------
gi|17968156|gb|BM274841.1|BM274 ------------------------------------------------
gi|17967388|gb|BM274085.1|BM274 ------------------------------------------------
gi|27157651|gb|CA855656.1|CA855 ------------------------------------------------
gi|22794167|gb|BU497973.1|BU497 ------------------------------------------------

MAL13P1.226                     TATTTTTATTTTATTTTAATATTTTTAATATTCATAAATACATAATAT
MAL13|MAL13P1.226               ------------------------------------------------
su_gi_contig_1789               ------------------------------------------------
gi|15907903|gb|BI814994.1|BI814 ------------------------------------------------
gi|17968156|gb|BM274841.1|BM274 ------------------------------------------------
gi|17967388|gb|BM274085.1|BM274 ------------------------------------------------
gi|27157651|gb|CA855656.1|CA855 ------------------------------------------------
gi|22794167|gb|BU497973.1|BU497 ------------------------------------------------

MAL13P1.226                     ATATATATAAATAAATATACTACCTGATATAATATTTCTTTTTCTTTT
MAL13|MAL13P1.226               ------------------------------------------------
su_gi_contig_1789               ------------------------------------------------
gi|15907903|gb|BI814994.1|BI814 ------------------------------------------------
gi|17968156|gb|BM274841.1|BM274 ------------------------------------------------
gi|17967388|gb|BM274085.1|BM274 ------------------------------------------------
gi|27157651|gb|CA855656.1|CA855 ------------------------------------------------
gi|22794167|gb|BU497973.1|BU497 ------------------------------------------------

MAL13P1.226                     TTTTAAACCTTATATATAAAATAATGATATATTTACACATAATCCTTT
MAL13|MAL13P1.226               ------------------------------------------------
su_gi_contig_1789               ------------------------------------------------
gi|15907903|gb|BI814994.1|BI814 ------------------------------------------------
gi|17968156|gb|BM274841.1|BM274 ------------------------------------------------
gi|17967388|gb|BM274085.1|BM274 ------------------------------------------------
gi|27157651|gb|CA855656.1|CA855 ------------------------------------------------
gi|22794167|gb|BU497973.1|BU497 ------------------------------------------------

MAL13P1.226                     AAATATTTATAGTTTGTATATTTTTCTTTGTGTGTATATAAATAATGT
MAL13|MAL13P1.226               ------------------------------------------------
su_gi_contig_1789               ------------------------------------------------
gi|15907903|gb|BI814994.1|BI814 ------------------------------------------------
gi|17968156|gb|BM274841.1|BM274 ------------------------------------------------
gi|17967388|gb|BM274085.1|BM274 ------------------------------------------------
gi|27157651|gb|CA855656.1|CA855 ------------------------------------------------
gi|22794167|gb|BU497973.1|BU497 ------------------------------------------------

MAL13P1.226                     ACATATATATTTTTTTATATATTTTTTTATATATATTTTTTTATATTT
MAL13|MAL13P1.226               ------------------------------------------------
su_gi_contig_1789               ------------------------------------------------
gi|15907903|gb|BI814994.1|BI814 ------------------------------------------------
gi|17968156|gb|BM274841.1|BM274 ------------------------------------------------
gi|17967388|gb|BM274085.1|BM274 ------------------------------------------------
gi|27157651|gb|CA855656.1|CA855 ------------------------------------------------
gi|22794167|gb|BU497973.1|BU497 ------------------------------------------------

MAL13P1.226                     TTTCTTTTTCCGTTGAAAATTATGAAAACAAAAATTATATATTATATA
MAL13|MAL13P1.226               ------------------------------------------------
su_gi_contig_1789               ------------------------------------------------
gi|15907903|gb|BI814994.1|BI814 ------------------------------------------------
gi|17968156|gb|BM274841.1|BM274 ------------------------------------------------
gi|17967388|gb|BM274085.1|BM274 ------------------------------------------------
gi|27157651|gb|CA855656.1|CA855 ------------------------------------------------
gi|22794167|gb|BU497973.1|BU497 ------------------------------------------------

MAL13P1.226                     TATATATATATATAATATGTGTGATTTATTATTTTTTTTATTTTATTT
MAL13|MAL13P1.226               ------------------------------------------------
su_gi_contig_1789               ------------------------------------------------
gi|15907903|gb|BI814994.1|BI814 ------------------------------------------------
gi|17968156|gb|BM274841.1|BM274 ------------------------------------------------
gi|17967388|gb|BM274085.1|BM274 ------------------------------------------------
gi|27157651|gb|CA855656.1|CA855 ------------------------------------------------
gi|22794167|gb|BU497973.1|BU497 ------------------------------------------------

MAL13P1.226                     TTAAATTAATTTTTTTTTTTTTTTTTTTTTTTTAAAACTTGTACATTT
MAL13|MAL13P1.226               ------------------------------------------------
su_gi_contig_1789               ------------------------------------------------
gi|15907903|gb|BI814994.1|BI814 ------------------------------------------------
gi|17968156|gb|BM274841.1|BM274 ------------------------------------------------
gi|17967388|gb|BM274085.1|BM274 ------------------------------------------------
gi|27157651|gb|CA855656.1|CA855 ------------------------------------------------
gi|22794167|gb|BU497973.1|BU497 ------------------------------------------------

MAL13P1.226                     ATTAAAAATGATGACCACATAAAAAAATGTAACAATAAATCATAAAAT
MAL13|MAL13P1.226               ------------------------------------------------
su_gi_contig_1789               ------------------------------------------------
gi|15907903|gb|BI814994.1|BI814 ------------------------------------------------
gi|17968156|gb|BM274841.1|BM274 ------------------------------------------------
gi|17967388|gb|BM274085.1|BM274 ------------------------------------------------
gi|27157651|gb|CA855656.1|CA855 ------------------------------------------------
gi|22794167|gb|BU497973.1|BU497 ------------------------------------------------

MAL13P1.226                     AAAATATATTTATCAATATTATTTTAATTTTTTCCCCCCCCCCTATTT
MAL13|MAL13P1.226               ------------------------------------------------
su_gi_contig_1789               ------------------------------------------------
gi|15907903|gb|BI814994.1|BI814 ------------------------------------------------
gi|17968156|gb|BM274841.1|BM274 ------------------------------------------------
gi|17967388|gb|BM274085.1|BM274 ------------------------------------------------
gi|27157651|gb|CA855656.1|CA855 ------------------------------------------------
gi|22794167|gb|BU497973.1|BU497 ------------------------------------------------

MAL13P1.226                     TGTAATAAAAGTTAATATATATATGTATATATTTAATGTTTAGAAAAT
MAL13|MAL13P1.226               ------------------------------------------------
su_gi_contig_1789               ------------------------------------------------
gi|15907903|gb|BI814994.1|BI814 ------------------------------------------------
gi|17968156|gb|BM274841.1|BM274 ------------------------------------------------
gi|17967388|gb|BM274085.1|BM274 ------------------------------------------------
gi|27157651|gb|CA855656.1|CA855 ------------------------------------------------
gi|22794167|gb|BU497973.1|BU497 ------------------------------------------------

MAL13P1.226                     AATTTTAATGTAATTATATGTATATATATATATATATATATATATATA
MAL13|MAL13P1.226               ------------------------------------------------
su_gi_contig_1789               ------------------------------------------------
gi|15907903|gb|BI814994.1|BI814 ------------------------------------------------
gi|17968156|gb|BM274841.1|BM274 ------------------------------------------------
gi|17967388|gb|BM274085.1|BM274 ------------------------------------------------
gi|27157651|gb|CA855656.1|CA855 ------------------------------------------------
gi|22794167|gb|BU497973.1|BU497 ------------------------------------------------

MAL13P1.226                     TATATATATATATATATATTATACATATATTATTATATTATATTTTAT
MAL13|MAL13P1.226               ------------------------------------------------
su_gi_contig_1789               ------------------------------------------------
gi|15907903|gb|BI814994.1|BI814 ------------------------------------------------
gi|17968156|gb|BM274841.1|BM274 ------------------------------------------------
gi|17967388|gb|BM274085.1|BM274 ------------------------------------------------
gi|27157651|gb|CA855656.1|CA855 ------------------------------------------------
gi|22794167|gb|BU497973.1|BU497 ------------------------------------------------

MAL13P1.226                     AAAATGAATAATAAATTAAGTTTTCCTTATGAAACATATGAAATAAAA
MAL13|MAL13P1.226               ------------------------------------------------
su_gi_contig_1789               ------------------------------------------------
gi|15907903|gb|BI814994.1|BI814 ------------------------------------------------
gi|17968156|gb|BM274841.1|BM274 ------------------------------------------------
gi|17967388|gb|BM274085.1|BM274 ------------------------------------------------
gi|27157651|gb|CA855656.1|CA855 ------------------------------------------------
gi|22794167|gb|BU497973.1|BU497 ------------------------------------------------

MAL13P1.226                     AAGTTTGCTTTTGAATTACCAAAAGATTATCATCCGAATGTAAAATAC
MAL13|MAL13P1.226               ------------------------------------------------
su_gi_contig_1789               ------------------------------------------------
gi|15907903|gb|BI814994.1|BI814 ------------------------------------------------
gi|17968156|gb|BM274841.1|BM274 ------------------------------------------------
gi|17967388|gb|BM274085.1|BM274 ------------------------------------------------
gi|27157651|gb|CA855656.1|CA855 ------------------------------------------------
gi|22794167|gb|BU497973.1|BU497 ------------------------------------------------

MAL13P1.226                     GGATTTTTTAGAAACGCCTTATTTGGACAGCATACCTTTTATTATGTA
MAL13|MAL13P1.226               ------------------------------------------------
su_gi_contig_1789               ------------------------------------------------
gi|15907903|gb|BI814994.1|BI814 ------------------------------------------------
gi|17968156|gb|BM274841.1|BM274 ------------------------------------------------
gi|17967388|gb|BM274085.1|BM274 ------------------------------------------------
gi|27157651|gb|CA855656.1|CA855 ------------------------------------------------
gi|22794167|gb|BU497973.1|BU497 ------------------------------------------------

MAL13P1.226                     ATATAATATATAAAATGTATAATATGATATACACATATATGTGTTGTA
MAL13|MAL13P1.226               ------------------------------------------------
su_gi_contig_1789               ------------------------------------------------
gi|15907903|gb|BI814994.1|BI814 ------------------------------------------------
gi|17968156|gb|BM274841.1|BM274 ------------------------------------------------
gi|17967388|gb|BM274085.1|BM274 ------------------------------------------------
gi|27157651|gb|CA855656.1|CA855 ------------------------------------------------
gi|22794167|gb|BU497973.1|BU497 ------------------------------------------------

MAL13P1.226                     TATTTTTTTATTTATATTGTCCTACATACATATATATATATATATAAC
MAL13|MAL13P1.226               ------------------------------------------------
su_gi_contig_1789               ------------------------------------------------
gi|15907903|gb|BI814994.1|BI814 ------------------------------------------------
gi|17968156|gb|BM274841.1|BM274 ------------------------------------------------
gi|17967388|gb|BM274085.1|BM274 ------------------------------------------------
gi|27157651|gb|CA855656.1|CA855 ------------------------------------------------
gi|22794167|gb|BU497973.1|BU497 ------------------------------------------------

MAL13P1.226                     TATACTTCTTTTTATTAGATTAAGAGTATTTTAAAAGTGTCAACAAAA
MAL13|MAL13P1.226               ------------------------------------------------
su_gi_contig_1789               ------------------------------------------------
gi|15907903|gb|BI814994.1|BI814 ------------------------------------------------
gi|17968156|gb|BM274841.1|BM274 ------------------------------------------------
gi|17967388|gb|BM274085.1|BM274 ------------------------------------------------
gi|27157651|gb|CA855656.1|CA855 ------------------------------------------------
gi|22794167|gb|BU497973.1|BU497 ------------------------------------------------

MAL13P1.226                     GTGTGTGCTGGATTTTTACTTTTTTATTATCCTCTGGACAAATTGCAC
MAL13|MAL13P1.226               ------------------------------------------------
su_gi_contig_1789               ------------------------------------------------
gi|15907903|gb|BI814994.1|BI814 ------------------------------------------------
gi|17968156|gb|BM274841.1|BM274 ------------------------------------------------
gi|17967388|gb|BM274085.1|BM274 ------------------------------------------------
gi|27157651|gb|CA855656.1|CA855 ------------------------------------------------
gi|22794167|gb|BU497973.1|BU497 ------------------------------------------------

MAL13P1.226                     TGCAATATTCGTCGATTCGTAAGTTATTTAAAAAAAAAAAAAAAAAAA
MAL13|MAL13P1.226               ------------------------------------------------
su_gi_contig_1789               ------------------------------------------------
gi|15907903|gb|BI814994.1|BI814 ------------------------------------------------
gi|17968156|gb|BM274841.1|BM274 ------------------------------------------------
gi|17967388|gb|BM274085.1|BM274 ------------------------------------------------
gi|27157651|gb|CA855656.1|CA855 ------------------------------------------------
gi|22794167|gb|BU497973.1|BU497 ------------------------------------------------

MAL13P1.226                     ATTATAATATATATATATATATATTATTGAGAATATATATTTTTATTC
MAL13|MAL13P1.226               ------------------------------------------------
su_gi_contig_1789               ------------------------------------------------
gi|15907903|gb|BI814994.1|BI814 ------------------------------------------------
gi|17968156|gb|BM274841.1|BM274 ------------------------------------------------
gi|17967388|gb|BM274085.1|BM274 ------------------------------------------------
gi|27157651|gb|CA855656.1|CA855 ------------------------------------------------
gi|22794167|gb|BU497973.1|BU497 ------------------------------------------------

MAL13P1.226                     TTTTAATATATTTTATTCCTGTAGAAAAATAATCTTAAGAAATGAAGG
MAL13|MAL13P1.226               ------------------------------------------------
su_gi_contig_1789               ------------------------------------------------
gi|15907903|gb|BI814994.1|BI814 ------------------------------------------------
gi|17968156|gb|BM274841.1|BM274 ------------------------------------------------
gi|17967388|gb|BM274085.1|BM274 ------------------------------------------------
gi|27157651|gb|CA855656.1|CA855 ------------------------------------------------
gi|22794167|gb|BU497973.1|BU497 ------------------------------------------------

MAL13P1.226                     ACAGGAATTTTTAATATAAGAATATTCAATTTGGGAATGAGTATGAAG
MAL13|MAL13P1.226               ------------------------------------------------
su_gi_contig_1789               ------------------------------------------------
gi|15907903|gb|BI814994.1|BI814 ------------------------------------------------
gi|17968156|gb|BM274841.1|BM274 ------------------------------------------------
gi|17967388|gb|BM274085.1|BM274 ------------------------------------------------
gi|27157651|gb|CA855656.1|CA855 ------------------------------------------------
gi|22794167|gb|BU497973.1|BU497 ------------------------------------------------

MAL13P1.226                     AAAAATAAATTAAGGCAACGAAAGGATAGATATGTAAAAATAGAAAAA
MAL13|MAL13P1.226               ------------------------------------------------
su_gi_contig_1789               ------------------------------------------------
gi|15907903|gb|BI814994.1|BI814 ------------------------------------------------
gi|17968156|gb|BM274841.1|BM274 ------------------------------------------------
gi|17967388|gb|BM274085.1|BM274 ------------------------------------------------
gi|27157651|gb|CA855656.1|CA855 ------------------------------------------------
gi|22794167|gb|BU497973.1|BU497 ------------------------------------------------

MAL13P1.226                     AAAAAATAAAACAGAACATATATATATATATATATTCTCTTCAATATA
MAL13|MAL13P1.226               ------------------------------------------------
su_gi_contig_1789               ------------------------------------------------
gi|15907903|gb|BI814994.1|BI814 ------------------------------------------------
gi|17968156|gb|BM274841.1|BM274 ------------------------------------------------
gi|17967388|gb|BM274085.1|BM274 ------------------------------------------------
gi|27157651|gb|CA855656.1|CA855 ------------------------------------------------
gi|22794167|gb|BU497973.1|BU497 ------------------------------------------------

MAL13P1.226                     ATAAAGTATGAGGTTGAAAGTTTTATTTCTTTAAAAGACCATTTTAAA
MAL13|MAL13P1.226               ------------------------------------------------
su_gi_contig_1789               ------------------------------------------------
gi|15907903|gb|BI814994.1|BI814 ------------------------------------------------
gi|17968156|gb|BM274841.1|BM274 ------------------------------------------------
gi|17967388|gb|BM274085.1|BM274 ------------------------------------------------
gi|27157651|gb|CA855656.1|CA855 ------------------------------------------------
gi|22794167|gb|BU497973.1|BU497 ------------------------------------------------

MAL13P1.226                     TTTCTGAATTATATATGAGCAAATTTTTTTTTTTTT
MAL13|MAL13P1.226               ------------------------------------
su_gi_contig_1789               ------------------------------------
gi|15907903|gb|BI814994.1|BI814 ------------------------------------
gi|17968156|gb|BM274841.1|BM274 ------------------------------------
gi|17967388|gb|BM274085.1|BM274 ------------------------------------
gi|27157651|gb|CA855656.1|CA855 ------------------------------------
gi|22794167|gb|BU497973.1|BU497 ------------------------------------

;

endblock;
