# Supplementary material for: cDNA sequences reveal considerable gene prediction inaccuracy in the Plasmodium falciparum genome
Source: BMC Genomics. 2007 Jul 27;8:255. doi: 10.1186/1471-2164-8-255 (PMC1978503; doi:10.1186/1471-2164-8-255)
Supplement: Additional file 3 — Genes with cDNA sequences not matching predicted CDS perfectly. Aligned cDNA and predicted CDS sequences can be viewed by double clicking the hyper-linked gene names in the Excel file. [file 1471-2164-8-255-S3.zip › MAL13P1.229.TXT]

#NEXUS

[!This data assembled using Sequencher, from Gene Codes Corporation.]
begin data;
   dimensions ntax=5 nchar=4288;
   format datatype=dna gap=- interleave=yes;
   matrix

MAL13P1.229                     TAGATGAACTTTTTAAAATTCTAGATATATGGAAAAAAACACATCATA
MAL13|MAL13P1.229               ------------------------------------------------
su_gi_contig_3773               ------------------------------------------------
gi|27159436|gb|CA856709.1|CA856 ------------------------------------------------
gi|21254480|gb|BQ451368.1|BQ451 ------------------------------------------------

MAL13P1.229                     TCATACCAAATGTATTATCAAGATTATATCAACTTAAAAAGATACACG
MAL13|MAL13P1.229               ------------------------------------------------
su_gi_contig_3773               ------------------------------------------------
gi|27159436|gb|CA856709.1|CA856 ------------------------------------------------
gi|21254480|gb|BQ451368.1|BQ451 ------------------------------------------------

MAL13P1.229                     ATAATGCTGATTCATTTTCTTCCAGAATTAACGGTAAGATGATATATA
MAL13|MAL13P1.229               ------------------------------------------------
su_gi_contig_3773               ------------------------------------------------
gi|27159436|gb|CA856709.1|CA856 ------------------------------------------------
gi|21254480|gb|BQ451368.1|BQ451 ------------------------------------------------

MAL13P1.229                     TATATAAACATGTATGTATGTATATATGTATGTATGTATATATGTATA
MAL13|MAL13P1.229               ------------------------------------------------
su_gi_contig_3773               ------------------------------------------------
gi|27159436|gb|CA856709.1|CA856 ------------------------------------------------
gi|21254480|gb|BQ451368.1|BQ451 ------------------------------------------------

MAL13P1.229                     TATGTATGTATGTATATATGTATGTATGTATATATGTATGTATATATG
MAL13|MAL13P1.229               ------------------------------------------------
su_gi_contig_3773               ------------------------------------------------
gi|27159436|gb|CA856709.1|CA856 ------------------------------------------------
gi|21254480|gb|BQ451368.1|BQ451 ------------------------------------------------

MAL13P1.229                     TATGTATGTATGTATATATCTATGTATGTATATTTTATATGTTTACAA
MAL13|MAL13P1.229               ------------------------------------------------
su_gi_contig_3773               ------------------------------------------------
gi|27159436|gb|CA856709.1|CA856 ------------------------------------------------
gi|21254480|gb|BQ451368.1|BQ451 ------------------------------------------------

MAL13P1.229                     TACATAATGCTATATTTGTTTATCAACACACAATGATGTTTTTATTTA
MAL13|MAL13P1.229               ------------------------------------------------
su_gi_contig_3773               ------------------------------------------------
gi|27159436|gb|CA856709.1|CA856 ------------------------------------------------
gi|21254480|gb|BQ451368.1|BQ451 ------------------------------------------------

MAL13P1.229                     TATACATATAAGCACTATTAATTATTACATTTAATTATATACATTTTT
MAL13|MAL13P1.229               ------------------------------------------------
su_gi_contig_3773               ------------------------------------------------
gi|27159436|gb|CA856709.1|CA856 ------------------------------------------------
gi|21254480|gb|BQ451368.1|BQ451 ------------------------------------------------

MAL13P1.229                     CCTTATATTAGATTTAGAAAATGAACAAATAAAGTTATCCGACACATT
MAL13|MAL13P1.229               ------------------------------------------------
su_gi_contig_3773               ------------------------------------------------
gi|27159436|gb|CA856709.1|CA856 ------------------------------------------------
gi|21254480|gb|BQ451368.1|BQ451 ------------------------------------------------

MAL13P1.229                     AAATATAGCAGAATCAAATATCAAATTAATTAATTCGAAAATGGATGA
MAL13|MAL13P1.229               ------------------------------------------------
su_gi_contig_3773               ------------------------------------------------
gi|27159436|gb|CA856709.1|CA856 ------------------------------------------------
gi|21254480|gb|BQ451368.1|BQ451 ------------------------------------------------

MAL13P1.229                     AAGTATAGAATTATTGAAAAATACATTAACGAAAATAGAATGTCAAAA
MAL13|MAL13P1.229               ------------------------------------------------
su_gi_contig_3773               ------------------------------------------------
gi|27159436|gb|CA856709.1|CA856 ------------------------------------------------
gi|21254480|gb|BQ451368.1|BQ451 ------------------------------------------------

MAL13P1.229                     CAGTACCTATAATAAATAAAAAAAAAGTATATATATATATATAAAATA
MAL13|MAL13P1.229               ------------------------------------------------
su_gi_contig_3773               ------------------------------------------------
gi|27159436|gb|CA856709.1|CA856 ------------------------------------------------
gi|21254480|gb|BQ451368.1|BQ451 ------------------------------------------------

MAL13P1.229                     TTATTATATTTTTTATTAATTTATATGTTTTTTTTTTTTTTTTTTCTT
MAL13|MAL13P1.229               ------------------------------------------------
su_gi_contig_3773               ------------------------------------------------
gi|27159436|gb|CA856709.1|CA856 ------------------------------------------------
gi|21254480|gb|BQ451368.1|BQ451 ------------------------------------------------

MAL13P1.229                     TTTTTTTCATTTTGGAATTAAAAGTATGTTGATAAAAGGATTATTTTT
MAL13|MAL13P1.229               ------------------------------------------------
su_gi_contig_3773               ------------------------------------------------
gi|27159436|gb|CA856709.1|CA856 ------------------------------------------------
gi|21254480|gb|BQ451368.1|BQ451 ------------------------------------------------

MAL13P1.229                     TCACTGTTTGGTATTTTATATTATATAAAAGTATATGTGAATATATAT
MAL13|MAL13P1.229               ------------------------------------------------
su_gi_contig_3773               ------------------------------------------------
gi|27159436|gb|CA856709.1|CA856 ------------------------------------------------
gi|21254480|gb|BQ451368.1|BQ451 ------------------------------------------------

MAL13P1.229                     ATATATATATATATATATAAATATTATTTTATTTTATTTTATTTTATT
MAL13|MAL13P1.229               ------------------------------------------------
su_gi_contig_3773               ------------------------------------------------
gi|27159436|gb|CA856709.1|CA856 ------------------------------------------------
gi|21254480|gb|BQ451368.1|BQ451 ------------------------------------------------

MAL13P1.229                     TATTTTATAATTACACGTCAAAAAAAAAAAAAAAAAATTAATTAGTTC
MAL13|MAL13P1.229               ------------------------------------------------
su_gi_contig_3773               ------------------------------------------------
gi|27159436|gb|CA856709.1|CA856 ------------------------------------------------
gi|21254480|gb|BQ451368.1|BQ451 ------------------------------------------------

MAL13P1.229                     AAACTTTATTTTTTCCTTTGGTTCATTTATTCCTATTTTGTTCATACA
MAL13|MAL13P1.229               ------------------------------------------------
su_gi_contig_3773               ------------------------------------------------
gi|27159436|gb|CA856709.1|CA856 ------------------------------------------------
gi|21254480|gb|BQ451368.1|BQ451 ------------------------------------------------

MAL13P1.229                     AATATATTAACACATTTTTTTCTAATCATTTTGAGAAATAAAATGTAA
MAL13|MAL13P1.229               ------------------------------------------------
su_gi_contig_3773               ------------------------------------------------
gi|27159436|gb|CA856709.1|CA856 ------------------------------------------------
gi|21254480|gb|BQ451368.1|BQ451 ------------------------------------------------

MAL13P1.229                     ATATGTATATGCTAATTAATGTATAAATCATATTATTCATAAAAAAAT
MAL13|MAL13P1.229               ------------------------------------------------
su_gi_contig_3773               ------------------------------------------------
gi|27159436|gb|CA856709.1|CA856 ------------------------------------------------
gi|21254480|gb|BQ451368.1|BQ451 ------------------------------------------------

MAL13P1.229                     AAAAGGGAAAATCAAAATGTAAAAAAATTTTATAAATAAATATATATA
MAL13|MAL13P1.229               ------------------------------------------------
su_gi_contig_3773               ------------------------------------------------
gi|27159436|gb|CA856709.1|CA856 ------------------------------------------------
gi|21254480|gb|BQ451368.1|BQ451 ------------------------------------------------

MAL13P1.229                     TATATATATATATATATTACGTGTTTTTTTTTTTTTTTTTTTTTTTTT
MAL13|MAL13P1.229               ------------------------------------------------
su_gi_contig_3773               ------------------------------------------------
gi|27159436|gb|CA856709.1|CA856 ------------------------------------------------
gi|21254480|gb|BQ451368.1|BQ451 ------------------------------------------------

MAL13P1.229                     TTTTTTTTTTTTTTTCTTTTTATATGGAAGAACTCATAAGACAAATAT
MAL13|MAL13P1.229               ------------------------------------------------
su_gi_contig_3773               ------------------------------------------------
gi|27159436|gb|CA856709.1|CA856 ------------------------------------------------
gi|21254480|gb|BQ451368.1|BQ451 ------------------------------------------------

MAL13P1.229                     ATTGGCTAGAACAAAAAAAGAAAAAATAAAATAATTAAAAAGAATAAA
MAL13|MAL13P1.229               ------------------------------------------------
su_gi_contig_3773               ------------------------------------------------
gi|27159436|gb|CA856709.1|CA856 ------------------------------------------------
gi|21254480|gb|BQ451368.1|BQ451 ------------------------------------------------

MAL13P1.229                     ATTAAATGAAATATATAAGCACATATATAATGTTGCCATTATTTATAC
MAL13|MAL13P1.229               ------------------------------------------------
su_gi_contig_3773               ------------------------------------------------
gi|27159436|gb|CA856709.1|CA856 ------------------------------------------------
gi|21254480|gb|BQ451368.1|BQ451 ------------------------------------------------

MAL13P1.229                     TAAATAAAAATATGCTTAATACACGTAATATGATATAATATATATTTT
MAL13|MAL13P1.229               ------------------------------------------------
su_gi_contig_3773               ------------------------------------------------
gi|27159436|gb|CA856709.1|CA856 ------------------------------------------------
gi|21254480|gb|BQ451368.1|BQ451 ------------------------------------------------

MAL13P1.229                     TTAATTTATTTTATATTTGTTTTTTTGTTTTTTTCATTTGGATGATAT
MAL13|MAL13P1.229               ------------------------------------------------
su_gi_contig_3773               ------------------------------------------------
gi|27159436|gb|CA856709.1|CA856 ------------------------------------------------
gi|21254480|gb|BQ451368.1|BQ451 ------------------------------------------------

MAL13P1.229                     TAATTGTTTTTTTTAGTTTTTTTTTTTTTTATTTAAAATTGTATTGTT
MAL13|MAL13P1.229               ------------------------------------------------
su_gi_contig_3773               ------------------------------------------------
gi|27159436|gb|CA856709.1|CA856 ------------------------------------------------
gi|21254480|gb|BQ451368.1|BQ451 ------------------------------------------------

MAL13P1.229                     ATAAATACATATATTAAGAATTGAAATATATGTATATTTATGTTTTTA
MAL13|MAL13P1.229               ------------------------------------------------
su_gi_contig_3773               ------------------------------------------------
gi|27159436|gb|CA856709.1|CA856 ------------------------------------------------
gi|21254480|gb|BQ451368.1|BQ451 ------------------------------------------------

MAL13P1.229                     TACATTAATATATATTCATATATATAATTATATATATATAATATATAT
MAL13|MAL13P1.229               ------------------------------------------------
su_gi_contig_3773               ------------------------------------------------
gi|27159436|gb|CA856709.1|CA856 ------------------------------------------------
gi|21254480|gb|BQ451368.1|BQ451 ------------------------------------------------

MAL13P1.229                     ATATATATATGTTTAGATGCTTTGTTAATTCGTAATTTTCTTGATATT
MAL13|MAL13P1.229               ------------------------------------------------
su_gi_contig_3773               ------------------------------------------------
gi|27159436|gb|CA856709.1|CA856 ------------------------------------------------
gi|21254480|gb|BQ451368.1|BQ451 ------------------------------------------------

MAL13P1.229                     TGCAAAACATAATGGAAGATATATTAGATAACATCGAGATAAAGAATT
MAL13|MAL13P1.229               -----------ATGGAAGATATATTAGATAACATCGAGATAAAGAATT
su_gi_contig_3773               ------------------------------------------------
gi|27159436|gb|CA856709.1|CA856 ------------------------------------------------
gi|21254480|gb|BQ451368.1|BQ451 ------------------------------------------------

MAL13P1.229                     CTTTACAGAAACAAATAAATGAAGTTATGGATGAAAATGAAAAACAAT
MAL13|MAL13P1.229               CTTTACAGAAACAAATAAATGAAGTTATGGATGAAAATGAAAAACAAT
su_gi_contig_3773               ------------------------------------------------
gi|27159436|gb|CA856709.1|CA856 ------------------------------------------------
gi|21254480|gb|BQ451368.1|BQ451 ------------------------------------------------

MAL13P1.229                     ATAATGAGATAAAAGCATACATAGAAAATGAAAAAAGTAAAAAAATAA
MAL13|MAL13P1.229               ATAATGAGATAAAAGCATACATAGAAAATGAAAAAA------------
su_gi_contig_3773               ------------------------AAAATGAAAAAA------------
gi|27159436|gb|CA856709.1|CA856 ------------------------------------------------
gi|21254480|gb|BQ451368.1|BQ451 ------------------------AAAATGAAAAAA------------

MAL13P1.229                     AATAAAATAAATTAAAATAGCATATATATATATATATATAATATGTGT
MAL13|MAL13P1.229               ------------------------------------------------
su_gi_contig_3773               ------------------------------------------------
gi|27159436|gb|CA856709.1|CA856 ------------------------------------------------
gi|21254480|gb|BQ451368.1|BQ451 ------------------------------------------------

MAL13P1.229                     AAGCATATAATAGTATATTCTTATAATTCATATATTAGATACATCTTT
MAL13|MAL13P1.229               --------------------------------------ATACATCTTT
su_gi_contig_3773               ------------------------------------------------
gi|27159436|gb|CA856709.1|CA856 ------------------------------------------------
gi|21254480|gb|BQ451368.1|BQ451 ------------------------------------------------

MAL13P1.229                     ATGTACATATATGTCTTTACTTCTTTTTCCTTTGTTAAAAGAGCAAAT
MAL13|MAL13P1.229               ATGTACATATATGTCTTTACTTCTTTTTCCTTTGTTAAAAGAGCAAAT
su_gi_contig_3773               -----------------------------------------AGCAAAT
gi|27159436|gb|CA856709.1|CA856 ------------------------------------------------
gi|21254480|gb|BQ451368.1|BQ451 -----------------------------------------AGCAAAT

MAL13P1.229                     AGAAATTATGAAGAATAAAACTAAAGAAAAAAAGATATCAATAAATCG
MAL13|MAL13P1.229               AGAAATTATGAAGAATAAAACTAAAGAAAAAAAGATATCAATAAATCG
su_gi_contig_3773               AGAAATTATGAAGAATAAAACTAAAGAAAAAAAGATATCAATAAATCG
gi|27159436|gb|CA856709.1|CA856 ------------------------------------------------
gi|21254480|gb|BQ451368.1|BQ451 AGAAATTATGAAGAATAAAACTAAAGAAAAAAAGATATCAATAAATCG

MAL13P1.229                     GTTAAATCATGGTATGAAACAAAATTTATGTGGCGAACATATATATAT
MAL13|MAL13P1.229               GTTAAATCATG-------------------------------------
su_gi_contig_3773               GTTAAATCATG-------------------------------------
gi|27159436|gb|CA856709.1|CA856 ------------------------------------------------
gi|21254480|gb|BQ451368.1|BQ451 GTTAAATCATG-------------------------------------

MAL13P1.229                     GTATATATTTATGCATATGATAAAAATTAAAAAATATTCCACACATTA
MAL13|MAL13P1.229               ------------------------------------------------
su_gi_contig_3773               ------------------------------------------------
gi|27159436|gb|CA856709.1|CA856 ------------------------------------------------
gi|21254480|gb|BQ451368.1|BQ451 ------------------------------------------------

MAL13P1.229                     ATATATATATATATATATATATATACATATATTTATTTATATATTGAT
MAL13|MAL13P1.229               ------------------------------------------------
su_gi_contig_3773               ------------------------------------------------
gi|27159436|gb|CA856709.1|CA856 ------------------------------------------------
gi|21254480|gb|BQ451368.1|BQ451 ------------------------------------------------

MAL13P1.229                     AAATTTAGAGATTGAGGCTAACACGGTATTGGTCACAGAATTGAAGGA
MAL13|MAL13P1.229               --------AGATTGAGGCTAACACGGTATTGGTCACAGAATTGAAGGA
su_gi_contig_3773               --------AGATTGAGGCTAACACGGTATTGGTCACAGAATTGAAGGA
gi|27159436|gb|CA856709.1|CA856 ------------------------------------------------
gi|21254480|gb|BQ451368.1|BQ451 --------AGATTGAGGCTAACACGGTATTGGTCACAGAATTGAAGGA

MAL13P1.229                     AAGTGTGATGGTAATATATGAACAAACATAAATATATATTTATTTCAA
MAL13|MAL13P1.229               AAGTGTGATG--------------------------------------
su_gi_contig_3773               AAGTGTGATG--------------------------------------
gi|27159436|gb|CA856709.1|CA856 ------------------------------------------------
gi|21254480|gb|BQ451368.1|BQ451 AAGTGTGATG--------------------------------------

MAL13P1.229                     TAAACATATTCATATATATATTATATTTACATGTAGGAGGAGGAAAAA
MAL13|MAL13P1.229               ------------------------------------GAGGAGGAAAAA
su_gi_contig_3773               ------------------------------------GAGGAGGAAAAA
gi|27159436|gb|CA856709.1|CA856 ------------------------------------------------
gi|21254480|gb|BQ451368.1|BQ451 ------------------------------------GAGGAGGAAAAA

MAL13P1.229                     AAATTAGAGGAATATCCCAAATTAATTTCTGAGATTAATAATAAATTA
MAL13|MAL13P1.229               AAATTAGAGGAATATCCCAAATTAATTTCTGAGATTAATAATAAATTA
su_gi_contig_3773               AA-TTAGAGGAATATCCCAAATTAATTTCTGAGATTAATAATAAATTA
gi|27159436|gb|CA856709.1|CA856 ------------------------------------------------
gi|21254480|gb|BQ451368.1|BQ451 AA-TTAGAGGAATATCCCAAATTAATTTCTGAGATTAATAATAAATTA

MAL13P1.229                     AATTTAATTTTAAAAAATTTTGATTCGTCCAAATTGGGTACATACCAT
MAL13|MAL13P1.229               AATTTAATTTTAAAAAATTTTGATTCGTCCAAATTGG-----------
su_gi_contig_3773               AATTTAATTTTAAAAAATTTTGATTCGTCCAAATTGG-----------
gi|27159436|gb|CA856709.1|CA856 ----------------------ATTCGTCCAAATTGG-----------
gi|21254480|gb|BQ451368.1|BQ451 AATTTAATTTTAAAAAATTTTGATTCGTCCAAATTGG-----------

MAL13P1.229                     ATATATATATATATATATATATATATATATATATATATATATATATAT
MAL13|MAL13P1.229               ------------------------------------------------
su_gi_contig_3773               ------------------------------------------------
gi|27159436|gb|CA856709.1|CA856 ------------------------------------------------
gi|21254480|gb|BQ451368.1|BQ451 ------------------------------------------------

MAL13P1.229                     ATTTATTTATTTATTTGTTTCTTTATTTTATTTTTATTTTAGAATATA
MAL13|MAL13P1.229               ------------------------------------------AATATA
su_gi_contig_3773               ------------------------------------------AATATA
gi|27159436|gb|CA856709.1|CA856 ------------------------------------------AATATA
gi|21254480|gb|BQ451368.1|BQ451 ------------------------------------------AATATA

MAL13P1.229                     ATACAGTTAAATTACACAAGGATTATATTCAAGGAGAATGGAAGAAAA
MAL13|MAL13P1.229               ATACAGTTAAATTACACAAGGATTATATTCAAGGAGAATGGAAGAAAA
su_gi_contig_3773               ATACAGTTAAATTACACAAGGATTATATTCAAGGAGAATGGAAGAAAA
gi|27159436|gb|CA856709.1|CA856 ATACAGTTAAATTACACAAGGATTATATTCAAGGAGAATGGAAGAAAA
gi|21254480|gb|BQ451368.1|BQ451 ATACAGTTAAATTACACAAGGATTATATTCAAGGAGAATGGAAGAAAA

MAL13P1.229                     AACTAGAAACCTTGTATAAGCTTTTAGGGTTTGAAATAATATTAGAAG
MAL13|MAL13P1.229               AACTAGAAACCTTGTATAAGCTTTTAGGGTTTGAAATAATATTAGAAG
su_gi_contig_3773               AACTAGAAACCTTGTATAAGCTTTTAGGGTTTGAAATAATATTAGAAG
gi|27159436|gb|CA856709.1|CA856 AACTAGAAACCTTGTATAAGCTTTTAGGGTTTGAAATAATATTAGAAG
gi|21254480|gb|BQ451368.1|BQ451 AACTAGAAACCTTGTATAAGCTTTTAGGGTTTGAAATAATATTAGAAG

MAL13P1.229                     GTGAGGATTTATAAATTATGTACATATATTTATATATATATATATATA
MAL13|MAL13P1.229               ------------------------------------------------
su_gi_contig_3773               ------------------------------------------------
gi|27159436|gb|CA856709.1|CA856 ------------------------------------------------
gi|21254480|gb|BQ451368.1|BQ451 ------------------------------------------------

MAL13P1.229                     TATATTTATTTATTTATTTAAAAATTCAGATGATAAAATAGTTATAGA
MAL13|MAL13P1.229               -----------------------------ATGATAAAATAGTTATAGA
su_gi_contig_3773               -----------------------------ATGATAAAATAGTTATAGA
gi|27159436|gb|CA856709.1|CA856 -----------------------------ATGATAAAATAGTTATAGA
gi|21254480|gb|BQ451368.1|BQ451 -----------------------------ATGATAAAATAGTTATAGA

MAL13P1.229                     GTTTTCAAATATTCAAGATTCTGAACCACAAAAGAAATATCGAGCAAC
MAL13|MAL13P1.229               GTTTTCAAATATTCAAGATTCTGAACCACAAAAGAAATATCGAGCAAC
su_gi_contig_3773               GTTTTCAAATATTCAAGATTCTGAACCACAAAAGAAATATCGAGCAAC
gi|27159436|gb|CA856709.1|CA856 GTTTTCAAATATTCAAGATTCTGAACCACAAAAGAAATATCGAGCAAC
gi|21254480|gb|BQ451368.1|BQ451 GTTTTCAAATATTCAAGATTCTGAACCACAAAAGAAATATCGAGCAAC

MAL13P1.229                     TCTTGTTTTGAAAAATGGGATATATGAAGGTAACACATATAAAAATCT
MAL13|MAL13P1.229               TCTTGTTTTGAAAAATGGGATATATGAAGDTAACACATATAAAAATCT
su_gi_contig_3773               TCTTGTTTTGAAAAATGGGATATATGAAG-------------------
gi|27159436|gb|CA856709.1|CA856 TCTTGTTTTGAAAAATGGGATATATGAAG-------------------
gi|21254480|gb|BQ451368.1|BQ451 TCTTGTTTTGAAAAATGGGATATATGAAG-------------------

MAL13P1.229                     TTTGTCCTTTTGTTATATGACATATATATATAATTAAAATTATGTTAA
MAL13|MAL13P1.229               TTTGTCCTTTT-------------------------------------
su_gi_contig_3773               ------------------------------------------------
gi|27159436|gb|CA856709.1|CA856 ------------------------------------------------
gi|21254480|gb|BQ451368.1|BQ451 ------------------------------------------------

MAL13P1.229                     TATATATATATATATATATTTTTATATAGTAATTGAAACGAACCCACG
MAL13|MAL13P1.229               -----------------------------TAATTGAAACGAACCCACG
su_gi_contig_3773               -----------------------------TAATTGAAACGAACCCACG
gi|27159436|gb|CA856709.1|CA856 -----------------------------TAATTGAAACGAACCCACG
gi|21254480|gb|BQ451368.1|BQ451 -----------------------------TAATTGAAACGAACCCACG

MAL13P1.229                     TATTAATAAATTTGAAGATTTTGTCGACAGTTTAAATAAAGGATTACC
MAL13|MAL13P1.229               TATTAATAAATTTGAAGATTTTGTCGACAGTTTAAATAAAGGATTACC
su_gi_contig_3773               TATTAATAAATTTGAAGATTTTGTCGACAGTTTAAATAAAGGATTACC
gi|27159436|gb|CA856709.1|CA856 TATTAATAAATTTGAAGATTTTGTCGACAGTTTAAATAAAGGATTACC
gi|21254480|gb|BQ451368.1|BQ451 TATTAATAAATTTGAAGATTTTGTCGACAGTTTAAATAAAGGATTACC

MAL13P1.229                     CTTCACTACTTTTTGTTGTCTACTCAGACGATCATTTAAAGAATTAAA
MAL13|MAL13P1.229               CTTCACTACTTTTTGTTGTCTACTCAGACGATCATTTAAAGAATTAAA
su_gi_contig_3773               CTTCACTACAATTTGTTGTCTACTCAGACGATCATTTAAAGAATTAAA
gi|27159436|gb|CA856709.1|CA856 CTTCACTACAATTTGTTGTCTACTCAGACGATCATTTAAAGAATTAAA
gi|21254480|gb|BQ451368.1|BQ451 CTTCACTACTTTTTG---------------------------------

MAL13P1.229                     ATAAATATAATTTGTTTAATATATATATATATATATATATATATATAT
MAL13|MAL13P1.229               ATAA--------------------------------------------
su_gi_contig_3773               ATAAATATAATTT-----------------------------------
gi|27159436|gb|CA856709.1|CA856 ATAAATATAATTT-----------------------------------
gi|21254480|gb|BQ451368.1|BQ451 ------------------------------------------------

MAL13P1.229                     ATATATTTATTTATTTATTTATTCAATTTTTTCTACTTTGTTTCATAA
MAL13|MAL13P1.229               ------------------------------------------------
su_gi_contig_3773               ------------------------------------------------
gi|27159436|gb|CA856709.1|CA856 ------------------------------------------------
gi|21254480|gb|BQ451368.1|BQ451 ------------------------------------------------

MAL13P1.229                     GTCTTAATTTTTTTTTTTTTTTTTATCAATTTATTAAAAGAATAACCG
MAL13|MAL13P1.229               ------------------------------------------------
su_gi_contig_3773               ------------------------------------------------
gi|27159436|gb|CA856709.1|CA856 ------------------------------------------------
gi|21254480|gb|BQ451368.1|BQ451 ------------------------------------------------

MAL13P1.229                     ACTTTGTAATAATACTTGTCACATATATGCATATACATATATATGTAT
MAL13|MAL13P1.229               ------------------------------------------------
su_gi_contig_3773               ------------------------------------------------
gi|27159436|gb|CA856709.1|CA856 ------------------------------------------------
gi|21254480|gb|BQ451368.1|BQ451 ------------------------------------------------

MAL13P1.229                     ATATATTCTTAAATATAAATTTTTTTTTAATAATTTTAAAGATATTCA
MAL13|MAL13P1.229               ------------------------------------------------
su_gi_contig_3773               ------------------------------------------------
gi|27159436|gb|CA856709.1|CA856 ------------------------------------------------
gi|21254480|gb|BQ451368.1|BQ451 ------------------------------------------------

MAL13P1.229                     AATGGTAAAAAGACGTTAAATTGTTTTTATTATTATATGTATAAAAAA
MAL13|MAL13P1.229               ------------------------------------------------
su_gi_contig_3773               ------------------------------------------------
gi|27159436|gb|CA856709.1|CA856 ------------------------------------------------
gi|21254480|gb|BQ451368.1|BQ451 ------------------------------------------------

MAL13P1.229                     AAAAATAAATAAATAAATTCATAATTAGGATCAGAATTTGAATTAAGA
MAL13|MAL13P1.229               ------------------------------------------------
su_gi_contig_3773               ------------------------------------------------
gi|27159436|gb|CA856709.1|CA856 ------------------------------------------------
gi|21254480|gb|BQ451368.1|BQ451 ------------------------------------------------

MAL13P1.229                     TTAAAAAAAAATAATATAATTAAAAATACGATAAAATTATATAAAAAC
MAL13|MAL13P1.229               ------------------------------------------------
su_gi_contig_3773               ------------------------------------------------
gi|27159436|gb|CA856709.1|CA856 ------------------------------------------------
gi|21254480|gb|BQ451368.1|BQ451 ------------------------------------------------

MAL13P1.229                     TGATATTATATCATATCCACTTAGAATATATATATGTATTTATGTATT
MAL13|MAL13P1.229               ------------------------------------------------
su_gi_contig_3773               ------------------------------------------------
gi|27159436|gb|CA856709.1|CA856 ------------------------------------------------
gi|21254480|gb|BQ451368.1|BQ451 ------------------------------------------------

MAL13P1.229                     AAGTCTTTTCTTTTTTTTAATTAACATATAGCAAGGTAAATACATATA
MAL13|MAL13P1.229               ------------------------------------------------
su_gi_contig_3773               ------------------------------------------------
gi|27159436|gb|CA856709.1|CA856 ------------------------------------------------
gi|21254480|gb|BQ451368.1|BQ451 ------------------------------------------------

MAL13P1.229                     TATATATATATATATATATATAATTACCATTTGCATATATTTTTTATA
MAL13|MAL13P1.229               ------------------------------------------------
su_gi_contig_3773               ------------------------------------------------
gi|27159436|gb|CA856709.1|CA856 ------------------------------------------------
gi|21254480|gb|BQ451368.1|BQ451 ------------------------------------------------

MAL13P1.229                     GATTGGTTGGGTGCATATAATTCGGAGTTTCATTAAATGAGCTTGTCA
MAL13|MAL13P1.229               ------------------------------------------------
su_gi_contig_3773               ------------------------------------------------
gi|27159436|gb|CA856709.1|CA856 ------------------------------------------------
gi|21254480|gb|BQ451368.1|BQ451 ------------------------------------------------

MAL13P1.229                     TATGTAATCCATATGAGGGTGCCATAAATGAATGTATATAATTTGAAT
MAL13|MAL13P1.229               ------------------------------------------------
su_gi_contig_3773               ------------------------------------------------
gi|27159436|gb|CA856709.1|CA856 ------------------------------------------------
gi|21254480|gb|BQ451368.1|BQ451 ------------------------------------------------

MAL13P1.229                     CTTCATAGGTTACGAAAAGATGATTTGGTGTATCTACAAATTTATAGA
MAL13|MAL13P1.229               ------------------------------------------------
su_gi_contig_3773               ------------------------------------------------
gi|27159436|gb|CA856709.1|CA856 ------------------------------------------------
gi|21254480|gb|BQ451368.1|BQ451 ------------------------------------------------

MAL13P1.229                     TAGAATCAAATATTAAGTGTTCATAAAAATTATTATTTGCATCATAAT
MAL13|MAL13P1.229               ------------------------------------------------
su_gi_contig_3773               ------------------------------------------------
gi|27159436|gb|CA856709.1|CA856 ------------------------------------------------
gi|21254480|gb|BQ451368.1|BQ451 ------------------------------------------------

MAL13P1.229                     TAATGTGAAATTTTCTATTTTTTGTTAAATCGTCATAATAATGAAACA
MAL13|MAL13P1.229               ------------------------------------------------
su_gi_contig_3773               ------------------------------------------------
gi|27159436|gb|CA856709.1|CA856 ------------------------------------------------
gi|21254480|gb|BQ451368.1|BQ451 ------------------------------------------------

MAL13P1.229                     AGGATTTAAATTGTCTTTTATTACACCATCTCCATATATTTAAATATG
MAL13|MAL13P1.229               ------------------------------------------------
su_gi_contig_3773               ------------------------------------------------
gi|27159436|gb|CA856709.1|CA856 ------------------------------------------------
gi|21254480|gb|BQ451368.1|BQ451 ------------------------------------------------

MAL13P1.229                     ATGTAGGCAGATTATAAAATTGTTTTTTATTTTTATCTTTTGTAATAT
MAL13|MAL13P1.229               ------------------------------------------------
su_gi_contig_3773               ------------------------------------------------
gi|27159436|gb|CA856709.1|CA856 ------------------------------------------------
gi|21254480|gb|BQ451368.1|BQ451 ------------------------------------------------

MAL13P1.229                     TATAAATAAATGATTCATCAGATAAAATTTTATTTTTGACAAATAATG
MAL13|MAL13P1.229               ------------------------------------------------
su_gi_contig_3773               ------------------------------------------------
gi|27159436|gb|CA856709.1|CA856 ------------------------------------------------
gi|21254480|gb|BQ451368.1|BQ451 ------------------------------------------------

MAL13P1.229                     AAGTATCATTTATTTGTTCCATGTTATTATATTTATTTTTATATTGAA
MAL13|MAL13P1.229               ------------------------------------------------
su_gi_contig_3773               ------------------------------------------------
gi|27159436|gb|CA856709.1|CA856 ------------------------------------------------
gi|21254480|gb|BQ451368.1|BQ451 ------------------------------------------------

MAL13P1.229                     TATTATTTTTTTTTATATTTCCAACATTACATGGTGGACATAATATAA
MAL13|MAL13P1.229               ------------------------------------------------
su_gi_contig_3773               ------------------------------------------------
gi|27159436|gb|CA856709.1|CA856 ------------------------------------------------
gi|21254480|gb|BQ451368.1|BQ451 ------------------------------------------------

MAL13P1.229                     TATTATCATGATATGCGCTATATTTTTTGTTCATACAATAATATTTAG
MAL13|MAL13P1.229               ------------------------------------------------
su_gi_contig_3773               ------------------------------------------------
gi|27159436|gb|CA856709.1|CA856 ------------------------------------------------
gi|21254480|gb|BQ451368.1|BQ451 ------------------------------------------------

MAL13P1.229                     AATTATAATTAGATTTCATATTAAATAAATATTTTAACTTCTCATTTT
MAL13|MAL13P1.229               ------------------------------------------------
su_gi_contig_3773               ------------------------------------------------
gi|27159436|gb|CA856709.1|CA856 ------------------------------------------------
gi|21254480|gb|BQ451368.1|BQ451 ------------------------------------------------

MAL13P1.229                     CTTTTGTATACATTGTTTCTATTATTATATTATCGTTATATAAACAGG
MAL13|MAL13P1.229               ------------------------------------------------
su_gi_contig_3773               ------------------------------------------------
gi|27159436|gb|CA856709.1|CA856 ------------------------------------------------
gi|21254480|gb|BQ451368.1|BQ451 ------------------------------------------------

MAL13P1.229                     TAGATGGGTATTTATATCTTAAATCAAATATAAACATTGAATTATTTG
MAL13|MAL13P1.229               ------------------------------------------------
su_gi_contig_3773               ------------------------------------------------
gi|27159436|gb|CA856709.1|CA856 ------------------------------------------------
gi|21254480|gb|BQ451368.1|BQ451 ------------------------------------------------

MAL13P1.229                     AATTTAATGATGTTAATGTTATTCCTGTTAAATCAATATCACAAAAAA
MAL13|MAL13P1.229               ------------------------------------------------
su_gi_contig_3773               ------------------------------------------------
gi|27159436|gb|CA856709.1|CA856 ------------------------------------------------
gi|21254480|gb|BQ451368.1|BQ451 ------------------------------------------------

MAL13P1.229                     AATTCGTAGTCTTATAATATTTTTTTGAATTTTCATAATCTATTAAGT
MAL13|MAL13P1.229               ------------------------------------------------
su_gi_contig_3773               ------------------------------------------------
gi|27159436|gb|CA856709.1|CA856 ------------------------------------------------
gi|21254480|gb|BQ451368.1|BQ451 ------------------------------------------------

MAL13P1.229                     TATAATTAATATAACATACATAATTCCCTAACCTTCTGTCATCAATTA
MAL13|MAL13P1.229               ------------------------------------------------
su_gi_contig_3773               ------------------------------------------------
gi|27159436|gb|CA856709.1|CA856 ------------------------------------------------
gi|21254480|gb|BQ451368.1|BQ451 ------------------------------------------------

MAL13P1.229                     ATATATTTTTTTTACTTAAAACTATATTTGTATTATCATCATAACAGC
MAL13|MAL13P1.229               ------------------------------------------------
su_gi_contig_3773               ------------------------------------------------
gi|27159436|gb|CA856709.1|CA856 ------------------------------------------------
gi|21254480|gb|BQ451368.1|BQ451 ------------------------------------------------

MAL13P1.229                     ACATTTTTTGAAAATCATCACTAATACTTTTGGAACTCTCAATACATT
MAL13|MAL13P1.229               ------------------------------------------------
su_gi_contig_3773               ------------------------------------------------
gi|27159436|gb|CA856709.1|CA856 ------------------------------------------------
gi|21254480|gb|BQ451368.1|BQ451 ------------------------------------------------

MAL13P1.229                     CTTTTTCTAAGTCTATTCTTTGGCATATTGTTTTGTTTAAACCAACGG
MAL13|MAL13P1.229               ------------------------------------------------
su_gi_contig_3773               ------------------------------------------------
gi|27159436|gb|CA856709.1|CA856 ------------------------------------------------
gi|21254480|gb|BQ451368.1|BQ451 ------------------------------------------------

MAL13P1.229                     TACATTTATTTCTTCC
MAL13|MAL13P1.229               ----------------
su_gi_contig_3773               ----------------
gi|27159436|gb|CA856709.1|CA856 ----------------
gi|21254480|gb|BQ451368.1|BQ451 ----------------

;

endblock;
