# Supplementary material for: cDNA sequences reveal considerable gene prediction inaccuracy in the Plasmodium falciparum genome
Source: BMC Genomics. 2007 Jul 27;8:255. doi: 10.1186/1471-2164-8-255 (PMC1978503; doi:10.1186/1471-2164-8-255)
Supplement: Additional file 3 — Genes with cDNA sequences not matching predicted CDS perfectly. Aligned cDNA and predicted CDS sequences can be viewed by double clicking the hyper-linked gene names in the Excel file. [file 1471-2164-8-255-S3.zip › MAL13P1.239.TXT]

#NEXUS

[!This data assembled using Sequencher, from Gene Codes Corporation.]
begin data;
   dimensions ntax=4 nchar=8956;
   format datatype=dna gap=- interleave=yes;
   matrix

MAL13P1.239                     AAGGAATATTTTAAAAACAAAATTTTTCAATACACTTTTAAAAATACA
MAL13|MAL13P1.239               ------------------------------------------------
su_gi_contig_7967               ------------------------------------------------
gi|21254114|gb|BQ451002.1|BQ451 ------------------------------------------------

MAL13P1.239                     TATGAATTTAATGATATAAATAATAAAAATATACACATTCTAGATATT
MAL13|MAL13P1.239               ------------------------------------------------
su_gi_contig_7967               ------------------------------------------------
gi|21254114|gb|BQ451002.1|BQ451 ------------------------------------------------

MAL13P1.239                     ATCGAAAGATACAAAAAATTAAAAAACGAGATTTTAATAGAAATATTA
MAL13|MAL13P1.239               ------------------------------------------------
su_gi_contig_7967               ------------------------------------------------
gi|21254114|gb|BQ451002.1|BQ451 ------------------------------------------------

MAL13P1.239                     AACACAAGTAATGATGATCAAATTATGAGTATCAAACAAAGTAATCTA
MAL13|MAL13P1.239               ------------------------------------------------
su_gi_contig_7967               ------------------------------------------------
gi|21254114|gb|BQ451002.1|BQ451 ------------------------------------------------

MAL13P1.239                     TACAAAAAAAAAAAAAAAAATTATATTCATTTATATCATAAAATAACA
MAL13|MAL13P1.239               ------------------------------------------------
su_gi_contig_7967               ------------------------------------------------
gi|21254114|gb|BQ451002.1|BQ451 ------------------------------------------------

MAL13P1.239                     GAATTAAAAGAAATAATAAAACAATATTATCATAATTATAATATAACT
MAL13|MAL13P1.239               ------------------------------------------------
su_gi_contig_7967               ------------------------------------------------
gi|21254114|gb|BQ451002.1|BQ451 ------------------------------------------------

MAL13P1.239                     TTATTTAATCAAAACAATGATTCCTTAAATAAAATAATGAACATAACC
MAL13|MAL13P1.239               ------------------------------------------------
su_gi_contig_7967               ------------------------------------------------
gi|21254114|gb|BQ451002.1|BQ451 ------------------------------------------------

MAL13P1.239                     ATTGAACAAAATGTTGAAAATGAGGAAAAGGATGATGTATCAAATTCA
MAL13|MAL13P1.239               ------------------------------------------------
su_gi_contig_7967               ------------------------------------------------
gi|21254114|gb|BQ451002.1|BQ451 ------------------------------------------------

MAL13P1.239                     CTAGGAAATGATAACGAAATGAAAAGTTATGATAAATATAAGGGTGAG
MAL13|MAL13P1.239               ------------------------------------------------
su_gi_contig_7967               ------------------------------------------------
gi|21254114|gb|BQ451002.1|BQ451 ------------------------------------------------

MAL13P1.239                     GACAAAAACTATAATGATGAACAAACATTACAAATAAATAAAAATAAA
MAL13|MAL13P1.239               ------------------------------------------------
su_gi_contig_7967               ------------------------------------------------
gi|21254114|gb|BQ451002.1|BQ451 ------------------------------------------------

MAL13P1.239                     TCGTTGACGAAATCGCATATAAGGGAGGATAAAATTATATTAGGTGAT
MAL13|MAL13P1.239               ------------------------------------------------
su_gi_contig_7967               ------------------------------------------------
gi|21254114|gb|BQ451002.1|BQ451 ------------------------------------------------

MAL13P1.239                     GATTCTTTAGGACATCTAATACAAAATATATTTAACATATAGAAAGGA
MAL13|MAL13P1.239               ------------------------------------------------
su_gi_contig_7967               ------------------------------------------------
gi|21254114|gb|BQ451002.1|BQ451 ------------------------------------------------

MAL13P1.239                     AATATATACATATGAATATATATATATATATATGTATATGTATACATT
MAL13|MAL13P1.239               ------------------------------------------------
su_gi_contig_7967               ------------------------------------------------
gi|21254114|gb|BQ451002.1|BQ451 ------------------------------------------------

MAL13P1.239                     AGTATGGTAAATATTTATTTTTTTTCAATATATATATATATATATATA
MAL13|MAL13P1.239               ------------------------------------------------
su_gi_contig_7967               ------------------------------------------------
gi|21254114|gb|BQ451002.1|BQ451 ------------------------------------------------

MAL13P1.239                     TATATATATAATTTTTTCTTTTTTTTTTATTGAACACATATACATGGT
MAL13|MAL13P1.239               ------------------------------------------------
su_gi_contig_7967               ------------------------------------------------
gi|21254114|gb|BQ451002.1|BQ451 ------------------------------------------------

MAL13P1.239                     CATTCTTGGAATCCTTTTCTTATCATAAAAAAAAAAAAAAAAAATATG
MAL13|MAL13P1.239               ------------------------------------------------
su_gi_contig_7967               ------------------------------------------------
gi|21254114|gb|BQ451002.1|BQ451 ------------------------------------------------

MAL13P1.239                     AAATTAAGTGTTTTGATATATATTCGCTTATTATATTTTATATTATAT
MAL13|MAL13P1.239               ------------------------------------------------
su_gi_contig_7967               ------------------------------------------------
gi|21254114|gb|BQ451002.1|BQ451 ------------------------------------------------

MAL13P1.239                     TATGCTATTTTATTTTCCTTTTATAATTAAAGAATAACATATACATTT
MAL13|MAL13P1.239               ------------------------------------------------
su_gi_contig_7967               ------------------------------------------------
gi|21254114|gb|BQ451002.1|BQ451 ------------------------------------------------

MAL13P1.239                     TTTTTTTTTTTTTTTTTTATTCATAATTAAATGTGTTTTTATAACAAC
MAL13|MAL13P1.239               ------------------------------------------------
su_gi_contig_7967               ------------------------------------------------
gi|21254114|gb|BQ451002.1|BQ451 ------------------------------------------------

MAL13P1.239                     ATAATTTTTGAATGTGTACGAAATATCTTATATAATTTTGTATTAATT
MAL13|MAL13P1.239               ------------------------------------------------
su_gi_contig_7967               ------------------------------------------------
gi|21254114|gb|BQ451002.1|BQ451 ------------------------------------------------

MAL13P1.239                     TTAATGAAGAGAAAAAAAAAAAAAAAAAAAATAAAATAAAATAATAAA
MAL13|MAL13P1.239               ------------------------------------------------
su_gi_contig_7967               ------------------------------------------------
gi|21254114|gb|BQ451002.1|BQ451 ------------------------------------------------

MAL13P1.239                     ATATAATATAATATAATATAATTTTTTTTTAATAATCAAAGAGACTAT
MAL13|MAL13P1.239               ------------------------------------------------
su_gi_contig_7967               ------------------------------------------------
gi|21254114|gb|BQ451002.1|BQ451 ------------------------------------------------

MAL13P1.239                     CAACATTAAATAAATTAATATATATATATATATATATATATATATATA
MAL13|MAL13P1.239               ------------------------------------------------
su_gi_contig_7967               ------------------------------------------------
gi|21254114|gb|BQ451002.1|BQ451 ------------------------------------------------

MAL13P1.239                     TATATATACACATATATATAATATATACATTTACGTTGATAATATATC
MAL13|MAL13P1.239               ------------------------------------------------
su_gi_contig_7967               ------------------------------------------------
gi|21254114|gb|BQ451002.1|BQ451 ------------------------------------------------

MAL13P1.239                     ATGCTCGTTATACTTTTTGAGAAAAAACTTATATATATTATTCTTAAG
MAL13|MAL13P1.239               ------------------------------------------------
su_gi_contig_7967               ------------------------------------------------
gi|21254114|gb|BQ451002.1|BQ451 ------------------------------------------------

MAL13P1.239                     TTGTATAAAAGGTATATACATAATTAAGAAGTATATTCTTAATATAAG
MAL13|MAL13P1.239               ------------------------------------------------
su_gi_contig_7967               ------------------------------------------------
gi|21254114|gb|BQ451002.1|BQ451 ------------------------------------------------

MAL13P1.239                     AGTCCAAAAAAATGGGATAATTTTTGATATATATATATAATATGTAAT
MAL13|MAL13P1.239               ------------------------------------------------
su_gi_contig_7967               ------------------------------------------------
gi|21254114|gb|BQ451002.1|BQ451 ------------------------------------------------

MAL13P1.239                     ACATTTCATTGTATGAATTTATTCATATTAATTTTTACAGAAATATAT
MAL13|MAL13P1.239               ------------------------------------------------
su_gi_contig_7967               ------------------------------------------------
gi|21254114|gb|BQ451002.1|BQ451 ------------------------------------------------

MAL13P1.239                     ATAGTAAATATATATAGTAAATATATATAGTAAATATAATATATACAT
MAL13|MAL13P1.239               ------------------------------------------------
su_gi_contig_7967               ------------------------------------------------
gi|21254114|gb|BQ451002.1|BQ451 ------------------------------------------------

MAL13P1.239                     AATATATATATATATATATATATATATATATAATATAGCCTTTTTGTA
MAL13|MAL13P1.239               ------------------------------------------------
su_gi_contig_7967               ------------------------------------------------
gi|21254114|gb|BQ451002.1|BQ451 ------------------------------------------------

MAL13P1.239                     TATGTTCCATATATATAACACATTTTATGATATGTTATAATTCTTTCC
MAL13|MAL13P1.239               ------------------------------------------------
su_gi_contig_7967               ------------------------------------------------
gi|21254114|gb|BQ451002.1|BQ451 ------------------------------------------------

MAL13P1.239                     TTCTGAAAAGAATGAGAGTATCAAATTTAATTGTTTTTCTGAAGAATG
MAL13|MAL13P1.239               -----------ATGAGAGTATCAAATTTAATTGTTTTTCTGAAGAATG
su_gi_contig_7967               ------------------------------------------------
gi|21254114|gb|BQ451002.1|BQ451 ------------------------------------------------

MAL13P1.239                     GAAAAGTAAATAAAAGAAGAAAACAAAATCCCCCGTGTTTTTTATTTT
MAL13|MAL13P1.239               GAAAAGTAAATAAAAGAAGAAAACAAAATCCCCCGTGTTTTTTATTTT
su_gi_contig_7967               ------------------------------------------------
gi|21254114|gb|BQ451002.1|BQ451 ------------------------------------------------

MAL13P1.239                     TGGGGAACAGGTATGAAAGTACAAGGGTAGTATCAAAAAAAGAAGACG
MAL13|MAL13P1.239               TGGGGAACAGGTATGAAAGTACAAGGGTAGTATCAAAAAAAGAAGACG
su_gi_contig_7967               ------------------------------------------------
gi|21254114|gb|BQ451002.1|BQ451 ------------------------------------------------

MAL13P1.239                     CCTCAAAAAATGAAACTAAGTATAATATAAATAATAAAGAATGTAGTG
MAL13|MAL13P1.239               CCTCAAAAAATGAAACTAAGTATAATATAAATAATAAAGAATGTAGTG
su_gi_contig_7967               ------------------------------------------------
gi|21254114|gb|BQ451002.1|BQ451 ------------------------------------------------

MAL13P1.239                     AAAATAAGAATAAATACGAGAGTACTGAAATATGTCCTTATTTTGAAG
MAL13|MAL13P1.239               AAAATAAGAATAAATACGAGAGTACTGAAATATGTCCTTATTTTGAAG
su_gi_contig_7967               ------------------------------------------------
gi|21254114|gb|BQ451002.1|BQ451 ------------------------------------------------

MAL13P1.239                     AAAAGAAAAATACAAATATAAATAAAAATGATAGTTATATAAAAATGA
MAL13|MAL13P1.239               AAAAGAAAAATACAAATATAAATAAAAATGATAGTTATATAAAAATGA
su_gi_contig_7967               ------------------------------------------------
gi|21254114|gb|BQ451002.1|BQ451 ------------------------------------------------

MAL13P1.239                     GTAAAGAATTAAATGAAAATCTAAAAGACCCTAATGTTAGTAGAAAGA
MAL13|MAL13P1.239               GTAAAGAATTAAATGAAAATCTAAAAGACCCTAATGTTAGTAGAAAGA
su_gi_contig_7967               ------------------------------------------------
gi|21254114|gb|BQ451002.1|BQ451 ------------------------------------------------

MAL13P1.239                     CATATGACATATTAAAATATTATGATGACAATAAAAATATAATAAGAA
MAL13|MAL13P1.239               CATATGACATATTAAAATATTATGATGACAATAAAAATATAATAAGAA
su_gi_contig_7967               ------------------------------------------------
gi|21254114|gb|BQ451002.1|BQ451 ------------------------------------------------

MAL13P1.239                     CAACTAGATATATATTAAAAGAACATATTAATTATAATATATATATTA
MAL13|MAL13P1.239               CAACTAGATATATATTAAAAGAACATATTAATTATAATATATATATTA
su_gi_contig_7967               ------------------------------------------------
gi|21254114|gb|BQ451002.1|BQ451 ------------------------------------------------

MAL13P1.239                     AAGAATTAAATATGTTTTATAATTATTTTTACAATGCTTATCCTTTTT
MAL13|MAL13P1.239               AAGAATTAAATATGTTTTATAATTATTTTTACAATGCTTATCCTTTTT
su_gi_contig_7967               ------------------------------------------------
gi|21254114|gb|BQ451002.1|BQ451 ------------------------------------------------

MAL13P1.239                     TTATAACAAAATATGTAAATTATATTAAAGAACAAATATTATTGAACT
MAL13|MAL13P1.239               TTATAACAAAATATGTAAATTATATTAAAGAACAAATATTATTGAACT
su_gi_contig_7967               ------------------------------------------------
gi|21254114|gb|BQ451002.1|BQ451 ------------------------------------------------

MAL13P1.239                     ATAATGATAATATGAAAATAAATACATTTTTTAGTAATTATAAAAATA
MAL13|MAL13P1.239               ATAATGATAATATGAAAATAAATACATTTTTTAGTAATTATAAAAATA
su_gi_contig_7967               ------------------------------------------------
gi|21254114|gb|BQ451002.1|BQ451 ------------------------------------------------

MAL13P1.239                     ATGAAAATATAAAAACGTTTTTGTCCTTATTTCATTATTTTAATGATA
MAL13|MAL13P1.239               ATGAAAATATAAAAACGTTTTTGTCCTTATTTCATTATTTTAATGATA
su_gi_contig_7967               ------------------------------------------------
gi|21254114|gb|BQ451002.1|BQ451 ------------------------------------------------

MAL13P1.239                     AAAATAATCTATTTGTAAATAATAATGATAATAATAATAATAATAATA
MAL13|MAL13P1.239               AAAATAATCTATTTGTAAATAATAATGATAATAATAATAATAATAATA
su_gi_contig_7967               ------------------------------------------------
gi|21254114|gb|BQ451002.1|BQ451 ------------------------------------------------

MAL13P1.239                     ATAATATACAAAAAGTTATTTTAAAAAGCTTACATTGTCCAAATAATG
MAL13|MAL13P1.239               ATAATATACAAAAAGTTATTTTAAAAAGCTTACATTGTCCAAATAATG
su_gi_contig_7967               ------------------------------------------------
gi|21254114|gb|BQ451002.1|BQ451 ------------------------------------------------

MAL13P1.239                     TTACACAATTTTTAAGAGGATTAAAAGATAATATATATTTTATTAATA
MAL13|MAL13P1.239               TTACACAATTTTTAAGAGGATTAAAAGATAATATATATTTTATTAATA
su_gi_contig_7967               ------------------------------------------------
gi|21254114|gb|BQ451002.1|BQ451 ------------------------------------------------

MAL13P1.239                     ATAAGAATAAAAAGGATTTATTACAAATAAAGGAAATATTTTGTGAAA
MAL13|MAL13P1.239               ATAAGAATAAAAAGGATTTATTACAAATAAAGGAAATATTTTGTGAAA
su_gi_contig_7967               ------------------------------------------------
gi|21254114|gb|BQ451002.1|BQ451 ------------------------------------------------

MAL13P1.239                     AAATATTAGAATGTATTGATAATATTAATGATATAAATAAAAAAATAG
MAL13|MAL13P1.239               AAATATTAGAATGTATTGATAATATTAATGATATAAATAAAAAAATAG
su_gi_contig_7967               ------------------------------------------------
gi|21254114|gb|BQ451002.1|BQ451 ------------------------------------------------

MAL13P1.239                     AAATTTTATTATATCTTTCTAATATATGTGATAATGATAAAACATATG
MAL13|MAL13P1.239               AAATTTTATTATATCTTTCTAATATATGTGATAATGATAAAACATATG
su_gi_contig_7967               ------------------------------------------------
gi|21254114|gb|BQ451002.1|BQ451 ------------------------------------------------

MAL13P1.239                     ATTCTCTATATATTATACATATTAATAAAAAAATAGAACAAATTTATG
MAL13|MAL13P1.239               ATTCTCTATATATTATACATATTAATAAAAAAATAGAACAAATTTATG
su_gi_contig_7967               ------------------------------------------------
gi|21254114|gb|BQ451002.1|BQ451 ------------------------------------------------

MAL13P1.239                     AAGAATTAAACAAGAAAAATAAAAAAACTGTAGAAGATCAATATATGA
MAL13|MAL13P1.239               AAGAATTAAACAAGAAAAATAAAAAAACTGTAGAAGATCAATATATGA
su_gi_contig_7967               ------------------------------------------------
gi|21254114|gb|BQ451002.1|BQ451 ------------------------------------------------

MAL13P1.239                     TGTTCTTATTATATAAAGAATATCTTTCATCAAAGAATGAAAAATATG
MAL13|MAL13P1.239               TGTTCTTATTATATAAAGAATATCTTTCATCAAAGAATGAAAAATATG
su_gi_contig_7967               ------------------------------------------------
gi|21254114|gb|BQ451002.1|BQ451 ------------------------------------------------

MAL13P1.239                     GTAAAATGGAAATAAAAAATTTTCTTTCTCAAGAATTATCATTTTATA
MAL13|MAL13P1.239               GTAAAATGGAAATAAAAAATTTTCTTTCTCAAGAATTATCATTTTATA
su_gi_contig_7967               ------------------------------------------------
gi|21254114|gb|BQ451002.1|BQ451 ------------------------------------------------

MAL13P1.239                     ACTTTTTAAAAAATGAAAATATTAATATATGTTTATTAAGTTTAATAT
MAL13|MAL13P1.239               ACTTTTTAAAAAATGAAAATATTAATATATGTTTATTAAGTTTAATAT
su_gi_contig_7967               ------------------------------------------------
gi|21254114|gb|BQ451002.1|BQ451 ------------------------------------------------

MAL13P1.239                     ATCGTGATTTGTCCTTTTTAAATAATTATGAAATTAAATATGTTTTGA
MAL13|MAL13P1.239               ATCGTGATTTGTCCTTTTTAAATAATTATGAAATTAAATATGTTTTGA
su_gi_contig_7967               ------------------------------------------------
gi|21254114|gb|BQ451002.1|BQ451 ------------------------------------------------

MAL13P1.239                     TGAATTTAGTGTACTCAAAAATAAGTAATTCAGAATTTTTTCTTTATT
MAL13|MAL13P1.239               TGAATTTAGTGTACTCAAAAATAAGTAATTCAGAATTTTTTCTTTATT
su_gi_contig_7967               ------------------------------------------------
gi|21254114|gb|BQ451002.1|BQ451 ------------------------------------------------

MAL13P1.239                     CCTCTAAAGAGGATTTTTTAAATAATAAAAAAATCAAGAGTCATGTCT
MAL13|MAL13P1.239               CCTCTAAAGAGGATTTTTTAAATAATAAAAAAATCAAGAGTCATGTCT
su_gi_contig_7967               ------------------------------------------------
gi|21254114|gb|BQ451002.1|BQ451 ------------------------------------------------

MAL13P1.239                     TATTCAATGAACAGAATAATAGCATAAATATAAATGAAAATAATATAT
MAL13|MAL13P1.239               TATTCAATGAACAGAATAATAGCATAAATATAAATGAAAATAATATAT
su_gi_contig_7967               ------------------------------------------------
gi|21254114|gb|BQ451002.1|BQ451 ------------------------------------------------

MAL13P1.239                     CGAAAATGGAAAATTATAAATTAAACGATGATGATAATAATCATAATA
MAL13|MAL13P1.239               CGAAAATGGAAAATTATAAATTAAACGATGATGATAATAATCATAATA
su_gi_contig_7967               ------------------------------------------------
gi|21254114|gb|BQ451002.1|BQ451 ------------------------------------------------

MAL13P1.239                     ATAATAATAATATGTTAAATAGTGGAATTCGTAATTTCTTTGCGAACT
MAL13|MAL13P1.239               ATAATAATAATATGTTAAATAGTGGAATTCGTAATTTCTTTGCGAACT
su_gi_contig_7967               ------------------------------------------------
gi|21254114|gb|BQ451002.1|BQ451 ------------------------------------------------

MAL13P1.239                     CTTTGTTGAGAAATAATTTTTTTGCCTCTCTTAAAAATGAAGACATGA
MAL13|MAL13P1.239               CTTTGTTGAGAAATAATTTTTTTGCCTCTCTTAAAAATGAAGACATGA
su_gi_contig_7967               ------------------------------------------------
gi|21254114|gb|BQ451002.1|BQ451 ------------------------------------------------

MAL13P1.239                     CACATTCATCAAATATATTAAATTATTATTCTCATAATGTAAATAATA
MAL13|MAL13P1.239               CACATTCATCAAATATATTAAATTATTATTCTCATAATGTAAATAATA
su_gi_contig_7967               ------------------------------------------------
gi|21254114|gb|BQ451002.1|BQ451 ------------------------------------------------

MAL13P1.239                     CAAATATACATAACTACGTTTTTTATAATTTACTCACTTCTATTATAC
MAL13|MAL13P1.239               CAAATATACATAACTACGTTTTTTATAATTTACTCACTTCTATTATAC
su_gi_contig_7967               ------------------------------------------------
gi|21254114|gb|BQ451002.1|BQ451 ------------------------------------------------

MAL13P1.239                     AATTAAATGAATCACAGAAAAAATCGTTTGATGTAATTTTGTTAAATA
MAL13|MAL13P1.239               AATTAAATGAATCACAGAAAAAATCGTTTGATGTAATTTTGTTAAATA
su_gi_contig_7967               ------------------------------------------------
gi|21254114|gb|BQ451002.1|BQ451 ------------------------------------------------

MAL13P1.239                     AAATGAAATTATTTTTATTACATAACCAAAAACATAATCATTATCATC
MAL13|MAL13P1.239               AAATGAAATTATTTTTATTACATAACCAAAAACATAATCATTATCATC
su_gi_contig_7967               ------------------------------------------------
gi|21254114|gb|BQ451002.1|BQ451 ------------------------------------------------

MAL13P1.239                     TAATTCCATATATTTTAAAGATTAAAGAAAATGTAGATTATATGAATA
MAL13|MAL13P1.239               TAATTCCATATATTTTAAAGATTAAAGAAAATGTAGATTATATGAATA
su_gi_contig_7967               ------------------------------------------------
gi|21254114|gb|BQ451002.1|BQ451 ------------------------------------------------

MAL13P1.239                     ACTTTATATTTATGAATAACATATTTCTAATAAAATATGTGTTAAAAT
MAL13|MAL13P1.239               ACTTTATATTTATGAATAACATATTTCTAATAAAATATGTGTTAAAAT
su_gi_contig_7967               ------------------------------------------------
gi|21254114|gb|BQ451002.1|BQ451 ------------------------------------------------

MAL13P1.239                     ATAAACATATATTTTCAAATAATTTATATTTATATATACTTAATGTTT
MAL13|MAL13P1.239               ATAAACATATATTTTCAAATAATTTATATTTATATATACTTAATGTTT
su_gi_contig_7967               ------------------------------------------------
gi|21254114|gb|BQ451002.1|BQ451 ------------------------------------------------

MAL13P1.239                     TTTGTAATACAGTTCAAATGATTAAGAAGTGCGATCATTTTACAGATA
MAL13|MAL13P1.239               TTTGTAATACAGTTCAAATGATTAAGAAGTGCGATCATTTTACAGATA
su_gi_contig_7967               ------------------------------------------------
gi|21254114|gb|BQ451002.1|BQ451 ------------------------------------------------

MAL13P1.239                     TAAATAAAAAAAATATGAACTTATTAAATGATTGTAAAAAAATTATTA
MAL13|MAL13P1.239               TAAATAAAAAAAATATGAACTTATTAAATGATTGTAAAAAAATTATTA
su_gi_contig_7967               ------------------------------------------------
gi|21254114|gb|BQ451002.1|BQ451 ------------------------------------------------

MAL13P1.239                     ATTATTTTATAAATGAAATATATTATTCTATAAATCTATATACATTAA
MAL13|MAL13P1.239               ATTATTTTATAAATGAAATATATTATTCTATAAATCTATATACATTAA
su_gi_contig_7967               ------------------------------------------------
gi|21254114|gb|BQ451002.1|BQ451 ------------------------------------------------

MAL13P1.239                     AAGAATTTATACAATTCGTTAATTTGTTGAATAAATTCCCTTCAAACT
MAL13|MAL13P1.239               AAGAATTTATACAATTCGTTAATTTGTTGAATAAATTCCCTTCAAACT
su_gi_contig_7967               ------------------------------------------------
gi|21254114|gb|BQ451002.1|BQ451 ------------------------------------------------

MAL13P1.239                     TTACATTCGAAATTAAAAATAATATATATCTTCAAAATGGGAATAAAA
MAL13|MAL13P1.239               TTACATTCGAAATTAAAAATAATATATATCTTCAAAATGGGAATAAAA
su_gi_contig_7967               ------------------------------------------------
gi|21254114|gb|BQ451002.1|BQ451 ------------------------------------------------

MAL13P1.239                     TGGAAAATATAAATAAATGTAATAATAATAATAATAATATAATGGATA
MAL13|MAL13P1.239               TGGAAAATATAAATAAATGTAATAATAATAATAATAATATAATGGATA
su_gi_contig_7967               ------------------------------------------------
gi|21254114|gb|BQ451002.1|BQ451 ------------------------------------------------

MAL13P1.239                     TAACAAATATTTTACATTTTAATAACGAATATATAAGTAACAAAATTG
MAL13|MAL13P1.239               TAACAAATATTTTACATTTTAATAACGAATATATAAGTAACAAAATTG
su_gi_contig_7967               ------------------------------------------------
gi|21254114|gb|BQ451002.1|BQ451 ------------------------------------------------

MAL13P1.239                     ATAATAATAATAATAATAATATTAAAATGGGTAGTAATATAATAGATA
MAL13|MAL13P1.239               ATAATAATAATAATAATAATATTAAAATGGGTAGTAATATAATAGATA
su_gi_contig_7967               ------------------------------------------------
gi|21254114|gb|BQ451002.1|BQ451 ------------------------------------------------

MAL13P1.239                     AAAATCTAAACATAGAATCAGATATATATGATAATAAAAATATAATTA
MAL13|MAL13P1.239               AAAATCTAAACATAGAATCAGATATATATGATAATAAAAATATAATTA
su_gi_contig_7967               ------------------------------------------------
gi|21254114|gb|BQ451002.1|BQ451 ------------------------------------------------

MAL13P1.239                     ATTCTAAGATTAGTGATAAACAAAATAATGTTTTATACTCTTCAATTT
MAL13|MAL13P1.239               ATTCTAAGATTAGTGATAAACAAAATAATGTTTTATACTCTTCAATTT
su_gi_contig_7967               ------------------------------------------------
gi|21254114|gb|BQ451002.1|BQ451 ------------------------------------------------

MAL13P1.239                     TAAACAAAAATAACTTTAAAACAAAAAAAAAAAATACACACTCTATTA
MAL13|MAL13P1.239               TAAACAAAAATAACTTTAAAACAAAAAAAAAAAATACACACTCTATTA
su_gi_contig_7967               ------------------------------------------------
gi|21254114|gb|BQ451002.1|BQ451 ------------------------------------------------

MAL13P1.239                     TTAATAAAGATGATTTTATTATACTAATATCACTATCAATTTTTAACG
MAL13|MAL13P1.239               TTAATAAAGATGATTTTATTATACTAATATCACTATCAATTTTTAACG
su_gi_contig_7967               ------------------------------------------------
gi|21254114|gb|BQ451002.1|BQ451 ------------------------------------------------

MAL13P1.239                     AAATTAATGAGGAATTTATATTCAAAATTAAAGAAAAAGAAAAAGATA
MAL13|MAL13P1.239               AAATTAATGAGGAATTTATATTCAAAATTAAAGAAAAAGAAAAAGATA
su_gi_contig_7967               ------------------------------------------------
gi|21254114|gb|BQ451002.1|BQ451 ------------------------------------------------

MAL13P1.239                     TACTTAAAAATAACAATATACAACATCAATATCAAATATATGAATATA
MAL13|MAL13P1.239               TACTTAAAAATAACAATATACAACATCAATATCAAATATATGAATATA
su_gi_contig_7967               ------------------------------------------------
gi|21254114|gb|BQ451002.1|BQ451 ------------------------------------------------

MAL13P1.239                     TAATTGAGAATCATTTTATTCCCTTTGTTAATAATACTTCAAATTATC
MAL13|MAL13P1.239               TAATTGAGAATCATTTTATTCCCTTTGTTAATAATACTTCAAATTATC
su_gi_contig_7967               ------------------------------------------------
gi|21254114|gb|BQ451002.1|BQ451 ------------------------------------------------

MAL13P1.239                     TTCATTTATTAAATCAAAAATATGATGAAAATACAAGAGAGCAAATTA
MAL13|MAL13P1.239               TTCATTTATTAAATCAAAAATATGATGAAAATACAAGAGAGCAAATTA
su_gi_contig_7967               ------------------------------------------------
gi|21254114|gb|BQ451002.1|BQ451 ------------------------------------------------

MAL13P1.239                     TGAACTATTTTATCATTTTTACATATATTAACCAATTGGAGATATCAG
MAL13|MAL13P1.239               TGAACTATTTTATCATTTTTACATATATTAACCAATTGGAGATATCAG
su_gi_contig_7967               ------------------------------------------------
gi|21254114|gb|BQ451002.1|BQ451 ------------------------------------------------

MAL13P1.239                     AAATATATTCACTAGTAAATGTAATGCATAAAATAAATAAATTCCAAT
MAL13|MAL13P1.239               AAATATATTCACTAGTAAATGTAATGCATAAAATAAATAAATTCCAAT
su_gi_contig_7967               ------------------------------------------------
gi|21254114|gb|BQ451002.1|BQ451 ------------------------------------------------

MAL13P1.239                     CTTTCATAGACTTTTACATATCTAAACATGTACAAAAAATTCTCAATG
MAL13|MAL13P1.239               CTTTCATAGACTTTTACATATCTAAACATGTACAAAAAATTCTCAATG
su_gi_contig_7967               ------------------------------------------------
gi|21254114|gb|BQ451002.1|BQ451 ------------------------------------------------

MAL13P1.239                     AAAAATGGGAACATATAATATATACCAAAAGAAGTGGGAAGAAAAAAG
MAL13|MAL13P1.239               AAAAATGGGAACATATAATATATACCAAAAGAAGTGGGAAGAAAAAAG
su_gi_contig_7967               ------------------------------------------------
gi|21254114|gb|BQ451002.1|BQ451 ------------------------------------------------

MAL13P1.239                     AGTTGGTTAATTATGAATTTGATGAAAATTATTTGGACGAATATATAA
MAL13|MAL13P1.239               AGTTGGTTAATTATGAATTTGATGAAAATTATTTGGACGAATATATAA
su_gi_contig_7967               ------------------------------------------------
gi|21254114|gb|BQ451002.1|BQ451 ------------------------------------------------

MAL13P1.239                     GTAGAGTGAATATTGAGAAAAGTATAAATAAACTGGAAAATATAAACA
MAL13|MAL13P1.239               GTAGAGTGAATATTGAGAAAAGTATAAATAAACTGGAAAATATAAACA
su_gi_contig_7967               ------------------------------------------------
gi|21254114|gb|BQ451002.1|BQ451 ------------------------------------------------

MAL13P1.239                     GTGTGGAAAATACAAACAATGTAGACAAAACAAACAATGTAGACAAAA
MAL13|MAL13P1.239               GTGTGGAAAATACAAACAATGTAGACAAAACAAACAATGTAGACAAAA
su_gi_contig_7967               ------------------------------------------------
gi|21254114|gb|BQ451002.1|BQ451 ------------------------------------------------

MAL13P1.239                     CAAATAATATAGACAAAACAAACAATGTAAACAAAACAAACAATGTAG
MAL13|MAL13P1.239               CAAATAATATAGACAAAACAAACAATGTAAACAAAACAAACAATGTAG
su_gi_contig_7967               ------------------------------------------------
gi|21254114|gb|BQ451002.1|BQ451 ------------------------------------------------

MAL13P1.239                     ACAAAACAAACAATGTAAACAAAACAAATAGTGTGAGTGAGAATGGAC
MAL13|MAL13P1.239               ACAAAACAAACAATGTAAACAAAACAAATAGTGTGAGTGAGAATGGAC
su_gi_contig_7967               ------------------------------------------------
gi|21254114|gb|BQ451002.1|BQ451 ------------------------------------------------

MAL13P1.239                     CTGTTTTATCCTCCCATTTTGAGCAAATTAATTTAAATACACATTTTA
MAL13|MAL13P1.239               CTGTTTTATCCTCCCATTTTGAGCAAATTAATTTAAATACACATTTTA
su_gi_contig_7967               ------------------------------------------------
gi|21254114|gb|BQ451002.1|BQ451 ------------------------------------------------

MAL13P1.239                     TGTACACGTCCAACTTTGAAAAATATTATTATGATTATGACATGAACA
MAL13|MAL13P1.239               TGTACACGTCCAACTTTGAAAAATATTATTATGATTATGACATGAACA
su_gi_contig_7967               ------------------------------------------------
gi|21254114|gb|BQ451002.1|BQ451 ------------------------------------------------

MAL13P1.239                     CAAGTATTATTAACTTGTTCATATTATTAAATGAAAAAAGCCAAACAA
MAL13|MAL13P1.239               CAAGTATTATTAACTTGTTCATATTATTAAATGAAAAAAGCCAAACAA
su_gi_contig_7967               ------------------------------------------------
gi|21254114|gb|BQ451002.1|BQ451 ------------------------------------------------

MAL13P1.239                     GAAATATGCTTGCAACATTTTTACCTTACATAGATTATAAAAAAATTA
MAL13|MAL13P1.239               GAAATATGCTTGCAACATTTTTACCTTACATAGATTATAAAAAAATTA
su_gi_contig_7967               ------------------------------------------------
gi|21254114|gb|BQ451002.1|BQ451 ------------------------------------------------

MAL13P1.239                     ATATTTTTAAAATTAATTTAAATAAATTTTTTTCTTCATCTTTTATAA
MAL13|MAL13P1.239               ATATTTTTAAAATTAATTTAAATAAATTTTTTTCTTCATCTTTTATAA
su_gi_contig_7967               ------------------------------------------------
gi|21254114|gb|BQ451002.1|BQ451 ------------------------------------------------

MAL13P1.239                     ATAATGAAGCAAATAAGGAAAAGGAAAATATTATAAAGGTTGAAGGCT
MAL13|MAL13P1.239               ATAATGAAGCAAATAAGGAAAAGGAAAATATTATAAAGGTTGAAGGCT
su_gi_contig_7967               ------------------------------------------------
gi|21254114|gb|BQ451002.1|BQ451 ------------------------------------------------

MAL13P1.239                     TAAATGAAAGATATAAGGACAAATTAAAGAAAATTAATAATTTGAACA
MAL13|MAL13P1.239               TAAATGAAAGATATAAGGACAAATTAAAGAAAATTAATAATTTGAACA
su_gi_contig_7967               ------------------------------------------------
gi|21254114|gb|BQ451002.1|BQ451 ------------------------------------------------

MAL13P1.239                     CCTTCTCATTAGATAATAATAATGATACCATATGCAATAATAATAATT
MAL13|MAL13P1.239               CCTTCTCATTAGATAATAATAATGATACCATATGCAATAATAATAATT
su_gi_contig_7967               ------------------------------------------------
gi|21254114|gb|BQ451002.1|BQ451 ------------------------------------------------

MAL13P1.239                     ATTACAATAGTAGTTGTGGAAATTATACTAATATATTGAATGGGTTAT
MAL13|MAL13P1.239               ATTACAATAGTAGTTGTGGAAATTATACTAATATATTGAATGGGTTAT
su_gi_contig_7967               ------------------------------------------------
gi|21254114|gb|BQ451002.1|BQ451 ------------------------------------------------

MAL13P1.239                     TTGGTGATTCTTTTAATATAAACAAAAATGAACATAACCAAAATATTA
MAL13|MAL13P1.239               TTGGTGATTCTTTTAATATAAACAAAAATGAACATAACCAAAATATTA
su_gi_contig_7967               ------------------------------------------------
gi|21254114|gb|BQ451002.1|BQ451 ------------------------------------------------

MAL13P1.239                     ATAATAATTATGAAGAATATACACTTAATCATCCTGTCATATATAATA
MAL13|MAL13P1.239               ATAATAATTATGAAGAATATACACTTAATCATCCTGTCATATATAATA
su_gi_contig_7967               ------------------------------------------------
gi|21254114|gb|BQ451002.1|BQ451 ------------------------------------------------

MAL13P1.239                     TTGTACAAAGTAGACTAAAGTATAATATCAATTTGAAAAATTATTTAG
MAL13|MAL13P1.239               TTGTACAAAGTAGACTAAAGTATAATATCAATTTGAAAAATTATTTAG
su_gi_contig_7967               ------------------------------------------------
gi|21254114|gb|BQ451002.1|BQ451 ------------------------------------------------

MAL13P1.239                     AAAATAATGAAAAGGACACTTCAAATGAAGAAATAAAACAATTCATGA
MAL13|MAL13P1.239               AAAATAATGAAAAGGACACTTCAAATGAAGAAATAAAACAATTCATGA
su_gi_contig_7967               ------------------------------------------------
gi|21254114|gb|BQ451002.1|BQ451 ------------------------------------------------

MAL13P1.239                     AGCAAGAAATGTTATCATTACAAAATATTACAAGTTTGATAAATTATA
MAL13|MAL13P1.239               AGCAAGAAATGTTATCATTACAAAATATTACAAGTTTGATAAATTATA
su_gi_contig_7967               ------------------------------------------------
gi|21254114|gb|BQ451002.1|BQ451 ------------------------------------------------

MAL13P1.239                     TAAATAATATAAAAGAAAATGATCCCAATTATGATATTAACCATAATA
MAL13|MAL13P1.239               TAAATAATATAAAAGAAAATGATCCCAATTATGATATTAACCATAATA
su_gi_contig_7967               ------------------------------------------------
gi|21254114|gb|BQ451002.1|BQ451 ------------------------------------------------

MAL13P1.239                     TTAGAAACAATACAAACAATTTTAATAATACAAATTGTGTTAATAATA
MAL13|MAL13P1.239               TTAGAAACAATACAAACAATTTTAATAATACAAATTGTGTTAATAATA
su_gi_contig_7967               ------------------------------------------------
gi|21254114|gb|BQ451002.1|BQ451 ------------------------------------------------

MAL13P1.239                     ATGATAACAATAATTATTCTTCTATGCATATGGATCTTTTAAATTTAG
MAL13|MAL13P1.239               ATGATAACAATAATTATTCTTCTATGCATATGGATCTTTTAAATTTAG
su_gi_contig_7967               ------------------------------------------------
gi|21254114|gb|BQ451002.1|BQ451 ------------------------------------------------

MAL13P1.239                     CATTAAAAAATCTCATTTTTTGTAAAAATGATATTGTAGATATTAAGA
MAL13|MAL13P1.239               CATTAAAAAATCTCATTTTTTGTAAAAATGATATTGTAGATATTAAGA
su_gi_contig_7967               ------------------------------------------------
gi|21254114|gb|BQ451002.1|BQ451 ------------------------------------------------

MAL13P1.239                     GCTATAGAATGATATCTAATGTGTTATTAAATATAAATAATATTTATC
MAL13|MAL13P1.239               GCTATAGAATGATATCTAATGTGTTATTAAATATAAATAATATTTATC
su_gi_contig_7967               ------------------------------------------------
gi|21254114|gb|BQ451002.1|BQ451 ------------------------------------------------

MAL13P1.239                     AAAAAATATATATATCATCAAAATATTCATATTTAAATATACTTATAA
MAL13|MAL13P1.239               AAAAAATATATATATCATCAAAATATTCATATTTAAATATACTTATAA
su_gi_contig_7967               ------------------------------------------------
gi|21254114|gb|BQ451002.1|BQ451 ------------------------------------------------

MAL13P1.239                     TGTATTATATTAAACGTATGGAAACGTTTTTACCCTTTTTTAACTTGC
MAL13|MAL13P1.239               TGTATTATATTAAACGTATGGAAACGTTTTTACCCTTTTTTAACTTGC
su_gi_contig_7967               ------------------------------------------------
gi|21254114|gb|BQ451002.1|BQ451 ------------------------------------------------

MAL13P1.239                     AAGATTATTTACAAATATTACAAATATATATAAAATATAATTTATCTA
MAL13|MAL13P1.239               AAGATTATTTACAAATATTACAAATATATATAAAATATAATTTATCTA
su_gi_contig_7967               ------------------------------------------------
gi|21254114|gb|BQ451002.1|BQ451 ------------------------------------------------

MAL13P1.239                     AAATTTATATGAAACATTTATATATTTTAAATAATGAATTAAATAAAA
MAL13|MAL13P1.239               AAATTTATATGAAACATTTATATATTTTAAATAATGAATTAAATAAAA
su_gi_contig_7967               ------------------------------------------------
gi|21254114|gb|BQ451002.1|BQ451 ------------------------------------------------

MAL13P1.239                     TGAATATAAAAAATATTAATTATCCTTTTGTTCATATCATCTTATATT
MAL13|MAL13P1.239               TGAATATAAAAAATATTAATTATCCTTTTGTTCATATCATCTTATATT
su_gi_contig_7967               ------------------------------------------------
gi|21254114|gb|BQ451002.1|BQ451 ------------------------------------------------

MAL13P1.239                     TCTATTTCAAATTAAATTATATAAATGAAACTTTTGTATTTAAATTAT
MAL13|MAL13P1.239               TCTATTTCAAATTAAATTATATAAATGAAACTTTTGTATTTAAATTAT
su_gi_contig_7967               ------------------------------------------------
gi|21254114|gb|BQ451002.1|BQ451 ------------------------------------------------

MAL13P1.239                     TAAATCATTATATCTCTTCATTAAATCAACAACAACATTATATGGATT
MAL13|MAL13P1.239               TAAATCATTATATCTCTTCATTAAATCAACAACAACATTATATGGATT
su_gi_contig_7967               ------------------------------------------------
gi|21254114|gb|BQ451002.1|BQ451 ------------------------------------------------

MAL13P1.239                     CATCCATTATACGTAATCTAATAAAAACTAATGATGTCTTAATTAATT
MAL13|MAL13P1.239               CATCCATTATACGTAATCTAATAAAAACTAATGATGTCTTAATTAATT
su_gi_contig_7967               ------------------------------------------------
gi|21254114|gb|BQ451002.1|BQ451 ------------------------------------------------

MAL13P1.239                     TGTGTGTAAAAAACAAGGATGTACTTTATTTTAATTATATGATTTTAC
MAL13|MAL13P1.239               TGTGTGTAAAAAACAAGGATGTACTTTATTTTAATTATATGATTTTAC
su_gi_contig_7967               ------------------------------------------------
gi|21254114|gb|BQ451002.1|BQ451 ------------------------------------------------

MAL13P1.239                     AAAAATATGGTAATTTTAAGGATAATTTAGAATTAGAGGAGAATGTAG
MAL13|MAL13P1.239               AAAAATATGGTAATTTTAAGGATAATTTAGAATTAGAGGAGAATGTAG
su_gi_contig_7967               ------------------------------------------------
gi|21254114|gb|BQ451002.1|BQ451 ------------------------------------------------

MAL13P1.239                     AAATGGACCAAAAGAATAATGCAGTACTTGAACAAAATAATATGGACC
MAL13|MAL13P1.239               AAATGGACCAAAAGAATAATGCAGTACTTGAACAAAATAATATGGACC
su_gi_contig_7967               ------------------------------------------------
gi|21254114|gb|BQ451002.1|BQ451 ------------------------------------------------

MAL13P1.239                     ATATAAATGAACATATTACATCGGCAATTAAAATAAATGATAATAGTT
MAL13|MAL13P1.239               ATATAAATGAACATATTACATCGGCAATTAAAATAAATGATAATAGTT
su_gi_contig_7967               ------------------------------------------------
gi|21254114|gb|BQ451002.1|BQ451 ------------------------------------------------

MAL13P1.239                     TAAGTACAAATGATACACCATCATCTTTTCAGTCTAAGGAACAGAAAG
MAL13|MAL13P1.239               TAAGTACAAATGATACACCATCATCTTTTCAGTCTAAGGAACAGAAAG
su_gi_contig_7967               ------------------------------------------------
gi|21254114|gb|BQ451002.1|BQ451 ------------------------------------------------

MAL13P1.239                     AACAAAATATAAATAAGAACCATTTAGAAAACAATACAAATAATAATA
MAL13|MAL13P1.239               AACAAAATATAAATAAGAACCATTTAGAAAACAATACAAATAATAATA
su_gi_contig_7967               ------------------------------------------------
gi|21254114|gb|BQ451002.1|BQ451 ------------------------------------------------

MAL13P1.239                     ATAATAATAATAATAATGAAAATTCTCATTATATGGAACAAAATAATG
MAL13|MAL13P1.239               ATAATAATAATAATAATGAAAATTCTCATTATATGGAACAAAATAATG
su_gi_contig_7967               ------------------------------------------------
gi|21254114|gb|BQ451002.1|BQ451 ------------------------------------------------

MAL13P1.239                     AAAATACAATAAACTATAATTCCTACACAATGCATTATAAAAACTTGG
MAL13|MAL13P1.239               AAAATACAATAAACTATAATTCCTACACAATGCATTATAAAAACTTGG
su_gi_contig_7967               ------------------------------------------------
gi|21254114|gb|BQ451002.1|BQ451 ------------------------------------------------

MAL13P1.239                     AAGTAAATCAAAACGAATCTACTACTTACGAAGAAATAGATAATTCTC
MAL13|MAL13P1.239               AAGTAAATCAAAACGAATCTACTACTTACGAAGAAATAGATAATTCTC
su_gi_contig_7967               ------------------------------------------------
gi|21254114|gb|BQ451002.1|BQ451 ------------------------------------------------

MAL13P1.239                     CTTATAGTACAAGTGATATTAATTATAATTCCAATAAAATTAATAAAA
MAL13|MAL13P1.239               CTTATAGTACAAGTGATATTAATTATAATTCCAATAAAATTAATAAAA
su_gi_contig_7967               ------------------------------------------------
gi|21254114|gb|BQ451002.1|BQ451 ------------------------------------------------

MAL13P1.239                     TCAATAATGCAAATAATAATGTTCAGAAAAATATTGTTACATCTAAAT
MAL13|MAL13P1.239               TCAATAATGCAAATAATAATGTTCAGAAAAATATTGTTACATCTAAAT
su_gi_contig_7967               ------------------------------------------------
gi|21254114|gb|BQ451002.1|BQ451 ------------------------------------------------

MAL13P1.239                     TCGAATTATCATTAAACCAGAAATTAAATATTATATATTTTCTTTGCA
MAL13|MAL13P1.239               TCGAATTATCATTAAACCAGAAATTAAATATTATATATTTTCTTTGCA
su_gi_contig_7967               ------------------------------------------------
gi|21254114|gb|BQ451002.1|BQ451 ------------------------------------------------

MAL13P1.239                     AATTTCATTTTTATAATGAAACAATAAAAAAGTTTTATTTGCAAGTAA
MAL13|MAL13P1.239               AATTTCATTTTTATAATGAAACAATAAAAAAGTTTTATTTGCAAGTAA
su_gi_contig_7967               ------------------------------------------------
gi|21254114|gb|BQ451002.1|BQ451 ------------------------------------------------

MAL13P1.239                     TTAACGAATGTATAAATAATAAAAATTCTAACATCAATGATGATGATT
MAL13|MAL13P1.239               TTAACGAATGTATAAATAATAAAAATTCTAACATCAATGATGATGATT
su_gi_contig_7967               ------------------------------------------------
gi|21254114|gb|BQ451002.1|BQ451 ------------------------------------------------

MAL13P1.239                     ATTGTAAATTATATGAAATTTATGTACAAGTTATACTCAATTTTTATT
MAL13|MAL13P1.239               ATTGTAAATTATATGAAATTTATGTACAAGTTATACTCAATTTTTATT
su_gi_contig_7967               ------------------------------------------------
gi|21254114|gb|BQ451002.1|BQ451 ------------------------------------------------

MAL13P1.239                     TTCTTTCATTCAATAAAAATAATAAATATATTAATTATATCTTAAGTA
MAL13|MAL13P1.239               TTCTTTCATTCAATAAAAATAATAAATATATTAATTATATCTTAAGTA
su_gi_contig_7967               ------------------------------------------------
gi|21254114|gb|BQ451002.1|BQ451 ------------------------------------------------

MAL13P1.239                     ATTTACCTTGTTATTATTGGTACAAAAGGGAAGAAGATAAATTAAATT
MAL13|MAL13P1.239               ATTTACCTTGTTATTATTGGTACAAAAGGGAAGAAGATAAATTAAATT
su_gi_contig_7967               ------------------------------------------------
gi|21254114|gb|BQ451002.1|BQ451 ------------------------------------------------

MAL13P1.239                     TTTTTATATCATCAAAAGAATATAATAATATATATCATATACTCAAAT
MAL13|MAL13P1.239               TTTTTATATCATCAAAAGAATATAATAATATATATCATATACTCAAAT
su_gi_contig_7967               ------------------------------------------------
gi|21254114|gb|BQ451002.1|BQ451 ------------------------------------------------

MAL13P1.239                     TGGTAAATTTACCTTTTCTCGTACCTACATTGACCGAAATTTACTTTA
MAL13|MAL13P1.239               TGGTAAATTTACCTTTTCTCGTACCTACATTGACCGAAATTTACTTTA
su_gi_contig_7967               ------------------------------------------------
gi|21254114|gb|BQ451002.1|BQ451 ------------------------------------------------

MAL13P1.239                     TTCATTTTTTTAATGATTCAAAAAAAGATAATTACAATAATCATATAC
MAL13|MAL13P1.239               TTCATTTTTTTAATGATTCAAAAAAAGATAATTACAATAATCATATAC
su_gi_contig_7967               ------------------------------------------------
gi|21254114|gb|BQ451002.1|BQ451 ------------------------------------------------

MAL13P1.239                     CAAATAATTGTTTGCATTATTATCAAAAATATAACTTGCTCATTGATG
MAL13|MAL13P1.239               CAAATAATTGTTTGCATTATTATCAAAAATATAACTTGCTCATTGATG
su_gi_contig_7967               ------------------------------------------------
gi|21254114|gb|BQ451002.1|BQ451 ------------------------------------------------

MAL13P1.239                     ATATCAAAAATAAGAATATTGCAATATTATGTGTTCCAGAGGAAAACG
MAL13|MAL13P1.239               ATATCAAAAATAAGAATATTGCAATATTATGTGTTCCAGAGGAAAACG
su_gi_contig_7967               ------------------------------------------------
gi|21254114|gb|BQ451002.1|BQ451 ------------------------------------------------

MAL13P1.239                     AATTACGGTAATTTAATTATAATGTGTATATGGATATATATATATATA
MAL13|MAL13P1.239               AATTACG-----------------------------------------
su_gi_contig_7967               ------------------------------------------------
gi|21254114|gb|BQ451002.1|BQ451 ------------------------------------------------

MAL13P1.239                     TATATATATATATATATATATTGTTTTCTACTTTAGCTAGATGTTCAT
MAL13|MAL13P1.239               ------------------------------------------------
su_gi_contig_7967               ------------------------------------------------
gi|21254114|gb|BQ451002.1|BQ451 ------------------------------------------------

MAL13P1.239                     AAAAATTATATAATATATATCTTTTTATTTTTTATATTAGCTAGTTGT
MAL13|MAL13P1.239               ------------------------------------------------
su_gi_contig_7967               ------------------------------------------------
gi|21254114|gb|BQ451002.1|BQ451 ------------------------------------------------

MAL13P1.239                     TCATAAAAATTATATAATATCTATCTTTTTTTTTTTTTTTTTTTTTAT
MAL13|MAL13P1.239               ------------------------------------------------
su_gi_contig_7967               -------------------------TTTTTTTTTTTTTTTTTTTTTAT
gi|21254114|gb|BQ451002.1|BQ451 -------------------------TTTTTTTTTTTTTTTTTTTTTAT

MAL13P1.239                     ATTAGCTAGTTGTTCATGAAAATTATATAATATATAATTTATTTCATT
MAL13|MAL13P1.239               ------------------------------------------------
su_gi_contig_7967               ATTAGCTAGTTGTTCATGAAAATTATATAATATATAATTTATTTCATT
gi|21254114|gb|BQ451002.1|BQ451 ATTAGCTAGTTGTTCATGAAAATTATATAATATATAATTTATTTCATT

MAL13P1.239                     TTTATCATTTTCTTCTTTCTTTTTAGGGATGGAAATAACAGTAAAAGG
MAL13|MAL13P1.239               --------------------------GGATGGAAATAACAGTAAAAGG
su_gi_contig_7967               TTTATCATTTTCTTCTTTCTTTTTAGGGATGGAAATAACAGTAAAAGG
gi|21254114|gb|BQ451002.1|BQ451 TTTATCATTTTCTTCTTTCTTTTTAGGGATGGAAATAACAGTAAAAGG

MAL13P1.239                     ATATTAATGAATGAGAGTTATTATATTTATGAGAATATTAAAAAGACC
MAL13|MAL13P1.239               ATATTAATGAATGAGAGTTATTATATTTATGAGAATATTAAAAAGACC
su_gi_contig_7967               ATATTAATGAATGAGAGTTATTATATTTATGAGAATATTAAAAAGACC
gi|21254114|gb|BQ451002.1|BQ451 ATATTAATGAATGAGAGTTATTATATTTATGAGAATATTAAAAAGACC

MAL13P1.239                     TATGCAACTTCATTGTTATTTCTAAGTGAAGTAATTTATAAAAAATAG
MAL13|MAL13P1.239               TATGCAACTTCATTGTTATTTCTAAGTGAA------------------
su_gi_contig_7967               TATGCAACTTCATTGTTATTTCTAAGTGAAGTAATTTATAAAAAATAG
gi|21254114|gb|BQ451002.1|BQ451 TATGCAACTTCATTGTTATTTCTAAGTGAAGTAATTTATAAAAAATAG

MAL13P1.239                     AATAAGAATATGAAATAAATAAAAATGTGTGAATATATAAATATCTCT
MAL13|MAL13P1.239               ------------------------------------------------
su_gi_contig_7967               AATAAGAATATGAAATAAATAAAAATGTGTGAATATATAAATATCTCT
gi|21254114|gb|BQ451002.1|BQ451 AATAAGAATATGAAATAAATAAAAATGTGTGAATATATAAATATCTCT

MAL13P1.239                     ATTATATTTAATAAAAATATATATATGTTTTGTTTTCACAATATTTTT
MAL13|MAL13P1.239               ------------------------------------------------
su_gi_contig_7967               ATTATATTTAATAAAAATATATATATGTTTTGTTTTCACAATATTTTT
gi|21254114|gb|BQ451002.1|BQ451 ATTATATTTAATAAAAATATATATATGTTTTGTTTTCACAATATTTTT

MAL13P1.239                     CATTCTTTTTATAATATTTATTATTTTTCTTTTTTTTCAGTGGAAAGG
MAL13|MAL13P1.239               ----------------------------------------TGGAAAGG
su_gi_contig_7967               CATTCTTTTTATAATATTTATTATTTTTCTTTTTTTTCAGTGGAAAGG
gi|21254114|gb|BQ451002.1|BQ451 CATTCTTTTTATAATATTTATTATTTTTCTTTTTTTTCAGTGGAAAGG

MAL13P1.239                     CTTAAGTACAGAAGGAAAATGTGATTACATTTTAAAAGTTATTCATTC
MAL13|MAL13P1.239               CTTAAGTACAGAAGGAAAATGTGATTACATTTTAAAAGTTATTCATTC
su_gi_contig_7967               CTTAAGTACAGAAGGAAAATGTGATTACATTTTAAAAGTTATTCATTC
gi|21254114|gb|BQ451002.1|BQ451 CTTAAGTACAGAAGGAAAATGTGATTACATTTTAAAAGTTATTCATTC

MAL13P1.239                     AGCAGTAAATAATTAAGCAGAACATTTATTTATTCATAATATATTTCC
MAL13|MAL13P1.239               AGCAGTAAATAATTAA--------------------------------
su_gi_contig_7967               AGCAGTAAATAATTAAGCAGAACATTTATTTATTCATAATATATTTCC
gi|21254114|gb|BQ451002.1|BQ451 AGCAGTAAATAATTAAGCAGAACATTTATTTATTCATAATATATTTCC

MAL13P1.239                     TGAAATCTATAAAAAGGATATACAAATAAATAAATATATATATATATA
MAL13|MAL13P1.239               ------------------------------------------------
su_gi_contig_7967               TGAAATTTCT--------------------------------------
gi|21254114|gb|BQ451002.1|BQ451 TGAAATTTCT--------------------------------------

MAL13P1.239                     TATATATTTATTTATTTATATTTATTTATTCTTTTTCATTTCATATAT
MAL13|MAL13P1.239               ------------------------------------------------
su_gi_contig_7967               ------------------------------------------------
gi|21254114|gb|BQ451002.1|BQ451 ------------------------------------------------

MAL13P1.239                     TTTTTTAAAATTATCTTTGTTATTGAGATAATACATTCAATTGAATTC
MAL13|MAL13P1.239               ------------------------------------------------
su_gi_contig_7967               ------------------------------------------------
gi|21254114|gb|BQ451002.1|BQ451 ------------------------------------------------

MAL13P1.239                     CTGTGTTGTAATTTTTTTTGTCTTTCTATTTTTTGCATCACTTCTTGT
MAL13|MAL13P1.239               ------------------------------------------------
su_gi_contig_7967               ------------------------------------------------
gi|21254114|gb|BQ451002.1|BQ451 ------------------------------------------------

MAL13P1.239                     TCTTTTAAGGGTCCACCTTCAAAAAAGGCTTCAACACATCTATGGATA
MAL13|MAL13P1.239               ------------------------------------------------
su_gi_contig_7967               ------------------------------------------------
gi|21254114|gb|BQ451002.1|BQ451 ------------------------------------------------

MAL13P1.239                     AATATATGCACACATACATAATATATATATATATATATATATATATAT
MAL13|MAL13P1.239               ------------------------------------------------
su_gi_contig_7967               ------------------------------------------------
gi|21254114|gb|BQ451002.1|BQ451 ------------------------------------------------

MAL13P1.239                     ATATATATATATATATATATATATTTATTTATTTATTTATTTATTTAT
MAL13|MAL13P1.239               ------------------------------------------------
su_gi_contig_7967               ------------------------------------------------
gi|21254114|gb|BQ451002.1|BQ451 ------------------------------------------------

MAL13P1.239                     TTATTATATTTTAACCTTCTCTCATCCGTTTTAATTGGTTTATAATCA
MAL13|MAL13P1.239               ------------------------------------------------
su_gi_contig_7967               ------------------------------------------------
gi|21254114|gb|BQ451002.1|BQ451 ------------------------------------------------

MAL13P1.239                     AGAAAGGTTAAACTTTTCAATTTATAAATAAATAATTTTCTGTAATTA
MAL13|MAL13P1.239               ------------------------------------------------
su_gi_contig_7967               ------------------------------------------------
gi|21254114|gb|BQ451002.1|BQ451 ------------------------------------------------

MAL13P1.239                     TTATATTTCAACAACTAGAAGAAAAATAATATATTATATAGGTATAAT
MAL13|MAL13P1.239               ------------------------------------------------
su_gi_contig_7967               ------------------------------------------------
gi|21254114|gb|BQ451002.1|BQ451 ------------------------------------------------

MAL13P1.239                     AGGACGATGTATATATATATATATTTATTTATTTATCCCTTCTTATTT
MAL13|MAL13P1.239               ------------------------------------------------
su_gi_contig_7967               ------------------------------------------------
gi|21254114|gb|BQ451002.1|BQ451 ------------------------------------------------

MAL13P1.239                     GAGTTATATATTTTAATTTTACGATTGGGTTGTTCATTAAATACAAAA
MAL13|MAL13P1.239               ------------------------------------------------
su_gi_contig_7967               ------------------------------------------------
gi|21254114|gb|BQ451002.1|BQ451 ------------------------------------------------

MAL13P1.239                     TAGACAGATTCTCTAACATTAACAAATTATCTAAAATGTCCTCATTTA
MAL13|MAL13P1.239               ------------------------------------------------
su_gi_contig_7967               ------------------------------------------------
gi|21254114|gb|BQ451002.1|BQ451 ------------------------------------------------

MAL13P1.239                     TTTGATTATTGCTTAAGTTTAAAATATATATTTTTTTATTTTTATGTA
MAL13|MAL13P1.239               ------------------------------------------------
su_gi_contig_7967               ------------------------------------------------
gi|21254114|gb|BQ451002.1|BQ451 ------------------------------------------------

MAL13P1.239                     ATATGGAAGTATTTGGAGATCCTTTACTACCTAAGCAATTATTGCTTA
MAL13|MAL13P1.239               ------------------------------------------------
su_gi_contig_7967               ------------------------------------------------
gi|21254114|gb|BQ451002.1|BQ451 ------------------------------------------------

MAL13P1.239                     AATTTAAATCTTCTAAGCAGTCCAAACATTCTAACATTAAGATAATAA
MAL13|MAL13P1.239               ------------------------------------------------
su_gi_contig_7967               ------------------------------------------------
gi|21254114|gb|BQ451002.1|BQ451 ------------------------------------------------

MAL13P1.239                     AAAAATATATATATATATATATCATAATTATATATTTGCATATTTCTT
MAL13|MAL13P1.239               ------------------------------------------------
su_gi_contig_7967               ------------------------------------------------
gi|21254114|gb|BQ451002.1|BQ451 ------------------------------------------------

MAL13P1.239                     CTCATTTATTTTTTACATTTTATGCGTTCATATATTAATTACCTAAAT
MAL13|MAL13P1.239               ------------------------------------------------
su_gi_contig_7967               ------------------------------------------------
gi|21254114|gb|BQ451002.1|BQ451 ------------------------------------------------

MAL13P1.239                     TTTCTATAACAAATATATTATTATCCTCCAAATTTAATATTCTCAATC
MAL13|MAL13P1.239               ------------------------------------------------
su_gi_contig_7967               ------------------------------------------------
gi|21254114|gb|BQ451002.1|BQ451 ------------------------------------------------

MAL13P1.239                     TTATCAAGTTATTCAAGTTTTCAATTCTTTTAATTTGATTGCAGTTGA
MAL13|MAL13P1.239               ------------------------------------------------
su_gi_contig_7967               ------------------------------------------------
gi|21254114|gb|BQ451002.1|BQ451 ------------------------------------------------

MAL13P1.239                     GATATCTTTTAAAATCAGAGAAAAAATGTATAAATCATTATAGAAAAA
MAL13|MAL13P1.239               ------------------------------------------------
su_gi_contig_7967               ------------------------------------------------
gi|21254114|gb|BQ451002.1|BQ451 ------------------------------------------------

MAL13P1.239                     ATACATATATATATATATATATATATATATATTTACTTATTTATTTAC
MAL13|MAL13P1.239               ------------------------------------------------
su_gi_contig_7967               ------------------------------------------------
gi|21254114|gb|BQ451002.1|BQ451 ------------------------------------------------

MAL13P1.239                     TAACAGGGCAATAAGATTTATACAACATTCAAGGCCCTCTATTTTTTC
MAL13|MAL13P1.239               ------------------------------------------------
su_gi_contig_7967               ------------------------------------------------
gi|21254114|gb|BQ451002.1|BQ451 ------------------------------------------------

MAL13P1.239                     TAAAGCTTTAAAAGGATAAACATATGTATTATATATTTAATAATAAAA
MAL13|MAL13P1.239               ------------------------------------------------
su_gi_contig_7967               ------------------------------------------------
gi|21254114|gb|BQ451002.1|BQ451 ------------------------------------------------

MAL13P1.239                     TTATTATCATTTTTTGTATGATAATAAGACAAATGTAAAAATATTTTC
MAL13|MAL13P1.239               ------------------------------------------------
su_gi_contig_7967               ------------------------------------------------
gi|21254114|gb|BQ451002.1|BQ451 ------------------------------------------------

MAL13P1.239                     TTAATTATTTTTTTTTTAATTTTTTTTTTTAAGAAACCGTTATTGTTT
MAL13|MAL13P1.239               ------------------------------------------------
su_gi_contig_7967               ------------------------------------------------
gi|21254114|gb|BQ451002.1|BQ451 ------------------------------------------------

MAL13P1.239                     AGATATAATGTTTTTAAATTATGTAGATTCTGAAGACATTCTATTTTG
MAL13|MAL13P1.239               ------------------------------------------------
su_gi_contig_7967               ------------------------------------------------
gi|21254114|gb|BQ451002.1|BQ451 ------------------------------------------------

MAL13P1.239                     GTATATAATTTATTATTCAAATAAAGAACGTCATTTAATTCAATGATG
MAL13|MAL13P1.239               ------------------------------------------------
su_gi_contig_7967               ------------------------------------------------
gi|21254114|gb|BQ451002.1|BQ451 ------------------------------------------------

MAL13P1.239                     GAATAATATCCTTCATTTTTTTCAATAATATTTTTAACTTCATCATTA
MAL13|MAL13P1.239               ------------------------------------------------
su_gi_contig_7967               ------------------------------------------------
gi|21254114|gb|BQ451002.1|BQ451 ------------------------------------------------

MAL13P1.239                     TTTAAAATATTCTTCATTTTGCAAATATACACTTATAAAAAGTATATA
MAL13|MAL13P1.239               ------------------------------------------------
su_gi_contig_7967               ------------------------------------------------
gi|21254114|gb|BQ451002.1|BQ451 ------------------------------------------------

MAL13P1.239                     TACAAAAAATATATATATATATTATTTA
MAL13|MAL13P1.239               ----------------------------
su_gi_contig_7967               ----------------------------
gi|21254114|gb|BQ451002.1|BQ451 ----------------------------

;

endblock;
