# Supplementary material for: cDNA sequences reveal considerable gene prediction inaccuracy in the Plasmodium falciparum genome
Source: BMC Genomics. 2007 Jul 27;8:255. doi: 10.1186/1471-2164-8-255 (PMC1978503; doi:10.1186/1471-2164-8-255)
Supplement: Additional file 3 — Genes with cDNA sequences not matching predicted CDS perfectly. Aligned cDNA and predicted CDS sequences can be viewed by double clicking the hyper-linked gene names in the Excel file. [file 1471-2164-8-255-S3.zip › MAl13P1.241.TXT]

#NEXUS

[!This data assembled using Sequencher, from Gene Codes Corporation.]
begin data;
   dimensions ntax=5 nchar=4731;
   format datatype=dna gap=- interleave=yes;
   matrix

MAL13P1.241                     ATATATATTACTATATTTTACCATGTATGCATAGCGAAGTATCATATC
gi|21884668|gb|BQ739655.1|BQ739 ------------------------------------------------
MAL13|MAL13P1.241               ------------------------------------------------
gi|21542955|gb|BQ596229.1|BQ596 ------------------------------------------------
su_gi_contig_3032               ------------------------------------------------

MAL13P1.241                     CTTTTTTATTGTTGCAAAATTTTTTATTTCTTCATTTTTATTTTTGTA
gi|21884668|gb|BQ739655.1|BQ739 ------------------------------------------------
MAL13|MAL13P1.241               ------------------------------------------------
gi|21542955|gb|BQ596229.1|BQ596 ------------------------------------------------
su_gi_contig_3032               ------------------------------------------------

MAL13P1.241                     GTCTATGGAAAATTCTTCAAATTTTTTTTTCAGGGCACCGTATTCTAA
gi|21884668|gb|BQ739655.1|BQ739 ------------------------------------------------
MAL13|MAL13P1.241               ------------------------------------------------
gi|21542955|gb|BQ596229.1|BQ596 ------------------------------------------------
su_gi_contig_3032               ------------------------------------------------

MAL13P1.241                     TTCAATATTTTCATATTTTTTCATCCATTCTTCTTTTTCCTATAACAG
gi|21884668|gb|BQ739655.1|BQ739 ------------------------------------------------
MAL13|MAL13P1.241               ------------------------------------------------
gi|21542955|gb|BQ596229.1|BQ596 ------------------------------------------------
su_gi_contig_3032               ------------------------------------------------

MAL13P1.241                     CAAAAAAAAAAAAAAAAAAAAATTTAAATATATAAATAAATTAACATA
gi|21884668|gb|BQ739655.1|BQ739 ------------------------------------------------
MAL13|MAL13P1.241               ------------------------------------------------
gi|21542955|gb|BQ596229.1|BQ596 ------------------------------------------------
su_gi_contig_3032               ------------------------------------------------

MAL13P1.241                     TATATATATATATATATATATATATATAAAATATAAAAGCATATGCTA
gi|21884668|gb|BQ739655.1|BQ739 ------------------------------------------------
MAL13|MAL13P1.241               ------------------------------------------------
gi|21542955|gb|BQ596229.1|BQ596 ------------------------------------------------
su_gi_contig_3032               ------------------------------------------------

MAL13P1.241                     CATTACATTTATAAAATCTGTAGTATGTAGATCTACACCCTAAATAGG
gi|21884668|gb|BQ739655.1|BQ739 ------------------------------------------------
MAL13|MAL13P1.241               ------------------------------------------------
gi|21542955|gb|BQ596229.1|BQ596 ------------------------------------------------
su_gi_contig_3032               ------------------------------------------------

MAL13P1.241                     AAAAAAAAGAAATAATAAAGAGAATATTTAAACGTATATACATATATA
gi|21884668|gb|BQ739655.1|BQ739 ------------------------------------------------
MAL13|MAL13P1.241               ------------------------------------------------
gi|21542955|gb|BQ596229.1|BQ596 ------------------------------------------------
su_gi_contig_3032               ------------------------------------------------

MAL13P1.241                     CATACATATATATATATATATATATATATATATATAACTTATTTTTTC
gi|21884668|gb|BQ739655.1|BQ739 ------------------------------------------------
MAL13|MAL13P1.241               ------------------------------------------------
gi|21542955|gb|BQ596229.1|BQ596 ------------------------------------------------
su_gi_contig_3032               ------------------------------------------------

MAL13P1.241                     TGTTTACATTTAAACTCATTCTTATGCCTCCAATTATTACAGTATAGT
gi|21884668|gb|BQ739655.1|BQ739 ------------------------------------------------
MAL13|MAL13P1.241               ------------------------------------------------
gi|21542955|gb|BQ596229.1|BQ596 ------------------------------------------------
su_gi_contig_3032               ------------------------------------------------

MAL13P1.241                     CAATATATACTTGTTCGTCCTTACTTTTATCTTTTTAGAGATGTGTTT
gi|21884668|gb|BQ739655.1|BQ739 ------------------------------------------------
MAL13|MAL13P1.241               ------------------------------------------------
gi|21542955|gb|BQ596229.1|BQ596 ------------------------------------------------
su_gi_contig_3032               ------------------------------------------------

MAL13P1.241                     AAAAATATATACATGTATAACGTATAATATTATATAAACAAAAATATA
gi|21884668|gb|BQ739655.1|BQ739 ------------------------------------------------
MAL13|MAL13P1.241               ------------------------------------------------
gi|21542955|gb|BQ596229.1|BQ596 ------------------------------------------------
su_gi_contig_3032               ------------------------------------------------

MAL13P1.241                     CTATATTAATTTTTTGATTTATATAAAGAAATATATATAGAAGATCTT
gi|21884668|gb|BQ739655.1|BQ739 ------------------------------------------------
MAL13|MAL13P1.241               ------------------------------------------------
gi|21542955|gb|BQ596229.1|BQ596 ------------------------------------------------
su_gi_contig_3032               ------------------------------------------------

MAL13P1.241                     ATTGTATAAGTATTAATACACACACAAAATAATAAAAAAAAAGAAAAG
gi|21884668|gb|BQ739655.1|BQ739 ------------------------------------------------
MAL13|MAL13P1.241               ------------------------------------------------
gi|21542955|gb|BQ596229.1|BQ596 ------------------------------------------------
su_gi_contig_3032               ------------------------------------------------

MAL13P1.241                     ACAATTAAATTTATTTTTCACTTTTTAATAAAACCAAAATATTATACA
gi|21884668|gb|BQ739655.1|BQ739 ------------------------------------------------
MAL13|MAL13P1.241               ------------------------------------------------
gi|21542955|gb|BQ596229.1|BQ596 ------------------------------------------------
su_gi_contig_3032               ------------------------------------------------

MAL13P1.241                     TATTACATAAACATACATACATAAATATATATATATATATATTTATTT
gi|21884668|gb|BQ739655.1|BQ739 ------------------------------------------------
MAL13|MAL13P1.241               ------------------------------------------------
gi|21542955|gb|BQ596229.1|BQ596 ------------------------------------------------
su_gi_contig_3032               ------------------------------------------------

MAL13P1.241                     ATTTATTTATTTACTTATTTTTTATATATTTAATGTTGTATGTTTTTT
gi|21884668|gb|BQ739655.1|BQ739 ------------------------------------------------
MAL13|MAL13P1.241               ------------------------------------------------
gi|21542955|gb|BQ596229.1|BQ596 ------------------------------------------------
su_gi_contig_3032               ------------------------------------------------

MAL13P1.241                     ATTTTATATATTATTTAAAATGAAAAAAAAAATACCTACATAAGTATT
gi|21884668|gb|BQ739655.1|BQ739 ------------------------------------------------
MAL13|MAL13P1.241               ------------------------------------------------
gi|21542955|gb|BQ596229.1|BQ596 ------------------------------------------------
su_gi_contig_3032               ------------------------------------------------

MAL13P1.241                     AAGTCTTATATTTTCCTATTTTATATTTTTACACCTTTATGCATATAA
gi|21884668|gb|BQ739655.1|BQ739 ------------------------------------------------
MAL13|MAL13P1.241               ------------------------------------------------
gi|21542955|gb|BQ596229.1|BQ596 ------------------------------------------------
su_gi_contig_3032               ------------------------------------------------

MAL13P1.241                     ATATATATATATATATATATATATATACATACTAGGTTTTCTTTTTTT
gi|21884668|gb|BQ739655.1|BQ739 ------------------------------------------------
MAL13|MAL13P1.241               ------------------------------------------------
gi|21542955|gb|BQ596229.1|BQ596 ------------------------------------------------
su_gi_contig_3032               ------------------------------------------------

MAL13P1.241                     TTTTTTTTTTTTTTTTTTTTTTAGGTTGTTTTAAAAGAATTAGATTTA
gi|21884668|gb|BQ739655.1|BQ739 ------------------------------------------------
MAL13|MAL13P1.241               ------------------------------------------------
gi|21542955|gb|BQ596229.1|BQ596 ------------------------------------------------
su_gi_contig_3032               ------------------------------------------------

MAL13P1.241                     TTCAAAAAAAAAAAAGAAAAAAGCAAATAATAAAAAATTCCAAATAAA
gi|21884668|gb|BQ739655.1|BQ739 ------------------------------------------------
MAL13|MAL13P1.241               ------------------------------------------------
gi|21542955|gb|BQ596229.1|BQ596 ------------------------------------------------
su_gi_contig_3032               ------------------------------------------------

MAL13P1.241                     ATAATATGAAATAAAAAAATATAATAACGTGTAATTCAAAAAAAAAAA
gi|21884668|gb|BQ739655.1|BQ739 ------------------------------------------------
MAL13|MAL13P1.241               ------------------------------------------------
gi|21542955|gb|BQ596229.1|BQ596 ------------------------------------------------
su_gi_contig_3032               ------------------------------------------------

MAL13P1.241                     ACAAAAATATCAAATCATATAATATAAAATGAAAACATTATAATAACG
gi|21884668|gb|BQ739655.1|BQ739 ------------------------------------------------
MAL13|MAL13P1.241               ------------------------------------------------
gi|21542955|gb|BQ596229.1|BQ596 ------------------------------------------------
su_gi_contig_3032               ------------------------------------------------

MAL13P1.241                     TGAATTTCAAAAAAAAAATATATATATATATAATATATATATATATAT
gi|21884668|gb|BQ739655.1|BQ739 ------------------------------------------------
MAL13|MAL13P1.241               ------------------------------------------------
gi|21542955|gb|BQ596229.1|BQ596 ------------------------------------------------
su_gi_contig_3032               ------------------------------------------------

MAL13P1.241                     ATATATTTTTTATACAATTTTGTATTTTATAAATATTTTAAAATATAA
gi|21884668|gb|BQ739655.1|BQ739 ------------------------------------------------
MAL13|MAL13P1.241               ------------------------------------------------
gi|21542955|gb|BQ596229.1|BQ596 ------------------------------------------------
su_gi_contig_3032               ------------------------------------------------

MAL13P1.241                     AATAAAAAATATGTGTCTTGTATATAATACAAGTTTTTATTATATGTA
gi|21884668|gb|BQ739655.1|BQ739 ------------------------------------------------
MAL13|MAL13P1.241               ------------------------------------------------
gi|21542955|gb|BQ596229.1|BQ596 ------------------------------------------------
su_gi_contig_3032               ------------------------------------------------

MAL13P1.241                     ACATTATTTAGTATGTTACATTTCTCTTAGTATTGTTCGAAATACAAT
gi|21884668|gb|BQ739655.1|BQ739 ------------------------------------------------
MAL13|MAL13P1.241               ------------------------------------------------
gi|21542955|gb|BQ596229.1|BQ596 ------------------------------------------------
su_gi_contig_3032               ------------------------------------------------

MAL13P1.241                     TATCCATTATAAGAAATTTTGAATTTATTTCATGAAAATAGAAATATA
gi|21884668|gb|BQ739655.1|BQ739 ------------------------------------------------
MAL13|MAL13P1.241               ------------------------------------------------
gi|21542955|gb|BQ596229.1|BQ596 ------------------------------------------------
su_gi_contig_3032               ------------------------------------------------

MAL13P1.241                     GCTTAGAATATATATATATATATATATATATATATATTGTATATTTTT
gi|21884668|gb|BQ739655.1|BQ739 ------------------------------------------------
MAL13|MAL13P1.241               ------------------------------------------------
gi|21542955|gb|BQ596229.1|BQ596 ------------------------------------------------
su_gi_contig_3032               ------------------------------------------------

MAL13P1.241                     TTTCCTTTTTTTTTTTTTTTTTTTTTTTTTGATCTCTATTTAATGATT
gi|21884668|gb|BQ739655.1|BQ739 ------------------------------------------------
MAL13|MAL13P1.241               ------------------------------------------------
gi|21542955|gb|BQ596229.1|BQ596 ------------------------------------------------
su_gi_contig_3032               ------------------------------------------------

MAL13P1.241                     ATAAAATAAAACATGATATTATTGCAGTTGACTGTTGTAGGATATTTA
gi|21884668|gb|BQ739655.1|BQ739 ------------------------------------------------
MAL13|MAL13P1.241               ------------ATGATATTATTGCAGTTGACTGTTGTAGGATATTTA
gi|21542955|gb|BQ596229.1|BQ596 ------------------------------------------------
su_gi_contig_3032               ------------------------------------------------

MAL13P1.241                     AATACTGGAAAAACATCCTTAATAAATTCTATTATGAATAATGAAATA
gi|21884668|gb|BQ739655.1|BQ739 ------------------------------------------------
MAL13|MAL13P1.241               AATACTGGAAAAACATCCTTAATAAATTCTATTATGAATAATGAAATA
gi|21542955|gb|BQ596229.1|BQ596 ------------------------------------------------
su_gi_contig_3032               ------------------------------------------------

MAL13P1.241                     TTCACAAATTATTCACATACCCCCTTACCAATGTAAATTAAATATATA
gi|21884668|gb|BQ739655.1|BQ739 ------------------------------------------------
MAL13|MAL13P1.241               TTCACAAATTATTCACATACCCCCTTACCAATG---------------
gi|21542955|gb|BQ596229.1|BQ596 ------------------------------------------------
su_gi_contig_3032               ------------------------------------------------

MAL13P1.241                     TATATATATATATATATGTGGATAAAATAAAAATAAAAGGCAAAAGAA
gi|21884668|gb|BQ739655.1|BQ739 ------------------------------------------------
MAL13|MAL13P1.241               ------------------------------------------------
gi|21542955|gb|BQ596229.1|BQ596 ------------------------------------------------
su_gi_contig_3032               ------------------------------------------------

MAL13P1.241                     ATTATGAATATCAAGAATTAAAATAAAATATGTCTTAATTTGTATATA
gi|21884668|gb|BQ739655.1|BQ739 ------------------------------------------------
MAL13|MAL13P1.241               ------------------------------------------------
gi|21542955|gb|BQ596229.1|BQ596 ------------------------------------------------
su_gi_contig_3032               ------------------------------------------------

MAL13P1.241                     TATATATATATATATATATTATATTTTTTTTAAAGGATATATTATAAA
gi|21884668|gb|BQ739655.1|BQ739 ------------------------------------------------
MAL13|MAL13P1.241               ------------------------------------ATATATTATAAA
gi|21542955|gb|BQ596229.1|BQ596 ------------------------------------------------
su_gi_contig_3032               ------------------------------------------------

MAL13P1.241                     GTTCATAAGGATAAAAATAGAGCTTTCTGTGTTGAAATAGAAGATACG
gi|21884668|gb|BQ739655.1|BQ739 ------------------------------------------------
MAL13|MAL13P1.241               GTTCATAAGGATAAAAATAGAGCTTTCTGTGTTGAAATAGAAGATACG
gi|21542955|gb|BQ596229.1|BQ596 ------------------------------------------------
su_gi_contig_3032               ------------------------------------------------

MAL13P1.241                     TCTGTTGATGTTGACATAAATAATTTTACAAATATGATGAGGAAAGAA
gi|21884668|gb|BQ739655.1|BQ739 ------------------------------------------------
MAL13|MAL13P1.241               TCTGTTGATGTTGACATAAATAATTTTACAAATATGATGAGGAAAGAA
gi|21542955|gb|BQ596229.1|BQ596 ------------------------------------------------
su_gi_contig_3032               ------------------------------------------------

MAL13P1.241                     AGTATAAACGTATTTTAAAAATATATATATATATATATATATATATAT
gi|21884668|gb|BQ739655.1|BQ739 ------------------------------------------------
MAL13|MAL13P1.241               A-----------------------------------------------
gi|21542955|gb|BQ596229.1|BQ596 ------------------------------------------------
su_gi_contig_3032               ------------------------------------------------

MAL13P1.241                     GTATATAATTACTTATAATTTAAATATATCTGTAACTCATTTTATTTA
gi|21884668|gb|BQ739655.1|BQ739 ------------------------------------------------
MAL13|MAL13P1.241               ------------------------------------------------
gi|21542955|gb|BQ596229.1|BQ596 ------------------------------------------------
su_gi_contig_3032               ------------------------------------------------

MAL13P1.241                     ATGATCTTAATTTAACCCTTATACATGTTTAAAAATATAAATAACTAT
gi|21884668|gb|BQ739655.1|BQ739 ------------------------------------------------
MAL13|MAL13P1.241               ------------------------------------------------
gi|21542955|gb|BQ596229.1|BQ596 ------------------------------------------------
su_gi_contig_3032               ------------------------------------------------

MAL13P1.241                     ATCTGCTTTTTTATAGTTACAACAAATAGTAAGAACATGAAGAATCCT
gi|21884668|gb|BQ739655.1|BQ739 ------------------------------------------------
MAL13|MAL13P1.241               ----------------TTACAACAAATAGTAAGAACATGAAGAATCCT
gi|21542955|gb|BQ596229.1|BQ596 ------------------------------------------------
su_gi_contig_3032               ------------------------------------------------

MAL13P1.241                     GTGTTTAGTTATTTCGAAAATCCGTGTATTCCATTCCAGGCACATGAT
gi|21884668|gb|BQ739655.1|BQ739 ------------------------------------------------
MAL13|MAL13P1.241               GTGTTTAGTTATTTCGAAAATCCGTGTATTCCATTCCAGGCACATGAT
gi|21542955|gb|BQ596229.1|BQ596 ----------------------------TTCCATTCCAGGCACATGAT
su_gi_contig_3032               ----------------------------TTCCATTCCAGGCACATGAT

MAL13P1.241                     CCTTACAATTCTATTAGTTATGGTAATAATTTATAATAATTATAAAAT
gi|21884668|gb|BQ739655.1|BQ739 ------------------------------------------------
MAL13|MAL13P1.241               CCTTACAATTCTATTAGTTATG--------------------------
gi|21542955|gb|BQ596229.1|BQ596 CCTTACAATTCTATTAGTTATG--------------------------
su_gi_contig_3032               CCTTACAATTCTATTAGTTATG--------------------------

MAL13P1.241                     ATATCATCCAAATAAAAAATTTATGCATATATACATACAAACATACAT
gi|21884668|gb|BQ739655.1|BQ739 ------------------------------------------------
MAL13|MAL13P1.241               ------------------------------------------------
gi|21542955|gb|BQ596229.1|BQ596 ------------------------------------------------
su_gi_contig_3032               ------------------------------------------------

MAL13P1.241                     ATATATATATAATATTATGTGTATATTTTTAATGTATCATAATTTTTT
gi|21884668|gb|BQ739655.1|BQ739 ------------------------------------------------
MAL13|MAL13P1.241               ------------------------------------------------
gi|21542955|gb|BQ596229.1|BQ596 ------------------------------------------------
su_gi_contig_3032               ------------------------------------------------

MAL13P1.241                     ATTTTAGGAAGAATGGCATATTTTCTTGTTTTCGATTTAACTAATCCA
gi|21884668|gb|BQ739655.1|BQ739 ------------------------------------------------
MAL13|MAL13P1.241               --------AAGAATGGCATATTTTCTTGTTTTCGATTTAACTAATCCA
gi|21542955|gb|BQ596229.1|BQ596 -----------AATGGCATATTTTCTTGTTTTCGATTTAACTAATCCA
su_gi_contig_3032               -----------AATGGCATATTTTCTTGTTTTCGATTTAACTAATCCA

MAL13P1.241                     TCAACTTTTGAATATGTTAAAATGATATATTTAAATATGTCTAGTATT
gi|21884668|gb|BQ739655.1|BQ739 ------------------------------------------------
MAL13|MAL13P1.241               TCAACTTTTGAATATGTTAAAATGATATATTTAAATATGTCTAGTATT
gi|21542955|gb|BQ596229.1|BQ596 TCAACTTTTGAATATGTTAAAATGATATATTTAAATATGTCTAGTATT
su_gi_contig_3032               TCAACTTTTGAATATGTTAAAATGATATATTTAAATATGTCTAGTATT

MAL13P1.241                     TATGAAAAATATTATGTAATAAAATATAAAAATAAAGAAAACAATAAC
gi|21884668|gb|BQ739655.1|BQ739 ------------------------------------------------
MAL13|MAL13P1.241               TATGAAAAATATTAT---------------------------------
gi|21542955|gb|BQ596229.1|BQ596 TATGAAAAATATTAT---------------------------------
su_gi_contig_3032               TATGAAAAATATTAT---------------------------------

MAL13P1.241                     AGATTAAAATTTTGATATATACAAGAATTATTCGTATTTAATTTTTTT
gi|21884668|gb|BQ739655.1|BQ739 ------------------------------------------------
MAL13|MAL13P1.241               ------------------------------------------------
gi|21542955|gb|BQ596229.1|BQ596 ------------------------------------------------
su_gi_contig_3032               ------------------------------------------------

MAL13P1.241                     TTTTTTTTTTTTTTATAGACGCTGAAACCATTTATATCTCTTGTGGGA
gi|21884668|gb|BQ739655.1|BQ739 ------------------------------------------------
MAL13|MAL13P1.241               ------------------ACGCTGAAACCATTTATATCTCTTGTGGGA
gi|21542955|gb|BQ596229.1|BQ596 ------------------ACGCTGAAACCATTTATATCTCTTGTGGGA
su_gi_contig_3032               ------------------ACGCTGAAACCATTTATATCTCTTGTGGGA

MAL13P1.241                     AATAAATCTGGTATGAATGAAAATTAAAAAATATGAAAATGTTTAAAA
gi|21884668|gb|BQ739655.1|BQ739 ------------------------------------------------
MAL13|MAL13P1.241               AATAAATCTG--------------------------------------
gi|21542955|gb|BQ596229.1|BQ596 AATAAATCTG--------------------------------------
su_gi_contig_3032               AATAAATCTG--------------------------------------

MAL13P1.241                     CATTTTTACGTAGAAATAAAATAAATAAATATATATATATATATATAT
gi|21884668|gb|BQ739655.1|BQ739 ------------------------------------------------
MAL13|MAL13P1.241               ------------------------------------------------
gi|21542955|gb|BQ596229.1|BQ596 ------------------------------------------------
su_gi_contig_3032               ------------------------------------------------

MAL13P1.241                     ATATATATATATATATATATAGACATATGTCAAACTATCTTTTCACAT
gi|21884668|gb|BQ739655.1|BQ739 ------------------------------------------------
MAL13|MAL13P1.241               ------------------------------------------------
gi|21542955|gb|BQ596229.1|BQ596 ------------------------------------------------
su_gi_contig_3032               ------------------------------------------------

MAL13P1.241                     TATATTAATTGTTACATTTATTAACATGTTTTTTTTTTTTTTTTTTCC
gi|21884668|gb|BQ739655.1|BQ739 ------------------------------------TTTTTTTTTTCC
MAL13|MAL13P1.241               ------------------------------------------------
gi|21542955|gb|BQ596229.1|BQ596 ------------------------------------------------
su_gi_contig_3032               ------------------------------------------------

MAL13P1.241                     TTTTTTGTATAGATTTAGCAGATGAAAACTGTGCTTTAGTTCGAGAAG
gi|21884668|gb|BQ739655.1|BQ739 TTTTTTGTATAGATTTAGCAGATGAAAACTGTGCTTTAGTTCGAGAAG
MAL13|MAL13P1.241               ------------ATTTAGCAGATGAAAACTGTGCTTTAGTTCGAGAAG
gi|21542955|gb|BQ596229.1|BQ596 ------------ATTTAGCAGATGAAAACTGTGCTTTAGTTCGAGAAG
su_gi_contig_3032               ------------ATTTAGCAGATGAAAACTGTGCTTTAGTTCGAGAAG

MAL13P1.241                     CAGAAAATTTTTCGTAAGTATTATGAATTATTGGAAATAAAAATAATA
gi|21884668|gb|BQ739655.1|BQ739 CAGAAAATTTTTC-----------------------------------
MAL13|MAL13P1.241               CAGAAAATTTTTC-----------------------------------
gi|21542955|gb|BQ596229.1|BQ596 CAGAAAATTTTTC-----------------------------------
su_gi_contig_3032               CAGAAAATTTTTC-----------------------------------

MAL13P1.241                     TTCTTATGTAAATTTCATTTTATATAAATAATACATATATATATATAT
gi|21884668|gb|BQ739655.1|BQ739 ------------------------------------------------
MAL13|MAL13P1.241               ------------------------------------------------
gi|21542955|gb|BQ596229.1|BQ596 ------------------------------------------------
su_gi_contig_3032               ------------------------------------------------

MAL13P1.241                     ATATATATATATTTATGTTTTTTTTTTTTTTTCCTTTTTTTTTTTTAG
gi|21884668|gb|BQ739655.1|BQ739 ------------------------------------------------
MAL13|MAL13P1.241               ------------------------------------------------
gi|21542955|gb|BQ596229.1|BQ596 ------------------------------------------------
su_gi_contig_3032               ------------------------------------------------

MAL13P1.241                     TAATGAACATATGGTTCAACTTTGGCTGACTTCAGCTTATACAGGAAA
gi|21884668|gb|BQ739655.1|BQ739 TAATGAACATATGGTTCAACTTTGGCTGACTTCAGCTTATACAGGAAA
MAL13|MAL13P1.241               TAATGAACATATGGTTCAACTTTGGCTGACTTCAGCTTATACAGGAAA
gi|21542955|gb|BQ596229.1|BQ596 TAATGAACATATGGTTCAACTTTGGCTGACTTCAGCTTATACAGGAAA
su_gi_contig_3032               TAATGAACATATGGTTCAACTTTGGCTGACTTCAGCTTATACAGGAAA

MAL13P1.241                     AAACGTAAAGAAGGTAAAAAAACATTTATTTATTCAAAAAATAAATGA
gi|21884668|gb|BQ739655.1|BQ739 AAACGTAAAGAAGGTAAAAAAACATTTATTTATTCAAAAAATAAATGA
MAL13|MAL13P1.241               AAACGTAAAGAAG-----------------------------------
gi|21542955|gb|BQ596229.1|BQ596 AAACGTAAAGAAGGTAAAAAAACATTTATTTATTCAAAAAATAAATGA
su_gi_contig_3032               AAACGTAAAGAAGGTAAAAAAACATTTATTTATTCAAAAAATAAATGA

MAL13P1.241                     AATATTAAAGATAACTTATAATAATAATTATATCAAAAATTATTATAC
gi|21884668|gb|BQ739655.1|BQ739 AATATTAAAGATAACTTATAATAATAATTATATCAAAAATTATTATAC
MAL13|MAL13P1.241               ------------------------------------------------
gi|21542955|gb|BQ596229.1|BQ596 AATATTAAAGATAACTTATAATAATAATTATATCAAAAATTATTATAC
su_gi_contig_3032               AATATTAAAGATAACTTATAATAATAATTATATCAAAAATTATTATAC

MAL13P1.241                     ATATATGTTTTACAGCTATTTCTTCATACTATTAATATGGTCTACAAC
gi|21884668|gb|BQ739655.1|BQ739 ATATATGTTTTACAGCTATTTCTTCATACTATTAATATGGTCTACAAC
MAL13|MAL13P1.241               ---------------CTATTTCTTCATACTATTAATATGGTCTACAAC
gi|21542955|gb|BQ596229.1|BQ596 ATATATGTTTTACAGCTATTTCTTCATACTATTAATATGGTCTACAAC
su_gi_contig_3032               ATATATGTTTTACAGCTATTTCTTCATACTATTAATATGGTCTACAAC

MAL13P1.241                     AATACTAATTTGTGGAAATATGACATAGAAGAGGTATTATATTAATAA
gi|21884668|gb|BQ739655.1|BQ739 AATACTAATTTGTGGAAATATGACATAGAAGAG---------------
MAL13|MAL13P1.241               AATACTAATTTGTGGAAATATGACATAGAAGAG---------------
gi|21542955|gb|BQ596229.1|BQ596 AATACTAATTTGTGGAAATATGACATAGAAGAG---------------
su_gi_contig_3032               AATACTAATTTGTGGAAATATGACATAGAAGAG---------------

MAL13P1.241                     AAAAGGAAATATATATATATATATGTATATATTTTTGTTATTTTATTT
gi|21884668|gb|BQ739655.1|BQ739 ------------------------------------------------
MAL13|MAL13P1.241               ------------------------------------------------
gi|21542955|gb|BQ596229.1|BQ596 ------------------------------------------------
su_gi_contig_3032               ------------------------------------------------

MAL13P1.241                     TCCATTATTTGATATTTATATTTATTTTTTTGTTTAGTCTGGATCTGA
gi|21884668|gb|BQ739655.1|BQ739 -------------------------------------TCTGGATCTGA
MAL13|MAL13P1.241               -------------------------------------TCTGGATCTGA
gi|21542955|gb|BQ596229.1|BQ596 -------------------------------------TCTGGATCTGA
su_gi_contig_3032               -------------------------------------TCTGGATCTGA

MAL13P1.241                     GTCGTCTGAAAGTTAATATTAAAACAAAAACTTTATATTTTATTTATA
gi|21884668|gb|BQ739655.1|BQ739 GTCGTCTGAAAGTTAATATTAAAACAAAAACTTTATATTTTATTTATA
MAL13|MAL13P1.241               GTCGTCTGAAAGTTAA--------------------------------
gi|21542955|gb|BQ596229.1|BQ596 GTCGTCTGAAAGTTAATATTAAAACAAAAACTTTATATTTTATTTATA
su_gi_contig_3032               GTCGTCTGAAAGTTAATATTAAAACAAAAACTTTATATTTTATTTATA

MAL13P1.241                     AAATGTAGGAAGGATTTTTCATCATTTAATATTTTTTATTTTTTAAGA
gi|21884668|gb|BQ739655.1|BQ739 AAATGTAGGAAGGATTTTTCATCATTTAATATTTTTTATTTTTTAAGA
MAL13|MAL13P1.241               ------------------------------------------------
gi|21542955|gb|BQ596229.1|BQ596 AAATGTAGGAAG------------------------------------
su_gi_contig_3032               AAATGTAGGAAGGATTTTTCATCATTTAATATTTTTTATTTTTTAAGA

MAL13P1.241                     AACGAATAATTTGCATTAACAAAAAAATTAATATAAATAATTTATCAA
gi|21884668|gb|BQ739655.1|BQ739 AAC---------------------------------------------
MAL13|MAL13P1.241               ------------------------------------------------
gi|21542955|gb|BQ596229.1|BQ596 ------------------------------------------------
su_gi_contig_3032               AAC---------------------------------------------

MAL13P1.241                     TTTTTTTGTTACAAGTAAAAAATTTTCAAGATGTCCTTATTTAATAAT
gi|21884668|gb|BQ739655.1|BQ739 ------------------------------------------------
MAL13|MAL13P1.241               ------------------------------------------------
gi|21542955|gb|BQ596229.1|BQ596 ------------------------------------------------
su_gi_contig_3032               ------------------------------------------------

MAL13P1.241                     TTCAAAAAAAAAAAAAAAAAAAATTTCATATAAATAAAATTAATACTG
gi|21884668|gb|BQ739655.1|BQ739 ------------------------------------------------
MAL13|MAL13P1.241               ------------------------------------------------
gi|21542955|gb|BQ596229.1|BQ596 ------------------------------------------------
su_gi_contig_3032               ------------------------------------------------

MAL13P1.241                     TTATATAACAAAGCGTATTTATTTTGTATACATTTTAAAAGGGTAATT
gi|21884668|gb|BQ739655.1|BQ739 ------------------------------------------------
MAL13|MAL13P1.241               ------------------------------------------------
gi|21542955|gb|BQ596229.1|BQ596 ------------------------------------------------
su_gi_contig_3032               ------------------------------------------------

MAL13P1.241                     ATTAATATATAATATAATACTCTTCTCATTTTTTTATTGTTTTTTTTT
gi|21884668|gb|BQ739655.1|BQ739 ------------------------------------------------
MAL13|MAL13P1.241               ------------------------------------------------
gi|21542955|gb|BQ596229.1|BQ596 ------------------------------------------------
su_gi_contig_3032               ------------------------------------------------

MAL13P1.241                     TTTTTTTTTTTAATTTTAATAAATATATAATTTTAAAAATATATTCAT
gi|21884668|gb|BQ739655.1|BQ739 ------------------------------------------------
MAL13|MAL13P1.241               ------------------------------------------------
gi|21542955|gb|BQ596229.1|BQ596 ------------------------------------------------
su_gi_contig_3032               ------------------------------------------------

MAL13P1.241                     ATATATATATATATATATATATATATATGCAAAATAATTCATTTAAAA
gi|21884668|gb|BQ739655.1|BQ739 ------------------------------------------------
MAL13|MAL13P1.241               ------------------------------------------------
gi|21542955|gb|BQ596229.1|BQ596 ------------------------------------------------
su_gi_contig_3032               ------------------------------------------------

MAL13P1.241                     AAACTATTCATTTTTCAATTGAAATTGTAAATTCATTTTGCCAATTAA
gi|21884668|gb|BQ739655.1|BQ739 ------------------------------------------------
MAL13|MAL13P1.241               ------------------------------------------------
gi|21542955|gb|BQ596229.1|BQ596 ------------------------------------------------
su_gi_contig_3032               ------------------------------------------------

MAL13P1.241                     ATAAAATTGAACAAAAAAAAAAAAAACAAAATTTCAAAATATGTAAAA
gi|21884668|gb|BQ739655.1|BQ739 ------------------------------------------------
MAL13|MAL13P1.241               ------------------------------------------------
gi|21542955|gb|BQ596229.1|BQ596 ------------------------------------------------
su_gi_contig_3032               ------------------------------------------------

MAL13P1.241                     AATATATCTATTTTTTTTTTTTTAAATCAGACTTCTGTAAAGATGAAT
gi|21884668|gb|BQ739655.1|BQ739 ------------------------------------------------
MAL13|MAL13P1.241               ------------------------------------------------
gi|21542955|gb|BQ596229.1|BQ596 ------------------------------------------------
su_gi_contig_3032               ------------------------------------------------

MAL13P1.241                     GTTAATAAAAGAAAACAGATATAATTTATTTCATATATTTTTTTCTTT
gi|21884668|gb|BQ739655.1|BQ739 ------------------------------------------------
MAL13|MAL13P1.241               ------------------------------------------------
gi|21542955|gb|BQ596229.1|BQ596 ------------------------------------------------
su_gi_contig_3032               ------------------------------------------------

MAL13P1.241                     TTCTTTTGTATATATGTTTATTTTTATTTTAATTTTTTATGCTATGAA
gi|21884668|gb|BQ739655.1|BQ739 ------------------------------------------------
MAL13|MAL13P1.241               ------------------------------------------------
gi|21542955|gb|BQ596229.1|BQ596 ------------------------------------------------
su_gi_contig_3032               ------------------------------------------------

MAL13P1.241                     AACATCAAAATAATGTGGATAAACAAAATAGGAAATAAAAGTGCTTCA
gi|21884668|gb|BQ739655.1|BQ739 ------------------------------------------------
MAL13|MAL13P1.241               ------------------------------------------------
gi|21542955|gb|BQ596229.1|BQ596 ------------------------------------------------
su_gi_contig_3032               ------------------------------------------------

MAL13P1.241                     TTTATTAATCATAAGCATTTTCATCCAGGTATGTAAATATATATAAAT
gi|21884668|gb|BQ739655.1|BQ739 ------------------------------------------------
MAL13|MAL13P1.241               ------------------------------------------------
gi|21542955|gb|BQ596229.1|BQ596 ------------------------------------------------
su_gi_contig_3032               ------------------------------------------------

MAL13P1.241                     ATATATAAATATATATATATATATATATATTATATTTATTTAATAAAC
gi|21884668|gb|BQ739655.1|BQ739 ------------------------------------------------
MAL13|MAL13P1.241               ------------------------------------------------
gi|21542955|gb|BQ596229.1|BQ596 ------------------------------------------------
su_gi_contig_3032               ------------------------------------------------

MAL13P1.241                     TTATGATATTGTTATTTATATATAAGACGAATATATAAATATATGATA
gi|21884668|gb|BQ739655.1|BQ739 ------------------------------------------------
MAL13|MAL13P1.241               ------------------------------------------------
gi|21542955|gb|BQ596229.1|BQ596 ------------------------------------------------
su_gi_contig_3032               ------------------------------------------------

MAL13P1.241                     ACCATATATGATTTACCTTTTCATTATTTCAATATATACATATATATA
gi|21884668|gb|BQ739655.1|BQ739 ------------------------------------------------
MAL13|MAL13P1.241               ------------------------------------------------
gi|21542955|gb|BQ596229.1|BQ596 ------------------------------------------------
su_gi_contig_3032               ------------------------------------------------

MAL13P1.241                     TATATATATATATATATATATTATTTCATTTAGGTAATATAAAAAATT
gi|21884668|gb|BQ739655.1|BQ739 ------------------------------------------------
MAL13|MAL13P1.241               ------------------------------------------------
gi|21542955|gb|BQ596229.1|BQ596 ------------------------------------------------
su_gi_contig_3032               ------------------------------------------------

MAL13P1.241                     TGGAGAGAGTATGGCTAGCTGAGGAGAATGAAAAAAAACGAAAAGAAG
gi|21884668|gb|BQ739655.1|BQ739 ------------------------------------------------
MAL13|MAL13P1.241               ------------------------------------------------
gi|21542955|gb|BQ596229.1|BQ596 ------------------------------------------------
su_gi_contig_3032               ------------------------------------------------

MAL13P1.241                     AAGAAGAAAAATACTTAAAGAAAAGAGAAGAGCAATATAAATTATATG
gi|21884668|gb|BQ739655.1|BQ739 ------------------------------------------------
MAL13|MAL13P1.241               ------------------------------------------------
gi|21542955|gb|BQ596229.1|BQ596 ------------------------------------------------
su_gi_contig_3032               ------------------------------------------------

MAL13P1.241                     AATTAAAAAAACAATTACGAAAAAATGAAGAAGAAAATAAAAATGATG
gi|21884668|gb|BQ739655.1|BQ739 ------------------------------------------------
MAL13|MAL13P1.241               ------------------------------------------------
gi|21542955|gb|BQ596229.1|BQ596 ------------------------------------------------
su_gi_contig_3032               ------------------------------------------------

MAL13P1.241                     TACACAATATATTATATGATATAAATAACGAATTGAAAAAGGAGAATT
gi|21884668|gb|BQ739655.1|BQ739 ------------------------------------------------
MAL13|MAL13P1.241               ------------------------------------------------
gi|21542955|gb|BQ596229.1|BQ596 ------------------------------------------------
su_gi_contig_3032               ------------------------------------------------

MAL13P1.241                     CCTTTAAAAAAAAAATTTTACATAATAGTATTTCAAATGAAACTACCC
gi|21884668|gb|BQ739655.1|BQ739 ------------------------------------------------
MAL13|MAL13P1.241               ------------------------------------------------
gi|21542955|gb|BQ596229.1|BQ596 ------------------------------------------------
su_gi_contig_3032               ------------------------------------------------

MAL13P1.241                     CTAATGAAAATATTGTAAATAAGATACTTATAAGATCAAAATATGATG
gi|21884668|gb|BQ739655.1|BQ739 ------------------------------------------------
MAL13|MAL13P1.241               ------------------------------------------------
gi|21542955|gb|BQ596229.1|BQ596 ------------------------------------------------
su_gi_contig_3032               ------------------------------------------------

MAL13P1.241                     AAGACATATTTTTAAAAAATCATAGATCTATTTATGGTTCTTATTATG
gi|21884668|gb|BQ739655.1|BQ739 ------------------------------------------------
MAL13|MAL13P1.241               ------------------------------------------------
gi|21542955|gb|BQ596229.1|BQ596 ------------------------------------------------
su_gi_contig_3032               ------------------------------------------------

MAL13P1.241                     ATAAAGAAAAAAACAAATGGGGTTTCAAGTGTTGTACAAATATAGATA
gi|21884668|gb|BQ739655.1|BQ739 ------------------------------------------------
MAL13|MAL13P1.241               ------------------------------------------------
gi|21542955|gb|BQ596229.1|BQ596 ------------------------------------------------
su_gi_contig_3032               ------------------------------------------------

MAL13P1.241                     AGAATTCAAAATGTACAAATAATACAAATTGTAGTTATAATTTAAATA
gi|21884668|gb|BQ739655.1|BQ739 ------------------------------------------------
MAL13|MAL13P1.241               ------------------------------------------------
gi|21542955|gb|BQ596229.1|BQ596 ------------------------------------------------
su_gi_contig_3032               ------------------------------------------------

MAL13P1.241                     ATAATCTTATTAAAAAAGATTTAACTAAATCAAAGAACAAAAAGAAGA
gi|21884668|gb|BQ739655.1|BQ739 ------------------------------------------------
MAL13|MAL13P1.241               ------------------------------------------------
gi|21542955|gb|BQ596229.1|BQ596 ------------------------------------------------
su_gi_contig_3032               ------------------------------------------------

MAL13P1.241                     AAAAAAAAAAACTTATAGTTGATAATAGTATAACAGCTGTTTTGAATA
gi|21884668|gb|BQ739655.1|BQ739 ------------------------------------------------
MAL13|MAL13P1.241               ------------------------------------------------
gi|21542955|gb|BQ596229.1|BQ596 ------------------------------------------------
su_gi_contig_3032               ------------------------------------------------

MAL13P1.241                     AAATATGATAATCCAAAAAAATCAAAT
gi|21884668|gb|BQ739655.1|BQ739 ---------------------------
MAL13|MAL13P1.241               ---------------------------
gi|21542955|gb|BQ596229.1|BQ596 ---------------------------
su_gi_contig_3032               ---------------------------

;

endblock;
