# Supplementary material for: cDNA sequences reveal considerable gene prediction inaccuracy in the Plasmodium falciparum genome
Source: BMC Genomics. 2007 Jul 27;8:255. doi: 10.1186/1471-2164-8-255 (PMC1978503; doi:10.1186/1471-2164-8-255)
Supplement: Additional file 3 — Genes with cDNA sequences not matching predicted CDS perfectly. Aligned cDNA and predicted CDS sequences can be viewed by double clicking the hyper-linked gene names in the Excel file. [file 1471-2164-8-255-S3.zip › MAl13P1.247.TXT]

#NEXUS

[!This data assembled using Sequencher, from Gene Codes Corporation.]
begin data;
   dimensions ntax=4 nchar=5537;
   format datatype=dna gap=- interleave=yes;
   matrix

MAL13P1.247                     TTAAGTACACACATATTAATATATGTATTAATGTGTGTGTGTATATAT
MAL13|MAL13P1.247               ------------------------------------------------
su_gi_contig_6528               ------------------------------------------------
gi|27155816|gb|CA854555.1|CA854 ------------------------------------------------

MAL13P1.247                     ATTTATATGATCATACCTTTTAAGTGTGGTATTATAATTAAATAAAGG
MAL13|MAL13P1.247               ------------------------------------------------
su_gi_contig_6528               ------------------------------------------------
gi|27155816|gb|CA854555.1|CA854 ------------------------------------------------

MAL13P1.247                     CTTATGAGCTTTTTATTTATTTATATTACTTTTTTTCTTTTATCTTCC
MAL13|MAL13P1.247               ------------------------------------------------
su_gi_contig_6528               ------------------------------------------------
gi|27155816|gb|CA854555.1|CA854 ------------------------------------------------

MAL13P1.247                     CTCGAACTTTACAAATTTAATATTTTAAATATGAAGGACAGTATTAAC
MAL13|MAL13P1.247               ------------------------------------------------
su_gi_contig_6528               ------------------------------------------------
gi|27155816|gb|CA854555.1|CA854 ------------------------------------------------

MAL13P1.247                     TACGACTTTGAAGATAATAAGAACGAGTTAGTAATTATAGTAAATGAA
MAL13|MAL13P1.247               ------------------------------------------------
su_gi_contig_6528               ------------------------------------------------
gi|27155816|gb|CA854555.1|CA854 ------------------------------------------------

MAL13P1.247                     AAAAATGAGTACCAAGAATTAAAAACAAGGAAAATTATGAGAAAAGAT
MAL13|MAL13P1.247               ------------------------------------------------
su_gi_contig_6528               ------------------------------------------------
gi|27155816|gb|CA854555.1|CA854 ------------------------------------------------

MAL13P1.247                     AATTTATGGCATAGGTCTACATCCATATTGGTATTTACAAAAATAGGA
MAL13|MAL13P1.247               ------------------------------------------------
su_gi_contig_6528               ------------------------------------------------
gi|27155816|gb|CA854555.1|CA854 ------------------------------------------------

MAL13P1.247                     CAAGAATATTTTATATATATACATAAAAGGTCAAAAATTAAAGATTAC
MAL13|MAL13P1.247               ------------------------------------------------
su_gi_contig_6528               ------------------------------------------------
gi|27155816|gb|CA854555.1|CA854 ------------------------------------------------

MAL13P1.247                     TGTCCTTCATATTATTCAATCGGATTTGGTGGGGTACTTTCAAGAAAT
MAL13|MAL13P1.247               ------------------------------------------------
su_gi_contig_6528               ------------------------------------------------
gi|27155816|gb|CA854555.1|CA854 ------------------------------------------------

MAL13P1.247                     GAAGACTTTTTACAAAATGCTGTAAAAGAATTACATGAAGAAAGTGGT
MAL13|MAL13P1.247               ------------------------------------------------
su_gi_contig_6528               ------------------------------------------------
gi|27155816|gb|CA854555.1|CA854 ------------------------------------------------

MAL13P1.247                     ATATTAAAAAAACCTGAACAGTTAATTGATTTAGGTTTAATAAAATGT
MAL13|MAL13P1.247               ------------------------------------------------
su_gi_contig_6528               ------------------------------------------------
gi|27155816|gb|CA854555.1|CA854 ------------------------------------------------

MAL13P1.247                     GACACGGAATATGCTAAGGCCTTTGTCCAATGTTATGTAATATATTAT
MAL13|MAL13P1.247               ------------------------------------------------
su_gi_contig_6528               ------------------------------------------------
gi|27155816|gb|CA854555.1|CA854 ------------------------------------------------

MAL13P1.247                     ATAAATATTAATAAGATATATTATATATATATATATATATAAATATAT
MAL13|MAL13P1.247               ------------------------------------------------
su_gi_contig_6528               ------------------------------------------------
gi|27155816|gb|CA854555.1|CA854 ------------------------------------------------

MAL13P1.247                     AAATATATTTTAATTTTTTTAGAGGATAAAATAAAAAATATAGTAATA
MAL13|MAL13P1.247               ------------------------------------------------
su_gi_contig_6528               ------------------------------------------------
gi|27155816|gb|CA854555.1|CA854 ------------------------------------------------

MAL13P1.247                     TTCCTCTTTTATATTATATTATATTATATTATATTGTATTATTATTTT
MAL13|MAL13P1.247               ------------------------------------------------
su_gi_contig_6528               ------------------------------------------------
gi|27155816|gb|CA854555.1|CA854 ------------------------------------------------

MAL13P1.247                     TTTTTTTTTTTTTTTTTTTTTTTATTATTATTTCCTTGCTTGTTCAGG
MAL13|MAL13P1.247               ------------------------------------------------
su_gi_contig_6528               ------------------------------------------------
gi|27155816|gb|CA854555.1|CA854 ------------------------------------------------

MAL13P1.247                     TAACTTTCATTCAACCTGATTTCCAGACAGTTCCCCAATTAAATGAAG
MAL13|MAL13P1.247               ------------------------------------------------
su_gi_contig_6528               ------------------------------------------------
gi|27155816|gb|CA854555.1|CA854 ------------------------------------------------

MAL13P1.247                     TGGAATTTATAACAAGAGTTTCGATAAATGATTTTGACAAATTTTTAG
MAL13|MAL13P1.247               ------------------------------------------------
su_gi_contig_6528               ------------------------------------------------
gi|27155816|gb|CA854555.1|CA854 ------------------------------------------------

MAL13P1.247                     AAGAGGAGAAAATTACTGAAATAAGTAATATAAAGAAAATTATTTGTT
MAL13|MAL13P1.247               ------------------------------------------------
su_gi_contig_6528               ------------------------------------------------
gi|27155816|gb|CA854555.1|CA854 ------------------------------------------------

MAL13P1.247                     TACTAAAAAATGTATATGTATCGTTATATATATATTTTTGTTTTTATT
MAL13|MAL13P1.247               ------------------------------------------------
su_gi_contig_6528               ------------------------------------------------
gi|27155816|gb|CA854555.1|CA854 ------------------------------------------------

MAL13P1.247                     ATTTGGTATATACTTATATACATCCTGATGAAATACCGGTGTGAAATA
MAL13|MAL13P1.247               ------------------------------------------------
su_gi_contig_6528               ------------------------------------------------
gi|27155816|gb|CA854555.1|CA854 ------------------------------------------------

MAL13P1.247                     TATTTTTATATATATAATTATTTATATGTGGATTTATATTATATTAAC
MAL13|MAL13P1.247               ------------------------------------------------
su_gi_contig_6528               ------------------------------------------------
gi|27155816|gb|CA854555.1|CA854 ------------------------------------------------

MAL13P1.247                     TTAATATGTTCATTCTTTCTAGGCAAAAGTGTATACAACAATTTTAGA
MAL13|MAL13P1.247               ------------------------------------------------
su_gi_contig_6528               ------------------------------------------------
gi|27155816|gb|CA854555.1|CA854 ------------------------------------------------

MAL13P1.247                     GACAAAGTTAAAAAATCCAACTTGGATGAATTTTATAAAACTCTTTCC
MAL13|MAL13P1.247               ------------------------------------------------
su_gi_contig_6528               ------------------------------------------------
gi|27155816|gb|CA854555.1|CA854 ------------------------------------------------

MAL13P1.247                     TCATAAATAAAAATTAAAAAAATTAAAAAATTATATTAATCTGTACAT
MAL13|MAL13P1.247               ------------------------------------------------
su_gi_contig_6528               ------------------------------------------------
gi|27155816|gb|CA854555.1|CA854 ------------------------------------------------

MAL13P1.247                     TCAATCATTTTTAATGCTTAAAATATAATATGACATATTATTCATATG
MAL13|MAL13P1.247               ------------------------------------------------
su_gi_contig_6528               ------------------------------------------------
gi|27155816|gb|CA854555.1|CA854 ------------------------------------------------

MAL13P1.247                     TATAATTTAATATTCATTATTCTTTAATGTAATTAAAAGAATTTTTTT
MAL13|MAL13P1.247               ------------------------------------------------
su_gi_contig_6528               ------------------------------------------------
gi|27155816|gb|CA854555.1|CA854 ------------------------------------------------

MAL13P1.247                     TTTTTTTTTTTTCCCCCCCTTGGTATATACAATATTGGAAATTTTTTT
MAL13|MAL13P1.247               ------------------------------------------------
su_gi_contig_6528               ------------------------------------------------
gi|27155816|gb|CA854555.1|CA854 ------------------------------------------------

MAL13P1.247                     TTCTTATGATTTTTTTTTTTTTTTTTTTTTTTAATATTTCTTCTTTGT
MAL13|MAL13P1.247               ------------------------------------------------
su_gi_contig_6528               ------------------------------------------------
gi|27155816|gb|CA854555.1|CA854 ------------------------------------------------

MAL13P1.247                     ATGTATGATATTTAGAAGACAACAATATATATCTTTTAGTTAATTTTA
MAL13|MAL13P1.247               ------------------------------------------------
su_gi_contig_6528               ------------------------------------------------
gi|27155816|gb|CA854555.1|CA854 ------------------------------------------------

MAL13P1.247                     TTATATTATTCCTTTCTTTTTTTATATTATAATATAAAAACTTATATA
MAL13|MAL13P1.247               ------------------------------------------------
su_gi_contig_6528               ------------------------------------------------
gi|27155816|gb|CA854555.1|CA854 ------------------------------------------------

MAL13P1.247                     CATTTTTCCAAATGAAAATATTATATATATGTGATAGCAGATTTCATC
MAL13|MAL13P1.247               -----------ATGAAAATATTATATATATGTGATAGCAGATTTCATC
su_gi_contig_6528               ------------------------------------------------
gi|27155816|gb|CA854555.1|CA854 ------------------------------------------------

MAL13P1.247                     TTTTAAATACGAAAGAGAAAAATTATTTATATAAATATTGGTCTTATT
MAL13|MAL13P1.247               TTTTAAATACGAAAGAGAAAAATTATTTATATAAATATTGGTCTTATT
su_gi_contig_6528               ------------------------------------------------
gi|27155816|gb|CA854555.1|CA854 ------------------------------------------------

MAL13P1.247                     CGTTGCAAGATATTCTGAATGGTACTGAAGCGAGGGACATCCATTTTT
MAL13|MAL13P1.247               CGTTGCAAGATATTCTGAATGGTACTGAAGCGAGGGACATCCATTTTT
su_gi_contig_6528               ------------------------------------------------
gi|27155816|gb|CA854555.1|CA854 ------------------------------------------------

MAL13P1.247                     GGCTTGTCTGCATAAGTACGAAAAATTAGGAGCAACACCATAATAGAT
MAL13|MAL13P1.247               GGCTTGTCTGCATAA---------------------------------
su_gi_contig_6528               ------------------------------------------------
gi|27155816|gb|CA854555.1|CA854 ------------------------------------------------

MAL13P1.247                     ACATATATATATATTTATGTATGTATGTATGTATTTATTTATTTATTT
MAL13|MAL13P1.247               ------------------------------------------------
su_gi_contig_6528               ------------------------------------------------
gi|27155816|gb|CA854555.1|CA854 ------------------------------------------------

MAL13P1.247                     ATGATTGTATGTTCATATAGGTTTAATTGACTATATAGATCTTATTAC
MAL13|MAL13P1.247               --------------------GTTTAATTGACTATATAGATCTTATTAC
su_gi_contig_6528               ------------------------------------------------
gi|27155816|gb|CA854555.1|CA854 ------------------------------------------------

MAL13P1.247                     ATTTTCCGATTTATTTAATTATGGAAAATTAAAAAGTGCCATAGATAA
MAL13|MAL13P1.247               ATTTTCCGATTTATTTAATTATGGAAAATTAAAAAGTGCCATAGATAA
su_gi_contig_6528               ------------------------------------------------
gi|27155816|gb|CA854555.1|CA854 ------------------------------------------------

MAL13P1.247                     ATTTTCTGATTATTTTCAAATGGATAATGAAAATTTAATAAAGGAGAA
MAL13|MAL13P1.247               ATTTTCTGATTATTTTCAAATGGATAATGAAAATTTAATAAAGGAGAA
su_gi_contig_6528               ------------------------------------------------
gi|27155816|gb|CA854555.1|CA854 ------------------------------------------------

MAL13P1.247                     TAAAATTTATGTCGATCCCCTTCTTGCTTTCTTAAAAAATGCAGACAG
MAL13|MAL13P1.247               TAAAATTTATGTCGATCCCCTTCTTGCTTTCTTAAAAAATGCAGACA-
su_gi_contig_6528               ------------------------------------------------
gi|27155816|gb|CA854555.1|CA854 ------------------------------------------------

MAL13P1.247                     TAATTTTATACATATCTATGTGTATGGAAATATATATATAAAGATACA
MAL13|MAL13P1.247               ------------------------------------------------
su_gi_contig_6528               ------------------------------------------------
gi|27155816|gb|CA854555.1|CA854 ------------------------------------------------

MAL13P1.247                     AATTGATTATATAATTTCCATATAACTCATCATTTTTTTCTTTTTATA
MAL13|MAL13P1.247               ------------------------------------------------
su_gi_contig_6528               ------------------------------------------------
gi|27155816|gb|CA854555.1|CA854 ------------------------------------------------

MAL13P1.247                     GATACCTCAAAAATAAAAGAATGCGACAAAATTATAATATTGTCATGT
MAL13|MAL13P1.247               -ATACCTCAAAAATAAAAGAATGCGACAAAATTATAATATTGTCATGT
su_gi_contig_6528               ------------------------------------------------
gi|27155816|gb|CA854555.1|CA854 ------------------------------------------------

MAL13P1.247                     AATATTTATCTATGGGAAAATAAAATATCAGAGTTACAAATTATAGGT
MAL13|MAL13P1.247               AATATTTATCTATGGGAAAATAAAATATCAGAGTTACAAATTATAGGT
su_gi_contig_6528               ------------------------------------------------
gi|27155816|gb|CA854555.1|CA854 ------------------------------------------------

MAL13P1.247                     GATGTGTTTTATACATTCATGTGTAAATTTTATTTTTTCAACGGTATA
MAL13|MAL13P1.247               GATGTGTTTTATACATTCATGTGTAAATTTTATTTTTTCAAC------
su_gi_contig_6528               ------------------------------------------------
gi|27155816|gb|CA854555.1|CA854 ------------------------------------------------

MAL13P1.247                     GCAAGAATATAATTATAAATATAAACATAAACATATATATATATATAT
MAL13|MAL13P1.247               ------------------------------------------------
su_gi_contig_6528               ------------------------------------------------
gi|27155816|gb|CA854555.1|CA854 ------------------------------------------------

MAL13P1.247                     ATATATATATATATAAGAAATACTTATAATAATATAATCAGCAATTTA
MAL13|MAL13P1.247               ------------------------------------------------
su_gi_contig_6528               ------------------------------------------------
gi|27155816|gb|CA854555.1|CA854 ------------------------------------------------

MAL13P1.247                     TATTATTATGTATATTTTCCTTATCAGTAAAAAATAAAACAATAGATA
MAL13|MAL13P1.247               --------------------------GTAAAAAATAAAACAATAGATA
su_gi_contig_6528               ------------------------------------------------
gi|27155816|gb|CA854555.1|CA854 ------------------------------------------------

MAL13P1.247                     CTACCAATTCATTGGAACATATACAAACCAACTTGAAAAAGTACCATA
MAL13|MAL13P1.247               CTACCAATTCATTGGAACATATACAAACCAACTTGAAAAAGTACCATA
su_gi_contig_6528               ------------------------------------------------
gi|27155816|gb|CA854555.1|CA854 ------------------------------------------------

MAL13P1.247                     ATTTTTTTTTTAAAAATATGGAATTAAATAAAATTGATATTTTACAAA
MAL13|MAL13P1.247               ATTTTTTTTTTAAAAATATGGAATTAAATAAAATTGATATTTTACAAA
su_gi_contig_6528               ------------------------------------------------
gi|27155816|gb|CA854555.1|CA854 ------------------------------------------------

MAL13P1.247                     TATCTAAGGAAATTTTATCTATCAATTTTTCTGTTTTCTTTACATTAA
MAL13|MAL13P1.247               TATCTAAGGAAATTTTATCTATCAATTTTTCTGTTTTCTTTACATTAA
su_gi_contig_6528               ------------------------------------------------
gi|27155816|gb|CA854555.1|CA854 ------------------------------------------------

MAL13P1.247                     ATTTAAAAAATGAGGTACATGAAAACATACAAATATATATATATATTG
MAL13|MAL13P1.247               ATTTAAAAAATG------------------------------------
su_gi_contig_6528               ------------------------------------------------
gi|27155816|gb|CA854555.1|CA854 ------------------------------------------------

MAL13P1.247                     TTATTTTATTATTTTTTATTATTTTTTTTTTTTTTTTTGTAGCTTTTG
MAL13|MAL13P1.247               ----------------------------------------AGCTTTTG
su_gi_contig_6528               ------------------------------------------------
gi|27155816|gb|CA854555.1|CA854 ------------------------------------------------

MAL13P1.247                     TTTAAGTGTGAGGGGTGTCCTTTGATTAATGAATTAAGTTATTCAGCT
MAL13|MAL13P1.247               TTTAAGTGTGAGGGGTGTCCTTTGATTAATGAATTAAGTTATTCAGCT
su_gi_contig_6528               ------------------------------------------------
gi|27155816|gb|CA854555.1|CA854 ------------------------------------------------

MAL13P1.247                     TTTGTGGGCTTAAATAATTATCCAGTTGAATTTGATATAAGAGCCAAG
MAL13|MAL13P1.247               TTTGTGGGCTTAAATAATTATCCAGTTGAATTTGATATAAGAGCCAAG
su_gi_contig_6528               ------------------------------------------------
gi|27155816|gb|CA854555.1|CA854 ------------------------------------------------

MAL13P1.247                     GCATTAAAAGAAGGAATATCACAACATCTTGTACAATTATATATATAT
MAL13|MAL13P1.247               GCATTAAAAGAAGGAATATCACAACATCTT------------------
su_gi_contig_6528               ------------------------------------------------
gi|27155816|gb|CA854555.1|CA854 ------------------------------------------------

MAL13P1.247                     ATATATATATAAATATTTTATTTTTTATTTTTTATTATAAGAAATATT
MAL13|MAL13P1.247               ------------------------------------------------
su_gi_contig_6528               ------------------------------------------------
gi|27155816|gb|CA854555.1|CA854 ------------------------------------------------

MAL13P1.247                     TATTGTTATTAATATATTAGACTCTTTTATATAGTATAATTTATATAT
MAL13|MAL13P1.247               ------------------------------------------------
su_gi_contig_6528               ------------------------------------------------
gi|27155816|gb|CA854555.1|CA854 ------------------------------------------------

MAL13P1.247                     TTCTCATTATAGATATATGGAATACCTATATTTATATATACTACAATA
MAL13|MAL13P1.247               ------------ATATATGGAATACCTATATTTATATATACTACAATA
su_gi_contig_6528               ----------TTATATATGGAATACCTATATTTATATATACTACAATA
gi|27155816|gb|CA854555.1|CA854 ----------TTATATATGGAATACCTATATTTATATATACTACAATA

MAL13P1.247                     CATTATGAGACAAATTTAATTTCACTAGAATCTTTGTCCAGTCAATTA
MAL13|MAL13P1.247               CATTATGAGACAAATTTAATTTCACTAGAATCTTTGTCCAGTCAATTA
su_gi_contig_6528               CATTATGAGACAAATTTAATTTCACTAGAATCTTTGTCCAGTCAATTA
gi|27155816|gb|CA854555.1|CA854 CATTATGAGACAAATTTAATTTCACTAGAATCTTTGTCCAGTCAATTA

MAL13P1.247                     TTTGAAAATGTAAAAAGGAATGAAGAACAATAAAATATAGAAAATATA
MAL13|MAL13P1.247               TTTGAAAAT---------------------------------------
su_gi_contig_6528               TTTGAAAAT---------------------------------------
gi|27155816|gb|CA854555.1|CA854 TTTGAAAAT---------------------------------------

MAL13P1.247                     TATATGCAGGATATAAATATAAATAAATATATATATATATATATATAT
MAL13|MAL13P1.247               ------------------------------------------------
su_gi_contig_6528               ------------------------------------------------
gi|27155816|gb|CA854555.1|CA854 ------------------------------------------------

MAL13P1.247                     ATATATATATTATTTATTTTTGAAGAAACAAGTACTCATTTTAAGATC
MAL13|MAL13P1.247               ------------------------------------------------
su_gi_contig_6528               -------------------------AAACAAGTACTCATTTTAAGATC
gi|27155816|gb|CA854555.1|CA854 -------------------------AAACAAGTACTCATTTTAAGATC

MAL13P1.247                     AAACATAAATCCAACCGATTTAAATATGCAGTAATATAATATTAATAT
MAL13|MAL13P1.247               ------------------------------------------------
su_gi_contig_6528               AAACATAAATCCAACCGATTTAAATATGCA------------------
gi|27155816|gb|CA854555.1|CA854 AAACATAAATCCAACCGATTTAAATATGCA------------------

MAL13P1.247                     ATTATATATATATATTTATATATATGTGCTTGTAATCTTTTCATTTTT
MAL13|MAL13P1.247               ------------------------------------------------
su_gi_contig_6528               ------------------------------------------------
gi|27155816|gb|CA854555.1|CA854 ------------------------------------------------

MAL13P1.247                     TTGTAATACATATATTTTTATAATAGTGATAAGGATGTCCGATTTTTG
MAL13|MAL13P1.247               ---------------------------------GATGTCCGATTTTTG
su_gi_contig_6528               --------------------------TGATAAGGATGTCCGATTTTTG
gi|27155816|gb|CA854555.1|CA854 --------------------------TGATAAGGATGTCCGATTTTTG

MAL13P1.247                     TGGGTAGCTAGTCCTATGATAAAGGAAGACCAATCCATTATTTTATGT
MAL13|MAL13P1.247               TGGGTAGCTAGTCCTATGATAAAGGAAGACCAATCCATTATTTTATGT
su_gi_contig_6528               TGGGTAGCTAGTCCTATGATAAAGGAAGACCAATCCATTATTTTATGT
gi|27155816|gb|CA854555.1|CA854 TGGGTAGCTAGTCCTATGATAAAGGAAGACCAATCCATTATTTTATGT

MAL13P1.247                     TTACACGTAAAAAAAAACAAAAATGTATTTTTTTTTTTTTTTTTTTTT
MAL13|MAL13P1.247               TTACAC------------------------------------------
su_gi_contig_6528               TTACAC------------------------------------------
gi|27155816|gb|CA854555.1|CA854 TTACAC------------------------------------------

MAL13P1.247                     TGAGTTCAATTTACATATAAATAAATAAATAAATATATATATATATAT
MAL13|MAL13P1.247               ------------------------------------------------
su_gi_contig_6528               ------------------------------------------------
gi|27155816|gb|CA854555.1|CA854 ------------------------------------------------

MAL13P1.247                     ATATATATATTATATAACATTTTGTTACATATTGAATGAAGGGTTTGT
MAL13|MAL13P1.247               -----------------------------------------GGTTTGT
su_gi_contig_6528               -----------------------------------------GGTTTGT
gi|27155816|gb|CA854555.1|CA854 -----------------------------------------GGTTTGT

MAL13P1.247                     CAACACTCGAAAATTACTCACTAAGTATTGAGGAATCCTACGCTTGTC
MAL13|MAL13P1.247               CAACACTCGAAAATTACTCACTAAGTATTGAGGAATCCTACGCTTGTC
su_gi_contig_6528               CAACACTCGAAAATTACTCACTAAGTATTGAGGAATCCTACGCTTGTC
gi|27155816|gb|CA854555.1|CA854 CAACACTCGAAAATTACTCACTAAGTATTGAGGAATCCTACGCTTGTC

MAL13P1.247                     AGAGAACGGATGATGAAAAGAAATATATAAATGATATGAAATTAAAGG
MAL13|MAL13P1.247               AGAGAACGGATGATGAAAAGAAATATATAAATGATATGAAATTAAAGG
su_gi_contig_6528               AGAGAACGGATGATGAAAAGAAATATATAAATGATATGAAATTAAAGG
gi|27155816|gb|CA854555.1|CA854 AGAGAACGGATGATGAAAAGAAATATATAAATGATATGAAATTAAAGG

MAL13P1.247                     AAATCTTTAATTTTTTAATATTAATTGAAGAATTTAATCCTTTCGTAA
MAL13|MAL13P1.247               AAATCTTTAATTTTTTAATATTAATTGAAGAATTTAATCCTTTC----
su_gi_contig_6528               AAATCTTTAATTTTTTAATATTAATTGAAGAATTTAATCCTTTC----
gi|27155816|gb|CA854555.1|CA854 AAATCTTTAATTTTTTAATATTAATTGAAGAATTTAATCCTTTC----

MAL13P1.247                     TTATAATATAACAAATTATAATCATATATATATATATATATATATATA
MAL13|MAL13P1.247               ------------------------------------------------
su_gi_contig_6528               ------------------------------------------------
gi|27155816|gb|CA854555.1|CA854 ------------------------------------------------

MAL13P1.247                     TATATATCATTTTTATGTCTATTTAATTTTTTTTTTTTTTTTAGGACT
MAL13|MAL13P1.247               --------------------------------------------GACT
su_gi_contig_6528               --------------------------------------------GACT
gi|27155816|gb|CA854555.1|CA854 --------------------------------------------GACT

MAL13P1.247                     ACAGTAATCAGAGACTAGAATATTCTTTCAAGTTTTCCAAAAGTTCCT
MAL13|MAL13P1.247               ACAGTAATCAGAGACTAGAATATTCTTTCAAGTTTTCCAAAAGTTCCT
su_gi_contig_6528               ACAGTAATCAGAGACTAGAATATTCTTTCAAGTTTTCCAAAAGTTCCT
gi|27155816|gb|CA854555.1|CA854 ACAGTAATCAGAGACTAGAATATTCTTTCAAGTTTTCCAAAAGTTCCT

MAL13P1.247                     TATCAAATATCCTTCAAAAAACAAATAGAACAAAGAAAAGGTTTGAAA
MAL13|MAL13P1.247               TATCAAATATCCTTCAAAAAACAAATAGAACAAAGAAAAG--------
su_gi_contig_6528               TATCAAATATCCTTCAAAAAACAAATAGAACAAAGAAAAG--------
gi|27155816|gb|CA854555.1|CA854 TATCAAATATCCTTCAAAAAACAAATAGAACAAAGAAAAG--------

MAL13P1.247                     AAAAAAAAAAAAAAAAAAAAAAAAAATTATATATTTTAATATATTCTT
MAL13|MAL13P1.247               ------------------------------------------------
su_gi_contig_6528               ------------------------------------------------
gi|27155816|gb|CA854555.1|CA854 ------------------------------------------------

MAL13P1.247                     ATATATATATATATATTTATTTATTCCTTTTATTTTTTGAAAAATTAT
MAL13|MAL13P1.247               ------------------------------------------------
su_gi_contig_6528               ------------------------------------------------
gi|27155816|gb|CA854555.1|CA854 ------------------------------------------------

MAL13P1.247                     ATGATTTTTAAATTTTGGTATATATAATTATTTTCCTTTATATTAGTA
MAL13|MAL13P1.247               ----------------------------------------------TA
su_gi_contig_6528               ----------------------------------------------TA
gi|27155816|gb|CA854555.1|CA854 ----------------------------------------------TA

MAL13P1.247                     AAAAGTTATACACAAAATTAAAAAATAATATATGCATTACTGATAATG
MAL13|MAL13P1.247               AAAAGTTATACACAAAATTAAAAAATAATATATGCATTACTGATAATG
su_gi_contig_6528               AAAAGTTATACACAAAATTAAAAAATAATATATGCATTACTGATAATG
gi|27155816|gb|CA854555.1|CA854 AAAAGTTATACACAAAATTAAAAAATAATATATGCATTACTGATAATG

MAL13P1.247                     ATTCACAAAAGTTAAGAAAGGATACAGACATTTTGCTTGTGAAAGAAA
MAL13|MAL13P1.247               ATTCACAAAAGTTAAGAAAGGATACAGACATTTTGCTTGTGAAAGAAA
su_gi_contig_6528               ATTCACAAAAGTTAAGAAAGGATACAGACATTTTGCTTGTGAAAGAAA
gi|27155816|gb|CA854555.1|CA854 ATTCACAAAAGTTAAGAAAGGATACAGACATTTTGCTTGTGAAAGAAA

MAL13P1.247                     AGCAGGATTTAAAAAAAAAAAAAAAAAAGAATGAAATTACAGACCCTC
MAL13|MAL13P1.247               AGCAGGATTTAAAAAAAAAAAAAAAAAAGAATGAAATTACAGACCCTC
su_gi_contig_6528               AGCAGGATTTAAAAAAAAAAAAAAAAAAACCTGGT-------------
gi|27155816|gb|CA854555.1|CA854 AGCAGGATTTAAAAAAAAAAAAAAAAAAACCTGGT-------------

MAL13P1.247                     GATTTCTTCTTTTAACCAATATGAATAAAGCATTTGAAAAGAATATAA
MAL13|MAL13P1.247               GATTTCTTCTTTTAACCAATATGAATAAAGCATTTGAAAAGAATATAA
su_gi_contig_6528               ------------------------------------------------
gi|27155816|gb|CA854555.1|CA854 ------------------------------------------------

MAL13P1.247                     TATAATATAAAATAAAAAAAAAAAGGGAAAGAAATAAAGCGAAACACA
MAL13|MAL13P1.247               TATAA-------------------------------------------
su_gi_contig_6528               ------------------------------------------------
gi|27155816|gb|CA854555.1|CA854 ------------------------------------------------

MAL13P1.247                     AAGAAAACTTTTTATATTAATTAAATTTTTTTTTCGTGAGTTACATTG
MAL13|MAL13P1.247               ------------------------------------------------
su_gi_contig_6528               ------------------------------------------------
gi|27155816|gb|CA854555.1|CA854 ------------------------------------------------

MAL13P1.247                     AAATGATTTAAAAGCCTATGAAACAGAAATAAACTTAAGATATAAAAT
MAL13|MAL13P1.247               ------------------------------------------------
su_gi_contig_6528               ------------------------------------------------
gi|27155816|gb|CA854555.1|CA854 ------------------------------------------------

MAL13P1.247                     ATATGCATATATAGATATAGATATAGATATATATATATATATATATAT
MAL13|MAL13P1.247               ------------------------------------------------
su_gi_contig_6528               ------------------------------------------------
gi|27155816|gb|CA854555.1|CA854 ------------------------------------------------

MAL13P1.247                     ATATATTTTTTTTTTTTTTTTTTTTTTTTTTTTTTATACGAATCATCT
MAL13|MAL13P1.247               ------------------------------------------------
su_gi_contig_6528               ------------------------------------------------
gi|27155816|gb|CA854555.1|CA854 ------------------------------------------------

MAL13P1.247                     CCTTATATTATATATATATTTTATGCAAATATGAAAACATAAAAATCA
MAL13|MAL13P1.247               ------------------------------------------------
su_gi_contig_6528               ------------------------------------------------
gi|27155816|gb|CA854555.1|CA854 ------------------------------------------------

MAL13P1.247                     AATTAAAATGTGAAAAAATTTAATGTAATATTTATTTATATTTTTCCA
MAL13|MAL13P1.247               ------------------------------------------------
su_gi_contig_6528               ------------------------------------------------
gi|27155816|gb|CA854555.1|CA854 ------------------------------------------------

MAL13P1.247                     TTTACAAAAATGATATTATATATATTATTATAAATGAATGAGATTATA
MAL13|MAL13P1.247               ------------------------------------------------
su_gi_contig_6528               ------------------------------------------------
gi|27155816|gb|CA854555.1|CA854 ------------------------------------------------

MAL13P1.247                     TCATGTGAAATATATATTTATATATATATATATATATTTTTTTTTTTT
MAL13|MAL13P1.247               ------------------------------------------------
su_gi_contig_6528               ------------------------------------------------
gi|27155816|gb|CA854555.1|CA854 ------------------------------------------------

MAL13P1.247                     TTTTTTGAGATAAGATTAATTATAAAATAAGGAAAAATAAAATATAGG
MAL13|MAL13P1.247               ------------------------------------------------
su_gi_contig_6528               ------------------------------------------------
gi|27155816|gb|CA854555.1|CA854 ------------------------------------------------

MAL13P1.247                     CATTATTCTTATTATTGTTTTTTTTTTTTTTTTTTTTGGTAAAAAAAA
MAL13|MAL13P1.247               ------------------------------------------------
su_gi_contig_6528               ------------------------------------------------
gi|27155816|gb|CA854555.1|CA854 ------------------------------------------------

MAL13P1.247                     ATATTAAATGAATTTTGAATAGATGTATAATATTTATCAATATCATGG
MAL13|MAL13P1.247               ------------------------------------------------
su_gi_contig_6528               ------------------------------------------------
gi|27155816|gb|CA854555.1|CA854 ------------------------------------------------

MAL13P1.247                     AAGATAATTATGCCTCAGATTCATCAAATAAAAAAAAGGAAAATGTAA
MAL13|MAL13P1.247               ------------------------------------------------
su_gi_contig_6528               ------------------------------------------------
gi|27155816|gb|CA854555.1|CA854 ------------------------------------------------

MAL13P1.247                     AGTTCTCAAAATTTGTAACGTCTCTAAGTTTTATGAAAAAGAATACAG
MAL13|MAL13P1.247               ------------------------------------------------
su_gi_contig_6528               ------------------------------------------------
gi|27155816|gb|CA854555.1|CA854 ------------------------------------------------

MAL13P1.247                     AACATCATGAAAATGCAAAGAAGAAAATAAAATATTCCAATGATAATC
MAL13|MAL13P1.247               ------------------------------------------------
su_gi_contig_6528               ------------------------------------------------
gi|27155816|gb|CA854555.1|CA854 ------------------------------------------------

MAL13P1.247                     ATATGTGGATAGTAAACGAATATGAAGAAGCAGCAAAAGCTTATTTGA
MAL13|MAL13P1.247               ------------------------------------------------
su_gi_contig_6528               ------------------------------------------------
gi|27155816|gb|CA854555.1|CA854 ------------------------------------------------

MAL13P1.247                     AAAAAGAATCACCACAAAAAAGTAAAAAGCATGTATCTTTAAATTGTT
MAL13|MAL13P1.247               ------------------------------------------------
su_gi_contig_6528               ------------------------------------------------
gi|27155816|gb|CA854555.1|CA854 ------------------------------------------------

MAL13P1.247                     TAGGAAGGAAAACATACAATAATTATAATAATCATGTTAATCTCTATA
MAL13|MAL13P1.247               ------------------------------------------------
su_gi_contig_6528               ------------------------------------------------
gi|27155816|gb|CA854555.1|CA854 ------------------------------------------------

MAL13P1.247                     ATATAGAAATAATCAAATTTATAAATTCAGTAAAAAGGAATAAACCTA
MAL13|MAL13P1.247               ------------------------------------------------
su_gi_contig_6528               ------------------------------------------------
gi|27155816|gb|CA854555.1|CA854 ------------------------------------------------

MAL13P1.247                     TAAGTTCCTTGAAGGAATAATAATTTTATTTCTTTTTTTTGTAAAATT
MAL13|MAL13P1.247               ------------------------------------------------
su_gi_contig_6528               ------------------------------------------------
gi|27155816|gb|CA854555.1|CA854 ------------------------------------------------

MAL13P1.247                     TATAAATATATACATATATATATGTGTGTACCATATGGTAATTATATG
MAL13|MAL13P1.247               ------------------------------------------------
su_gi_contig_6528               ------------------------------------------------
gi|27155816|gb|CA854555.1|CA854 ------------------------------------------------

MAL13P1.247                     GATAAATTATTATTTTATTAAATTAATTTTTCTTTTTTTTTGTAAACT
MAL13|MAL13P1.247               ------------------------------------------------
su_gi_contig_6528               ------------------------------------------------
gi|27155816|gb|CA854555.1|CA854 ------------------------------------------------

MAL13P1.247                     TTATGTGAATATGTACCAAATAAAATAAATATAATTAAAAGTTGAATG
MAL13|MAL13P1.247               ------------------------------------------------
su_gi_contig_6528               ------------------------------------------------
gi|27155816|gb|CA854555.1|CA854 ------------------------------------------------

MAL13P1.247                     TAAATATATATATATGTACCTATTGTTATATAAAAATGTGTTATATGA
MAL13|MAL13P1.247               ------------------------------------------------
su_gi_contig_6528               ------------------------------------------------
gi|27155816|gb|CA854555.1|CA854 ------------------------------------------------

MAL13P1.247                     TAGGTTATACATATATATGCATATATTAAAATATTTTGTATATAAGGC
MAL13|MAL13P1.247               ------------------------------------------------
su_gi_contig_6528               ------------------------------------------------
gi|27155816|gb|CA854555.1|CA854 ------------------------------------------------

MAL13P1.247                     CAAAAAAAGGTCAATTATTATACCCAACTTTTTCTCGTCCTAAACAAT
MAL13|MAL13P1.247               ------------------------------------------------
su_gi_contig_6528               ------------------------------------------------
gi|27155816|gb|CA854555.1|CA854 ------------------------------------------------

MAL13P1.247                     AAAATATATACATATATATAAATATATATATATATATATATATTTATT
MAL13|MAL13P1.247               ------------------------------------------------
su_gi_contig_6528               ------------------------------------------------
gi|27155816|gb|CA854555.1|CA854 ------------------------------------------------

MAL13P1.247                     TATTTTTTATTTTATTTTTTTTTTTTTTTCTTACTCTTTGAGGTCATA
MAL13|MAL13P1.247               ------------------------------------------------
su_gi_contig_6528               ------------------------------------------------
gi|27155816|gb|CA854555.1|CA854 ------------------------------------------------

MAL13P1.247                     TTTATATCTGTGTGAAGTAGAGCTTTTCCTATATTCATTCAAGGAATC
MAL13|MAL13P1.247               ------------------------------------------------
su_gi_contig_6528               ------------------------------------------------
gi|27155816|gb|CA854555.1|CA854 ------------------------------------------------

MAL13P1.247                     GAATCTAATATATGAAGAAAAAGAAAAAAATATACATAAGTGTATTTA
MAL13|MAL13P1.247               ------------------------------------------------
su_gi_contig_6528               ------------------------------------------------
gi|27155816|gb|CA854555.1|CA854 ------------------------------------------------

MAL13P1.247                     TACCTTTAAAAGCATTTATGTTCCATCTTTATACATTGAGCTTACATA
MAL13|MAL13P1.247               ------------------------------------------------
su_gi_contig_6528               ------------------------------------------------
gi|27155816|gb|CA854555.1|CA854 ------------------------------------------------

MAL13P1.247                     TTTTTTTCCCGAGGTTC
MAL13|MAL13P1.247               -----------------
su_gi_contig_6528               -----------------
gi|27155816|gb|CA854555.1|CA854 -----------------

;

endblock;
