# Supplementary material for: cDNA sequences reveal considerable gene prediction inaccuracy in the Plasmodium falciparum genome
Source: BMC Genomics. 2007 Jul 27;8:255. doi: 10.1186/1471-2164-8-255 (PMC1978503; doi:10.1186/1471-2164-8-255)
Supplement: Additional file 3 — Genes with cDNA sequences not matching predicted CDS perfectly. Aligned cDNA and predicted CDS sequences can be viewed by double clicking the hyper-linked gene names in the Excel file. [file 1471-2164-8-255-S3.zip › MAL13P1.253.TXT]

#NEXUS

[!This data assembled using Sequencher, from Gene Codes Corporation.]
begin data;
   dimensions ntax=7 nchar=3805;
   format datatype=dna gap=- interleave=yes;
   matrix

MAL13P1.253                     TCTTTTTTTCTTTTAACTTTTCTTTATATAAATTTTTATCGTTCAAAT
MAL13|MAL13P1.253               ------------------------------------------------
su_gi_contig_2300               ------------------------------------------------
gi|22792923|gb|BU496729.1|BU496 ------------------------------------------------
PfLab1_M_P1a_F11_11.ab1         ------------------------------------------------
gi|15907300|gb|BI814671.1|BI814 ------------------------------------------------
gi|22792029|gb|BU495835.1|BU495 ------------------------------------------------

MAL13P1.253                     CATTTTTCATTGTCGAGTTTTTTGTAAATAATGTATTTTTGTTATTAT
MAL13|MAL13P1.253               ------------------------------------------------
su_gi_contig_2300               ------------------------------------------------
gi|22792923|gb|BU496729.1|BU496 ------------------------------------------------
PfLab1_M_P1a_F11_11.ab1         ------------------------------------------------
gi|15907300|gb|BI814671.1|BI814 ------------------------------------------------
gi|22792029|gb|BU495835.1|BU495 ------------------------------------------------

MAL13P1.253                     TATTATGATTATTATTATGATTATTATTATTATGATTATTATTATGAT
MAL13|MAL13P1.253               ------------------------------------------------
su_gi_contig_2300               ------------------------------------------------
gi|22792923|gb|BU496729.1|BU496 ------------------------------------------------
PfLab1_M_P1a_F11_11.ab1         ------------------------------------------------
gi|15907300|gb|BI814671.1|BI814 ------------------------------------------------
gi|22792029|gb|BU495835.1|BU495 ------------------------------------------------

MAL13P1.253                     TATTATTATTATGATTATTATTATGATTATTATTTTTTTTTTTATGAT
MAL13|MAL13P1.253               ------------------------------------------------
su_gi_contig_2300               ------------------------------------------------
gi|22792923|gb|BU496729.1|BU496 ------------------------------------------------
PfLab1_M_P1a_F11_11.ab1         ------------------------------------------------
gi|15907300|gb|BI814671.1|BI814 ------------------------------------------------
gi|22792029|gb|BU495835.1|BU495 ------------------------------------------------

MAL13P1.253                     TCTCTTGAATCTTTTTGTTATTTCCAATTCCTAAGGATAAATTATTAT
MAL13|MAL13P1.253               ------------------------------------------------
su_gi_contig_2300               ------------------------------------------------
gi|22792923|gb|BU496729.1|BU496 ------------------------------------------------
PfLab1_M_P1a_F11_11.ab1         ------------------------------------------------
gi|15907300|gb|BI814671.1|BI814 ------------------------------------------------
gi|22792029|gb|BU495835.1|BU495 ------------------------------------------------

MAL13P1.253                     CATTATTTGTACTATTAATATTATTATTATTGTTATTTTTTTTCTTCT
MAL13|MAL13P1.253               ------------------------------------------------
su_gi_contig_2300               ------------------------------------------------
gi|22792923|gb|BU496729.1|BU496 ------------------------------------------------
PfLab1_M_P1a_F11_11.ab1         ------------------------------------------------
gi|15907300|gb|BI814671.1|BI814 ------------------------------------------------
gi|22792029|gb|BU495835.1|BU495 ------------------------------------------------

MAL13P1.253                     TATGGTTAACTAATATATTAAGATCTTTATCAGCAGGATAATCCTTTT
MAL13|MAL13P1.253               ------------------------------------------------
su_gi_contig_2300               ------------------------------------------------
gi|22792923|gb|BU496729.1|BU496 ------------------------------------------------
PfLab1_M_P1a_F11_11.ab1         ------------------------------------------------
gi|15907300|gb|BI814671.1|BI814 ------------------------------------------------
gi|22792029|gb|BU495835.1|BU495 ------------------------------------------------

MAL13P1.253                     TTTTATGGTTTTCATTTAATATACATTCCATTTTATTATTATTATTAT
MAL13|MAL13P1.253               ------------------------------------------------
su_gi_contig_2300               ------------------------------------------------
gi|22792923|gb|BU496729.1|BU496 ------------------------------------------------
PfLab1_M_P1a_F11_11.ab1         ------------------------------------------------
gi|15907300|gb|BI814671.1|BI814 ------------------------------------------------
gi|22792029|gb|BU495835.1|BU495 ------------------------------------------------

MAL13P1.253                     TATTATTTATATTTATTAGATTATCATTATTTTTTATATTTTTACTTT
MAL13|MAL13P1.253               ------------------------------------------------
su_gi_contig_2300               ------------------------------------------------
gi|22792923|gb|BU496729.1|BU496 ------------------------------------------------
PfLab1_M_P1a_F11_11.ab1         ------------------------------------------------
gi|15907300|gb|BI814671.1|BI814 ------------------------------------------------
gi|22792029|gb|BU495835.1|BU495 ------------------------------------------------

MAL13P1.253                     TACGTTCGGTATCATATTTATTACCATCCTTGTTTTCATTTTCATATT
MAL13|MAL13P1.253               ------------------------------------------------
su_gi_contig_2300               ------------------------------------------------
gi|22792923|gb|BU496729.1|BU496 ------------------------------------------------
PfLab1_M_P1a_F11_11.ab1         ------------------------------------------------
gi|15907300|gb|BI814671.1|BI814 ------------------------------------------------
gi|22792029|gb|BU495835.1|BU495 ------------------------------------------------

MAL13P1.253                     TTTTTTCTTCTTCATTTTCGGAGGATGAAAATCCCCAAAGCTCGTTCA
MAL13|MAL13P1.253               ------------------------------------------------
su_gi_contig_2300               ------------------------------------------------
gi|22792923|gb|BU496729.1|BU496 ------------------------------------------------
PfLab1_M_P1a_F11_11.ab1         ------------------------------------------------
gi|15907300|gb|BI814671.1|BI814 ------------------------------------------------
gi|22792029|gb|BU495835.1|BU495 ------------------------------------------------

MAL13P1.253                     TATATTTTTGTAATTTCTTCTGCTCTGGATCGTTTTTTCCTTTTTTTT
MAL13|MAL13P1.253               ------------------------------------------------
su_gi_contig_2300               ------------------------------------------------
gi|22792923|gb|BU496729.1|BU496 ------------------------------------------------
PfLab1_M_P1a_F11_11.ab1         ------------------------------------------------
gi|15907300|gb|BI814671.1|BI814 ------------------------------------------------
gi|22792029|gb|BU495835.1|BU495 ------------------------------------------------

MAL13P1.253                     TTTTCAACTTTTTTTTTTCTTTAATCTTGTTCGACATATTTAATTAAA
MAL13|MAL13P1.253               ------------------------------------------------
su_gi_contig_2300               ------------------------------------------------
gi|22792923|gb|BU496729.1|BU496 ------------------------------------------------
PfLab1_M_P1a_F11_11.ab1         ------------------------------------------------
gi|15907300|gb|BI814671.1|BI814 ------------------------------------------------
gi|22792029|gb|BU495835.1|BU495 ------------------------------------------------

MAL13P1.253                     AATAAGCAAGTCGGTAATAAAAATGAAAAGTAATCATCAATTTTTTCT
MAL13|MAL13P1.253               ------------------------------------------------
su_gi_contig_2300               ------------------------------------------------
gi|22792923|gb|BU496729.1|BU496 ------------------------------------------------
PfLab1_M_P1a_F11_11.ab1         ------------------------------------------------
gi|15907300|gb|BI814671.1|BI814 ------------------------------------------------
gi|22792029|gb|BU495835.1|BU495 ------------------------------------------------

MAL13P1.253                     TTTCTTAAATACTTTAATTGGTCATTTTAAAAATATATATATATTTAT
MAL13|MAL13P1.253               ------------------------------------------------
su_gi_contig_2300               ------------------------------------------------
gi|22792923|gb|BU496729.1|BU496 ------------------------------------------------
PfLab1_M_P1a_F11_11.ab1         ------------------------------------------------
gi|15907300|gb|BI814671.1|BI814 ------------------------------------------------
gi|22792029|gb|BU495835.1|BU495 ------------------------------------------------

MAL13P1.253                     TTATATATTTTTAAATATATAACTATTTAATTATTTAATTATTTAATT
MAL13|MAL13P1.253               ------------------------------------------------
su_gi_contig_2300               ------------------------------------------------
gi|22792923|gb|BU496729.1|BU496 ------------------------------------------------
PfLab1_M_P1a_F11_11.ab1         ------------------------------------------------
gi|15907300|gb|BI814671.1|BI814 ------------------------------------------------
gi|22792029|gb|BU495835.1|BU495 ------------------------------------------------

MAL13P1.253                     ATTTAATACTTTGGATAAACTGATAAAAGGAAATAATATATACGACGG
MAL13|MAL13P1.253               ------------------------------------------------
su_gi_contig_2300               ------------------------------------------------
gi|22792923|gb|BU496729.1|BU496 ------------------------------------------------
PfLab1_M_P1a_F11_11.ab1         ------------------------------------------------
gi|15907300|gb|BI814671.1|BI814 ------------------------------------------------
gi|22792029|gb|BU495835.1|BU495 ------------------------------------------------

MAL13P1.253                     TAATGTATTGATTATATTATATATATATAATAATATATATATATATAT
MAL13|MAL13P1.253               ------------------------------------------------
su_gi_contig_2300               ------------------------------------------------
gi|22792923|gb|BU496729.1|BU496 ------------------------------------------------
PfLab1_M_P1a_F11_11.ab1         ------------------------------------------------
gi|15907300|gb|BI814671.1|BI814 ------------------------------------------------
gi|22792029|gb|BU495835.1|BU495 ------------------------------------------------

MAL13P1.253                     ATATATATATATATATATATATTTTATTTCTATATAATAATCTTTTCA
MAL13|MAL13P1.253               ------------------------------------------------
su_gi_contig_2300               ------------------------------------------------
gi|22792923|gb|BU496729.1|BU496 ------------------------------------------------
PfLab1_M_P1a_F11_11.ab1         ------------------------------------------------
gi|15907300|gb|BI814671.1|BI814 ------------------------------------------------
gi|22792029|gb|BU495835.1|BU495 ------------------------------------------------

MAL13P1.253                     TTTTTTTTCAAAGAATTTATTATTTTATTATAATTATATATATATATA
MAL13|MAL13P1.253               ------------------------------------------------
su_gi_contig_2300               ------------------------------------------------
gi|22792923|gb|BU496729.1|BU496 ------------------------------------------------
PfLab1_M_P1a_F11_11.ab1         ------------------------------------------------
gi|15907300|gb|BI814671.1|BI814 ------------------------------------------------
gi|22792029|gb|BU495835.1|BU495 ------------------------------------------------

MAL13P1.253                     TATATATATATATATATATTAATATAAGAACAAAATTGTACATAAATA
MAL13|MAL13P1.253               ------------------------------------------------
su_gi_contig_2300               ------------------------------------------------
gi|22792923|gb|BU496729.1|BU496 ------------------------------------------------
PfLab1_M_P1a_F11_11.ab1         ------------------------------------------------
gi|15907300|gb|BI814671.1|BI814 ------------------------------------------------
gi|22792029|gb|BU495835.1|BU495 ------------------------------------------------

MAL13P1.253                     TTTATATAATGATGCATCATAAAGTATAAATATATACATATATATATA
MAL13|MAL13P1.253               ------------------------------------------------
su_gi_contig_2300               ------------------------------------------------
gi|22792923|gb|BU496729.1|BU496 ------------------------------------------------
PfLab1_M_P1a_F11_11.ab1         ------------------------------------------------
gi|15907300|gb|BI814671.1|BI814 ------------------------------------------------
gi|22792029|gb|BU495835.1|BU495 ------------------------------------------------

MAL13P1.253                     TATATATATATATATATAATATATATTATATATAATATTATTTATACA
MAL13|MAL13P1.253               ------------------------------------------------
su_gi_contig_2300               ------------------------------------------------
gi|22792923|gb|BU496729.1|BU496 ------------------------------------------------
PfLab1_M_P1a_F11_11.ab1         ------------------------------------------------
gi|15907300|gb|BI814671.1|BI814 ------------------------------------------------
gi|22792029|gb|BU495835.1|BU495 ------------------------------------------------

MAL13P1.253                     TACATTATTTTACCAGAATATATTTTTATTTATGTTATATTTTATTAT
MAL13|MAL13P1.253               ------------------------------------------------
su_gi_contig_2300               ------------------------------------------------
gi|22792923|gb|BU496729.1|BU496 ------------------------------------------------
PfLab1_M_P1a_F11_11.ab1         ------------------------------------------------
gi|15907300|gb|BI814671.1|BI814 ------------------------------------------------
gi|22792029|gb|BU495835.1|BU495 ------------------------------------------------

MAL13P1.253                     TTTTTTTTTTTTTTTATCTATACAAGGAATTAAAAAAAAAAAAAGGAA
MAL13|MAL13P1.253               ------------------------------------------------
su_gi_contig_2300               ------------------------------------------------
gi|22792923|gb|BU496729.1|BU496 ------------------------------------------------
PfLab1_M_P1a_F11_11.ab1         ------------------------------------------------
gi|15907300|gb|BI814671.1|BI814 ------------------------------------------------
gi|22792029|gb|BU495835.1|BU495 ------------------------------------------------

MAL13P1.253                     GAAATTATAAGGAAGTAATTTTTTTCTTTTCTTTATTTATTTATAAGT
MAL13|MAL13P1.253               ------------------------------------------------
su_gi_contig_2300               ------------------------------------------------
gi|22792923|gb|BU496729.1|BU496 ------------------------------------------------
PfLab1_M_P1a_F11_11.ab1         ------------------------------------------------
gi|15907300|gb|BI814671.1|BI814 ------------------------------------------------
gi|22792029|gb|BU495835.1|BU495 ------------------------------------------------

MAL13P1.253                     TTTCCTTTTTCATGTATCAATATGTATAATATATACGTTATTACAGGA
MAL13|MAL13P1.253               ------------------------------------------------
su_gi_contig_2300               ----------------TCAATATGTATAATATATACGTTATTACAGGA
gi|22792923|gb|BU496729.1|BU496 ------------------------------------------------
PfLab1_M_P1a_F11_11.ab1         ------------------------------------------------
gi|15907300|gb|BI814671.1|BI814 ------------------------------------------------
gi|22792029|gb|BU495835.1|BU495 ----------------TCAATATGTATAATATATACGTTATTACAGGA

MAL13P1.253                     AGATAAAATTATAATAATAATTATTAAATTATATACTTATAAAATAAA
MAL13|MAL13P1.253               ------------------------------------------------
su_gi_contig_2300               AGATAAAATTATAATAATAATTATTAAATTATATACTTATAAAATAAA
gi|22792923|gb|BU496729.1|BU496 ------------------------------------------------
PfLab1_M_P1a_F11_11.ab1         ------------------------------------------------
gi|15907300|gb|BI814671.1|BI814 ------------------------------------------------
gi|22792029|gb|BU495835.1|BU495 AGATAAAATTATAATAATAATTATTAAATTATATACTTATAAAATAAA

MAL13P1.253                     TGTATTTTATTTCATATTGTAATATAATATATGTTTATATATAATATA
MAL13|MAL13P1.253               ------------------------------------------------
su_gi_contig_2300               TGTATTTTATTTCATATTGTAATATAATATATGTTTATATATAATATA
gi|22792923|gb|BU496729.1|BU496 ------------------------------------------------
PfLab1_M_P1a_F11_11.ab1         ------------------------------------------------
gi|15907300|gb|BI814671.1|BI814 ------------------------------------------------
gi|22792029|gb|BU495835.1|BU495 TGTATTTTATTTCATATTGTAATATAATATATGTTTATATATAATATA

MAL13P1.253                     TATTATATAAAATTATTATATTATATAATATAATATAATATAATATTA
MAL13|MAL13P1.253               ------------------------------------------------
su_gi_contig_2300               TATTATATAAAATTATTATATTATATAATATAATATAATATAATATTA
gi|22792923|gb|BU496729.1|BU496 ------------------------------------------------
PfLab1_M_P1a_F11_11.ab1         ------------------------------------------------
gi|15907300|gb|BI814671.1|BI814 ------------------------------------------------
gi|22792029|gb|BU495835.1|BU495 TATTATATAAAATTATTATATTATATAATATAATATAATATAATATTA

MAL13P1.253                     TATTATATTTTGTGTTATTTGTTTATATTCATATTTATTTATTCATTC
MAL13|MAL13P1.253               ------------------------------------------------
su_gi_contig_2300               TATTATATTTTGTGTTATTTGTTTATATTCATATTTATTTATTCATTC
gi|22792923|gb|BU496729.1|BU496 ------------------------------------------------
PfLab1_M_P1a_F11_11.ab1         ------------------------------------------------
gi|15907300|gb|BI814671.1|BI814 ------------------------------------------------
gi|22792029|gb|BU495835.1|BU495 TATTATATTTTGTGTTATTTGTTTATATTCATATTTATTTATTCATTC

MAL13P1.253                     TGTAATTCAAAATGGCTACGACAAATAAAAAGTTACAAAAAATTATGA
MAL13|MAL13P1.253               -----------ATGGCTACGACAAATAAAAAGTTACAAAAAATTATGA
su_gi_contig_2300               TGTAATTCAAAATGGCTACGACAAATAAAAAGTTACAAAAAATTATGA
gi|22792923|gb|BU496729.1|BU496 ------------------------------------------------
PfLab1_M_P1a_F11_11.ab1         ------------------------------------------------
gi|15907300|gb|BI814671.1|BI814 ------GGAAAATGGCTACGACAAATAAAAAGTTACAAAAAATTATGA
gi|22792029|gb|BU495835.1|BU495 TGTAATTCAAAATGGCTACGACAAATAAAAAGTTACAAAAAATTATGA

MAL13P1.253                     CCCAACCTATAGTAAGATATAAATAAATAAATAAATAAATAAATAAAT
MAL13|MAL13P1.253               CCCAACCTATA-------------------------------------
su_gi_contig_2300               CCCAACCTATA-------------------------------------
gi|22792923|gb|BU496729.1|BU496 ------------------------------------------------
PfLab1_M_P1a_F11_11.ab1         ------------------------------------------------
gi|15907300|gb|BI814671.1|BI814 CCCAACCTATA-------------------------------------
gi|22792029|gb|BU495835.1|BU495 CCCAACCTATA-------------------------------------

MAL13P1.253                     ATATATAAATAAATATATATATATATATATATATATATATATGAAAAG
MAL13|MAL13P1.253               ------------------------------------------------
su_gi_contig_2300               ------------------------------------------------
gi|22792923|gb|BU496729.1|BU496 ------------------------------------------------
PfLab1_M_P1a_F11_11.ab1         ------------------------------------------------
gi|15907300|gb|BI814671.1|BI814 ------------------------------------------------
gi|22792029|gb|BU495835.1|BU495 ------------------------------------------------

MAL13P1.253                     AGAAGAAATTAAAAAAAAATCATTTGATATAATATTTTGTATATATTT
MAL13|MAL13P1.253               ------------------------------------------------
su_gi_contig_2300               ------------------------------------------------
gi|22792923|gb|BU496729.1|BU496 ------------------------------------------------
PfLab1_M_P1a_F11_11.ab1         ------------------------------------------------
gi|15907300|gb|BI814671.1|BI814 ------------------------------------------------
gi|22792029|gb|BU495835.1|BU495 ------------------------------------------------

MAL13P1.253                     ATTATATAATTATGTTTTGGAAGCTATAATTTGTCGCACATTGTAGAT
MAL13|MAL13P1.253               ------------------------------------------------
su_gi_contig_2300               ------------------------------------------------
gi|22792923|gb|BU496729.1|BU496 ------------------------------------------------
PfLab1_M_P1a_F11_11.ab1         ------------------------------------------------
gi|15907300|gb|BI814671.1|BI814 ------------------------------------------------
gi|22792029|gb|BU495835.1|BU495 ------------------------------------------------

MAL13P1.253                     ATAAATATATATTTTATTATTTTGATATATATTTATATGTATATTTTT
MAL13|MAL13P1.253               ------------------------------------------------
su_gi_contig_2300               ------------------------------------------------
gi|22792923|gb|BU496729.1|BU496 ------------------------------------------------
PfLab1_M_P1a_F11_11.ab1         ------------------------------------------------
gi|15907300|gb|BI814671.1|BI814 ------------------------------------------------
gi|22792029|gb|BU495835.1|BU495 ------------------------------------------------

MAL13P1.253                     TTTTTTTTTTTTTTTTTTTTTTTTAAATTATCGACAGAACCAAATATT
MAL13|MAL13P1.253               -------------------------------------AACCAAATATT
su_gi_contig_2300               -------------------------------------AACCAAATATT
gi|22792923|gb|BU496729.1|BU496 --TTTTTTTTTTTTTTTTTTTTTTAAATTATCGACAGAACCAAATATT
PfLab1_M_P1a_F11_11.ab1         ------------------------------------------------
gi|15907300|gb|BI814671.1|BI814 -------------------------------------AACCAAATATT
gi|22792029|gb|BU495835.1|BU495 -------------------------------------AACCAAATATT

MAL13P1.253                     TAGGTTTTTTACGAACAAAACGGTTGTACAAATATGGTTATATGATAA
MAL13|MAL13P1.253               TAGGTTTTTTACGAACAAAACGGTTGTACAAATATGGTTATATGATAA
su_gi_contig_2300               TAGGTTTTTTACGAACAAAACGGTTGTACAAATATGGTTATATGATAA
gi|22792923|gb|BU496729.1|BU496 TAGGTTTTTTACGAACAAAACGGTTGTACAAATATGGTTATATGATAA
PfLab1_M_P1a_F11_11.ab1         --------------------------------------------ATAA
gi|15907300|gb|BI814671.1|BI814 TAGGTTTTTTACGAACAAAACGGTTGTACAAATATGGTTATATGATAA
gi|22792029|gb|BU495835.1|BU495 TAGGTTTTTTACGAACAAAACGGTTGTACAAATATGGTTATATGATAA

MAL13P1.253                     ACCTGATATGAGAATAGAAGGTATTATATTGGTAAGTGAATTAAATAG
MAL13|MAL13P1.253               ACCTGATATGAGAATAGAAGGTATTATATTG-----------------
su_gi_contig_2300               ACCTGATATGAGAATAGAAGGTATTATATTGGTAAGTGAATTAAATAG
gi|22792923|gb|BU496729.1|BU496 ACCTGATATGAGAATAGAAGGTATTATATTGGTAAGTGAATTAAATAG
PfLab1_M_P1a_F11_11.ab1         ACCTGATATGAGAATAGAAGGTATTATATTGGTAAGTGAATTAAATAG
gi|15907300|gb|BI814671.1|BI814 ACCTGATATGAGAATAGAAGGTATTATATTG-----------------
gi|22792029|gb|BU495835.1|BU495 ACCTGATATGAGAATAGAAGGTATTATATTG-----------------

MAL13P1.253                     ATACACATATAATCTGTACATATGATATTAATAATATTATACATATAT
MAL13|MAL13P1.253               ------------------------------------------------
su_gi_contig_2300               ATACACATATAATCTGTACATATGATATTAATAATATTATACATATAT
gi|22792923|gb|BU496729.1|BU496 ATACACATATAATCTGTACATATGATATTAATAATATTATACATATAT
PfLab1_M_P1a_F11_11.ab1         ATACACATATAATCTGTACATATGATATTAATAATATTATACATATAT
gi|15907300|gb|BI814671.1|BI814 ------------------------------------------------
gi|22792029|gb|BU495835.1|BU495 ------------------------------------------------

MAL13P1.253                     ATATTTATATATTATATAAATGGTTACCTACAGGGATTTGATGAATAT
MAL13|MAL13P1.253               ---------------------------------GGATTTGATGAATAT
su_gi_contig_2300               ATATTTATATATTATATAAATGGTTACCTACAGGGATTTGATGAATAT
gi|22792923|gb|BU496729.1|BU496 ATATTTATATATTATATAAATGGTTACCTACAGGGATTTGATGAATAT
PfLab1_M_P1a_F11_11.ab1         ATATTTATATATTATATAAATGGTTACCTACAGGGATTTGATGAATAT
gi|15907300|gb|BI814671.1|BI814 ---------------------------------GGATTTGATGAATAT
gi|22792029|gb|BU495835.1|BU495 ---------------------------------GGATTTGATGAATAT

MAL13P1.253                     ATGAATATGGTATTAGATCAAACAAAAGAAATATCCGTAAAAAAAAAT
MAL13|MAL13P1.253               ATGAATATGGTATTAGATCAAACAAAAGAAATATCCGTAAAAAAAAAT
su_gi_contig_2300               ATGAATATGGTATTAGATCAAACAAAAGAAATATCCGTAAAAAAAAAT
gi|22792923|gb|BU496729.1|BU496 ATGAATATGGTATTAGATCAAACAAAAGAAATATCCGTAAAAAAAAAA
PfLab1_M_P1a_F11_11.ab1         ATGAATATGGTATTAGATCAAACAAAAGAAATATCCGTAAAAAAAAAT
gi|15907300|gb|BI814671.1|BI814 ATGAATATGGTATTAGATCAAACAAAAGAAATATCCG-----------
gi|22792029|gb|BU495835.1|BU495 ATGAATATGGTATTAGATCAAACAAAAGAAAT----------------

MAL13P1.253                     ACAAAAAAGGAACTTGGAAAAATATTATTAAAGGGGGATACAATAACT
MAL13|MAL13P1.253               ACAAAAAAGGAACTTGGAAAAATATTATTAAAGGGGGATACAATAACT
su_gi_contig_2300               ACAAAAAAGGAACTTGGAAAAATATTATTAAAGGGGGATACA------
gi|22792923|gb|BU496729.1|BU496 AAAAAAAAAAA-------------------------------------
PfLab1_M_P1a_F11_11.ab1         ACAAAAAAGGAACTTGGAAAAATATTATTAAAGGGGGATACA------
gi|15907300|gb|BI814671.1|BI814 ------------------------------------------------
gi|22792029|gb|BU495835.1|BU495 ------------------------------------------------

MAL13P1.253                     TTAATAATGGAAGTGTAAGGAAATTATAAATATGTAAATATATAAATA
MAL13|MAL13P1.253               TTAATAATGGAAGT----------------------------------
su_gi_contig_2300               ------------------------------------------------
gi|22792923|gb|BU496729.1|BU496 ------------------------------------------------
PfLab1_M_P1a_F11_11.ab1         ------------------------------------------------
gi|15907300|gb|BI814671.1|BI814 ------------------------------------------------
gi|22792029|gb|BU495835.1|BU495 ------------------------------------------------

MAL13P1.253                     TATAAATATATAGGGATAGACTTTGTCTCTTCTATATAAAAATATAAA
MAL13|MAL13P1.253               ------------------------------------------------
su_gi_contig_2300               ------------------------------------------------
gi|22792923|gb|BU496729.1|BU496 ------------------------------------------------
PfLab1_M_P1a_F11_11.ab1         ------------------------------------------------
gi|15907300|gb|BI814671.1|BI814 ------------------------------------------------
gi|22792029|gb|BU495835.1|BU495 ------------------------------------------------

MAL13P1.253                     CATATTATACAACATATATTTTATGTTACCTATATATATATATATATA
MAL13|MAL13P1.253               ------------------------------------------------
su_gi_contig_2300               ------------------------------------------------
gi|22792923|gb|BU496729.1|BU496 ------------------------------------------------
PfLab1_M_P1a_F11_11.ab1         ------------------------------------------------
gi|15907300|gb|BI814671.1|BI814 ------------------------------------------------
gi|22792029|gb|BU495835.1|BU495 ------------------------------------------------

MAL13P1.253                     TATATATTTTTTATTTTATTTTTTTCTAGGAAAAATGAAGAAACATAA
MAL13|MAL13P1.253               -----------------------------GAAAAATGAAGAAACATAA
su_gi_contig_2300               ------------------------------------------------
gi|22792923|gb|BU496729.1|BU496 ------------------------------------------------
PfLab1_M_P1a_F11_11.ab1         ------------------------------------------------
gi|15907300|gb|BI814671.1|BI814 ------------------------------------------------
gi|22792029|gb|BU495835.1|BU495 ------------------------------------------------

MAL13P1.253                     AACACCAGAGTTATTTCGTTTCTCTTGTACCATTTTAATAAAATATTA
MAL13|MAL13P1.253               ------------------------------------------------
su_gi_contig_2300               ------------------------------------------------
gi|22792923|gb|BU496729.1|BU496 ------------------------------------------------
PfLab1_M_P1a_F11_11.ab1         ------------------------------------------------
gi|15907300|gb|BI814671.1|BI814 ------------------------------------------------
gi|22792029|gb|BU495835.1|BU495 ------------------------------------------------

MAL13P1.253                     TATATCATTATAACACATATATATAATAATCATATAAATAAAATTAAA
MAL13|MAL13P1.253               ------------------------------------------------
su_gi_contig_2300               ------------------------------------------------
gi|22792923|gb|BU496729.1|BU496 ------------------------------------------------
PfLab1_M_P1a_F11_11.ab1         ------------------------------------------------
gi|15907300|gb|BI814671.1|BI814 ------------------------------------------------
gi|22792029|gb|BU495835.1|BU495 ------------------------------------------------

MAL13P1.253                     TATATTTTTATAAAGATTATTTATTTTTTCAATTTTTAATCTTTTCAT
MAL13|MAL13P1.253               ------------------------------------------------
su_gi_contig_2300               ------------------------------------------------
gi|22792923|gb|BU496729.1|BU496 ------------------------------------------------
PfLab1_M_P1a_F11_11.ab1         ------------------------------------------------
gi|15907300|gb|BI814671.1|BI814 ------------------------------------------------
gi|22792029|gb|BU495835.1|BU495 ------------------------------------------------

MAL13P1.253                     TTTATTCGATATTATTTTATAATGTCTTTTGATAATATCATTTTATCA
MAL13|MAL13P1.253               ------------------------------------------------
su_gi_contig_2300               ------------------------------------------------
gi|22792923|gb|BU496729.1|BU496 ------------------------------------------------
PfLab1_M_P1a_F11_11.ab1         ------------------------------------------------
gi|15907300|gb|BI814671.1|BI814 ------------------------------------------------
gi|22792029|gb|BU495835.1|BU495 ------------------------------------------------

MAL13P1.253                     TATCATATATTATCATTTCTTTTCCTTTTTTTTTTTTTTTTTTTTTTT
MAL13|MAL13P1.253               ------------------------------------------------
su_gi_contig_2300               ------------------------------------------------
gi|22792923|gb|BU496729.1|BU496 ------------------------------------------------
PfLab1_M_P1a_F11_11.ab1         ------------------------------------------------
gi|15907300|gb|BI814671.1|BI814 ------------------------------------------------
gi|22792029|gb|BU495835.1|BU495 ------------------------------------------------

MAL13P1.253                     TCTTTTGGATGTTTTTATTATTTTTTATTTTTAAAATATTTTTTTGTT
MAL13|MAL13P1.253               ------------------------------------------------
su_gi_contig_2300               ------------------------------------------------
gi|22792923|gb|BU496729.1|BU496 ------------------------------------------------
PfLab1_M_P1a_F11_11.ab1         ------------------------------------------------
gi|15907300|gb|BI814671.1|BI814 ------------------------------------------------
gi|22792029|gb|BU495835.1|BU495 ------------------------------------------------

MAL13P1.253                     TTTTGTTTATTTTTTTTTTAAAAAAAACTATATTTATAAATTCATTTT
MAL13|MAL13P1.253               ------------------------------------------------
su_gi_contig_2300               ------------------------------------------------
gi|22792923|gb|BU496729.1|BU496 ------------------------------------------------
PfLab1_M_P1a_F11_11.ab1         ------------------------------------------------
gi|15907300|gb|BI814671.1|BI814 ------------------------------------------------
gi|22792029|gb|BU495835.1|BU495 ------------------------------------------------

MAL13P1.253                     ATAAAATAAATAAAAATAAAATAAAAAGATTAACATGGTAATTTTTAT
MAL13|MAL13P1.253               ------------------------------------------------
su_gi_contig_2300               ------------------------------------------------
gi|22792923|gb|BU496729.1|BU496 ------------------------------------------------
PfLab1_M_P1a_F11_11.ab1         ------------------------------------------------
gi|15907300|gb|BI814671.1|BI814 ------------------------------------------------
gi|22792029|gb|BU495835.1|BU495 ------------------------------------------------

MAL13P1.253                     TTATTATATAAATGTAGAGAAACCATTTTAGAAGGTTACATAATAAAT
MAL13|MAL13P1.253               ------------------------------------------------
su_gi_contig_2300               ------------------------------------------------
gi|22792923|gb|BU496729.1|BU496 ------------------------------------------------
PfLab1_M_P1a_F11_11.ab1         ------------------------------------------------
gi|15907300|gb|BI814671.1|BI814 ------------------------------------------------
gi|22792029|gb|BU495835.1|BU495 ------------------------------------------------

MAL13P1.253                     TGATATATATCCTAAAATAAGGATGATTTTATTATTATTTTAATCTTC
MAL13|MAL13P1.253               ------------------------------------------------
su_gi_contig_2300               ------------------------------------------------
gi|22792923|gb|BU496729.1|BU496 ------------------------------------------------
PfLab1_M_P1a_F11_11.ab1         ------------------------------------------------
gi|15907300|gb|BI814671.1|BI814 ------------------------------------------------
gi|22792029|gb|BU495835.1|BU495 ------------------------------------------------

MAL13P1.253                     TTCTTTATTCTTTTTCACTACATAAAATAACAAACTTAAATAATATTA
MAL13|MAL13P1.253               ------------------------------------------------
su_gi_contig_2300               ------------------------------------------------
gi|22792923|gb|BU496729.1|BU496 ------------------------------------------------
PfLab1_M_P1a_F11_11.ab1         ------------------------------------------------
gi|15907300|gb|BI814671.1|BI814 ------------------------------------------------
gi|22792029|gb|BU495835.1|BU495 ------------------------------------------------

MAL13P1.253                     AAATATAAAATAGGTTTTTTAAAAAGTATGCTTTACCATAATTTATTA
MAL13|MAL13P1.253               ------------------------------------------------
su_gi_contig_2300               ------------------------------------------------
gi|22792923|gb|BU496729.1|BU496 ------------------------------------------------
PfLab1_M_P1a_F11_11.ab1         ------------------------------------------------
gi|15907300|gb|BI814671.1|BI814 ------------------------------------------------
gi|22792029|gb|BU495835.1|BU495 ------------------------------------------------

MAL13P1.253                     ATATATATATAATATATATATATATATTTTTTTTTTTATTTTCCGTTG
MAL13|MAL13P1.253               ------------------------------------------------
su_gi_contig_2300               ------------------------------------------------
gi|22792923|gb|BU496729.1|BU496 ------------------------------------------------
PfLab1_M_P1a_F11_11.ab1         ------------------------------------------------
gi|15907300|gb|BI814671.1|BI814 ------------------------------------------------
gi|22792029|gb|BU495835.1|BU495 ------------------------------------------------

MAL13P1.253                     TCCTTCCTATATTTAAAAAAAAAAAGAAAAAATAATAATGCTTTTTTT
MAL13|MAL13P1.253               ------------------------------------------------
su_gi_contig_2300               ------------------------------------------------
gi|22792923|gb|BU496729.1|BU496 ------------------------------------------------
PfLab1_M_P1a_F11_11.ab1         ------------------------------------------------
gi|15907300|gb|BI814671.1|BI814 ------------------------------------------------
gi|22792029|gb|BU495835.1|BU495 ------------------------------------------------

MAL13P1.253                     TTTTTTTTTTTTTTTTGCACATAAGACTTTTATTTGACAAGTAAAAAA
MAL13|MAL13P1.253               ------------------------------------------------
su_gi_contig_2300               ------------------------------------------------
gi|22792923|gb|BU496729.1|BU496 ------------------------------------------------
PfLab1_M_P1a_F11_11.ab1         ------------------------------------------------
gi|15907300|gb|BI814671.1|BI814 ------------------------------------------------
gi|22792029|gb|BU495835.1|BU495 ------------------------------------------------

MAL13P1.253                     AAATAGAATTGTATAAATATAATATATATGGTTACAAAAATATATTAC
MAL13|MAL13P1.253               ------------------------------------------------
su_gi_contig_2300               ------------------------------------------------
gi|22792923|gb|BU496729.1|BU496 ------------------------------------------------
PfLab1_M_P1a_F11_11.ab1         ------------------------------------------------
gi|15907300|gb|BI814671.1|BI814 ------------------------------------------------
gi|22792029|gb|BU495835.1|BU495 ------------------------------------------------

MAL13P1.253                     TTATTAAAAAATTATATATTATATATTATATATAAAATATATAAATAT
MAL13|MAL13P1.253               ------------------------------------------------
su_gi_contig_2300               ------------------------------------------------
gi|22792923|gb|BU496729.1|BU496 ------------------------------------------------
PfLab1_M_P1a_F11_11.ab1         ------------------------------------------------
gi|15907300|gb|BI814671.1|BI814 ------------------------------------------------
gi|22792029|gb|BU495835.1|BU495 ------------------------------------------------

MAL13P1.253                     ATAAATATATTTTTATATATATATATATTATTGTTAGATATATAAATG
MAL13|MAL13P1.253               ------------------------------------------------
su_gi_contig_2300               ------------------------------------------------
gi|22792923|gb|BU496729.1|BU496 ------------------------------------------------
PfLab1_M_P1a_F11_11.ab1         ------------------------------------------------
gi|15907300|gb|BI814671.1|BI814 ------------------------------------------------
gi|22792029|gb|BU495835.1|BU495 ------------------------------------------------

MAL13P1.253                     TTTATATATCCATCAAGTATGATGATATGTAGATGGGAGCCTTTTTTT
MAL13|MAL13P1.253               ------------------------------------------------
su_gi_contig_2300               ------------------------------------------------
gi|22792923|gb|BU496729.1|BU496 ------------------------------------------------
PfLab1_M_P1a_F11_11.ab1         ------------------------------------------------
gi|15907300|gb|BI814671.1|BI814 ------------------------------------------------
gi|22792029|gb|BU495835.1|BU495 ------------------------------------------------

MAL13P1.253                     TTTTTTTTTTCAATAAACCGCATGAAACACATAAAATAAAAACTTTTG
MAL13|MAL13P1.253               ------------------------------------------------
su_gi_contig_2300               ------------------------------------------------
gi|22792923|gb|BU496729.1|BU496 ------------------------------------------------
PfLab1_M_P1a_F11_11.ab1         ------------------------------------------------
gi|15907300|gb|BI814671.1|BI814 ------------------------------------------------
gi|22792029|gb|BU495835.1|BU495 ------------------------------------------------

MAL13P1.253                     TCATTTTTTTTTTTTTTTTTTTTACTTTGAATAATAATTAATTTAACT
MAL13|MAL13P1.253               ------------------------------------------------
su_gi_contig_2300               ------------------------------------------------
gi|22792923|gb|BU496729.1|BU496 ------------------------------------------------
PfLab1_M_P1a_F11_11.ab1         ------------------------------------------------
gi|15907300|gb|BI814671.1|BI814 ------------------------------------------------
gi|22792029|gb|BU495835.1|BU495 ------------------------------------------------

MAL13P1.253                     ACATTATTCAGTTAAGTGATTAACATAGAAAAAGATATAAAATGCACT
MAL13|MAL13P1.253               ------------------------------------------------
su_gi_contig_2300               ------------------------------------------------
gi|22792923|gb|BU496729.1|BU496 ------------------------------------------------
PfLab1_M_P1a_F11_11.ab1         ------------------------------------------------
gi|15907300|gb|BI814671.1|BI814 ------------------------------------------------
gi|22792029|gb|BU495835.1|BU495 ------------------------------------------------

MAL13P1.253                     CTTAAAATATAAAATATTTTTGTTCGAAAAAATAAAAAACTTTATATA
MAL13|MAL13P1.253               ------------------------------------------------
su_gi_contig_2300               ------------------------------------------------
gi|22792923|gb|BU496729.1|BU496 ------------------------------------------------
PfLab1_M_P1a_F11_11.ab1         ------------------------------------------------
gi|15907300|gb|BI814671.1|BI814 ------------------------------------------------
gi|22792029|gb|BU495835.1|BU495 ------------------------------------------------

MAL13P1.253                     ATTTATATGATTATATGTATATATCTTATTTTTTATATTTTAAGAAAG
MAL13|MAL13P1.253               ------------------------------------------------
su_gi_contig_2300               ------------------------------------------------
gi|22792923|gb|BU496729.1|BU496 ------------------------------------------------
PfLab1_M_P1a_F11_11.ab1         ------------------------------------------------
gi|15907300|gb|BI814671.1|BI814 ------------------------------------------------
gi|22792029|gb|BU495835.1|BU495 ------------------------------------------------

MAL13P1.253                     TTGAACAAGGAATTGAATTTAAAAATAAAAAAAGATAGAATTTATGTT
MAL13|MAL13P1.253               ------------------------------------------------
su_gi_contig_2300               ------------------------------------------------
gi|22792923|gb|BU496729.1|BU496 ------------------------------------------------
PfLab1_M_P1a_F11_11.ab1         ------------------------------------------------
gi|15907300|gb|BI814671.1|BI814 ------------------------------------------------
gi|22792029|gb|BU495835.1|BU495 ------------------------------------------------

MAL13P1.253                     ATATATTAATTATATAATATATATATATATATATATATATATATATAT
MAL13|MAL13P1.253               ------------------------------------------------
su_gi_contig_2300               ------------------------------------------------
gi|22792923|gb|BU496729.1|BU496 ------------------------------------------------
PfLab1_M_P1a_F11_11.ab1         ------------------------------------------------
gi|15907300|gb|BI814671.1|BI814 ------------------------------------------------
gi|22792029|gb|BU495835.1|BU495 ------------------------------------------------

MAL13P1.253                     ATATGTAATAAATATATGTATGTATAATTATATAATAATATATATTTA
MAL13|MAL13P1.253               ------------------------------------------------
su_gi_contig_2300               ------------------------------------------------
gi|22792923|gb|BU496729.1|BU496 ------------------------------------------------
PfLab1_M_P1a_F11_11.ab1         ------------------------------------------------
gi|15907300|gb|BI814671.1|BI814 ------------------------------------------------
gi|22792029|gb|BU495835.1|BU495 ------------------------------------------------

MAL13P1.253                     TATGTATATATTATATACATTATTTTTTTTTTTTTTTACCTAGAGAAG
MAL13|MAL13P1.253               ------------------------------------------------
su_gi_contig_2300               ------------------------------------------------
gi|22792923|gb|BU496729.1|BU496 ------------------------------------------------
PfLab1_M_P1a_F11_11.ab1         ------------------------------------------------
gi|15907300|gb|BI814671.1|BI814 ------------------------------------------------
gi|22792029|gb|BU495835.1|BU495 ------------------------------------------------

MAL13P1.253                     TTAAAAATATATATTTCTAAATATTATAATATATGTATTATATATATA
MAL13|MAL13P1.253               ------------------------------------------------
su_gi_contig_2300               ------------------------------------------------
gi|22792923|gb|BU496729.1|BU496 ------------------------------------------------
PfLab1_M_P1a_F11_11.ab1         ------------------------------------------------
gi|15907300|gb|BI814671.1|BI814 ------------------------------------------------
gi|22792029|gb|BU495835.1|BU495 ------------------------------------------------

MAL13P1.253                     TATATATATTAAACATATTTTTATATATGTAGTCGTTCCT-TCCTTAA
MAL13|MAL13P1.253               ------------------------------------------------
su_gi_contig_2300               ------------------------------------------------
gi|22792923|gb|BU496729.1|BU496 ------------------------------------------------
PfLab1_M_P1a_F11_11.ab1         ------------------------------------------------
gi|15907300|gb|BI814671.1|BI814 ------------------------------------------------
gi|22792029|gb|BU495835.1|BU495 ------------------------------------------------

MAL13P1.253                     AAAAAAAAAAAAAAAATTAAAAAATTAATTTAAATATAAATATATATA
MAL13|MAL13P1.253               ------------------------------------------------
su_gi_contig_2300               ------------------------------------------------
gi|22792923|gb|BU496729.1|BU496 ------------------------------------------------
PfLab1_M_P1a_F11_11.ab1         ------------------------------------------------
gi|15907300|gb|BI814671.1|BI814 ------------------------------------------------
gi|22792029|gb|BU495835.1|BU495 ------------------------------------------------

MAL13P1.253                     TATATATATATAT
MAL13|MAL13P1.253               -------------
su_gi_contig_2300               -------------
gi|22792923|gb|BU496729.1|BU496 -------------
PfLab1_M_P1a_F11_11.ab1         -------------
gi|15907300|gb|BI814671.1|BI814 -------------
gi|22792029|gb|BU495835.1|BU495 -------------

;

endblock;
