# Supplementary material for: cDNA sequences reveal considerable gene prediction inaccuracy in the Plasmodium falciparum genome
Source: BMC Genomics. 2007 Jul 27;8:255. doi: 10.1186/1471-2164-8-255 (PMC1978503; doi:10.1186/1471-2164-8-255)
Supplement: Additional file 3 — Genes with cDNA sequences not matching predicted CDS perfectly. Aligned cDNA and predicted CDS sequences can be viewed by double clicking the hyper-linked gene names in the Excel file. [file 1471-2164-8-255-S3.zip › MAL13P1.269.TXT]

#NEXUS

[!This data assembled using Sequencher, from Gene Codes Corporation.]
begin data;
   dimensions ntax=16 nchar=5553;
   format datatype=dna gap=- interleave=yes;
   matrix

MAL13P1.269                     ATATGATCTTTTTTAAATATTTTTCTAAATATGCATATAATTAATGTA
MAL13|MAL13P1.269               ------------------------------------------------
su_gi_contig_541                ------------------------------------------------
E08_Pf_Sau3A_T3_M_P3.ab1        ------------------------------------------------
gi|462871|gb|T18085.1|T18085    ------------------------------------------------
gi|22792372|gb|BU496178.1|BU496 ------------------------------------------------
gi|22792352|gb|BU496158.1|BU496 ------------------------------------------------
gi|21255061|gb|BQ451949.1|BQ451 ------------------------------------------------
gi|22794536|gb|BU498342.1|BU498 ------------------------------------------------
gi|22794009|gb|BU497815.1|BU497 ------------------------------------------------
gi|21254930|gb|BQ451818.1|BQ451 ------------------------------------------------
gi|22790838|gb|BU494654.1|BU494 ------------------------------------------------
gi|21480166|gb|BQ576849.1|BQ576 ------------------------------------------------
gi|21254864|gb|BQ451752.1|BQ451 ------------------------------------------------
gi|22793314|gb|BU497120.1|BU497 ------------------------------------------------
gi|22792427|gb|BU496233.1|BU496 ------------------------------------------------

MAL13P1.269                     AATATACATATATATATATATATATATATATATATATATATATATATA
MAL13|MAL13P1.269               ------------------------------------------------
su_gi_contig_541                ------------------------------------------------
E08_Pf_Sau3A_T3_M_P3.ab1        ------------------------------------------------
gi|462871|gb|T18085.1|T18085    ------------------------------------------------
gi|22792372|gb|BU496178.1|BU496 ------------------------------------------------
gi|22792352|gb|BU496158.1|BU496 ------------------------------------------------
gi|21255061|gb|BQ451949.1|BQ451 ------------------------------------------------
gi|22794536|gb|BU498342.1|BU498 ------------------------------------------------
gi|22794009|gb|BU497815.1|BU497 ------------------------------------------------
gi|21254930|gb|BQ451818.1|BQ451 ------------------------------------------------
gi|22790838|gb|BU494654.1|BU494 ------------------------------------------------
gi|21480166|gb|BQ576849.1|BQ576 ------------------------------------------------
gi|21254864|gb|BQ451752.1|BQ451 ------------------------------------------------
gi|22793314|gb|BU497120.1|BU497 ------------------------------------------------
gi|22792427|gb|BU496233.1|BU496 ------------------------------------------------

MAL13P1.269                     ATATATATATAATAATATATACGTGATAATAAATTTTTTTTTTTTCCT
MAL13|MAL13P1.269               ------------------------------------------------
su_gi_contig_541                ------------------------------------------------
E08_Pf_Sau3A_T3_M_P3.ab1        ------------------------------------------------
gi|462871|gb|T18085.1|T18085    ------------------------------------------------
gi|22792372|gb|BU496178.1|BU496 ------------------------------------------------
gi|22792352|gb|BU496158.1|BU496 ------------------------------------------------
gi|21255061|gb|BQ451949.1|BQ451 ------------------------------------------------
gi|22794536|gb|BU498342.1|BU498 ------------------------------------------------
gi|22794009|gb|BU497815.1|BU497 ------------------------------------------------
gi|21254930|gb|BQ451818.1|BQ451 ------------------------------------------------
gi|22790838|gb|BU494654.1|BU494 ------------------------------------------------
gi|21480166|gb|BQ576849.1|BQ576 ------------------------------------------------
gi|21254864|gb|BQ451752.1|BQ451 ------------------------------------------------
gi|22793314|gb|BU497120.1|BU497 ------------------------------------------------
gi|22792427|gb|BU496233.1|BU496 ------------------------------------------------

MAL13P1.269                     TTTTTTTTCTTTTTTTTCTTTTTTTTCTTTATTTTTCTTTTTTCTCTT
MAL13|MAL13P1.269               ------------------------------------------------
su_gi_contig_541                ------------------------------------------------
E08_Pf_Sau3A_T3_M_P3.ab1        ------------------------------------------------
gi|462871|gb|T18085.1|T18085    ------------------------------------------------
gi|22792372|gb|BU496178.1|BU496 ------------------------------------------------
gi|22792352|gb|BU496158.1|BU496 ------------------------------------------------
gi|21255061|gb|BQ451949.1|BQ451 ------------------------------------------------
gi|22794536|gb|BU498342.1|BU498 ------------------------------------------------
gi|22794009|gb|BU497815.1|BU497 ------------------------------------------------
gi|21254930|gb|BQ451818.1|BQ451 ------------------------------------------------
gi|22790838|gb|BU494654.1|BU494 ------------------------------------------------
gi|21480166|gb|BQ576849.1|BQ576 ------------------------------------------------
gi|21254864|gb|BQ451752.1|BQ451 ------------------------------------------------
gi|22793314|gb|BU497120.1|BU497 ------------------------------------------------
gi|22792427|gb|BU496233.1|BU496 ------------------------------------------------

MAL13P1.269                     TTTTTTTTGTTTGTTTCTTTTTTTTTTCTTTTCTTTTCTTTTCTTTTT
MAL13|MAL13P1.269               ------------------------------------------------
su_gi_contig_541                ------------------------------------------------
E08_Pf_Sau3A_T3_M_P3.ab1        ------------------------------------------------
gi|462871|gb|T18085.1|T18085    ------------------------------------------------
gi|22792372|gb|BU496178.1|BU496 ------------------------------------------------
gi|22792352|gb|BU496158.1|BU496 ------------------------------------------------
gi|21255061|gb|BQ451949.1|BQ451 ------------------------------------------------
gi|22794536|gb|BU498342.1|BU498 ------------------------------------------------
gi|22794009|gb|BU497815.1|BU497 ------------------------------------------------
gi|21254930|gb|BQ451818.1|BQ451 ------------------------------------------------
gi|22790838|gb|BU494654.1|BU494 ------------------------------------------------
gi|21480166|gb|BQ576849.1|BQ576 ------------------------------------------------
gi|21254864|gb|BQ451752.1|BQ451 ------------------------------------------------
gi|22793314|gb|BU497120.1|BU497 ------------------------------------------------
gi|22792427|gb|BU496233.1|BU496 ------------------------------------------------

MAL13P1.269                     TTTTGGTTTTTTTTTTATTTGTAAAATATATATTGTCATATATTTTAT
MAL13|MAL13P1.269               ------------------------------------------------
su_gi_contig_541                ------------------------------------------------
E08_Pf_Sau3A_T3_M_P3.ab1        ------------------------------------------------
gi|462871|gb|T18085.1|T18085    ------------------------------------------------
gi|22792372|gb|BU496178.1|BU496 ------------------------------------------------
gi|22792352|gb|BU496158.1|BU496 ------------------------------------------------
gi|21255061|gb|BQ451949.1|BQ451 ------------------------------------------------
gi|22794536|gb|BU498342.1|BU498 ------------------------------------------------
gi|22794009|gb|BU497815.1|BU497 ------------------------------------------------
gi|21254930|gb|BQ451818.1|BQ451 ------------------------------------------------
gi|22790838|gb|BU494654.1|BU494 ------------------------------------------------
gi|21480166|gb|BQ576849.1|BQ576 ------------------------------------------------
gi|21254864|gb|BQ451752.1|BQ451 ------------------------------------------------
gi|22793314|gb|BU497120.1|BU497 ------------------------------------------------
gi|22792427|gb|BU496233.1|BU496 ------------------------------------------------

MAL13P1.269                     TATATAATATAATTTAATAACACTAAATTGTTTTTAGAATATATTAAA
MAL13|MAL13P1.269               ------------------------------------------------
su_gi_contig_541                ------------------------------------------------
E08_Pf_Sau3A_T3_M_P3.ab1        ------------------------------------------------
gi|462871|gb|T18085.1|T18085    ------------------------------------------------
gi|22792372|gb|BU496178.1|BU496 ------------------------------------------------
gi|22792352|gb|BU496158.1|BU496 ------------------------------------------------
gi|21255061|gb|BQ451949.1|BQ451 ------------------------------------------------
gi|22794536|gb|BU498342.1|BU498 ------------------------------------------------
gi|22794009|gb|BU497815.1|BU497 ------------------------------------------------
gi|21254930|gb|BQ451818.1|BQ451 ------------------------------------------------
gi|22790838|gb|BU494654.1|BU494 ------------------------------------------------
gi|21480166|gb|BQ576849.1|BQ576 ------------------------------------------------
gi|21254864|gb|BQ451752.1|BQ451 ------------------------------------------------
gi|22793314|gb|BU497120.1|BU497 ------------------------------------------------
gi|22792427|gb|BU496233.1|BU496 ------------------------------------------------

MAL13P1.269                     ATGGTATATTATATATATGTATATATATATATATAATATATTATATGT
MAL13|MAL13P1.269               ------------------------------------------------
su_gi_contig_541                ------------------------------------------------
E08_Pf_Sau3A_T3_M_P3.ab1        ------------------------------------------------
gi|462871|gb|T18085.1|T18085    ------------------------------------------------
gi|22792372|gb|BU496178.1|BU496 ------------------------------------------------
gi|22792352|gb|BU496158.1|BU496 ------------------------------------------------
gi|21255061|gb|BQ451949.1|BQ451 ------------------------------------------------
gi|22794536|gb|BU498342.1|BU498 ------------------------------------------------
gi|22794009|gb|BU497815.1|BU497 ------------------------------------------------
gi|21254930|gb|BQ451818.1|BQ451 ------------------------------------------------
gi|22790838|gb|BU494654.1|BU494 ------------------------------------------------
gi|21480166|gb|BQ576849.1|BQ576 ------------------------------------------------
gi|21254864|gb|BQ451752.1|BQ451 ------------------------------------------------
gi|22793314|gb|BU497120.1|BU497 ------------------------------------------------
gi|22792427|gb|BU496233.1|BU496 ------------------------------------------------

MAL13P1.269                     TTAAAATAAAGATGAAAAGTTATGTTCATAATTATATATAATATATTA
MAL13|MAL13P1.269               ------------------------------------------------
su_gi_contig_541                ------------------------------------------------
E08_Pf_Sau3A_T3_M_P3.ab1        ------------------------------------------------
gi|462871|gb|T18085.1|T18085    ------------------------------------------------
gi|22792372|gb|BU496178.1|BU496 ------------------------------------------------
gi|22792352|gb|BU496158.1|BU496 ------------------------------------------------
gi|21255061|gb|BQ451949.1|BQ451 ------------------------------------------------
gi|22794536|gb|BU498342.1|BU498 ------------------------------------------------
gi|22794009|gb|BU497815.1|BU497 ------------------------------------------------
gi|21254930|gb|BQ451818.1|BQ451 ------------------------------------------------
gi|22790838|gb|BU494654.1|BU494 ------------------------------------------------
gi|21480166|gb|BQ576849.1|BQ576 ------------------------------------------------
gi|21254864|gb|BQ451752.1|BQ451 ------------------------------------------------
gi|22793314|gb|BU497120.1|BU497 ------------------------------------------------
gi|22792427|gb|BU496233.1|BU496 ------------------------------------------------

MAL13P1.269                     ATTTTTCGTAGATAGAACATATTGAAAAAAAGAGGCATATATTATTAA
MAL13|MAL13P1.269               ------------------------------------------------
su_gi_contig_541                ------------------------------------------------
E08_Pf_Sau3A_T3_M_P3.ab1        ------------------------------------------------
gi|462871|gb|T18085.1|T18085    ------------------------------------------------
gi|22792372|gb|BU496178.1|BU496 ------------------------------------------------
gi|22792352|gb|BU496158.1|BU496 ------------------------------------------------
gi|21255061|gb|BQ451949.1|BQ451 ------------------------------------------------
gi|22794536|gb|BU498342.1|BU498 ------------------------------------------------
gi|22794009|gb|BU497815.1|BU497 ------------------------------------------------
gi|21254930|gb|BQ451818.1|BQ451 ------------------------------------------------
gi|22790838|gb|BU494654.1|BU494 ------------------------------------------------
gi|21480166|gb|BQ576849.1|BQ576 ------------------------------------------------
gi|21254864|gb|BQ451752.1|BQ451 ------------------------------------------------
gi|22793314|gb|BU497120.1|BU497 ------------------------------------------------
gi|22792427|gb|BU496233.1|BU496 ------------------------------------------------

MAL13P1.269                     ATATTTTATATATATATATTATATATATTTCGAATGAAAGAATATATA
MAL13|MAL13P1.269               ------------------------------------------------
su_gi_contig_541                ------------------------------------------------
E08_Pf_Sau3A_T3_M_P3.ab1        ------------------------------------------------
gi|462871|gb|T18085.1|T18085    ------------------------------------------------
gi|22792372|gb|BU496178.1|BU496 ------------------------------------------------
gi|22792352|gb|BU496158.1|BU496 ------------------------------------------------
gi|21255061|gb|BQ451949.1|BQ451 ------------------------------------------------
gi|22794536|gb|BU498342.1|BU498 ------------------------------------------------
gi|22794009|gb|BU497815.1|BU497 ------------------------------------------------
gi|21254930|gb|BQ451818.1|BQ451 ------------------------------------------------
gi|22790838|gb|BU494654.1|BU494 ------------------------------------------------
gi|21480166|gb|BQ576849.1|BQ576 ------------------------------------------------
gi|21254864|gb|BQ451752.1|BQ451 ------------------------------------------------
gi|22793314|gb|BU497120.1|BU497 ------------------------------------------------
gi|22792427|gb|BU496233.1|BU496 ------------------------------------------------

MAL13P1.269                     ACATATAAATAATTATATAATATCATAAATATAATAATATTACTCTGT
MAL13|MAL13P1.269               ------------------------------------------------
su_gi_contig_541                ------------------------------------------------
E08_Pf_Sau3A_T3_M_P3.ab1        ------------------------------------------------
gi|462871|gb|T18085.1|T18085    ------------------------------------------------
gi|22792372|gb|BU496178.1|BU496 ------------------------------------------------
gi|22792352|gb|BU496158.1|BU496 ------------------------------------------------
gi|21255061|gb|BQ451949.1|BQ451 ------------------------------------------------
gi|22794536|gb|BU498342.1|BU498 ------------------------------------------------
gi|22794009|gb|BU497815.1|BU497 ------------------------------------------------
gi|21254930|gb|BQ451818.1|BQ451 ------------------------------------------------
gi|22790838|gb|BU494654.1|BU494 ------------------------------------------------
gi|21480166|gb|BQ576849.1|BQ576 ------------------------------------------------
gi|21254864|gb|BQ451752.1|BQ451 ------------------------------------------------
gi|22793314|gb|BU497120.1|BU497 ------------------------------------------------
gi|22792427|gb|BU496233.1|BU496 ------------------------------------------------

MAL13P1.269                     CAATGTTTATTTTATTATATAATATATTAATATATATTATTGTAATTG
MAL13|MAL13P1.269               ------------------------------------------------
su_gi_contig_541                ------------------------------------------------
E08_Pf_Sau3A_T3_M_P3.ab1        ------------------------------------------------
gi|462871|gb|T18085.1|T18085    ------------------------------------------------
gi|22792372|gb|BU496178.1|BU496 ------------------------------------------------
gi|22792352|gb|BU496158.1|BU496 ------------------------------------------------
gi|21255061|gb|BQ451949.1|BQ451 ------------------------------------------------
gi|22794536|gb|BU498342.1|BU498 ------------------------------------------------
gi|22794009|gb|BU497815.1|BU497 ------------------------------------------------
gi|21254930|gb|BQ451818.1|BQ451 ------------------------------------------------
gi|22790838|gb|BU494654.1|BU494 ------------------------------------------------
gi|21480166|gb|BQ576849.1|BQ576 ------------------------------------------------
gi|21254864|gb|BQ451752.1|BQ451 ------------------------------------------------
gi|22793314|gb|BU497120.1|BU497 ------------------------------------------------
gi|22792427|gb|BU496233.1|BU496 ------------------------------------------------

MAL13P1.269                     TATAATTAAATATCATACAACATATTTTTACCATATATATATATATAT
MAL13|MAL13P1.269               ------------------------------------------------
su_gi_contig_541                ------------------------------------------------
E08_Pf_Sau3A_T3_M_P3.ab1        ------------------------------------------------
gi|462871|gb|T18085.1|T18085    ------------------------------------------------
gi|22792372|gb|BU496178.1|BU496 ------------------------------------------------
gi|22792352|gb|BU496158.1|BU496 ------------------------------------------------
gi|21255061|gb|BQ451949.1|BQ451 ------------------------------------------------
gi|22794536|gb|BU498342.1|BU498 ------------------------------------------------
gi|22794009|gb|BU497815.1|BU497 ------------------------------------------------
gi|21254930|gb|BQ451818.1|BQ451 ------------------------------------------------
gi|22790838|gb|BU494654.1|BU494 ------------------------------------------------
gi|21480166|gb|BQ576849.1|BQ576 ------------------------------------------------
gi|21254864|gb|BQ451752.1|BQ451 ------------------------------------------------
gi|22793314|gb|BU497120.1|BU497 ------------------------------------------------
gi|22792427|gb|BU496233.1|BU496 ------------------------------------------------

MAL13P1.269                     ATATATATATATATATATATGTAACATTGTCATGTATACATAATCTTG
MAL13|MAL13P1.269               ------------------------------------------------
su_gi_contig_541                ------------------------------------------------
E08_Pf_Sau3A_T3_M_P3.ab1        ------------------------------------------------
gi|462871|gb|T18085.1|T18085    ------------------------------------------------
gi|22792372|gb|BU496178.1|BU496 ------------------------------------------------
gi|22792352|gb|BU496158.1|BU496 ------------------------------------------------
gi|21255061|gb|BQ451949.1|BQ451 ------------------------------------------------
gi|22794536|gb|BU498342.1|BU498 ------------------------------------------------
gi|22794009|gb|BU497815.1|BU497 ------------------------------------------------
gi|21254930|gb|BQ451818.1|BQ451 ------------------------------------------------
gi|22790838|gb|BU494654.1|BU494 ------------------------------------------------
gi|21480166|gb|BQ576849.1|BQ576 ------------------------------------------------
gi|21254864|gb|BQ451752.1|BQ451 ------------------------------------------------
gi|22793314|gb|BU497120.1|BU497 ------------------------------------------------
gi|22792427|gb|BU496233.1|BU496 ------------------------------------------------

MAL13P1.269                     TGTTTTTGTTGTGAATATAAAAATAAATGAACACCAAAACAATAAATA
MAL13|MAL13P1.269               ------------------------------------------------
su_gi_contig_541                ------------------------------------------------
E08_Pf_Sau3A_T3_M_P3.ab1        ------------------------------------------------
gi|462871|gb|T18085.1|T18085    ------------------------------------------------
gi|22792372|gb|BU496178.1|BU496 ------------------------------------------------
gi|22792352|gb|BU496158.1|BU496 ------------------------------------------------
gi|21255061|gb|BQ451949.1|BQ451 ------------------------------------------------
gi|22794536|gb|BU498342.1|BU498 ------------------------------------------------
gi|22794009|gb|BU497815.1|BU497 ------------------------------------------------
gi|21254930|gb|BQ451818.1|BQ451 ------------------------------------------------
gi|22790838|gb|BU494654.1|BU494 ------------------------------------------------
gi|21480166|gb|BQ576849.1|BQ576 ------------------------------------------------
gi|21254864|gb|BQ451752.1|BQ451 ------------------------------------------------
gi|22793314|gb|BU497120.1|BU497 ------------------------------------------------
gi|22792427|gb|BU496233.1|BU496 ------------------------------------------------

MAL13P1.269                     TAACGTAAAACAAAATAAAATAAAATATATTAAAAAGAATAACTCAAT
MAL13|MAL13P1.269               ------------------------------------------------
su_gi_contig_541                ------------------------------------------------
E08_Pf_Sau3A_T3_M_P3.ab1        ------------------------------------------------
gi|462871|gb|T18085.1|T18085    ------------------------------------------------
gi|22792372|gb|BU496178.1|BU496 ------------------------------------------------
gi|22792352|gb|BU496158.1|BU496 ------------------------------------------------
gi|21255061|gb|BQ451949.1|BQ451 ------------------------------------------------
gi|22794536|gb|BU498342.1|BU498 ------------------------------------------------
gi|22794009|gb|BU497815.1|BU497 ------------------------------------------------
gi|21254930|gb|BQ451818.1|BQ451 ------------------------------------------------
gi|22790838|gb|BU494654.1|BU494 ------------------------------------------------
gi|21480166|gb|BQ576849.1|BQ576 ------------------------------------------------
gi|21254864|gb|BQ451752.1|BQ451 ------------------------------------------------
gi|22793314|gb|BU497120.1|BU497 ------------------------------------------------
gi|22792427|gb|BU496233.1|BU496 ------------------------------------------------

MAL13P1.269                     GAGTGTATTATAAAAACAGAAAATCTAAATCATATATTTATATTTTTT
MAL13|MAL13P1.269               ------------------------------------------------
su_gi_contig_541                ------------------------------------------------
E08_Pf_Sau3A_T3_M_P3.ab1        ------------------------------------------------
gi|462871|gb|T18085.1|T18085    ------------------------------------------------
gi|22792372|gb|BU496178.1|BU496 ------------------------------------------------
gi|22792352|gb|BU496158.1|BU496 ------------------------------------------------
gi|21255061|gb|BQ451949.1|BQ451 ------------------------------------------------
gi|22794536|gb|BU498342.1|BU498 ------------------------------------------------
gi|22794009|gb|BU497815.1|BU497 ------------------------------------------------
gi|21254930|gb|BQ451818.1|BQ451 ------------------------------------------------
gi|22790838|gb|BU494654.1|BU494 ------------------------------------------------
gi|21480166|gb|BQ576849.1|BQ576 ------------------------------------------------
gi|21254864|gb|BQ451752.1|BQ451 ------------------------------------------------
gi|22793314|gb|BU497120.1|BU497 ------------------------------------------------
gi|22792427|gb|BU496233.1|BU496 ------------------------------------------------

MAL13P1.269                     TTCAGAGTTGTTCCTTTTTTTTTTTTTTTTTTTTTTTGTTGTAATTGA
MAL13|MAL13P1.269               ------------------------------------------------
su_gi_contig_541                ------------------------------------------------
E08_Pf_Sau3A_T3_M_P3.ab1        ------------------------------------------------
gi|462871|gb|T18085.1|T18085    ------------------------------------------------
gi|22792372|gb|BU496178.1|BU496 ------------------------------------------------
gi|22792352|gb|BU496158.1|BU496 ------------------------------------------------
gi|21255061|gb|BQ451949.1|BQ451 ------------------------------------------------
gi|22794536|gb|BU498342.1|BU498 ------------------------------------------------
gi|22794009|gb|BU497815.1|BU497 ------------------------------------------------
gi|21254930|gb|BQ451818.1|BQ451 ------------------------------------------------
gi|22790838|gb|BU494654.1|BU494 ------------------------------------------------
gi|21480166|gb|BQ576849.1|BQ576 ------------------------------------------------
gi|21254864|gb|BQ451752.1|BQ451 ------------------------------------------------
gi|22793314|gb|BU497120.1|BU497 ------------------------------------------------
gi|22792427|gb|BU496233.1|BU496 ------------------------------------------------

MAL13P1.269                     AAAATATACATAAAAGAAATAAAAAAATAATATTTTTTTCTTATTTGA
MAL13|MAL13P1.269               ------------------------------------------------
su_gi_contig_541                ------------------------------------------------
E08_Pf_Sau3A_T3_M_P3.ab1        ------------------------------------------------
gi|462871|gb|T18085.1|T18085    ------------------------------------------------
gi|22792372|gb|BU496178.1|BU496 ------------------------------------------------
gi|22792352|gb|BU496158.1|BU496 ------------------------------------------------
gi|21255061|gb|BQ451949.1|BQ451 ------------------------------------------------
gi|22794536|gb|BU498342.1|BU498 ------------------------------------------------
gi|22794009|gb|BU497815.1|BU497 ------------------------------------------------
gi|21254930|gb|BQ451818.1|BQ451 ------------------------------------------------
gi|22790838|gb|BU494654.1|BU494 ------------------------------------------------
gi|21480166|gb|BQ576849.1|BQ576 ------------------------------------------------
gi|21254864|gb|BQ451752.1|BQ451 ------------------------------------------------
gi|22793314|gb|BU497120.1|BU497 ------------------------------------------------
gi|22792427|gb|BU496233.1|BU496 ------------------------------------------------

MAL13P1.269                     AAAATTAGTCATCAATTGTCCATTAGAATAATTAAGAAAGAATAAATA
MAL13|MAL13P1.269               ------------------------------------------------
su_gi_contig_541                ------------------------------------------------
E08_Pf_Sau3A_T3_M_P3.ab1        ------------------------------------------------
gi|462871|gb|T18085.1|T18085    ------------------------------------------------
gi|22792372|gb|BU496178.1|BU496 ------------------------------------------------
gi|22792352|gb|BU496158.1|BU496 ------------------------------------------------
gi|21255061|gb|BQ451949.1|BQ451 ------------------------------------------------
gi|22794536|gb|BU498342.1|BU498 ------------------------------------------------
gi|22794009|gb|BU497815.1|BU497 ------------------------------------------------
gi|21254930|gb|BQ451818.1|BQ451 ------------------------------------------------
gi|22790838|gb|BU494654.1|BU494 ------------------------------------------------
gi|21480166|gb|BQ576849.1|BQ576 ------------------------------------------------
gi|21254864|gb|BQ451752.1|BQ451 ------------------------------------------------
gi|22793314|gb|BU497120.1|BU497 ------------------------------------------------
gi|22792427|gb|BU496233.1|BU496 ------------------------------------------------

MAL13P1.269                     TATATAAATATTCTGTATATATTATAACAGATATATACAAGTGTATAT
MAL13|MAL13P1.269               ------------------------------------------------
su_gi_contig_541                ------------------------------------------------
E08_Pf_Sau3A_T3_M_P3.ab1        ------------------------------------------------
gi|462871|gb|T18085.1|T18085    ------------------------------------------------
gi|22792372|gb|BU496178.1|BU496 ------------------------------------------------
gi|22792352|gb|BU496158.1|BU496 ------------------------------------------------
gi|21255061|gb|BQ451949.1|BQ451 ------------------------------------------------
gi|22794536|gb|BU498342.1|BU498 ------------------------------------------------
gi|22794009|gb|BU497815.1|BU497 ------------------------------------------------
gi|21254930|gb|BQ451818.1|BQ451 ------------------------------------------------
gi|22790838|gb|BU494654.1|BU494 ------------------------------------------------
gi|21480166|gb|BQ576849.1|BQ576 ------------------------------------------------
gi|21254864|gb|BQ451752.1|BQ451 ------------------------------------------------
gi|22793314|gb|BU497120.1|BU497 ------------------------------------------------
gi|22792427|gb|BU496233.1|BU496 ------------------------------------------------

MAL13P1.269                     TATTTATATATATGAATTATTTTTTTATTTTATTTTATTTATTTTATT
MAL13|MAL13P1.269               ------------------------------------------------
su_gi_contig_541                ------------------------------------------------
E08_Pf_Sau3A_T3_M_P3.ab1        ------------------------------------------------
gi|462871|gb|T18085.1|T18085    ------------------------------------------------
gi|22792372|gb|BU496178.1|BU496 ------------------------------------------------
gi|22792352|gb|BU496158.1|BU496 ------------------------------------------------
gi|21255061|gb|BQ451949.1|BQ451 ------------------------------------------------
gi|22794536|gb|BU498342.1|BU498 ------------------------------------------------
gi|22794009|gb|BU497815.1|BU497 ------------------------------------------------
gi|21254930|gb|BQ451818.1|BQ451 ------------------------------------------------
gi|22790838|gb|BU494654.1|BU494 ------------------------------------------------
gi|21480166|gb|BQ576849.1|BQ576 ------------------------------------------------
gi|21254864|gb|BQ451752.1|BQ451 ------------------------------------------------
gi|22793314|gb|BU497120.1|BU497 ------------------------------------------------
gi|22792427|gb|BU496233.1|BU496 ------------------------------------------------

MAL13P1.269                     TTTTTTTTTTTAGTATAATTCTTTTTTTTTTTGATACAAATTTTATAG
MAL13|MAL13P1.269               ------------------------------------------------
su_gi_contig_541                ------------------------------------------------
E08_Pf_Sau3A_T3_M_P3.ab1        ------------------------------------------------
gi|462871|gb|T18085.1|T18085    ------------------------------------------------
gi|22792372|gb|BU496178.1|BU496 ------------------------------------------------
gi|22792352|gb|BU496158.1|BU496 ------------------------------------------------
gi|21255061|gb|BQ451949.1|BQ451 ------------------------------------------------
gi|22794536|gb|BU498342.1|BU498 ------------------------------------------------
gi|22794009|gb|BU497815.1|BU497 ------------------------------------------------
gi|21254930|gb|BQ451818.1|BQ451 ------------------------------------------------
gi|22790838|gb|BU494654.1|BU494 ------------------------------------------------
gi|21480166|gb|BQ576849.1|BQ576 ------------------------------------------------
gi|21254864|gb|BQ451752.1|BQ451 ------------------------------------------------
gi|22793314|gb|BU497120.1|BU497 ------------------------------------------------
gi|22792427|gb|BU496233.1|BU496 ------------------------------------------------

MAL13P1.269                     TTTATATATATAATATCGGTGAAATAATATCTTTAAAATAAAAGCAAG
MAL13|MAL13P1.269               ------------------------------------------------
su_gi_contig_541                ------------------------------------------------
E08_Pf_Sau3A_T3_M_P3.ab1        ------------------------------------------------
gi|462871|gb|T18085.1|T18085    ------------------------------------------------
gi|22792372|gb|BU496178.1|BU496 ------------------------------------------------
gi|22792352|gb|BU496158.1|BU496 ------------------------------------------------
gi|21255061|gb|BQ451949.1|BQ451 ------------------------------------------------
gi|22794536|gb|BU498342.1|BU498 ------------------------------------------------
gi|22794009|gb|BU497815.1|BU497 ------------------------------------------------
gi|21254930|gb|BQ451818.1|BQ451 ------------------------------------------------
gi|22790838|gb|BU494654.1|BU494 ------------------------------------------------
gi|21480166|gb|BQ576849.1|BQ576 ------------------------------------------------
gi|21254864|gb|BQ451752.1|BQ451 ------------------------------------------------
gi|22793314|gb|BU497120.1|BU497 ------------------------------------------------
gi|22792427|gb|BU496233.1|BU496 ------------------------------------------------

MAL13P1.269                     CTATATATATATATATATATATATATGTACATATACTTTTATATTTAT
MAL13|MAL13P1.269               ------------------------------------------------
su_gi_contig_541                ------------------------------------------------
E08_Pf_Sau3A_T3_M_P3.ab1        ------------------------------------------------
gi|462871|gb|T18085.1|T18085    ------------------------------------------------
gi|22792372|gb|BU496178.1|BU496 ------------------------------------------------
gi|22792352|gb|BU496158.1|BU496 ------------------------------------------------
gi|21255061|gb|BQ451949.1|BQ451 ------------------------------------------------
gi|22794536|gb|BU498342.1|BU498 ------------------------------------------------
gi|22794009|gb|BU497815.1|BU497 ------------------------------------------------
gi|21254930|gb|BQ451818.1|BQ451 ------------------------------------------------
gi|22790838|gb|BU494654.1|BU494 ------------------------------------------------
gi|21480166|gb|BQ576849.1|BQ576 ------------------------------------------------
gi|21254864|gb|BQ451752.1|BQ451 ------------------------------------------------
gi|22793314|gb|BU497120.1|BU497 ------------------------------------------------
gi|22792427|gb|BU496233.1|BU496 ------------------------------------------------

MAL13P1.269                     ATTTGTATTTATTTATTTCATTTTTATTATTTTTTTGTTTTATGTTTT
MAL13|MAL13P1.269               ------------------------------------------------
su_gi_contig_541                ------------------------------------------------
E08_Pf_Sau3A_T3_M_P3.ab1        ------------------------------------------------
gi|462871|gb|T18085.1|T18085    ------------------------------------------------
gi|22792372|gb|BU496178.1|BU496 ------------------------------------------------
gi|22792352|gb|BU496158.1|BU496 ------------------------------------------------
gi|21255061|gb|BQ451949.1|BQ451 ------------------------------------------------
gi|22794536|gb|BU498342.1|BU498 ------------------------------------------------
gi|22794009|gb|BU497815.1|BU497 ------------------------------------------------
gi|21254930|gb|BQ451818.1|BQ451 ------------------------------------------------
gi|22790838|gb|BU494654.1|BU494 ------------------------------------------------
gi|21480166|gb|BQ576849.1|BQ576 ------------------------------------------------
gi|21254864|gb|BQ451752.1|BQ451 ------------------------------------------------
gi|22793314|gb|BU497120.1|BU497 ------------------------------------------------
gi|22792427|gb|BU496233.1|BU496 ------------------------------------------------

MAL13P1.269                     TTGTTTTTATTTTATTTTGTTTTGTTTTGTTTTGTTTTCTTTTTTTTT
MAL13|MAL13P1.269               ------------------------------------------------
su_gi_contig_541                ------------------------------------------------
E08_Pf_Sau3A_T3_M_P3.ab1        ------------------------------------------------
gi|462871|gb|T18085.1|T18085    ------------------------------------------------
gi|22792372|gb|BU496178.1|BU496 ------------------------------------------------
gi|22792352|gb|BU496158.1|BU496 ------------------------------------------------
gi|21255061|gb|BQ451949.1|BQ451 ------------------------------------------------
gi|22794536|gb|BU498342.1|BU498 ------------------------------------------------
gi|22794009|gb|BU497815.1|BU497 ------------------------------------------------
gi|21254930|gb|BQ451818.1|BQ451 ------------------------------------------------
gi|22790838|gb|BU494654.1|BU494 ------------------------------------------------
gi|21480166|gb|BQ576849.1|BQ576 ------------------------------------------------
gi|21254864|gb|BQ451752.1|BQ451 ------------------------------------------------
gi|22793314|gb|BU497120.1|BU497 ------------------------------------------------
gi|22792427|gb|BU496233.1|BU496 ------------------------------------------------

MAL13P1.269                     TTGGTGTAAGTATACAAATCGTAATATACATTATTATTAGTTTTATAT
MAL13|MAL13P1.269               ------------------------------------------------
su_gi_contig_541                ------------------------------------------------
E08_Pf_Sau3A_T3_M_P3.ab1        ------------------------------------------------
gi|462871|gb|T18085.1|T18085    ------------------------------------------------
gi|22792372|gb|BU496178.1|BU496 ------------------------------------------------
gi|22792352|gb|BU496158.1|BU496 ------------------------------------------------
gi|21255061|gb|BQ451949.1|BQ451 ------------------------------------------------
gi|22794536|gb|BU498342.1|BU498 ------------------------------------------------
gi|22794009|gb|BU497815.1|BU497 ------------------------------------------------
gi|21254930|gb|BQ451818.1|BQ451 ------------------------------------------------
gi|22790838|gb|BU494654.1|BU494 ------------------------------------------------
gi|21480166|gb|BQ576849.1|BQ576 ------------------------------------------------
gi|21254864|gb|BQ451752.1|BQ451 ------------------------------------------------
gi|22793314|gb|BU497120.1|BU497 ------------------------------------------------
gi|22792427|gb|BU496233.1|BU496 ------------------------------------------------

MAL13P1.269                     ATAGTACATATAATTTTGAAGGTAACTTGTAATATTATTGAATACTTG
MAL13|MAL13P1.269               ------------------------------------------------
su_gi_contig_541                ------------------------------------------------
E08_Pf_Sau3A_T3_M_P3.ab1        ------------------------------------------------
gi|462871|gb|T18085.1|T18085    ------------------------------------------------
gi|22792372|gb|BU496178.1|BU496 ------------------------------------------------
gi|22792352|gb|BU496158.1|BU496 ------------------------------------------------
gi|21255061|gb|BQ451949.1|BQ451 ------------------------------------------------
gi|22794536|gb|BU498342.1|BU498 ------------------------------------------------
gi|22794009|gb|BU497815.1|BU497 ------------------------------------------------
gi|21254930|gb|BQ451818.1|BQ451 ------------------------------------------------
gi|22790838|gb|BU494654.1|BU494 ------------------------------------------------
gi|21480166|gb|BQ576849.1|BQ576 ------------------------------------------------
gi|21254864|gb|BQ451752.1|BQ451 ------------------------------------------------
gi|22793314|gb|BU497120.1|BU497 ------------------------------------------------
gi|22792427|gb|BU496233.1|BU496 ------------------------------------------------

MAL13P1.269                     TTATATACTGGAACGAGAAGAAGAAGGGGAAAAAAGAAAACAAAAACA
MAL13|MAL13P1.269               ------------------------------------------------
su_gi_contig_541                ------------------------------------------------
E08_Pf_Sau3A_T3_M_P3.ab1        ------------------------------------------------
gi|462871|gb|T18085.1|T18085    ------------------------------------------------
gi|22792372|gb|BU496178.1|BU496 ------------------------------------------------
gi|22792352|gb|BU496158.1|BU496 ------------------------------------------------
gi|21255061|gb|BQ451949.1|BQ451 ------------------------------------------------
gi|22794536|gb|BU498342.1|BU498 ------------------------------------------------
gi|22794009|gb|BU497815.1|BU497 ------------------------------------------------
gi|21254930|gb|BQ451818.1|BQ451 ------------------------------------------------
gi|22790838|gb|BU494654.1|BU494 ------------------------------------------------
gi|21480166|gb|BQ576849.1|BQ576 ------------------------------------------------
gi|21254864|gb|BQ451752.1|BQ451 ------------------------------------------------
gi|22793314|gb|BU497120.1|BU497 ------------------------------------------------
gi|22792427|gb|BU496233.1|BU496 ------------------------------------------------

MAL13P1.269                     TAAGAAAGCATATGGAATTGAATACTTATAACAATATTAATTCTACAG
MAL13|MAL13P1.269               -----------ATGGAATTGAATACTTATAACAATATTAATTCTACAG
su_gi_contig_541                ------------------------------------------------
E08_Pf_Sau3A_T3_M_P3.ab1        ------------------------------------------------
gi|462871|gb|T18085.1|T18085    ------------------------------------------------
gi|22792372|gb|BU496178.1|BU496 ------------------------------------------------
gi|22792352|gb|BU496158.1|BU496 ------------------------------------------------
gi|21255061|gb|BQ451949.1|BQ451 ------------------------------------------------
gi|22794536|gb|BU498342.1|BU498 ------------------------------------------------
gi|22794009|gb|BU497815.1|BU497 ------------------------------------------------
gi|21254930|gb|BQ451818.1|BQ451 ------------------------------------------------
gi|22790838|gb|BU494654.1|BU494 ------------------------------------------------
gi|21480166|gb|BQ576849.1|BQ576 ------------------------------------------------
gi|21254864|gb|BQ451752.1|BQ451 ------------------------------------------------
gi|22793314|gb|BU497120.1|BU497 ------------------------------------------------
gi|22792427|gb|BU496233.1|BU496 ------------------------------------------------

MAL13P1.269                     TTAAAATATTTCAAACTACATCAACTAGTGCATTAAATCATGACAAAC
MAL13|MAL13P1.269               TTAAAATATTTCAAACTACATCAACTAGTGCATTAAATCATGACAAAC
su_gi_contig_541                ------------------------------------------------
E08_Pf_Sau3A_T3_M_P3.ab1        ------------------------------------------------
gi|462871|gb|T18085.1|T18085    ------------------------------------------------
gi|22792372|gb|BU496178.1|BU496 ------------------------------------------------
gi|22792352|gb|BU496158.1|BU496 ------------------------------------------------
gi|21255061|gb|BQ451949.1|BQ451 ------------------------------------------------
gi|22794536|gb|BU498342.1|BU498 ------------------------------------------------
gi|22794009|gb|BU497815.1|BU497 ------------------------------------------------
gi|21254930|gb|BQ451818.1|BQ451 ------------------------------------------------
gi|22790838|gb|BU494654.1|BU494 ------------------------------------------------
gi|21480166|gb|BQ576849.1|BQ576 ------------------------------------------------
gi|21254864|gb|BQ451752.1|BQ451 ------------------------------------------------
gi|22793314|gb|BU497120.1|BU497 ------------------------------------------------
gi|22792427|gb|BU496233.1|BU496 ------------------------------------------------

MAL13P1.269                     AAATAGTGGAGAAAATAAATATGGACCATGTTGTCCAACTTTTTTATA
MAL13|MAL13P1.269               AAATAGTGGAGAAAATAAATATGGACCATGTTGTCCAACTTTTTTATA
su_gi_contig_541                ------------------------------------------------
E08_Pf_Sau3A_T3_M_P3.ab1        ------------------------------------------------
gi|462871|gb|T18085.1|T18085    ------------------------------------------------
gi|22792372|gb|BU496178.1|BU496 ------------------------------------------------
gi|22792352|gb|BU496158.1|BU496 ------------------------------------------------
gi|21255061|gb|BQ451949.1|BQ451 ------------------------------------------------
gi|22794536|gb|BU498342.1|BU498 ------------------------------------------------
gi|22794009|gb|BU497815.1|BU497 ------------------------------------------------
gi|21254930|gb|BQ451818.1|BQ451 ------------------------------------------------
gi|22790838|gb|BU494654.1|BU494 ------------------------------------------------
gi|21480166|gb|BQ576849.1|BQ576 ------------------------------------------------
gi|21254864|gb|BQ451752.1|BQ451 ------------------------------------------------
gi|22793314|gb|BU497120.1|BU497 ------------------------------------------------
gi|22792427|gb|BU496233.1|BU496 ------------------------------------------------

MAL13P1.269                     TATTAACTATTATTATTTTAAAATATGTGTTTAAAAGTGTGAATAAAG
MAL13|MAL13P1.269               TATTAACTATTATTATTTTAAAATATGTGTTTAAAAGTGTGAATAAA-
su_gi_contig_541                ------------------------------------------------
E08_Pf_Sau3A_T3_M_P3.ab1        ------------------------------------------------
gi|462871|gb|T18085.1|T18085    ------------------------------------------------
gi|22792372|gb|BU496178.1|BU496 ------------------------------------------------
gi|22792352|gb|BU496158.1|BU496 ------------------------------------------------
gi|21255061|gb|BQ451949.1|BQ451 ------------------------------------------------
gi|22794536|gb|BU498342.1|BU498 ------------------------------------------------
gi|22794009|gb|BU497815.1|BU497 ------------------------------------------------
gi|21254930|gb|BQ451818.1|BQ451 ------------------------------------------------
gi|22790838|gb|BU494654.1|BU494 ------------------------------------------------
gi|21480166|gb|BQ576849.1|BQ576 ------------------------------------------------
gi|21254864|gb|BQ451752.1|BQ451 ------------------------------------------------
gi|22793314|gb|BU497120.1|BU497 ------------------------------------------------
gi|22792427|gb|BU496233.1|BU496 ------------------------------------------------

MAL13P1.269                     TAAGATAAAATGAAATGTAATAAAAAATATATATGTGTATTTATTATT
MAL13|MAL13P1.269               ------------------------------------------------
su_gi_contig_541                ------------------------------------------------
E08_Pf_Sau3A_T3_M_P3.ab1        ------------------------------------------------
gi|462871|gb|T18085.1|T18085    ------------------------------------------------
gi|22792372|gb|BU496178.1|BU496 ------------------------------------------------
gi|22792352|gb|BU496158.1|BU496 ------------------------------------------------
gi|21255061|gb|BQ451949.1|BQ451 ------------------------------------------------
gi|22794536|gb|BU498342.1|BU498 ------------------------------------------------
gi|22794009|gb|BU497815.1|BU497 ------------------------------------------------
gi|21254930|gb|BQ451818.1|BQ451 ------------------------------------------------
gi|22790838|gb|BU494654.1|BU494 ------------------------------------------------
gi|21480166|gb|BQ576849.1|BQ576 ------------------------------------------------
gi|21254864|gb|BQ451752.1|BQ451 ------------------------------------------------
gi|22793314|gb|BU497120.1|BU497 ------------------------------------------------
gi|22792427|gb|BU496233.1|BU496 ------------------------------------------------

MAL13P1.269                     ATTTTGTACATATATATATATATATATATATATATATATGTGTACATA
MAL13|MAL13P1.269               ------------------------------------------------
su_gi_contig_541                ------------------------------------------------
E08_Pf_Sau3A_T3_M_P3.ab1        ------------------------------------------------
gi|462871|gb|T18085.1|T18085    ------------------------------------------------
gi|22792372|gb|BU496178.1|BU496 ------------------------------------------------
gi|22792352|gb|BU496158.1|BU496 ------------------------------------------------
gi|21255061|gb|BQ451949.1|BQ451 ------------------------------------------------
gi|22794536|gb|BU498342.1|BU498 ------------------------------------------------
gi|22794009|gb|BU497815.1|BU497 ------------------------------------------------
gi|21254930|gb|BQ451818.1|BQ451 ------------------------------------------------
gi|22790838|gb|BU494654.1|BU494 ------------------------------------------------
gi|21480166|gb|BQ576849.1|BQ576 ------------------------------------------------
gi|21254864|gb|BQ451752.1|BQ451 ------------------------------------------------
gi|22793314|gb|BU497120.1|BU497 ------------------------------------------------
gi|22792427|gb|BU496233.1|BU496 ------------------------------------------------

MAL13P1.269                     TATTTTTCTTTTTGTATTAATGTTTTCCCAATGTTAAATATAATTTTT
MAL13|MAL13P1.269               ------------------------------------------------
su_gi_contig_541                ------------------------------------------------
E08_Pf_Sau3A_T3_M_P3.ab1        ------------------------------------------------
gi|462871|gb|T18085.1|T18085    ------------------------------------------------
gi|22792372|gb|BU496178.1|BU496 ------------------------------------------------
gi|22792352|gb|BU496158.1|BU496 ------------------------------------------------
gi|21255061|gb|BQ451949.1|BQ451 ------------------------------------------------
gi|22794536|gb|BU498342.1|BU498 ------------------------------------------------
gi|22794009|gb|BU497815.1|BU497 ------------------------------------------------
gi|21254930|gb|BQ451818.1|BQ451 ------------------------------------------------
gi|22790838|gb|BU494654.1|BU494 ------------------------------------------------
gi|21480166|gb|BQ576849.1|BQ576 ------------------------------------------------
gi|21254864|gb|BQ451752.1|BQ451 ------------------------------------------------
gi|22793314|gb|BU497120.1|BU497 ------------------------------------------------
gi|22792427|gb|BU496233.1|BU496 ------------------------------------------------

MAL13P1.269                     AGGATATTAAGAAAAGGAGGCGGAAAAAAAAAAGCTATAAGGAACTAA
MAL13|MAL13P1.269               --GATATTAAGAAAAGGAGGCGGAAAAAAAAAAGCTATAAGGAACTAA
su_gi_contig_541                ------------------------------------------------
E08_Pf_Sau3A_T3_M_P3.ab1        ------------------------------------------------
gi|462871|gb|T18085.1|T18085    ------------------------------------------------
gi|22792372|gb|BU496178.1|BU496 ------------------------------------------------
gi|22792352|gb|BU496158.1|BU496 ------------------------------------------------
gi|21255061|gb|BQ451949.1|BQ451 ------------------------------------------------
gi|22794536|gb|BU498342.1|BU498 ------------------------------------------------
gi|22794009|gb|BU497815.1|BU497 ------------------------------------------------
gi|21254930|gb|BQ451818.1|BQ451 ------------------------------------------------
gi|22790838|gb|BU494654.1|BU494 ------------------------------------------------
gi|21480166|gb|BQ576849.1|BQ576 ------------------------------------------------
gi|21254864|gb|BQ451752.1|BQ451 ------------------------------------------------
gi|22793314|gb|BU497120.1|BU497 ------------------------------------------------
gi|22792427|gb|BU496233.1|BU496 ------------------------------------------------

MAL13P1.269                     AATATGTTAATACTAATGAAGTTGATGCTATAGGAAAGAAGGATGATA
MAL13|MAL13P1.269               AATATGTTAATACTAATGAAGTTGATGCTATAGGAAAGAAGGATGATA
su_gi_contig_541                ------------------------------------------------
E08_Pf_Sau3A_T3_M_P3.ab1        ------------------------------------------------
gi|462871|gb|T18085.1|T18085    ------------------------------------------------
gi|22792372|gb|BU496178.1|BU496 ------------------------------------------------
gi|22792352|gb|BU496158.1|BU496 ------------------------------------------------
gi|21255061|gb|BQ451949.1|BQ451 ------------------------------------------------
gi|22794536|gb|BU498342.1|BU498 ------------------------------------------------
gi|22794009|gb|BU497815.1|BU497 ------------------------------------------------
gi|21254930|gb|BQ451818.1|BQ451 ------------------------------------------------
gi|22790838|gb|BU494654.1|BU494 ------------------------------------------------
gi|21480166|gb|BQ576849.1|BQ576 ------------------------------------------------
gi|21254864|gb|BQ451752.1|BQ451 ------------------------------------------------
gi|22793314|gb|BU497120.1|BU497 ------------------------------------------------
gi|22792427|gb|BU496233.1|BU496 ------------------------------------------------

MAL13P1.269                     ATGGTGAATACGCAAATAAACATAAGATGCTACCACAAAAAAATGAAC
MAL13|MAL13P1.269               ATGGTGAATACGCAAATAAACATAAGATGCTACCACAAAAAAATGAAC
su_gi_contig_541                ------------------------------------------------
E08_Pf_Sau3A_T3_M_P3.ab1        ------------------------------------------------
gi|462871|gb|T18085.1|T18085    ------------------------------------------------
gi|22792372|gb|BU496178.1|BU496 ------------------------------------------------
gi|22792352|gb|BU496158.1|BU496 ------------------------------------------------
gi|21255061|gb|BQ451949.1|BQ451 ------------------------------------------------
gi|22794536|gb|BU498342.1|BU498 ------------------------------------------------
gi|22794009|gb|BU497815.1|BU497 ------------------------------------------------
gi|21254930|gb|BQ451818.1|BQ451 ------------------------------------------------
gi|22790838|gb|BU494654.1|BU494 ------------------------------------------------
gi|21480166|gb|BQ576849.1|BQ576 ------------------------------------------------
gi|21254864|gb|BQ451752.1|BQ451 ------------------------------------------------
gi|22793314|gb|BU497120.1|BU497 ------------------------------------------------
gi|22792427|gb|BU496233.1|BU496 ------------------------------------------------

MAL13P1.269                     ACGATTTCAAATATACAAGAGTTAGAATCTTACATGAATTGTTTAAAG
MAL13|MAL13P1.269               ACGATTTCAAATATACAAGAGTTAGAATCTTACATGAATTGTTTAAAG
su_gi_contig_541                ------------------------------------------------
E08_Pf_Sau3A_T3_M_P3.ab1        ------------------------------------------------
gi|462871|gb|T18085.1|T18085    ------------------------------------------------
gi|22792372|gb|BU496178.1|BU496 ------------------------------------------------
gi|22792352|gb|BU496158.1|BU496 ------------------------------------------------
gi|21255061|gb|BQ451949.1|BQ451 ------------------------------------------------
gi|22794536|gb|BU498342.1|BU498 ------------------------------------------------
gi|22794009|gb|BU497815.1|BU497 ------------------------------------------------
gi|21254930|gb|BQ451818.1|BQ451 ------------------------------------------------
gi|22790838|gb|BU494654.1|BU494 ------------------------------------------------
gi|21480166|gb|BQ576849.1|BQ576 ------------------------------------------------
gi|21254864|gb|BQ451752.1|BQ451 ------------------------------------------------
gi|22793314|gb|BU497120.1|BU497 ------------------------------------------------
gi|22792427|gb|BU496233.1|BU496 ------------------------------------------------

MAL13P1.269                     AAATAGAACATAAATGTAAAGATCCAAAAAAAGACGATCATATAAAAA
MAL13|MAL13P1.269               AAATAGAACATAAATGTAAAGATCCAAAAAAAGACGATCATATAAAAA
su_gi_contig_541                ------------------------------------------------
E08_Pf_Sau3A_T3_M_P3.ab1        ------------------------------------------------
gi|462871|gb|T18085.1|T18085    ------------------------------------------------
gi|22792372|gb|BU496178.1|BU496 ------------------------------------------------
gi|22792352|gb|BU496158.1|BU496 ------------------------------------------------
gi|21255061|gb|BQ451949.1|BQ451 ------------------------------------------------
gi|22794536|gb|BU498342.1|BU498 ------------------------------------------------
gi|22794009|gb|BU497815.1|BU497 ------------------------------------------------
gi|21254930|gb|BQ451818.1|BQ451 ------------------------------------------------
gi|22790838|gb|BU494654.1|BU494 ------------------------------------------------
gi|21480166|gb|BQ576849.1|BQ576 ------------------------------------------------
gi|21254864|gb|BQ451752.1|BQ451 ------------------------------------------------
gi|22793314|gb|BU497120.1|BU497 ------------------------------------------------
gi|22792427|gb|BU496233.1|BU496 ------------------------------------------------

MAL13P1.269                     ATAAGGAGAAGGAAGAAAATGAAAAATTTAAGTTGAATGAAGAACATT
MAL13|MAL13P1.269               ATAAGGAGAAGGAAGAAAATGAAAAATTTAAGTTGAATGAAGAACATT
su_gi_contig_541                ------------------------------------------------
E08_Pf_Sau3A_T3_M_P3.ab1        ------------------------------------------------
gi|462871|gb|T18085.1|T18085    ------------------------------------------------
gi|22792372|gb|BU496178.1|BU496 ------------------------------------------------
gi|22792352|gb|BU496158.1|BU496 ------------------------------------------------
gi|21255061|gb|BQ451949.1|BQ451 ------------------------------------------------
gi|22794536|gb|BU498342.1|BU498 ------------------------------------------------
gi|22794009|gb|BU497815.1|BU497 ------------------------------------------------
gi|21254930|gb|BQ451818.1|BQ451 ------------------------------------------------
gi|22790838|gb|BU494654.1|BU494 ------------------------------------------------
gi|21480166|gb|BQ576849.1|BQ576 ------------------------------------------------
gi|21254864|gb|BQ451752.1|BQ451 ------------------------------------------------
gi|22793314|gb|BU497120.1|BU497 ------------------------------------------------
gi|22792427|gb|BU496233.1|BU496 ------------------------------------------------

MAL13P1.269                     GCGCAGAAGAAAAAGAAAAAAATAAACATAAATGCAGTCATAAAGAAA
MAL13|MAL13P1.269               GCGCAGAAGAAAAAGAAAAAAATAAACATAAATGCAGTCATAAAGAAA
su_gi_contig_541                ------------------------------------------------
E08_Pf_Sau3A_T3_M_P3.ab1        ------------------------------------------------
gi|462871|gb|T18085.1|T18085    ------------------------------------------------
gi|22792372|gb|BU496178.1|BU496 ------------------------------------------------
gi|22792352|gb|BU496158.1|BU496 ------------------------------------------------
gi|21255061|gb|BQ451949.1|BQ451 ------------------------------------------------
gi|22794536|gb|BU498342.1|BU498 ------------------------------------------------
gi|22794009|gb|BU497815.1|BU497 ------------------------------------------------
gi|21254930|gb|BQ451818.1|BQ451 ------------------------------------------------
gi|22790838|gb|BU494654.1|BU494 ------------------------------------------------
gi|21480166|gb|BQ576849.1|BQ576 ------------------------------------------------
gi|21254864|gb|BQ451752.1|BQ451 ------------------------------------------------
gi|22793314|gb|BU497120.1|BU497 ------------------------------------------------
gi|22792427|gb|BU496233.1|BU496 ------------------------------------------------

MAL13P1.269                     AGGAAAAGGATAAAAATAAAGATTATTATAAAGACAACATTAAAGATA
MAL13|MAL13P1.269               AGGAAAAGGATAAAAATAAAGATTATTATAAAGACAACATTAAAGATA
su_gi_contig_541                ------------------------------------------------
E08_Pf_Sau3A_T3_M_P3.ab1        ------------------------------------------------
gi|462871|gb|T18085.1|T18085    ------------------------------------------------
gi|22792372|gb|BU496178.1|BU496 ------------------------------------------------
gi|22792352|gb|BU496158.1|BU496 ------------------------------------------------
gi|21255061|gb|BQ451949.1|BQ451 ------------------------------------------------
gi|22794536|gb|BU498342.1|BU498 ------------------------------------------------
gi|22794009|gb|BU497815.1|BU497 ------------------------------------------------
gi|21254930|gb|BQ451818.1|BQ451 ------------------------------------------------
gi|22790838|gb|BU494654.1|BU494 ------------------------------------------------
gi|21480166|gb|BQ576849.1|BQ576 ------------------------------------------------
gi|21254864|gb|BQ451752.1|BQ451 ------------------------------------------------
gi|22793314|gb|BU497120.1|BU497 ------------------------------------------------
gi|22792427|gb|BU496233.1|BU496 ------------------------------------------------

MAL13P1.269                     AAGATAGTGATAAAGAAAAAGATAGCGATAAAGATAGTGATAAAGGTA
MAL13|MAL13P1.269               AAGATAGTGATAAAGAAAAAGATAGCGATAAAGATAGTGATAAAGGTA
su_gi_contig_541                ------------------------------------------------
E08_Pf_Sau3A_T3_M_P3.ab1        ------------------------------------------------
gi|462871|gb|T18085.1|T18085    ------------------------------------------------
gi|22792372|gb|BU496178.1|BU496 ------------------------------------------------
gi|22792352|gb|BU496158.1|BU496 ------------------------------------------------
gi|21255061|gb|BQ451949.1|BQ451 ------------------------------------------------
gi|22794536|gb|BU498342.1|BU498 ------------------------------------------------
gi|22794009|gb|BU497815.1|BU497 ------------------------------------------------
gi|21254930|gb|BQ451818.1|BQ451 ------------------------------------------------
gi|22790838|gb|BU494654.1|BU494 ------------------------------------------------
gi|21480166|gb|BQ576849.1|BQ576 ------------------------------------------------
gi|21254864|gb|BQ451752.1|BQ451 ------------------------------------------------
gi|22793314|gb|BU497120.1|BU497 ------------------------------------------------
gi|22792427|gb|BU496233.1|BU496 ------------------------------------------------

MAL13P1.269                     AAGGTAAAGGAAAAGATAGCGATAAAGGTAAAGATAAAGATAGCGATA
MAL13|MAL13P1.269               AAGGTAAAGGAAAAGATAGCGATAAAGGTAAAGATAAAGATAGCGATA
su_gi_contig_541                ------------------------------------------------
E08_Pf_Sau3A_T3_M_P3.ab1        ------------------------------------------------
gi|462871|gb|T18085.1|T18085    ------------------------------------------------
gi|22792372|gb|BU496178.1|BU496 ------------------------------------------------
gi|22792352|gb|BU496158.1|BU496 ------------------------------------------------
gi|21255061|gb|BQ451949.1|BQ451 ------------------------------------------------
gi|22794536|gb|BU498342.1|BU498 ------------------------------------------------
gi|22794009|gb|BU497815.1|BU497 ------------------------------------------------
gi|21254930|gb|BQ451818.1|BQ451 ------------------------------------------------
gi|22790838|gb|BU494654.1|BU494 ------------------------------------------------
gi|21480166|gb|BQ576849.1|BQ576 ------------------------------------------------
gi|21254864|gb|BQ451752.1|BQ451 ------------------------------------------------
gi|22793314|gb|BU497120.1|BU497 ------------------------------------------------
gi|22792427|gb|BU496233.1|BU496 ------------------------------------------------

MAL13P1.269                     AAGGTATAGATAGCGATAAAGGTAAAGATAGCGATAAAGATAAAGGTA
MAL13|MAL13P1.269               AAGGTATAGATAGCGATAAAGGTAAAGATAGCGATAAAGATAAAGGTA
su_gi_contig_541                ------------------------------------------------
E08_Pf_Sau3A_T3_M_P3.ab1        ------------------------------------------------
gi|462871|gb|T18085.1|T18085    ------------------------------------------------
gi|22792372|gb|BU496178.1|BU496 ------------------------------------------------
gi|22792352|gb|BU496158.1|BU496 ------------------------------------------------
gi|21255061|gb|BQ451949.1|BQ451 ------------------------------------------------
gi|22794536|gb|BU498342.1|BU498 ------------------------------------------------
gi|22794009|gb|BU497815.1|BU497 ------------------------------------------------
gi|21254930|gb|BQ451818.1|BQ451 ------------------------------------------------
gi|22790838|gb|BU494654.1|BU494 ------------------------------------------------
gi|21480166|gb|BQ576849.1|BQ576 ------------------------------------------------
gi|21254864|gb|BQ451752.1|BQ451 ------------------------------------------------
gi|22793314|gb|BU497120.1|BU497 ------------------------------------------------
gi|22792427|gb|BU496233.1|BU496 ------------------------------------------------

MAL13P1.269                     AAGATAGCGATAAAAGTAAAGATAAAGATAGCGATAAATGTAAAGATA
MAL13|MAL13P1.269               AAGATAGCGATAAAAGTAAAGATAAAGATAGCGATAAATGTAAAGATA
su_gi_contig_541                ------------------------------------------------
E08_Pf_Sau3A_T3_M_P3.ab1        ------------------------------------------------
gi|462871|gb|T18085.1|T18085    ------------------------------------------------
gi|22792372|gb|BU496178.1|BU496 ------------------------------------------------
gi|22792352|gb|BU496158.1|BU496 ------------------------------------------------
gi|21255061|gb|BQ451949.1|BQ451 ------------------------------------------------
gi|22794536|gb|BU498342.1|BU498 ------------------------------------------------
gi|22794009|gb|BU497815.1|BU497 ------------------------------------------------
gi|21254930|gb|BQ451818.1|BQ451 ------------------------------------------------
gi|22790838|gb|BU494654.1|BU494 ------------------------------------------------
gi|21480166|gb|BQ576849.1|BQ576 ------------------------------------------------
gi|21254864|gb|BQ451752.1|BQ451 ------------------------------------------------
gi|22793314|gb|BU497120.1|BU497 ------------------------------------------------
gi|22792427|gb|BU496233.1|BU496 ------------------------------------------------

MAL13P1.269                     ACAATAAAGATAAAGATAGCGATAAATGTAAAGATAACAATAAAGATA
MAL13|MAL13P1.269               ACAATAAAGATAAAGATAGCGATAAATGTAAAGATAACAATAAAGATA
su_gi_contig_541                ------------------------------------------------
E08_Pf_Sau3A_T3_M_P3.ab1        ------------------------------------------------
gi|462871|gb|T18085.1|T18085    ------------------------------------------------
gi|22792372|gb|BU496178.1|BU496 ------------------------------------------------
gi|22792352|gb|BU496158.1|BU496 ------------------------------------------------
gi|21255061|gb|BQ451949.1|BQ451 ------------------------------------------------
gi|22794536|gb|BU498342.1|BU498 ------------------------------------------------
gi|22794009|gb|BU497815.1|BU497 ------------------------------------------------
gi|21254930|gb|BQ451818.1|BQ451 ------------------------------------------------
gi|22790838|gb|BU494654.1|BU494 ------------------------------------------------
gi|21480166|gb|BQ576849.1|BQ576 ------------------------------------------------
gi|21254864|gb|BQ451752.1|BQ451 ------------------------------------------------
gi|22793314|gb|BU497120.1|BU497 ------------------------------------------------
gi|22792427|gb|BU496233.1|BU496 ------------------------------------------------

MAL13P1.269                     AAGATAGCGATAAAGAAAAAGACAAAAGTAAAGATAAAGACATAGACA
MAL13|MAL13P1.269               AAGATAGCGATAAAGAAAAAGACAAAAGTAAAGATAAAGACATAGACA
su_gi_contig_541                ------------------------------------------------
E08_Pf_Sau3A_T3_M_P3.ab1        ------------------------------------------------
gi|462871|gb|T18085.1|T18085    ------------------------------------------------
gi|22792372|gb|BU496178.1|BU496 ------------------------------------------------
gi|22792352|gb|BU496158.1|BU496 ------------------------------------------------
gi|21255061|gb|BQ451949.1|BQ451 ------------------------------------------------
gi|22794536|gb|BU498342.1|BU498 ------------------------------------------------
gi|22794009|gb|BU497815.1|BU497 ------------------------------------------------
gi|21254930|gb|BQ451818.1|BQ451 ------------------------------------------------
gi|22790838|gb|BU494654.1|BU494 ------------------------------------------------
gi|21480166|gb|BQ576849.1|BQ576 ------------------------------------------------
gi|21254864|gb|BQ451752.1|BQ451 ------------------------------------------------
gi|22793314|gb|BU497120.1|BU497 ------------------------------------------------
gi|22792427|gb|BU496233.1|BU496 ------------------------------------------------

MAL13P1.269                     AGGAAAAAAAAAAAGAAAAGACAAAAGAAAAAGAAATAATTCTACAAG
MAL13|MAL13P1.269               AGGAAAAAAAAAAAGAAAAGACAAAAGAAAAAGAAATAATTCTACAAG
su_gi_contig_541                -------------------GACAAAAGAAAAAGAAATAATTCTACAAG
E08_Pf_Sau3A_T3_M_P3.ab1        ------------------------------------------------
gi|462871|gb|T18085.1|T18085    ------------------------------------------------
gi|22792372|gb|BU496178.1|BU496 ------------------------------------------------
gi|22792352|gb|BU496158.1|BU496 ------------------------------------------------
gi|21255061|gb|BQ451949.1|BQ451 ------------------------------------------------
gi|22794536|gb|BU498342.1|BU498 ------------------------------------------------
gi|22794009|gb|BU497815.1|BU497 ------------------------------------------------
gi|21254930|gb|BQ451818.1|BQ451 ------------------------------------------------
gi|22790838|gb|BU494654.1|BU494 ------------------------------------------------
gi|21480166|gb|BQ576849.1|BQ576 ------------------------------------------------
gi|21254864|gb|BQ451752.1|BQ451 ----------------------------AAAAGAAATAATTCTACAAG
gi|22793314|gb|BU497120.1|BU497 ----------------------------AAAAGAAATAATTCTACAAG
gi|22792427|gb|BU496233.1|BU496 --------------------ACAAAAGAAAAAGAAATAATTCTACAAG

MAL13P1.269                     AAGGTACGGAAGAAAAACGATTAATAGAAAAAGGAGTAGAGAAATTTC
MAL13|MAL13P1.269               AAGGTACGGAAGAAAAACGATTAATAGAAAAAGGAGTAGAGAAATTTC
su_gi_contig_541                AAGGTACGGAAGAAAAACGATTAATAGAAAAAGGAGTAGAGAAATTTC
E08_Pf_Sau3A_T3_M_P3.ab1        ------------------------------------------------
gi|462871|gb|T18085.1|T18085    ------------------------------------------------
gi|22792372|gb|BU496178.1|BU496 ------------------------------------------------
gi|22792352|gb|BU496158.1|BU496 ------------------------------------------------
gi|21255061|gb|BQ451949.1|BQ451 ------------------------------------------------
gi|22794536|gb|BU498342.1|BU498 ------------------------------------------------
gi|22794009|gb|BU497815.1|BU497 ------------------------------------------------
gi|21254930|gb|BQ451818.1|BQ451 ------------------------------------------------
gi|22790838|gb|BU494654.1|BU494 ------------------------------------------------
gi|21480166|gb|BQ576849.1|BQ576 ------------------------------------------------
gi|21254864|gb|BQ451752.1|BQ451 AAGGTACGGAAGAAAAACGATTAATAGAAAAAGGAGTAGAGAAATTTC
gi|22793314|gb|BU497120.1|BU497 AAGGTACGGAAGAAAAACGATTAATAGAAAAAGGAGTAGAGAAATTTC
gi|22792427|gb|BU496233.1|BU496 AAGGTACGGAAGAAAAACGATTAATAGAAAAAGGAGTAGAGAAATTTC

MAL13P1.269                     AATCAGGAATGAAAAAAATAAAAGAATGGATGGAAGGTATAGATAAAC
MAL13|MAL13P1.269               AATCAGGAATGAAAAAAATAAAAGAATGGATGGAAGGTATAGATAAAC
su_gi_contig_541                AATCAGGAATGAAAAAAATAAAAGAATGGATGGAAGGTATAGATAAAC
E08_Pf_Sau3A_T3_M_P3.ab1        ------------------------------------------------
gi|462871|gb|T18085.1|T18085    ------------------------------------------------
gi|22792372|gb|BU496178.1|BU496 ------------------------------------------------
gi|22792352|gb|BU496158.1|BU496 ------------------------------------------------
gi|21255061|gb|BQ451949.1|BQ451 ------------------------------------------------
gi|22794536|gb|BU498342.1|BU498 ------------------------------------------------
gi|22794009|gb|BU497815.1|BU497 ------------------------------------------------
gi|21254930|gb|BQ451818.1|BQ451 ------------------------------------------------
gi|22790838|gb|BU494654.1|BU494 ------------------------------------------------
gi|21480166|gb|BQ576849.1|BQ576 ------------------------------------------------
gi|21254864|gb|BQ451752.1|BQ451 AATCAGGAATGAAAAAAATAAAAGAATGGATGGAAGGTATAGATAAAC
gi|22793314|gb|BU497120.1|BU497 AATCAGGAATGAAAAAAATAAAAGAATGGATGGAAGGTATAGATAAAC
gi|22792427|gb|BU496233.1|BU496 AATCAGGAATGAAAAAAATAAAAGAATGGATGGAAGGTATAGATAAAC

MAL13P1.269                     CTAATGATGATATTCCAAATTTATTAGTAACAGTTAATAAAGAAATTG
MAL13|MAL13P1.269               CTAATGATGATATTCCAAATTTATTAGTAACAGTTAATAAAGAAATTG
su_gi_contig_541                CTAATGATGATATTCCAAATTTATTAGTAACAGTTAATAAAGAAATTG
E08_Pf_Sau3A_T3_M_P3.ab1        ------------------------------------------------
gi|462871|gb|T18085.1|T18085    ------------------------------------------------
gi|22792372|gb|BU496178.1|BU496 ------------------------------------------------
gi|22792352|gb|BU496158.1|BU496 ------------------------------------------------
gi|21255061|gb|BQ451949.1|BQ451 ------------------------------------------------
gi|22794536|gb|BU498342.1|BU498 ------------------------------------------------
gi|22794009|gb|BU497815.1|BU497 ------------------------------------------------
gi|21254930|gb|BQ451818.1|BQ451 ------------------------------------------------
gi|22790838|gb|BU494654.1|BU494 ------------------------------------------------
gi|21480166|gb|BQ576849.1|BQ576 ---------------------------------TTAATAAAGAAATTG
gi|21254864|gb|BQ451752.1|BQ451 CTAATGATGATATTCCAAATTTATTAGTAACAGTTAATAAAGAAATTG
gi|22793314|gb|BU497120.1|BU497 CTAATGATGATATTCCAAATTTATTAGTAACAGTTAATAAAGAAATTG
gi|22792427|gb|BU496233.1|BU496 CTAATGATGATATTCCAAATTTATTAGTAACAGTTAATAAAGAAATTG

MAL13P1.269                     AGGTACCTCAGGGAAAAGTTCAAGAATTTGAAGAAGGAATAGAATTGT
MAL13|MAL13P1.269               AGGTACCTCAGGGAAAAGTTCAAGAATTTGAAGAAGGAATAGAATTGT
su_gi_contig_541                AGGTACCTCAGGGAAAAGTTCAAGAATTTGAAGAAGGAATAGAATTGT
E08_Pf_Sau3A_T3_M_P3.ab1        ------------------------------------------------
gi|462871|gb|T18085.1|T18085    ------------------------------------------------
gi|22792372|gb|BU496178.1|BU496 ------------------------------------------------
gi|22792352|gb|BU496158.1|BU496 ------------------------------------------------
gi|21255061|gb|BQ451949.1|BQ451 ------------------------------------------------
gi|22794536|gb|BU498342.1|BU498 ------------------------------------------------
gi|22794009|gb|BU497815.1|BU497 ------------------------------------------------
gi|21254930|gb|BQ451818.1|BQ451 ------------------------------------------------
gi|22790838|gb|BU494654.1|BU494 ------------------------------------------------
gi|21480166|gb|BQ576849.1|BQ576 AGGTACCTCAGGGAAAAGTTCAAGAATTTGAAGAAGGAATAGAATTGT
gi|21254864|gb|BQ451752.1|BQ451 AGGTACCTCAGGGAAAAGTTCAAGAATTTGAAGAAGGAATAGAATTGT
gi|22793314|gb|BU497120.1|BU497 AGGTACCTCAGGGAAAAGTTCAAGAATTTGAAGAAGGAATAGAATTGT
gi|22792427|gb|BU496233.1|BU496 AGGTACCTCAGGGAAAAGTTCAAGAATTTGAAGAAGGAATAGAATTGT

MAL13P1.269                     TTGAAGAAGGAGTAAAATTACTTAAAGGAAATACAGTATTGGAAGAAG
MAL13|MAL13P1.269               TTGAAGAAGGAGTAAAATTACTTAAAGGAAATACAGTATTGGAAGAAG
su_gi_contig_541                TTGAAGAAGGAGTAAAATTACTTAAAGGAAATACAGTATTGGAAGAAG
E08_Pf_Sau3A_T3_M_P3.ab1        ------------------------------------------------
gi|462871|gb|T18085.1|T18085    ------------------------------------------------
gi|22792372|gb|BU496178.1|BU496 ------------------------------------------------
gi|22792352|gb|BU496158.1|BU496 ------------------------------------------------
gi|21255061|gb|BQ451949.1|BQ451 ------------------------------------------------
gi|22794536|gb|BU498342.1|BU498 ------------------------------------------------
gi|22794009|gb|BU497815.1|BU497 ------------------------------------------------
gi|21254930|gb|BQ451818.1|BQ451 ------------------------------------------------
gi|22790838|gb|BU494654.1|BU494 ------------------------------------------------
gi|21480166|gb|BQ576849.1|BQ576 TTGAAGAAGGAGTAAAATTACTTAAAGGAAATACAGTATTGGAAGAAG
gi|21254864|gb|BQ451752.1|BQ451 TTGAAGAAGGAGTAAAATTACTTAAAGGAAATACAGTATTGGAAGAAG
gi|22793314|gb|BU497120.1|BU497 TTGAAGAAGGAGTAAAATTACTTAAAGGAAATACAGTATTGGAAGAAG
gi|22792427|gb|BU496233.1|BU496 TTGAAGAAGGAGTAAAATTACTTAAAGGAAATACAGTATTGGAAGAAG

MAL13P1.269                     ACGGAAATGAAATAAATGAAATAGAAATTGTTTTTGAAAAACCAAATA
MAL13|MAL13P1.269               ACGGAAATGAAATAAATGAAATAGAAATTGTTTTTGAAAAACCAAATA
su_gi_contig_541                ACGGAAATGAAATAAATGAAATAGAAATTGTTTTTGAAAAACCAAATA
E08_Pf_Sau3A_T3_M_P3.ab1        ------------------------------------------------
gi|462871|gb|T18085.1|T18085    ------------------------------------------------
gi|22792372|gb|BU496178.1|BU496 ------------------------------------------------
gi|22792352|gb|BU496158.1|BU496 ------------------------------------------------
gi|21255061|gb|BQ451949.1|BQ451 ------------------------------------------------
gi|22794536|gb|BU498342.1|BU498 ------------------------------------------------
gi|22794009|gb|BU497815.1|BU497 ------------------------------------------------
gi|21254930|gb|BQ451818.1|BQ451 ------------------------------------------------
gi|22790838|gb|BU494654.1|BU494 ------------------------------------------------
gi|21480166|gb|BQ576849.1|BQ576 ACGGAAATGAAATAAATGAAATAGAAATTGTTTTTGAAAAACCAAATA
gi|21254864|gb|BQ451752.1|BQ451 ACGGAAATGAAATAAATGAAATAGAAATTGTTTTTGAAAAACCAAATA
gi|22793314|gb|BU497120.1|BU497 ACGGAAATGAAATAAATGAAATAGAAATTGTTTTTGAAAAACCAAATA
gi|22792427|gb|BU496233.1|BU496 ACGGAAATGAAATAAATGAAATAGAAATTGTTTTTGAAAAACCAAATA

MAL13P1.269                     TTACTGATGAAGAAAAAAGGAAGAAAAAAAAACAGCTAGTAGAAAATT
MAL13|MAL13P1.269               TTACTGATGAAGAAAAAAGGAAGAAAAAAAAACAGCTAGTAGAAAATT
su_gi_contig_541                TTACTGATGAAGAAAAAAGGAAGAAAAAAAAACAGCTAGTAGAAAATT
E08_Pf_Sau3A_T3_M_P3.ab1        ------------------------------------------------
gi|462871|gb|T18085.1|T18085    ------------------------------------------------
gi|22792372|gb|BU496178.1|BU496 ------------------------------------------------
gi|22792352|gb|BU496158.1|BU496 ----TGATGAAGAAAAAAGGAAGAAAAAAAAACAGCTAGTAGAAAATT
gi|21255061|gb|BQ451949.1|BQ451 ------------------------------------------------
gi|22794536|gb|BU498342.1|BU498 --------------------AAGAAAAAAAAACAGCTAGTAGAAAATT
gi|22794009|gb|BU497815.1|BU497 ------ATGAAGAAAAAAGGAAGAAAAAAAAACAGCTAGTAGAAAATT
gi|21254930|gb|BQ451818.1|BQ451 ------------------------------------------AAAATT
gi|22790838|gb|BU494654.1|BU494 -------------------GAAGAAAAAAAAACAGCTAGTAGAAAATT
gi|21480166|gb|BQ576849.1|BQ576 TTACTGATGAAGAAAAAAGGAAGAAAAAAAAACAGCTAGTAGAAAATT
gi|21254864|gb|BQ451752.1|BQ451 TTACTGATGAAGAAAAAAGGAAGAAAAAAAAACAGCTAGTAGAAAATT
gi|22793314|gb|BU497120.1|BU497 TTACTGATGAAGAAAAAAGGAAGAAAAAAAAA----------------
gi|22792427|gb|BU496233.1|BU496 TTACTGATGAAGAAAAAAGGAAGAAAAAAAAA----------------

MAL13P1.269                     GGATTAGTGACATAAATAAAATGGTTGATACGGAAATTCATAAAATTA
MAL13|MAL13P1.269               GGATTAGTGACATAAATAAAATGGTTGATACGGAAATTCATAAAATTA
su_gi_contig_541                GGATTAGTGACATAAATAAAATGGTTGATACGGAAATTCATAAAATTA
E08_Pf_Sau3A_T3_M_P3.ab1        ------------------------------------------------
gi|462871|gb|T18085.1|T18085    ------------------------------------------------
gi|22792372|gb|BU496178.1|BU496 -------------------------TGATACGGAAATTCATAAAATTA
gi|22792352|gb|BU496158.1|BU496 GGATTAGTGACATAAATAAAATGGTTGATACGGAAATTCATAAAATTA
gi|21255061|gb|BQ451949.1|BQ451 ------------------------------------------------
gi|22794536|gb|BU498342.1|BU498 GGATTAGTGACATAAATAAAATGGTTGATACGGAAATTCATAAAATTA
gi|22794009|gb|BU497815.1|BU497 GGATTAGTGACATAAATAAAATGGTTGATACGGAAATTCATAAAATTA
gi|21254930|gb|BQ451818.1|BQ451 GGATTAGTGACATAAATAAAATGGTTGATACGGAAATTCATAAAATTA
gi|22790838|gb|BU494654.1|BU494 GGATTAGTGACATAAATAAAATGGTTGATACGGAAATTCATAAAATTA
gi|21480166|gb|BQ576849.1|BQ576 GGATTAGTGACATAAATAAAATGGTTGATACGGAAATTCATAAAATTA
gi|21254864|gb|BQ451752.1|BQ451 GGATTAGTGACATAAATAAAATGGTTGATACGGAAATTCATAAAATTA
gi|22793314|gb|BU497120.1|BU497 ------------------------------------------------
gi|22792427|gb|BU496233.1|BU496 ------------------------------------------------

MAL13P1.269                     TTTCAGAAATAGAAAACGATAATGAAGACATGTCACATTCATTAGAAG
MAL13|MAL13P1.269               TTTCAGAAATAGAAAACGATAATGAAGACATGTCACATTCATTAGAAG
su_gi_contig_541                TTTCAGAAATAGAAAACGATAATGAAGACATGTCACATTCATTAGAAG
E08_Pf_Sau3A_T3_M_P3.ab1        ------------------------------------------------
gi|462871|gb|T18085.1|T18085    ------------------------------------------------
gi|22792372|gb|BU496178.1|BU496 TTTCAGAAATAGAAAACGATAATGAAGACATGTCACATTCATTAGAAG
gi|22792352|gb|BU496158.1|BU496 TTTCAGAAATAGAAAACGATAATGAAGACATGTCACATTCATTAGAAG
gi|21255061|gb|BQ451949.1|BQ451 -----------------GATAATGAAGACATGTCACATTCATTAGAAG
gi|22794536|gb|BU498342.1|BU498 TTTCAGAAATAGAAAACGATAATGAAGACATGTCACATTCATTAGAAG
gi|22794009|gb|BU497815.1|BU497 TTTCAGAAATAGAAAACGATAATGAAGACATGTCACATTCATTAGAAG
gi|21254930|gb|BQ451818.1|BQ451 TTTCAGAAATAGAAAACGATAATGAAGACATGTCACATTCATTAGAAG
gi|22790838|gb|BU494654.1|BU494 TTTCAGAAATAGAAAACGATAATGAAGACATGTCACATTCATTAGAAG
gi|21480166|gb|BQ576849.1|BQ576 TTTCAGAAATAGAAAACGATAATGAAGACATGTCACATTCATTAGAAG
gi|21254864|gb|BQ451752.1|BQ451 TTTCAGAAATAGAAAACGATAATGAAGACATGTCACATTCATTAGAAG
gi|22793314|gb|BU497120.1|BU497 ------------------------------------------------
gi|22792427|gb|BU496233.1|BU496 ------------------------------------------------

MAL13P1.269                     AAAATAACGAAATTTATGAAATATCTAGCCAAGATGTGAAACTAACAA
MAL13|MAL13P1.269               AAAATAACGAAATTTATGAAATATCTAGCCAAGATGTGAAACTAACAA
su_gi_contig_541                AAAATAACGAAATTTATGAAATATCTAGCCAAGATGTGAAACTAACAA
E08_Pf_Sau3A_T3_M_P3.ab1        ------------------------------------------------
gi|462871|gb|T18085.1|T18085    ------------------------------------------------
gi|22792372|gb|BU496178.1|BU496 AAAATAACGAAATTTATGAAATATCTAGCCAAGATGTGAAACTAACAA
gi|22792352|gb|BU496158.1|BU496 AAAATAACGAAATTTATGAAATATCTAGCCAAGATGTGAAACTAACAA
gi|21255061|gb|BQ451949.1|BQ451 AAAATAACGAAATTTATGAAATATCTAGCCAAGATGTGAAACTAACAA
gi|22794536|gb|BU498342.1|BU498 AAAATAACGAAATTTATGAAATATCTAGCCAAGATGTGAAACTAACAA
gi|22794009|gb|BU497815.1|BU497 AAAATAACGAAATTTATGAAATATCTAGCCAAGATGTGAAACTAACAA
gi|21254930|gb|BQ451818.1|BQ451 AAAATAACGAAATTTATGAAATATCTAGCCAAGATGTGAAACTAACAA
gi|22790838|gb|BU494654.1|BU494 AAAATAACGAAATTTATGAAATATCTAGCCAAGATGTGAAACTAACAA
gi|21480166|gb|BQ576849.1|BQ576 AAAATAACGAAATTTATGAAATATCTAGCCAAGATGTGAAACTAACAA
gi|21254864|gb|BQ451752.1|BQ451 AAAATAACGAAATTTATGAAATATCTAGCCAAGATGTGAAACTAACAA
gi|22793314|gb|BU497120.1|BU497 ------------------------------------------------
gi|22792427|gb|BU496233.1|BU496 ------------------------------------------------

MAL13P1.269                     AAAGTAAGGCTGATAATAATATGTCAGAAGTAATACAAATAAATGAGA
MAL13|MAL13P1.269               AAAGTAAGGCTGATAATAATATGTCAGAAGTAATACAAATAAATGAGA
su_gi_contig_541                AAAGTAAGGCTGATAATAATATGTCAGAAGTAATACAAATAAATGAGA
E08_Pf_Sau3A_T3_M_P3.ab1        ------------------------------------------------
gi|462871|gb|T18085.1|T18085    ------------------------------------------------
gi|22792372|gb|BU496178.1|BU496 AAAGTAAGGCTGATAATAATATGTCAGAAGTAATACAAATAAATGAGA
gi|22792352|gb|BU496158.1|BU496 AAAGTAAGGCTGATAATAATATGTCAGAAGTAATACAAATAAATGAGA
gi|21255061|gb|BQ451949.1|BQ451 AAAGTAAGGCTGATAATAATATGTCAGAAGTAATACAAATAAATGAGA
gi|22794536|gb|BU498342.1|BU498 AAAGTAAGGCTGATAATAATATGTCAGAAGTAATACAAATAAATGAGA
gi|22794009|gb|BU497815.1|BU497 AAAGTAAGGCTGATAATAATATGTCAGAAGTAATACAAATAAATGAGA
gi|21254930|gb|BQ451818.1|BQ451 AAAGTAAGGCTGATAATAATATGTCAGAAGTAATACAAATAAATGAGA
gi|22790838|gb|BU494654.1|BU494 AAAGTAAGGCTGATAATAATATGTCAGAAGTAATACAAATAAATGAGA
gi|21480166|gb|BQ576849.1|BQ576 AAAGTAAGGCTGATAATAATATGTCAGAAGTAATACAAATAAATGAGA
gi|21254864|gb|BQ451752.1|BQ451 AAAGTAAGGCTGATAATAATATGTCAGAAGTAATACAAATAAATGAGA
gi|22793314|gb|BU497120.1|BU497 ------------------------------------------------
gi|22792427|gb|BU496233.1|BU496 ------------------------------------------------

MAL13P1.269                     AAACTTATAATCAAGATGTGAATGTAAATATCAATGAAAATTTAAATA
MAL13|MAL13P1.269               AAACTTATAATCAAGATGTGAATGTAAATATCAATGAAAATTTAAATA
su_gi_contig_541                AAACTTATAATCAAGATGTGAATGTAAATATCAATGAAAATTTAAATA
E08_Pf_Sau3A_T3_M_P3.ab1        ------------------------------------------------
gi|462871|gb|T18085.1|T18085    ------------------------------------------------
gi|22792372|gb|BU496178.1|BU496 AAACTTATAATCAAGATGTGAATGTAAATATCAATGAAAATTTAAATA
gi|22792352|gb|BU496158.1|BU496 AAACTTATAATCAAGATGTGAATGTAAATATCAATGAAAATTTAAATA
gi|21255061|gb|BQ451949.1|BQ451 AAACTTATAATCAAGATGTGAATGTAAATATCAATGAAAATTTAAATA
gi|22794536|gb|BU498342.1|BU498 AAACTTATAATCAAGATGTGAATGTAAATATCAATGAAAATTTAAATA
gi|22794009|gb|BU497815.1|BU497 AAACTTATAATCAAGATGTGAATGTAAATATCAATGAAAATTTAAATA
gi|21254930|gb|BQ451818.1|BQ451 AAACTTATAATCAAGATGTGAATGTAAATATCAATGAAAATTTAAATA
gi|22790838|gb|BU494654.1|BU494 AAACTTATAATCAAGATGTGAATGTAAATATCAATGAAAATTTAAATA
gi|21480166|gb|BQ576849.1|BQ576 AAACTTATAATCAAGATGTGAATGTAAATATCAATGAAAATTTAAATA
gi|21254864|gb|BQ451752.1|BQ451 AAACTTATAATCAAGATGTGAATGTAAATATCAATGAAAATTTAAATA
gi|22793314|gb|BU497120.1|BU497 ------------------------------------------------
gi|22792427|gb|BU496233.1|BU496 ------------------------------------------------

MAL13P1.269                     ATAATTCAAATATAAATTTGTTTAACAATTTAAGTAAAAATACAATTT
MAL13|MAL13P1.269               ATAATTCAAATATAAATTTGTTTAACAATTTAAGTAAAAATACAATTT
su_gi_contig_541                ATAATTCAAATATAAATTTGTTTAACAATTTAAGTAAAAATACAATTT
E08_Pf_Sau3A_T3_M_P3.ab1        ------------------------------------------------
gi|462871|gb|T18085.1|T18085    ------------------------------------------------
gi|22792372|gb|BU496178.1|BU496 ATAATTCAAATATAAATTTGTTTAACAATTTAAGTAAAAATACAATTT
gi|22792352|gb|BU496158.1|BU496 ATAATTCAAATATAAATTTGTTTAACAATTTAAGTAAAAATACAATTT
gi|21255061|gb|BQ451949.1|BQ451 ATAATTCAAATATAAATTTGTTTAACAATTTAAGTAAAAATACAATTT
gi|22794536|gb|BU498342.1|BU498 ATAATTCAAATATAAATTTGTTTAACAATTTAAGTAAAAATACAATTT
gi|22794009|gb|BU497815.1|BU497 ATAATTCAAATATAAATTTGTTTAACAATTTAAGTAAAAATACAATTT
gi|21254930|gb|BQ451818.1|BQ451 ATAATTCAAATATAAATTTGTTTAACAATTTAAGTAAAAATACAATTT
gi|22790838|gb|BU494654.1|BU494 ATAATTCAAATATAAATTTGTTTAACAATTTAAGTAAAAATACAATTT
gi|21480166|gb|BQ576849.1|BQ576 ATAATTCAAATATAAATTTGTTTAACAATTTAAGTAAAAATACAATTT
gi|21254864|gb|BQ451752.1|BQ451 ATAATTCAAATATAAATTTGTT--------------------------
gi|22793314|gb|BU497120.1|BU497 ------------------------------------------------
gi|22792427|gb|BU496233.1|BU496 ------------------------------------------------

MAL13P1.269                     CTCAAGATCCTTTACATAACCATTTAAGTGAAAATCGAAATTCTGAAG
MAL13|MAL13P1.269               CTCAAGATCCTTTACATAACCATTTAAGTGAAAATCGAAATTCTGAAG
su_gi_contig_541                CTCAAGATCCTTTACATAACCATTTAAGTGAAAATCGAAATTCTGAAG
E08_Pf_Sau3A_T3_M_P3.ab1        ------------------------------------------------
gi|462871|gb|T18085.1|T18085    ------------------------------------------------
gi|22792372|gb|BU496178.1|BU496 CTCAAGATCCTTTACATAACCATTTAAGTGAAAATCGAAATTCTGAAG
gi|22792352|gb|BU496158.1|BU496 CTCAAGATCCTTTACATAACCATTTAAGTGAAAATCGAAATTCTGAAG
gi|21255061|gb|BQ451949.1|BQ451 CTCAAGATCCTTTACATAACCATTTAAGTGAAAATCGAAATTCTGAAG
gi|22794536|gb|BU498342.1|BU498 CTCAAGATCCTTTACATAACCATTTAAGTGAAAATCGAAATTCTGAAG
gi|22794009|gb|BU497815.1|BU497 CTCAAGATCCTTTACATAACCATTTAAGTGAAAATCGAAATTCTGAAG
gi|21254930|gb|BQ451818.1|BQ451 CTCAAGATCCTTTACATAACCATTTAAGTGAAAATCGAAATTCTGAAG
gi|22790838|gb|BU494654.1|BU494 CTCAAGATCCTTTACATAACCATTTAAGTGAAAATCGAAATTCTGAAG
gi|21480166|gb|BQ576849.1|BQ576 CTCAAGATCCTTTACATAACCATTTAAGTGAAAATCGA----------
gi|21254864|gb|BQ451752.1|BQ451 ------------------------------------------------
gi|22793314|gb|BU497120.1|BU497 ------------------------------------------------
gi|22792427|gb|BU496233.1|BU496 ------------------------------------------------

MAL13P1.269                     AAGATTTAAATAAAAGTTTAAGTGCATATGCAAATAACGGCAAGGATG
MAL13|MAL13P1.269               AAGATTTAAATAAAAGTTTAAGTGCATATGCAAATAACGGCAAGGATG
su_gi_contig_541                AAGATTTAAATAAAAGTTTAAGTGCATATGCAAATAACGGCAAGGATG
E08_Pf_Sau3A_T3_M_P3.ab1        -----------------------------------AACGGCAAGGATG
gi|462871|gb|T18085.1|T18085    ------------------------------------------------
gi|22792372|gb|BU496178.1|BU496 AAGATTTAAATAAAAGTTTAAGTGCATATGCAAATAACGGCAAGGATG
gi|22792352|gb|BU496158.1|BU496 AAGATTTAAATAAAAGTTTAAGTGCATATGCAAATAACGGCAAGGATG
gi|21255061|gb|BQ451949.1|BQ451 AAGATTTAAATAAAAGTTTAAGTGCATATGCAAATAACGGCAAGGATG
gi|22794536|gb|BU498342.1|BU498 AAGATTTAAATAAAAGTTTAAGTGCATATGCAAATAACGGCAAGGATG
gi|22794009|gb|BU497815.1|BU497 AAGATTTAAATAAAAGTTTAAGTGCATATGCAAATAACGGCAAGGATG
gi|21254930|gb|BQ451818.1|BQ451 AAGATTTAAATAAAAGTTTAAGTGCATATGCAAATAACGGCAAGGATG
gi|22790838|gb|BU494654.1|BU494 AAGATTTAAATAAAAGTTTAAGTGCATATGCAAATAACGGCAAGGATG
gi|21480166|gb|BQ576849.1|BQ576 ------------------------------------------------
gi|21254864|gb|BQ451752.1|BQ451 ------------------------------------------------
gi|22793314|gb|BU497120.1|BU497 ------------------------------------------------
gi|22792427|gb|BU496233.1|BU496 ------------------------------------------------

MAL13P1.269                     TAAATAAAATGGATGGACATAAACTAAATATATATGAACGTAAAATTA
MAL13|MAL13P1.269               TAAATAAAATGGATGGACATAAACTAAATATATATGAAC--A------
su_gi_contig_541                TAAATAAAATGGATGGACATAAACTAAATATATATGAACGTAAAATTA
E08_Pf_Sau3A_T3_M_P3.ab1        TAAATAAAATGGATGGACATAAACTAAATATATATGAACGTAAAATTA
gi|462871|gb|T18085.1|T18085    ------------------------------------------------
gi|22792372|gb|BU496178.1|BU496 TAAATAAAATGGATGGACATAAACTAAATATATATGAACGTAAAATTA
gi|22792352|gb|BU496158.1|BU496 TAAATAAAATGGATGGACATAAACTAAATATATATGAACGTAAAATTA
gi|21255061|gb|BQ451949.1|BQ451 TAAATAAAATGGATGGACATAAACTAAATATATATGAACGTAAAATTA
gi|22794536|gb|BU498342.1|BU498 TAAATAAAATGGATGGACATAAACTAAATATATATGAACGTAAAATTA
gi|22794009|gb|BU497815.1|BU497 TAAATAAAATGGATGGACATAAACTAAATATATATGAACGTAAAATTA
gi|21254930|gb|BQ451818.1|BQ451 TAAATAAAATGGATGGACATAAACTAAATATATATGAACGTAAAATTA
gi|22790838|gb|BU494654.1|BU494 TAAATA------------------------------------------
gi|21480166|gb|BQ576849.1|BQ576 ------------------------------------------------
gi|21254864|gb|BQ451752.1|BQ451 ------------------------------------------------
gi|22793314|gb|BU497120.1|BU497 ------------------------------------------------
gi|22792427|gb|BU496233.1|BU496 ------------------------------------------------

MAL13P1.269                     AAGCATGGAATTAATGGAAAAAAAATACAGATACAGAATGGGAACAAT
MAL13|MAL13P1.269               ------------------------------------AATGGGAACAAT
su_gi_contig_541                AAGCATGGAATTAATGGAAAAAAAATACAGATACAGAATGGGAACAAT
E08_Pf_Sau3A_T3_M_P3.ab1        AAGCATGGAATTAATGGAAAAAAAATACAGATACAGAATGGGAACAAT
gi|462871|gb|T18085.1|T18085    ------------------------------------------------
gi|22792372|gb|BU496178.1|BU496 AAGCATGGAATTAATGGAAAAAAAATACAGATACAGAATGGGAACAAT
gi|22792352|gb|BU496158.1|BU496 AAGCATGGAATTAATGGAAAAAAAATACAGATACAGAATGGGAACAAT
gi|21255061|gb|BQ451949.1|BQ451 AAGCATGGAATTAATGGAAAAAAAATACAGATACAGAATGGGAACAAT
gi|22794536|gb|BU498342.1|BU498 AAGCATGGAATTAATGGAAAAAAAATACAGATACAGAATGGGAACAAT
gi|22794009|gb|BU497815.1|BU497 AAGCATGGAATTAATGGAAAAAAAATACAGATACAGAATGGGAACA--
gi|21254930|gb|BQ451818.1|BQ451 AAGCATGGAATTAATGGAAAAAAAATACAGATACAGAATGGGAAC---
gi|22790838|gb|BU494654.1|BU494 ------------------------------------------------
gi|21480166|gb|BQ576849.1|BQ576 ------------------------------------------------
gi|21254864|gb|BQ451752.1|BQ451 ------------------------------------------------
gi|22793314|gb|BU497120.1|BU497 ------------------------------------------------
gi|22792427|gb|BU496233.1|BU496 ------------------------------------------------

MAL13P1.269                     TTATGCTATTGGAAAAAGAAAAAAAAAAAGAAATTCATAGGTAAAAAA
MAL13|MAL13P1.269               TTATGCTATTGGAAAAAGAAAAAAAAAAAGAAATTCATAGGTAAAAAA
su_gi_contig_541                TTATGCTATTGGAAAAAAAAAAAAAAAAAGAAATTCATAGGTAAAAAA
E08_Pf_Sau3A_T3_M_P3.ab1        TTATGCTATTGGAAAAAGAAAAAAAAAAAGAAATTCATAGGTAAAAAA
gi|462871|gb|T18085.1|T18085    -------------------------------AATTCATAGGTAAAAAA
gi|22792372|gb|BU496178.1|BU496 TTATGCTATTGGAAAAAAAAAAAAAAAAA-------------------
gi|22792352|gb|BU496158.1|BU496 TTATGCTATTGGAAAAAAAAAAAAAAAAA-------------------
gi|21255061|gb|BQ451949.1|BQ451 TTATGCTATTGGAAAAAAAAAAAAAAAAAGA-----------------
gi|22794536|gb|BU498342.1|BU498 TTATGCTATTGGAAAAAAAAAAAA------------------------
gi|22794009|gb|BU497815.1|BU497 ------------------------------------------------
gi|21254930|gb|BQ451818.1|BQ451 ------------------------------------------------
gi|22790838|gb|BU494654.1|BU494 ------------------------------------------------
gi|21480166|gb|BQ576849.1|BQ576 ------------------------------------------------
gi|21254864|gb|BQ451752.1|BQ451 ------------------------------------------------
gi|22793314|gb|BU497120.1|BU497 ------------------------------------------------
gi|22792427|gb|BU496233.1|BU496 ------------------------------------------------

MAL13P1.269                     ATGAAAGATTGGGAAGAATGGTTTCCAACAATATATTATAATTGGCTA
MAL13|MAL13P1.269               ATGAAAGATTGGGAAGAATGGTTTCCAACAATATATTATAATTGGCTA
su_gi_contig_541                ATGAAAGATTGGGAAGAATGGTTTCCAACAATATATTATAATTGGCTA
E08_Pf_Sau3A_T3_M_P3.ab1        ATGAAAGATTGGGAAGAATGGTTTCCAACAATATATTATAATTGGCTA
gi|462871|gb|T18085.1|T18085    ATGAAAGATTGGGAAGAATGGTTTCCAACAATATATTATAATTGGCTA
gi|22792372|gb|BU496178.1|BU496 ------------------------------------------------
gi|22792352|gb|BU496158.1|BU496 ------------------------------------------------
gi|21255061|gb|BQ451949.1|BQ451 ------------------------------------------------
gi|22794536|gb|BU498342.1|BU498 ------------------------------------------------
gi|22794009|gb|BU497815.1|BU497 ------------------------------------------------
gi|21254930|gb|BQ451818.1|BQ451 ------------------------------------------------
gi|22790838|gb|BU494654.1|BU494 ------------------------------------------------
gi|21480166|gb|BQ576849.1|BQ576 ------------------------------------------------
gi|21254864|gb|BQ451752.1|BQ451 ------------------------------------------------
gi|22793314|gb|BU497120.1|BU497 ------------------------------------------------
gi|22792427|gb|BU496233.1|BU496 ------------------------------------------------

MAL13P1.269                     GCTTATGTTAATAACTTGGAAGAAGATTTTATGCATGATAAGTGGGAA
MAL13|MAL13P1.269               GCTTATGTTAATAACTTGGAAGAAGATTTTATGCATGATAAGTGGGAA
su_gi_contig_541                GCTTATGTTAATAACTTGGAAGAAGATTTTATGCATGATAAGTGGGAA
E08_Pf_Sau3A_T3_M_P3.ab1        GCTTATGTTAATAACTTGGAAGAAGATTTTATGCATGATAAGTGGGAA
gi|462871|gb|T18085.1|T18085    GCTTATGTTAATAACTTGGAAGAAGATTTTATGCATGATAAGTGGGAA
gi|22792372|gb|BU496178.1|BU496 ------------------------------------------------
gi|22792352|gb|BU496158.1|BU496 ------------------------------------------------
gi|21255061|gb|BQ451949.1|BQ451 ------------------------------------------------
gi|22794536|gb|BU498342.1|BU498 ------------------------------------------------
gi|22794009|gb|BU497815.1|BU497 ------------------------------------------------
gi|21254930|gb|BQ451818.1|BQ451 ------------------------------------------------
gi|22790838|gb|BU494654.1|BU494 ------------------------------------------------
gi|21480166|gb|BQ576849.1|BQ576 ------------------------------------------------
gi|21254864|gb|BQ451752.1|BQ451 ------------------------------------------------
gi|22793314|gb|BU497120.1|BU497 ------------------------------------------------
gi|22792427|gb|BU496233.1|BU496 ------------------------------------------------

MAL13P1.269                     TTTTGGTTAAATTGGAAAAAAGAAGATTGGGAAAAGTTGATAGATTCT
MAL13|MAL13P1.269               TTTTGGTTAAATTGGAAAAAAGAAGATTGGGAAAAGTTGATAGATTCT
su_gi_contig_541                TTTTGGTTAAATTGGAAAAAAGAAGATTGGGAAAAGTTGATAGATTCT
E08_Pf_Sau3A_T3_M_P3.ab1        TTTTGGTTAAATTGGAAAAAAGAAGATTGGGAAAAGTTGATAGATTCT
gi|462871|gb|T18085.1|T18085    TTTTGGTTAAATTGGAAAAAAGAAGATTGGGAAAAGTTGATAGATTCT
gi|22792372|gb|BU496178.1|BU496 ------------------------------------------------
gi|22792352|gb|BU496158.1|BU496 ------------------------------------------------
gi|21255061|gb|BQ451949.1|BQ451 ------------------------------------------------
gi|22794536|gb|BU498342.1|BU498 ------------------------------------------------
gi|22794009|gb|BU497815.1|BU497 ------------------------------------------------
gi|21254930|gb|BQ451818.1|BQ451 ------------------------------------------------
gi|22790838|gb|BU494654.1|BU494 ------------------------------------------------
gi|21480166|gb|BQ576849.1|BQ576 ------------------------------------------------
gi|21254864|gb|BQ451752.1|BQ451 ------------------------------------------------
gi|22793314|gb|BU497120.1|BU497 ------------------------------------------------
gi|22792427|gb|BU496233.1|BU496 ------------------------------------------------

MAL13P1.269                     GAGTGGACCAAACAAATGGAAATAAAATTCAAAGAATTTATGAGAACA
MAL13|MAL13P1.269               GAGTGGACCAAACAAATGGAAATAAAATTCAAAGAATTTATGAGAACA
su_gi_contig_541                GAGTGGACCAAACAAATGGAAATAAAATTCAAAGAATTTATGAGAACA
E08_Pf_Sau3A_T3_M_P3.ab1        GAGTGGACCAAACAAATGGAAATAAAATTCAAAGAATTTATGAGAACA
gi|462871|gb|T18085.1|T18085    GAGTGGACCAAACAAATGGAAATAAAATTCAAAGAATTTATGAGAACA
gi|22792372|gb|BU496178.1|BU496 ------------------------------------------------
gi|22792352|gb|BU496158.1|BU496 ------------------------------------------------
gi|21255061|gb|BQ451949.1|BQ451 ------------------------------------------------
gi|22794536|gb|BU498342.1|BU498 ------------------------------------------------
gi|22794009|gb|BU497815.1|BU497 ------------------------------------------------
gi|21254930|gb|BQ451818.1|BQ451 ------------------------------------------------
gi|22790838|gb|BU494654.1|BU494 ------------------------------------------------
gi|21480166|gb|BQ576849.1|BQ576 ------------------------------------------------
gi|21254864|gb|BQ451752.1|BQ451 ------------------------------------------------
gi|22793314|gb|BU497120.1|BU497 ------------------------------------------------
gi|22792427|gb|BU496233.1|BU496 ------------------------------------------------

MAL13P1.269                     GCAGAAAATAGTTTAAAACAAAAACAATTTAAACGTTGGAGTATATGG
MAL13|MAL13P1.269               GCAGAAAATAGTTTAAAACAAAAACAATTTAAACGTTGGAGTATATGG
su_gi_contig_541                GCAGAAAATAGTTTAAAACAAAAACAATTTAAACGTTGGAGTATATGG
E08_Pf_Sau3A_T3_M_P3.ab1        GCAGAAAATAGTTTAAAACAAAAACAATTTAAACGTTGGAGTATATGG
gi|462871|gb|T18085.1|T18085    GCAGAAAATAGTTTAAAACAAAAACAATTTAAACGTTGGAGTATATGG
gi|22792372|gb|BU496178.1|BU496 ------------------------------------------------
gi|22792352|gb|BU496158.1|BU496 ------------------------------------------------
gi|21255061|gb|BQ451949.1|BQ451 ------------------------------------------------
gi|22794536|gb|BU498342.1|BU498 ------------------------------------------------
gi|22794009|gb|BU497815.1|BU497 ------------------------------------------------
gi|21254930|gb|BQ451818.1|BQ451 ------------------------------------------------
gi|22790838|gb|BU494654.1|BU494 ------------------------------------------------
gi|21480166|gb|BQ576849.1|BQ576 ------------------------------------------------
gi|21254864|gb|BQ451752.1|BQ451 ------------------------------------------------
gi|22793314|gb|BU497120.1|BU497 ------------------------------------------------
gi|22792427|gb|BU496233.1|BU496 ------------------------------------------------

MAL13P1.269                     AAATCTAATAAATGGAATGGTTTAAATGGATGGAAAAAAAGAGAATGG
MAL13|MAL13P1.269               AAATCTAATAAATGGAATGGTTTAAATGGATGGAAAAAAAGAGAATGG
su_gi_contig_541                AAATCTAATAAATGGAATGGTTTAAATGGATGG---------------
E08_Pf_Sau3A_T3_M_P3.ab1        AAATCTAATAAATGGAATGGTTTAAATGGATGG---------------
gi|462871|gb|T18085.1|T18085    AAATCTAATAAATGGAAT------------------------------
gi|22792372|gb|BU496178.1|BU496 ------------------------------------------------
gi|22792352|gb|BU496158.1|BU496 ------------------------------------------------
gi|21255061|gb|BQ451949.1|BQ451 ------------------------------------------------
gi|22794536|gb|BU498342.1|BU498 ------------------------------------------------
gi|22794009|gb|BU497815.1|BU497 ------------------------------------------------
gi|21254930|gb|BQ451818.1|BQ451 ------------------------------------------------
gi|22790838|gb|BU494654.1|BU494 ------------------------------------------------
gi|21480166|gb|BQ576849.1|BQ576 ------------------------------------------------
gi|21254864|gb|BQ451752.1|BQ451 ------------------------------------------------
gi|22793314|gb|BU497120.1|BU497 ------------------------------------------------
gi|22792427|gb|BU496233.1|BU496 ------------------------------------------------

MAL13P1.269                     AATTTTGAAGGTGATGAAATGTGGATAAATCAATATTCCGCTGTACAA
MAL13|MAL13P1.269               AATTTTGAAGGTGATGAAATGTGGATAAATCAATATTCCGCTGTACAA
su_gi_contig_541                ------------------------------------------------
E08_Pf_Sau3A_T3_M_P3.ab1        ------------------------------------------------
gi|462871|gb|T18085.1|T18085    ------------------------------------------------
gi|22792372|gb|BU496178.1|BU496 ------------------------------------------------
gi|22792352|gb|BU496158.1|BU496 ------------------------------------------------
gi|21255061|gb|BQ451949.1|BQ451 ------------------------------------------------
gi|22794536|gb|BU498342.1|BU498 ------------------------------------------------
gi|22794009|gb|BU497815.1|BU497 ------------------------------------------------
gi|21254930|gb|BQ451818.1|BQ451 ------------------------------------------------
gi|22790838|gb|BU494654.1|BU494 ------------------------------------------------
gi|21480166|gb|BQ576849.1|BQ576 ------------------------------------------------
gi|21254864|gb|BQ451752.1|BQ451 ------------------------------------------------
gi|22793314|gb|BU497120.1|BU497 ------------------------------------------------
gi|22792427|gb|BU496233.1|BU496 ------------------------------------------------

MAL13P1.269                     AATGAAAACAAATTGAAATGGCAAGAATTATCCATACAAGAAGAAATC
MAL13|MAL13P1.269               AATGAAAACAAATTGAAATGGCAAGAATTATCCATACAAGAAGAAATC
su_gi_contig_541                ------------------------------------------------
E08_Pf_Sau3A_T3_M_P3.ab1        ------------------------------------------------
gi|462871|gb|T18085.1|T18085    ------------------------------------------------
gi|22792372|gb|BU496178.1|BU496 ------------------------------------------------
gi|22792352|gb|BU496158.1|BU496 ------------------------------------------------
gi|21255061|gb|BQ451949.1|BQ451 ------------------------------------------------
gi|22794536|gb|BU498342.1|BU498 ------------------------------------------------
gi|22794009|gb|BU497815.1|BU497 ------------------------------------------------
gi|21254930|gb|BQ451818.1|BQ451 ------------------------------------------------
gi|22790838|gb|BU494654.1|BU494 ------------------------------------------------
gi|21480166|gb|BQ576849.1|BQ576 ------------------------------------------------
gi|21254864|gb|BQ451752.1|BQ451 ------------------------------------------------
gi|22793314|gb|BU497120.1|BU497 ------------------------------------------------
gi|22792427|gb|BU496233.1|BU496 ------------------------------------------------

MAL13P1.269                     GAATGGTTAGATTGGGTAAAAGAAAAAGAAAGTTATATGACTAATAAA
MAL13|MAL13P1.269               GAATGGTTAGATTGGGTAAAAGAAAAAGAAAGTTATATGACTAATAAA
su_gi_contig_541                ------------------------------------------------
E08_Pf_Sau3A_T3_M_P3.ab1        ------------------------------------------------
gi|462871|gb|T18085.1|T18085    ------------------------------------------------
gi|22792372|gb|BU496178.1|BU496 ------------------------------------------------
gi|22792352|gb|BU496158.1|BU496 ------------------------------------------------
gi|21255061|gb|BQ451949.1|BQ451 ------------------------------------------------
gi|22794536|gb|BU498342.1|BU498 ------------------------------------------------
gi|22794009|gb|BU497815.1|BU497 ------------------------------------------------
gi|21254930|gb|BQ451818.1|BQ451 ------------------------------------------------
gi|22790838|gb|BU494654.1|BU494 ------------------------------------------------
gi|21480166|gb|BQ576849.1|BQ576 ------------------------------------------------
gi|21254864|gb|BQ451752.1|BQ451 ------------------------------------------------
gi|22793314|gb|BU497120.1|BU497 ------------------------------------------------
gi|22792427|gb|BU496233.1|BU496 ------------------------------------------------

MAL13P1.269                     CAATTGATTGAATGGGACACATGGAAAGAAGAAAAAAGAAACTGGTTT
MAL13|MAL13P1.269               CAATTGATTGAATGGGACACATGGAAAGAAGAAAAAAGAAACTGGTTT
su_gi_contig_541                ------------------------------------------------
E08_Pf_Sau3A_T3_M_P3.ab1        ------------------------------------------------
gi|462871|gb|T18085.1|T18085    ------------------------------------------------
gi|22792372|gb|BU496178.1|BU496 ------------------------------------------------
gi|22792352|gb|BU496158.1|BU496 ------------------------------------------------
gi|21255061|gb|BQ451949.1|BQ451 ------------------------------------------------
gi|22794536|gb|BU498342.1|BU498 ------------------------------------------------
gi|22794009|gb|BU497815.1|BU497 ------------------------------------------------
gi|21254930|gb|BQ451818.1|BQ451 ------------------------------------------------
gi|22790838|gb|BU494654.1|BU494 ------------------------------------------------
gi|21480166|gb|BQ576849.1|BQ576 ------------------------------------------------
gi|21254864|gb|BQ451752.1|BQ451 ------------------------------------------------
gi|22793314|gb|BU497120.1|BU497 ------------------------------------------------
gi|22792427|gb|BU496233.1|BU496 ------------------------------------------------

MAL13P1.269                     GAAAAATATATTAATTTAATTAAGAAGGATTGGTTAGATCATAATCCT
MAL13|MAL13P1.269               GAAAAATATATTAATTTAATTAAGAAGGATTGGTTAGATCATAATCCT
su_gi_contig_541                ------------------------------------------------
E08_Pf_Sau3A_T3_M_P3.ab1        ------------------------------------------------
gi|462871|gb|T18085.1|T18085    ------------------------------------------------
gi|22792372|gb|BU496178.1|BU496 ------------------------------------------------
gi|22792352|gb|BU496158.1|BU496 ------------------------------------------------
gi|21255061|gb|BQ451949.1|BQ451 ------------------------------------------------
gi|22794536|gb|BU498342.1|BU498 ------------------------------------------------
gi|22794009|gb|BU497815.1|BU497 ------------------------------------------------
gi|21254930|gb|BQ451818.1|BQ451 ------------------------------------------------
gi|22790838|gb|BU494654.1|BU494 ------------------------------------------------
gi|21480166|gb|BQ576849.1|BQ576 ------------------------------------------------
gi|21254864|gb|BQ451752.1|BQ451 ------------------------------------------------
gi|22793314|gb|BU497120.1|BU497 ------------------------------------------------
gi|22792427|gb|BU496233.1|BU496 ------------------------------------------------

MAL13P1.269                     TGGAAAAATTGGAAAGTACAAAGAATTAAAATGTTTCAACCACACGAA
MAL13|MAL13P1.269               TGGAAAAATTGGAAAGTACAAAGAATTAAAATGTTTCAACCACACGAA
su_gi_contig_541                ------------------------------------------------
E08_Pf_Sau3A_T3_M_P3.ab1        ------------------------------------------------
gi|462871|gb|T18085.1|T18085    ------------------------------------------------
gi|22792372|gb|BU496178.1|BU496 ------------------------------------------------
gi|22792352|gb|BU496158.1|BU496 ------------------------------------------------
gi|21255061|gb|BQ451949.1|BQ451 ------------------------------------------------
gi|22794536|gb|BU498342.1|BU498 ------------------------------------------------
gi|22794009|gb|BU497815.1|BU497 ------------------------------------------------
gi|21254930|gb|BQ451818.1|BQ451 ------------------------------------------------
gi|22790838|gb|BU494654.1|BU494 ------------------------------------------------
gi|21480166|gb|BQ576849.1|BQ576 ------------------------------------------------
gi|21254864|gb|BQ451752.1|BQ451 ------------------------------------------------
gi|22793314|gb|BU497120.1|BU497 ------------------------------------------------
gi|22792427|gb|BU496233.1|BU496 ------------------------------------------------

MAL13P1.269                     AGTGAAGAACTTGAAGAATTATATGATATAGAGCATAATGGAAAGCTA
MAL13|MAL13P1.269               AGTGAAGAACTTGAAGAATTATATGATATAGAGCATAATGGAAAGCTA
su_gi_contig_541                ------------------------------------------------
E08_Pf_Sau3A_T3_M_P3.ab1        ------------------------------------------------
gi|462871|gb|T18085.1|T18085    ------------------------------------------------
gi|22792372|gb|BU496178.1|BU496 ------------------------------------------------
gi|22792352|gb|BU496158.1|BU496 ------------------------------------------------
gi|21255061|gb|BQ451949.1|BQ451 ------------------------------------------------
gi|22794536|gb|BU498342.1|BU498 ------------------------------------------------
gi|22794009|gb|BU497815.1|BU497 ------------------------------------------------
gi|21254930|gb|BQ451818.1|BQ451 ------------------------------------------------
gi|22790838|gb|BU494654.1|BU494 ------------------------------------------------
gi|21480166|gb|BQ576849.1|BQ576 ------------------------------------------------
gi|21254864|gb|BQ451752.1|BQ451 ------------------------------------------------
gi|22793314|gb|BU497120.1|BU497 ------------------------------------------------
gi|22792427|gb|BU496233.1|BU496 ------------------------------------------------

MAL13P1.269                     GCTGTTTTGTTTGAATATTAAAAGTAATATATATATATATATATATAT
MAL13|MAL13P1.269               GCTGTTTTGTTTGAATATTAA---------------------------
su_gi_contig_541                ------------------------------------------------
E08_Pf_Sau3A_T3_M_P3.ab1        ------------------------------------------------
gi|462871|gb|T18085.1|T18085    ------------------------------------------------
gi|22792372|gb|BU496178.1|BU496 ------------------------------------------------
gi|22792352|gb|BU496158.1|BU496 ------------------------------------------------
gi|21255061|gb|BQ451949.1|BQ451 ------------------------------------------------
gi|22794536|gb|BU498342.1|BU498 ------------------------------------------------
gi|22794009|gb|BU497815.1|BU497 ------------------------------------------------
gi|21254930|gb|BQ451818.1|BQ451 ------------------------------------------------
gi|22790838|gb|BU494654.1|BU494 ------------------------------------------------
gi|21480166|gb|BQ576849.1|BQ576 ------------------------------------------------
gi|21254864|gb|BQ451752.1|BQ451 ------------------------------------------------
gi|22793314|gb|BU497120.1|BU497 ------------------------------------------------
gi|22792427|gb|BU496233.1|BU496 ------------------------------------------------

MAL13P1.269                     ATATATATGTGCATAATATGCATAGTAAAATAAAATACATTATACAAA
MAL13|MAL13P1.269               ------------------------------------------------
su_gi_contig_541                ------------------------------------------------
E08_Pf_Sau3A_T3_M_P3.ab1        ------------------------------------------------
gi|462871|gb|T18085.1|T18085    ------------------------------------------------
gi|22792372|gb|BU496178.1|BU496 ------------------------------------------------
gi|22792352|gb|BU496158.1|BU496 ------------------------------------------------
gi|21255061|gb|BQ451949.1|BQ451 ------------------------------------------------
gi|22794536|gb|BU498342.1|BU498 ------------------------------------------------
gi|22794009|gb|BU497815.1|BU497 ------------------------------------------------
gi|21254930|gb|BQ451818.1|BQ451 ------------------------------------------------
gi|22790838|gb|BU494654.1|BU494 ------------------------------------------------
gi|21480166|gb|BQ576849.1|BQ576 ------------------------------------------------
gi|21254864|gb|BQ451752.1|BQ451 ------------------------------------------------
gi|22793314|gb|BU497120.1|BU497 ------------------------------------------------
gi|22792427|gb|BU496233.1|BU496 ------------------------------------------------

MAL13P1.269                     TTAAATGACTGCTGTCATTTACTTATGTATTTCAAGTAAAAAATATAT
MAL13|MAL13P1.269               ------------------------------------------------
su_gi_contig_541                ------------------------------------------------
E08_Pf_Sau3A_T3_M_P3.ab1        ------------------------------------------------
gi|462871|gb|T18085.1|T18085    ------------------------------------------------
gi|22792372|gb|BU496178.1|BU496 ------------------------------------------------
gi|22792352|gb|BU496158.1|BU496 ------------------------------------------------
gi|21255061|gb|BQ451949.1|BQ451 ------------------------------------------------
gi|22794536|gb|BU498342.1|BU498 ------------------------------------------------
gi|22794009|gb|BU497815.1|BU497 ------------------------------------------------
gi|21254930|gb|BQ451818.1|BQ451 ------------------------------------------------
gi|22790838|gb|BU494654.1|BU494 ------------------------------------------------
gi|21480166|gb|BQ576849.1|BQ576 ------------------------------------------------
gi|21254864|gb|BQ451752.1|BQ451 ------------------------------------------------
gi|22793314|gb|BU497120.1|BU497 ------------------------------------------------
gi|22792427|gb|BU496233.1|BU496 ------------------------------------------------

MAL13P1.269                     ATATATATTTATATATATGTATATATATTTTTATGAGTCATTATTTAT
MAL13|MAL13P1.269               ------------------------------------------------
su_gi_contig_541                ------------------------------------------------
E08_Pf_Sau3A_T3_M_P3.ab1        ------------------------------------------------
gi|462871|gb|T18085.1|T18085    ------------------------------------------------
gi|22792372|gb|BU496178.1|BU496 ------------------------------------------------
gi|22792352|gb|BU496158.1|BU496 ------------------------------------------------
gi|21255061|gb|BQ451949.1|BQ451 ------------------------------------------------
gi|22794536|gb|BU498342.1|BU498 ------------------------------------------------
gi|22794009|gb|BU497815.1|BU497 ------------------------------------------------
gi|21254930|gb|BQ451818.1|BQ451 ------------------------------------------------
gi|22790838|gb|BU494654.1|BU494 ------------------------------------------------
gi|21480166|gb|BQ576849.1|BQ576 ------------------------------------------------
gi|21254864|gb|BQ451752.1|BQ451 ------------------------------------------------
gi|22793314|gb|BU497120.1|BU497 ------------------------------------------------
gi|22792427|gb|BU496233.1|BU496 ------------------------------------------------

MAL13P1.269                     AATGATTTTAATATCATTATCACTTGTTTTTATAATAAAAGAAAAGGT
MAL13|MAL13P1.269               ------------------------------------------------
su_gi_contig_541                ------------------------------------------------
E08_Pf_Sau3A_T3_M_P3.ab1        ------------------------------------------------
gi|462871|gb|T18085.1|T18085    ------------------------------------------------
gi|22792372|gb|BU496178.1|BU496 ------------------------------------------------
gi|22792352|gb|BU496158.1|BU496 ------------------------------------------------
gi|21255061|gb|BQ451949.1|BQ451 ------------------------------------------------
gi|22794536|gb|BU498342.1|BU498 ------------------------------------------------
gi|22794009|gb|BU497815.1|BU497 ------------------------------------------------
gi|21254930|gb|BQ451818.1|BQ451 ------------------------------------------------
gi|22790838|gb|BU494654.1|BU494 ------------------------------------------------
gi|21480166|gb|BQ576849.1|BQ576 ------------------------------------------------
gi|21254864|gb|BQ451752.1|BQ451 ------------------------------------------------
gi|22793314|gb|BU497120.1|BU497 ------------------------------------------------
gi|22792427|gb|BU496233.1|BU496 ------------------------------------------------

MAL13P1.269                     AATATTTATTAACAGAATTATATATTCTGATATACAGAACAATTGTTA
MAL13|MAL13P1.269               ------------------------------------------------
su_gi_contig_541                ------------------------------------------------
E08_Pf_Sau3A_T3_M_P3.ab1        ------------------------------------------------
gi|462871|gb|T18085.1|T18085    ------------------------------------------------
gi|22792372|gb|BU496178.1|BU496 ------------------------------------------------
gi|22792352|gb|BU496158.1|BU496 ------------------------------------------------
gi|21255061|gb|BQ451949.1|BQ451 ------------------------------------------------
gi|22794536|gb|BU498342.1|BU498 ------------------------------------------------
gi|22794009|gb|BU497815.1|BU497 ------------------------------------------------
gi|21254930|gb|BQ451818.1|BQ451 ------------------------------------------------
gi|22790838|gb|BU494654.1|BU494 ------------------------------------------------
gi|21480166|gb|BQ576849.1|BQ576 ------------------------------------------------
gi|21254864|gb|BQ451752.1|BQ451 ------------------------------------------------
gi|22793314|gb|BU497120.1|BU497 ------------------------------------------------
gi|22792427|gb|BU496233.1|BU496 ------------------------------------------------

MAL13P1.269                     TATAATTTAAAAAAAAAAACAAGAAATGAATTTAAAAAAATAAAATAA
MAL13|MAL13P1.269               ------------------------------------------------
su_gi_contig_541                ------------------------------------------------
E08_Pf_Sau3A_T3_M_P3.ab1        ------------------------------------------------
gi|462871|gb|T18085.1|T18085    ------------------------------------------------
gi|22792372|gb|BU496178.1|BU496 ------------------------------------------------
gi|22792352|gb|BU496158.1|BU496 ------------------------------------------------
gi|21255061|gb|BQ451949.1|BQ451 ------------------------------------------------
gi|22794536|gb|BU498342.1|BU498 ------------------------------------------------
gi|22794009|gb|BU497815.1|BU497 ------------------------------------------------
gi|21254930|gb|BQ451818.1|BQ451 ------------------------------------------------
gi|22790838|gb|BU494654.1|BU494 ------------------------------------------------
gi|21480166|gb|BQ576849.1|BQ576 ------------------------------------------------
gi|21254864|gb|BQ451752.1|BQ451 ------------------------------------------------
gi|22793314|gb|BU497120.1|BU497 ------------------------------------------------
gi|22792427|gb|BU496233.1|BU496 ------------------------------------------------

MAL13P1.269                     AATAAAATGAATAAAATTTTTTAACAATGTCAAAGTTATTAAGTTTTA
MAL13|MAL13P1.269               ------------------------------------------------
su_gi_contig_541                ------------------------------------------------
E08_Pf_Sau3A_T3_M_P3.ab1        ------------------------------------------------
gi|462871|gb|T18085.1|T18085    ------------------------------------------------
gi|22792372|gb|BU496178.1|BU496 ------------------------------------------------
gi|22792352|gb|BU496158.1|BU496 ------------------------------------------------
gi|21255061|gb|BQ451949.1|BQ451 ------------------------------------------------
gi|22794536|gb|BU498342.1|BU498 ------------------------------------------------
gi|22794009|gb|BU497815.1|BU497 ------------------------------------------------
gi|21254930|gb|BQ451818.1|BQ451 ------------------------------------------------
gi|22790838|gb|BU494654.1|BU494 ------------------------------------------------
gi|21480166|gb|BQ576849.1|BQ576 ------------------------------------------------
gi|21254864|gb|BQ451752.1|BQ451 ------------------------------------------------
gi|22793314|gb|BU497120.1|BU497 ------------------------------------------------
gi|22792427|gb|BU496233.1|BU496 ------------------------------------------------

MAL13P1.269                     TATAATTTTTTAAATACATAATAATTACAATATATCACCTTTTTTTTT
MAL13|MAL13P1.269               ------------------------------------------------
su_gi_contig_541                ------------------------------------------------
E08_Pf_Sau3A_T3_M_P3.ab1        ------------------------------------------------
gi|462871|gb|T18085.1|T18085    ------------------------------------------------
gi|22792372|gb|BU496178.1|BU496 ------------------------------------------------
gi|22792352|gb|BU496158.1|BU496 ------------------------------------------------
gi|21255061|gb|BQ451949.1|BQ451 ------------------------------------------------
gi|22794536|gb|BU498342.1|BU498 ------------------------------------------------
gi|22794009|gb|BU497815.1|BU497 ------------------------------------------------
gi|21254930|gb|BQ451818.1|BQ451 ------------------------------------------------
gi|22790838|gb|BU494654.1|BU494 ------------------------------------------------
gi|21480166|gb|BQ576849.1|BQ576 ------------------------------------------------
gi|21254864|gb|BQ451752.1|BQ451 ------------------------------------------------
gi|22793314|gb|BU497120.1|BU497 ------------------------------------------------
gi|22792427|gb|BU496233.1|BU496 ------------------------------------------------

MAL13P1.269                     TAATGAACTCCTTTTATAAAAAAGGATTTGTTTACCCAATTATATTTT
MAL13|MAL13P1.269               ------------------------------------------------
su_gi_contig_541                ------------------------------------------------
E08_Pf_Sau3A_T3_M_P3.ab1        ------------------------------------------------
gi|462871|gb|T18085.1|T18085    ------------------------------------------------
gi|22792372|gb|BU496178.1|BU496 ------------------------------------------------
gi|22792352|gb|BU496158.1|BU496 ------------------------------------------------
gi|21255061|gb|BQ451949.1|BQ451 ------------------------------------------------
gi|22794536|gb|BU498342.1|BU498 ------------------------------------------------
gi|22794009|gb|BU497815.1|BU497 ------------------------------------------------
gi|21254930|gb|BQ451818.1|BQ451 ------------------------------------------------
gi|22790838|gb|BU494654.1|BU494 ------------------------------------------------
gi|21480166|gb|BQ576849.1|BQ576 ------------------------------------------------
gi|21254864|gb|BQ451752.1|BQ451 ------------------------------------------------
gi|22793314|gb|BU497120.1|BU497 ------------------------------------------------
gi|22792427|gb|BU496233.1|BU496 ------------------------------------------------

MAL13P1.269                     TTATGTATATATATGTGTATATTGTTTTATTTTATTTTTGATAATTAA
MAL13|MAL13P1.269               ------------------------------------------------
su_gi_contig_541                ------------------------------------------------
E08_Pf_Sau3A_T3_M_P3.ab1        ------------------------------------------------
gi|462871|gb|T18085.1|T18085    ------------------------------------------------
gi|22792372|gb|BU496178.1|BU496 ------------------------------------------------
gi|22792352|gb|BU496158.1|BU496 ------------------------------------------------
gi|21255061|gb|BQ451949.1|BQ451 ------------------------------------------------
gi|22794536|gb|BU498342.1|BU498 ------------------------------------------------
gi|22794009|gb|BU497815.1|BU497 ------------------------------------------------
gi|21254930|gb|BQ451818.1|BQ451 ------------------------------------------------
gi|22790838|gb|BU494654.1|BU494 ------------------------------------------------
gi|21480166|gb|BQ576849.1|BQ576 ------------------------------------------------
gi|21254864|gb|BQ451752.1|BQ451 ------------------------------------------------
gi|22793314|gb|BU497120.1|BU497 ------------------------------------------------
gi|22792427|gb|BU496233.1|BU496 ------------------------------------------------

MAL13P1.269                     TATAATTTTTGTTCATATTTTACCTCTTTTCTTTTATTTGATTTTTAA
MAL13|MAL13P1.269               ------------------------------------------------
su_gi_contig_541                ------------------------------------------------
E08_Pf_Sau3A_T3_M_P3.ab1        ------------------------------------------------
gi|462871|gb|T18085.1|T18085    ------------------------------------------------
gi|22792372|gb|BU496178.1|BU496 ------------------------------------------------
gi|22792352|gb|BU496158.1|BU496 ------------------------------------------------
gi|21255061|gb|BQ451949.1|BQ451 ------------------------------------------------
gi|22794536|gb|BU498342.1|BU498 ------------------------------------------------
gi|22794009|gb|BU497815.1|BU497 ------------------------------------------------
gi|21254930|gb|BQ451818.1|BQ451 ------------------------------------------------
gi|22790838|gb|BU494654.1|BU494 ------------------------------------------------
gi|21480166|gb|BQ576849.1|BQ576 ------------------------------------------------
gi|21254864|gb|BQ451752.1|BQ451 ------------------------------------------------
gi|22793314|gb|BU497120.1|BU497 ------------------------------------------------
gi|22792427|gb|BU496233.1|BU496 ------------------------------------------------

MAL13P1.269                     TATTATTTATTTATTATTAAAAAAACCTTTAGTATTTTTTCAATTCAA
MAL13|MAL13P1.269               ------------------------------------------------
su_gi_contig_541                ------------------------------------------------
E08_Pf_Sau3A_T3_M_P3.ab1        ------------------------------------------------
gi|462871|gb|T18085.1|T18085    ------------------------------------------------
gi|22792372|gb|BU496178.1|BU496 ------------------------------------------------
gi|22792352|gb|BU496158.1|BU496 ------------------------------------------------
gi|21255061|gb|BQ451949.1|BQ451 ------------------------------------------------
gi|22794536|gb|BU498342.1|BU498 ------------------------------------------------
gi|22794009|gb|BU497815.1|BU497 ------------------------------------------------
gi|21254930|gb|BQ451818.1|BQ451 ------------------------------------------------
gi|22790838|gb|BU494654.1|BU494 ------------------------------------------------
gi|21480166|gb|BQ576849.1|BQ576 ------------------------------------------------
gi|21254864|gb|BQ451752.1|BQ451 ------------------------------------------------
gi|22793314|gb|BU497120.1|BU497 ------------------------------------------------
gi|22792427|gb|BU496233.1|BU496 ------------------------------------------------

MAL13P1.269                     ACTAATTTTTGTAAATATAAAATATTATATATAAATAATATAATCTAT
MAL13|MAL13P1.269               ------------------------------------------------
su_gi_contig_541                ------------------------------------------------
E08_Pf_Sau3A_T3_M_P3.ab1        ------------------------------------------------
gi|462871|gb|T18085.1|T18085    ------------------------------------------------
gi|22792372|gb|BU496178.1|BU496 ------------------------------------------------
gi|22792352|gb|BU496158.1|BU496 ------------------------------------------------
gi|21255061|gb|BQ451949.1|BQ451 ------------------------------------------------
gi|22794536|gb|BU498342.1|BU498 ------------------------------------------------
gi|22794009|gb|BU497815.1|BU497 ------------------------------------------------
gi|21254930|gb|BQ451818.1|BQ451 ------------------------------------------------
gi|22790838|gb|BU494654.1|BU494 ------------------------------------------------
gi|21480166|gb|BQ576849.1|BQ576 ------------------------------------------------
gi|21254864|gb|BQ451752.1|BQ451 ------------------------------------------------
gi|22793314|gb|BU497120.1|BU497 ------------------------------------------------
gi|22792427|gb|BU496233.1|BU496 ------------------------------------------------

MAL13P1.269                     ATGCGCTATTAGTAAATATATGAAATCTTATTTAATGTGATTTTTTAA
MAL13|MAL13P1.269               ------------------------------------------------
su_gi_contig_541                ------------------------------------------------
E08_Pf_Sau3A_T3_M_P3.ab1        ------------------------------------------------
gi|462871|gb|T18085.1|T18085    ------------------------------------------------
gi|22792372|gb|BU496178.1|BU496 ------------------------------------------------
gi|22792352|gb|BU496158.1|BU496 ------------------------------------------------
gi|21255061|gb|BQ451949.1|BQ451 ------------------------------------------------
gi|22794536|gb|BU498342.1|BU498 ------------------------------------------------
gi|22794009|gb|BU497815.1|BU497 ------------------------------------------------
gi|21254930|gb|BQ451818.1|BQ451 ------------------------------------------------
gi|22790838|gb|BU494654.1|BU494 ------------------------------------------------
gi|21480166|gb|BQ576849.1|BQ576 ------------------------------------------------
gi|21254864|gb|BQ451752.1|BQ451 ------------------------------------------------
gi|22793314|gb|BU497120.1|BU497 ------------------------------------------------
gi|22792427|gb|BU496233.1|BU496 ------------------------------------------------

MAL13P1.269                     AAATATACATACGACGACTGAATAATAATATAACAACAAATAATTATA
MAL13|MAL13P1.269               ------------------------------------------------
su_gi_contig_541                ------------------------------------------------
E08_Pf_Sau3A_T3_M_P3.ab1        ------------------------------------------------
gi|462871|gb|T18085.1|T18085    ------------------------------------------------
gi|22792372|gb|BU496178.1|BU496 ------------------------------------------------
gi|22792352|gb|BU496158.1|BU496 ------------------------------------------------
gi|21255061|gb|BQ451949.1|BQ451 ------------------------------------------------
gi|22794536|gb|BU498342.1|BU498 ------------------------------------------------
gi|22794009|gb|BU497815.1|BU497 ------------------------------------------------
gi|21254930|gb|BQ451818.1|BQ451 ------------------------------------------------
gi|22790838|gb|BU494654.1|BU494 ------------------------------------------------
gi|21480166|gb|BQ576849.1|BQ576 ------------------------------------------------
gi|21254864|gb|BQ451752.1|BQ451 ------------------------------------------------
gi|22793314|gb|BU497120.1|BU497 ------------------------------------------------
gi|22792427|gb|BU496233.1|BU496 ------------------------------------------------

MAL13P1.269                     AATATGAATATATATATATATATATATAATATTGTTCCCATTTAGATG
MAL13|MAL13P1.269               ------------------------------------------------
su_gi_contig_541                ------------------------------------------------
E08_Pf_Sau3A_T3_M_P3.ab1        ------------------------------------------------
gi|462871|gb|T18085.1|T18085    ------------------------------------------------
gi|22792372|gb|BU496178.1|BU496 ------------------------------------------------
gi|22792352|gb|BU496158.1|BU496 ------------------------------------------------
gi|21255061|gb|BQ451949.1|BQ451 ------------------------------------------------
gi|22794536|gb|BU498342.1|BU498 ------------------------------------------------
gi|22794009|gb|BU497815.1|BU497 ------------------------------------------------
gi|21254930|gb|BQ451818.1|BQ451 ------------------------------------------------
gi|22790838|gb|BU494654.1|BU494 ------------------------------------------------
gi|21480166|gb|BQ576849.1|BQ576 ------------------------------------------------
gi|21254864|gb|BQ451752.1|BQ451 ------------------------------------------------
gi|22793314|gb|BU497120.1|BU497 ------------------------------------------------
gi|22792427|gb|BU496233.1|BU496 ------------------------------------------------

MAL13P1.269                     ATAAACCATTTTAAATTGGACTCTATTATATAAATATATATATTATTC
MAL13|MAL13P1.269               ------------------------------------------------
su_gi_contig_541                ------------------------------------------------
E08_Pf_Sau3A_T3_M_P3.ab1        ------------------------------------------------
gi|462871|gb|T18085.1|T18085    ------------------------------------------------
gi|22792372|gb|BU496178.1|BU496 ------------------------------------------------
gi|22792352|gb|BU496158.1|BU496 ------------------------------------------------
gi|21255061|gb|BQ451949.1|BQ451 ------------------------------------------------
gi|22794536|gb|BU498342.1|BU498 ------------------------------------------------
gi|22794009|gb|BU497815.1|BU497 ------------------------------------------------
gi|21254930|gb|BQ451818.1|BQ451 ------------------------------------------------
gi|22790838|gb|BU494654.1|BU494 ------------------------------------------------
gi|21480166|gb|BQ576849.1|BQ576 ------------------------------------------------
gi|21254864|gb|BQ451752.1|BQ451 ------------------------------------------------
gi|22793314|gb|BU497120.1|BU497 ------------------------------------------------
gi|22792427|gb|BU496233.1|BU496 ------------------------------------------------

MAL13P1.269                     CCATTACATTATTTTTTTTTTTTTTTCTTCTTTTCCCATTAAAATATA
MAL13|MAL13P1.269               ------------------------------------------------
su_gi_contig_541                ------------------------------------------------
E08_Pf_Sau3A_T3_M_P3.ab1        ------------------------------------------------
gi|462871|gb|T18085.1|T18085    ------------------------------------------------
gi|22792372|gb|BU496178.1|BU496 ------------------------------------------------
gi|22792352|gb|BU496158.1|BU496 ------------------------------------------------
gi|21255061|gb|BQ451949.1|BQ451 ------------------------------------------------
gi|22794536|gb|BU498342.1|BU498 ------------------------------------------------
gi|22794009|gb|BU497815.1|BU497 ------------------------------------------------
gi|21254930|gb|BQ451818.1|BQ451 ------------------------------------------------
gi|22790838|gb|BU494654.1|BU494 ------------------------------------------------
gi|21480166|gb|BQ576849.1|BQ576 ------------------------------------------------
gi|21254864|gb|BQ451752.1|BQ451 ------------------------------------------------
gi|22793314|gb|BU497120.1|BU497 ------------------------------------------------
gi|22792427|gb|BU496233.1|BU496 ------------------------------------------------

MAL13P1.269                     ATATCTCTTAAAATATATATATCATATACAAACCACATAAAATATATG
MAL13|MAL13P1.269               ------------------------------------------------
su_gi_contig_541                ------------------------------------------------
E08_Pf_Sau3A_T3_M_P3.ab1        ------------------------------------------------
gi|462871|gb|T18085.1|T18085    ------------------------------------------------
gi|22792372|gb|BU496178.1|BU496 ------------------------------------------------
gi|22792352|gb|BU496158.1|BU496 ------------------------------------------------
gi|21255061|gb|BQ451949.1|BQ451 ------------------------------------------------
gi|22794536|gb|BU498342.1|BU498 ------------------------------------------------
gi|22794009|gb|BU497815.1|BU497 ------------------------------------------------
gi|21254930|gb|BQ451818.1|BQ451 ------------------------------------------------
gi|22790838|gb|BU494654.1|BU494 ------------------------------------------------
gi|21480166|gb|BQ576849.1|BQ576 ------------------------------------------------
gi|21254864|gb|BQ451752.1|BQ451 ------------------------------------------------
gi|22793314|gb|BU497120.1|BU497 ------------------------------------------------
gi|22792427|gb|BU496233.1|BU496 ------------------------------------------------

MAL13P1.269                     TATATATTTATATATTTATAATTGGTAATTACTTCGTTATAATAGTGA
MAL13|MAL13P1.269               ------------------------------------------------
su_gi_contig_541                ------------------------------------------------
E08_Pf_Sau3A_T3_M_P3.ab1        ------------------------------------------------
gi|462871|gb|T18085.1|T18085    ------------------------------------------------
gi|22792372|gb|BU496178.1|BU496 ------------------------------------------------
gi|22792352|gb|BU496158.1|BU496 ------------------------------------------------
gi|21255061|gb|BQ451949.1|BQ451 ------------------------------------------------
gi|22794536|gb|BU498342.1|BU498 ------------------------------------------------
gi|22794009|gb|BU497815.1|BU497 ------------------------------------------------
gi|21254930|gb|BQ451818.1|BQ451 ------------------------------------------------
gi|22790838|gb|BU494654.1|BU494 ------------------------------------------------
gi|21480166|gb|BQ576849.1|BQ576 ------------------------------------------------
gi|21254864|gb|BQ451752.1|BQ451 ------------------------------------------------
gi|22793314|gb|BU497120.1|BU497 ------------------------------------------------
gi|22792427|gb|BU496233.1|BU496 ------------------------------------------------

MAL13P1.269                     AGTCTTTTTTCCTATAATTATAATATTTAATTGTATTGTTATTTGATA
MAL13|MAL13P1.269               ------------------------------------------------
su_gi_contig_541                ------------------------------------------------
E08_Pf_Sau3A_T3_M_P3.ab1        ------------------------------------------------
gi|462871|gb|T18085.1|T18085    ------------------------------------------------
gi|22792372|gb|BU496178.1|BU496 ------------------------------------------------
gi|22792352|gb|BU496158.1|BU496 ------------------------------------------------
gi|21255061|gb|BQ451949.1|BQ451 ------------------------------------------------
gi|22794536|gb|BU498342.1|BU498 ------------------------------------------------
gi|22794009|gb|BU497815.1|BU497 ------------------------------------------------
gi|21254930|gb|BQ451818.1|BQ451 ------------------------------------------------
gi|22790838|gb|BU494654.1|BU494 ------------------------------------------------
gi|21480166|gb|BQ576849.1|BQ576 ------------------------------------------------
gi|21254864|gb|BQ451752.1|BQ451 ------------------------------------------------
gi|22793314|gb|BU497120.1|BU497 ------------------------------------------------
gi|22792427|gb|BU496233.1|BU496 ------------------------------------------------

MAL13P1.269                     CTATATATATTTCATGAAGTCTTAAATAAAAGAAATAAAATATAAATA
MAL13|MAL13P1.269               ------------------------------------------------
su_gi_contig_541                ------------------------------------------------
E08_Pf_Sau3A_T3_M_P3.ab1        ------------------------------------------------
gi|462871|gb|T18085.1|T18085    ------------------------------------------------
gi|22792372|gb|BU496178.1|BU496 ------------------------------------------------
gi|22792352|gb|BU496158.1|BU496 ------------------------------------------------
gi|21255061|gb|BQ451949.1|BQ451 ------------------------------------------------
gi|22794536|gb|BU498342.1|BU498 ------------------------------------------------
gi|22794009|gb|BU497815.1|BU497 ------------------------------------------------
gi|21254930|gb|BQ451818.1|BQ451 ------------------------------------------------
gi|22790838|gb|BU494654.1|BU494 ------------------------------------------------
gi|21480166|gb|BQ576849.1|BQ576 ------------------------------------------------
gi|21254864|gb|BQ451752.1|BQ451 ------------------------------------------------
gi|22793314|gb|BU497120.1|BU497 ------------------------------------------------
gi|22792427|gb|BU496233.1|BU496 ------------------------------------------------

MAL13P1.269                     TTTATATAAATTTTTTTTCTTTTTCTAATATTATATGCCTTTAGTCTT
MAL13|MAL13P1.269               ------------------------------------------------
su_gi_contig_541                ------------------------------------------------
E08_Pf_Sau3A_T3_M_P3.ab1        ------------------------------------------------
gi|462871|gb|T18085.1|T18085    ------------------------------------------------
gi|22792372|gb|BU496178.1|BU496 ------------------------------------------------
gi|22792352|gb|BU496158.1|BU496 ------------------------------------------------
gi|21255061|gb|BQ451949.1|BQ451 ------------------------------------------------
gi|22794536|gb|BU498342.1|BU498 ------------------------------------------------
gi|22794009|gb|BU497815.1|BU497 ------------------------------------------------
gi|21254930|gb|BQ451818.1|BQ451 ------------------------------------------------
gi|22790838|gb|BU494654.1|BU494 ------------------------------------------------
gi|21480166|gb|BQ576849.1|BQ576 ------------------------------------------------
gi|21254864|gb|BQ451752.1|BQ451 ------------------------------------------------
gi|22793314|gb|BU497120.1|BU497 ------------------------------------------------
gi|22792427|gb|BU496233.1|BU496 ------------------------------------------------

MAL13P1.269                     TTCAAATATTGATACTTGATTTTTTAAAGAAAAATTTGATTGTTCTTT
MAL13|MAL13P1.269               ------------------------------------------------
su_gi_contig_541                ------------------------------------------------
E08_Pf_Sau3A_T3_M_P3.ab1        ------------------------------------------------
gi|462871|gb|T18085.1|T18085    ------------------------------------------------
gi|22792372|gb|BU496178.1|BU496 ------------------------------------------------
gi|22792352|gb|BU496158.1|BU496 ------------------------------------------------
gi|21255061|gb|BQ451949.1|BQ451 ------------------------------------------------
gi|22794536|gb|BU498342.1|BU498 ------------------------------------------------
gi|22794009|gb|BU497815.1|BU497 ------------------------------------------------
gi|21254930|gb|BQ451818.1|BQ451 ------------------------------------------------
gi|22790838|gb|BU494654.1|BU494 ------------------------------------------------
gi|21480166|gb|BQ576849.1|BQ576 ------------------------------------------------
gi|21254864|gb|BQ451752.1|BQ451 ------------------------------------------------
gi|22793314|gb|BU497120.1|BU497 ------------------------------------------------
gi|22792427|gb|BU496233.1|BU496 ------------------------------------------------

MAL13P1.269                     ATAATTAAAAATATGTACATATATATATATATATTTATATTTATATAT
MAL13|MAL13P1.269               ------------------------------------------------
su_gi_contig_541                ------------------------------------------------
E08_Pf_Sau3A_T3_M_P3.ab1        ------------------------------------------------
gi|462871|gb|T18085.1|T18085    ------------------------------------------------
gi|22792372|gb|BU496178.1|BU496 ------------------------------------------------
gi|22792352|gb|BU496158.1|BU496 ------------------------------------------------
gi|21255061|gb|BQ451949.1|BQ451 ------------------------------------------------
gi|22794536|gb|BU498342.1|BU498 ------------------------------------------------
gi|22794009|gb|BU497815.1|BU497 ------------------------------------------------
gi|21254930|gb|BQ451818.1|BQ451 ------------------------------------------------
gi|22790838|gb|BU494654.1|BU494 ------------------------------------------------
gi|21480166|gb|BQ576849.1|BQ576 ------------------------------------------------
gi|21254864|gb|BQ451752.1|BQ451 ------------------------------------------------
gi|22793314|gb|BU497120.1|BU497 ------------------------------------------------
gi|22792427|gb|BU496233.1|BU496 ------------------------------------------------

MAL13P1.269                     TTACATTATTAAGGAAACTACAGCATTATAACTAATTTTTTCTTATTT
MAL13|MAL13P1.269               ------------------------------------------------
su_gi_contig_541                ------------------------------------------------
E08_Pf_Sau3A_T3_M_P3.ab1        ------------------------------------------------
gi|462871|gb|T18085.1|T18085    ------------------------------------------------
gi|22792372|gb|BU496178.1|BU496 ------------------------------------------------
gi|22792352|gb|BU496158.1|BU496 ------------------------------------------------
gi|21255061|gb|BQ451949.1|BQ451 ------------------------------------------------
gi|22794536|gb|BU498342.1|BU498 ------------------------------------------------
gi|22794009|gb|BU497815.1|BU497 ------------------------------------------------
gi|21254930|gb|BQ451818.1|BQ451 ------------------------------------------------
gi|22790838|gb|BU494654.1|BU494 ------------------------------------------------
gi|21480166|gb|BQ576849.1|BQ576 ------------------------------------------------
gi|21254864|gb|BQ451752.1|BQ451 ------------------------------------------------
gi|22793314|gb|BU497120.1|BU497 ------------------------------------------------
gi|22792427|gb|BU496233.1|BU496 ------------------------------------------------

MAL13P1.269                     CTTGATTATATTGAATTAAAATATTTAAATAAAATTTACATAAAAGAA
MAL13|MAL13P1.269               ------------------------------------------------
su_gi_contig_541                ------------------------------------------------
E08_Pf_Sau3A_T3_M_P3.ab1        ------------------------------------------------
gi|462871|gb|T18085.1|T18085    ------------------------------------------------
gi|22792372|gb|BU496178.1|BU496 ------------------------------------------------
gi|22792352|gb|BU496158.1|BU496 ------------------------------------------------
gi|21255061|gb|BQ451949.1|BQ451 ------------------------------------------------
gi|22794536|gb|BU498342.1|BU498 ------------------------------------------------
gi|22794009|gb|BU497815.1|BU497 ------------------------------------------------
gi|21254930|gb|BQ451818.1|BQ451 ------------------------------------------------
gi|22790838|gb|BU494654.1|BU494 ------------------------------------------------
gi|21480166|gb|BQ576849.1|BQ576 ------------------------------------------------
gi|21254864|gb|BQ451752.1|BQ451 ------------------------------------------------
gi|22793314|gb|BU497120.1|BU497 ------------------------------------------------
gi|22792427|gb|BU496233.1|BU496 ------------------------------------------------

MAL13P1.269                     ATTATAAAAATATGTATTCTTTTTTAATTTATAAAATATAACATACTT
MAL13|MAL13P1.269               ------------------------------------------------
su_gi_contig_541                ------------------------------------------------
E08_Pf_Sau3A_T3_M_P3.ab1        ------------------------------------------------
gi|462871|gb|T18085.1|T18085    ------------------------------------------------
gi|22792372|gb|BU496178.1|BU496 ------------------------------------------------
gi|22792352|gb|BU496158.1|BU496 ------------------------------------------------
gi|21255061|gb|BQ451949.1|BQ451 ------------------------------------------------
gi|22794536|gb|BU498342.1|BU498 ------------------------------------------------
gi|22794009|gb|BU497815.1|BU497 ------------------------------------------------
gi|21254930|gb|BQ451818.1|BQ451 ------------------------------------------------
gi|22790838|gb|BU494654.1|BU494 ------------------------------------------------
gi|21480166|gb|BQ576849.1|BQ576 ------------------------------------------------
gi|21254864|gb|BQ451752.1|BQ451 ------------------------------------------------
gi|22793314|gb|BU497120.1|BU497 ------------------------------------------------
gi|22792427|gb|BU496233.1|BU496 ------------------------------------------------

MAL13P1.269                     ATTTTTTTTTTGTTTAATTATTTATATCTATTTATCAAATGTAAAGTA
MAL13|MAL13P1.269               ------------------------------------------------
su_gi_contig_541                ------------------------------------------------
E08_Pf_Sau3A_T3_M_P3.ab1        ------------------------------------------------
gi|462871|gb|T18085.1|T18085    ------------------------------------------------
gi|22792372|gb|BU496178.1|BU496 ------------------------------------------------
gi|22792352|gb|BU496158.1|BU496 ------------------------------------------------
gi|21255061|gb|BQ451949.1|BQ451 ------------------------------------------------
gi|22794536|gb|BU498342.1|BU498 ------------------------------------------------
gi|22794009|gb|BU497815.1|BU497 ------------------------------------------------
gi|21254930|gb|BQ451818.1|BQ451 ------------------------------------------------
gi|22790838|gb|BU494654.1|BU494 ------------------------------------------------
gi|21480166|gb|BQ576849.1|BQ576 ------------------------------------------------
gi|21254864|gb|BQ451752.1|BQ451 ------------------------------------------------
gi|22793314|gb|BU497120.1|BU497 ------------------------------------------------
gi|22792427|gb|BU496233.1|BU496 ------------------------------------------------

MAL13P1.269                     TATCTATAAATTATATATATGTTATGTGGGTTGTGCCTTTTTTGTAGG
MAL13|MAL13P1.269               ------------------------------------------------
su_gi_contig_541                ------------------------------------------------
E08_Pf_Sau3A_T3_M_P3.ab1        ------------------------------------------------
gi|462871|gb|T18085.1|T18085    ------------------------------------------------
gi|22792372|gb|BU496178.1|BU496 ------------------------------------------------
gi|22792352|gb|BU496158.1|BU496 ------------------------------------------------
gi|21255061|gb|BQ451949.1|BQ451 ------------------------------------------------
gi|22794536|gb|BU498342.1|BU498 ------------------------------------------------
gi|22794009|gb|BU497815.1|BU497 ------------------------------------------------
gi|21254930|gb|BQ451818.1|BQ451 ------------------------------------------------
gi|22790838|gb|BU494654.1|BU494 ------------------------------------------------
gi|21480166|gb|BQ576849.1|BQ576 ------------------------------------------------
gi|21254864|gb|BQ451752.1|BQ451 ------------------------------------------------
gi|22793314|gb|BU497120.1|BU497 ------------------------------------------------
gi|22792427|gb|BU496233.1|BU496 ------------------------------------------------

MAL13P1.269                     AATATTATAACCATACTATTTATGTGGACAATA
MAL13|MAL13P1.269               ---------------------------------
su_gi_contig_541                ---------------------------------
E08_Pf_Sau3A_T3_M_P3.ab1        ---------------------------------
gi|462871|gb|T18085.1|T18085    ---------------------------------
gi|22792372|gb|BU496178.1|BU496 ---------------------------------
gi|22792352|gb|BU496158.1|BU496 ---------------------------------
gi|21255061|gb|BQ451949.1|BQ451 ---------------------------------
gi|22794536|gb|BU498342.1|BU498 ---------------------------------
gi|22794009|gb|BU497815.1|BU497 ---------------------------------
gi|21254930|gb|BQ451818.1|BQ451 ---------------------------------
gi|22790838|gb|BU494654.1|BU494 ---------------------------------
gi|21480166|gb|BQ576849.1|BQ576 ---------------------------------
gi|21254864|gb|BQ451752.1|BQ451 ---------------------------------
gi|22793314|gb|BU497120.1|BU497 ---------------------------------
gi|22792427|gb|BU496233.1|BU496 ---------------------------------

;

endblock;
