# Supplementary material for: cDNA sequences reveal considerable gene prediction inaccuracy in the Plasmodium falciparum genome
Source: BMC Genomics. 2007 Jul 27;8:255. doi: 10.1186/1471-2164-8-255 (PMC1978503; doi:10.1186/1471-2164-8-255)
Supplement: Additional file 3 — Genes with cDNA sequences not matching predicted CDS perfectly. Aligned cDNA and predicted CDS sequences can be viewed by double clicking the hyper-linked gene names in the Excel file. [file 1471-2164-8-255-S3.zip › MAL13P1.289.TXT]

#NEXUS

[!This data assembled using Sequencher, from Gene Codes Corporation.]
begin data;
   dimensions ntax=4 nchar=6221;
   format datatype=dna gap=- interleave=yes;
   matrix

MAL13P1.289                     TTGTTCCTCATATTTCTATAATATGTAAAATTGGTATGATCATATTTA
MAL13|MAL13P1.289               ------------------------------------------------
gi|22791538|gb|BU495344.1|BU495 ------------------------------------------------
su_gi_contig_7095               ------------------------------------------------

MAL13P1.289                     TAATATATATATATATAAAGGATATATATTAAAATTATTTATATATTA
MAL13|MAL13P1.289               ------------------------------------------------
gi|22791538|gb|BU495344.1|BU495 ------------------------------------------------
su_gi_contig_7095               ------------------------------------------------

MAL13P1.289                     TTTATATTATCATTTAACCTTTCTCTCATCTTCTGGAAGATTTTTCCA
MAL13|MAL13P1.289               ------------------------------------------------
gi|22791538|gb|BU495344.1|BU495 ------------------------------------------------
su_gi_contig_7095               ------------------------------------------------

MAL13P1.289                     TTTGTTACTTAATTCTTTTTGTATATCAGTTATTCGAATCTACCATAA
MAL13|MAL13P1.289               ------------------------------------------------
gi|22791538|gb|BU495344.1|BU495 ------------------------------------------------
su_gi_contig_7095               ------------------------------------------------

MAL13P1.289                     AAAGAGAGAAAAAAAGAAAAAAAAAAATAATAATAAAATAAAAAAAAT
MAL13|MAL13P1.289               ------------------------------------------------
gi|22791538|gb|BU495344.1|BU495 ------------------------------------------------
su_gi_contig_7095               ------------------------------------------------

MAL13P1.289                     ATATTTATATATATATATTTTTTACTCCCTTTTATAATTTAATTATTT
MAL13|MAL13P1.289               ------------------------------------------------
gi|22791538|gb|BU495344.1|BU495 ------------------------------------------------
su_gi_contig_7095               ------------------------------------------------

MAL13P1.289                     CTTATTTTTTTTCCTTTTACTGTTTCCTTGTCACATTTTTGTAATAAA
MAL13|MAL13P1.289               ------------------------------------------------
gi|22791538|gb|BU495344.1|BU495 ------------------------------------------------
su_gi_contig_7095               ------------------------------------------------

MAL13P1.289                     GTATTCTTTGCGTTTTCCCTCTCGTAATTACAGAAAATTAAATATGAA
MAL13|MAL13P1.289               ------------------------------------------------
gi|22791538|gb|BU495344.1|BU495 ------------------------------------------------
su_gi_contig_7095               ------------------------------------------------

MAL13P1.289                     GATGGTGGTGCCTTGGGCTTCTTTCTAAGAATTTACATATATGTAATA
MAL13|MAL13P1.289               ------------------------------------------------
gi|22791538|gb|BU495344.1|BU495 ------------------------------------------------
su_gi_contig_7095               ------------------------------------------------

MAL13P1.289                     CATTTTATTATATTTTAATAAAGTATGGGATAGTAAATTTTCTCTTAT
MAL13|MAL13P1.289               ------------------------------------------------
gi|22791538|gb|BU495344.1|BU495 ------------------------------------------------
su_gi_contig_7095               ------------------------------------------------

MAL13P1.289                     ATTTAAAGCATAAAATAATATTTCTCCAATAATATAAATAATATAAAT
MAL13|MAL13P1.289               ------------------------------------------------
gi|22791538|gb|BU495344.1|BU495 ------------------------------------------------
su_gi_contig_7095               ------------------------------------------------

MAL13P1.289                     ATAAATATATATATATATATATATATATATATATATATATATATATCA
MAL13|MAL13P1.289               ------------------------------------------------
gi|22791538|gb|BU495344.1|BU495 ------------------------------------------------
su_gi_contig_7095               ------------------------------------------------

MAL13P1.289                     TATAAATATAAATTTTTTATATTTATAAGATCATTTGAAAAAATTTTA
MAL13|MAL13P1.289               ------------------------------------------------
gi|22791538|gb|BU495344.1|BU495 ------------------------------------------------
su_gi_contig_7095               ------------------------------------------------

MAL13P1.289                     TAAAATACCTGTCCATTTTTCATCCTTTTTTTAAATAGAAATAAATAA
MAL13|MAL13P1.289               ------------------------------------------------
gi|22791538|gb|BU495344.1|BU495 ------------------------------------------------
su_gi_contig_7095               ------------------------------------------------

MAL13P1.289                     GGATTATATGTGTTTTATAAAATATTCACATATATCTATTTTTATATA
MAL13|MAL13P1.289               ------------------------------------------------
gi|22791538|gb|BU495344.1|BU495 ------------------------------------------------
su_gi_contig_7095               ------------------------------------------------

MAL13P1.289                     ATGAAAATATATAATGGTAGAAGAGAATCAGTTTTTTTTTTTTTTTTT
MAL13|MAL13P1.289               ------------------------------------------------
gi|22791538|gb|BU495344.1|BU495 ------------------------------------------------
su_gi_contig_7095               ------------------------------------------------

MAL13P1.289                     TTTTTTTTTATAATATATGAGAATATATAATAATGTATAATATATATA
MAL13|MAL13P1.289               ------------------------------------------------
gi|22791538|gb|BU495344.1|BU495 ------------------------------------------------
su_gi_contig_7095               ------------------------------------------------

MAL13P1.289                     TATTATGTGTGTATAAAGTTATTGTTAATAAGTATAAATAAAAAAATA
MAL13|MAL13P1.289               ------------------------------------------------
gi|22791538|gb|BU495344.1|BU495 ------------------------------------------------
su_gi_contig_7095               ------------------------------------------------

MAL13P1.289                     TATGTAATATTATAGTCAAATAAAAAAAAGAAAAAGAAAATATTCTTA
MAL13|MAL13P1.289               ------------------------------------------------
gi|22791538|gb|BU495344.1|BU495 ------------------------------------------------
su_gi_contig_7095               ------------------------------------------------

MAL13P1.289                     ATATGTAACATACATACATACATATATTATATGTATGCGTTTATTTAT
MAL13|MAL13P1.289               ------------------------------------------------
gi|22791538|gb|BU495344.1|BU495 ------------------------------------------------
su_gi_contig_7095               ------------------------------------------------

MAL13P1.289                     TGTGAATAATATTATATATATATATTTTTTTTTATTCATTTACATTTT
MAL13|MAL13P1.289               ------------------------------------------------
gi|22791538|gb|BU495344.1|BU495 ------------------------------------------------
su_gi_contig_7095               ------------------------------------------------

MAL13P1.289                     TATATTTTATAACTTAATTTTTTTGCCTTTAAAATTTTTACGCATACT
MAL13|MAL13P1.289               ------------------------------------------------
gi|22791538|gb|BU495344.1|BU495 ------------------------------------------------
su_gi_contig_7095               ------------------------------------------------

MAL13P1.289                     GGAATAAATCAAAATTAGATTATTATATATAGTATAATTATAATATAT
MAL13|MAL13P1.289               ------------------------------------------------
gi|22791538|gb|BU495344.1|BU495 ------------------------------------------------
su_gi_contig_7095               ------------------------------------------------

MAL13P1.289                     ATATATAATTTATATATATATATAATATACAGTGTTTTTCTATACCTA
MAL13|MAL13P1.289               ------------------------------------------------
gi|22791538|gb|BU495344.1|BU495 ------------------------------------------------
su_gi_contig_7095               ------------------------------------------------

MAL13P1.289                     TGATCGTATATAAATATAATATATATATATATATATATATATAATTAT
MAL13|MAL13P1.289               ------------------------------------------------
gi|22791538|gb|BU495344.1|BU495 ------------------------------------------------
su_gi_contig_7095               ------------------------------------------------

MAL13P1.289                     ATTTTTTTTTTAATTATTAATAAAAATTTAATTCATAAAATTATATAT
MAL13|MAL13P1.289               ------------------------------------------------
gi|22791538|gb|BU495344.1|BU495 ------------------------------------------------
su_gi_contig_7095               ------------------------------------------------

MAL13P1.289                     ATATTATATTATATATATATATATATATTATTATATATTTTGATATTT
MAL13|MAL13P1.289               ------------------------------------------------
gi|22791538|gb|BU495344.1|BU495 ------------------------------------------------
su_gi_contig_7095               ------------------------------------------------

MAL13P1.289                     CTTATTGAAATATATAAAAACAATAAAAAAAATAACATATATATTTAT
MAL13|MAL13P1.289               ------------------------------------------------
gi|22791538|gb|BU495344.1|BU495 ------------------------------------------------
su_gi_contig_7095               ------------------------------------------------

MAL13P1.289                     ATATATATATATTTTTATTTATTTTATATATTTTTTTTTTTTTTTTTT
MAL13|MAL13P1.289               ------------------------------------------------
gi|22791538|gb|BU495344.1|BU495 ------------------------------------------------
su_gi_contig_7095               ------------------------------------------------

MAL13P1.289                     GTTTTTTTTTTTTTTTTTTTTTTTATTTAAATATTAATAAATGCAGCC
MAL13|MAL13P1.289               ------------------------------------------------
gi|22791538|gb|BU495344.1|BU495 ------------------------------------------------
su_gi_contig_7095               ------------------------------------------------

MAL13P1.289                     ATAAAAAGGAGTATTGGAAAAAAGAAAGAATAAAATAGAAGAAAATAA
MAL13|MAL13P1.289               ------------------------------------------------
gi|22791538|gb|BU495344.1|BU495 ------------------------------------------------
su_gi_contig_7095               ------------------------------------------------

MAL13P1.289                     AATTATATAAAAATGACTTTTTTAAAATTGACGAATCGAAAAGGGGAA
MAL13|MAL13P1.289               ------------ATGACTTTTTTAAAATTGACGAATCGAAAAGGGGAA
gi|22791538|gb|BU495344.1|BU495 ------------------------------------------------
su_gi_contig_7095               ------------------------------------------------

MAL13P1.289                     CGGCATGTTCAGAAGTATTTTTACAAATTGAATGCAAACAACAGAATA
MAL13|MAL13P1.289               CGGCATGTTCAGAAGTATTTTTACAAATTGAATGCAAACAACAGAATA
gi|22791538|gb|BU495344.1|BU495 ------------------------------------------------
su_gi_contig_7095               ------------------------------------------------

MAL13P1.289                     AATAAAATAGTAAGAGAAGTATATTTAAGGAATGATATAAGTTGTGGT
MAL13|MAL13P1.289               AATAAAATAGTAAGAGAAGTATATTTAAGGAATGATATAAGTTGTGGT
gi|22791538|gb|BU495344.1|BU495 ------------------------------------------------
su_gi_contig_7095               ------------------------------------------------

MAL13P1.289                     ATAGAGAAATGTAATATATGTGAGAATAATAAAAAGAAATTATTGGAT
MAL13|MAL13P1.289               ATAGAGAAATGTAATATATGTGAGAATAATAAAAAGAAATTATTGGAT
gi|22791538|gb|BU495344.1|BU495 ------------------------------------------------
su_gi_contig_7095               ------------------------------------------------

MAL13P1.289                     GGAGAAAGAAGTATTTTAATATTAGATTTGAATACATTAATAAAATAT
MAL13|MAL13P1.289               GGAGAAAGAAGTATTTTAATATTAGATTTGAATACATTAATAAAATAT
gi|22791538|gb|BU495344.1|BU495 ------------------------------------------------
su_gi_contig_7095               ------------------------------------------------

MAL13P1.289                     ATGGACTTTTTATATGATTGTGATATTGATAATATTTTAATTCCCTTA
MAL13|MAL13P1.289               ATGGACTTTTTATATGATTGTGATATTGATAATATTTTAATTCCCTTA
gi|22791538|gb|BU495344.1|BU495 ------------------------------------------------
su_gi_contig_7095               ------------------------------------------------

MAL13P1.289                     TCTATATATGATTATATAAAATCGTTTAATAAAATATTATATAAAAAA
MAL13|MAL13P1.289               TCTATATATGATTATATAAAATCGTTTAATAAAATATTATATAAAAAA
gi|22791538|gb|BU495344.1|BU495 ------------------------------------------------
su_gi_contig_7095               ------------------------------------------------

MAL13P1.289                     TTACGTAATTTGTGTTATGATGTTGATGAGGAAAGTATAATAGAAGGA
MAL13|MAL13P1.289               TTACGTAATTTGTGTTATGATGTTGATGAGGAAAGTATAATAGAAGGA
gi|22791538|gb|BU495344.1|BU495 ------------------------------------------------
su_gi_contig_7095               ------------------------------------------------

MAL13P1.289                     TCATCTTCTTCATCTTCCTTTAATCATAATAAACGTTTTTGTGTGTTT
MAL13|MAL13P1.289               TCATCTTCTTCATCTTCCTTTAATCATAATAAACGTTTTTGTGTGTTT
gi|22791538|gb|BU495344.1|BU495 ------------------------------------------------
su_gi_contig_7095               ------------------------------------------------

MAL13P1.289                     GTTAATACGTTTTGTAAATTTACTTATGTAGAAGATAATAAAGATGAT
MAL13|MAL13P1.289               GTTAATACGTTTTGTAAATTTACTTATGTAGAAGATAATAAAGATGAT
gi|22791538|gb|BU495344.1|BU495 ------------------------------------------------
su_gi_contig_7095               ------------------------------------------------

MAL13P1.289                     ACTAATGGATTTAATAAGGAATTACAAGAAATTATAAAAATAGTTATA
MAL13|MAL13P1.289               ACTAATGGATTTAATAAGGAATTACAAGAAATTATAAAAATAGTTATA
gi|22791538|gb|BU495344.1|BU495 ------------------------------------------------
su_gi_contig_7095               ------------------------------------------------

MAL13P1.289                     TGGTTGAAACATCATAATAATAAATTAAATATAAAAGTTATAAGTAAT
MAL13|MAL13P1.289               TGGTTGAAACATCATAATAATAAATTAAATATAAAAGTTATAAGTAAT
gi|22791538|gb|BU495344.1|BU495 ------------------------------------------------
su_gi_contig_7095               ------------------------------------------------

MAL13P1.289                     AATAAATTATTACAAGAAGATTGTTATAATAATGATATACCTTGTAGT
MAL13|MAL13P1.289               AATAAATTATTACAAGAAGATTGTTATAATAATGATATACCTTGTAGT
gi|22791538|gb|BU495344.1|BU495 ------------------------------------------------
su_gi_contig_7095               ------------------------------------------------

MAL13P1.289                     ACATTATTTGAATATGTAAATGAATTAATGAAAGGAAATGATTATAAA
MAL13|MAL13P1.289               ACATTATTTGAATATGTAAATGAATTAATGAAAGGAAATGATTATAAA
gi|22791538|gb|BU495344.1|BU495 ------------------------------------------------
su_gi_contig_7095               ------------------------------------------------

MAL13P1.289                     AAAAAAAACAAAGAAGGAAAGAAATTTAATATGGATACATTAAAAATG
MAL13|MAL13P1.289               AAAAAAAACAAAGAAGGAAAGAAATTTAATATGGATACATTAAAAATG
gi|22791538|gb|BU495344.1|BU495 ------------------------------------------------
su_gi_contig_7095               ------------------------------------------------

MAL13P1.289                     TATTTTGAGGAAGATATATTAAATGAACATAACGATAGTAAGGCAGAT
MAL13|MAL13P1.289               TATTTTGAGGAAGATATATTAAATGAACATAACGATAGTAAGGCAGAT
gi|22791538|gb|BU495344.1|BU495 ------------------------------------------------
su_gi_contig_7095               ------------------------------------------------

MAL13P1.289                     CATACAGAAAGTACATGTGACCAAAAAACATATCATACCTTAAACAAT
MAL13|MAL13P1.289               CATACAGAAAGTACATGTGACCAAAAAACATATCATACCTTAAACAAT
gi|22791538|gb|BU495344.1|BU495 ------------------------------------------------
su_gi_contig_7095               ------------------------------------------------

MAL13P1.289                     CTATCATTAAATAGTAATAATAATAATAAAAGACCTTTATATGAACCG
MAL13|MAL13P1.289               CTATCATTAAATAGTAATAATAATAATAAAAGACCTTTATATGAACCG
gi|22791538|gb|BU495344.1|BU495 ------------------------------------------------
su_gi_contig_7095               ------------------------------------------------

MAL13P1.289                     CATTTAAGTAAATCAGATATGATACAAAAGTTAAGGGAAAATAAAATT
MAL13|MAL13P1.289               CATTTAAGTAAATCAGATATGATACAAAAGTTAAGGGAAAATAAAATT
gi|22791538|gb|BU495344.1|BU495 ------------------------------------------------
su_gi_contig_7095               ------------------------------------------------

MAL13P1.289                     ATTAAGGGTGTATTTAGTGTTATATGTGTTAATAAATTAGCCTTGGTT
MAL13|MAL13P1.289               ATTAAGGGTGTATTTAGTGTTATATGTGTTAATAAATTAGCCTTGGTT
gi|22791538|gb|BU495344.1|BU495 ------------------------------------------------
su_gi_contig_7095               ------------------------------------------------

MAL13P1.289                     AAATTTTCTGATGTAGATGAGATCGTTATAAGGGGGACGAAATATATG
MAL13|MAL13P1.289               AAATTTTCTGATGTAGATGAGATCGTTATAAGGGGGACGAAATATATG
gi|22791538|gb|BU495344.1|BU495 ------------------------------------------------
su_gi_contig_7095               ------------------------------------------------

MAL13P1.289                     AACAGAGCTATTCATAACGATGTAGTTGCTGTTGAAATTATTGACGAA
MAL13|MAL13P1.289               AACAGAGCTATTCATAACGATGTAGTTGCTGTTGAAATTATTGACGAA
gi|22791538|gb|BU495344.1|BU495 ------------------------------------------------
su_gi_contig_7095               ------------------------------------------------

MAL13P1.289                     CCAAATGAAGATCTATATGAAGAAGATTATCTTGAAGAACAAATAAGC
MAL13|MAL13P1.289               CCAAATGAAGATCTATATGAAGAAGATTATCTTGAAGAACAAATAAGC
gi|22791538|gb|BU495344.1|BU495 ------------------------------------------------
su_gi_contig_7095               ------------------------------------------------

MAL13P1.289                     CCAGAAGAAGAAGAAGAAGAAATAGAAGAAGAAGTAGAAGTAGAAATA
MAL13|MAL13P1.289               CCAGAAGAAGAAGAAGAAGAAATAGAAGAAGAAGTAGAAGTAGAAATA
gi|22791538|gb|BU495344.1|BU495 ------------------------------------------------
su_gi_contig_7095               ------------------------------------------------

MAL13P1.289                     GAAGAAGTAGGGGAAAAGGTCAAAATAGAAATAAATAATATGAATAAA
MAL13|MAL13P1.289               GAAGAAGTAGGGGAAAAGGTCAAAATAGAAATAAATAATATGAATAAA
gi|22791538|gb|BU495344.1|BU495 ------------------------------------------------
su_gi_contig_7095               ------------------------------------------------

MAL13P1.289                     GAAAAATTACAAAACAGTTATATAAAAAATGAAGACGTAAAAGAAAAA
MAL13|MAL13P1.289               GAAAAATTACAAAACAGTTATATAAAAAATGAAGACGTAAAAGAAAAA
gi|22791538|gb|BU495344.1|BU495 ------------------------------------------------
su_gi_contig_7095               ------------------------------------------------

MAL13P1.289                     GAAAATGTTATTGATATATATAATAAAAATAACGATATTGTTCAAAAG
MAL13|MAL13P1.289               GAAAATGTTATTGATATATATAATAAAAATAACGATATTGTTCAAAAG
gi|22791538|gb|BU495344.1|BU495 ------------------------------------------------
su_gi_contig_7095               ------------------------------------------------

MAL13P1.289                     GATATGATAAATTTATATGAAAAAAAAATGAACATTACATATGATAAA
MAL13|MAL13P1.289               GATATGATAAATTTATATGAAAAAAAAATGAACATTACATATGATAAA
gi|22791538|gb|BU495344.1|BU495 ------------------------------------------------
su_gi_contig_7095               ------------------------------------------------

MAL13P1.289                     CAAATAAATGAAAATATATACAACAATATAAATAATAGACATATTAGT
MAL13|MAL13P1.289               CAAATAAATGAAAATATATACAACAATATAAATAATAGACATATTAGT
gi|22791538|gb|BU495344.1|BU495 ------------------------------------------------
su_gi_contig_7095               ------------------------------------------------

MAL13P1.289                     GAAAAAAAAAAATTATATGGAAAGGTTGTAGGAATTATAAGTAGATGT
MAL13|MAL13P1.289               GAAAAAAAAAAATTATATGGAAAGGTTGTAGGAATTATAAGTAGATGT
gi|22791538|gb|BU495344.1|BU495 ------------------------------------------------
su_gi_contig_7095               ------------------------------------------------

MAL13P1.289                     AGAAAAGAATATGGTGGTATCATTAAAGAATATTCAAATAATTTAAAT
MAL13|MAL13P1.289               AGAAAAGAATATGGTGGTATCATTAAAGAATATTCAAATAATTTAAAT
gi|22791538|gb|BU495344.1|BU495 ------------------------------------------------
su_gi_contig_7095               ------------------------------------------------

MAL13P1.289                     AATATAAAGAAAAAATTGATGTTTTTTAAAGCATTTAATAATAAAATA
MAL13|MAL13P1.289               AATATAAAGAAAAAATTGATGTTTTTTAAAGCATTTAATAATAAAATA
gi|22791538|gb|BU495344.1|BU495 ------------------------------------------------
su_gi_contig_7095               ------------------------------------------------

MAL13P1.289                     CCATATATAATGATAAAAGCACAATTAGAAGATGAGTTACGTAATAAA
MAL13|MAL13P1.289               CCATATATAATGATAAAAGCACAATTAGAAGATGAGTTACGTAATAAA
gi|22791538|gb|BU495344.1|BU495 ------------------------------------------------
su_gi_contig_7095               ------------------------------------------------

MAL13P1.289                     AGAGTTATTGTTACTATTGATAATTGGGATATATATTCAAGAAATCCA
MAL13|MAL13P1.289               AGAGTTATTGTTACTATTGATAATTGGGATATATATTCAAGAAATCCA
gi|22791538|gb|BU495344.1|BU495 ------------------------------------------------
su_gi_contig_7095               ------------------------------------------------

MAL13P1.289                     TTAGGTAGATGTATAAGTGTGTTAGGGAATTGTGATGATATAGAAACC
MAL13|MAL13P1.289               TTAGGTAGATGTATAAGTGTGTTAGGGAATTGTGATGATATAGAAACC
gi|22791538|gb|BU495344.1|BU495 ------------------------------------------------
su_gi_contig_7095               ------------------------------------------------

MAL13P1.289                     GAAACTAAATTAATATATAATGAATATAATATATCTACGAGAGAATTT
MAL13|MAL13P1.289               GAAACTAAATTAATATATAATGAATATAATATATCTACGAGAGAATTT
gi|22791538|gb|BU495344.1|BU495 ------------------------------------------------
su_gi_contig_7095               ------------------------------------------------

MAL13P1.289                     AGTGAAAATGTTTATAAATGCTTACCACCAAATAATTGGGTAATACCA
MAL13|MAL13P1.289               AGTGAAAATGTTTATAAATGCTTACCACCAAATAATTGGGTAATACCA
gi|22791538|gb|BU495344.1|BU495 ------------------------------------------------
su_gi_contig_7095               ------------------------------------------------

MAL13P1.289                     GATGAAGAATATGAAAAAAGAAACGATTTTAGAAATGTTTTAACATTT
MAL13|MAL13P1.289               GATGAAGAATATGAAAAAAGAAACGATTTTAGAAATGTTTTAACATTT
gi|22791538|gb|BU495344.1|BU495 ------------------------------------------------
su_gi_contig_7095               ------------------------------------------------

MAL13P1.289                     AGTATTGATCCTCCAGGTTGTCAAGATATTGATGATGCCTTATCTGTA
MAL13|MAL13P1.289               AGTATTGATCCTCCAGGTTGTCAAGATATTGATGATGCCTTATCTGTA
gi|22791538|gb|BU495344.1|BU495 ------------------------------------------------
su_gi_contig_7095               ------------------------------------------------

MAL13P1.289                     GAATTTTTACAACAAGATGGAAATATAGAAAAGAATTATATATATAGA
MAL13|MAL13P1.289               GAATTTTTACAACAAGATGGAAATATAGAAAAGAATTATATATATAGA
gi|22791538|gb|BU495344.1|BU495 ------------------------------------------------
su_gi_contig_7095               ------------------------------------------------

MAL13P1.289                     ATAGGTGTACATATAGCTGATGTATCTTACTTTGTCAAACAAAATAGT
MAL13|MAL13P1.289               ATAGGTGTACATATAGCTGATGTATCTTACTTTGTCAAACAAAATAGT
gi|22791538|gb|BU495344.1|BU495 ------------------------------------------------
su_gi_contig_7095               ------------------------------------------------

MAL13P1.289                     CCTATCGATTTGGAAGCTTCCAAAAGATGTACCACTGTATATTTAATA
MAL13|MAL13P1.289               CCTATCGATTTGGAAGCTTCCAAAAGATGTACCACTGTATATTTAATA
gi|22791538|gb|BU495344.1|BU495 ------------------------------------------------
su_gi_contig_7095               ------------------------------------------------

MAL13P1.289                     AATCAAAGAGTTGATATGTTACCTAAATTATTAACAACAAATTTGTGT
MAL13|MAL13P1.289               AATCAAAGAGTTGATATGTTACCTAAATTATTAACAACAAATTTGTGT
gi|22791538|gb|BU495344.1|BU495 ------------------------------------------------
su_gi_contig_7095               ------------------------------------------------

MAL13P1.289                     TCATTAGTAGAAGGTGAAGAACGCTTAACTTATAGTTGTATTTTCTGT
MAL13|MAL13P1.289               TCATTAGTAGAAGGTGAAGAACGCTTAACTTATAGTTGTATTTTCTGT
gi|22791538|gb|BU495344.1|BU495 ------------------------------------------------
su_gi_contig_7095               ------------------------------------------------

MAL13P1.289                     TTTAATAAAGATTTTGATATCATAGATATTAGTGTTAAAAAGTGTATA
MAL13|MAL13P1.289               TTTAATAAAGATTTTGATATCATAGATATTAGTGTTAAAAAGTGTATA
gi|22791538|gb|BU495344.1|BU495 ------------------------------------------------
su_gi_contig_7095               ------------------------------------------------

MAL13P1.289                     ATAAAAAGTAATAAATCCTTTTCTTATGAACAAGCACAAAATGTAATA
MAL13|MAL13P1.289               ATAAAAAGTAATAAATCCTTTTCTTATGAACAAGCACAAAATGTAATA
gi|22791538|gb|BU495344.1|BU495 ------------------------------------------------
su_gi_contig_7095               ------------------------------------------------

MAL13P1.289                     GACGATAAAAATGATCAATCAGATACAGCAAAATCTTTAAGATTATTA
MAL13|MAL13P1.289               GACGATAAAAATGATCAATCAGATACAGCAAAATCTTTAAGATTATTA
gi|22791538|gb|BU495344.1|BU495 ------------------------------------------------
su_gi_contig_7095               ------------------------------------------------

MAL13P1.289                     AATAAGATAGCTAAACATTTAAAACAAAAATGGTCAAATGATGGAGCT
MAL13|MAL13P1.289               AATAAGATAGCTAAACATTTAAAACAAAAATGGTCAAATGATGGAGCT
gi|22791538|gb|BU495344.1|BU495 ------------------------------------------------
su_gi_contig_7095               ------------------------------------------------

MAL13P1.289                     TTAGAATTAAGAGGTAATACAGAAGTACTATTTGAATTTGAAGCTAAT
MAL13|MAL13P1.289               TTAGAATTAAGAGGTAATACAGAAGTACTATTTGAATTTGAAGCTAAT
gi|22791538|gb|BU495344.1|BU495 ------------------------------------------------
su_gi_contig_7095               ------------------------------------------------

MAL13P1.289                     GATTTTTCTAAAGCAAAAAATTTGAAACCTTATGTATGTTACGAGACA
MAL13|MAL13P1.289               GATTTTTCTAAAGCAAAAAATTTGAAACCTTATGTATGTTACGAGACA
gi|22791538|gb|BU495344.1|BU495 ------------------------------------------------
su_gi_contig_7095               ------------------------------------------------

MAL13P1.289                     AATAAATTAATTGAAGCATTTATGCTTTTAGCTAACAGATCAGTAGCT
MAL13|MAL13P1.289               AATAAATTAATTGAAGCATTTATGCTTTTAGCTAACAGATCAGTAGCT
gi|22791538|gb|BU495344.1|BU495 ------------------------------------------------
su_gi_contig_7095               ------------------------------------------------

MAL13P1.289                     AGAATTATATTTCAAAACTTTAAAGCAGCTAGTGTCTTAAGAAGACAT
MAL13|MAL13P1.289               AGAATTATATTTCAAAACTTTAAAGCAGCTAGTGTCTTAAGAAGACAT
gi|22791538|gb|BU495344.1|BU495 ------------------------------------------------
su_gi_contig_7095               ------------------------------------------------

MAL13P1.289                     CCTCCGCCTAAACATGAATATTTAAAAGAATTAAATGACTATTTAAAA
MAL13|MAL13P1.289               CCTCCGCCTAAACATGAATATTTAAAAGAATTAAATGACTATTTAAAA
gi|22791538|gb|BU495344.1|BU495 ------------------------------------------------
su_gi_contig_7095               ------------------------------------------------

MAL13P1.289                     ACTATACAGGTTTTTGATTTTAAATATAATACATCTAAAGACTTATCT
MAL13|MAL13P1.289               ACTATACAGGTTTTTGATTTTAAATATAATACATCTAAAGACTTATCT
gi|22791538|gb|BU495344.1|BU495 ------------------------------------------------
su_gi_contig_7095               ------------------------------------------------

MAL13P1.289                     CATTCTATTAATAATATTAATTTAAAAAATGATAATATTTTATCCAAT
MAL13|MAL13P1.289               CATTCTATTAATAATATTAATTTAAAAAATGATAATATTTTATCCAAT
gi|22791538|gb|BU495344.1|BU495 ------------------------------------------------
su_gi_contig_7095               ------------------------------------------------

MAL13P1.289                     ATATTAAAAGTTATGGTAACAAAATGTATGAATGAAGCTGTATTTATT
MAL13|MAL13P1.289               ATATTAAAAGTTATGGTAACAAAATGTATGAATGAAGCTGTATTTATT
gi|22791538|gb|BU495344.1|BU495 ------------------------------------------TTTATT
su_gi_contig_7095               ------------------------------------------TTTATT

MAL13P1.289                     TCAGGATATAATGTACATAATAATGATATGTTAAGACATTATGGTTTA
MAL13|MAL13P1.289               TCAGGATATAATGTACATAATAATGATATGTTAAGACATTATGGTTTA
gi|22791538|gb|BU495344.1|BU495 TCAGGATATAATGTACATAATAATGATATGTTAAGACATTATGGTTTA
su_gi_contig_7095               TCAGGATATAATGTACATAATAATGATATGTTAAGACATTATGGTTTA

MAL13P1.289                     GCTGCTGATATATATACATTTTTTACATCTCCTATTAGACGATATGCT
MAL13|MAL13P1.289               GCTGCTGATATATATACATTTTTTACATCTCCTATTAGACGATATGCT
gi|22791538|gb|BU495344.1|BU495 GCTGCTGATATATATACATTTTTTACATCTCCTATTAGACGATATGCT
su_gi_contig_7095               GCTGCTGATATATATACATTTTTTACATCTCCTATTAGACGATATGCT

MAL13P1.289                     GACATTATGGTTCATAGGATATTAAATCATATATATCAAATTGAAGAA
MAL13|MAL13P1.289               GACATTATGGTTCATAGGATATTAAATCATATATATCAAATTGAAGAA
gi|22791538|gb|BU495344.1|BU495 GACATTATGGTTCATAGGATATTAAATCATATATATCAAATTGAAGAA
su_gi_contig_7095               GACATTATGGTTCATAGGATATTAAATCATATATATCAAATTGAAGAA

MAL13P1.289                     CTAGATAAAAAATATCTTGATATTATTTATTTAAATAAACAAGTCGCT
MAL13|MAL13P1.289               CTAGATAAAAAATATCTTGATATTATTTATTTAAATAAACAAGTCGCT
gi|22791538|gb|BU495344.1|BU495 CTAGATAAAAAATATCTTGATATTATTTATTTAAATAAACAAGTCGCT
su_gi_contig_7095               CTAGATAAAAAATATCTTGATATTATTTATTTAAATAAACAAGTCGCT

MAL13P1.289                     TTATTAAATGATAAATATAGAAATGCAAGATTTGCATCAAGAGCTTCT
MAL13|MAL13P1.289               TTATTAAATGATAAATATAGAAATGCAAGATTTGCATCAAGAGCTTCT
gi|22791538|gb|BU495344.1|BU495 TTATTAAATGATAAATATAGAAATGCAAGATTTGCATCAAGAGCTTCT
su_gi_contig_7095               TTATTAAATGATAAATATAGAAATGCAAGATTTGCATCAAGAGCTTCT

MAL13P1.289                     GTTGATTTCTTTTCTTATCTTTATATTAAAAAAATTGGTAATCAAATT
MAL13|MAL13P1.289               GTTGATTTCTTTTCTTATCTTTATATTAAAAAAATTGGTAATCAAATT
gi|22791538|gb|BU495344.1|BU495 GTTGATTTCTTTTCTTATCTTTATATTAAAAAAATTGGTAATCAAATT
su_gi_contig_7095               GTTGATTTCTTTTCTTATCTTTATATTAAAAAAATTGGTAATCAAATT

MAL13P1.289                     ACGAACGCGGTAATAACAAATTTAAAAAAAAATGGTATACAGATATTT
MAL13|MAL13P1.289               ACGAACGCGGTAATAACAAATTTAAAAAAAAATG--------------
gi|22791538|gb|BU495344.1|BU495 ACGAACGCGGTAATAACAAATTTAAAAAAAAATGGTATACAGATATTT
su_gi_contig_7095               ACGAACGCGGTAATAACAAATTTAAAAAAAAATGGTATACAGATATTT

MAL13P1.289                     CTAATTGATTACTTTACAGAAGGTATATGTTATTTAAAAAGAAAAGAT
MAL13|MAL13P1.289               -------------------AAGGTATATGTTATTTAAAAAGAAAAGAT
gi|22791538|gb|BU495344.1|BU495 CTAATTGATTACTTTACAGAAGGTATATGTTATTTAAAAAGAAAAGAT
su_gi_contig_7095               CTAATTGATTACTTTACAGAAGGTATATGTTATTTAAAAAGAAAAGAT

MAL13P1.289                     GGTTTTCTTTTTGATGAAAAAAAAAAACGATTCATTAAAATTGATAAA
MAL13|MAL13P1.289               GGTTTTCTTTTTGATGAAAAAAAAAAACGATTCATTAAAATTGATAAA
gi|22791538|gb|BU495344.1|BU495 GGTTTTCTTTTTGATGAAAAAAAAAAACGATTCATTAAAATTGATAAA
su_gi_contig_7095               GGTTTTCTTTTTGATGAAAAAAAAAAACGATTCATTAAAATTGATAAA

MAL13P1.289                     TATAAAAATGAATTGTTCCATTTAAGCTTTTATGATAAAATACAAGTA
MAL13|MAL13P1.289               TATAAAAATGAATTGTTCCATTTAAGCTTTTATGATAAAATACAAGTA
gi|22791538|gb|BU495344.1|BU495 TATAAAAATGAATTGTTCCATTTAAGCTTTTATGATAAAATACAAGTA
su_gi_contig_7095               TATAAAAATGAATTGTTCCATTTAAGCTTTTATGATAAAATACAAGTA

MAL13P1.289                     CATATGCAGGTGGATAATTATGACATCAAATGTCAAAATCATTTTATT
MAL13|MAL13P1.289               CATATGCAGGTGGATAATTATGACATCAAATGTCAAAATCATTTTATT
gi|22791538|gb|BU495344.1|BU495 CATATGCAGGTGGATAATTATGACATCAAATGTCAAAATCATTTTATT
su_gi_contig_7095               CATATGCAGGTGGATAATTATGACATCAAATGTCAAAATCATTTTATT

MAL13P1.289                     TTTATTAAGAAAATATAAATACCTATGGAATTAATAATATGTGTACAG
MAL13|MAL13P1.289               TTTATTAAGAAAATATAA------------------------------
gi|22791538|gb|BU495344.1|BU495 TTTATTAAGAAAATATAAATACCTATGGAATTAATAATATGTGTACAG
su_gi_contig_7095               TTTATTAAGAAAATATAAATACCTATGGAATTAATAATATGTGTACAG

MAL13P1.289                     ACACAAAATATATACATATATATATATATATATATATATATATATATA
MAL13|MAL13P1.289               ------------------------------------------------
gi|22791538|gb|BU495344.1|BU495 AC----------------------------------------------
su_gi_contig_7095               AC----------------------------------------------

MAL13P1.289                     TATATATATATGTGTATATATTTTATTTTATATCTTTAACCTAATATA
MAL13|MAL13P1.289               ------------------------------------------------
gi|22791538|gb|BU495344.1|BU495 ------------------------------------------------
su_gi_contig_7095               ------------------------------------------------

MAL13P1.289                     TATAGACAATTTTTTTTTATGATATTATAAAATATAAAGGATTAAAAA
MAL13|MAL13P1.289               ------------------------------------------------
gi|22791538|gb|BU495344.1|BU495 ------------------------------------------------
su_gi_contig_7095               ------------------------------------------------

MAL13P1.289                     AAAATAATAATGTTACCATTGGGTTGTTTGTTTTATTATATTTTTATT
MAL13|MAL13P1.289               ------------------------------------------------
gi|22791538|gb|BU495344.1|BU495 ------------------------------------------------
su_gi_contig_7095               ------------------------------------------------

MAL13P1.289                     GTGTATACATTTTTAATTTATTTTCTTAAATTTTTTAATATTTTTCGT
MAL13|MAL13P1.289               ------------------------------------------------
gi|22791538|gb|BU495344.1|BU495 ------------------------------------------------
su_gi_contig_7095               ------------------------------------------------

MAL13P1.289                     TTACAAAAAAAAAACATTAATTAGAAAAAAAAAAAAAAAAATTAATAT
MAL13|MAL13P1.289               ------------------------------------------------
gi|22791538|gb|BU495344.1|BU495 ------------------------------------------------
su_gi_contig_7095               ------------------------------------------------

MAL13P1.289                     TCTTATATACATTTATTTAATATGTATAGAAAAAATAGAATATTAAAA
MAL13|MAL13P1.289               ------------------------------------------------
gi|22791538|gb|BU495344.1|BU495 ------------------------------------------------
su_gi_contig_7095               ------------------------------------------------

MAL13P1.289                     AAAAGTTCATTTGAAAAATTAAAACATATAATTAAAAACAATCTTATT
MAL13|MAL13P1.289               ------------------------------------------------
gi|22791538|gb|BU495344.1|BU495 ------------------------------------------------
su_gi_contig_7095               ------------------------------------------------

MAL13P1.289                     TATATATTTTAAAAAATATAGCATAATAAAATAAATATTATATATATA
MAL13|MAL13P1.289               ------------------------------------------------
gi|22791538|gb|BU495344.1|BU495 ------------------------------------------------
su_gi_contig_7095               ------------------------------------------------

MAL13P1.289                     TATATATATATATATATATATAAATGTGTATATATAACATATTTCTTA
MAL13|MAL13P1.289               ------------------------------------------------
gi|22791538|gb|BU495344.1|BU495 ------------------------------------------------
su_gi_contig_7095               ------------------------------------------------

MAL13P1.289                     TATAAAAAAATAAAATAAAAGAAAGGAAATATGAAACAACGAAAAAAT
MAL13|MAL13P1.289               ------------------------------------------------
gi|22791538|gb|BU495344.1|BU495 ------------------------------------------------
su_gi_contig_7095               ------------------------------------------------

MAL13P1.289                     AAATGAATAAAGGAAAATAGGTATCGAATTAAAAAACATATTATTTAT
MAL13|MAL13P1.289               ------------------------------------------------
gi|22791538|gb|BU495344.1|BU495 ------------------------------------------------
su_gi_contig_7095               ------------------------------------------------

MAL13P1.289                     GTATAACATATTGTGAAAAATGAAAAAAAATTATATCATCATTACTTG
MAL13|MAL13P1.289               ------------------------------------------------
gi|22791538|gb|BU495344.1|BU495 ------------------------------------------------
su_gi_contig_7095               ------------------------------------------------

MAL13P1.289                     AAATCACATATAGTCTTTTATATTTTCCTGTATATAATATATATAACA
MAL13|MAL13P1.289               ------------------------------------------------
gi|22791538|gb|BU495344.1|BU495 ------------------------------------------------
su_gi_contig_7095               ------------------------------------------------

MAL13P1.289                     TTTCTTATATATATATATATATATATATATATATATATATGTATATGA
MAL13|MAL13P1.289               ------------------------------------------------
gi|22791538|gb|BU495344.1|BU495 ------------------------------------------------
su_gi_contig_7095               ------------------------------------------------

MAL13P1.289                     ATTCTAAGAAACTTTATAAAAACCAAAAAAAAAGATAAATCAAAAAAA
MAL13|MAL13P1.289               ------------------------------------------------
gi|22791538|gb|BU495344.1|BU495 ------------------------------------------------
su_gi_contig_7095               ------------------------------------------------

MAL13P1.289                     ACATAATACTTAATTTAACAACATTGTATATATATATATATATATATA
MAL13|MAL13P1.289               ------------------------------------------------
gi|22791538|gb|BU495344.1|BU495 ------------------------------------------------
su_gi_contig_7095               ------------------------------------------------

MAL13P1.289                     TATAAATTTTATTTTATATATTAATTATTCCATTTAAAAATTAAATGA
MAL13|MAL13P1.289               ------------------------------------------------
gi|22791538|gb|BU495344.1|BU495 ------------------------------------------------
su_gi_contig_7095               ------------------------------------------------

MAL13P1.289                     AATATGGATATAGGTTTATTAAAAAAAAAAAAAAAAAAAAGAATATTT
MAL13|MAL13P1.289               ------------------------------------------------
gi|22791538|gb|BU495344.1|BU495 ------------------------------------------------
su_gi_contig_7095               ------------------------------------------------

MAL13P1.289                     ATATAACTATTATATAAAATTATATATATATATATATATATATATATT
MAL13|MAL13P1.289               ------------------------------------------------
gi|22791538|gb|BU495344.1|BU495 ------------------------------------------------
su_gi_contig_7095               ------------------------------------------------

MAL13P1.289                     CTATATTCTAAATAAATAGGAAAATAATAATATAAAACATTTTGATTA
MAL13|MAL13P1.289               ------------------------------------------------
gi|22791538|gb|BU495344.1|BU495 ------------------------------------------------
su_gi_contig_7095               ------------------------------------------------

MAL13P1.289                     TATCGAAAGGAGAAAATATATTTTTATAATAAAAAAAATGTATATATG
MAL13|MAL13P1.289               ------------------------------------------------
gi|22791538|gb|BU495344.1|BU495 ------------------------------------------------
su_gi_contig_7095               ------------------------------------------------

MAL13P1.289                     GAAGTAGAATATGGAAAGGAAAAGTAAATAAAATATATAAAAATAAAG
MAL13|MAL13P1.289               ------------------------------------------------
gi|22791538|gb|BU495344.1|BU495 ------------------------------------------------
su_gi_contig_7095               ------------------------------------------------

MAL13P1.289                     GAATCAAAATATATATATAAATACTATATAAACGTTTTTATATAAATA
MAL13|MAL13P1.289               ------------------------------------------------
gi|22791538|gb|BU495344.1|BU495 ------------------------------------------------
su_gi_contig_7095               ------------------------------------------------

MAL13P1.289                     AACGTAATTTTCTTTTTGGAATAGAAATGATTAAAACTTGAGAAATAC
MAL13|MAL13P1.289               ------------------------------------------------
gi|22791538|gb|BU495344.1|BU495 ------------------------------------------------
su_gi_contig_7095               ------------------------------------------------

MAL13P1.289                     AAAAAAAAAAAAAAAATTAAATTAAAATGAAAACAAAAAATAAATAAA
MAL13|MAL13P1.289               ------------------------------------------------
gi|22791538|gb|BU495344.1|BU495 ------------------------------------------------
su_gi_contig_7095               ------------------------------------------------

MAL13P1.289                     AATAAAGAACCAAACCCATAAAGTATAATTCATATTTATCATTTAACT
MAL13|MAL13P1.289               ------------------------------------------------
gi|22791538|gb|BU495344.1|BU495 ------------------------------------------------
su_gi_contig_7095               ------------------------------------------------

MAL13P1.289                     TTTGATATAAAATAATATATACATATAAAATAATGAACATAAATTGTA
MAL13|MAL13P1.289               ------------------------------------------------
gi|22791538|gb|BU495344.1|BU495 ------------------------------------------------
su_gi_contig_7095               ------------------------------------------------

MAL13P1.289                     GGTGTCAAAGAATATAAATATATATATATATGAATATATATATATATA
MAL13|MAL13P1.289               ------------------------------------------------
gi|22791538|gb|BU495344.1|BU495 ------------------------------------------------
su_gi_contig_7095               ------------------------------------------------

MAL13P1.289                     TATATATATATATAATACAACAGAATAAAATAAGACCATTGAGCAAAT
MAL13|MAL13P1.289               ------------------------------------------------
gi|22791538|gb|BU495344.1|BU495 ------------------------------------------------
su_gi_contig_7095               ------------------------------------------------

MAL13P1.289                     GTGTAATTCATTTTAACATGTTTTCAATA
MAL13|MAL13P1.289               -----------------------------
gi|22791538|gb|BU495344.1|BU495 -----------------------------
su_gi_contig_7095               -----------------------------

;

endblock;
