# Supplementary material for: cDNA sequences reveal considerable gene prediction inaccuracy in the Plasmodium falciparum genome
Source: BMC Genomics. 2007 Jul 27;8:255. doi: 10.1186/1471-2164-8-255 (PMC1978503; doi:10.1186/1471-2164-8-255)
Supplement: Additional file 3 — Genes with cDNA sequences not matching predicted CDS perfectly. Aligned cDNA and predicted CDS sequences can be viewed by double clicking the hyper-linked gene names in the Excel file. [file 1471-2164-8-255-S3.zip › MAL13P1.294.TXT]

#NEXUS

[!This data assembled using Sequencher, from Gene Codes Corporation.]
begin data;
   dimensions ntax=4 nchar=5719;
   format datatype=dna gap=- interleave=yes;
   matrix

MAL13P1.294                     TTCATATAAATGATCAATTCGAAAATAATGTAAATGAAAAAATTCTTA
MAL13|MAL13P1.294               ------------------------------------------------
su_gi_contig_7311               ------------------------------------------------
gi|21687599|gb|BQ633446.1|BQ633 ------------------------------------------------

MAL13P1.294                     CGAATAGTGAACATTTTGATATGAAAATGGTATCTATTATTTTATTAG
MAL13|MAL13P1.294               ------------------------------------------------
su_gi_contig_7311               ------------------------------------------------
gi|21687599|gb|BQ633446.1|BQ633 ------------------------------------------------

MAL13P1.294                     ATATGTTAAAACTAATATTGTGTAGATATTATATCTTATATTTAAATG
MAL13|MAL13P1.294               ------------------------------------------------
su_gi_contig_7311               ------------------------------------------------
gi|21687599|gb|BQ633446.1|BQ633 ------------------------------------------------

MAL13P1.294                     ACCCAGAAAAAATTCAAATTATGACAATGAGACTTTCACTAAAAAATT
MAL13|MAL13P1.294               ------------------------------------------------
su_gi_contig_7311               ------------------------------------------------
gi|21687599|gb|BQ633446.1|BQ633 ------------------------------------------------

MAL13P1.294                     CAGATAATCATATTAATAGTTATAATATTACTATATGTATTATTTTAA
MAL13|MAL13P1.294               ------------------------------------------------
su_gi_contig_7311               ------------------------------------------------
gi|21687599|gb|BQ633446.1|BQ633 ------------------------------------------------

MAL13P1.294                     CACTCAAATATATTTATGAAAATATTGGTTATAACCAACTATTATTTT
MAL13|MAL13P1.294               ------------------------------------------------
su_gi_contig_7311               ------------------------------------------------
gi|21687599|gb|BQ633446.1|BQ633 ------------------------------------------------

MAL13P1.294                     CCGTAAAAGATTTGTATCAAATATTTTCAGAACTTAATAACCATCCGG
MAL13|MAL13P1.294               ------------------------------------------------
su_gi_contig_7311               ------------------------------------------------
gi|21687599|gb|BQ633446.1|BQ633 ------------------------------------------------

MAL13P1.294                     ATGATGAAATAGAATATATATCCAAACAGTGGTTTAATACAATAAGGA
MAL13|MAL13P1.294               ------------------------------------------------
su_gi_contig_7311               ------------------------------------------------
gi|21687599|gb|BQ633446.1|BQ633 ------------------------------------------------

MAL13P1.294                     AAAATTCAGAAGTAGGAAATATTTAATTATAAATGTAGCGTCATATAT
MAL13|MAL13P1.294               ------------------------------------------------
su_gi_contig_7311               ------------------------------------------------
gi|21687599|gb|BQ633446.1|BQ633 ------------------------------------------------

MAL13P1.294                     AGGACGGGAAGAAAAAAATAAATAAATATATATATATATATATATATA
MAL13|MAL13P1.294               ------------------------------------------------
su_gi_contig_7311               ------------------------------------------------
gi|21687599|gb|BQ633446.1|BQ633 ------------------------------------------------

MAL13P1.294                     TATATATATATTCTTATATTAATGTCGCATGACCATATACAATATGTG
MAL13|MAL13P1.294               ------------------------------------------------
su_gi_contig_7311               ------------------------------------------------
gi|21687599|gb|BQ633446.1|BQ633 ------------------------------------------------

MAL13P1.294                     TACTTCATAATATCCTTCTAATTATTTTATTTTATTATTATTATTTTT
MAL13|MAL13P1.294               ------------------------------------------------
su_gi_contig_7311               ------------------------------------------------
gi|21687599|gb|BQ633446.1|BQ633 ------------------------------------------------

MAL13P1.294                     TTTTTGTAATTTTATAAAATAATATATATATATGAATATTTCTTAATT
MAL13|MAL13P1.294               ------------------------------------------------
su_gi_contig_7311               ------------------------------------------------
gi|21687599|gb|BQ633446.1|BQ633 ------------------------------------------------

MAL13P1.294                     TTTTATATATCATTTTATTAATACATTTATATATATATATATATATAT
MAL13|MAL13P1.294               ------------------------------------------------
su_gi_contig_7311               ------------------------------------------------
gi|21687599|gb|BQ633446.1|BQ633 ------------------------------------------------

MAL13P1.294                     ATATAATACATTTTGTAGACTCTTGTATATTTCCAATTTTAATATAAA
MAL13|MAL13P1.294               ------------------------------------------------
su_gi_contig_7311               ------------------------------------------------
gi|21687599|gb|BQ633446.1|BQ633 ------------------------------------------------

MAL13P1.294                     AAAAAAAACTGAAGAACTATAATTTGAAATAAATATCAATAAAAAAAA
MAL13|MAL13P1.294               ------------------------------------------------
su_gi_contig_7311               ------------------------------------------------
gi|21687599|gb|BQ633446.1|BQ633 ------------------------------------------------

MAL13P1.294                     AAAAAAAAAAAAAAAAAAATTCATTTTAATATTTAATTTTGATGTAAT
MAL13|MAL13P1.294               ------------------------------------------------
su_gi_contig_7311               ------------------------------------------------
gi|21687599|gb|BQ633446.1|BQ633 ------------------------------------------------

MAL13P1.294                     TAAAAACAATTTAAAATTATTCACATGTCATATATTATCTTAATTTTT
MAL13|MAL13P1.294               ------------------------------------------------
su_gi_contig_7311               ------------------------------------------------
gi|21687599|gb|BQ633446.1|BQ633 ------------------------------------------------

MAL13P1.294                     CTTTTTAAACGTGAAGAAAAACGAAAACTTATAAATTTTTAAAAATAT
MAL13|MAL13P1.294               ------------------------------------------------
su_gi_contig_7311               ------------------------------------------------
gi|21687599|gb|BQ633446.1|BQ633 ------------------------------------------------

MAL13P1.294                     AAATTAATAAATATATGAAATAGAATGATTTATTTTTTCTGCTTTCCC
MAL13|MAL13P1.294               ------------------------------------------------
su_gi_contig_7311               ------------------------------------------------
gi|21687599|gb|BQ633446.1|BQ633 ------------------------------------------------

MAL13P1.294                     CTTTAAAAATAGGCTATTTTACATAAAAATAAATAAATGAAATAATAT
MAL13|MAL13P1.294               ------------------------------------------------
su_gi_contig_7311               ------------------------------------------------
gi|21687599|gb|BQ633446.1|BQ633 ------------------------------------------------

MAL13P1.294                     ATATATATATATATATATATGTATACTTACATTTATGTATGTATTATA
MAL13|MAL13P1.294               ------------------------------------------------
su_gi_contig_7311               ------------------------------------------------
gi|21687599|gb|BQ633446.1|BQ633 ------------------------------------------------

MAL13P1.294                     TTAATAATTCTAACGAATTTAGAACAAGGTAAATTTCATAAACTTATT
MAL13|MAL13P1.294               ------------------------------------------------
su_gi_contig_7311               ------------------------------------------------
gi|21687599|gb|BQ633446.1|BQ633 ------------------------------------------------

MAL13P1.294                     ATTATATCCCTTTCTTTTATTTTTCATATATGTATATATACTTATACT
MAL13|MAL13P1.294               ------------------------------------------------
su_gi_contig_7311               ------------------------------------------------
gi|21687599|gb|BQ633446.1|BQ633 ------------------------------------------------

MAL13P1.294                     TCTTAAAAGGTCGCATTACAGTAATGTTAATTATTCATATTTATTCAT
MAL13|MAL13P1.294               ------------------------------------------------
su_gi_contig_7311               ------------------------------------------------
gi|21687599|gb|BQ633446.1|BQ633 ------------------------------------------------

MAL13P1.294                     CTGTATTTTTTACAACATATAATTTTATTATTATTTATTTATTTAATT
MAL13|MAL13P1.294               ------------------------------------------------
su_gi_contig_7311               ------------------------------------------------
gi|21687599|gb|BQ633446.1|BQ633 ------------------------------------------------

MAL13P1.294                     TTTTTTTTTTTTATTAATATAGGGAAAAAATGATTTTTTCATATTCTT
MAL13|MAL13P1.294               ------------------------------------------------
su_gi_contig_7311               ------------------------------------------------
gi|21687599|gb|BQ633446.1|BQ633 ------------------------------------------------

MAL13P1.294                     TATTGGAATAATTTATTATCAAATATATATCCTTACAACATCTTTAAA
MAL13|MAL13P1.294               ------------------------------------------------
su_gi_contig_7311               ------------------------------------------------
gi|21687599|gb|BQ633446.1|BQ633 ------------------------------------------------

MAL13P1.294                     AAAAAAAAAAAAAAAATTATGTTGAATATTATTGTATTATCATAATAC
MAL13|MAL13P1.294               ------------------------------------------------
su_gi_contig_7311               ------------------------------------------------
gi|21687599|gb|BQ633446.1|BQ633 ------------------------------------------------

MAL13P1.294                     ATATAATTAATACATACACAATTATGCCATATATATAATTTCTAAAAG
MAL13|MAL13P1.294               ------------------------------------------------
su_gi_contig_7311               ------------------------------------------------
gi|21687599|gb|BQ633446.1|BQ633 ------------------------------------------------

MAL13P1.294                     AAGTATATATATTTTTTATATTTATTTATAAATGTATTTTACATCCGG
MAL13|MAL13P1.294               ------------------------------------------------
su_gi_contig_7311               ------------------------------------------------
gi|21687599|gb|BQ633446.1|BQ633 ------------------------------------------------

MAL13P1.294                     TTTTAAATAAAATGGGATTATTAGAGGTATATAAATGTTTCAAAATAG
MAL13|MAL13P1.294               -----------ATGGGATTATTAGAG----------------------
su_gi_contig_7311               ------------------------------------------------
gi|21687599|gb|BQ633446.1|BQ633 ------------------------------------------------

MAL13P1.294                     TCTATTAAATTTATTATTATATTTTTTTTATTTAGAAAATTAAATATA
MAL13|MAL13P1.294               ------------------------------------------------
su_gi_contig_7311               ------------------------------------------------
gi|21687599|gb|BQ633446.1|BQ633 ------------------------------------------------

MAL13P1.294                     ATATATTTAAATTACAACAATAATGAGTACTATATCATTGTACGTTTT
MAL13|MAL13P1.294               ------------------------------------------------
su_gi_contig_7311               ------------------------------------------------
gi|21687599|gb|BQ633446.1|BQ633 ------------------------------------------------

MAL13P1.294                     TTTTTTTTTTTTTAACAGAAAATCAAAGAAATAGAGGCCGAAATGGCC
MAL13|MAL13P1.294               ------------------AAAATCAAAGAAATAGAGGCCGAAATGGCC
su_gi_contig_7311               ------------------------------------------------
gi|21687599|gb|BQ633446.1|BQ633 ------------------------------------------------

MAL13P1.294                     CGGACTCAAAAAAATAAGGCAACAGAGGTAAAATTAATATATATATAT
MAL13|MAL13P1.294               CGGACTCAAAAAAATAAGGCAACAGAG---------------------
su_gi_contig_7311               ------------------------------------------------
gi|21687599|gb|BQ633446.1|BQ633 ------------------------------------------------

MAL13P1.294                     ATATATATATATATGTATTTATTTATTTATTTATTTATTTGTTATGTA
MAL13|MAL13P1.294               ------------------------------------------------
su_gi_contig_7311               ------------------------------------------------
gi|21687599|gb|BQ633446.1|BQ633 ------------------------------------------------

MAL13P1.294                     TTATTTATCTTCTTCTTTTCTCCTTTCTTAGTATCACTTGGGTCAATT
MAL13|MAL13P1.294               -------------------------------TATCACTTGGGTCAATT
su_gi_contig_7311               ------------------------------------------------
gi|21687599|gb|BQ633446.1|BQ633 ------------------------------------------------

MAL13P1.294                     AAAGGCAAAACTTGCCAAATATAGGTACATATATATTTATACATATTA
MAL13|MAL13P1.294               AAAGGCAAAACTTGCCAAATATAG------------------------
su_gi_contig_7311               ------------------------------------------------
gi|21687599|gb|BQ633446.1|BQ633 ------------------------------------------------

MAL13P1.294                     CTCTATATTTTTAAGACTTATATTACTTGTACATGTATTATGAATCGT
MAL13|MAL13P1.294               ------------------------------------------------
su_gi_contig_7311               ------------------------------------------------
gi|21687599|gb|BQ633446.1|BQ633 ------------------------------------------------

MAL13P1.294                     TATAACAGTCTGACCTATATATGTACATATATATTACACTTAGTATAT
MAL13|MAL13P1.294               ------------------------------------------------
su_gi_contig_7311               ------------------------------------------------
gi|21687599|gb|BQ633446.1|BQ633 ------------------------------------------------

MAL13P1.294                     ATATTATCTCTTTGTATTCTTATTTATTGTTATAGGTCACAATTACTT
MAL13|MAL13P1.294               -----------------------------------GTCACAATTACTT
su_gi_contig_7311               ------------------------------------------------
gi|21687599|gb|BQ633446.1|BQ633 ------------------------------------------------

MAL13P1.294                     GAGGCTCCTAAGGCAGGGAAAAAAGGAGAAGGATTTGATGTTCAAAGG
MAL13|MAL13P1.294               GAGGCTCCTAAGGCAGGGAAAAAAGGAGAAGGATTTGATGTTCAAAG-
su_gi_contig_7311               ------------------------------------------------
gi|21687599|gb|BQ633446.1|BQ633 ------------------------------------------------

MAL13P1.294                     TTAAAAAAAAAAAAAAAAAAAAAAATGTAAATTCATATACCATAATAT
MAL13|MAL13P1.294               ------------------------------------------------
su_gi_contig_7311               ------------------------------------------------
gi|21687599|gb|BQ633446.1|BQ633 ------------------------------------------------

MAL13P1.294                     TATATTATTAAAACACAAATAGAAATATTTGTTATTTATATTGTTACA
MAL13|MAL13P1.294               ------------------------------------------------
su_gi_contig_7311               ------------------------------------------------
gi|21687599|gb|BQ633446.1|BQ633 ------------------------------------------------

MAL13P1.294                     CTTTTTTTTTTTTTTTTTTTTTTTTATCCTTATATATATAGACAAGGT
MAL13|MAL13P1.294               -----------------------------------------ACAAGGT
su_gi_contig_7311               ------------------------------------------------
gi|21687599|gb|BQ633446.1|BQ633 ------------------------------------------------

MAL13P1.294                     GATGCAAGAATATGTTTAATTGGATTTCCATCAGTTGGAAAATCAACA
MAL13|MAL13P1.294               GATGCAAGAATATGTTTAATTGGATTTCCATCAGTTGGAAAATCAACA
su_gi_contig_7311               ------------------------------------------------
gi|21687599|gb|BQ633446.1|BQ633 ------------------------------------------------

MAL13P1.294                     CTATTATCAAAAATAACAAGTACAACATCAGAAGTGGCCGATTATGAA
MAL13|MAL13P1.294               CTATTATCAAAAATAACAAGTACAACATCAGAAGTGGCCGATTATGAA
su_gi_contig_7311               ------------------------------------------------
gi|21687599|gb|BQ633446.1|BQ633 ------------------------------------------------

MAL13P1.294                     TTTACAACCTTAACATGTAAACCTGGTAATATACATAGAGGAAATGTT
MAL13|MAL13P1.294               TTTACAACCTTAACATGTAAACCTG-----------------------
su_gi_contig_7311               ------------------------------------------------
gi|21687599|gb|BQ633446.1|BQ633 ------------------------------------------------

MAL13P1.294                     GAGTTAATATAAAAAAAAATTACATAATCATAAATACATATAAATATA
MAL13|MAL13P1.294               ------------------------------------------------
su_gi_contig_7311               ------------------------------------------------
gi|21687599|gb|BQ633446.1|BQ633 ------------------------------------------------

MAL13P1.294                     TACATATATATATTTATATATATATATATATAATTATATTTGATTTTA
MAL13|MAL13P1.294               ------------------------------------------------
su_gi_contig_7311               ------------------------------------------------
gi|21687599|gb|BQ633446.1|BQ633 ------------------------------------------------

MAL13P1.294                     TAGGTATAATAAGTTATAAGGATTCAAAAATTCAACTACTCGATCTTC
MAL13|MAL13P1.294               ---GTATAATAAGTTATAAGGATTCAAAAATTCAACTACTCGATCTTC
su_gi_contig_7311               ------------------------------------------------
gi|21687599|gb|BQ633446.1|BQ633 ------------------------------------------------

MAL13P1.294                     CTGGAATTATTCAAGGAGCTTCAGAAGGGCGTGGACGTGGAAGACAAG
MAL13|MAL13P1.294               CTGGAATTATTCAAGGAGCTTCAGAAGGGCGTGGACGTGGAAGACAA-
su_gi_contig_7311               ------------------------------------------------
gi|21687599|gb|BQ633446.1|BQ633 ------------------------------------------------

MAL13P1.294                     TACATATAAATGAAAAAAAATATATATATATATATATATATAAAATTT
MAL13|MAL13P1.294               ------------------------------------------------
su_gi_contig_7311               ------------------------------------------------
gi|21687599|gb|BQ633446.1|BQ633 ------------------------------------------------

MAL13P1.294                     TATATGATTATACATGTATTTTCTTCAAACACAATTATGATATTAATT
MAL13|MAL13P1.294               ------------------------------------------------
su_gi_contig_7311               ------------------------------------------------
gi|21687599|gb|BQ633446.1|BQ633 ------------------------------------------------

MAL13P1.294                     TTTTTCTTACGTAACTTTCTTAGGTCATTGCTGTAGCTAAATCGTGCG
MAL13|MAL13P1.294               -----------------------GTCATTGCTGTAGCTAAATCGTGCG
su_gi_contig_7311               ------------------------------------------------
gi|21687599|gb|BQ633446.1|BQ633 ------------------------------------------------

MAL13P1.294                     ACATGATCATGATGATTTTGGATGCTACTAGAGATGATAGCCAAAAAA
MAL13|MAL13P1.294               ACATGATCATGATGATTTTGGATGCTACTAGAGATGATAGCCAAAAAA
su_gi_contig_7311               ------------------------------------------------
gi|21687599|gb|BQ633446.1|BQ633 ------------------------------------------------

MAL13P1.294                     TAAAACTAGAAAAGTAAATTTATTAATTTTCAAAAGACTGTTTTTGTG
MAL13|MAL13P1.294               TAAAACTAGAAAA-----------------------------------
su_gi_contig_7311               ------------------------------------------------
gi|21687599|gb|BQ633446.1|BQ633 ------------------------------------------------

MAL13P1.294                     TTTTATATTTTATGTTTTATTTTAATTTTTTTTTTTTTTTTTTTTTTT
MAL13|MAL13P1.294               ------------------------------------------------
su_gi_contig_7311               ------------------------------------------------
gi|21687599|gb|BQ633446.1|BQ633 ------------------------------------------------

MAL13P1.294                     TTTTAGTGAACTTAAATCTGTTGGAATAAGGATAAATCAAGAACCGCA
MAL13|MAL13P1.294               ------TGAACTTAAATCTGTTGGAATAAGGATAAATCAAGAACCGCA
su_gi_contig_7311               ------------------------------------------------
gi|21687599|gb|BQ633446.1|BQ633 ------------------------------------------------

MAL13P1.294                     GAGGGTTAAAATAGAAAAAATTTATTAATATGCACAAACGTTTTCAAT
MAL13|MAL13P1.294               GAGG--------------------------------------------
su_gi_contig_7311               ------------------------------------------------
gi|21687599|gb|BQ633446.1|BQ633 ------------------------------------------------

MAL13P1.294                     ATTTATGATTACTTAATAAATTTATATTATTTTATATAGATAACATTA
MAL13|MAL13P1.294               ---------------------------------------ATAACATTA
su_gi_contig_7311               ------------------------------------------------
gi|21687599|gb|BQ633446.1|BQ633 ------------------------------------------------

MAL13P1.294                     ACAAGGAAAAAGATGGGGGGGGTTGTTATAAATAGTACTGTACCATTG
MAL13|MAL13P1.294               ACAAGGAAAAAGATGGGGGGGGTTGTTATAAATAGTACTGTACCATTG
su_gi_contig_7311               ------------------------------------------------
gi|21687599|gb|BQ633446.1|BQ633 ------------------------------------------------

MAL13P1.294                     ACAAAGGTTCTTTAAGAAAATGTTCATTTTTAATTATTATTTTGTCTA
MAL13|MAL13P1.294               ACAAAG------------------------------------------
su_gi_contig_7311               ------------------------------------------------
gi|21687599|gb|BQ633446.1|BQ633 ------------------------------------------------

MAL13P1.294                     TCATAATATATATATATATATATATATATATATATATGTATATGCTTT
MAL13|MAL13P1.294               ------------------------------------------------
su_gi_contig_7311               ------------------------------------------------
gi|21687599|gb|BQ633446.1|BQ633 ------------------------------------------------

MAL13P1.294                     ATAATATTTTTTTTTTTTTTTTTCTTTTTTTTTATTTAGTTGGATAAT
MAL13|MAL13P1.294               ---------------------------------------TTGGATAAT
su_gi_contig_7311               ------------------------------------------------
gi|21687599|gb|BQ633446.1|BQ633 ------------------------------------------------

MAL13P1.294                     AAACTTATAATGAGTATTCTACATCAATATAAAATACACAATTGTAAT
MAL13|MAL13P1.294               AAACTTATAATGAGTATTCTACATCAATATAAAATACACAATTGTAAT
su_gi_contig_7311               ------------------------------------------------
gi|21687599|gb|BQ633446.1|BQ633 ------------------------------------------------

MAL13P1.294                     TTACTATTTAATGAAGACGCTTCTGTAAGAATATTTAGGAAAAAATGA
MAL13|MAL13P1.294               TTACTATTTAATGAAGACGCTTCT------------------------
su_gi_contig_7311               ------------------------------------------------
gi|21687599|gb|BQ633446.1|BQ633 ------------------------------------------------

MAL13P1.294                     TTATATAATATATTATATACATACTATAAATTGTAATTTATATATTTT
MAL13|MAL13P1.294               ------------------------------------------------
su_gi_contig_7311               ------------------------------------------------
gi|21687599|gb|BQ633446.1|BQ633 ------------------------------------------------

MAL13P1.294                     TTTTTATTAGGTTGATGATCTTATTGATGTTATAGAGGGGAATAGAAA
MAL13|MAL13P1.294               ----------GTTGATGATCTTATTGATGTTATAGAGGGGAATAGAAA
su_gi_contig_7311               ------------------------------------------------
gi|21687599|gb|BQ633446.1|BQ633 ------------------------------------------------

MAL13P1.294                     ATATATTAAATGCATTTATGTATATAACAAAATTGATATGCTACCCAT
MAL13|MAL13P1.294               ATATATTAAATGCATTTATGTATATAACAAAATTGATATGCTACCCAT
su_gi_contig_7311               ------------------------------------------------
gi|21687599|gb|BQ633446.1|BQ633 ------------------------------------------------

MAL13P1.294                     AGAAGATATTAATAAGATTGCATTATGGTAAGTTTAAATTATCGTTGT
MAL13|MAL13P1.294               AGAAGATATTAATAAGATTGCATTAT----------------------
su_gi_contig_7311               ------------------------------------------------
gi|21687599|gb|BQ633446.1|BQ633 ------------------------------------------------

MAL13P1.294                     TTATTTTATTAAGAGAGATAAAAAAAAAAAAAAAAATTAATCCACATA
MAL13|MAL13P1.294               ------------------------------------------------
su_gi_contig_7311               ------------------------------------------------
gi|21687599|gb|BQ633446.1|BQ633 ------------------------------------------------

MAL13P1.294                     CACTTATTTTTTATTTTCCTTTATAGTGATAATACTGTTGTTATTAGT
MAL13|MAL13P1.294               -------------------------GTGATAATACTGTTGTTATTAGT
su_gi_contig_7311               ------------------------------------------------
gi|21687599|gb|BQ633446.1|BQ633 ------------------------------------------------

MAL13P1.294                     AGCAGTAAATCTTGGAATTTAGATGTGTTAAAGGAATACATATTCCAG
MAL13|MAL13P1.294               AGCAGTAAATCTTGGAATTTAGATGTGTTAAAGGAATACATATTCCAG
su_gi_contig_7311               -----TAAATCTTGGAATTTAGATGTGTTAAAGGAATACATATTCCAG
gi|21687599|gb|BQ633446.1|BQ633 -----TAAATCTTGGAATTTAGATGTGTTAAAGGAATACATATTCCAG

MAL13P1.294                     AAGCTAGAAATTATTAGAGTTTATACAAAAGTTCGTAAAGAAAAACCA
MAL13|MAL13P1.294               AAGCTAGAAATTATTAGAGTTTATACAAAAGTTCGTAAAGAAAAACCA
su_gi_contig_7311               AAGCTAGAAATTATTAGAGTTTATACAAAAGTTCGTAAAGAAAAACCA
gi|21687599|gb|BQ633446.1|BQ633 AAGCTAGAAATTATTAGAGTTTATACAAAAGTTCGTAAAGAAAAACCA

MAL13P1.294                     GATTTTACAAACCCTATTACATTAACAAGACAAAGAGGTATATATATA
MAL13|MAL13P1.294               GATTTTACAAACCCTATTACATTAACAAGACAAAGAG-----------
su_gi_contig_7311               GATTTTACAAACCCTATTACATTAACAAGACAAAGAG-----------
gi|21687599|gb|BQ633446.1|BQ633 GATTTTACAAACCCTATTACATTAACAAGACAAAGAG-----------

MAL13P1.294                     TATATATATATATATATATATATATAAAGAAAAAAAAAAAAAAAAAAT
MAL13|MAL13P1.294               ------------------------------------------------
su_gi_contig_7311               ------------------------------------------------
gi|21687599|gb|BQ633446.1|BQ633 ------------------------------------------------

MAL13P1.294                     ATATATATATATATATTTTTTTTTCTGTATAATTTGTACCTAATTTTT
MAL13|MAL13P1.294               ------------------------------------------------
su_gi_contig_7311               ------------------------------------------------
gi|21687599|gb|BQ633446.1|BQ633 ------------------------------------------------

MAL13P1.294                     TATTATTTTTTATATATTTTTTTATTAGGTACACAAACCGTTGAAGCT
MAL13|MAL13P1.294               ----------------------------GTACACAAACCGTTGAAGCT
su_gi_contig_7311               ----------------------------GTACACAAACCGTTGAAGCT
gi|21687599|gb|BQ633446.1|BQ633 ----------------------------GTACACAAACCGTTGAAGCT

MAL13P1.294                     GTTCTTAACCAAATACACAAGGTAAATTCTCAATATTTTATTTTGTTA
MAL13|MAL13P1.294               GTTCTTAACCAAATACACAAGGTAAATTCTCAATATTTTATTTTGTTA
su_gi_contig_7311               GTTCTTAACCAAATACACAAG---------------------------
gi|21687599|gb|BQ633446.1|BQ633 GTTCTTAACCAAATACACAAG---------------------------

MAL13P1.294                     TTTTATTACCAAATAGTAATAATATATATATATATATATATATCCAAT
MAL13|MAL13P1.294               TTTTATTACCAAATA---------------------------------
su_gi_contig_7311               ------------------------------------------------
gi|21687599|gb|BQ633446.1|BQ633 ------------------------------------------------

MAL13P1.294                     TTTATCACATCATATTATATGTCATTTAATTTTTTAATTTATATTTAG
MAL13|MAL13P1.294               ------------------------------------------------
su_gi_contig_7311               ------------------------------------------------
gi|21687599|gb|BQ633446.1|BQ633 ------------------------------------------------

MAL13P1.294                     GATATGATTAAAGATTTTAAGTTTGCTTTGGTATGGGGAAGAAGCACT
MAL13|MAL13P1.294               GATATGATTAAAGATTTTAAGTTTGCTTTGGTATGGGGAAGAAGCACT
su_gi_contig_7311               GATATGATTAAAGATTTTAAGTTTGCTTTGGTATGGGGAAGAAGCACT
gi|21687599|gb|BQ633446.1|BQ633 GATATGATTAAAGATTTTAAGTTTGCTTTGGTATGGGGAAGAAGCACT

MAL13P1.294                     AAACACAACCCACAAAGAGTAGACTTACGTAAGTTAATAATAAAAATG
MAL13|MAL13P1.294               AAACACAACCCACAAAGAGTAGACTTAC--------------------
su_gi_contig_7311               AAACACAACCCACAAAGAGTAGACTTAC--------------------
gi|21687599|gb|BQ633446.1|BQ633 AAACACAACCCACAAAGAGTAGACTTAC--------------------

MAL13P1.294                     TGTAATATGAATTGTATATTATATTATATATATATATATATATATATG
MAL13|MAL13P1.294               ------------------------------------------------
su_gi_contig_7311               ------------------------------------------------
gi|21687599|gb|BQ633446.1|BQ633 ------------------------------------------------

MAL13P1.294                     TTAAAACATTTTGTTTTTTTTAATTTTCATTTTAATTTCAGATCACAA
MAL13|MAL13P1.294               -----------------------------------------ATCACAA
su_gi_contig_7311               -----------------------------------------ATCACAA
gi|21687599|gb|BQ633446.1|BQ633 -----------------------------------------ATCACAA

MAL13P1.294                     ACTAGCTGATGAGGATGTTATACAAATAGCAAAAAATAGCTAACTTAT
MAL13|MAL13P1.294               ACTAGCTGATGAGGATGTTATACAAATAGCAAAAAATAGCTAA-----
su_gi_contig_7311               ACTAGCTGATGAGGATGTTATACAAATAGCGAAAAATAGCTAACTTAT
gi|21687599|gb|BQ633446.1|BQ633 ACTAGCTGATGAGGATGTTATACAAATAGCGAAAAATAGCTAACTTAT

MAL13P1.294                     GTAGAATTTATGCCTACTACATATATAATTTATTATTTTATTATTTTT
MAL13|MAL13P1.294               ------------------------------------------------
su_gi_contig_7311               GTAGAATTTATGCCTACTACATATATAATTTATTATTTTATTATTTTT
gi|21687599|gb|BQ633446.1|BQ633 GTAGAATTTATGCCTACTACATATATAATTTATTATTTTATTATTTTT

MAL13P1.294                     ATTGGTGTATTTCTATTAATACTTTTTAAGTTGAATTTTTCTTTTGTT
MAL13|MAL13P1.294               ------------------------------------------------
su_gi_contig_7311               ATTGGTGTATTTCTATTAATACTTTTTAAGTTGAATTTTTCTTTTGTT
gi|21687599|gb|BQ633446.1|BQ633 ATTGGTGTATTTCTATTAATACTTTTTAAGTTGAATTTTTCTTTTGTT

MAL13P1.294                     TTCTTATCTTTTTTTTGAATATGCATATTTATTTTGTATCATTAGCAA
MAL13|MAL13P1.294               ------------------------------------------------
su_gi_contig_7311               TTCTTATCTTTTTTTTGAATATGCATATTTATT---------------
gi|21687599|gb|BQ633446.1|BQ633 TTCTTATCTTTTTTTTGAATATGCATATTTATT---------------

MAL13P1.294                     AAAAATAAATATAATTGTATATAATATATAAGTTTTAATCACTGTGGG
MAL13|MAL13P1.294               ------------------------------------------------
su_gi_contig_7311               ------------------------------------------------
gi|21687599|gb|BQ633446.1|BQ633 ------------------------------------------------

MAL13P1.294                     AATAACCACACACACACACACATATATATATATATATATATATATATA
MAL13|MAL13P1.294               ------------------------------------------------
su_gi_contig_7311               ------------------------------------------------
gi|21687599|gb|BQ633446.1|BQ633 ------------------------------------------------

MAL13P1.294                     TATATATATATTTTTTCAACATGATTATTGTTTTCTTGTTTTTGTTGT
MAL13|MAL13P1.294               ------------------------------------------------
su_gi_contig_7311               ------------------------------------------------
gi|21687599|gb|BQ633446.1|BQ633 ------------------------------------------------

MAL13P1.294                     TATACATATAATATTTTTCTATATATTTTTTTTTTATTATTGAATGAA
MAL13|MAL13P1.294               ------------------------------------------------
su_gi_contig_7311               ------------------------------------------------
gi|21687599|gb|BQ633446.1|BQ633 ------------------------------------------------

MAL13P1.294                     CTATATATTTGCGAATATAGCAAAGTAATTTTTAAACTTTTTATATAA
MAL13|MAL13P1.294               ------------------------------------------------
su_gi_contig_7311               ------------------------------------------------
gi|21687599|gb|BQ633446.1|BQ633 ------------------------------------------------

MAL13P1.294                     ATATATTCTTAATATTTTATACAGAAGTTTATAAATTTTGATAAATAC
MAL13|MAL13P1.294               ------------------------------------------------
su_gi_contig_7311               ------------------------------------------------
gi|21687599|gb|BQ633446.1|BQ633 ------------------------------------------------

MAL13P1.294                     ACAACAAAAATATGAAAAATTATATATATATTATATATATATATATTA
MAL13|MAL13P1.294               ------------------------------------------------
su_gi_contig_7311               ------------------------------------------------
gi|21687599|gb|BQ633446.1|BQ633 ------------------------------------------------

MAL13P1.294                     AAAAAAAAAAAAAAAAAAAAAAAAAAAAAAAATAAGAAGAATACTTTT
MAL13|MAL13P1.294               ------------------------------------------------
su_gi_contig_7311               ------------------------------------------------
gi|21687599|gb|BQ633446.1|BQ633 ------------------------------------------------

MAL13P1.294                     CAAATATGTATTAAAAAAGAATTTACATCCACATATGTAAGTATAAAT
MAL13|MAL13P1.294               ------------------------------------------------
su_gi_contig_7311               ------------------------------------------------
gi|21687599|gb|BQ633446.1|BQ633 ------------------------------------------------

MAL13P1.294                     AATCTAATTCTTTATAAGCTTCATTATTTTAAAATATATTTTATTATT
MAL13|MAL13P1.294               ------------------------------------------------
su_gi_contig_7311               ------------------------------------------------
gi|21687599|gb|BQ633446.1|BQ633 ------------------------------------------------

MAL13P1.294                     TAATTTTTTTTTTTTTTTTTTTTTTTTTTTTTTTCTTTTAAGCAATTA
MAL13|MAL13P1.294               ------------------------------------------------
su_gi_contig_7311               ------------------------------------------------
gi|21687599|gb|BQ633446.1|BQ633 ------------------------------------------------

MAL13P1.294                     GAGCGCTAGCAGTACTTGATTGGTATTTCCAGTTAGATGGTAATAATT
MAL13|MAL13P1.294               ------------------------------------------------
su_gi_contig_7311               ------------------------------------------------
gi|21687599|gb|BQ633446.1|BQ633 ------------------------------------------------

MAL13P1.294                     TTTTTCTTTTATAATATCGTGATATTCTATGAATTTTGGATTCGGTTA
MAL13|MAL13P1.294               ------------------------------------------------
su_gi_contig_7311               ------------------------------------------------
gi|21687599|gb|BQ633446.1|BQ633 ------------------------------------------------

MAL13P1.294                     AAATAAGTCTGAACTTACAATCTTTATCTTTCTTGTTCTTTTCAAGAT
MAL13|MAL13P1.294               ------------------------------------------------
su_gi_contig_7311               ------------------------------------------------
gi|21687599|gb|BQ633446.1|BQ633 ------------------------------------------------

MAL13P1.294                     GTTTTCTCATAGAAACAGCTTTTTTAATTAAAAAATATAAATCTTCAG
MAL13|MAL13P1.294               ------------------------------------------------
su_gi_contig_7311               ------------------------------------------------
gi|21687599|gb|BQ633446.1|BQ633 ------------------------------------------------

MAL13P1.294                     GAATAGTTGTAGCAATACCTTGAGCTCTTAAGATTCTTAAAATTTTAT
MAL13|MAL13P1.294               ------------------------------------------------
su_gi_contig_7311               ------------------------------------------------
gi|21687599|gb|BQ633446.1|BQ633 ------------------------------------------------

MAL13P1.294                     TTCCGGTAACAGATTTTACCTGTGGAATACCATAATTATCTCTTAAGG
MAL13|MAL13P1.294               ------------------------------------------------
su_gi_contig_7311               ------------------------------------------------
gi|21687599|gb|BQ633446.1|BQ633 ------------------------------------------------

MAL13P1.294                     TGGCACCTATTTGTGATGGGGTTTGTCCTTTTTTAGCTAACTTAATTA
MAL13|MAL13P1.294               ------------------------------------------------
su_gi_contig_7311               ------------------------------------------------
gi|21687599|gb|BQ633446.1|BQ633 ------------------------------------------------

MAL13P1.294                     TAGCATCCTCAATTTCTGATGGTTTTTGTTTTAACCAACTTGGTTGTT
MAL13|MAL13P1.294               ------------------------------------------------
su_gi_contig_7311               ------------------------------------------------
gi|21687599|gb|BQ633446.1|BQ633 ------------------------------------------------

MAL13P1.294                     TCCTTTTATATGGAAGTGTAGAACTAGATATACCTTTACCTTTACCGT
MAL13|MAL13P1.294               ------------------------------------------------
su_gi_contig_7311               ------------------------------------------------
gi|21687599|gb|BQ633446.1|BQ633 ------------------------------------------------

MAL13P1.294                     ACATACGTCCCATTGTGTATAATATTTTATATAACTCTTCTGTAATTT
MAL13|MAL13P1.294               ------------------------------------------------
su_gi_contig_7311               ------------------------------------------------
gi|21687599|gb|BQ633446.1|BQ633 ------------------------------------------------

MAL13P1.294                     TAATAAATATAAATATATATTATATATTAATAGAAAATATAAAATATA
MAL13|MAL13P1.294               ------------------------------------------------
su_gi_contig_7311               ------------------------------------------------
gi|21687599|gb|BQ633446.1|BQ633 ------------------------------------------------

MAL13P1.294                     TTATATATATTTGAATAGATATTAATATTTTTAATTTCAATAACAACA
MAL13|MAL13P1.294               ------------------------------------------------
su_gi_contig_7311               ------------------------------------------------
gi|21687599|gb|BQ633446.1|BQ633 ------------------------------------------------

MAL13P1.294                     TAAAATGTAATTACATATATTATATGTATAATAATATATATTTATGTA
MAL13|MAL13P1.294               ------------------------------------------------
su_gi_contig_7311               ------------------------------------------------
gi|21687599|gb|BQ633446.1|BQ633 ------------------------------------------------

MAL13P1.294                     TTTATATATTTTTTATTATTCCTTTTACAAAATATAAAATGTTGCTCA
MAL13|MAL13P1.294               ------------------------------------------------
su_gi_contig_7311               ------------------------------------------------
gi|21687599|gb|BQ633446.1|BQ633 ------------------------------------------------

MAL13P1.294                     TATAAATATATATATATAAATATTATTATTTTTTTATGTTATTCCATA
MAL13|MAL13P1.294               ------------------------------------------------
su_gi_contig_7311               ------------------------------------------------
gi|21687599|gb|BQ633446.1|BQ633 ------------------------------------------------

MAL13P1.294                     TCTTTCTATTTTGATAACATTATATATAAATAAAAAAAAAATATATAT
MAL13|MAL13P1.294               ------------------------------------------------
su_gi_contig_7311               ------------------------------------------------
gi|21687599|gb|BQ633446.1|BQ633 ------------------------------------------------

MAL13P1.294                     ATATATATATGTATACTTTTCTTTTTCTTTTTTATTATTTTTTAAAAT
MAL13|MAL13P1.294               ------------------------------------------------
su_gi_contig_7311               ------------------------------------------------
gi|21687599|gb|BQ633446.1|BQ633 ------------------------------------------------

MAL13P1.294                     TTACCTT
MAL13|MAL13P1.294               -------
su_gi_contig_7311               -------
gi|21687599|gb|BQ633446.1|BQ633 -------

;

endblock;
