# Supplementary material for: cDNA sequences reveal considerable gene prediction inaccuracy in the Plasmodium falciparum genome
Source: BMC Genomics. 2007 Jul 27;8:255. doi: 10.1186/1471-2164-8-255 (PMC1978503; doi:10.1186/1471-2164-8-255)
Supplement: Additional file 3 — Genes with cDNA sequences not matching predicted CDS perfectly. Aligned cDNA and predicted CDS sequences can be viewed by double clicking the hyper-linked gene names in the Excel file. [file 1471-2164-8-255-S3.zip › MAL13P1.30.TXT]

#NEXUS

[!This data assembled using Sequencher, from Gene Codes Corporation.]
begin data;
   dimensions ntax=4 nchar=3456;
   format datatype=dna gap=- interleave=yes;
   matrix

MAL13P1.30                      GGACAAATCAACAAATCTAAATAATTCAGATATTGTCAAACAACAAAT
MAL13|MAL13P1.30                ------------------------------------------------
su_gi_contig_7661               ------------------------------------------------
gi|21480582|gb|BQ577265.1|BQ577 ------------------------------------------------

MAL13P1.30                      AAATAATTTAAACATGTCATTACATAATAATGATCATACTATATATTT
MAL13|MAL13P1.30                ------------------------------------------------
su_gi_contig_7661               ------------------------------------------------
gi|21480582|gb|BQ577265.1|BQ577 ------------------------------------------------

MAL13P1.30                      CACTTCTAATAAAATAGGAAAAAATGAAGATATAATTAAAAAAAATAC
MAL13|MAL13P1.30                ------------------------------------------------
su_gi_contig_7661               ------------------------------------------------
gi|21480582|gb|BQ577265.1|BQ577 ------------------------------------------------

MAL13P1.30                      ATTTGATTATAAAGAAAATGCACTTTTTAAAAATAATAATTTAATAAA
MAL13|MAL13P1.30                ------------------------------------------------
su_gi_contig_7661               ------------------------------------------------
gi|21480582|gb|BQ577265.1|BQ577 ------------------------------------------------

MAL13P1.30                      TACGTATGAAGAATATAACATGATACATGTTGATACCTACAACAAATC
MAL13|MAL13P1.30                ------------------------------------------------
su_gi_contig_7661               ------------------------------------------------
gi|21480582|gb|BQ577265.1|BQ577 ------------------------------------------------

MAL13P1.30                      TAATAAGAATTTAAATAATACATTGAATCAAAACAAAGGTAATGTACA
MAL13|MAL13P1.30                ------------------------------------------------
su_gi_contig_7661               ------------------------------------------------
gi|21480582|gb|BQ577265.1|BQ577 ------------------------------------------------

MAL13P1.30                      TTTTCACGATACTATACAACAGGATATTTTAAATCACCTTTCTTTAAA
MAL13|MAL13P1.30                ------------------------------------------------
su_gi_contig_7661               ------------------------------------------------
gi|21480582|gb|BQ577265.1|BQ577 ------------------------------------------------

MAL13P1.30                      TATAGAGAATGAAAAAACAAAAAATAAAATAATAAATACAACACATCA
MAL13|MAL13P1.30                ------------------------------------------------
su_gi_contig_7661               ------------------------------------------------
gi|21480582|gb|BQ577265.1|BQ577 ------------------------------------------------

MAL13P1.30                      TAAAATAAATAATAAAACTGATAATTTATATGGTATAATAAATAACAA
MAL13|MAL13P1.30                ------------------------------------------------
su_gi_contig_7661               ------------------------------------------------
gi|21480582|gb|BQ577265.1|BQ577 ------------------------------------------------

MAL13P1.30                      TATAATTGAAAAAAATAAAATGTATATATTAGATGATAAACAACAAAA
MAL13|MAL13P1.30                ------------------------------------------------
su_gi_contig_7661               ------------------------------------------------
gi|21480582|gb|BQ577265.1|BQ577 ------------------------------------------------

MAL13P1.30                      TAATATTATGGATCAAAAAGTTATCGATATAACATTCTTTATATTAAA
MAL13|MAL13P1.30                ------------------------------------------------
su_gi_contig_7661               ------------------------------------------------
gi|21480582|gb|BQ577265.1|BQ577 ------------------------------------------------

MAL13P1.30                      TAATCAGAGCAAATTAAATTTACAGGATTTTTTCTTTTTAAAACTTAG
MAL13|MAL13P1.30                ------------------------------------------------
su_gi_contig_7661               ------------------------------------------------
gi|21480582|gb|BQ577265.1|BQ577 ------------------------------------------------

MAL13P1.30                      GAAATACAATAATTGTTTTATTTTATTTTTTACAATACTCCTTATGTA
MAL13|MAL13P1.30                ------------------------------------------------
su_gi_contig_7661               ------------------------------------------------
gi|21480582|gb|BQ577265.1|BQ577 ------------------------------------------------

MAL13P1.30                      TATAACAAAATTATTTGAAATAAAAGATCCCTTTTATTTTCATGATAA
MAL13|MAL13P1.30                ------------------------------------------------
su_gi_contig_7661               ------------------------------------------------
gi|21480582|gb|BQ577265.1|BQ577 ------------------------------------------------

MAL13P1.30                      CAAAAATTATATTTTCTTCATTCTAGTAAATTTTCTTATACTTCTTCA
MAL13|MAL13P1.30                ------------------------------------------------
su_gi_contig_7661               ------------------------------------------------
gi|21480582|gb|BQ577265.1|BQ577 ------------------------------------------------

MAL13P1.30                      AATACTTTTTTGTATAATTATTGAAATTAGGGGACTGTTTGTAACGAA
MAL13|MAL13P1.30                ------------------------------------------------
su_gi_contig_7661               ------------------------------------------------
gi|21480582|gb|BQ577265.1|BQ577 ------------------------------------------------

MAL13P1.30                      GATAAAAAATTTCCTTAACAAAAGAATAGCATACCTTTCATATGAACT
MAL13|MAL13P1.30                ------------------------------------------------
su_gi_contig_7661               ------------------------------------------------
gi|21480582|gb|BQ577265.1|BQ577 ------------------------------------------------

MAL13P1.30                      TAACATATATCTCAACCATTAAAAGAAAAAGAAAAAGAAAAAATAAAA
MAL13|MAL13P1.30                ------------------------------------------------
su_gi_contig_7661               ------------------------------------------------
gi|21480582|gb|BQ577265.1|BQ577 ------------------------------------------------

MAL13P1.30                      TAAAATAAAAAAATAAAGAATAAAAAGAATTGCTCATTGGTAGGAAAT
MAL13|MAL13P1.30                ------------------------------------------------
su_gi_contig_7661               ------------------------------------------------
gi|21480582|gb|BQ577265.1|BQ577 ------------------------------------------------

MAL13P1.30                      ATTATTACATACGTTTTGAAAAAATCGTTGAAGCATTATATATATTAT
MAL13|MAL13P1.30                ------------------------------------------------
su_gi_contig_7661               ------------------------------------------------
gi|21480582|gb|BQ577265.1|BQ577 ------------------------------------------------

MAL13P1.30                      ATATATATATATATTTTTTTTTTTTTGTCCATATATATTTTGTTAATT
MAL13|MAL13P1.30                ------------------------------------------------
su_gi_contig_7661               ------------------------------------------------
gi|21480582|gb|BQ577265.1|BQ577 ------------------------------------------------

MAL13P1.30                      TGTTTTTAAAAATTACATTACCTTATATAAGCAAAAAAACTATAAAAA
MAL13|MAL13P1.30                ------------------------------------------------
su_gi_contig_7661               ------------------------------------------------
gi|21480582|gb|BQ577265.1|BQ577 ------------------------------------------------

MAL13P1.30                      ATATTATATAATATATATGCTTATTTTATTTTTCTTTTTTTAAAAGTT
MAL13|MAL13P1.30                ------------------------------------------------
su_gi_contig_7661               ------------------------------------------------
gi|21480582|gb|BQ577265.1|BQ577 ------------------------------------------------

MAL13P1.30                      ATCTTTTATCCAACAAATTTTTTCACTTTTAATAAAAAATGTGCATAT
MAL13|MAL13P1.30                ------------------------------------------------
su_gi_contig_7661               ------------------------------------------------
gi|21480582|gb|BQ577265.1|BQ577 ------------------------------------------------

MAL13P1.30                      GAAAAGAAAGTGATTATAATATATATATATATATATATATATATATAT
MAL13|MAL13P1.30                ------------------------------------------------
su_gi_contig_7661               ------------------------------------------------
gi|21480582|gb|BQ577265.1|BQ577 ------------------------------------------------

MAL13P1.30                      ATATATATATATATATATATTTATTTATTTATATATTGATATATATTT
MAL13|MAL13P1.30                ------------------------------------------------
su_gi_contig_7661               ------------------------------------------------
gi|21480582|gb|BQ577265.1|BQ577 ------------------------------------------------

MAL13P1.30                      TGAATATAATTTTTTTTCATATATGACAAAAAAAATAAATAAAATTAA
MAL13|MAL13P1.30                ------------------------------------------------
su_gi_contig_7661               ------------------------------------------------
gi|21480582|gb|BQ577265.1|BQ577 ------------------------------------------------

MAL13P1.30                      AACCAATAAAATATTAATACATATATATATATATATATATGTATATAT
MAL13|MAL13P1.30                ------------------------------------------------
su_gi_contig_7661               ------------------------------------------------
gi|21480582|gb|BQ577265.1|BQ577 ------------------------------------------------

MAL13P1.30                      TTTTTTTATAAGATATTATTTTGTTCAGTTCATTTTACCTTTTTTTGT
MAL13|MAL13P1.30                ------------------------------------------------
su_gi_contig_7661               ------------------------------------------------
gi|21480582|gb|BQ577265.1|BQ577 ------------------------------------------------

MAL13P1.30                      TTCATTCAATAAATTACCCCTTAAAGCAAATATCAACTATATCACATG
MAL13|MAL13P1.30                ------------------------------------------------
su_gi_contig_7661               ------------------------------------------------
gi|21480582|gb|BQ577265.1|BQ577 ------------------------------------------------

MAL13P1.30                      AATTTATTTATTTTGTCTCATTAATTTTTAATAGTACCACTGTGTAAA
MAL13|MAL13P1.30                ------------------------------------------------
su_gi_contig_7661               -------------------------------------CACTGTGTAAA
gi|21480582|gb|BQ577265.1|BQ577 -------------------------------------CACTGTGTAAA

MAL13P1.30                      TAAAATATACAAATGAAACTTTTTAACCTGTTAACAAAAAATGTCAAC
MAL13|MAL13P1.30                ------------ATGAAACTTTTTAACCTGTTAACAAAAAATGTCAAC
su_gi_contig_7661               TAAAATATACAAATGAAACTTTTTAACCTGTTAACAAAAAATGTCAAC
gi|21480582|gb|BQ577265.1|BQ577 TAAAATATACAAATGAAACTTTTTAACCTGTTAACAAAAAATGTCAAC

MAL13P1.30                      TGTTTTAAAAAATTGATTGAAGAGAATAAAAAAAGTAAAAATATATGT
MAL13|MAL13P1.30                TGTTTTAAAAAATTGATTGAAGAGAATAAAAAAAGTAAAAATATATGT
su_gi_contig_7661               TGTTTTAAAAAATTGATTGAAGAGAATAAAAAAAGTAAAAATATATGT
gi|21480582|gb|BQ577265.1|BQ577 TGTTTTAAAAAATTGATTGAAGAGAATAAAAAAAGTAAAAATATATGT

MAL13P1.30                      CATATTTTTCATGGTAGAAATATTTGTACAAATGTAATAACACAAGAA
MAL13|MAL13P1.30                CATATTTTTCATGGTAGAAATATTTGTACAAATGTAATAACACAAGAA
su_gi_contig_7661               CATATTTTTCATGGTAGAAATATTTGTACAAATGTAATAACACAAGAA
gi|21480582|gb|BQ577265.1|BQ577 CATATTTTTCATGGTAGAAATATTTGTACAAATGTAATAACACAAGAA

MAL13P1.30                      CAAAAACCTAAAGTACACCTAATGACATATGATATGGATAATAATAAC
MAL13|MAL13P1.30                CAAAAACCTAAAGTACACCTAATGACATATGATATGGATAATAATAAC
su_gi_contig_7661               CAAAAACCTAAAGTACACCTAATGACATATGATATGGATATTAATAAC
gi|21480582|gb|BQ577265.1|BQ577 CAAAAACCTAAAGTACACCTAATGACATATGATATGGATATTAATAAC

MAL13P1.30                      GTTACCAAAGATTTTTTCATTAATACATTCAAAAATGTAAATACATAT
MAL13|MAL13P1.30                GTTACCAAAGATTTTTTCATTAATACATTCAAAAATGTAAATACATAT
su_gi_contig_7661               GTTACCAAAGATTTTTTCATTAATACATTCAAAAATGTAAATACATAT
gi|21480582|gb|BQ577265.1|BQ577 GTTACCAAAGATTTTTTCATTAATACATTCAAAAATGTAAATACATAT

MAL13P1.30                      AACGTTTTTAATAATACTATATATATTACTGATACTATTATATCTAAA
MAL13|MAL13P1.30                AAC---------------------------------------------
su_gi_contig_7661               AACGTTTTTAATAATACTATATATATTACTGATACTATTATATCTAAA
gi|21480582|gb|BQ577265.1|BQ577 AACGTTTTTAATAATACTATATATATTACTGATACTATTATATCTAAA

MAL13P1.30                      GAAAATGATGCATCCAGAAAATTACTATATTTTAAATGGAAAGCTAGA
MAL13|MAL13P1.30                -AAAATGATGCATCCAGAAAATTACTATATTTTAAATGGAAAGCTAGA
su_gi_contig_7661               GAAAATGATGCATCCAGAAAATTACTATATTTTAAATGGAAAGCTAGA
gi|21480582|gb|BQ577265.1|BQ577 GAAAATGATGCATCCAGAAAATTACTATATTTTAAATGGAAAGCTAGA

MAL13P1.30                      AAGTCATATAAAAAGAGAGTACTCAATTTACCGTCTACCAAATCAAGA
MAL13|MAL13P1.30                AAGTCATATAAAAAGAGAGTACTCAATTTACCGTCTACCAAATCAAGA
su_gi_contig_7661               AAGTCATATAAAAAGAGAGTACTCAATTTACCGTCTACCAAATCAAGA
gi|21480582|gb|BQ577265.1|BQ577 AAGTCATATAAAAAGAGAGTACTCAATTTACCGTCTACCAAATCAAGA

MAL13P1.30                      AGAAGATACGCACAAAAAAATAGATAAAAAGGAAAATTTTCTTAGTAA
MAL13|MAL13P1.30                AGAAGATACGCACAAAAAAATAGATAAAAAGGAAAATTTTCTTAGTAA
su_gi_contig_7661               AGAAGATACGCACAAAAAAATAGATAAAA-------------------
gi|21480582|gb|BQ577265.1|BQ577 AGAAGATACGCACAAAAAAATAGATAAAA-------------------

MAL13P1.30                      CTGCATTAAGAGATCAAACTATAAAATAAAATTATAAATTATAATTAT
MAL13|MAL13P1.30                CTGCATTAAGAGATCAAACTATAAAATAAAATTATAA-----------
su_gi_contig_7661               ------------------------------------------------
gi|21480582|gb|BQ577265.1|BQ577 ------------------------------------------------

MAL13P1.30                      TGAATACTTTTTTTTGTTCTTTTTTTTTTTTTTTTTTTCTTATTATTT
MAL13|MAL13P1.30                ------------------------------------------------
su_gi_contig_7661               ------------------------------------------------
gi|21480582|gb|BQ577265.1|BQ577 ------------------------------------------------

MAL13P1.30                      CCAACATTCATTTATATCATTATACACATATTTATATTACTTTATAAT
MAL13|MAL13P1.30                ------------------------------------------------
su_gi_contig_7661               ------------------------------------------------
gi|21480582|gb|BQ577265.1|BQ577 ------------------------------------------------

MAL13P1.30                      TAATAACTAATACGATAAATTACATAATTTTTCTTTTTTATAAATTTT
MAL13|MAL13P1.30                ------------------------------------------------
su_gi_contig_7661               ------------------------------------------------
gi|21480582|gb|BQ577265.1|BQ577 ------------------------------------------------

MAL13P1.30                      TAAAAAAATAATTTTTTTGTTTAAAAGTTTATTTAACAACGCTTTAAA
MAL13|MAL13P1.30                ------------------------------------------------
su_gi_contig_7661               ------------------------------------------------
gi|21480582|gb|BQ577265.1|BQ577 ------------------------------------------------

MAL13P1.30                      AAAAAAAAAAAAAAATAATAAAATTTTTATAATGGATATATTTATAAA
MAL13|MAL13P1.30                ------------------------------------------------
su_gi_contig_7661               ------------------------------------------------
gi|21480582|gb|BQ577265.1|BQ577 ------------------------------------------------

MAL13P1.30                      TAAACAGAAAAATCTTCAACATATCTAATAATGTATATATATATATAT
MAL13|MAL13P1.30                ------------------------------------------------
su_gi_contig_7661               ------------------------------------------------
gi|21480582|gb|BQ577265.1|BQ577 ------------------------------------------------

MAL13P1.30                      ATATATATATATTATTATATATAAACAATAAAACGAAAAAGAAAAAGA
MAL13|MAL13P1.30                ------------------------------------------------
su_gi_contig_7661               ------------------------------------------------
gi|21480582|gb|BQ577265.1|BQ577 ------------------------------------------------

MAL13P1.30                      AAAAGAAAATATATAAAAATGTGTAGGAAAGAAGAAGAAGAAAAAAAA
MAL13|MAL13P1.30                ------------------------------------------------
su_gi_contig_7661               ------------------------------------------------
gi|21480582|gb|BQ577265.1|BQ577 ------------------------------------------------

MAL13P1.30                      AAAAAGATTAATTTAAAAAAAAAAAGAAAATTTAGACAAAGCATAAAT
MAL13|MAL13P1.30                ------------------------------------------------
su_gi_contig_7661               ------------------------------------------------
gi|21480582|gb|BQ577265.1|BQ577 ------------------------------------------------

MAL13P1.30                      ATGAAATTATCCTTTTATTTTAAATATTTATATGGTTTCAAAAAAAAA
MAL13|MAL13P1.30                ------------------------------------------------
su_gi_contig_7661               ------------------------------------------------
gi|21480582|gb|BQ577265.1|BQ577 ------------------------------------------------

MAL13P1.30                      AAAAAAAAATCATTTTTTTTTTTTTTTTATGACACAATGATTTAAATA
MAL13|MAL13P1.30                ------------------------------------------------
su_gi_contig_7661               ------------------------------------------------
gi|21480582|gb|BQ577265.1|BQ577 ------------------------------------------------

MAL13P1.30                      AAATTACACAAAAATAAAAAATATATATAATAAACATTTACAATATAT
MAL13|MAL13P1.30                ------------------------------------------------
su_gi_contig_7661               ------------------------------------------------
gi|21480582|gb|BQ577265.1|BQ577 ------------------------------------------------

MAL13P1.30                      ATTTATAAATATATAAGTTTTTTGATTAGGTAAAAAAGAAAAATATAT
MAL13|MAL13P1.30                ------------------------------------------------
su_gi_contig_7661               ------------------------------------------------
gi|21480582|gb|BQ577265.1|BQ577 ------------------------------------------------

MAL13P1.30                      ATATATAAAATATATTTTTCTTTTCTATTGTTTTTTTTTTTTTTTTTT
MAL13|MAL13P1.30                ------------------------------------------------
su_gi_contig_7661               ------------------------------------------------
gi|21480582|gb|BQ577265.1|BQ577 ------------------------------------------------

MAL13P1.30                      TTTATTAATATTATATATATATATATATATATATATTGTTTGAATTTA
MAL13|MAL13P1.30                ------------------------------------------------
su_gi_contig_7661               ------------------------------------------------
gi|21480582|gb|BQ577265.1|BQ577 ------------------------------------------------

MAL13P1.30                      ATTCATAACAATTTGTTCTAATTTTTATTTATTATCTTCGTTTCCACT
MAL13|MAL13P1.30                ------------------------------------------------
su_gi_contig_7661               ------------------------------------------------
gi|21480582|gb|BQ577265.1|BQ577 ------------------------------------------------

MAL13P1.30                      ACTACTATATCAACATATACTCATACTACCTTTTCTGTTATTCATTTA
MAL13|MAL13P1.30                ------------------------------------------------
su_gi_contig_7661               ------------------------------------------------
gi|21480582|gb|BQ577265.1|BQ577 ------------------------------------------------

MAL13P1.30                      TAATATTCTACATTTTCCTTTTTACAAATATTTTTATTATAAACTTGT
MAL13|MAL13P1.30                ------------------------------------------------
su_gi_contig_7661               ------------------------------------------------
gi|21480582|gb|BQ577265.1|BQ577 ------------------------------------------------

MAL13P1.30                      TCTTCCTTGTAAATGTACAAATACAAAATGTTCCGTTATCCATTTTAT
MAL13|MAL13P1.30                ------------------------------------------------
su_gi_contig_7661               ------------------------------------------------
gi|21480582|gb|BQ577265.1|BQ577 ------------------------------------------------

MAL13P1.30                      CCGTTCATCTTCTTTCACATTTTAGAAAGGAAGAGAAGAAAACCTTGA
MAL13|MAL13P1.30                ------------------------------------------------
su_gi_contig_7661               ------------------------------------------------
gi|21480582|gb|BQ577265.1|BQ577 ------------------------------------------------

MAL13P1.30                      TCTCAGGGGTATATAATAAAGGAAGTCTAAAATATTGAATCCCTTCAA
MAL13|MAL13P1.30                ------------------------------------------------
su_gi_contig_7661               ------------------------------------------------
gi|21480582|gb|BQ577265.1|BQ577 ------------------------------------------------

MAL13P1.30                      TATCCTTTTAACTATTAAGCTATATTCACGTTTGGCAGATCCATATAT
MAL13|MAL13P1.30                ------------------------------------------------
su_gi_contig_7661               ------------------------------------------------
gi|21480582|gb|BQ577265.1|BQ577 ------------------------------------------------

MAL13P1.30                      ATTAGCATGCTTTCCATTTTTGAATATATATATATTTTTTAATGGAAA
MAL13|MAL13P1.30                ------------------------------------------------
su_gi_contig_7661               ------------------------------------------------
gi|21480582|gb|BQ577265.1|BQ577 ------------------------------------------------

MAL13P1.30                      CCTTCTATTTTCTTTAACTTCTTGGGATAATATATTTAATAAAGAGAT
MAL13|MAL13P1.30                ------------------------------------------------
su_gi_contig_7661               ------------------------------------------------
gi|21480582|gb|BQ577265.1|BQ577 ------------------------------------------------

MAL13P1.30                      ATTATCATTTAATGGGTGTAATATATATATGTTGGATGTATTAATATC
MAL13|MAL13P1.30                ------------------------------------------------
su_gi_contig_7661               ------------------------------------------------
gi|21480582|gb|BQ577265.1|BQ577 ------------------------------------------------

MAL13P1.30                      ATTTTCTGTAATTATTTTATTAAAATCATAATCGTATAAATGTCCTTT
MAL13|MAL13P1.30                ------------------------------------------------
su_gi_contig_7661               ------------------------------------------------
gi|21480582|gb|BQ577265.1|BQ577 ------------------------------------------------

MAL13P1.30                      TAATTGATTATTTAATAACCACATACAGAATGAAAGGAAATAATTCAT
MAL13|MAL13P1.30                ------------------------------------------------
su_gi_contig_7661               ------------------------------------------------
gi|21480582|gb|BQ577265.1|BQ577 ------------------------------------------------

MAL13P1.30                      GATACTTTTTTTATCATGTAAATTTATCTCCTGTTTATTTTTCATCCT
MAL13|MAL13P1.30                ------------------------------------------------
su_gi_contig_7661               ------------------------------------------------
gi|21480582|gb|BQ577265.1|BQ577 ------------------------------------------------

MAL13P1.30                      CTCCTCATTTAATTTTTTATCAATATCACTTAAATTAAAATGCATATT
MAL13|MAL13P1.30                ------------------------------------------------
su_gi_contig_7661               ------------------------------------------------
gi|21480582|gb|BQ577265.1|BQ577 ------------------------------------------------

MAL13P1.30                      TATAGTTTTGTGTAAATTAAATATTGGAGAATCAAAAATATATTTATC
MAL13|MAL13P1.30                ------------------------------------------------
su_gi_contig_7661               ------------------------------------------------
gi|21480582|gb|BQ577265.1|BQ577 ------------------------------------------------

MAL13P1.30                      TATATATATAATATTTTCTGTATTCTTATTTTTGTTCTTATCAGTAGA
MAL13|MAL13P1.30                ------------------------------------------------
su_gi_contig_7661               ------------------------------------------------
gi|21480582|gb|BQ577265.1|BQ577 ------------------------------------------------

MAL13P1.30                      
MAL13|MAL13P1.30                
su_gi_contig_7661               
gi|21480582|gb|BQ577265.1|BQ577 

;

endblock;
