# Supplementary material for: cDNA sequences reveal considerable gene prediction inaccuracy in the Plasmodium falciparum genome
Source: BMC Genomics. 2007 Jul 27;8:255. doi: 10.1186/1471-2164-8-255 (PMC1978503; doi:10.1186/1471-2164-8-255)
Supplement: Additional file 3 — Genes with cDNA sequences not matching predicted CDS perfectly. Aligned cDNA and predicted CDS sequences can be viewed by double clicking the hyper-linked gene names in the Excel file. [file 1471-2164-8-255-S3.zip › MAL13P1.305.TXT]

#NEXUS

[!This data assembled using Sequencher, from Gene Codes Corporation.]
begin data;
   dimensions ntax=9 nchar=4592;
   format datatype=dna gap=- interleave=yes;
   matrix

MAL13P1.305                     ATTGGAGGTATATAAAATAAATATTTATTTAACACAAAAAATAAAATA
MAL13|MAL13P1.305               ------------------------------------------------
su_gi_contig_414                ------------------------------------------------
gi|27156561|gb|CA855008.1|CA855 ------------------------------------------------
gi|27157662|gb|CA855661.1|CA855 ------------------------------------------------
gi|27156205|gb|CA854799.1|CA854 ------------------------------------------------
gi|17969123|gb|BM275782.1|BM275 ------------------------------------------------
gi|17968748|gb|BM275420.1|BM275 ------------------------------------------------
gi|17968850|gb|BM275518.1|BM275 ------------------------------------------------

MAL13P1.305                     AAAATAAAAATAAAAATAAAAATAAAAATAAAAATAAAGACAATACAT
MAL13|MAL13P1.305               ------------------------------------------------
su_gi_contig_414                ------------------------------------------------
gi|27156561|gb|CA855008.1|CA855 ------------------------------------------------
gi|27157662|gb|CA855661.1|CA855 ------------------------------------------------
gi|27156205|gb|CA854799.1|CA854 ------------------------------------------------
gi|17969123|gb|BM275782.1|BM275 ------------------------------------------------
gi|17968748|gb|BM275420.1|BM275 ------------------------------------------------
gi|17968850|gb|BM275518.1|BM275 ------------------------------------------------

MAL13P1.305                     ATATAAAAATATATATATATATATATATATATTTATTTATTTATTTAT
MAL13|MAL13P1.305               ------------------------------------------------
su_gi_contig_414                ------------------------------------------------
gi|27156561|gb|CA855008.1|CA855 ------------------------------------------------
gi|27157662|gb|CA855661.1|CA855 ------------------------------------------------
gi|27156205|gb|CA854799.1|CA854 ------------------------------------------------
gi|17969123|gb|BM275782.1|BM275 ------------------------------------------------
gi|17968748|gb|BM275420.1|BM275 ------------------------------------------------
gi|17968850|gb|BM275518.1|BM275 ------------------------------------------------

MAL13P1.305                     TTATGTTTTAAATTTATATATTAATTTTTGCTGTTTTAAATATTACAT
MAL13|MAL13P1.305               ------------------------------------------------
su_gi_contig_414                ------------------------------------------------
gi|27156561|gb|CA855008.1|CA855 ------------------------------------------------
gi|27157662|gb|CA855661.1|CA855 ------------------------------------------------
gi|27156205|gb|CA854799.1|CA854 ------------------------------------------------
gi|17969123|gb|BM275782.1|BM275 ------------------------------------------------
gi|17968748|gb|BM275420.1|BM275 ------------------------------------------------
gi|17968850|gb|BM275518.1|BM275 ------------------------------------------------

MAL13P1.305                     TATAAGTACAAGAATAAATACACACGCTTGTTCGCATTAACACTCATT
MAL13|MAL13P1.305               ------------------------------------------------
su_gi_contig_414                ------------------------------------------------
gi|27156561|gb|CA855008.1|CA855 ------------------------------------------------
gi|27157662|gb|CA855661.1|CA855 ------------------------------------------------
gi|27156205|gb|CA854799.1|CA854 ------------------------------------------------
gi|17969123|gb|BM275782.1|BM275 ------------------------------------------------
gi|17968748|gb|BM275420.1|BM275 ------------------------------------------------
gi|17968850|gb|BM275518.1|BM275 ------------------------------------------------

MAL13P1.305                     TAAAGTTTTACTTATTTGTTCATAATGTTTTTTTTTTTTTTTTCTTTT
MAL13|MAL13P1.305               ------------------------------------------------
su_gi_contig_414                ------------------------------------------------
gi|27156561|gb|CA855008.1|CA855 ------------------------------------------------
gi|27157662|gb|CA855661.1|CA855 ------------------------------------------------
gi|27156205|gb|CA854799.1|CA854 ------------------------------------------------
gi|17969123|gb|BM275782.1|BM275 ------------------------------------------------
gi|17968748|gb|BM275420.1|BM275 ------------------------------------------------
gi|17968850|gb|BM275518.1|BM275 ------------------------------------------------

MAL13P1.305                     TCTTTTTTTTTTTTTTTAAAGAGAGCAACAAAGCATTTTTATAGACAA
MAL13|MAL13P1.305               ------------------------------------------------
su_gi_contig_414                ------------------------------------------------
gi|27156561|gb|CA855008.1|CA855 ------------------------------------------------
gi|27157662|gb|CA855661.1|CA855 ------------------------------------------------
gi|27156205|gb|CA854799.1|CA854 ------------------------------------------------
gi|17969123|gb|BM275782.1|BM275 ------------------------------------------------
gi|17968748|gb|BM275420.1|BM275 ------------------------------------------------
gi|17968850|gb|BM275518.1|BM275 ------------------------------------------------

MAL13P1.305                     TCTTCATTTCGATATGGTACCCGACACTGATGAAATAAAAAAACATTT
MAL13|MAL13P1.305               ------------------------------------------------
su_gi_contig_414                ------------------------------------------------
gi|27156561|gb|CA855008.1|CA855 ------------------------------------------------
gi|27157662|gb|CA855661.1|CA855 ------------------------------------------------
gi|27156205|gb|CA854799.1|CA854 ------------------------------------------------
gi|17969123|gb|BM275782.1|BM275 ------------------------------------------------
gi|17968748|gb|BM275420.1|BM275 ------------------------------------------------
gi|17968850|gb|BM275518.1|BM275 ------------------------------------------------

MAL13P1.305                     TGAGAATGTGTACATAAGATATATGGAATATGATGAGGAGAAATTAAG
MAL13|MAL13P1.305               ------------------------------------------------
su_gi_contig_414                ------------------------------------------------
gi|27156561|gb|CA855008.1|CA855 ------------------------------------------------
gi|27157662|gb|CA855661.1|CA855 ------------------------------------------------
gi|27156205|gb|CA854799.1|CA854 ------------------------------------------------
gi|17969123|gb|BM275782.1|BM275 ------------------------------------------------
gi|17968748|gb|BM275420.1|BM275 ------------------------------------------------
gi|17968850|gb|BM275518.1|BM275 ------------------------------------------------

MAL13P1.305                     AAGCAAATCAGATACTAAATCTAAAGAGCACAAAAAAAAAGATAAAAA
MAL13|MAL13P1.305               ------------------------------------------------
su_gi_contig_414                ------------------------------------------------
gi|27156561|gb|CA855008.1|CA855 ------------------------------------------------
gi|27157662|gb|CA855661.1|CA855 ------------------------------------------------
gi|27156205|gb|CA854799.1|CA854 ------------------------------------------------
gi|17969123|gb|BM275782.1|BM275 ------------------------------------------------
gi|17968748|gb|BM275420.1|BM275 ------------------------------------------------
gi|17968850|gb|BM275518.1|BM275 ------------------------------------------------

MAL13P1.305                     ATATAAAATGTTATTTAAAAAAAAAGAAGGAAAAGGTAAACCTGGAAG
MAL13|MAL13P1.305               ------------------------------------------------
su_gi_contig_414                ------------------------------------------------
gi|27156561|gb|CA855008.1|CA855 ------------------------------------------------
gi|27157662|gb|CA855661.1|CA855 ------------------------------------------------
gi|27156205|gb|CA854799.1|CA854 ------------------------------------------------
gi|17969123|gb|BM275782.1|BM275 ------------------------------------------------
gi|17968748|gb|BM275420.1|BM275 ------------------------------------------------
gi|17968850|gb|BM275518.1|BM275 ------------------------------------------------

MAL13P1.305                     GAAAAAAAAAATAAAATTGGAAATTGAAAATGTGTCTAACGAAATAAA
MAL13|MAL13P1.305               ------------------------------------------------
su_gi_contig_414                ------------------------------------------------
gi|27156561|gb|CA855008.1|CA855 ------------------------------------------------
gi|27157662|gb|CA855661.1|CA855 ------------------------------------------------
gi|27156205|gb|CA854799.1|CA854 ------------------------------------------------
gi|17969123|gb|BM275782.1|BM275 ------------------------------------------------
gi|17968748|gb|BM275420.1|BM275 ------------------------------------------------
gi|17968850|gb|BM275518.1|BM275 ------------------------------------------------

MAL13P1.305                     AATTAAAAAACCCAGAAAAAAATATGAAAGAGTGAAACCAAGAAAAAG
MAL13|MAL13P1.305               ------------------------------------------------
su_gi_contig_414                ------------------------------------------------
gi|27156561|gb|CA855008.1|CA855 ------------------------------------------------
gi|27157662|gb|CA855661.1|CA855 ------------------------------------------------
gi|27156205|gb|CA854799.1|CA854 ------------------------------------------------
gi|17969123|gb|BM275782.1|BM275 ------------------------------------------------
gi|17968748|gb|BM275420.1|BM275 ------------------------------------------------
gi|17968850|gb|BM275518.1|BM275 ------------------------------------------------

MAL13P1.305                     TAAGAATGCTATGATGAATGAAGAAAAAAGTGGAAATTCTGAGAAGCA
MAL13|MAL13P1.305               ------------------------------------------------
su_gi_contig_414                ------------------------------------------------
gi|27156561|gb|CA855008.1|CA855 ------------------------------------------------
gi|27157662|gb|CA855661.1|CA855 ------------------------------------------------
gi|27156205|gb|CA854799.1|CA854 ------------------------------------------------
gi|17969123|gb|BM275782.1|BM275 ------------------------------------------------
gi|17968748|gb|BM275420.1|BM275 ------------------------------------------------
gi|17968850|gb|BM275518.1|BM275 ------------------------------------------------

MAL13P1.305                     AATAAATAATGTATTAAATGTTACAAATATTGAAAATAAACATAAATC
MAL13|MAL13P1.305               ------------------------------------------------
su_gi_contig_414                ------------------------------------------------
gi|27156561|gb|CA855008.1|CA855 ------------------------------------------------
gi|27157662|gb|CA855661.1|CA855 ------------------------------------------------
gi|27156205|gb|CA854799.1|CA854 ------------------------------------------------
gi|17969123|gb|BM275782.1|BM275 ------------------------------------------------
gi|17968748|gb|BM275420.1|BM275 ------------------------------------------------
gi|17968850|gb|BM275518.1|BM275 ------------------------------------------------

MAL13P1.305                     TAAAAAAGGAAGAAAACCAAAAGAAAGTAATTTGAATAATTTAAATAT
MAL13|MAL13P1.305               ------------------------------------------------
su_gi_contig_414                ------------------------------------------------
gi|27156561|gb|CA855008.1|CA855 ------------------------------------------------
gi|27157662|gb|CA855661.1|CA855 ------------------------------------------------
gi|27156205|gb|CA854799.1|CA854 ------------------------------------------------
gi|17969123|gb|BM275782.1|BM275 ------------------------------------------------
gi|17968748|gb|BM275420.1|BM275 ------------------------------------------------
gi|17968850|gb|BM275518.1|BM275 ------------------------------------------------

MAL13P1.305                     TAATGAAGATATAAATGTCGCCAAAGCTAGTCCTGATACCTTACATAG
MAL13|MAL13P1.305               ------------------------------------------------
su_gi_contig_414                ------------------------------------------------
gi|27156561|gb|CA855008.1|CA855 ------------------------------------------------
gi|27157662|gb|CA855661.1|CA855 ------------------------------------------------
gi|27156205|gb|CA854799.1|CA854 ------------------------------------------------
gi|17969123|gb|BM275782.1|BM275 ------------------------------------------------
gi|17968748|gb|BM275420.1|BM275 ------------------------------------------------
gi|17968850|gb|BM275518.1|BM275 ------------------------------------------------

MAL13P1.305                     AGCATCCTTAGAATTTATGAATCCTAATTTATTTACATAAATGAAAGA
MAL13|MAL13P1.305               ------------------------------------------------
su_gi_contig_414                ------------------------------------------------
gi|27156561|gb|CA855008.1|CA855 ------------------------------------------------
gi|27157662|gb|CA855661.1|CA855 ------------------------------------------------
gi|27156205|gb|CA854799.1|CA854 ------------------------------------------------
gi|17969123|gb|BM275782.1|BM275 ------------------------------------------------
gi|17968748|gb|BM275420.1|BM275 ------------------------------------------------
gi|17968850|gb|BM275518.1|BM275 ------------------------------------------------

MAL13P1.305                     AAATGTAGAATTAGAAATAAATGAAGAAATGATATTATTACACAAATG
MAL13|MAL13P1.305               ------------------------------------------------
su_gi_contig_414                ------------------------------------------------
gi|27156561|gb|CA855008.1|CA855 ------------------------------------------------
gi|27157662|gb|CA855661.1|CA855 ------------------------------------------------
gi|27156205|gb|CA854799.1|CA854 ------------------------------------------------
gi|17969123|gb|BM275782.1|BM275 ------------------------------------------------
gi|17968748|gb|BM275420.1|BM275 ------------------------------------------------
gi|17968850|gb|BM275518.1|BM275 ------------------------------------------------

MAL13P1.305                     ATCAATTTTTTTTAATGTAAACAAAATAATAATTTTGATTATCACACA
MAL13|MAL13P1.305               ------------------------------------------------
su_gi_contig_414                ------------------------------------------------
gi|27156561|gb|CA855008.1|CA855 ------------------------------------------------
gi|27157662|gb|CA855661.1|CA855 ------------------------------------------------
gi|27156205|gb|CA854799.1|CA854 ------------------------------------------------
gi|17969123|gb|BM275782.1|BM275 ------------------------------------------------
gi|17968748|gb|BM275420.1|BM275 ------------------------------------------------
gi|17968850|gb|BM275518.1|BM275 ------------------------------------------------

MAL13P1.305                     TATATATATATATATGTGTGTGTGTGTGTGTATGTATTTTTTTTTTTT
MAL13|MAL13P1.305               ------------------------------------------------
su_gi_contig_414                ------------------------------------------------
gi|27156561|gb|CA855008.1|CA855 ------------------------------------------------
gi|27157662|gb|CA855661.1|CA855 ------------------------------------------------
gi|27156205|gb|CA854799.1|CA854 ------------------------------------------------
gi|17969123|gb|BM275782.1|BM275 ------------------------------------------------
gi|17968748|gb|BM275420.1|BM275 ------------------------------------------------
gi|17968850|gb|BM275518.1|BM275 ------------------------------------------------

MAL13P1.305                     TTTTTTTTTTTTTTTTGGTTCTTTTAATATATTTGTAATATTATTATG
MAL13|MAL13P1.305               ------------------------------------------------
su_gi_contig_414                ------------------------------------------------
gi|27156561|gb|CA855008.1|CA855 ------------------------------------------------
gi|27157662|gb|CA855661.1|CA855 ------------------------------------------------
gi|27156205|gb|CA854799.1|CA854 ------------------------------------------------
gi|17969123|gb|BM275782.1|BM275 ------------------------------------------------
gi|17968748|gb|BM275420.1|BM275 ------------------------------------------------
gi|17968850|gb|BM275518.1|BM275 ------------------------------------------------

MAL13P1.305                     TTGTTTTTGCTATATATATATATATTTATACCACAAAAATAAATGCAA
MAL13|MAL13P1.305               ------------------------------------------------
su_gi_contig_414                ------------------------------------------------
gi|27156561|gb|CA855008.1|CA855 ------------------------------------------------
gi|27157662|gb|CA855661.1|CA855 ------------------------------------------------
gi|27156205|gb|CA854799.1|CA854 ------------------------------------------------
gi|17969123|gb|BM275782.1|BM275 ------------------------------------------------
gi|17968748|gb|BM275420.1|BM275 ------------------------------------------------
gi|17968850|gb|BM275518.1|BM275 ------------------------------------------------

MAL13P1.305                     ATTTTTTTTTCTTTTTTTGTGTATTAATTAAAAGATAAATATATATTA
MAL13|MAL13P1.305               ------------------------------------------------
su_gi_contig_414                ------------------------------------------------
gi|27156561|gb|CA855008.1|CA855 ------------------------------------------------
gi|27157662|gb|CA855661.1|CA855 ------------------------------------------------
gi|27156205|gb|CA854799.1|CA854 ------------------------------------------------
gi|17969123|gb|BM275782.1|BM275 ------------------------------------------------
gi|17968748|gb|BM275420.1|BM275 ------------------------------------------------
gi|17968850|gb|BM275518.1|BM275 ------------------------------------------------

MAL13P1.305                     AACCTCAATCGTTAGTAATAAATGTAATATATATATATATTAGATGAG
MAL13|MAL13P1.305               ------------------------------------------------
su_gi_contig_414                ------------------------------------------------
gi|27156561|gb|CA855008.1|CA855 ------------------------------------------------
gi|27157662|gb|CA855661.1|CA855 ------------------------------------------------
gi|27156205|gb|CA854799.1|CA854 ------------------------------------------------
gi|17969123|gb|BM275782.1|BM275 ------------------------------------------------
gi|17968748|gb|BM275420.1|BM275 ------------------------------------------------
gi|17968850|gb|BM275518.1|BM275 ------------------------------------------------

MAL13P1.305                     TTATACTTATGGAATATCCTTTTTCTCAAATATTAAAATCAATATTAA
MAL13|MAL13P1.305               ------------------------------------------------
su_gi_contig_414                ------------------------------------------------
gi|27156561|gb|CA855008.1|CA855 ------------------------------------------------
gi|27157662|gb|CA855661.1|CA855 ------------------------------------------------
gi|27156205|gb|CA854799.1|CA854 ------------------------------------------------
gi|17969123|gb|BM275782.1|BM275 ------------------------------------------------
gi|17968748|gb|BM275420.1|BM275 ------------------------------------------------
gi|17968850|gb|BM275518.1|BM275 ------------------------------------------------

MAL13P1.305                     TAATGAGTTATGTACATACATATTTTAAGATTTTAATATTGCTCATGT
MAL13|MAL13P1.305               ------------------------------------------------
su_gi_contig_414                ------------------------------------------------
gi|27156561|gb|CA855008.1|CA855 ------------------------------------------------
gi|27157662|gb|CA855661.1|CA855 ------------------------------------------------
gi|27156205|gb|CA854799.1|CA854 ------------------------------------------------
gi|17969123|gb|BM275782.1|BM275 ------------------------------------------------
gi|17968748|gb|BM275420.1|BM275 ------------------------------------------------
gi|17968850|gb|BM275518.1|BM275 ------------------------------------------------

MAL13P1.305                     TAATATTTGTTAATTATAAATATTCTTTTGAATAATTTTTATCTTATA
MAL13|MAL13P1.305               ------------------------------------------------
su_gi_contig_414                ------------------------------------------------
gi|27156561|gb|CA855008.1|CA855 ------------------------------------------------
gi|27157662|gb|CA855661.1|CA855 ------------------------------------------------
gi|27156205|gb|CA854799.1|CA854 ------------------------------------------------
gi|17969123|gb|BM275782.1|BM275 ------------------------------------------------
gi|17968748|gb|BM275420.1|BM275 ------------------------------------------------
gi|17968850|gb|BM275518.1|BM275 ------------------------------------------------

MAL13P1.305                     ATTTTTGACAAACATATGTATAAAATATATACATAATATATATATAAA
MAL13|MAL13P1.305               ------------------------------------------------
su_gi_contig_414                ------------------------------------------------
gi|27156561|gb|CA855008.1|CA855 ------------------------------------------------
gi|27157662|gb|CA855661.1|CA855 ------------------------------------------------
gi|27156205|gb|CA854799.1|CA854 ------------------------------------------------
gi|17969123|gb|BM275782.1|BM275 ------------------------------------------------
gi|17968748|gb|BM275420.1|BM275 ------------------------------------------------
gi|17968850|gb|BM275518.1|BM275 ------------------------------------------------

MAL13P1.305                     TAAAATATTTTTGTGAATATATCAATTTAATTTATTGTACTTGTTTGT
MAL13|MAL13P1.305               ------------------------------------------------
su_gi_contig_414                ------------------------------------------------
gi|27156561|gb|CA855008.1|CA855 ------------------------------------------------
gi|27157662|gb|CA855661.1|CA855 ------------------------------------------------
gi|27156205|gb|CA854799.1|CA854 ------------------------------------------------
gi|17969123|gb|BM275782.1|BM275 ------------------------------------------------
gi|17968748|gb|BM275420.1|BM275 ------------------------------------------------
gi|17968850|gb|BM275518.1|BM275 ------------------------------------------------

MAL13P1.305                     TTTTTTATTTAATAAATATATATATATCCAATTATCTTTTCCAAAAAT
MAL13|MAL13P1.305               ------------------------------------------------
su_gi_contig_414                ---------ACGAGAATATATATATATCCAATTATCTTTTCCAAAAAT
gi|27156561|gb|CA855008.1|CA855 ---------ACCAGAATATATATATATCCAATTATCTTTTCCAAAAAT
gi|27157662|gb|CA855661.1|CA855 ---------ACCAGAATATATATATATCCAATTATCTTTTCCAAAAAT
gi|27156205|gb|CA854799.1|CA854 ---------ACGAGAATATATATATATCCAATTATCTTTTCCAAAAAT
gi|17969123|gb|BM275782.1|BM275 ------------AGAATATATATATATCCAATTATCTTTTCCAAAAAT
gi|17968748|gb|BM275420.1|BM275 ------------AGAATATATATATATCCAATTATCTTTTCCAAAAAT
gi|17968850|gb|BM275518.1|BM275 ----------------TATATATATATCCAATTATCTTTTCCAAAAAT

MAL13P1.305                     AACTGTTCCATAATGTATGAAAATAAAATAGTACCTCTTCAAATGGAT
MAL13|MAL13P1.305               ------------ATGTATGAAAATAAAATAGTACCTCTTCAAATGGAT
su_gi_contig_414                AACTGTTCCATAATGTATGAAAATAAAATAGTACCTCTTCAAATGGAT
gi|27156561|gb|CA855008.1|CA855 AACTGTTCCATAATGTATGAAAATAAAATAGTACCTCTTCAAATGGAT
gi|27157662|gb|CA855661.1|CA855 AACTGTTCCATAATGTATGAAAATAAAATAGTACCTCTTCAAATGGAT
gi|27156205|gb|CA854799.1|CA854 AACTGTTCCATAATGTATGAAAATAAAATAGTACCTCTTCAAATGGAT
gi|17969123|gb|BM275782.1|BM275 AACTGTTCCATAATGTATGAAAATAAAATAGTACCTCTTCAAATGGAT
gi|17968748|gb|BM275420.1|BM275 AACTGTTCCATAATGTATGAAAATAAAATAGTACCTCTTCAAATGGAT
gi|17968850|gb|BM275518.1|BM275 AACTGTTCCATAATGTATGAAAATAAAATAGTACCTCTTCAAATGGAT

MAL13P1.305                     AGACGAAAATACTTACAGAGTTGTGTTGAAAATATGTCTATAACCTTT
MAL13|MAL13P1.305               AGACGAAAATACTTACAGAGTTGTGTTGAAAATATGTCTATAACCTTT
su_gi_contig_414                AGACGAAAATACTTACAGAGTTGTGTTGAAAATATGTCTATAACCTTT
gi|27156561|gb|CA855008.1|CA855 AGACGAAAATACTTACAGAGTTGTGTTGAAAATATGTCTATAACCTTT
gi|27157662|gb|CA855661.1|CA855 AGACGAAAATACTTACAGAGTTGTGTTGAAAATATGTCTATAACCTTT
gi|27156205|gb|CA854799.1|CA854 AGACGAAAATACTTACAGAGTTGTGTTGAAAATATGTCTATAACCTTT
gi|17969123|gb|BM275782.1|BM275 AGACGAAAATACTTACAGAGTTGTGTTGAAAATATGTCTATAACCTTT
gi|17968748|gb|BM275420.1|BM275 AGACGAAAATACTTACAGAGTTGTGTTGAAAATATGTCTATAACCTTT
gi|17968850|gb|BM275518.1|BM275 AGACGAAAATACTTACAGAGTTGTGTTGAAAATATGTCTATAACCTTT

MAL13P1.305                     GTGTTATTTGGTACTATAAATATTTTCTTTAATTTATTGATAGTAATT
MAL13|MAL13P1.305               GTGTTATTTGGTACTATAAATATTTTCTTTAATTTATTGATA------
su_gi_contig_414                GTGTTATTTGGTACTATAAATATTTTCTTTAATTTATTGATA------
gi|27156561|gb|CA855008.1|CA855 GTGTTATTTGGTACTATAAATATTTTCTTTAATTTATTGATA------
gi|27157662|gb|CA855661.1|CA855 GTGTTATTTGGTACTATAAATATTTTCTTTAATTTATTGATA------
gi|27156205|gb|CA854799.1|CA854 GTGTTATTTGGTACTATAAATATTTTCTTTAATTTATTGATA------
gi|17969123|gb|BM275782.1|BM275 GTGTTATTTGGTACTATAAATATTTTCTTTAATTTATTGATA------
gi|17968748|gb|BM275420.1|BM275 GTGTTATTTGGTACTATAAATATTTTCTTTAATTTATTGATA------
gi|17968850|gb|BM275518.1|BM275 GTGTTATTTGGTACTATAAATATTTTCTTTAATTTATTGATA------

MAL13P1.305                     ATAATAGGAACATATTTAAAACAAAATATTATATATATATATATATAT
MAL13|MAL13P1.305               ------------------------------------------------
su_gi_contig_414                ------------------------------------------------
gi|27156561|gb|CA855008.1|CA855 ------------------------------------------------
gi|27157662|gb|CA855661.1|CA855 ------------------------------------------------
gi|27156205|gb|CA854799.1|CA854 ------------------------------------------------
gi|17969123|gb|BM275782.1|BM275 ------------------------------------------------
gi|17968748|gb|BM275420.1|BM275 ------------------------------------------------
gi|17968850|gb|BM275518.1|BM275 ------------------------------------------------

MAL13P1.305                     ATATATATATATATATCCCAAAGATAAAATTATAAGACATATATATAT
MAL13|MAL13P1.305               ------------------------------------------------
su_gi_contig_414                ------------------------------------------------
gi|27156561|gb|CA855008.1|CA855 ------------------------------------------------
gi|27157662|gb|CA855661.1|CA855 ------------------------------------------------
gi|27156205|gb|CA854799.1|CA854 ------------------------------------------------
gi|17969123|gb|BM275782.1|BM275 ------------------------------------------------
gi|17968748|gb|BM275420.1|BM275 ------------------------------------------------
gi|17968850|gb|BM275518.1|BM275 ------------------------------------------------

MAL13P1.305                     ATATATATACAAATATATATACCTATTGTATTTTCATTAGAACCTTAT
MAL13|MAL13P1.305               ----------------------------------------AACCTTAT
su_gi_contig_414                ----------------------------------------AACCTTAT
gi|27156561|gb|CA855008.1|CA855 ----------------------------------------AACCTTAT
gi|27157662|gb|CA855661.1|CA855 ----------------------------------------AACCTTAT
gi|27156205|gb|CA854799.1|CA854 ----------------------------------------AACCTTAT
gi|17969123|gb|BM275782.1|BM275 ----------------------------------------AACCTTAT
gi|17968748|gb|BM275420.1|BM275 ----------------------------------------AACCTTAT
gi|17968850|gb|BM275518.1|BM275 ----------------------------------------AACCTTAT

MAL13P1.305                     AAATATAGGAAGAATAAATTACGAGCATTTTTTTAAATTATTTTCCAT
MAL13|MAL13P1.305               AAATATAGGAAGAATAAATTACGAGCATTTTTTTAAATTATTTTCCAT
su_gi_contig_414                AAATATAGGAAGAATAAATTACGAGCATTTTTTTAAATTATTTTCCAT
gi|27156561|gb|CA855008.1|CA855 AAATATAGGAAGAATAAATTACGAGCATTTTTTTAAATTATTTTCCAT
gi|27157662|gb|CA855661.1|CA855 AAATATAGGAAGAATAAATTACGAGCATTTTTTTAAATTATTTTCCAT
gi|27156205|gb|CA854799.1|CA854 AAATATAGGAAGAATAAATTACGAGCATTTTTTTAAATTATTTTCCAT
gi|17969123|gb|BM275782.1|BM275 AAATATAGGAAGAATATTTTTTTAGCATTTTTTTAAATTATTTTCCAT
gi|17968748|gb|BM275420.1|BM275 AAATATAGGAAGAATAAATTACGAGCATTTTTTTAAATTATTTTCCAT
gi|17968850|gb|BM275518.1|BM275 AAATATAGGAAGAATAAATTACGAGCATTTTTTTAAATTATTTTCCAT

MAL13P1.305                     TACCTCTGGTTAATATATGAAGAAAATTTTATATATACATATATATAT
MAL13|MAL13P1.305               TACCTCTG----------------------------------------
su_gi_contig_414                TACCTCTG----------------------------------------
gi|27156561|gb|CA855008.1|CA855 TACCTCTG----------------------------------------
gi|27157662|gb|CA855661.1|CA855 TACCTCTG----------------------------------------
gi|27156205|gb|CA854799.1|CA854 TACCTCTG----------------------------------------
gi|17969123|gb|BM275782.1|BM275 TACCTCTG----------------------------------------
gi|17968748|gb|BM275420.1|BM275 TACCTCTG----------------------------------------
gi|17968850|gb|BM275518.1|BM275 TACCTCTG----------------------------------------

MAL13P1.305                     ATATATATATATATATATATATATTTATTTTTTTATTTGTCAATTCAT
MAL13|MAL13P1.305               ------------------------------------------------
su_gi_contig_414                ------------------------------------------------
gi|27156561|gb|CA855008.1|CA855 ------------------------------------------------
gi|27157662|gb|CA855661.1|CA855 ------------------------------------------------
gi|27156205|gb|CA854799.1|CA854 ------------------------------------------------
gi|17969123|gb|BM275782.1|BM275 ------------------------------------------------
gi|17968748|gb|BM275420.1|BM275 ------------------------------------------------
gi|17968850|gb|BM275518.1|BM275 ------------------------------------------------

MAL13P1.305                     TTTAGGGTTATGGATTGTAATAATTTTAGTACAAATTACAAGTTACTT
MAL13|MAL13P1.305               -----GGTTATGGATTGTAATAATTTTAGTACAAATTACAAGTTACTT
su_gi_contig_414                -----GGTTATGGATTGTAATAATTTTAGTACAAATTACAAGTTACTT
gi|27156561|gb|CA855008.1|CA855 -----GGTTATGGATTGTAATAATTTTAGTACAAATTACAAGTTACTT
gi|27157662|gb|CA855661.1|CA855 -----GGTTATGGATTGTAATAATTTTAGTACAAATTACAAGTTACTT
gi|27156205|gb|CA854799.1|CA854 -----GGTTATGGATTGTAATAATTTTAGTACAAATTACAAGTTACTT
gi|17969123|gb|BM275782.1|BM275 -----GGTTATGGATTGTAATAATTTTAGTACAAATTACAAGTTACTT
gi|17968748|gb|BM275420.1|BM275 -----GGTTATGGATTGTAATAATTTTAGTACAAATTACAAGTTACTT
gi|17968850|gb|BM275518.1|BM275 -----GGTTATGGATTGTAATAATTTTAGTACAAATTACAAGTTACTT

MAL13P1.305                     ATTTTCGTCAGGATTTTTTGAAAGTAAGATGGTTAATTATTTATGTAA
MAL13|MAL13P1.305               ATTTTCGTCAGGATTTTTTGAAA-------------------------
su_gi_contig_414                ATTTTCGTCAGGATTTTTTGAAAGAATAAGG-----------------
gi|27156561|gb|CA855008.1|CA855 ATTTTCGTCAGGATTTTTTGAAAGAATAAGG-----------------
gi|27157662|gb|CA855661.1|CA855 ATTTTCGTCAGGATTTTTTGAAAGAATAAGG-----------------
gi|27156205|gb|CA854799.1|CA854 ATTTTCGTCAGGATTTTTTGAAAGAATAAGG-----------------
gi|17969123|gb|BM275782.1|BM275 ATTTTCGTCAGGATTTTTTGAAAGAATAAGG-----------------
gi|17968748|gb|BM275420.1|BM275 ATTTTCGTCAGGATTTTTTGAAAGAATAAGG-----------------
gi|17968850|gb|BM275518.1|BM275 ATTTTCGTCAGGATTTTTTGAAAGAATAAGG-----------------

MAL13P1.305                     ACTTGTGAATGTATAAAAATGTTGTCATTTATAAAATTGAGCATTCTT
MAL13|MAL13P1.305               ------------------------------------------------
su_gi_contig_414                ------------------------------------------------
gi|27156561|gb|CA855008.1|CA855 ------------------------------------------------
gi|27157662|gb|CA855661.1|CA855 ------------------------------------------------
gi|27156205|gb|CA854799.1|CA854 ------------------------------------------------
gi|17969123|gb|BM275782.1|BM275 ------------------------------------------------
gi|17968748|gb|BM275420.1|BM275 ------------------------------------------------
gi|17968850|gb|BM275518.1|BM275 ------------------------------------------------

MAL13P1.305                     TTGATTTTGATAGATTTGGCTACTATATTTTTACATGACAATGAAAGG
MAL13|MAL13P1.305               -------------ATTTGGCTACTATATTTTTACATGACAATGAAAGG
su_gi_contig_414                ------------------------------------------------
gi|27156561|gb|CA855008.1|CA855 ------------------------------------------------
gi|27157662|gb|CA855661.1|CA855 ------------------------------------------------
gi|27156205|gb|CA854799.1|CA854 ------------------------------------------------
gi|17969123|gb|BM275782.1|BM275 ------------------------------------------------
gi|17968748|gb|BM275420.1|BM275 ------------------------------------------------
gi|17968850|gb|BM275518.1|BM275 ------------------------------------------------

MAL13P1.305                     AATAAGGGTTTATAAAAAAAAAAAAAATAAATAATAAAATAAAATATT
MAL13|MAL13P1.305               AATAAGG-----------------------------------------
su_gi_contig_414                ------------------------------------------------
gi|27156561|gb|CA855008.1|CA855 ------------------------------------------------
gi|27157662|gb|CA855661.1|CA855 ------------------------------------------------
gi|27156205|gb|CA854799.1|CA854 ------------------------------------------------
gi|17969123|gb|BM275782.1|BM275 ------------------------------------------------
gi|17968748|gb|BM275420.1|BM275 ------------------------------------------------
gi|17968850|gb|BM275518.1|BM275 ------------------------------------------------

MAL13P1.305                     ATGTTCTTTATATTTTATATAACATGGTAGGATTAATTTATTAGGTGA
MAL13|MAL13P1.305               ------------------------------------------------
su_gi_contig_414                ------------------------------GATTAATTTATTAGGTGA
gi|27156561|gb|CA855008.1|CA855 ------------------------------GATTAATTTATTAGGTGA
gi|27157662|gb|CA855661.1|CA855 ------------------------------GATTAATTTATTAGGTGA
gi|27156205|gb|CA854799.1|CA854 ------------------------------GATTAATTTATTAGGTGA
gi|17969123|gb|BM275782.1|BM275 ------------------------------GATTAATTTATTAGGTGA
gi|17968748|gb|BM275420.1|BM275 ------------------------------GATTAATTTATTAGGTGA
gi|17968850|gb|BM275518.1|BM275 ------------------------------GATTAATTTATTAGGTGA

MAL13P1.305                     TATCTGGAATATTAAAAGCATTGGGATGTTCTTAAGTACACAAGGAAA
MAL13|MAL13P1.305               ------------------------------------------------
su_gi_contig_414                TATCTGGAATATTAAAAGCATTGGGATGTTCTTAA-------------
gi|27156561|gb|CA855008.1|CA855 TATCTGGAATATTAAAAGCATTGGGATGTTCTTAA-------------
gi|27157662|gb|CA855661.1|CA855 TATCTGGAATATTAAAAGCATTGGGATGTTCTTAA-------------
gi|27156205|gb|CA854799.1|CA854 TATCTGGAATATTAAAAGCATTGGGATGTTCTTAA-------------
gi|17969123|gb|BM275782.1|BM275 TATCTGGAATATTAAAAGCATTGGGATGTTCTTAA-------------
gi|17968748|gb|BM275420.1|BM275 TATCTGGAATATTAAAAGCATTGGGATGTTCTTAA-------------
gi|17968850|gb|BM275518.1|BM275 TATCTGGAATATTAAAAGCATTGGGATGTTCTTAA-------------

MAL13P1.305                     TATATTCATAAATATGAATATAAATAAATAAATATATATATATATATA
MAL13|MAL13P1.305               ------------------------------------------------
su_gi_contig_414                ------------------------------------------------
gi|27156561|gb|CA855008.1|CA855 ------------------------------------------------
gi|27157662|gb|CA855661.1|CA855 ------------------------------------------------
gi|27156205|gb|CA854799.1|CA854 ------------------------------------------------
gi|17969123|gb|BM275782.1|BM275 ------------------------------------------------
gi|17968748|gb|BM275420.1|BM275 ------------------------------------------------
gi|17968850|gb|BM275518.1|BM275 ------------------------------------------------

MAL13P1.305                     TATATATATATTTATTTATTATACTACTTCCTCTTTTATGTACAGTTA
MAL13|MAL13P1.305               ---------------------------------------------TTA
su_gi_contig_414                ---------------------------------------------TTA
gi|27156561|gb|CA855008.1|CA855 ---------------------------------------------TTA
gi|27157662|gb|CA855661.1|CA855 ---------------------------------------------TTA
gi|27156205|gb|CA854799.1|CA854 ---------------------------------------------TTA
gi|17969123|gb|BM275782.1|BM275 ---------------------------------------------TTA
gi|17968748|gb|BM275420.1|BM275 ---------------------------------------------TTA
gi|17968850|gb|BM275518.1|BM275 ---------------------------------------------TTA

MAL13P1.305                     ACATTATAACACTTGGATGGTTGTCCATTTTTTCCTTCTATGGTACCA
MAL13|MAL13P1.305               ACATTATAACACTTGGATGGTTGTCCATTTTTTCCTTCTATG------
su_gi_contig_414                ACATTATAACACTTGGATGGTTGTCCATTTTTTCCTTCTATG------
gi|27156561|gb|CA855008.1|CA855 ACATTATAACACTTGGATGGTTGTCCATTTTTTCCTTCTATG------
gi|27157662|gb|CA855661.1|CA855 ACATTATAACACTTGGATGGTTGTCCATTTTTTCCTTCTATG------
gi|27156205|gb|CA854799.1|CA854 ACATTATAACACTTGGATGGTTGTCCATTTTTTCCTTCTATG------
gi|17969123|gb|BM275782.1|BM275 ACATTATAACACTTGGATG-----------------------------
gi|17968748|gb|BM275420.1|BM275 ACATTATAACACTTGGATGGTTGTCCATTTTTTCCTTCTATG------
gi|17968850|gb|BM275518.1|BM275 ACATTATAACACTTGGATGGTTGTCCATTTTTTCCTTCTATG------

MAL13P1.305                     AAAAGAAAAATATAAAAAAAATTAAAAAATATAAAGAAATGATTGAAT
MAL13|MAL13P1.305               ------------------------------------------------
su_gi_contig_414                ------------------------------------------------
gi|27156561|gb|CA855008.1|CA855 ------------------------------------------------
gi|27157662|gb|CA855661.1|CA855 ------------------------------------------------
gi|27156205|gb|CA854799.1|CA854 ------------------------------------------------
gi|17969123|gb|BM275782.1|BM275 ------------------------------------------------
gi|17968748|gb|BM275420.1|BM275 ------------------------------------------------
gi|17968850|gb|BM275518.1|BM275 ------------------------------------------------

MAL13P1.305                     ATATTGCTCCATATGAATTCATGTAAAATATAACACAACATATATATA
MAL13|MAL13P1.305               ------------------------------------------------
su_gi_contig_414                ------------------------------------------------
gi|27156561|gb|CA855008.1|CA855 ------------------------------------------------
gi|27157662|gb|CA855661.1|CA855 ------------------------------------------------
gi|27156205|gb|CA854799.1|CA854 ------------------------------------------------
gi|17969123|gb|BM275782.1|BM275 ------------------------------------------------
gi|17968748|gb|BM275420.1|BM275 ------------------------------------------------
gi|17968850|gb|BM275518.1|BM275 ------------------------------------------------

MAL13P1.305                     TATATATATATGTGTGTGTGATTTATTTTTTTTAATTTTTATTAGGAA
MAL13|MAL13P1.305               ---------------------------------------------GAA
su_gi_contig_414                ---------------------------------------------GAA
gi|27156561|gb|CA855008.1|CA855 ---------------------------------------------GAA
gi|27157662|gb|CA855661.1|CA855 ---------------------------------------------GAA
gi|27156205|gb|CA854799.1|CA854 ---------------------------------------------GAA
gi|17969123|gb|BM275782.1|BM275 ------------------------------------------------
gi|17968748|gb|BM275420.1|BM275 ---------------------------------------------GAA
gi|17968850|gb|BM275518.1|BM275 ---------------------------------------------GAA

MAL13P1.305                     TATTTTCATATATAATAAATAGCTTCGATTTAATAAATAATTTTATGC
MAL13|MAL13P1.305               TATTTTCATATATAATAAATAGCTTCGATTTAATAAATAATTTTATGC
su_gi_contig_414                TATTTTCATATATAATAAATAGCTTCGATTTAATAAATAATTTTATGC
gi|27156561|gb|CA855008.1|CA855 TATTTTCATATATAATAAATAGCTTCGATTTAATAAATAATTTTATGC
gi|27157662|gb|CA855661.1|CA855 TATTTTCATATATAATAAATAGCTTCGATTTAATAAATAATTTTATGC
gi|27156205|gb|CA854799.1|CA854 TATTTTCATATATAATAAATAGCTTCGATTTAATAAATAATTTTATGC
gi|17969123|gb|BM275782.1|BM275 ------------------------------------------------
gi|17968748|gb|BM275420.1|BM275 TATTTTCATATATAATAAATAGCTTCGATTTAATAAATAATTTTATGC
gi|17968850|gb|BM275518.1|BM275 TATTTTCATATATAATAAATAGCTTCGATTTAATAAATAATTTTATGC

MAL13P1.305                     TTTCCACAACTATTTTAAATTTTTCAGTAAATTTGTAAGAAGAAACAT
MAL13|MAL13P1.305               TTTCCACAACTATTTTAAATTTTTCAGTAAATTT--------------
su_gi_contig_414                TTTCCACAACTATTTTAAATTTTTCAGTAAATTT--------------
gi|27156561|gb|CA855008.1|CA855 TTTCCACAACTATTTTAAATTTTTCAGTAAATTT--------------
gi|27157662|gb|CA855661.1|CA855 TTTCCACAACTATTTTAAATTTTTCAGTAAATTT--------------
gi|27156205|gb|CA854799.1|CA854 TTTCCACAACTATTTTAAATTTTTCAGTAAATTT--------------
gi|17969123|gb|BM275782.1|BM275 ------------------------------------------------
gi|17968748|gb|BM275420.1|BM275 TTTCCACAACTATTTTAAATTTTTCAGTAAATTT--------------
gi|17968850|gb|BM275518.1|BM275 TTTCCACAACTATTTTAAATTTTTCAGTA-------------------

MAL13P1.305                     ATATATTTTATAAATATATATATATATATATATATATATATTATTATT
MAL13|MAL13P1.305               ------------------------------------------------
su_gi_contig_414                ------------------------------------------------
gi|27156561|gb|CA855008.1|CA855 ------------------------------------------------
gi|27157662|gb|CA855661.1|CA855 ------------------------------------------------
gi|27156205|gb|CA854799.1|CA854 ------------------------------------------------
gi|17969123|gb|BM275782.1|BM275 ------------------------------------------------
gi|17968748|gb|BM275420.1|BM275 ------------------------------------------------
gi|17968850|gb|BM275518.1|BM275 ------------------------------------------------

MAL13P1.305                     ATGTTTATATAATTATTCATTCGCATAATATTTTTCTTTTTTAGACTT
MAL13|MAL13P1.305               --------------------------------------------ACTT
su_gi_contig_414                --------------------------------------------ACTT
gi|27156561|gb|CA855008.1|CA855 --------------------------------------------ACTT
gi|27157662|gb|CA855661.1|CA855 --------------------------------------------ACTT
gi|27156205|gb|CA854799.1|CA854 --------------------------------------------ACTT
gi|17969123|gb|BM275782.1|BM275 ------------------------------------------------
gi|17968748|gb|BM275420.1|BM275 --------------------------------------------ACTT
gi|17968850|gb|BM275518.1|BM275 ------------------------------------------------

MAL13P1.305                     TTCGTCCTTAACCAATTTTTATATTTTTTGTTCAAAGTTCATGAAATT
MAL13|MAL13P1.305               TTCGTCCTTAACCAATTTTTATATTTTTTGTTCAAAGTTCATGAAATT
su_gi_contig_414                TTCGTCCTTAACCAATTTTTATATTTTTTGTTCAAAGTTCATGAAATT
gi|27156561|gb|CA855008.1|CA855 TTCGTCCTTAACCAATTTTTATATTTTTTGTTCAAAGTTCATGAAATT
gi|27157662|gb|CA855661.1|CA855 TTCGTCCTTAACCAATTTTTATATTTTTTGTTCAAAGTTCATGAAATT
gi|27156205|gb|CA854799.1|CA854 TTCGTCCTTAACCAATTTTTATATTTTTTGTTCAAAGTTCATGAAATT
gi|17969123|gb|BM275782.1|BM275 ------------------------------------------------
gi|17968748|gb|BM275420.1|BM275 TTCGTCCTTAACCAATTTTTATATTTTTTGTTCAAAGTTCATGAAATT
gi|17968850|gb|BM275518.1|BM275 ------------------------------------------------

MAL13P1.305                     AGAAATATAGAATTCCATAATTGCTTGATACATTTCTTACCTGGATTT
MAL13|MAL13P1.305               AGAAATATAGAATTCCATAATTGCTTGATACATTTCTTACCTGGATTT
su_gi_contig_414                AGAAATATAGAATTCCATAATTGCTTGATACATTTCTTACCTGGATTT
gi|27156561|gb|CA855008.1|CA855 AGAAATATAGAATTCCATAATTGCTTGATACATTTCTTACCTGGA---
gi|27157662|gb|CA855661.1|CA855 AGAAATATAGAATTCCATAATTGCTTGATACATTTCTTACCTGGATTT
gi|27156205|gb|CA854799.1|CA854 AGAAATATAGAATTCCATAATTGCTTGATACATTTCTTACCTGGATTT
gi|17969123|gb|BM275782.1|BM275 ------------------------------------------------
gi|17968748|gb|BM275420.1|BM275 AGAAA-------------------------------------------
gi|17968850|gb|BM275518.1|BM275 ------------------------------------------------

MAL13P1.305                     TCTAGAGTAAAATATATATAAAAAAAAAAAAAAAGAAAAAAAAAAAAT
MAL13|MAL13P1.305               TCTAGA------------------------------------------
su_gi_contig_414                TCTAGAA-----------------------------------------
gi|27156561|gb|CA855008.1|CA855 ------------------------------------------------
gi|27157662|gb|CA855661.1|CA855 ------------------------------------------------
gi|27156205|gb|CA854799.1|CA854 TCTAGAA-----------------------------------------
gi|17969123|gb|BM275782.1|BM275 ------------------------------------------------
gi|17968748|gb|BM275420.1|BM275 ------------------------------------------------
gi|17968850|gb|BM275518.1|BM275 ------------------------------------------------

MAL13P1.305                     CCAAGAAAATATAATTTATCGCTGTCATAAAAAAGATAAACATCATTC
MAL13|MAL13P1.305               ------------------------------------------------
su_gi_contig_414                ------------------------------------------------
gi|27156561|gb|CA855008.1|CA855 ------------------------------------------------
gi|27157662|gb|CA855661.1|CA855 ------------------------------------------------
gi|27156205|gb|CA854799.1|CA854 ------------------------------------------------
gi|17969123|gb|BM275782.1|BM275 ------------------------------------------------
gi|17968748|gb|BM275420.1|BM275 ------------------------------------------------
gi|17968850|gb|BM275518.1|BM275 ------------------------------------------------

MAL13P1.305                     TTTAAATATATATAAATATTTTTAATTTTTAAGATGTTAGAATCCATC
MAL13|MAL13P1.305               ---------------------------------ATGTTAGAATCCATC
su_gi_contig_414                ------------------------------------------------
gi|27156561|gb|CA855008.1|CA855 ------------------------------------------------
gi|27157662|gb|CA855661.1|CA855 ------------------------------------------------
gi|27156205|gb|CA854799.1|CA854 ------------------------------------------------
gi|17969123|gb|BM275782.1|BM275 ------------------------------------------------
gi|17968748|gb|BM275420.1|BM275 ------------------------------------------------
gi|17968850|gb|BM275518.1|BM275 ------------------------------------------------

MAL13P1.305                     GTTTTAACAGTAAAATCTAAAATAATGGACAATTTATCAAAAAATAAG
MAL13|MAL13P1.305               GTTTTAACAGTAAAATCTAAAATAATGGACAATTTATCAAAAAATAAG
su_gi_contig_414                ------------------------------------------------
gi|27156561|gb|CA855008.1|CA855 ------------------------------------------------
gi|27157662|gb|CA855661.1|CA855 ------------------------------------------------
gi|27156205|gb|CA854799.1|CA854 ------------------------------------------------
gi|17969123|gb|BM275782.1|BM275 ------------------------------------------------
gi|17968748|gb|BM275420.1|BM275 ------------------------------------------------
gi|17968850|gb|BM275518.1|BM275 ------------------------------------------------

MAL13P1.305                     AATTTTGTGAAGGCTAAAAATAAAAAACGATTTATAGACCATAACTCC
MAL13|MAL13P1.305               AATTTTGTGAAGGCTAAAAATAAAAAACGATTTATAGACCATAACTCC
su_gi_contig_414                ------------------------------------------------
gi|27156561|gb|CA855008.1|CA855 ------------------------------------------------
gi|27157662|gb|CA855661.1|CA855 ------------------------------------------------
gi|27156205|gb|CA854799.1|CA854 ------------------------------------------------
gi|17969123|gb|BM275782.1|BM275 ------------------------------------------------
gi|17968748|gb|BM275420.1|BM275 ------------------------------------------------
gi|17968850|gb|BM275518.1|BM275 ------------------------------------------------

MAL13P1.305                     TATCCATACGGTGACCAATAAGGAAAATAAATTGATTACAATAAGAAA
MAL13|MAL13P1.305               TATCCATACGGTGACCAATAA---------------------------
su_gi_contig_414                ------------------------------------------------
gi|27156561|gb|CA855008.1|CA855 ------------------------------------------------
gi|27157662|gb|CA855661.1|CA855 ------------------------------------------------
gi|27156205|gb|CA854799.1|CA854 ------------------------------------------------
gi|17969123|gb|BM275782.1|BM275 ------------------------------------------------
gi|17968748|gb|BM275420.1|BM275 ------------------------------------------------
gi|17968850|gb|BM275518.1|BM275 ------------------------------------------------

MAL13P1.305                     TTAGTATGTATATTATTATATTCTTTTAAATGTATCTTTTTATTTTTT
MAL13|MAL13P1.305               ------------------------------------------------
su_gi_contig_414                ------------------------------------------------
gi|27156561|gb|CA855008.1|CA855 ------------------------------------------------
gi|27157662|gb|CA855661.1|CA855 ------------------------------------------------
gi|27156205|gb|CA854799.1|CA854 ------------------------------------------------
gi|17969123|gb|BM275782.1|BM275 ------------------------------------------------
gi|17968748|gb|BM275420.1|BM275 ------------------------------------------------
gi|17968850|gb|BM275518.1|BM275 ------------------------------------------------

MAL13P1.305                     TTTTTTTTTTGCCTTATATTTTTAGAGAACTTGTTCTTAATTAATTAA
MAL13|MAL13P1.305               ------------------------------------------------
su_gi_contig_414                ------------------------------------------------
gi|27156561|gb|CA855008.1|CA855 ------------------------------------------------
gi|27157662|gb|CA855661.1|CA855 ------------------------------------------------
gi|27156205|gb|CA854799.1|CA854 ------------------------------------------------
gi|17969123|gb|BM275782.1|BM275 ------------------------------------------------
gi|17968748|gb|BM275420.1|BM275 ------------------------------------------------
gi|17968850|gb|BM275518.1|BM275 ------------------------------------------------

MAL13P1.305                     AAATAATAAAGAAATGAATAATATATTGAGAAATATACAAATTGTTTA
MAL13|MAL13P1.305               ------------------------------------------------
su_gi_contig_414                ------------------------------------------------
gi|27156561|gb|CA855008.1|CA855 ------------------------------------------------
gi|27157662|gb|CA855661.1|CA855 ------------------------------------------------
gi|27156205|gb|CA854799.1|CA854 ------------------------------------------------
gi|17969123|gb|BM275782.1|BM275 ------------------------------------------------
gi|17968748|gb|BM275420.1|BM275 ------------------------------------------------
gi|17968850|gb|BM275518.1|BM275 ------------------------------------------------

MAL13P1.305                     ATCATTTCGTTGTTGGCACTTTTTAAATTACGACAAAAAAAAAAAATG
MAL13|MAL13P1.305               ------------------------------------------------
su_gi_contig_414                ------------------------------------------------
gi|27156561|gb|CA855008.1|CA855 ------------------------------------------------
gi|27157662|gb|CA855661.1|CA855 ------------------------------------------------
gi|27156205|gb|CA854799.1|CA854 ------------------------------------------------
gi|17969123|gb|BM275782.1|BM275 ------------------------------------------------
gi|17968748|gb|BM275420.1|BM275 ------------------------------------------------
gi|17968850|gb|BM275518.1|BM275 ------------------------------------------------

MAL13P1.305                     AAATATAAAATAAAAAGTAAAATTAAATATGTATATCTGTAATTCTAT
MAL13|MAL13P1.305               ------------------------------------------------
su_gi_contig_414                ------------------------------------------------
gi|27156561|gb|CA855008.1|CA855 ------------------------------------------------
gi|27157662|gb|CA855661.1|CA855 ------------------------------------------------
gi|27156205|gb|CA854799.1|CA854 ------------------------------------------------
gi|17969123|gb|BM275782.1|BM275 ------------------------------------------------
gi|17968748|gb|BM275420.1|BM275 ------------------------------------------------
gi|17968850|gb|BM275518.1|BM275 ------------------------------------------------

MAL13P1.305                     TGGAGGTCTATGTGTGTGTGTTTTTTTTTTTTTTTTTTTTTTTTTTTT
MAL13|MAL13P1.305               ------------------------------------------------
su_gi_contig_414                ------------------------------------------------
gi|27156561|gb|CA855008.1|CA855 ------------------------------------------------
gi|27157662|gb|CA855661.1|CA855 ------------------------------------------------
gi|27156205|gb|CA854799.1|CA854 ------------------------------------------------
gi|17969123|gb|BM275782.1|BM275 ------------------------------------------------
gi|17968748|gb|BM275420.1|BM275 ------------------------------------------------
gi|17968850|gb|BM275518.1|BM275 ------------------------------------------------

MAL13P1.305                     TTTTTCTTCTTTATTAAAATTACATAACACCATTTCTTATCCATTGTG
MAL13|MAL13P1.305               ------------------------------------------------
su_gi_contig_414                ------------------------------------------------
gi|27156561|gb|CA855008.1|CA855 ------------------------------------------------
gi|27157662|gb|CA855661.1|CA855 ------------------------------------------------
gi|27156205|gb|CA854799.1|CA854 ------------------------------------------------
gi|17969123|gb|BM275782.1|BM275 ------------------------------------------------
gi|17968748|gb|BM275420.1|BM275 ------------------------------------------------
gi|17968850|gb|BM275518.1|BM275 ------------------------------------------------

MAL13P1.305                     ATTTTTTAACACATCCAATATTATCTTATGTGAATAATATTTGTGGTT
MAL13|MAL13P1.305               ------------------------------------------------
su_gi_contig_414                ------------------------------------------------
gi|27156561|gb|CA855008.1|CA855 ------------------------------------------------
gi|27157662|gb|CA855661.1|CA855 ------------------------------------------------
gi|27156205|gb|CA854799.1|CA854 ------------------------------------------------
gi|17969123|gb|BM275782.1|BM275 ------------------------------------------------
gi|17968748|gb|BM275420.1|BM275 ------------------------------------------------
gi|17968850|gb|BM275518.1|BM275 ------------------------------------------------

MAL13P1.305                     AACAGCAGAATAATATATGATAATTTTTTTTTGTGAGAATATATTTTT
MAL13|MAL13P1.305               ------------------------------------------------
su_gi_contig_414                ------------------------------------------------
gi|27156561|gb|CA855008.1|CA855 ------------------------------------------------
gi|27157662|gb|CA855661.1|CA855 ------------------------------------------------
gi|27156205|gb|CA854799.1|CA854 ------------------------------------------------
gi|17969123|gb|BM275782.1|BM275 ------------------------------------------------
gi|17968748|gb|BM275420.1|BM275 ------------------------------------------------
gi|17968850|gb|BM275518.1|BM275 ------------------------------------------------

MAL13P1.305                     ATTTAAATATACATTTATGTGTTTAATATTATAGTTCTTAACTCATCT
MAL13|MAL13P1.305               ------------------------------------------------
su_gi_contig_414                ------------------------------------------------
gi|27156561|gb|CA855008.1|CA855 ------------------------------------------------
gi|27157662|gb|CA855661.1|CA855 ------------------------------------------------
gi|27156205|gb|CA854799.1|CA854 ------------------------------------------------
gi|17969123|gb|BM275782.1|BM275 ------------------------------------------------
gi|17968748|gb|BM275420.1|BM275 ------------------------------------------------
gi|17968850|gb|BM275518.1|BM275 ------------------------------------------------

MAL13P1.305                     TCAAAATCCTCTAGATCACATGTAATTTCTAAGCTTTTAAAAATACCA
MAL13|MAL13P1.305               ------------------------------------------------
su_gi_contig_414                ------------------------------------------------
gi|27156561|gb|CA855008.1|CA855 ------------------------------------------------
gi|27157662|gb|CA855661.1|CA855 ------------------------------------------------
gi|27156205|gb|CA854799.1|CA854 ------------------------------------------------
gi|17969123|gb|BM275782.1|BM275 ------------------------------------------------
gi|17968748|gb|BM275420.1|BM275 ------------------------------------------------
gi|17968850|gb|BM275518.1|BM275 ------------------------------------------------

MAL13P1.305                     TTAATTTTACGAACAAGATATTCTTTAGACGATGCGTATAACATCTTT
MAL13|MAL13P1.305               ------------------------------------------------
su_gi_contig_414                ------------------------------------------------
gi|27156561|gb|CA855008.1|CA855 ------------------------------------------------
gi|27157662|gb|CA855661.1|CA855 ------------------------------------------------
gi|27156205|gb|CA854799.1|CA854 ------------------------------------------------
gi|17969123|gb|BM275782.1|BM275 ------------------------------------------------
gi|17968748|gb|BM275420.1|BM275 ------------------------------------------------
gi|17968850|gb|BM275518.1|BM275 ------------------------------------------------

MAL13P1.305                     TCTTTTGATTTTGCTAAGTCAGGTGACCAAAAAATAAAATATATTCTA
MAL13|MAL13P1.305               ------------------------------------------------
su_gi_contig_414                ------------------------------------------------
gi|27156561|gb|CA855008.1|CA855 ------------------------------------------------
gi|27157662|gb|CA855661.1|CA855 ------------------------------------------------
gi|27156205|gb|CA854799.1|CA854 ------------------------------------------------
gi|17969123|gb|BM275782.1|BM275 ------------------------------------------------
gi|17968748|gb|BM275420.1|BM275 ------------------------------------------------
gi|17968850|gb|BM275518.1|BM275 ------------------------------------------------

MAL13P1.305                     TTTCTTAAAACACCTTCAGGTGTAGGAATAGGCATATCTACAAAAAAA
MAL13|MAL13P1.305               ------------------------------------------------
su_gi_contig_414                ------------------------------------------------
gi|27156561|gb|CA855008.1|CA855 ------------------------------------------------
gi|27157662|gb|CA855661.1|CA855 ------------------------------------------------
gi|27156205|gb|CA854799.1|CA854 ------------------------------------------------
gi|17969123|gb|BM275782.1|BM275 ------------------------------------------------
gi|17968748|gb|BM275420.1|BM275 ------------------------------------------------
gi|17968850|gb|BM275518.1|BM275 ------------------------------------------------

MAL13P1.305                     GTAAATGATATTATACAAGAGTCGTAAAATGTATGAGAGGTTTTATAT
MAL13|MAL13P1.305               ------------------------------------------------
su_gi_contig_414                ------------------------------------------------
gi|27156561|gb|CA855008.1|CA855 ------------------------------------------------
gi|27157662|gb|CA855661.1|CA855 ------------------------------------------------
gi|27156205|gb|CA854799.1|CA854 ------------------------------------------------
gi|17969123|gb|BM275782.1|BM275 ------------------------------------------------
gi|17968748|gb|BM275420.1|BM275 ------------------------------------------------
gi|17968850|gb|BM275518.1|BM275 ------------------------------------------------

MAL13P1.305                     TTATAGAGATATAACAAAAAGATTAAATATGAAACGAAAATAATAAAA
MAL13|MAL13P1.305               ------------------------------------------------
su_gi_contig_414                ------------------------------------------------
gi|27156561|gb|CA855008.1|CA855 ------------------------------------------------
gi|27157662|gb|CA855661.1|CA855 ------------------------------------------------
gi|27156205|gb|CA854799.1|CA854 ------------------------------------------------
gi|17969123|gb|BM275782.1|BM275 ------------------------------------------------
gi|17968748|gb|BM275420.1|BM275 ------------------------------------------------
gi|17968850|gb|BM275518.1|BM275 ------------------------------------------------

MAL13P1.305                     ATAAATAAATAAATATATTATATATATATATAATATATTATATACCTG
MAL13|MAL13P1.305               ------------------------------------------------
su_gi_contig_414                ------------------------------------------------
gi|27156561|gb|CA855008.1|CA855 ------------------------------------------------
gi|27157662|gb|CA855661.1|CA855 ------------------------------------------------
gi|27156205|gb|CA854799.1|CA854 ------------------------------------------------
gi|17969123|gb|BM275782.1|BM275 ------------------------------------------------
gi|17968748|gb|BM275420.1|BM275 ------------------------------------------------
gi|17968850|gb|BM275518.1|BM275 ------------------------------------------------

MAL13P1.305                     CAATTATATATCTACATTCTGTTGTTTTTAAATTATTCCTTATATCAA
MAL13|MAL13P1.305               ------------------------------------------------
su_gi_contig_414                ------------------------------------------------
gi|27156561|gb|CA855008.1|CA855 ------------------------------------------------
gi|27157662|gb|CA855661.1|CA855 ------------------------------------------------
gi|27156205|gb|CA854799.1|CA854 ------------------------------------------------
gi|17969123|gb|BM275782.1|BM275 ------------------------------------------------
gi|17968748|gb|BM275420.1|BM275 ------------------------------------------------
gi|17968850|gb|BM275518.1|BM275 ------------------------------------------------

MAL13P1.305                     TTATAATATCTTTATAAGATTTCAATGAATTATCTTGTTCTAAAAAAT
MAL13|MAL13P1.305               ------------------------------------------------
su_gi_contig_414                ------------------------------------------------
gi|27156561|gb|CA855008.1|CA855 ------------------------------------------------
gi|27157662|gb|CA855661.1|CA855 ------------------------------------------------
gi|27156205|gb|CA854799.1|CA854 ------------------------------------------------
gi|17969123|gb|BM275782.1|BM275 ------------------------------------------------
gi|17968748|gb|BM275420.1|BM275 ------------------------------------------------
gi|17968850|gb|BM275518.1|BM275 ------------------------------------------------

MAL13P1.305                     CCACAATAACTTCTTCATAATTTTCTATACGATATATTATATATTTGT
MAL13|MAL13P1.305               ------------------------------------------------
su_gi_contig_414                ------------------------------------------------
gi|27156561|gb|CA855008.1|CA855 ------------------------------------------------
gi|27157662|gb|CA855661.1|CA855 ------------------------------------------------
gi|27156205|gb|CA854799.1|CA854 ------------------------------------------------
gi|17969123|gb|BM275782.1|BM275 ------------------------------------------------
gi|17968748|gb|BM275420.1|BM275 ------------------------------------------------
gi|17968850|gb|BM275518.1|BM275 ------------------------------------------------

MAL13P1.305                     GTATATGCTTAATCTTTAGTTTGTTAAATTCATAAACACATTCATCTG
MAL13|MAL13P1.305               ------------------------------------------------
su_gi_contig_414                ------------------------------------------------
gi|27156561|gb|CA855008.1|CA855 ------------------------------------------------
gi|27157662|gb|CA855661.1|CA855 ------------------------------------------------
gi|27156205|gb|CA854799.1|CA854 ------------------------------------------------
gi|17969123|gb|BM275782.1|BM275 ------------------------------------------------
gi|17968748|gb|BM275420.1|BM275 ------------------------------------------------
gi|17968850|gb|BM275518.1|BM275 ------------------------------------------------

MAL13P1.305                     AAACCTTGACCCCAGATACCATTTTTTTAAAATTGTGTTAATAAATAA
MAL13|MAL13P1.305               ------------------------------------------------
su_gi_contig_414                ------------------------------------------------
gi|27156561|gb|CA855008.1|CA855 ------------------------------------------------
gi|27157662|gb|CA855661.1|CA855 ------------------------------------------------
gi|27156205|gb|CA854799.1|CA854 ------------------------------------------------
gi|17969123|gb|BM275782.1|BM275 ------------------------------------------------
gi|17968748|gb|BM275420.1|BM275 ------------------------------------------------
gi|17968850|gb|BM275518.1|BM275 ------------------------------------------------

MAL13P1.305                     GTATATATATATATATAATAATTATTATTATTATATGTTTTTTATTAT
MAL13|MAL13P1.305               ------------------------------------------------
su_gi_contig_414                ------------------------------------------------
gi|27156561|gb|CA855008.1|CA855 ------------------------------------------------
gi|27157662|gb|CA855661.1|CA855 ------------------------------------------------
gi|27156205|gb|CA854799.1|CA854 ------------------------------------------------
gi|17969123|gb|BM275782.1|BM275 ------------------------------------------------
gi|17968748|gb|BM275420.1|BM275 ------------------------------------------------
gi|17968850|gb|BM275518.1|BM275 ------------------------------------------------

MAL13P1.305                     TTTTTGTGTATTATATCTATTCAGTATGATGAAATTGTGTATTCCTTA
MAL13|MAL13P1.305               ------------------------------------------------
su_gi_contig_414                ------------------------------------------------
gi|27156561|gb|CA855008.1|CA855 ------------------------------------------------
gi|27157662|gb|CA855661.1|CA855 ------------------------------------------------
gi|27156205|gb|CA854799.1|CA854 ------------------------------------------------
gi|17969123|gb|BM275782.1|BM275 ------------------------------------------------
gi|17968748|gb|BM275420.1|BM275 ------------------------------------------------
gi|17968850|gb|BM275518.1|BM275 ------------------------------------------------

MAL13P1.305                     ATATTTGTTAGCTATATAATTATAATGGTCCTTTCAATTTAAAAAAAA
MAL13|MAL13P1.305               ------------------------------------------------
su_gi_contig_414                ------------------------------------------------
gi|27156561|gb|CA855008.1|CA855 ------------------------------------------------
gi|27157662|gb|CA855661.1|CA855 ------------------------------------------------
gi|27156205|gb|CA854799.1|CA854 ------------------------------------------------
gi|17969123|gb|BM275782.1|BM275 ------------------------------------------------
gi|17968748|gb|BM275420.1|BM275 ------------------------------------------------
gi|17968850|gb|BM275518.1|BM275 ------------------------------------------------

MAL13P1.305                     AAAAAAGAAGAAAAAATTTAAACACTCACAGTTATGAAAATATTGACA
MAL13|MAL13P1.305               ------------------------------------------------
su_gi_contig_414                ------------------------------------------------
gi|27156561|gb|CA855008.1|CA855 ------------------------------------------------
gi|27157662|gb|CA855661.1|CA855 ------------------------------------------------
gi|27156205|gb|CA854799.1|CA854 ------------------------------------------------
gi|17969123|gb|BM275782.1|BM275 ------------------------------------------------
gi|17968748|gb|BM275420.1|BM275 ------------------------------------------------
gi|17968850|gb|BM275518.1|BM275 ------------------------------------------------

MAL13P1.305                     CTATATATATAATATATATATATATATACATATGTGAGACAATAACTT
MAL13|MAL13P1.305               ------------------------------------------------
su_gi_contig_414                ------------------------------------------------
gi|27156561|gb|CA855008.1|CA855 ------------------------------------------------
gi|27157662|gb|CA855661.1|CA855 ------------------------------------------------
gi|27156205|gb|CA854799.1|CA854 ------------------------------------------------
gi|17969123|gb|BM275782.1|BM275 ------------------------------------------------
gi|17968748|gb|BM275420.1|BM275 ------------------------------------------------
gi|17968850|gb|BM275518.1|BM275 ------------------------------------------------

MAL13P1.305                     CTTTTATAATATTAGATATTTTTGAATTTTCAAAATAGAGTTGAATGC
MAL13|MAL13P1.305               ------------------------------------------------
su_gi_contig_414                ------------------------------------------------
gi|27156561|gb|CA855008.1|CA855 ------------------------------------------------
gi|27157662|gb|CA855661.1|CA855 ------------------------------------------------
gi|27156205|gb|CA854799.1|CA854 ------------------------------------------------
gi|17969123|gb|BM275782.1|BM275 ------------------------------------------------
gi|17968748|gb|BM275420.1|BM275 ------------------------------------------------
gi|17968850|gb|BM275518.1|BM275 ------------------------------------------------

MAL13P1.305                     ACACATACAAATTTTTAGTTTTATATAATATGAATAAATAAATATAAA
MAL13|MAL13P1.305               ------------------------------------------------
su_gi_contig_414                ------------------------------------------------
gi|27156561|gb|CA855008.1|CA855 ------------------------------------------------
gi|27157662|gb|CA855661.1|CA855 ------------------------------------------------
gi|27156205|gb|CA854799.1|CA854 ------------------------------------------------
gi|17969123|gb|BM275782.1|BM275 ------------------------------------------------
gi|17968748|gb|BM275420.1|BM275 ------------------------------------------------
gi|17968850|gb|BM275518.1|BM275 ------------------------------------------------

MAL13P1.305                     ATAATAATAATAATTAATTTTTTTTTTTTTTATCATTATATGAACACT
MAL13|MAL13P1.305               ------------------------------------------------
su_gi_contig_414                ------------------------------------------------
gi|27156561|gb|CA855008.1|CA855 ------------------------------------------------
gi|27157662|gb|CA855661.1|CA855 ------------------------------------------------
gi|27156205|gb|CA854799.1|CA854 ------------------------------------------------
gi|17969123|gb|BM275782.1|BM275 ------------------------------------------------
gi|17968748|gb|BM275420.1|BM275 ------------------------------------------------
gi|17968850|gb|BM275518.1|BM275 ------------------------------------------------

MAL13P1.305                     AGCAAACATTATATATTAATATGAATGTTTAT
MAL13|MAL13P1.305               --------------------------------
su_gi_contig_414                --------------------------------
gi|27156561|gb|CA855008.1|CA855 --------------------------------
gi|27157662|gb|CA855661.1|CA855 --------------------------------
gi|27156205|gb|CA854799.1|CA854 --------------------------------
gi|17969123|gb|BM275782.1|BM275 --------------------------------
gi|17968748|gb|BM275420.1|BM275 --------------------------------
gi|17968850|gb|BM275518.1|BM275 --------------------------------

;

endblock;
