# Supplementary material for: cDNA sequences reveal considerable gene prediction inaccuracy in the Plasmodium falciparum genome
Source: BMC Genomics. 2007 Jul 27;8:255. doi: 10.1186/1471-2164-8-255 (PMC1978503; doi:10.1186/1471-2164-8-255)
Supplement: Additional file 3 — Genes with cDNA sequences not matching predicted CDS perfectly. Aligned cDNA and predicted CDS sequences can be viewed by double clicking the hyper-linked gene names in the Excel file. [file 1471-2164-8-255-S3.zip › MAL13P1.337.TXT]

#NEXUS

[!This data assembled using Sequencher, from Gene Codes Corporation.]
begin data;
   dimensions ntax=6 nchar=4010;
   format datatype=dna gap=- interleave=yes;
   matrix

MAL13P1.337                     TCTTTTTTTTCTCTTCCGATCCTCTAGCAGGTCCTTTCCCCCCACCTA
MAL13|MAL13P1.337               ------------------------------------------------
su_gi_contig_1893               ------------------------------------------------
gi|22791967|gb|BU495773.1|BU495 ------------------------------------------------
gi|15909704|gb|BI815947.1|BI815 ------------------------------------------------
gi|15906575|gb|BI814195.1|BI814 ------------------------------------------------

MAL13P1.337                     ATCTTCTGGGAATCCAATTTTTAATAGTTCTTCCTCTTTCAATATCAA
MAL13|MAL13P1.337               ------------------------------------------------
su_gi_contig_1893               ------------------------------------------------
gi|22791967|gb|BU495773.1|BU495 ------------------------------------------------
gi|15909704|gb|BI815947.1|BI815 ------------------------------------------------
gi|15906575|gb|BI814195.1|BI814 ------------------------------------------------

MAL13P1.337                     CTAATATTCTTCTATTTTCTATTTTTTTCCCATCAGCCAACTTATAAG
MAL13|MAL13P1.337               ------------------------------------------------
su_gi_contig_1893               ------------------------------------------------
gi|22791967|gb|BU495773.1|BU495 ------------------------------------------------
gi|15909704|gb|BI815947.1|BI815 ------------------------------------------------
gi|15906575|gb|BI814195.1|BI814 ------------------------------------------------

MAL13P1.337                     CATCGTTCATACTTTTCGTATGCTCAAATTCAATAAAAGCATATCCTC
MAL13|MAL13P1.337               ------------------------------------------------
su_gi_contig_1893               ------------------------------------------------
gi|22791967|gb|BU495773.1|BU495 ------------------------------------------------
gi|15909704|gb|BI815947.1|BI815 ------------------------------------------------
gi|15906575|gb|BI814195.1|BI814 ------------------------------------------------

MAL13P1.337                     TGGGTTTTAAATTTTTATCATATATAATTTTAACTGTTTTAATTTTAC
MAL13|MAL13P1.337               ------------------------------------------------
su_gi_contig_1893               ------------------------------------------------
gi|22791967|gb|BU495773.1|BU495 ------------------------------------------------
gi|15909704|gb|BI815947.1|BI815 ------------------------------------------------
gi|15906575|gb|BI814195.1|BI814 ------------------------------------------------

MAL13P1.337                     CATAACTTTCAAATTCCTTTTTTAATTTTTGTTCACTTACTTCATAAG
MAL13|MAL13P1.337               ------------------------------------------------
su_gi_contig_1893               ------------------------------------------------
gi|22791967|gb|BU495773.1|BU495 ------------------------------------------------
gi|15909704|gb|BI815947.1|BI815 ------------------------------------------------
gi|15906575|gb|BI814195.1|BI814 ------------------------------------------------

MAL13P1.337                     ATAATCTTCCAATAAATAAAGTTTTCTTCGGATCACTTGTTAAATCTT
MAL13|MAL13P1.337               ------------------------------------------------
su_gi_contig_1893               ------------------------------------------------
gi|22791967|gb|BU495773.1|BU495 ------------------------------------------------
gi|15909704|gb|BI815947.1|BI815 ------------------------------------------------
gi|15906575|gb|BI814195.1|BI814 ------------------------------------------------

MAL13P1.337                     CATTTTTAAAAGGATCGTATTCTTTTCTTTTCTCTTTTAAAATTAATT
MAL13|MAL13P1.337               ------------------------------------------------
su_gi_contig_1893               ------------------------------------------------
gi|22791967|gb|BU495773.1|BU495 ------------------------------------------------
gi|15909704|gb|BI815947.1|BI815 ------------------------------------------------
gi|15906575|gb|BI814195.1|BI814 ------------------------------------------------

MAL13P1.337                     CATTATAAGCCATTTTTTCTTTCTTCTTCTTTTCTTTCCTTTCTTTAA
MAL13|MAL13P1.337               ------------------------------------------------
su_gi_contig_1893               ------------------------------------------------
gi|22791967|gb|BU495773.1|BU495 ------------------------------------------------
gi|15909704|gb|BI815947.1|BI815 ------------------------------------------------
gi|15906575|gb|BI814195.1|BI814 ------------------------------------------------

MAL13P1.337                     AACTCTCTACTTTTATCTTAGGAGGAGCTTCTCCTTCTTCAAAATAAT
MAL13|MAL13P1.337               ------------------------------------------------
su_gi_contig_1893               ------------------------------------------------
gi|22791967|gb|BU495773.1|BU495 ------------------------------------------------
gi|15909704|gb|BI815947.1|BI815 ------------------------------------------------
gi|15906575|gb|BI814195.1|BI814 ------------------------------------------------

MAL13P1.337                     TTAGGAAATCGGACAAACCCGAATATTCCTTTGGTTTCTTTTTTTTTA
MAL13|MAL13P1.337               ------------------------------------------------
su_gi_contig_1893               ------------------------------------------------
gi|22791967|gb|BU495773.1|BU495 ------------------------------------------------
gi|15909704|gb|BI815947.1|BI815 ------------------------------------------------
gi|15906575|gb|BI814195.1|BI814 ------------------------------------------------

MAL13P1.337                     TGGGTTTATAAAATTCAAGCATGGGCCTTGCTTGAAATAAAATTAAAA
MAL13|MAL13P1.337               ------------------------------------------------
su_gi_contig_1893               ------------------------------------------------
gi|22791967|gb|BU495773.1|BU495 ------------------------------------------------
gi|15909704|gb|BI815947.1|BI815 ------------------------------------------------
gi|15906575|gb|BI814195.1|BI814 ------------------------------------------------

MAL13P1.337                     TGTGTTGAGGCATACCAATAGCTGACATTATGTATATAACAGAAATAT
MAL13|MAL13P1.337               ------------------------------------------------
su_gi_contig_1893               ------------------------------------------------
gi|22791967|gb|BU495773.1|BU495 ------------------------------------------------
gi|15909704|gb|BI815947.1|BI815 ------------------------------------------------
gi|15906575|gb|BI814195.1|BI814 ------------------------------------------------

MAL13P1.337                     AAAAATATAAACAAATAAATAAATATAAATATAAATATATATATATAT
MAL13|MAL13P1.337               ------------------------------------------------
su_gi_contig_1893               ------------------------------------------------
gi|22791967|gb|BU495773.1|BU495 ------------------------------------------------
gi|15909704|gb|BI815947.1|BI815 ------------------------------------------------
gi|15906575|gb|BI814195.1|BI814 ------------------------------------------------

MAL13P1.337                     ATATATATATGATTAATTTATTTTGTTATGTTTTATTTGTACGTAGGT
MAL13|MAL13P1.337               ------------------------------------------------
su_gi_contig_1893               ------------------------------------------------
gi|22791967|gb|BU495773.1|BU495 ------------------------------------------------
gi|15909704|gb|BI815947.1|BI815 ------------------------------------------------
gi|15906575|gb|BI814195.1|BI814 ------------------------------------------------

MAL13P1.337                     TTCTATCAAATGCGATACTTATTAAATCATAGAATTACTCATTTTATG
MAL13|MAL13P1.337               ------------------------------------------------
su_gi_contig_1893               ------------------------------------------------
gi|22791967|gb|BU495773.1|BU495 ------------------------------------------------
gi|15909704|gb|BI815947.1|BI815 ------------------------------------------------
gi|15906575|gb|BI814195.1|BI814 ------------------------------------------------

MAL13P1.337                     AACTCTACAAATAAATTAATATATAAATATATATTATAATTTAATCAT
MAL13|MAL13P1.337               ------------------------------------------------
su_gi_contig_1893               ------------------------------------------------
gi|22791967|gb|BU495773.1|BU495 ------------------------------------------------
gi|15909704|gb|BI815947.1|BI815 ------------------------------------------------
gi|15906575|gb|BI814195.1|BI814 ------------------------------------------------

MAL13P1.337                     TCACTTCTTTTTAATTTTTTCAACATCTTATTCTTAAAAAAAAAAAAA
MAL13|MAL13P1.337               ------------------------------------------------
su_gi_contig_1893               ------------------------------------------------
gi|22791967|gb|BU495773.1|BU495 ------------------------------------------------
gi|15909704|gb|BI815947.1|BI815 ------------------------------------------------
gi|15906575|gb|BI814195.1|BI814 ------------------------------------------------

MAL13P1.337                     AAAACTATTATATTTAAAATGTAAATATAAATAAATAAATAAATAAAT
MAL13|MAL13P1.337               ------------------------------------------------
su_gi_contig_1893               ------------------------------------------------
gi|22791967|gb|BU495773.1|BU495 ------------------------------------------------
gi|15909704|gb|BI815947.1|BI815 ------------------------------------------------
gi|15906575|gb|BI814195.1|BI814 ------------------------------------------------

MAL13P1.337                     ATATATATATATATATATATATATATATATATATATATATATATGATA
MAL13|MAL13P1.337               ------------------------------------------------
su_gi_contig_1893               ------------------------------------------------
gi|22791967|gb|BU495773.1|BU495 ------------------------------------------------
gi|15909704|gb|BI815947.1|BI815 ------------------------------------------------
gi|15906575|gb|BI814195.1|BI814 ------------------------------------------------

MAL13P1.337                     TATTTGTATTATATGAATAATATTTTATTTTCTTTTTTATTTTTTTAT
MAL13|MAL13P1.337               ------------------------------------------------
su_gi_contig_1893               ------------------------------------------------
gi|22791967|gb|BU495773.1|BU495 ------------------------------------------------
gi|15909704|gb|BI815947.1|BI815 ------------------------------------------------
gi|15906575|gb|BI814195.1|BI814 ------------------------------------------------

MAL13P1.337                     TTTATTTATTCATTTTTTTTGCTACACTTCAAAAAAAAAAAAATAATA
MAL13|MAL13P1.337               ------------------------------------------------
su_gi_contig_1893               ------------------------------------------------
gi|22791967|gb|BU495773.1|BU495 ------------------------------------------------
gi|15909704|gb|BI815947.1|BI815 ------------------------------------------------
gi|15906575|gb|BI814195.1|BI814 ------------------------------------------------

MAL13P1.337                     CATATTTAATATATAATTACAAAATAAATTAATAAATAAATAAATATA
MAL13|MAL13P1.337               ------------------------------------------------
su_gi_contig_1893               ------------------------------------------------
gi|22791967|gb|BU495773.1|BU495 ------------------------------------------------
gi|15909704|gb|BI815947.1|BI815 ------------------------------------------------
gi|15906575|gb|BI814195.1|BI814 ------------------------------------------------

MAL13P1.337                     ATATATATATTATCTCCGTGAACATTTCTTTTTCCTTACCCACTACAA
MAL13|MAL13P1.337               ------------------------------------------------
su_gi_contig_1893               ------------------------------------------------
gi|22791967|gb|BU495773.1|BU495 ------------------------------------------------
gi|15909704|gb|BI815947.1|BI815 ------------------------------------------------
gi|15906575|gb|BI814195.1|BI814 ------------------------------------------------

MAL13P1.337                     AAAAAAAAAAAAAAAAAAAAAAAAAAAAAAATAAACATTCCAAAAAAA
MAL13|MAL13P1.337               ------------------------------------------------
su_gi_contig_1893               ------------------------------------------------
gi|22791967|gb|BU495773.1|BU495 ------------------------------------------------
gi|15909704|gb|BI815947.1|BI815 ------------------------------------------------
gi|15906575|gb|BI814195.1|BI814 ------------------------------------------------

MAL13P1.337                     AAATATATATATATATATATATATAATATATATAAGAATAAAAACAGT
MAL13|MAL13P1.337               ------------------------------------------------
su_gi_contig_1893               ------------------------------------------------
gi|22791967|gb|BU495773.1|BU495 ------------------------------------------------
gi|15909704|gb|BI815947.1|BI815 ------------------------------------------------
gi|15906575|gb|BI814195.1|BI814 ------------------------------------------------

MAL13P1.337                     GTGTCATAAATTTTATAAATCGAAAAAAGTTACCATTTAAATAAAATA
MAL13|MAL13P1.337               ------------------------------------------------
su_gi_contig_1893               ------------------------------------------------
gi|22791967|gb|BU495773.1|BU495 ------------------------------------------------
gi|15909704|gb|BI815947.1|BI815 ------------------------------------------------
gi|15906575|gb|BI814195.1|BI814 ------------------------------------------------

MAL13P1.337                     ATACAAAAAAAAATATATATATATTATATTATATATATATATATATAT
MAL13|MAL13P1.337               ------------------------------------------------
su_gi_contig_1893               ------------------------------------------------
gi|22791967|gb|BU495773.1|BU495 ------------------------------------------------
gi|15909704|gb|BI815947.1|BI815 ------------------------------------------------
gi|15906575|gb|BI814195.1|BI814 ------------------------------------------------

MAL13P1.337                     ATATATATATATATATACATATATATATAAATATTAATATATAATATA
MAL13|MAL13P1.337               ------------------------------------------------
su_gi_contig_1893               ------------------------------------------------
gi|22791967|gb|BU495773.1|BU495 ------------------------------------------------
gi|15909704|gb|BI815947.1|BI815 ------------------------------------------------
gi|15906575|gb|BI814195.1|BI814 ------------------------------------------------

MAL13P1.337                     TATTATATATATCCTAACTTACAACCTTATATATATATATATATATAT
MAL13|MAL13P1.337               ------------------------------------------------
su_gi_contig_1893               ------------------------------------------------
gi|22791967|gb|BU495773.1|BU495 ------------------------------------------------
gi|15909704|gb|BI815947.1|BI815 ------------------------------------------------
gi|15906575|gb|BI814195.1|BI814 ------------------------------------------------

MAL13P1.337                     ATGTATAATAAAATATAACATAATTTTAATTTTTTTTACTTAATTTTT
MAL13|MAL13P1.337               ------------------------------------------------
su_gi_contig_1893               ------------------------------------------------
gi|22791967|gb|BU495773.1|BU495 ------------------------------------------------
gi|15909704|gb|BI815947.1|BI815 ------------------------------------------------
gi|15906575|gb|BI814195.1|BI814 ------------------------------------------------

MAL13P1.337                     TATTTTTTAAAATGAAAAATGATAAGATAAAATTAGTAAGTTTTGAGG
MAL13|MAL13P1.337               -----------ATGAAAAATGATAAGATAAAATTAGTAAGTTTTGAGG
su_gi_contig_1893               ------------------------------------------------
gi|22791967|gb|BU495773.1|BU495 ------------------------------------------------
gi|15909704|gb|BI815947.1|BI815 ------------------------------------------------
gi|15906575|gb|BI814195.1|BI814 ------------------------------------------------

MAL13P1.337                     GTGATGAATTTATAGTTGATAAAAATACGGCATCTATGTCAACAGTAA
MAL13|MAL13P1.337               GTGATGAATTTATAGTTGATAAAAATACGGCATCTATGTCAACAGTAA
su_gi_contig_1893               ------------------------------------------------
gi|22791967|gb|BU495773.1|BU495 ------------------------------------------------
gi|15909704|gb|BI815947.1|BI815 ------------------------------------------------
gi|15906575|gb|BI814195.1|BI814 ------------------------------------------------

MAL13P1.337                     TAATGAATATATTGGAAGGTATGCTAAACAATATGAAATTATAAAAAA
MAL13|MAL13P1.337               TAATGAATATATTGGA--------------------------------
su_gi_contig_1893               ------------------------------------------------
gi|22791967|gb|BU495773.1|BU495 ------------------------------------------------
gi|15909704|gb|BI815947.1|BI815 ------------------------------------------------
gi|15906575|gb|BI814195.1|BI814 ------------------------------------------------

MAL13P1.337                     AAAATAAAAGTATAAATATATGTACATTGTAAAATGCACTTTGTATTT
MAL13|MAL13P1.337               ------------------------------------------------
su_gi_contig_1893               ------------------------------------------------
gi|22791967|gb|BU495773.1|BU495 ------------------------------------------------
gi|15909704|gb|BI815947.1|BI815 ------------------------------------------------
gi|15906575|gb|BI814195.1|BI814 ------------------------------------------------

MAL13P1.337                     TTTGTATTTTTATTTTATAGTTATGACAGCAGAAGAAGACACTATACC
MAL13|MAL13P1.337               ------------------AGTTATGACAGCAGAAGAAGACACTATACC
su_gi_contig_1893               ------------------------------------------------
gi|22791967|gb|BU495773.1|BU495 ------------------------------------------------
gi|15909704|gb|BI815947.1|BI815 ------------------------------------------------
gi|15906575|gb|BI814195.1|BI814 ------------------------------------------------

MAL13P1.337                     ACTTCCAAATATTAAAACACCAATTTTAAAAAAAATAATTGAATATAT
MAL13|MAL13P1.337               ACTTCCAAATATTAAAACACCAATTTTAAAAAAAATAATTGAATATAT
su_gi_contig_1893               ------------------------------------------------
gi|22791967|gb|BU495773.1|BU495 ------------------------------------------------
gi|15909704|gb|BI815947.1|BI815 ------------------------------------------------
gi|15906575|gb|BI814195.1|BI814 ------------------------------------------------

MAL13P1.337                     GGAATATCATATTAATAACCCAGCAGACGAAATTCCCAAGCCTTTGAT
MAL13|MAL13P1.337               GGAATATCATATTAATAACCCAGCAGACGAAATTCCCAAGCCTTTGAT
su_gi_contig_1893               ------------------------------------------------
gi|22791967|gb|BU495773.1|BU495 ------------------------------------------------
gi|15909704|gb|BI815947.1|BI815 ------------------------------------------------
gi|15906575|gb|BI814195.1|BI814 ------------------------------------------------

MAL13P1.337                     TACATCGAACTTACAAGACGTAACTATTAAATTAAAACAAAAGAAATG
MAL13|MAL13P1.337               TACATCGAACTTACAAGAC-----------------------------
su_gi_contig_1893               ------------------------------------------------
gi|22791967|gb|BU495773.1|BU495 ------------------------------------------------
gi|15909704|gb|BI815947.1|BI815 ------------------------------------------------
gi|15906575|gb|BI814195.1|BI814 ------------------------------------------------

MAL13P1.337                     TACATATTTTTTATATGGATGTATATTAATATATTATATATATATATA
MAL13|MAL13P1.337               ------------------------------------------------
su_gi_contig_1893               ------------------------------------------------
gi|22791967|gb|BU495773.1|BU495 ------------------------------------------------
gi|15909704|gb|BI815947.1|BI815 ------------------------------------------------
gi|15906575|gb|BI814195.1|BI814 ------------------------------------------------

MAL13P1.337                     TATATATATATATATATGTGTTCTTATTCATCTTTTTCTTTCCTTTTT
MAL13|MAL13P1.337               ------------------------------------------------
su_gi_contig_1893               ------------------------------------------------
gi|22791967|gb|BU495773.1|BU495 ------------------------------------------------
gi|15909704|gb|BI815947.1|BI815 ------------------------------------------------
gi|15906575|gb|BI814195.1|BI814 ------------------------------------------------

MAL13P1.337                     TTTTTTGCTTTTATTTGTAATAAAAATAGGTTGTATCTTCATGGGATT
MAL13|MAL13P1.337               -----------------------------GTTGTATCTTCATGGGATT
su_gi_contig_1893               ------------------------------------------------
gi|22791967|gb|BU495773.1|BU495 ------------------------------------------------
gi|15909704|gb|BI815947.1|BI815 ------------------------------------------------
gi|15906575|gb|BI814195.1|BI814 ------------------------------------------------

MAL13P1.337                     TTGATTTTGTAAATACTGATAAGGAGACCCTTTACGAACTAATCGAAG
MAL13|MAL13P1.337               TTGATTTTGTAAATACTGATAAGGAGACCCTTTACGAACTAATCGAAG
su_gi_contig_1893               --GATTTTGTAAATACTGATAAGGAGACCCTTTACGAACTAATCGAA-
gi|22791967|gb|BU495773.1|BU495 ------------------------------------------------
gi|15909704|gb|BI815947.1|BI815 ------------------------------------------------
gi|15906575|gb|BI814195.1|BI814 ------------------------------------------------

MAL13P1.337                     TAAAATATAAACAAATGAATATCATTATGGTTATACGTAAAATATATA
MAL13|MAL13P1.337               TAAAATATAAACAAATGAATATCATTATG-------------------
su_gi_contig_1893               ------------------------------------------------
gi|22791967|gb|BU495773.1|BU495 ------------------------------------------------
gi|15909704|gb|BI815947.1|BI815 ------------------------------------------------
gi|15906575|gb|BI814195.1|BI814 ------------------------------------------------

MAL13P1.337                     TATATATATATATATATATATGTGTATGTGCTTGTATATTTCTTTATA
MAL13|MAL13P1.337               ------------------------------------------------
su_gi_contig_1893               ------------------------------------------------
gi|22791967|gb|BU495773.1|BU495 ------------------------------------------------
gi|15909704|gb|BI815947.1|BI815 ------------------------------------------------
gi|15906575|gb|BI814195.1|BI814 ------------------------------------------------

MAL13P1.337                     TATAATTTATTTATTTTATTTTTTTTTCTTAGGCGTCAAACTATCTTG
MAL13|MAL13P1.337               --------------------------------GCGTCAAACTATCTTG
su_gi_contig_1893               -------------------TTTTTTTTCTTAGGCGTCAAACTATCTTG
gi|22791967|gb|BU495773.1|BU495 ------------------------------------------------
gi|15909704|gb|BI815947.1|BI815 ------------------------------------------------
gi|15906575|gb|BI814195.1|BI814 ---------------------------------CGAGAAACTATCTTG

MAL13P1.337                     ATATTAAACCTCTTCTTGATTTGACTTGCGGAAAAATCGCTTCAATGA
MAL13|MAL13P1.337               ATATTAAACCTCTTCTTGATTTGACTTGCGGAAAAATCGCTTCAATGA
su_gi_contig_1893               ATATTAAACCTCTTCTTGATTTGACTTGCGGAAAAATCGCTTCAATGA
gi|22791967|gb|BU495773.1|BU495 ------------------------------------------------
gi|15909704|gb|BI815947.1|BI815 ------------------------------------------------
gi|15906575|gb|BI814195.1|BI814 ATATTAAACCTCTTCTTGATTTGACTTGCGGAAAAATCGCTTCAATGA

MAL13P1.337                     TGAAAGATAAAACTACCGAAGAAATTCGAGCGGAGTTTGATATTGTTA
MAL13|MAL13P1.337               TGAAAGATAAAACTACCGAAGAAATTCGAGCGGAGTTTGATATTGTTA
su_gi_contig_1893               TGAAAGATAAAACTACCGAAGAAATTCGAGCGGAGTTTGATATTGTTA
gi|22791967|gb|BU495773.1|BU495 ------------------------------------------------
gi|15909704|gb|BI815947.1|BI815 ------------------------------------------------
gi|15906575|gb|BI814195.1|BI814 TGAAAGATAAAACTACCGAAGAAATTCGAGCGGAGTTTGATATTGTTA

MAL13P1.337                     ACGATTTTACAAGAGAAGAAGAAAAACAAGTAAAATAAAAAATAAAAT
MAL13|MAL13P1.337               ACGATTTTACAAGAGAAGAAGAAAAACAA-------------------
su_gi_contig_1893               ACGATTTTACAAGAGAAGAAGAAAAACAA-------------------
gi|22791967|gb|BU495773.1|BU495 ------------------------------------------------
gi|15909704|gb|BI815947.1|BI815 ------------------------------------------------
gi|15906575|gb|BI814195.1|BI814 ACGATTTTACAAGAGAAGAAGAAAAACAA-------------------

MAL13P1.337                     AAAAAAATAACAAACACATAAATGTATATATATATATATATATATATA
MAL13|MAL13P1.337               ------------------------------------------------
su_gi_contig_1893               ------------------------------------------------
gi|22791967|gb|BU495773.1|BU495 ------------------------------------------------
gi|15909704|gb|BI815947.1|BI815 ------------------------------------------------
gi|15906575|gb|BI814195.1|BI814 ------------------------------------------------

MAL13P1.337                     TATATATATATATATATATGAGAGGTCAACTTGTTATGACTTGATATT
MAL13|MAL13P1.337               ------------------------------------------------
su_gi_contig_1893               ------------------------------------------------
gi|22791967|gb|BU495773.1|BU495 ------------------------------------------------
gi|15909704|gb|BI815947.1|BI815 ------------------------------------------------
gi|15906575|gb|BI814195.1|BI814 ------------------------------------------------

MAL13P1.337                     TTTTTTTTTTTCTCTTTTTTTCTTAGATACGCGAAGAGAACAGGTGGT
MAL13|MAL13P1.337               --------------------------ATACGCGAAGAGAACAGGTGGT
su_gi_contig_1893               --------------------------ATACGCGAAGAGAACAGGTGGT
gi|22791967|gb|BU495773.1|BU495 ------------------------------------------------
gi|15909704|gb|BI815947.1|BI815 --------------------------ATACGCGAAGAGAACAGGTGGT
gi|15906575|gb|BI814195.1|BI814 --------------------------ATACGCGAAGAGAACAGG----

MAL13P1.337                     GTGGAGATATATAAAAATAGAGAATATATTTATGTCCATTTTTTATTA
MAL13|MAL13P1.337               GTGGAGATATATAA----------------------------------
su_gi_contig_1893               GTGGAGATATATAAAAATAGAGAATATATTTATGTCCATTTTTTATTA
gi|22791967|gb|BU495773.1|BU495 ------------------------------------------------
gi|15909704|gb|BI815947.1|BI815 GTGGAGATATATAAAAATAGAGAATATATTTATGTCCATTTTTTATTA
gi|15906575|gb|BI814195.1|BI814 ------------------------------------------------

MAL13P1.337                     AACAATTTTTAAACATACAAAAATATATTTATTTTGTCCATATATATA
MAL13|MAL13P1.337               ------------------------------------------------
su_gi_contig_1893               AACAATTTTTAAACATACAAAAATATATTTATTTTGTCCATATATATA
gi|22791967|gb|BU495773.1|BU495 ------------------------------------------------
gi|15909704|gb|BI815947.1|BI815 AACAATTTTTAAACATACAAAAATATATTTATTTTGTCCATATATATA
gi|15906575|gb|BI814195.1|BI814 ------------------------------------------------

MAL13P1.337                     TATATATATATATATGATAAAGTTTAGACATTTTATATTCACCTAAGG
MAL13|MAL13P1.337               ------------------------------------------------
su_gi_contig_1893               TATATATATATATATGATAAAGTTTAGACATTTTATATTCACCTAAGG
gi|22791967|gb|BU495773.1|BU495 ------------------------------------------------
gi|15909704|gb|BI815947.1|BI815 TATATATATATATATGATAAAGTTTAGACATTTTATATTCACCTAAGG
gi|15906575|gb|BI814195.1|BI814 ------------------------------------------------

MAL13P1.337                     GATATGCATATATACACATATGTATGTGTATATCTTTTTTTCTGATTT
MAL13|MAL13P1.337               ------------------------------------------------
su_gi_contig_1893               GATATGCATATATACACATATGTATGTGTATATCTTTTTTTCTGATTT
gi|22791967|gb|BU495773.1|BU495 ------------------------------------------------
gi|15909704|gb|BI815947.1|BI815 GATATGCATATATACACATATGTATGTGTATATCTTTTTTTCTGATTT
gi|15906575|gb|BI814195.1|BI814 ------------------------------------------------

MAL13P1.337                     TATAAAATAAAAAATACTTATATATATATATATATATATATATATATA
MAL13|MAL13P1.337               ------------------------------------------------
su_gi_contig_1893               TATAAAATAAAAAATACTTATATATATATATATATATATATATATATA
gi|22791967|gb|BU495773.1|BU495 ------------------------------------------------
gi|15909704|gb|BI815947.1|BI815 TATAAAATAAAAAATACTTATATATATATATATATATATATATATATA
gi|15906575|gb|BI814195.1|BI814 ------------------------------------------------

MAL13P1.337                     TATTTATTTATTTATAACCATTAATCCTTAATCTTATGCATATTTATA
MAL13|MAL13P1.337               ------------------------------------------------
su_gi_contig_1893               TATTTATTTATTTATAACCATTAATCCTTAATCTTATGCATATTTATA
gi|22791967|gb|BU495773.1|BU495 ----------TTTATAACCATTAATCCTTAATCTTATGCATATTTATA
gi|15909704|gb|BI815947.1|BI815 TATATATATATATATA--------------------------------
gi|15906575|gb|BI814195.1|BI814 ------------------------------------------------

MAL13P1.337                     TTCCTTTACACACTCCATCTTATATCCATTAATTTATTTTTATAAAAA
MAL13|MAL13P1.337               ------------------------------------------------
su_gi_contig_1893               TTCCTTTACACACTCCATCTTATATCCATTAATTTATTTTTATAAAAA
gi|22791967|gb|BU495773.1|BU495 TTCCTTTACACACTCCATCTTATATCCATTAATTTATTTTTATAAAAA
gi|15909704|gb|BI815947.1|BI815 ------------------------------------------------
gi|15906575|gb|BI814195.1|BI814 ------------------------------------------------

MAL13P1.337                     TCTTACAAACTTTTATATACGAAATAAAATTTACTTTTTTTTTTAATT
MAL13|MAL13P1.337               ------------------------------------------------
su_gi_contig_1893               TCTTACAAACTTTTATATACGAAATAAAATTTACTTTTTTTTTTAATT
gi|22791967|gb|BU495773.1|BU495 TCTTACAAACTTTTATATACGAAATAAAATTTACTTTTTTTTTTAATT
gi|15909704|gb|BI815947.1|BI815 ------------------------------------------------
gi|15906575|gb|BI814195.1|BI814 ------------------------------------------------

MAL13P1.337                     TAACAATTATATATATATATATAATATAATATATAATATATAATATTT
MAL13|MAL13P1.337               ------------------------------------------------
su_gi_contig_1893               TAACAATTATATATATATATATAATATAATATATAATATATAATATTT
gi|22791967|gb|BU495773.1|BU495 TAACAATTATATATATATATATAATATAATATATAATATATAATATTT
gi|15909704|gb|BI815947.1|BI815 ------------------------------------------------
gi|15906575|gb|BI814195.1|BI814 ------------------------------------------------

MAL13P1.337                     TTTTGTATAAATTATTATATGCTATTTATTTATTTAAAATTAATTTAG
MAL13|MAL13P1.337               ------------------------------------------------
su_gi_contig_1893               TTTTGTATAAATTATTATATGCTATTTATTTATTTAAAATTAATTTAG
gi|22791967|gb|BU495773.1|BU495 TTTTGTATAAATTATTATATGCTATTTATTTATTTAAAATTAATTTAG
gi|15909704|gb|BI815947.1|BI815 ------------------------------------------------
gi|15906575|gb|BI814195.1|BI814 ------------------------------------------------

MAL13P1.337                     TCTTTACATATATATATATATATATATACCTATATGAGGCGAAAAAAA
MAL13|MAL13P1.337               ------------------------------------------------
su_gi_contig_1893               TCTTTACATATATATATATATATATATACCTATATGAGGCGAAAA---
gi|22791967|gb|BU495773.1|BU495 TCTTTACATATATATATATATATATATACCTATATGAGGCGAAAA---
gi|15909704|gb|BI815947.1|BI815 ------------------------------------------------
gi|15906575|gb|BI814195.1|BI814 ------------------------------------------------

MAL13P1.337                     AAAATTAAAAAAGGAAAATAATTAAAATGAATATATATAAATATGTAA
MAL13|MAL13P1.337               ------------------------------------------------
su_gi_contig_1893               ------------------------------------------------
gi|22791967|gb|BU495773.1|BU495 ------------------------------------------------
gi|15909704|gb|BI815947.1|BI815 ------------------------------------------------
gi|15906575|gb|BI814195.1|BI814 ------------------------------------------------

MAL13P1.337                     AATTATATATAATATATATATTTTATATATATGTAAAAAAAAAAAAAA
MAL13|MAL13P1.337               ------------------------------------------------
su_gi_contig_1893               ------------------------------------------------
gi|22791967|gb|BU495773.1|BU495 ------------------------------------------------
gi|15909704|gb|BI815947.1|BI815 ------------------------------------------------
gi|15906575|gb|BI814195.1|BI814 ------------------------------------------------

MAL13P1.337                     TATAATAATAATAATAATTTGGAACTTTAAATATATGTATTATTTTAT
MAL13|MAL13P1.337               ------------------------------------------------
su_gi_contig_1893               ------------------------------------------------
gi|22791967|gb|BU495773.1|BU495 ------------------------------------------------
gi|15909704|gb|BI815947.1|BI815 ------------------------------------------------
gi|15906575|gb|BI814195.1|BI814 ------------------------------------------------

MAL13P1.337                     TTTCCCTTCATTTTTGTTCTTTTGTCATGTAATTTATTTGTTATATTT
MAL13|MAL13P1.337               ------------------------------------------------
su_gi_contig_1893               ------------------------------------------------
gi|22791967|gb|BU495773.1|BU495 ------------------------------------------------
gi|15909704|gb|BI815947.1|BI815 ------------------------------------------------
gi|15906575|gb|BI814195.1|BI814 ------------------------------------------------

MAL13P1.337                     TTTTTTTGGGTTTTTTTTTTTTTATTTTAATATATTCTTGTACTATAT
MAL13|MAL13P1.337               ------------------------------------------------
su_gi_contig_1893               ------------------------------------------------
gi|22791967|gb|BU495773.1|BU495 ------------------------------------------------
gi|15909704|gb|BI815947.1|BI815 ------------------------------------------------
gi|15906575|gb|BI814195.1|BI814 ------------------------------------------------

MAL13P1.337                     TGGGGGAAGAATAAAAAAATAAAATATATACACATAATTATAAAAATG
MAL13|MAL13P1.337               ------------------------------------------------
su_gi_contig_1893               ------------------------------------------------
gi|22791967|gb|BU495773.1|BU495 ------------------------------------------------
gi|15909704|gb|BI815947.1|BI815 ------------------------------------------------
gi|15906575|gb|BI814195.1|BI814 ------------------------------------------------

MAL13P1.337                     TATATACTTATATAATAATTAATTCTTTTCAATATATATATATATAAT
MAL13|MAL13P1.337               ------------------------------------------------
su_gi_contig_1893               ------------------------------------------------
gi|22791967|gb|BU495773.1|BU495 ------------------------------------------------
gi|15909704|gb|BI815947.1|BI815 ------------------------------------------------
gi|15906575|gb|BI814195.1|BI814 ------------------------------------------------

MAL13P1.337                     ATATATATATATATATATATATATATATATATAAATATTTATATACAT
MAL13|MAL13P1.337               ------------------------------------------------
su_gi_contig_1893               ------------------------------------------------
gi|22791967|gb|BU495773.1|BU495 ------------------------------------------------
gi|15909704|gb|BI815947.1|BI815 ------------------------------------------------
gi|15906575|gb|BI814195.1|BI814 ------------------------------------------------

MAL13P1.337                     GTAAAGATAAATTTATATACACTTTATTGTATAATAATGTATAAATAA
MAL13|MAL13P1.337               ------------------------------------------------
su_gi_contig_1893               ------------------------------------------------
gi|22791967|gb|BU495773.1|BU495 ------------------------------------------------
gi|15909704|gb|BI815947.1|BI815 ------------------------------------------------
gi|15906575|gb|BI814195.1|BI814 ------------------------------------------------

MAL13P1.337                     GTAAATACATATATATGTTTACCTTTTTTTTTTTTTTCTTTTTTTAAA
MAL13|MAL13P1.337               ------------------------------------------------
su_gi_contig_1893               ------------------------------------------------
gi|22791967|gb|BU495773.1|BU495 ------------------------------------------------
gi|15909704|gb|BI815947.1|BI815 ------------------------------------------------
gi|15906575|gb|BI814195.1|BI814 ------------------------------------------------

MAL13P1.337                     TATATAATTATATTTTTTCACAAGGTATGTAAATATACATATATATAT
MAL13|MAL13P1.337               ------------------------------------------------
su_gi_contig_1893               ------------------------------------------------
gi|22791967|gb|BU495773.1|BU495 ------------------------------------------------
gi|15909704|gb|BI815947.1|BI815 ------------------------------------------------
gi|15906575|gb|BI814195.1|BI814 ------------------------------------------------

MAL13P1.337                     ATATATATATATATACAAAATATTATAAATAATTTTTAATTCCCATGA
MAL13|MAL13P1.337               ------------------------------------------------
su_gi_contig_1893               ------------------------------------------------
gi|22791967|gb|BU495773.1|BU495 ------------------------------------------------
gi|15909704|gb|BI815947.1|BI815 ------------------------------------------------
gi|15906575|gb|BI814195.1|BI814 ------------------------------------------------

MAL13P1.337                     AAAAACAAAAAAATTAAAAACATAAGCATATACATATATATATATATA
MAL13|MAL13P1.337               ------------------------------------------------
su_gi_contig_1893               ------------------------------------------------
gi|22791967|gb|BU495773.1|BU495 ------------------------------------------------
gi|15909704|gb|BI815947.1|BI815 ------------------------------------------------
gi|15906575|gb|BI814195.1|BI814 ------------------------------------------------

MAL13P1.337                     TATATATATATGGACATATAATAAAACGAAATTATATATATTATCCAA
MAL13|MAL13P1.337               ------------------------------------------------
su_gi_contig_1893               ------------------------------------------------
gi|22791967|gb|BU495773.1|BU495 ------------------------------------------------
gi|15909704|gb|BI815947.1|BI815 ------------------------------------------------
gi|15906575|gb|BI814195.1|BI814 ------------------------------------------------

MAL13P1.337                     TTTAACATGGAAAAAAAAAAAAAAGAATAAAAGTAAAAAAAATGAAAA
MAL13|MAL13P1.337               ------------------------------------------------
su_gi_contig_1893               ------------------------------------------------
gi|22791967|gb|BU495773.1|BU495 ------------------------------------------------
gi|15909704|gb|BI815947.1|BI815 ------------------------------------------------
gi|15906575|gb|BI814195.1|BI814 ------------------------------------------------

MAL13P1.337                     AAAAAAAATATATATATATAAACCGTACTAACATAAAGACACACACCA
MAL13|MAL13P1.337               ------------------------------------------------
su_gi_contig_1893               ------------------------------------------------
gi|22791967|gb|BU495773.1|BU495 ------------------------------------------------
gi|15909704|gb|BI815947.1|BI815 ------------------------------------------------
gi|15906575|gb|BI814195.1|BI814 ------------------------------------------------

MAL13P1.337                     CATATAATAAATATATAATATATATGTACTTATATATAAAAGATAATA
MAL13|MAL13P1.337               ------------------------------------------------
su_gi_contig_1893               ------------------------------------------------
gi|22791967|gb|BU495773.1|BU495 ------------------------------------------------
gi|15909704|gb|BI815947.1|BI815 ------------------------------------------------
gi|15906575|gb|BI814195.1|BI814 ------------------------------------------------

MAL13P1.337                     TATATATAAATATATATGAACATAAAAAAGGAATGATATATATATATA
MAL13|MAL13P1.337               ------------------------------------------------
su_gi_contig_1893               ------------------------------------------------
gi|22791967|gb|BU495773.1|BU495 ------------------------------------------------
gi|15909704|gb|BI815947.1|BI815 ------------------------------------------------
gi|15906575|gb|BI814195.1|BI814 ------------------------------------------------

MAL13P1.337                     TATATTTAATTTATTTATTTTAATTTTGTACTTCAAATATTACTATAT
MAL13|MAL13P1.337               ------------------------------------------------
su_gi_contig_1893               ------------------------------------------------
gi|22791967|gb|BU495773.1|BU495 ------------------------------------------------
gi|15909704|gb|BI815947.1|BI815 ------------------------------------------------
gi|15906575|gb|BI814195.1|BI814 ------------------------------------------------

MAL13P1.337                     ACACATAGTATGTTTCTTCATTTTATGCTTCATTATTATTAACCTTAG
MAL13|MAL13P1.337               ------------------------------------------------
su_gi_contig_1893               ------------------------------------------------
gi|22791967|gb|BU495773.1|BU495 ------------------------------------------------
gi|15909704|gb|BI815947.1|BI815 ------------------------------------------------
gi|15906575|gb|BI814195.1|BI814 ------------------------------------------------

MAL13P1.337                     GAGGATCATTTAAATTTCTGATATCC
MAL13|MAL13P1.337               --------------------------
su_gi_contig_1893               --------------------------
gi|22791967|gb|BU495773.1|BU495 --------------------------
gi|15909704|gb|BI815947.1|BI815 --------------------------
gi|15906575|gb|BI814195.1|BI814 --------------------------

;

endblock;
