# Supplementary material for: cDNA sequences reveal considerable gene prediction inaccuracy in the Plasmodium falciparum genome
Source: BMC Genomics. 2007 Jul 27;8:255. doi: 10.1186/1471-2164-8-255 (PMC1978503; doi:10.1186/1471-2164-8-255)
Supplement: Additional file 3 — Genes with cDNA sequences not matching predicted CDS perfectly. Aligned cDNA and predicted CDS sequences can be viewed by double clicking the hyper-linked gene names in the Excel file. [file 1471-2164-8-255-S3.zip › MAL13P1.345.TXT]

#NEXUS

[!This data assembled using Sequencher, from Gene Codes Corporation.]
begin data;
   dimensions ntax=5 nchar=4862;
   format datatype=dna gap=- interleave=yes;
   matrix

MAL13P1.345                     ------------------------------------------------
MAL13|MAL13P1.345               ------------------------------------------------
su_gi_contig_4086               ------------------------------------------------
gi|22793759|gb|BU497565.1|BU497 ------------------------------------------------
gi|15907512|gb|BI814793.1|BI814 TTTTTTTTTTATGTTATTTTATTTTTTTTTATTAAAAGAATAAAAGGT

MAL13P1.345                     ------------------------------------------------
MAL13|MAL13P1.345               ------------------------------------------------
su_gi_contig_4086               ------------------------------------------------
gi|22793759|gb|BU497565.1|BU497 ------------------------------------------------
gi|15907512|gb|BI814793.1|BI814 GTAGTCATTGTTTATCCGTTTATCATCCTCACTGTTTCAATCATCTTG

MAL13P1.345                     ------------------------------------------------
MAL13|MAL13P1.345               ------------------------------------------------
su_gi_contig_4086               ------------------------------------------------
gi|22793759|gb|BU497565.1|BU497 ------------------------------------------------
gi|15907512|gb|BI814793.1|BI814 CCGAAAAATTGTCACTATGTTTTGTGTGCAAAAATGCTTTATAAAAAT

MAL13P1.345                     ------------------------------------------------
MAL13|MAL13P1.345               ------------------------------------------------
su_gi_contig_4086               ------------------------------------------------
gi|22793759|gb|BU497565.1|BU497 ------------------------------------------------
gi|15907512|gb|BI814793.1|BI814 GAAGGGAGTTAAAAAAATATATATATTTCAGGAGAAAAATATATTATA

MAL13P1.345                     ------------------------------------------------
MAL13|MAL13P1.345               ------------------------------------------------
su_gi_contig_4086               ------------------------------------------------
gi|22793759|gb|BU497565.1|BU497 ------------------------------------------------
gi|15907512|gb|BI814793.1|BI814 TATTTTTAAGTACTGTATTAAATTTTTTTTTTTTTTTATATCTTACTG

MAL13P1.345                     ------------------------------------------------
MAL13|MAL13P1.345               ------------------------------------------------
su_gi_contig_4086               ------------------------------------------------
gi|22793759|gb|BU497565.1|BU497 ------------------------------------------------
gi|15907512|gb|BI814793.1|BI814 TGAAAAAGCGTGTCCCTAGCGTGAGTTCCCCTGACTTTTTTTCAATCC

MAL13P1.345                     ------------------------------------------------
MAL13|MAL13P1.345               ------------------------------------------------
su_gi_contig_4086               ------------------------------------------------
gi|22793759|gb|BU497565.1|BU497 ------------------------------------------------
gi|15907512|gb|BI814793.1|BI814 AATTATAAAATATAAATTTGTCCACTTAAAAATATAAACACACAACAA

MAL13P1.345                     -AAAAATTAAAAAAAAAAGAACT-AAAATTTGATCTTTTTTTTTTTTT
MAL13|MAL13P1.345               ------------------------------------------------
su_gi_contig_4086               ------------------------------------------------
gi|22793759|gb|BU497565.1|BU497 ------------------------------------------------
gi|15907512|gb|BI814793.1|BI814 TATAAAAAAAAAAAAAAAAAACTCGAGACTAGTTCTCT----------

MAL13P1.345                     TTGTTTTTTTTATTTTTTTTGTTCTACACGAAAATGGTACAAATAATA
MAL13|MAL13P1.345               ------------------------------------------------
su_gi_contig_4086               ------------------------------------------------
gi|22793759|gb|BU497565.1|BU497 ------------------------------------------------
gi|15907512|gb|BI814793.1|BI814 ------------------------------------------------

MAL13P1.345                     TATACATATATATATAATATTATTTTATATGCAAAAATAATAGGTTAA
MAL13|MAL13P1.345               ------------------------------------------------
su_gi_contig_4086               ------------------------------------------------
gi|22793759|gb|BU497565.1|BU497 ------------------------------------------------
gi|15907512|gb|BI814793.1|BI814 ------------------------------------------------

MAL13P1.345                     AAAAAAAAAATAAAAAAAATAATCAGAAGTATATGGAAAATAAAAAGG
MAL13|MAL13P1.345               ------------------------------------------------
su_gi_contig_4086               ------------------------------------------------
gi|22793759|gb|BU497565.1|BU497 ------------------------------------------------
gi|15907512|gb|BI814793.1|BI814 ------------------------------------------------

MAL13P1.345                     AAAGTTGACAAAATGGAAAAATAAAAAAATAAAAAAATAAAAAAATAA
MAL13|MAL13P1.345               ------------------------------------------------
su_gi_contig_4086               ------------------------------------------------
gi|22793759|gb|BU497565.1|BU497 ------------------------------------------------
gi|15907512|gb|BI814793.1|BI814 ------------------------------------------------

MAL13P1.345                     AAAATTATATGAAGAAATATATATATATATATATATATATATATATTT
MAL13|MAL13P1.345               ------------------------------------------------
su_gi_contig_4086               ------------------------------------------------
gi|22793759|gb|BU497565.1|BU497 ------------------------------------------------
gi|15907512|gb|BI814793.1|BI814 ------------------------------------------------

MAL13P1.345                     ATAGTTCTCCTTTCTTTTTCTTTCATATAAAAAACTTCACAAATTATT
MAL13|MAL13P1.345               ------------------------------------------------
su_gi_contig_4086               ------------------------------------------------
gi|22793759|gb|BU497565.1|BU497 ------------------------------------------------
gi|15907512|gb|BI814793.1|BI814 ------------------------------------------------

MAL13P1.345                     TCTTTTCACTTAATATATTATGTTATAAAAAATATACATAATTATATA
MAL13|MAL13P1.345               ------------------------------------------------
su_gi_contig_4086               ------------------------------------------------
gi|22793759|gb|BU497565.1|BU497 ------------------------------------------------
gi|15907512|gb|BI814793.1|BI814 ------------------------------------------------

MAL13P1.345                     TTTTATATATAATAATATTATATATTATATATATTATATACTATAATA
MAL13|MAL13P1.345               ------------------------------------------------
su_gi_contig_4086               ------------------------------------------------
gi|22793759|gb|BU497565.1|BU497 ------------------------------------------------
gi|15907512|gb|BI814793.1|BI814 ------------------------------------------------

MAL13P1.345                     ATTATAGATAAAGATATAATATAAAAATCTTTCAAATATATATCATTT
MAL13|MAL13P1.345               ------------------------------------------------
su_gi_contig_4086               ------------------------------------------------
gi|22793759|gb|BU497565.1|BU497 ------------------------------------------------
gi|15907512|gb|BI814793.1|BI814 ------------------------------------------------

MAL13P1.345                     TTTTATAATATATATAATATAATATTATATATATATATATTTATATAT
MAL13|MAL13P1.345               ------------------------------------------------
su_gi_contig_4086               ------------------------------------------------
gi|22793759|gb|BU497565.1|BU497 ------------------------------------------------
gi|15907512|gb|BI814793.1|BI814 ------------------------------------------------

MAL13P1.345                     ATATACATTTGGAAAGAAAAAAATCATATTTTAAAAAATTATTTTATT
MAL13|MAL13P1.345               ------------------------------------------------
su_gi_contig_4086               ------------------------------------------------
gi|22793759|gb|BU497565.1|BU497 ------------------------------------------------
gi|15907512|gb|BI814793.1|BI814 ------------------------------------------------

MAL13P1.345                     ATGTGTTTCATTAAAAAAATATTATATTGACTATATATTATAATATAA
MAL13|MAL13P1.345               ------------------------------------------------
su_gi_contig_4086               ------------------------------------------------
gi|22793759|gb|BU497565.1|BU497 ------------------------------------------------
gi|15907512|gb|BI814793.1|BI814 ------------------------------------------------

MAL13P1.345                     ATATAAATATATGTATATAATATATATATATATATGTAATATATTATT
MAL13|MAL13P1.345               ------------------------------------------------
su_gi_contig_4086               ------------------------------------------------
gi|22793759|gb|BU497565.1|BU497 ------------------------------------------------
gi|15907512|gb|BI814793.1|BI814 ------------------------------------------------

MAL13P1.345                     TATTATTTATTATATTATAATATTTATATTTGACAAAAGTTACACCAA
MAL13|MAL13P1.345               ------------------------------------------------
su_gi_contig_4086               ------------------------------------------------
gi|22793759|gb|BU497565.1|BU497 ------------------------------------------------
gi|15907512|gb|BI814793.1|BI814 ------------------------------------------------

MAL13P1.345                     TTATTATTATTATATCTTAAAAAAAAAGATATTTAAAAAATACTATAT
MAL13|MAL13P1.345               ------------------------------------------------
su_gi_contig_4086               ------------------------------------------------
gi|22793759|gb|BU497565.1|BU497 ------------------------------------------------
gi|15907512|gb|BI814793.1|BI814 ------------------------------------------------

MAL13P1.345                     CTTCAAATAACAATATGATTAATGTATTTAGTATAATATTTATAATAA
MAL13|MAL13P1.345               ------------------------------------------------
su_gi_contig_4086               ------------------------------------------------
gi|22793759|gb|BU497565.1|BU497 ------------------------------------------------
gi|15907512|gb|BI814793.1|BI814 ------------------------------------------------

MAL13P1.345                     TATTTAATTTATATATACTTTTTTATTATTTATGAATATATAATATAT
MAL13|MAL13P1.345               ------------------------------------------------
su_gi_contig_4086               ------------------------------------------------
gi|22793759|gb|BU497565.1|BU497 ------------------------------------------------
gi|15907512|gb|BI814793.1|BI814 ------------------------------------------------

MAL13P1.345                     ATAAATATATACAATAGTGTATTATACATATATATAATAATATATATA
MAL13|MAL13P1.345               ------------------------------------------------
su_gi_contig_4086               ------------------------------------------------
gi|22793759|gb|BU497565.1|BU497 ------------------------------------------------
gi|15907512|gb|BI814793.1|BI814 ------------------------------------------------

MAL13P1.345                     TTAATTTGAAACAATAATGAAAAAGAATTCGTATTATATATAAAATAA
MAL13|MAL13P1.345               ------------------------------------------------
su_gi_contig_4086               ------------------------------------------------
gi|22793759|gb|BU497565.1|BU497 ------------------------------------------------
gi|15907512|gb|BI814793.1|BI814 ------------------------------------------------

MAL13P1.345                     AAGTATAATATATAGATATATATATTTATAATTATAAGGGAGGATAAT
MAL13|MAL13P1.345               ------------------------------------------------
su_gi_contig_4086               ------------------------------------------------
gi|22793759|gb|BU497565.1|BU497 ------------------------------------------------
gi|15907512|gb|BI814793.1|BI814 ------------------------------------------------

MAL13P1.345                     TTTTATACTGTAAAAAAATGATCACTGGGAAAAAAGCACCTATAAAAA
MAL13|MAL13P1.345               ------------------------------------------------
su_gi_contig_4086               ------------------------------------------------
gi|22793759|gb|BU497565.1|BU497 ------------------------------------------------
gi|15907512|gb|BI814793.1|BI814 ------------------------------------------------

MAL13P1.345                     TATTTATTTATAATATATATAAATAATTTTATAGCATGTGCCAGAACT
MAL13|MAL13P1.345               ------------------------------------------------
su_gi_contig_4086               ------------------------------------------------
gi|22793759|gb|BU497565.1|BU497 ------------------------------------------------
gi|15907512|gb|BI814793.1|BI814 ------------------------------------------------

MAL13P1.345                     ACAAAATAAAAATAAAAAACAAAAGAAAATTAAAGAAAATTAAAGAAA
MAL13|MAL13P1.345               ------------------------------------------------
su_gi_contig_4086               ------------------------------------------------
gi|22793759|gb|BU497565.1|BU497 ------------------------------------------------
gi|15907512|gb|BI814793.1|BI814 ------------------------------------------------

MAL13P1.345                     ATAATAAAATTGAAATAGAATAATTAAAAATATTAACTTGAAAAAAAA
MAL13|MAL13P1.345               ------------------------------------------------
su_gi_contig_4086               ------------------------------------------------
gi|22793759|gb|BU497565.1|BU497 ------------------------------------------------
gi|15907512|gb|BI814793.1|BI814 ------------------------------------------------

MAL13P1.345                     AAATATATATATATATAAATAAATATATATTATAATATTTTTATTATT
MAL13|MAL13P1.345               ------------------------------------------------
su_gi_contig_4086               ------------------------------------------------
gi|22793759|gb|BU497565.1|BU497 ------------------------------------------------
gi|15907512|gb|BI814793.1|BI814 ------------------------------------------------

MAL13P1.345                     ATATTTGTTTGATTTTCTTTTTTTTTGTTACTATAATTAGAGTTTATG
MAL13|MAL13P1.345               ------------------------------------------------
su_gi_contig_4086               ------------------------------------------------
gi|22793759|gb|BU497565.1|BU497 ------------------------------------------------
gi|15907512|gb|BI814793.1|BI814 ------------------------------------------------

MAL13P1.345                     TTAAAAAATGTATTCTTTTACACCCTTTTAAAAATATATATATATATA
MAL13|MAL13P1.345               ------------------------------------------------
su_gi_contig_4086               ------------------------------------------------
gi|22793759|gb|BU497565.1|BU497 ------------------------------------------------
gi|15907512|gb|BI814793.1|BI814 ------------------------------------------------

MAL13P1.345                     TATATATATATATTTATATTTAATGTAAAAATAATTTTTTTGGTAATA
MAL13|MAL13P1.345               ------------------------------------------------
su_gi_contig_4086               ------------------------------------------------
gi|22793759|gb|BU497565.1|BU497 ------------------------------------------------
gi|15907512|gb|BI814793.1|BI814 ------------------------------------------------

MAL13P1.345                     TGTTCAGTTGAATAATAATAGTTATAATACTTTTTTTTATTATTTTTT
MAL13|MAL13P1.345               ------------------------------------------------
su_gi_contig_4086               ------------------------------------------------
gi|22793759|gb|BU497565.1|BU497 ------------------------------------------------
gi|15907512|gb|BI814793.1|BI814 ------------------------------------------------

MAL13P1.345                     TTTTTTTATTTTTTTTTTATTTTTTTTTTATTATTTTTTTATTATTAT
MAL13|MAL13P1.345               ------------------------------------------------
su_gi_contig_4086               ------------------------------------------------
gi|22793759|gb|BU497565.1|BU497 ------------------------------------------------
gi|15907512|gb|BI814793.1|BI814 ------------------------------------------------

MAL13P1.345                     TTTTTTTTTTAAATATGGAAGTGGAATGGGCATCAAAAATTCTATCAC
MAL13|MAL13P1.345               --------------ATGGAAGTGGAATGGGCATCAAAAATTCTATCAC
su_gi_contig_4086               ------------------------------------------------
gi|22793759|gb|BU497565.1|BU497 ------------------------------------------------
gi|15907512|gb|BI814793.1|BI814 ------------------------------------------------

MAL13P1.345                     AATTATTAATTAAAGAAAAGGTTCCTTTATTTTTTGTTTATTATTTTA
MAL13|MAL13P1.345               AATTATTAATTAAAGAAAAGG---------------------------
su_gi_contig_4086               ------------------------------------------------
gi|22793759|gb|BU497565.1|BU497 ------------------------------------------------
gi|15907512|gb|BI814793.1|BI814 ------------------------------------------------

MAL13P1.345                     TATTTTATATTTTTTGAAATATATATTTATATATGTGATTATATTTAA
MAL13|MAL13P1.345               ------------------------------------------------
su_gi_contig_4086               ------------------------------------------------
gi|22793759|gb|BU497565.1|BU497 ------------------------------------------------
gi|15907512|gb|BI814793.1|BI814 ------------------------------------------------

MAL13P1.345                     ACATTTTCACAAATGTTATCTTTTTTTTTTTTTTTTTTTTCGATGTCT
MAL13|MAL13P1.345               ------------------------------------------------
su_gi_contig_4086               ------------------------------------------------
gi|22793759|gb|BU497565.1|BU497 ------------------------------------------------
gi|15907512|gb|BI814793.1|BI814 ------------------------------------------------

MAL13P1.345                     TTCTATTTATAGTGTTTAAAGGAAAAAGATGTGTATGCTTTAATGGGA
MAL13|MAL13P1.345               ----------------------AAAAAGATGTGTATGCTTTAATGGGA
su_gi_contig_4086               ------------------------------------------------
gi|22793759|gb|BU497565.1|BU497 ------------------------------------------------
gi|15907512|gb|BI814793.1|BI814 ------------------------------------------------

MAL13P1.345                     AAGTTTGGGGATGTAAATAAAATTATACATCATATGAATGAAAAATTA
MAL13|MAL13P1.345               AAGTTTGGGGATGTAAATAAAATTATACATCATATGAATGAAAAATTA
su_gi_contig_4086               ------------------------------------------------
gi|22793759|gb|BU497565.1|BU497 ------------------------------------------------
gi|15907512|gb|BI814793.1|BI814 ------------------------------------------------

MAL13P1.345                     GAACCTCTTGGATTTATAGTAAATGTATGTATATATATATATATATAT
MAL13|MAL13P1.345               GAACCTCTTGGATTTATAGTAAAT------------------------
su_gi_contig_4086               ------------------------------------------------
gi|22793759|gb|BU497565.1|BU497 ------------------------------------------------
gi|15907512|gb|BI814793.1|BI814 ------------------------------------------------

MAL13P1.345                     ATTTAATAGGTAATATTTATTTATTATTCGATTATTTTGTTTGCACCA
MAL13|MAL13P1.345               ------------------------------------------------
su_gi_contig_4086               ------------------------------------------------
gi|22793759|gb|BU497565.1|BU497 ------------------------------------------------
gi|15907512|gb|BI814793.1|BI814 ------------------------------------------------

MAL13P1.345                     TAACATTTTTGTAGAATGAATTAATTAAAGGTGAAGAATATATAATAT
MAL13|MAL13P1.345               --------------AATGAATTAATTAAAGGTGAAGAATATATAATAT
su_gi_contig_4086               ------------------------------------------------
gi|22793759|gb|BU497565.1|BU497 ------------------------------------------------
gi|15907512|gb|BI814793.1|BI814 ------------------------------------------------

MAL13P1.345                     TAAATTCTGAAAGAATGAGAAATCCTAGTAATAAAGATTCCACTAGAG
MAL13|MAL13P1.345               TAAATTCTGAAAGAATGAGAAATCCTAGTAATAAAGATTCCACTAGAG
su_gi_contig_4086               ------------------------------------------------
gi|22793759|gb|BU497565.1|BU497 ------------------------------------------------
gi|15907512|gb|BI814793.1|BI814 ------------------------------------------------

MAL13P1.345                     AAAATGAACCTTTTGTAAATGTGAAAGAAGAATATTTATTTAACTCTA
MAL13|MAL13P1.345               AAAATGAACCTTTTGTAAATGTGAAAGAAGAATATTTATTTAACTCTA
su_gi_contig_4086               ------------------------------------------------
gi|22793759|gb|BU497565.1|BU497 ------------------------------------------------
gi|15907512|gb|BI814793.1|BI814 ------------------------------------------------

MAL13P1.345                     AATTGAAAAAAAATGAAATAAGTTTATATTATTTAATTATTGAATATA
MAL13|MAL13P1.345               AATTGAAAAAAAATGAAATAAGTTTATATTATTTAATTATTGAATATA
su_gi_contig_4086               -----------------------------------------------A
gi|22793759|gb|BU497565.1|BU497 -----------------------------------------------A
gi|15907512|gb|BI814793.1|BI814 ------------------------------------------------

MAL13P1.345                     TTATTAGTAATAATAAAAATTTAAAAATTGACATAGGGGATACTACAT
MAL13|MAL13P1.345               TTATTAGTAATAATAAAAATTTAAAAATTGACATAGGGGATACTACAT
su_gi_contig_4086               TTATTAGTAATAATAAAAATTTAAAAATTGACATAGGGGATACTACAT
gi|22793759|gb|BU497565.1|BU497 TTATTAGTAATAATAAAAATTTAAAAATTGACATAGGGGATACTACAT
gi|15907512|gb|BI814793.1|BI814 ------------------------------------------------

MAL13P1.345                     ATAAAAGTTTGTGTGTTCAATTAAACATAAAAAATGCTCATACCCAAA
MAL13|MAL13P1.345               ATAAAAGTTTGTGTGTTCAATTAAACATAAAAAATGCTCATACCCAAA
su_gi_contig_4086               ATAAAAGTTTGTGTGTTCAATTAAACATAAAAAATGCTCATACCCAAA
gi|22793759|gb|BU497565.1|BU497 ATAAAAGTTTGTGTGTTCAATTAAACATAAAAAATGCTCATACCCAAA
gi|15907512|gb|BI814793.1|BI814 ------------------------------------------------

MAL13P1.345                     AAAATATACGTAAAAATTGAAAAATGACATAAAAATAATATATATATA
MAL13|MAL13P1.345               AAAATATAC---------------------------------------
su_gi_contig_4086               AAAATATACGTAAAAATTGAAAAATGACATAAAAATAATATATATATA
gi|22793759|gb|BU497565.1|BU497 AAAATATACGTAAAAATTGAAAAATGACATAAAAATAATATATATATA
gi|15907512|gb|BI814793.1|BI814 ------------------------------------------------

MAL13P1.345                     TATAATATATATATAAAAAAAAAAATATATATAATATATATATAACAA
MAL13|MAL13P1.345               ------------------------------------------------
su_gi_contig_4086               TATAATATATATATAAAAAAAAAAATATATATAATATATATATAACAA
gi|22793759|gb|BU497565.1|BU497 TATAATATATATATAAAAAAAAAAATATATATAATATATATATAACAA
gi|15907512|gb|BI814793.1|BI814 ------------------------------------------------

MAL13P1.345                     ACAAAAACAAAAAAAGAAAAGAAAAGAATTATAAATGAAATATGTAAT
MAL13|MAL13P1.345               ------------------------------------------------
su_gi_contig_4086               ACAAAAACAAAAAAAGAAAAGAAAAGAATTATAAATGAAATATGTAAT
gi|22793759|gb|BU497565.1|BU497 ACAAAAACAAAAAAAGAAAAGAAAAGAATTATAAATGAAATATGTAAT
gi|15907512|gb|BI814793.1|BI814 ------------------------------------------------

MAL13P1.345                     ATATATATATATACTTAATATATTTATATTTAAACATATATAAATTTT
MAL13|MAL13P1.345               ------------------------------------------------
su_gi_contig_4086               ATATATATATATACTTAATATATTTATATTTAAACATATATAAA-TTT
gi|22793759|gb|BU497565.1|BU497 ATATATATATATACTTAATATATTTATATTTAAACATATATAAA-TTT
gi|15907512|gb|BI814793.1|BI814 ------------------------------------------------

MAL13P1.345                     TTTTTTTTTTATATTGTTGTGTGTTTATATTTTTAAGTGGACAAATTT
MAL13|MAL13P1.345               -------------------------------------TGGACAAATTT
su_gi_contig_4086               TTTTTTTTTTATATTGTTGTGTGTTTATATTTTTAAGTGGACAAATTT
gi|22793759|gb|BU497565.1|BU497 TTTTTTTTTTATATTGTTGTGTGTTTATATTTTTAAGTGGACAAATTT
gi|15907512|gb|BI814793.1|BI814 ------------------------------------------------

MAL13P1.345                     ATATTTTATAATTGGATTGAAAAAAAGTCAGGGGAACTCACGCTAGGG
MAL13|MAL13P1.345               ATATTTTATAATTGGATTGAAAAAAAGTCAGGGGAACTCACGCTAGGG
su_gi_contig_4086               ATATTTTATAATTGGATTGAAAAAAAGTCAGGGGAACTCACGCTAGGG
gi|22793759|gb|BU497565.1|BU497 ATATTTTATAATTGGATTGAAAAAAAGTCAGGGGAACTCACGCTAGGG
gi|15907512|gb|BI814793.1|BI814 ------------------------------------------------

MAL13P1.345                     ACACGCTTTTTCACAGTAAGATATAAATAAATAAATAAAAATATATAT
MAL13|MAL13P1.345               ACACGCTTTTTCACAG--------------------------------
su_gi_contig_4086               ACACGCTTTTTCACA---------------------------------
gi|22793759|gb|BU497565.1|BU497 ACACGCTTTTTCACAGTAAGATATAAATAAATAAATAAAAA-------
gi|15907512|gb|BI814793.1|BI814 ------------------------------------------------

MAL13P1.345                     ATATATATATATATATATATATATATATATATATATATATTTATTTAT
MAL13|MAL13P1.345               ------------------------------------------------
su_gi_contig_4086               ------------------------------------------------
gi|22793759|gb|BU497565.1|BU497 ------------------------------------------------
gi|15907512|gb|BI814793.1|BI814 ------------------------------------------------

MAL13P1.345                     TTATTTATTTATATAATTTTATTATTCTTCTTTTAAAGGATTTAATAA
MAL13|MAL13P1.345               ---------------------------------------ATTTAATAA
su_gi_contig_4086               ------------------------------------------------
gi|22793759|gb|BU497565.1|BU497 ------------------------------------------------
gi|15907512|gb|BI814793.1|BI814 ------------------------------------------------

MAL13P1.345                     AATTTTTCCCCTTGAACAACTTGGATAAATGCTCATTGTGTAATAACG
MAL13|MAL13P1.345               AATTTTTCCCCTTGAACAACTTGGATAAATGCTCATTGTGTAATAACG
su_gi_contig_4086               ------------------------------------------------
gi|22793759|gb|BU497565.1|BU497 ------------------------------------------------
gi|15907512|gb|BI814793.1|BI814 ------------------------------------------------

MAL13P1.345                     CAATAATTGTAGAGGTAAATAATTTTTTTTTTTTTTTTTTTTTTTTAA
MAL13|MAL13P1.345               CAATAATTGTAGAG----------------------------------
su_gi_contig_4086               ------------------------------------------------
gi|22793759|gb|BU497565.1|BU497 ------------------------------------------------
gi|15907512|gb|BI814793.1|BI814 ------------------------------------------------

MAL13P1.345                     ATATTTTATATTTATTAAAAAATCAATTATTTTATTTCAATTAATTAT
MAL13|MAL13P1.345               ------------------------------------------------
su_gi_contig_4086               ------------------------------------------------
gi|22793759|gb|BU497565.1|BU497 ------------------------------------------------
gi|15907512|gb|BI814793.1|BI814 ------------------------------------------------

MAL13P1.345                     TTTATTTCAATTAATTATTTTGTTCCAATTAATTATTTTGTTCCAATT
MAL13|MAL13P1.345               ------------------------------------------------
su_gi_contig_4086               ------------------------------------------------
gi|22793759|gb|BU497565.1|BU497 ------------------------------------------------
gi|15907512|gb|BI814793.1|BI814 ------------------------------------------------

MAL13P1.345                     AATTATTTTGTTCCAATTAATTATTTTATTCCAATTAATTATTTTATT
MAL13|MAL13P1.345               ------------------------------------------------
su_gi_contig_4086               ------------------------------------------------
gi|22793759|gb|BU497565.1|BU497 ------------------------------------------------
gi|15907512|gb|BI814793.1|BI814 ------------------------------------------------

MAL13P1.345                     CCAATTAATTATTTTATTCCAATTTATTTTTTTATTTTTTTATTTTTT
MAL13|MAL13P1.345               ------------------------------------------------
su_gi_contig_4086               ------------------------------------------------
gi|22793759|gb|BU497565.1|BU497 ------------------------------------------------
gi|15907512|gb|BI814793.1|BI814 ------------------------------------------------

MAL13P1.345                     TATTTTTTTATTTTTTTATTTTATTTTATTTTTTTTTATTAAAAGAAT
MAL13|MAL13P1.345               ---------------------------------------------AAT
su_gi_contig_4086               ------------------------------------------------
gi|22793759|gb|BU497565.1|BU497 ------------------------------------------------
gi|15907512|gb|BI814793.1|BI814 ------------------------------------------------

MAL13P1.345                     AAAAGGTGTAGTCATTGTTTATCCGTTTATCATCCTCACTGTTTCAAT
MAL13|MAL13P1.345               AAAAGGTGTAGTCATTGTTTATCCGTTTATCATCCTCACTGTTTCAAT
su_gi_contig_4086               ------------------------------------------------
gi|22793759|gb|BU497565.1|BU497 ------------------------------------------------
gi|15907512|gb|BI814793.1|BI814 ------------------------------------------------

MAL13P1.345                     CATCTTGCCGAAAAATTGTCACTATGTTTTGTGTGCAAAAATGCTTTA
MAL13|MAL13P1.345               CATCTTGCCGAAAAATTGTCACTATGTTTTGTGTGCAAAAATGCTTTA
su_gi_contig_4086               ------------------------------------------------
gi|22793759|gb|BU497565.1|BU497 ------------------------------------------------
gi|15907512|gb|BI814793.1|BI814 ------------------------------------------------

MAL13P1.345                     TAAAAATGAAGGGAGTTAAAAAAATATATATATTTCAGGAGATACATA
MAL13|MAL13P1.345               TAA---------------------------------------------
su_gi_contig_4086               ------------------------------------------------
gi|22793759|gb|BU497565.1|BU497 ------------------------------------------------
gi|15907512|gb|BI814793.1|BI814 ------------------------------------------------

MAL13P1.345                     TATTATATATTTTTAAGTACTGTATTAAATTTTTTTTTTTTTTTTTTT
MAL13|MAL13P1.345               ------------------------------------------------
su_gi_contig_4086               ------------------------------------------------
gi|22793759|gb|BU497565.1|BU497 ------------------------------------------------
gi|15907512|gb|BI814793.1|BI814 ------------------------------------------------

MAL13P1.345                     TTTTTTTTCCCATTTAACTTTAATAATATCCTGGATGAATTATATTTT
MAL13|MAL13P1.345               ------------------------------------------------
su_gi_contig_4086               ------------------------------------------------
gi|22793759|gb|BU497565.1|BU497 ------------------------------------------------
gi|15907512|gb|BI814793.1|BI814 ------------------------------------------------

MAL13P1.345                     TTAGAGCATGAATATATAAGGGTATTGTCATGCTCATATATCTTAAAT
MAL13|MAL13P1.345               ------------------------------------------------
su_gi_contig_4086               ------------------------------------------------
gi|22793759|gb|BU497565.1|BU497 ------------------------------------------------
gi|15907512|gb|BI814793.1|BI814 ------------------------------------------------

MAL13P1.345                     TGATAGAAACAACTGATACATTTTTTTGTTCATAAAATTCAAGCATCC
MAL13|MAL13P1.345               ------------------------------------------------
su_gi_contig_4086               ------------------------------------------------
gi|22793759|gb|BU497565.1|BU497 ------------------------------------------------
gi|15907512|gb|BI814793.1|BI814 ------------------------------------------------

MAL13P1.345                     TTTTGGTGGCTCTACAAAAAATTATAATATATATAAAAAAAAATATGT
MAL13|MAL13P1.345               ------------------------------------------------
su_gi_contig_4086               ------------------------------------------------
gi|22793759|gb|BU497565.1|BU497 ------------------------------------------------
gi|15907512|gb|BI814793.1|BI814 ------------------------------------------------

MAL13P1.345                     ATATATATATATATATATATATATATTTATTTATTTAATTTATTTATT
MAL13|MAL13P1.345               ------------------------------------------------
su_gi_contig_4086               ------------------------------------------------
gi|22793759|gb|BU497565.1|BU497 ------------------------------------------------
gi|15907512|gb|BI814793.1|BI814 ------------------------------------------------

MAL13P1.345                     TTGATGTGTGTGAAAATTTTCTTTTATCTTACTGTTGTATATTGTCGT
MAL13|MAL13P1.345               ------------------------------------------------
su_gi_contig_4086               ------------------------------------------------
gi|22793759|gb|BU497565.1|BU497 ------------------------------------------------
gi|15907512|gb|BI814793.1|BI814 ------------------------------------------------

MAL13P1.345                     ACAATTTTTCCTTTCCCAAATTGAGAAAACCAATAGGAATAGAACTAA
MAL13|MAL13P1.345               ------------------------------------------------
su_gi_contig_4086               ------------------------------------------------
gi|22793759|gb|BU497565.1|BU497 ------------------------------------------------
gi|15907512|gb|BI814793.1|BI814 ------------------------------------------------

MAL13P1.345                     AAAAAAAATAAAGATATAAATATATATTATAAACATGATTATATATAT
MAL13|MAL13P1.345               ------------------------------------------------
su_gi_contig_4086               ------------------------------------------------
gi|22793759|gb|BU497565.1|BU497 ------------------------------------------------
gi|15907512|gb|BI814793.1|BI814 ------------------------------------------------

MAL13P1.345                     ATATATATATATATATATATATATTACTGTGTTGATCCTTTATTTAGA
MAL13|MAL13P1.345               ------------------------------------------------
su_gi_contig_4086               ------------------------------------------------
gi|22793759|gb|BU497565.1|BU497 ------------------------------------------------
gi|15907512|gb|BI814793.1|BI814 ------------------------------------------------

MAL13P1.345                     TCTGCAAAAGCTTTTCTTGTAGCCTTATCTACATCCTCAACAAAATTA
MAL13|MAL13P1.345               ------------------------------------------------
su_gi_contig_4086               ------------------------------------------------
gi|22793759|gb|BU497565.1|BU497 ------------------------------------------------
gi|15907512|gb|BI814793.1|BI814 ------------------------------------------------

MAL13P1.345                     TCTTCATTTAATTGTAAGGTAGTAAAATTTCTACAATAAGGGAAAATA
MAL13|MAL13P1.345               ------------------------------------------------
su_gi_contig_4086               ------------------------------------------------
gi|22793759|gb|BU497565.1|BU497 ------------------------------------------------
gi|15907512|gb|BI814793.1|BI814 ------------------------------------------------

MAL13P1.345                     AAAAAAAAAATCACATACAAATAAATAAATATAAATAAATAAATATAT
MAL13|MAL13P1.345               ------------------------------------------------
su_gi_contig_4086               ------------------------------------------------
gi|22793759|gb|BU497565.1|BU497 ------------------------------------------------
gi|15907512|gb|BI814793.1|BI814 ------------------------------------------------

MAL13P1.345                     ATATATATAAATATATGTATACTATAATTTTTTTTTTTTTTTTTTTTT
MAL13|MAL13P1.345               ------------------------------------------------
su_gi_contig_4086               ------------------------------------------------
gi|22793759|gb|BU497565.1|BU497 ------------------------------------------------
gi|15907512|gb|BI814793.1|BI814 ------------------------------------------------

MAL13P1.345                     TTTTCCGAGTTTCATTTAATAATATAAAAATACACATATTTAACACAG
MAL13|MAL13P1.345               ------------------------------------------------
su_gi_contig_4086               ------------------------------------------------
gi|22793759|gb|BU497565.1|BU497 ------------------------------------------------
gi|15907512|gb|BI814793.1|BI814 ------------------------------------------------

MAL13P1.345                     AGAGATATAATTATGATTATATTTTGTTTGTTTTTATATTACTTGTTA
MAL13|MAL13P1.345               ------------------------------------------------
su_gi_contig_4086               ------------------------------------------------
gi|22793759|gb|BU497565.1|BU497 ------------------------------------------------
gi|15907512|gb|BI814793.1|BI814 ------------------------------------------------

MAL13P1.345                     TGCTTTTTTATCTTGGATATTACATGTGAATATTTTTTGCTCCTAATC
MAL13|MAL13P1.345               ------------------------------------------------
su_gi_contig_4086               ------------------------------------------------
gi|22793759|gb|BU497565.1|BU497 ------------------------------------------------
gi|15907512|gb|BI814793.1|BI814 ------------------------------------------------

MAL13P1.345                     GAAGCATCAAATATATACAAATCGAACTTACTCGTAATTTCATTTATT
MAL13|MAL13P1.345               ------------------------------------------------
su_gi_contig_4086               ------------------------------------------------
gi|22793759|gb|BU497565.1|BU497 ------------------------------------------------
gi|15907512|gb|BI814793.1|BI814 ------------------------------------------------

MAL13P1.345                     AAATCGTCTTTATTATAAACCGCTTCAAATTTATCATATGTCATAATC
MAL13|MAL13P1.345               ------------------------------------------------
su_gi_contig_4086               ------------------------------------------------
gi|22793759|gb|BU497565.1|BU497 ------------------------------------------------
gi|15907512|gb|BI814793.1|BI814 ------------------------------------------------

MAL13P1.345                     TACAAAATGTGGAATATAAAGAAAATGTTAACATGAATTTGTATACAT
MAL13|MAL13P1.345               ------------------------------------------------
su_gi_contig_4086               ------------------------------------------------
gi|22793759|gb|BU497565.1|BU497 ------------------------------------------------
gi|15907512|gb|BI814793.1|BI814 ------------------------------------------------

MAL13P1.345                     ATATATAAGAACGTACGTAGGTATGTACGTACAATAGTATGTACGCAT
MAL13|MAL13P1.345               ------------------------------------------------
su_gi_contig_4086               ------------------------------------------------
gi|22793759|gb|BU497565.1|BU497 ------------------------------------------------
gi|15907512|gb|BI814793.1|BI814 ------------------------------------------------

MAL13P1.345                     AATAGTATGTACGCATAATAGTATGTACGCATAATAGTATGTACGTAT
MAL13|MAL13P1.345               ------------------------------------------------
su_gi_contig_4086               ------------------------------------------------
gi|22793759|gb|BU497565.1|BU497 ------------------------------------------------
gi|15907512|gb|BI814793.1|BI814 ------------------------------------------------

MAL13P1.345                     AATAGTATGTACGTATAATAGTATGTACGTATAATAGTATGTACGTAT
MAL13|MAL13P1.345               ------------------------------------------------
su_gi_contig_4086               ------------------------------------------------
gi|22793759|gb|BU497565.1|BU497 ------------------------------------------------
gi|15907512|gb|BI814793.1|BI814 ------------------------------------------------

MAL13P1.345                     AATAGTATGTACGTATAAAAGTATGTACGTATAAAAGTACATATATAT
MAL13|MAL13P1.345               ------------------------------------------------
su_gi_contig_4086               ------------------------------------------------
gi|22793759|gb|BU497565.1|BU497 ------------------------------------------------
gi|15907512|gb|BI814793.1|BI814 ------------------------------------------------

MAL13P1.345                     ATATATATATGTGTGTGTGTGTGTTAATGTATGTGTACATATATGTTT
MAL13|MAL13P1.345               ------------------------------------------------
su_gi_contig_4086               ------------------------------------------------
gi|22793759|gb|BU497565.1|BU497 ------------------------------------------------
gi|15907512|gb|BI814793.1|BI814 ------------------------------------------------

MAL13P1.345                     CTACATATATGTCTATTTATGTGTCTATGTATGTACGTTTATAATTTT
MAL13|MAL13P1.345               ------------------------------------------------
su_gi_contig_4086               ------------------------------------------------
gi|22793759|gb|BU497565.1|BU497 ------------------------------------------------
gi|15907512|gb|BI814793.1|BI814 ------------------------------------------------

MAL13P1.345                     TTGTATTTCATTTTTGAAGTATGATTATAATTAAAAGTTAACTTTCAT
MAL13|MAL13P1.345               ------------------------------------------------
su_gi_contig_4086               ------------------------------------------------
gi|22793759|gb|BU497565.1|BU497 ------------------------------------------------
gi|15907512|gb|BI814793.1|BI814 ------------------------------------------------

MAL13P1.345                     TTTATTATTCATGTTTTTGATTTTACCTTTCTAATTTTTCTCAATTTA
MAL13|MAL13P1.345               ------------------------------------------------
su_gi_contig_4086               ------------------------------------------------
gi|22793759|gb|BU497565.1|BU497 ------------------------------------------------
gi|15907512|gb|BI814793.1|BI814 ------------------------------------------------

MAL13P1.345                     TTTTCGATTGCTAGTTTTTTCCATTTCTCGCTATTGTCATTTACTAAT
MAL13|MAL13P1.345               ------------------------------------------------
su_gi_contig_4086               ------------------------------------------------
gi|22793759|gb|BU497565.1|BU497 ------------------------------------------------
gi|15907512|gb|BI814793.1|BI814 ------------------------------------------------

MAL13P1.345                     ATTAGAACAGAAGAGTAATAGGAGTGTCTGAGTTCACTAGAAAAGTAT
MAL13|MAL13P1.345               ------------------------------------------------
su_gi_contig_4086               ------------------------------------------------
gi|22793759|gb|BU497565.1|BU497 ------------------------------------------------
gi|15907512|gb|BI814793.1|BI814 ------------------------------------------------

MAL13P1.345                     GGAAAAAAAAAAAA
MAL13|MAL13P1.345               --------------
su_gi_contig_4086               --------------
gi|22793759|gb|BU497565.1|BU497 --------------
gi|15907512|gb|BI814793.1|BI814 --------------

;

endblock;
