# Supplementary material for: cDNA sequences reveal considerable gene prediction inaccuracy in the Plasmodium falciparum genome
Source: BMC Genomics. 2007 Jul 27;8:255. doi: 10.1186/1471-2164-8-255 (PMC1978503; doi:10.1186/1471-2164-8-255)
Supplement: Additional file 3 — Genes with cDNA sequences not matching predicted CDS perfectly. Aligned cDNA and predicted CDS sequences can be viewed by double clicking the hyper-linked gene names in the Excel file. [file 1471-2164-8-255-S3.zip › MAL13P1.36.TXT]

#NEXUS

[!This data assembled using Sequencher, from Gene Codes Corporation.]
begin data;
   dimensions ntax=4 nchar=4157;
   format datatype=dna gap=- interleave=yes;
   matrix

MAL13P1.36               TAATATATAAAGTATAATTCAAAATTAAGAAAACGATATACAACTTTA
MAL13|MAL13P1.36         ------------------------------------------------
su_gi_contig_907         ------------------------------------------------
C03_PfLab1_L_Plate2b.ab1 ------------------------------------------------

MAL13P1.36               TGCTATAATTCTATTGATGATTTAACATCACAATATTTTATTATAAAA
MAL13|MAL13P1.36         ------------------------------------------------
su_gi_contig_907         ------------------------------------------------
C03_PfLab1_L_Plate2b.ab1 ------------------------------------------------

MAL13P1.36               CTACATCAACATAAAACTAACTGAAGCATATTTATATTACATGAGTGA
MAL13|MAL13P1.36         ------------------------------------------------
su_gi_contig_907         ------------------------------------------------
C03_PfLab1_L_Plate2b.ab1 ------------------------------------------------

MAL13P1.36               AGGAATTTATTTAATTTTAATAACTTTTTCACATAGATATATTGAAAT
MAL13|MAL13P1.36         ------------------------------------------------
su_gi_contig_907         ------------------------------------------------
C03_PfLab1_L_Plate2b.ab1 ------------------------------------------------

MAL13P1.36               GGAAATAAAAATAAATAAATAAACATAAATATATATATATATATATAT
MAL13|MAL13P1.36         ------------------------------------------------
su_gi_contig_907         ------------------------------------------------
C03_PfLab1_L_Plate2b.ab1 ------------------------------------------------

MAL13P1.36               ATATATATATTACAATATATTTAAGTATTAAGCAAAAAAACTCAAATG
MAL13|MAL13P1.36         ------------------------------------------------
su_gi_contig_907         ------------------------------------------------
C03_PfLab1_L_Plate2b.ab1 ------------------------------------------------

MAL13P1.36               CATAATTATTAATTATTGACCTTATTTTAAAAACATATATATATATAT
MAL13|MAL13P1.36         ------------------------------------------------
su_gi_contig_907         ------------------------------------------------
C03_PfLab1_L_Plate2b.ab1 ------------------------------------------------

MAL13P1.36               ATATATATAAGCACTCAGGAAATAAAAAAATCAATGGTAACGTTCAAG
MAL13|MAL13P1.36         ------------------------------------------------
su_gi_contig_907         ------------------------------------------------
C03_PfLab1_L_Plate2b.ab1 ------------------------------------------------

MAL13P1.36               GTTGTTACTTTCGATGTTTTTCTTAAATTTCATATATAATCAAAATAT
MAL13|MAL13P1.36         ------------------------------------------------
su_gi_contig_907         ------------------------------------------------
C03_PfLab1_L_Plate2b.ab1 ------------------------------------------------

MAL13P1.36               CATATATATTATATATATATATATATATATATATATATATATATATAT
MAL13|MAL13P1.36         ------------------------------------------------
su_gi_contig_907         ------------------------------------------------
C03_PfLab1_L_Plate2b.ab1 ------------------------------------------------

MAL13P1.36               ATATTTATTTATTTATTTATACTTTTATATATATATTTATTTATTTAC
MAL13|MAL13P1.36         ------------------------------------------------
su_gi_contig_907         ------------------------------------------------
C03_PfLab1_L_Plate2b.ab1 ------------------------------------------------

MAL13P1.36               TTATTGGGGGAATAAACAAATAACATAAACAAAATAAAAACACTAATT
MAL13|MAL13P1.36         ------------------------------------------------
su_gi_contig_907         ------------------------------------------------
C03_PfLab1_L_Plate2b.ab1 ------------------------------------------------

MAL13P1.36               TTTTATCTTACATTTCTATTATAATTTGATATCTATAAAAAACATATA
MAL13|MAL13P1.36         ------------------------------------------------
su_gi_contig_907         ------------------------------------------------
C03_PfLab1_L_Plate2b.ab1 ------------------------------------------------

MAL13P1.36               AAGTAACAAACATTTTGGTATTAATATGTGTTTTTTCTTATTATATAT
MAL13|MAL13P1.36         ------------------------------------------------
su_gi_contig_907         ------------------------------------------------
C03_PfLab1_L_Plate2b.ab1 ------------------------------------------------

MAL13P1.36               AAAATATAATATTTCCATATATCAATATATATAGGATAATTTTGCGCC
MAL13|MAL13P1.36         ------------------------------------------------
su_gi_contig_907         ------------------------------------------------
C03_PfLab1_L_Plate2b.ab1 ------------------------------------------------

MAL13P1.36               TTTCATATTAAAAAAAAAAAAAAAAAAAAAAAAAAAAAATTACATATA
MAL13|MAL13P1.36         ------------------------------------------------
su_gi_contig_907         ------------------------------------------------
C03_PfLab1_L_Plate2b.ab1 ------------------------------------------------

MAL13P1.36               CTAATATTATATATTATATATATTATATATATATATATATATATAATA
MAL13|MAL13P1.36         ------------------------------------------------
su_gi_contig_907         ------------------------------------------------
C03_PfLab1_L_Plate2b.ab1 ------------------------------------------------

MAL13P1.36               TACATATCTATTACAAAATAAAAATTGACATAGATAATATTATATATA
MAL13|MAL13P1.36         ------------------------------------------------
su_gi_contig_907         ------------------------------------------------
C03_PfLab1_L_Plate2b.ab1 ------------------------------------------------

MAL13P1.36               TATATTATGTATATATTCATTAATTACTATAAAAATATCTTTCATGTT
MAL13|MAL13P1.36         ------------------------------------------------
su_gi_contig_907         ------------------------------------------------
C03_PfLab1_L_Plate2b.ab1 ------------------------------------------------

MAL13P1.36               CTATTTATTATTTATTATTTTTTTTTTTATAAGTTTACAAGGTTTTAG
MAL13|MAL13P1.36         ------------------------------------------------
su_gi_contig_907         ------------------------------------------------
C03_PfLab1_L_Plate2b.ab1 ------------------------------------------------

MAL13P1.36               AAAAAGAAAAAAAAATACACGTTGTAATTGCATAAATATATATTTATC
MAL13|MAL13P1.36         ------------------------------------------------
su_gi_contig_907         ------------------------------------------------
C03_PfLab1_L_Plate2b.ab1 ------------------------------------------------

MAL13P1.36               ATTTGAAAATAAATGCATCTATTTTAATTTTTTTTACAAGATGCACTT
MAL13|MAL13P1.36         ------------------------------------------------
su_gi_contig_907         ------------------------------------------------
C03_PfLab1_L_Plate2b.ab1 ------------------------------------------------

MAL13P1.36               AATTTTTCTAAATGATCTTTTTTTTTTTTTTTTTTGGTAAATACTATA
MAL13|MAL13P1.36         ------------------------------------------------
su_gi_contig_907         ------------------------------------------------
C03_PfLab1_L_Plate2b.ab1 ------------------------------------------------

MAL13P1.36               AATATATTCTTATAATATTATATATATATATATATAAATTAAATATAT
MAL13|MAL13P1.36         ------------------------------------------------
su_gi_contig_907         ------------------------------------------------
C03_PfLab1_L_Plate2b.ab1 ------------------------------------------------

MAL13P1.36               TTATACATATATATTTATAAATCTTATATATTATCATGTCGCATATAT
MAL13|MAL13P1.36         ------------------------------------------------
su_gi_contig_907         ------------------------------------------------
C03_PfLab1_L_Plate2b.ab1 ------------------------------------------------

MAL13P1.36               TTTCATAATCACATATGTAATAAATATGCCTATATTTTTTTAAGCTCA
MAL13|MAL13P1.36         ------------------------------------------------
su_gi_contig_907         ------------------------------------------------
C03_PfLab1_L_Plate2b.ab1 ------------------------------------------------

MAL13P1.36               TATGATAATATATAAATATAATAAGTACATTTTTTTTCGAAATGTTAA
MAL13|MAL13P1.36         ------------------------------------------------
su_gi_contig_907         ------------------------------------------------
C03_PfLab1_L_Plate2b.ab1 ------------------------------------------------

MAL13P1.36               CATTTTGTTTAGTATTATAATAATACTTTTATTTTTTTTAAATTTTAT
MAL13|MAL13P1.36         ------------------------------------------------
su_gi_contig_907         ------------------------------------------------
C03_PfLab1_L_Plate2b.ab1 ------------------------------------------------

MAL13P1.36               TATTTTTATTTTTTTTTTTTTTTTGTAATAATATATATATATATAATA
MAL13|MAL13P1.36         ------------------------------------------------
su_gi_contig_907         ------------------------------------------------
C03_PfLab1_L_Plate2b.ab1 ------------------------------------------------

MAL13P1.36               TATTTACATATTTATTTTTTTTGATTTGTTCCTATTACTTCAGTTTGA
MAL13|MAL13P1.36         ------------------------------------------------
su_gi_contig_907         ------------------------------------------------
C03_PfLab1_L_Plate2b.ab1 ------------------------------------------------

MAL13P1.36               TAAAATATGCATTCCAATATTTGAATTTTTTTTTTTAAGATAAAAAAA
MAL13|MAL13P1.36         ------------------------------------------------
su_gi_contig_907         ------------------------------------------------
C03_PfLab1_L_Plate2b.ab1 ------------------------------------------------

MAL13P1.36               AAAAGAAAAAAATGGAAGAGGATGATGTGATAATAAGTGGGACTCACA
MAL13|MAL13P1.36         -----------ATGGAAGAGGATGATGTGATAATAAGTGGGACTCACA
su_gi_contig_907         ------------------------------------------------
C03_PfLab1_L_Plate2b.ab1 ------------------------------------------------

MAL13P1.36               TGACAATAGAGAAGGACAAACTTGAAAAAATGAACGAAAATAATTTTG
MAL13|MAL13P1.36         TGACAATAGAGAAGGACAAACTTGAAAAAATGAACGAAAATAATTTTG
su_gi_contig_907         ------------------------------------------------
C03_PfLab1_L_Plate2b.ab1 ------------------------------------------------

MAL13P1.36               AAAAAATTTATGATAATGAATATGAAAATATATATAGAAGTAAATGTT
MAL13|MAL13P1.36         AAAAAATTTATGATAATGAATATGAAAATATATATAGAAGTAAATGTT
su_gi_contig_907         ------------------------------------------------
C03_PfLab1_L_Plate2b.ab1 ------------------------------------------------

MAL13P1.36               CTGGTATTTTATTGAAAACTCCATATTATCCATATAAATATGACATTA
MAL13|MAL13P1.36         CTGGTATTTTATTGAAAACTCCATATTATCCATATAAATATGACATTA
su_gi_contig_907         ------------------------------------------------
C03_PfLab1_L_Plate2b.ab1 ------------------------------------------------

MAL13P1.36               TGAATACTAGCTATAAATATATCCCTAAAGTTGGTGATTTAGTAATAG
MAL13|MAL13P1.36         TGAATACTAGCTATAAATATATCCCTAAAGTTGGTGATTTAGTAATAG
su_gi_contig_907         ------------------------------------------------
C03_PfLab1_L_Plate2b.ab1 ------------------------------------------------

MAL13P1.36               GTATAGTAAAGTCGAAGAAATTAGATTATTATCAAATGGATATTAATT
MAL13|MAL13P1.36         GTATAGTAAAGTCGAAGAAATTAGATTATTATCAAATGGATATTAATT
su_gi_contig_907         ------------------------------------------------
C03_PfLab1_L_Plate2b.ab1 ------------------------------------------------

MAL13P1.36               GTAATTGTGAATGTATAATACATAAAATTGATAGTTTTAAATATGCAA
MAL13|MAL13P1.36         GTAATTGTGAATGTATAATACATAAAATTGATAGTTTTAAATATGCAA
su_gi_contig_907         ------------------------------------------------
C03_PfLab1_L_Plate2b.ab1 ------------------------------------------------

MAL13P1.36               CCAAAAGCAGCTTTCCAAATTTATTAAATGGTACATTATTATATATGG
MAL13|MAL13P1.36         CCAAAAGCAGCTTTCCAAATTTATTAAATGGTACATTATTATATATGG
su_gi_contig_907         ----------------------------------ATTATTATATATGG
C03_PfLab1_L_Plate2b.ab1 ----------------------------------ATTATTATATATGG

MAL13P1.36               TTGTTGAAAAAATGAATTTAGAAAATAATAGTGTTGTAACTAGTTGTA
MAL13|MAL13P1.36         TTGTTGAAAAAATGAATTTAGAAAATAATAGTGTTGTAACTAGTTGTA
su_gi_contig_907         TTGTTGAAAAAATGAATTTAGAAAATAATAGTGTTGTAACTAGTTGTA
C03_PfLab1_L_Plate2b.ab1 TTGTTGAAAAAATGAATTTAGAAAATAATAGTGTTGTAACTAGTTGTA

MAL13P1.36               TCAATTCATCAGATGTAAAATCTTGGATAAATTATGAAAATTATTTAG
MAL13|MAL13P1.36         TCAATTCATCAGATGTAAAATCTTGGATAAATTATGAAAATTATTTAG
su_gi_contig_907         TCAATTCATCAGATGTAAAATCTTGGATAAATTATGAAAATTATTTAG
C03_PfLab1_L_Plate2b.ab1 TCAATTCATCAGATGTAAAATCTTGGATAAATTATGAAAATTATTTAG

MAL13P1.36               GAGAATTAGTTGACGGATTCGTTTTTTCGGTTAATATTGCTAGTGCAA
MAL13|MAL13P1.36         GAGAATTAGTTGACGGATTCGTTTTTTCGGTTAATATTGCTAGTGCAA
su_gi_contig_907         GAGAATTAGTTGACGGATTCGTTTTTTCGGTTAATATTGCTAGTGCAA
C03_PfLab1_L_Plate2b.ab1 GAGAATTAGTTGACGGATTCGTTTTTTCGGTTAATATTGCTAGTGCAA

MAL13P1.36               AAAGCCTTATCGGAGACAGATGCTATATATTAGATTTAATCGGTCAAG
MAL13|MAL13P1.36         AAAGCCTTATCGGAGACAGATGCTATATATTAGATTTAATCGGTCAAG
su_gi_contig_907         AA-GCCTTATCGGAGACAGATGCTATATATTAGATTTAATCGGTCAAG
C03_PfLab1_L_Plate2b.ab1 AA-GCCTTATCGGAGACAGATGCTATATATTAGATTTAATCGGTCAAG

MAL13P1.36               ATATAAAATATGAGATAGCAGTAGGACATAATGGACGGTTCGAACTTT
MAL13|MAL13P1.36         ATATAAAATATGAGATAGCAGTAGGACATAATGGACG-----------
su_gi_contig_907         ATATAAAATATGAGATAGCAGTAGGACATAATGGACGGTTCGAACTTT
C03_PfLab1_L_Plate2b.ab1 ATATAAAATATGAGATAGCAGTAGGACATAATGGACGGTTCGAACTTT

MAL13P1.36               ATAAAATAAAAAATATATTAATATATATATATATATGTGAAAAATATA
MAL13|MAL13P1.36         ------------------------------------------------
su_gi_contig_907         ATAAAATAAAAAATATATTAATATATATATATAT--GTGAAAAATATA
C03_PfLab1_L_Plate2b.ab1 ATAAAATAAAAAATATATTAATATATATATATATGT--GAAAAATATA

MAL13P1.36               ATAAACATATTTGTTTATGTGCAATATATATACATTTGTATATATCTG
MAL13|MAL13P1.36         ------------------------------------------------
su_gi_contig_907         ATAAACATATTTGTTTATGTGCAATATATATACATTTGTATATATCTG
C03_PfLab1_L_Plate2b.ab1 ATAAACATATTTGTTTATGTGCAATATATATACATTTGTATATATCTG

MAL13P1.36               TTATTTTGTATATTTTTTAGTTTTCTTTATTTTTTTTT-ATTTTTATA
MAL13|MAL13P1.36         ------------------------------------------------
su_gi_contig_907         TTATTTTGTATATTTTTTAGTTTTCTTTATTTTTTTTTTATTTTTATA
C03_PfLab1_L_Plate2b.ab1 TTATTTTGTATATTTTTTAGTTTTCTTTATTTTTTTTTTATTTTTATA

MAL13P1.36               ATTTCTATTTTTTTTTATCTAGAATATGGATTAAGGCAAATGATCCGT
MAL13|MAL13P1.36         ----------------------AATATGGATTAAGGCAAATGATCCGT
su_gi_contig_907         ATTTCTATTTTTTTTTATCTAGAATATGGATTAAGGCAAATGATCCGT
C03_PfLab1_L_Plate2b.ab1 ATTTCTATTTTTTTTTATCTAGAATATGGATTAAGGCAAATGATCCGT

MAL13P1.36               TGGAAATTAATTTAATTCACAGTGCACTTAAACATTCCTTTGGAAAAA
MAL13|MAL13P1.36         TGGAAATTAATTTAATTCACAGTGCACTTAAACATTCCTTTGGAAAAA
su_gi_contig_907         TGGAAATTAATTTAATTCACAGTGCACTTAAACATTCCTTTGGAAAAA
C03_PfLab1_L_Plate2b.ab1 TGGAAATTAATTTAATTCACAGTGCACTTAAACATTCCTTTGGAAAAA

MAL13P1.36               CTAGAGCTCAGGTAATATATTACAATTACTATTAATTATTTTTTATAT
MAL13|MAL13P1.36         CTAGAGCTCAG-------------------------------------
su_gi_contig_907         CTAGAGCTCAGGTAATATATTACAATTACTATTAATTATTTTTTATAT
C03_PfLab1_L_Plate2b.ab1 CTAGAGCTCAGGTAATATATTACAATTACTATTAATTATTTTTTATAT

MAL13P1.36               GATCGAAAAAATATATATAATACACATCGTGTATATTATAATATTAAA
MAL13|MAL13P1.36         ------------------------------------------------
su_gi_contig_907         GATCGAAAAAATATATATAATACACATCGTGTATATTATAATATTAAA
C03_PfLab1_L_Plate2b.ab1 GATCGAAAAAATATATATAATACACATCGTGTATATTATAATATTAAA

MAL13P1.36               TATTTACATATATATATATATATTACATATTGTTATTCTTTATTTTAG
MAL13|MAL13P1.36         ------------------------------------------------
su_gi_contig_907         TATTTACATATATATATATATATTACATATTGTT--------------
C03_PfLab1_L_Plate2b.ab1 TATTTACATATATATATATATATTACATATTGTT--------------

MAL13P1.36               TGTCTCAGCTTGTGAACATATTTATTTATAATATATATATATATATAT
MAL13|MAL13P1.36         ------------------------------------------------
su_gi_contig_907         ------------------------------------------------
C03_PfLab1_L_Plate2b.ab1 ------------------------------------------------

MAL13P1.36               ATATATATATACATACCATTTTTCATTTTCATTTTTATTTTCATTTTT
MAL13|MAL13P1.36         ------------------------------------------------
su_gi_contig_907         ------------------------------------------------
C03_PfLab1_L_Plate2b.ab1 ------------------------------------------------

MAL13P1.36               ATTTTTATTTTTAGATGAATGTATTGTGGAAATCTATTTATAATTTAA
MAL13|MAL13P1.36         --------------ATGAATGTATTGTGGAAATCTATTTATAATTTAA
su_gi_contig_907         ------------------------------------------------
C03_PfLab1_L_Plate2b.ab1 ------------------------------------------------

MAL13P1.36               ATAAAAAAACTACATAAAAAAAAAAAAAAAAGAAAAAAAAAAAAAAGA
MAL13|MAL13P1.36         ATAAAAAAACTACATAA-------------------------------
su_gi_contig_907         ------------------------------------------------
C03_PfLab1_L_Plate2b.ab1 ------------------------------------------------

MAL13P1.36               AGCAAATAAAAAATAAATATAATAACAAAACAAATTTAATTGAAAAAA
MAL13|MAL13P1.36         ------------------------------------------------
su_gi_contig_907         ------------------------------------------------
C03_PfLab1_L_Plate2b.ab1 ------------------------------------------------

MAL13P1.36               AAAATTAGAACAAAATAAAATAATATGAAATAACATATCGAAAGCAAA
MAL13|MAL13P1.36         ------------------------------------------------
su_gi_contig_907         ------------------------------------------------
C03_PfLab1_L_Plate2b.ab1 ------------------------------------------------

MAL13P1.36               TAAAATATATAAATTTGAATATATATTTTATTTCCTTTATCCATTTTA
MAL13|MAL13P1.36         ------------------------------------------------
su_gi_contig_907         ------------------------------------------------
C03_PfLab1_L_Plate2b.ab1 ------------------------------------------------

MAL13P1.36               ATGTATACTATCTTTTGGCATATGATATTTTCAGTTTGGATCCTTGCA
MAL13|MAL13P1.36         ------------------------------------------------
su_gi_contig_907         ------------------------------------------------
C03_PfLab1_L_Plate2b.ab1 ------------------------------------------------

MAL13P1.36               ATTCATAATTTTGTACAGCTATAAATAAAAAATAATAAAATAAAATAA
MAL13|MAL13P1.36         ------------------------------------------------
su_gi_contig_907         ------------------------------------------------
C03_PfLab1_L_Plate2b.ab1 ------------------------------------------------

MAL13P1.36               ATAATTTAATGAATAATATATATATAAACACATATATGCTATGTTATT
MAL13|MAL13P1.36         ------------------------------------------------
su_gi_contig_907         ------------------------------------------------
C03_PfLab1_L_Plate2b.ab1 ------------------------------------------------

MAL13P1.36               TTTTTTTTATTTTTTTTATTTTTTGGCTTATCAAATTAAACAATTTGA
MAL13|MAL13P1.36         ------------------------------------------------
su_gi_contig_907         ------------------------------------------------
C03_PfLab1_L_Plate2b.ab1 ------------------------------------------------

MAL13P1.36               TATGCATACATATATATAATACAAATATATGTGTACACTATATTTTTT
MAL13|MAL13P1.36         ------------------------------------------------
su_gi_contig_907         ------------------------------------------------
C03_PfLab1_L_Plate2b.ab1 ------------------------------------------------

MAL13P1.36               TTAAACAATCATTTTTTTTTATAATTTTTCCTGTTACCTTTCATTGCA
MAL13|MAL13P1.36         ------------------------------------------------
su_gi_contig_907         ------------------------------------------------
C03_PfLab1_L_Plate2b.ab1 ------------------------------------------------

MAL13P1.36               AAAGTTGCTGTGGTTTCATCAGTAAAATCCACAAATGCAACATTTCTC
MAL13|MAL13P1.36         ------------------------------------------------
su_gi_contig_907         ------------------------------------------------
C03_PfLab1_L_Plate2b.ab1 ------------------------------------------------

MAL13P1.36               TGAGGTATAATTCTAGCCTCAACAAATCCAGCATAATTTTTAAATAAG
MAL13|MAL13P1.36         ------------------------------------------------
su_gi_contig_907         ------------------------------------------------
C03_PfLab1_L_Plate2b.ab1 ------------------------------------------------

MAL13P1.36               TCATTAAAAGCTTGTGTATCAACATTTTCTACTACATTTTCAACAAAT
MAL13|MAL13P1.36         ------------------------------------------------
su_gi_contig_907         ------------------------------------------------
C03_PfLab1_L_Plate2b.ab1 ------------------------------------------------

MAL13P1.36               AAAATTTTATATGGCATAACAACCGGGTAATTTTGAACTGGGGCAATA
MAL13|MAL13P1.36         ------------------------------------------------
su_gi_contig_907         ------------------------------------------------
C03_PfLab1_L_Plate2b.ab1 ------------------------------------------------

MAL13P1.36               TTATTCATTTGATAATAAGATGAGAATATATTATTATTTGGTAATTCT
MAL13|MAL13P1.36         ------------------------------------------------
su_gi_contig_907         ------------------------------------------------
C03_PfLab1_L_Plate2b.ab1 ------------------------------------------------

MAL13P1.36               TCATTTTTTTTATTTTTATCTTCATTTGCTTTTGCTTGAGCTTTTGCA
MAL13|MAL13P1.36         ------------------------------------------------
su_gi_contig_907         ------------------------------------------------
C03_PfLab1_L_Plate2b.ab1 ------------------------------------------------

MAL13P1.36               ATAAGTGTTTGTTTATCCATTTGACTTAAATCTATAATTTCAGGTTTA
MAL13|MAL13P1.36         ------------------------------------------------
su_gi_contig_907         ------------------------------------------------
C03_PfLab1_L_Plate2b.ab1 ------------------------------------------------

MAL13P1.36               TTTATTTCTTTATTACCATTAAGCATATTAAAATTATTTTTTTGCATT
MAL13|MAL13P1.36         ------------------------------------------------
su_gi_contig_907         ------------------------------------------------
C03_PfLab1_L_Plate2b.ab1 ------------------------------------------------

MAL13P1.36               TCTAAATAATTTTTATGCATTTGTTCAAAAATTTCTTTTTGTTTTTGT
MAL13|MAL13P1.36         ------------------------------------------------
su_gi_contig_907         ------------------------------------------------
C03_PfLab1_L_Plate2b.ab1 ------------------------------------------------

MAL13P1.36               TCTCTTTCAAGTATTTTTTTTGGTTTTTTAGGTTCTTTTGATCTCTCC
MAL13|MAL13P1.36         ------------------------------------------------
su_gi_contig_907         ------------------------------------------------
C03_PfLab1_L_Plate2b.ab1 ------------------------------------------------

MAL13P1.36               ACAAAAGTACCATCTCTTTTGGCATGTATATCACTTTTATTATGTGAA
MAL13|MAL13P1.36         ------------------------------------------------
su_gi_contig_907         ------------------------------------------------
C03_PfLab1_L_Plate2b.ab1 ------------------------------------------------

MAL13P1.36               AAATTAATTTGCATAATCTTACCAAATAACACATACCCCTGTAGTGCA
MAL13|MAL13P1.36         ------------------------------------------------
su_gi_contig_907         ------------------------------------------------
C03_PfLab1_L_Plate2b.ab1 ------------------------------------------------

MAL13P1.36               TTTAAAGCTTTAGTAGCACATTCTTTGTCATCATATACAACCCATGCC
MAL13|MAL13P1.36         ------------------------------------------------
su_gi_contig_907         ------------------------------------------------
C03_PfLab1_L_Plate2b.ab1 ------------------------------------------------

MAL13P1.36               TGACCTTTTCTCCAAAATGATTTCATAACTATTAAATCTTTTATTTCT
MAL13|MAL13P1.36         ------------------------------------------------
su_gi_contig_907         ------------------------------------------------
C03_PfLab1_L_Plate2b.ab1 ------------------------------------------------

MAL13P1.36               CCGTATGTGTTAAATAAATCTTTTAAATTTTTTTTCATTTCATCTGTC
MAL13|MAL13P1.36         ------------------------------------------------
su_gi_contig_907         ------------------------------------------------
C03_PfLab1_L_Plate2b.ab1 ------------------------------------------------

MAL13P1.36               TTTACTCTATCATTCAAATTTTTTATATACAATGTTTCATTTGGAGGT
MAL13|MAL13P1.36         ------------------------------------------------
su_gi_contig_907         ------------------------------------------------
C03_PfLab1_L_Plate2b.ab1 ------------------------------------------------

MAL13P1.36               ATGGTTGGGTCAGTTGGTATAACTTTATTATATTTCAAATGTTTTATA
MAL13|MAL13P1.36         ------------------------------------------------
su_gi_contig_907         ------------------------------------------------
C03_PfLab1_L_Plate2b.ab1 ------------------------------------------------

MAL13P1.36               TATGCTTTACTGTTCATATAATTCATGGTATTATATAACATATTTTGT
MAL13|MAL13P1.36         ------------------------------------------------
su_gi_contig_907         ------------------------------------------------
C03_PfLab1_L_Plate2b.ab1 ------------------------------------------------

MAL13P1.36               GGGGTTGGGTATATAGGTATTCGTACAGAATGTGTAAACTTTTCGGCT
MAL13|MAL13P1.36         ------------------------------------------------
su_gi_contig_907         ------------------------------------------------
C03_PfLab1_L_Plate2b.ab1 ------------------------------------------------

MAL13P1.36               CCTCCATATGAATTAATTGGTATAGTATTCATATTTAATGGGTACGGA
MAL13|MAL13P1.36         ------------------------------------------------
su_gi_contig_907         ------------------------------------------------
C03_PfLab1_L_Plate2b.ab1 ------------------------------------------------

MAL13P1.36               GCATTATACATGTTTTTTGGATTATTTATCATTTTATTATTATGAATA
MAL13|MAL13P1.36         ------------------------------------------------
su_gi_contig_907         ------------------------------------------------
C03_PfLab1_L_Plate2b.ab1 ------------------------------------------------

MAL13P1.36               TTATAATTTGGATTAACTCCATAAGGCAT
MAL13|MAL13P1.36         -----------------------------
su_gi_contig_907         -----------------------------
C03_PfLab1_L_Plate2b.ab1 -----------------------------

;

endblock;
