# Supplementary material for: cDNA sequences reveal considerable gene prediction inaccuracy in the Plasmodium falciparum genome
Source: BMC Genomics. 2007 Jul 27;8:255. doi: 10.1186/1471-2164-8-255 (PMC1978503; doi:10.1186/1471-2164-8-255)
Supplement: Additional file 3 — Genes with cDNA sequences not matching predicted CDS perfectly. Aligned cDNA and predicted CDS sequences can be viewed by double clicking the hyper-linked gene names in the Excel file. [file 1471-2164-8-255-S3.zip › MAL13P1.42.TXT]

#NEXUS

[!This data assembled using Sequencher, from Gene Codes Corporation.]
begin data;
   dimensions ntax=10 nchar=6055;
   format datatype=dna gap=- interleave=yes;
   matrix

MAL13P1.42                      TGTTTTAATTTAATATATAGTTTAAATATTTCATTATTATTTTATTTT
MAL13|MAL13P1.42                ------------------------------------------------
su_gi_contig_1198               ------------------------------------------------
gi|22792109|gb|BU495915.1|BU495 ------------------------------------------------
PfLab1_M_F3__P10a_B06_04.ab1    ------------------------------------------------
gi|21254768|gb|BQ451656.1|BQ451 ------------------------------------------------
gi|22793352|gb|BU497158.1|BU497 ------------------------------------------------
gi|15909412|gb|BI815796.1|BI815 ------------------------------------------------
B05_1004_58.ab1                 ------------------------------------------------
B05_1004_58.ab1                 ------------------------------------------------

MAL13P1.42                      TTTTTTTTTTTATCGTGATAATGATTTGAATGTATAATATTTTTGTAC
MAL13|MAL13P1.42                ------------------------------------------------
su_gi_contig_1198               ------------------------------------------------
gi|22792109|gb|BU495915.1|BU495 ------------------------------------------------
PfLab1_M_F3__P10a_B06_04.ab1    ------------------------------------------------
gi|21254768|gb|BQ451656.1|BQ451 ------------------------------------------------
gi|22793352|gb|BU497158.1|BU497 ------------------------------------------------
gi|15909412|gb|BI815796.1|BI815 ------------------------------------------------
B05_1004_58.ab1                 ------------------------------------------------
B05_1004_58.ab1                 ------------------------------------------------

MAL13P1.42                      GTCTATTTATTTATTTGTTTGTTTATTTATTCTATATATATATATATA
MAL13|MAL13P1.42                ------------------------------------------------
su_gi_contig_1198               ------------------------------------------------
gi|22792109|gb|BU495915.1|BU495 ------------------------------------------------
PfLab1_M_F3__P10a_B06_04.ab1    ------------------------------------------------
gi|21254768|gb|BQ451656.1|BQ451 ------------------------------------------------
gi|22793352|gb|BU497158.1|BU497 ------------------------------------------------
gi|15909412|gb|BI815796.1|BI815 ------------------------------------------------
B05_1004_58.ab1                 ------------------------------------------------
B05_1004_58.ab1                 ------------------------------------------------

MAL13P1.42                      TATATATATATATATATATATATATATGTGAATTGTTATGAATAAAGG
MAL13|MAL13P1.42                ------------------------------------------------
su_gi_contig_1198               ------------------------------------------------
gi|22792109|gb|BU495915.1|BU495 ------------------------------------------------
PfLab1_M_F3__P10a_B06_04.ab1    ------------------------------------------------
gi|21254768|gb|BQ451656.1|BQ451 ------------------------------------------------
gi|22793352|gb|BU497158.1|BU497 ------------------------------------------------
gi|15909412|gb|BI815796.1|BI815 ------------------------------------------------
B05_1004_58.ab1                 ------------------------------------------------
B05_1004_58.ab1                 ------------------------------------------------

MAL13P1.42                      ACAAATGAAAAGATTGTACATGTATTTGAAGATTAACAGAATTTTATA
MAL13|MAL13P1.42                ------------------------------------------------
su_gi_contig_1198               ------------------------------------------------
gi|22792109|gb|BU495915.1|BU495 ------------------------------------------------
PfLab1_M_F3__P10a_B06_04.ab1    ------------------------------------------------
gi|21254768|gb|BQ451656.1|BQ451 ------------------------------------------------
gi|22793352|gb|BU497158.1|BU497 ------------------------------------------------
gi|15909412|gb|BI815796.1|BI815 ------------------------------------------------
B05_1004_58.ab1                 ------------------------------------------------
B05_1004_58.ab1                 ------------------------------------------------

MAL13P1.42                      TGTTTATATTTATGTGCTTATAATTATTATGATAATAATTATAACAGT
MAL13|MAL13P1.42                ------------------------------------------------
su_gi_contig_1198               ------------------------------------------------
gi|22792109|gb|BU495915.1|BU495 ------------------------------------------------
PfLab1_M_F3__P10a_B06_04.ab1    ------------------------------------------------
gi|21254768|gb|BQ451656.1|BQ451 ------------------------------------------------
gi|22793352|gb|BU497158.1|BU497 ------------------------------------------------
gi|15909412|gb|BI815796.1|BI815 ------------------------------------------------
B05_1004_58.ab1                 ------------------------------------------------
B05_1004_58.ab1                 ------------------------------------------------

MAL13P1.42                      GACATATTGAATAACAGAATGTATATTGTGTATGTATTTATATATGAA
MAL13|MAL13P1.42                ------------------------------------------------
su_gi_contig_1198               ------------------------------------------------
gi|22792109|gb|BU495915.1|BU495 ------------------------------------------------
PfLab1_M_F3__P10a_B06_04.ab1    ------------------------------------------------
gi|21254768|gb|BQ451656.1|BQ451 ------------------------------------------------
gi|22793352|gb|BU497158.1|BU497 ------------------------------------------------
gi|15909412|gb|BI815796.1|BI815 ------------------------------------------------
B05_1004_58.ab1                 ------------------------------------------------
B05_1004_58.ab1                 ------------------------------------------------

MAL13P1.42                      TTCTATTATATAAGAATATGATAATATTTAATTATATATGAAATATTC
MAL13|MAL13P1.42                ------------------------------------------------
su_gi_contig_1198               ------------------------------------------------
gi|22792109|gb|BU495915.1|BU495 ------------------------------------------------
PfLab1_M_F3__P10a_B06_04.ab1    ------------------------------------------------
gi|21254768|gb|BQ451656.1|BQ451 ------------------------------------------------
gi|22793352|gb|BU497158.1|BU497 ------------------------------------------------
gi|15909412|gb|BI815796.1|BI815 ------------------------------------------------
B05_1004_58.ab1                 ------------------------------------------------
B05_1004_58.ab1                 ------------------------------------------------

MAL13P1.42                      TTTTTTTTTTTCTTTTTTGAACAAAAGAGTTTAATTATGTGTTATTAT
MAL13|MAL13P1.42                ------------------------------------------------
su_gi_contig_1198               ------------------------------------------------
gi|22792109|gb|BU495915.1|BU495 ------------------------------------------------
PfLab1_M_F3__P10a_B06_04.ab1    ------------------------------------------------
gi|21254768|gb|BQ451656.1|BQ451 ------------------------------------------------
gi|22793352|gb|BU497158.1|BU497 ------------------------------------------------
gi|15909412|gb|BI815796.1|BI815 ------------------------------------------------
B05_1004_58.ab1                 ------------------------------------------------
B05_1004_58.ab1                 ------------------------------------------------

MAL13P1.42                      TTTATATAAGAATTAAACCTAGAGAAGAAGATAATTTATATTTATTTT
MAL13|MAL13P1.42                ------------------------------------------------
su_gi_contig_1198               ------------------------------------------------
gi|22792109|gb|BU495915.1|BU495 ------------------------------------------------
PfLab1_M_F3__P10a_B06_04.ab1    ------------------------------------------------
gi|21254768|gb|BQ451656.1|BQ451 ------------------------------------------------
gi|22793352|gb|BU497158.1|BU497 ------------------------------------------------
gi|15909412|gb|BI815796.1|BI815 ------------------------------------------------
B05_1004_58.ab1                 ------------------------------------------------
B05_1004_58.ab1                 ------------------------------------------------

MAL13P1.42                      ATATTATATTATTTTAATTTTTTTTTTTTTTGGGGTATGTGTATAATA
MAL13|MAL13P1.42                ------------------------------------------------
su_gi_contig_1198               ------------------------------------------------
gi|22792109|gb|BU495915.1|BU495 ------------------------------------------------
PfLab1_M_F3__P10a_B06_04.ab1    ------------------------------------------------
gi|21254768|gb|BQ451656.1|BQ451 ------------------------------------------------
gi|22793352|gb|BU497158.1|BU497 ------------------------------------------------
gi|15909412|gb|BI815796.1|BI815 ------------------------------------------------
B05_1004_58.ab1                 ------------------------------------------------
B05_1004_58.ab1                 ------------------------------------------------

MAL13P1.42                      TATATAAAGAAAATATTTGAATTAAAAATTATTTATATGTTAACATAA
MAL13|MAL13P1.42                ------------------------------------------------
su_gi_contig_1198               ------------------------------------------------
gi|22792109|gb|BU495915.1|BU495 ------------------------------------------------
PfLab1_M_F3__P10a_B06_04.ab1    ------------------------------------------------
gi|21254768|gb|BQ451656.1|BQ451 ------------------------------------------------
gi|22793352|gb|BU497158.1|BU497 ------------------------------------------------
gi|15909412|gb|BI815796.1|BI815 ------------------------------------------------
B05_1004_58.ab1                 ------------------------------------------------
B05_1004_58.ab1                 ------------------------------------------------

MAL13P1.42                      TGTGTATTTATTGTAAATTTATTATATATCATGGATGTGGAGAGAAAA
MAL13|MAL13P1.42                ------------------------------------------------
su_gi_contig_1198               ------------------------------------------------
gi|22792109|gb|BU495915.1|BU495 ------------------------------------------------
PfLab1_M_F3__P10a_B06_04.ab1    ------------------------------------------------
gi|21254768|gb|BQ451656.1|BQ451 ------------------------------------------------
gi|22793352|gb|BU497158.1|BU497 ------------------------------------------------
gi|15909412|gb|BI815796.1|BI815 ------------------------------------------------
B05_1004_58.ab1                 ------------------------------------------------
B05_1004_58.ab1                 ------------------------------------------------

MAL13P1.42                      AAAAAAAAAGAAAATTTTAAGAGACATATATATTAGTCACCTTGGTTA
MAL13|MAL13P1.42                ------------------------------------------------
su_gi_contig_1198               ------------------------------------------------
gi|22792109|gb|BU495915.1|BU495 ------------------------------------------------
PfLab1_M_F3__P10a_B06_04.ab1    ------------------------------------------------
gi|21254768|gb|BQ451656.1|BQ451 ------------------------------------------------
gi|22793352|gb|BU497158.1|BU497 ------------------------------------------------
gi|15909412|gb|BI815796.1|BI815 ------------------------------------------------
B05_1004_58.ab1                 ------------------------------------------------
B05_1004_58.ab1                 ------------------------------------------------

MAL13P1.42                      TATAAATGTGTATTTTTTTTTTTTTTTTTTTTTTTTTTTGTTTATATT
MAL13|MAL13P1.42                ------------------------------------------------
su_gi_contig_1198               ------------------------------------------------
gi|22792109|gb|BU495915.1|BU495 ------------------------------------------------
PfLab1_M_F3__P10a_B06_04.ab1    ------------------------------------------------
gi|21254768|gb|BQ451656.1|BQ451 ------------------------------------------------
gi|22793352|gb|BU497158.1|BU497 ------------------------------------------------
gi|15909412|gb|BI815796.1|BI815 ------------------------------------------------
B05_1004_58.ab1                 ------------------------------------------------
B05_1004_58.ab1                 ------------------------------------------------

MAL13P1.42                      GAAAGAACCATGAGAATTAAAGAATAGATAAAATAATAAATTCTTAAA
MAL13|MAL13P1.42                ------------------------------------------------
su_gi_contig_1198               ------------------------------------------------
gi|22792109|gb|BU495915.1|BU495 ------------------------------------------------
PfLab1_M_F3__P10a_B06_04.ab1    ------------------------------------------------
gi|21254768|gb|BQ451656.1|BQ451 ------------------------------------------------
gi|22793352|gb|BU497158.1|BU497 ------------------------------------------------
gi|15909412|gb|BI815796.1|BI815 ------------------------------------------------
B05_1004_58.ab1                 ------------------------------------------------
B05_1004_58.ab1                 ------------------------------------------------

MAL13P1.42                      TTTATAAAAAAAAAAATAATAAAAAATAATTGAATATTACTATACGAG
MAL13|MAL13P1.42                ------------------------------------------------
su_gi_contig_1198               ------------------------------------------------
gi|22792109|gb|BU495915.1|BU495 ------------------------------------------------
PfLab1_M_F3__P10a_B06_04.ab1    ------------------------------------------------
gi|21254768|gb|BQ451656.1|BQ451 ------------------------------------------------
gi|22793352|gb|BU497158.1|BU497 ------------------------------------------------
gi|15909412|gb|BI815796.1|BI815 ------------------------------------------------
B05_1004_58.ab1                 ------------------------------------------------
B05_1004_58.ab1                 ------------------------------------------------

MAL13P1.42                      ATTGTAAAGATTTTATATATTAATTAAAATGTTGTAATTATTATATAT
MAL13|MAL13P1.42                ------------------------------------------------
su_gi_contig_1198               ------------------------------------------------
gi|22792109|gb|BU495915.1|BU495 ------------------------------------------------
PfLab1_M_F3__P10a_B06_04.ab1    ------------------------------------------------
gi|21254768|gb|BQ451656.1|BQ451 ------------------------------------------------
gi|22793352|gb|BU497158.1|BU497 ------------------------------------------------
gi|15909412|gb|BI815796.1|BI815 ------------------------------------------------
B05_1004_58.ab1                 ------------------------------------------------
B05_1004_58.ab1                 ------------------------------------------------

MAL13P1.42                      GATAGTGGATATGTATATATTATATTATATATCGTAATTTTTTTTTTT
MAL13|MAL13P1.42                ------------------------------------------------
su_gi_contig_1198               ------------------------------------------------
gi|22792109|gb|BU495915.1|BU495 ------------------------------------------------
PfLab1_M_F3__P10a_B06_04.ab1    ------------------------------------------------
gi|21254768|gb|BQ451656.1|BQ451 ------------------------------------------------
gi|22793352|gb|BU497158.1|BU497 ------------------------------------------------
gi|15909412|gb|BI815796.1|BI815 ------------------------------------------------
B05_1004_58.ab1                 ------------------------------------------------
B05_1004_58.ab1                 ------------------------------------------------

MAL13P1.42                      TTTGTTAATTTTTTGTGTAAATATAAATTATTTTAATTTTTCATATTT
MAL13|MAL13P1.42                ------------------------------------------------
su_gi_contig_1198               ------------------------------------------------
gi|22792109|gb|BU495915.1|BU495 ------------------------------------------------
PfLab1_M_F3__P10a_B06_04.ab1    ------------------------------------------------
gi|21254768|gb|BQ451656.1|BQ451 ------------------------------------------------
gi|22793352|gb|BU497158.1|BU497 ------------------------------------------------
gi|15909412|gb|BI815796.1|BI815 ------------------------------------------------
B05_1004_58.ab1                 ------------------------------------------------
B05_1004_58.ab1                 ------------------------------------------------

MAL13P1.42                      TTATTATTTCATATGTTGGACTTTTTTTTTTTTTTTTTTAAAAAAGAG
MAL13|MAL13P1.42                ------------------------------------------------
su_gi_contig_1198               ------------------------------------------------
gi|22792109|gb|BU495915.1|BU495 ------------------------------------------------
PfLab1_M_F3__P10a_B06_04.ab1    ------------------------------------------------
gi|21254768|gb|BQ451656.1|BQ451 ------------------------------------------------
gi|22793352|gb|BU497158.1|BU497 ------------------------------------------------
gi|15909412|gb|BI815796.1|BI815 ------------------------------------------------
B05_1004_58.ab1                 ------------------------------------------------
B05_1004_58.ab1                 ------------------------------------------------

MAL13P1.42                      ACTCTGCTTGTTTATTTTAATTTTTTTTTAAAAATTAAATAAAATATA
MAL13|MAL13P1.42                ------------------------------------------------
su_gi_contig_1198               ------------------------------------------------
gi|22792109|gb|BU495915.1|BU495 ------------------------------------------------
PfLab1_M_F3__P10a_B06_04.ab1    ------------------------------------------------
gi|21254768|gb|BQ451656.1|BQ451 ------------------------------------------------
gi|22793352|gb|BU497158.1|BU497 ------------------------------------------------
gi|15909412|gb|BI815796.1|BI815 ------------------------------------------------
B05_1004_58.ab1                 ------------------------------------------------
B05_1004_58.ab1                 ------------------------------------------------

MAL13P1.42                      TAAATAAATAATTAAACAATATATATGTATATATATATATATATGTGC
MAL13|MAL13P1.42                ------------------------------------------------
su_gi_contig_1198               ------------------------------------------------
gi|22792109|gb|BU495915.1|BU495 ------------------------------------------------
PfLab1_M_F3__P10a_B06_04.ab1    ------------------------------------------------
gi|21254768|gb|BQ451656.1|BQ451 ------------------------------------------------
gi|22793352|gb|BU497158.1|BU497 ------------------------------------------------
gi|15909412|gb|BI815796.1|BI815 ------------------------------------------------
B05_1004_58.ab1                 ------------------------------------------------
B05_1004_58.ab1                 ------------------------------------------------

MAL13P1.42                      ATACTTTAATGCTAATATAAAAAGAAGCAATAAAATAAATCTTATATA
MAL13|MAL13P1.42                ------------------------------------------------
su_gi_contig_1198               ------------------------------------------------
gi|22792109|gb|BU495915.1|BU495 ------------------------------------------------
PfLab1_M_F3__P10a_B06_04.ab1    ------------------------------------------------
gi|21254768|gb|BQ451656.1|BQ451 ------------------------------------------------
gi|22793352|gb|BU497158.1|BU497 ------------------------------------------------
gi|15909412|gb|BI815796.1|BI815 ------------------------------------------------
B05_1004_58.ab1                 ------------------------------------------------
B05_1004_58.ab1                 ------------------------------------------------

MAL13P1.42                      TTCATTTTAATGATATATGGAGAAGAAAATTTTATTCATATAAGAGTT
MAL13|MAL13P1.42                ------------------------------------------------
su_gi_contig_1198               ------------------------------------------------
gi|22792109|gb|BU495915.1|BU495 ------------------------------------------------
PfLab1_M_F3__P10a_B06_04.ab1    ------------------------------------------------
gi|21254768|gb|BQ451656.1|BQ451 ------------------------------------------------
gi|22793352|gb|BU497158.1|BU497 ------------------------------------------------
gi|15909412|gb|BI815796.1|BI815 ------------------------------------------------
B05_1004_58.ab1                 ------------------------------------------------
B05_1004_58.ab1                 ------------------------------------------------

MAL13P1.42                      CCACATAAAAAAAAATACATGACATATATATATATATAATATGTACAT
MAL13|MAL13P1.42                ------------------------------------------------
su_gi_contig_1198               ------------------------------------------------
gi|22792109|gb|BU495915.1|BU495 ------------------------------------------------
PfLab1_M_F3__P10a_B06_04.ab1    ------------------------------------------------
gi|21254768|gb|BQ451656.1|BQ451 ------------------------------------------------
gi|22793352|gb|BU497158.1|BU497 ------------------------------------------------
gi|15909412|gb|BI815796.1|BI815 ------------------------------------------------
B05_1004_58.ab1                 ------------------------------------------------
B05_1004_58.ab1                 ------------------------------------------------

MAL13P1.42                      ATGTTTAATTATTTATTTGTATATTTTTTAAGAATAATATATTTCAGG
MAL13|MAL13P1.42                ------------------------------------------------
su_gi_contig_1198               -----------------------------------------TTTCAGG
gi|22792109|gb|BU495915.1|BU495 -----------------------------------------TTTCAGG
PfLab1_M_F3__P10a_B06_04.ab1    -----------------------------------------------G
gi|21254768|gb|BQ451656.1|BQ451 ------------------------------------------------
gi|22793352|gb|BU497158.1|BU497 ------------------------------------------------
gi|15909412|gb|BI815796.1|BI815 ------------------------------------------------
B05_1004_58.ab1                 ------------------------------------------------
B05_1004_58.ab1                 ------------------------------------------------

MAL13P1.42                      TTATTTTATATAATAACCGGTTTATAAATTATTTCATTAAATTTTTAT
MAL13|MAL13P1.42                ------------------------------------------------
su_gi_contig_1198               TTATTTTATATAATAACCGGTTTATAAATTATTTCATTAAATTTTTAT
gi|22792109|gb|BU495915.1|BU495 TTATTTTATATAATAACCGGTTTATAAATTATTTCATTAAATTTTTAT
PfLab1_M_F3__P10a_B06_04.ab1    TTATTTTATATAATAACCGGTTTATAAATTATTTCATTAAATTTTTAT
gi|21254768|gb|BQ451656.1|BQ451 ------------------------------------------------
gi|22793352|gb|BU497158.1|BU497 ------------------------------------------------
gi|15909412|gb|BI815796.1|BI815 ------------------------------------------------
B05_1004_58.ab1                 ------------------------------------------------
B05_1004_58.ab1                 ------------------------------------------------

MAL13P1.42                      TAATTACAAAAAATATACATTTGTCCCAAGTATTTATGCTTTTTTAAA
MAL13|MAL13P1.42                ------------------------------------------------
su_gi_contig_1198               TAATTACAAAAAATATACATTTGTCCCAAGTATTTATGCTTTTTTAAA
gi|22792109|gb|BU495915.1|BU495 TAATTACAAAAAATATACATTTGTCCCAAGTATTTATGCTTTTTTAAA
PfLab1_M_F3__P10a_B06_04.ab1    TAATTACAAAAAATATACATTTGTCCCAAGTATTTATGCTTTTTTAAA
gi|21254768|gb|BQ451656.1|BQ451 ---TTACAAAAAATATACATTTGTCCCAAGTATTTATGCTTTTTTAAA
gi|22793352|gb|BU497158.1|BU497 ------------------------------------------------
gi|15909412|gb|BI815796.1|BI815 ------------------------------------------------
B05_1004_58.ab1                 ------------------------------------------------
B05_1004_58.ab1                 ------------------------------------------------

MAL13P1.42                      ATGAGAAGTTATTAATTTGGTGAAAGAAAAGGATAATTATTTAAATAT
MAL13|MAL13P1.42                ------------------------------------------------
su_gi_contig_1198               ATGAGAAGTTATTAATTTGGTGAAAGAAAAGGATAATTATTTAAATAT
gi|22792109|gb|BU495915.1|BU495 ATGAGAAGTTATTAATTTGGTGAAAGAAAAGGATAATTATTTAAATAT
PfLab1_M_F3__P10a_B06_04.ab1    ATGAGAAGTTATTAATTTGGTGAAAGAAAAGGATAATTATTTAAATAT
gi|21254768|gb|BQ451656.1|BQ451 ATGAGAAGTTATTAATTTGGTGAAAGAAAAGGATAATTATTTAAATAT
gi|22793352|gb|BU497158.1|BU497 ---------------TTTGGTGAAAGAAAAGGATAATTATTTAAATAT
gi|15909412|gb|BI815796.1|BI815 ------------------------------------------------
B05_1004_58.ab1                 ------------------------------------------------
B05_1004_58.ab1                 ------------------------------------------------

MAL13P1.42                      TATATATATGTATATATAATAATAAATAAAAATAATGATGAAATAAAA
MAL13|MAL13P1.42                ------------------------------------------------
su_gi_contig_1198               TATATATATGTATATATAATAATAAATAAAAATAATGATGAAATAAAA
gi|22792109|gb|BU495915.1|BU495 TATATATATGTATATATAATAATAAATAAAAATAATGATGAAATAAAA
PfLab1_M_F3__P10a_B06_04.ab1    TATATATATGTATATATAATAATAAATAAAAATAATGATGAAATAAAA
gi|21254768|gb|BQ451656.1|BQ451 TATATATATGTATATATAATAATAAATAAAAATAATGATGAAATAAAA
gi|22793352|gb|BU497158.1|BU497 TATATATATGTATATATAATAATAAATAAAAATAATGATGAAATAAAA
gi|15909412|gb|BI815796.1|BI815 ------------------------------------------------
B05_1004_58.ab1                 ------------------------------------------------
B05_1004_58.ab1                 ------------------------------------------------

MAL13P1.42                      GATAAGAAAAAATGAAGTTTATAATAAAAAGAAAACAAAATGATATTT
MAL13|MAL13P1.42                -----------ATGAAGTTTATAATAAAAAGAAAACAAAATGATATTT
su_gi_contig_1198               GATAAGAAAAAATGAAGTTTATAATAAAAAGAAAACAAAATGATATTT
gi|22792109|gb|BU495915.1|BU495 GATAAGAAAAAATGAAGTTTATAATAAAAAGAAAACAAAATGATATTT
PfLab1_M_F3__P10a_B06_04.ab1    GATAAGAAAAAATGAAGTTTATAATAAAAAGAAAACAAAATGATATTT
gi|21254768|gb|BQ451656.1|BQ451 GATAAGAAAAAATGAAGTTTATAATAAAAAGAAAACAAAATGATATTT
gi|22793352|gb|BU497158.1|BU497 GATAAGAAAAAATGAAGTTTATAATAAAAAGAAAACAAAATGATATTT
gi|15909412|gb|BI815796.1|BI815 ------------------------------------------------
B05_1004_58.ab1                 ------------------------------------------------
B05_1004_58.ab1                 ------------------------------------------------

MAL13P1.42                      ATTTTAATAAATATATATTTGTGTATATTATTAGTATCATAGCGTGAA
MAL13|MAL13P1.42                ATTTTAATAAATATATATTTGT--------------------------
su_gi_contig_1198               ATTTTAATAAATATATATTTGTGTATATTATTAGTATCATAGCGTGAA
gi|22792109|gb|BU495915.1|BU495 ATTTTAATAAATATATATTTGTGTATATTATTAGTATCATAGCGTGAA
PfLab1_M_F3__P10a_B06_04.ab1    ATTTTAATAAATATATATTTGTGTATATTATTAGTATCATAGCGTGAA
gi|21254768|gb|BQ451656.1|BQ451 ATTTTAATAAATATATATTTGTGTATATTATTAGTATCATAGCGTGAA
gi|22793352|gb|BU497158.1|BU497 ATTTTAATAAATATATATTTGTGTATATTATTAGTATCATAGCGTGAA
gi|15909412|gb|BI815796.1|BI815 -----------------------------ATTAGTATCATAGCGTGAA
B05_1004_58.ab1                 ------------------------------------------------
B05_1004_58.ab1                 ------------------------------------------------

MAL13P1.42                      GGGAAAATAAAATAAAACATTGTTTATGTAACTTTATATGTATGTATA
MAL13|MAL13P1.42                ------------------------------------------------
su_gi_contig_1198               GGGAAAATAAAATAAAACATTGTTTATGTAACTTTATATGTATGTATA
gi|22792109|gb|BU495915.1|BU495 GGGAAAATAAAATAAAACATTGTTTATGTAACTTTATATGTATGTATA
PfLab1_M_F3__P10a_B06_04.ab1    GGGAAAATAAAATAAAACATTGTTTATGTA------------------
gi|21254768|gb|BQ451656.1|BQ451 GGGAAAATAAAATAAAACATTGTTTATGTAACTTTATATGTATGTATA
gi|22793352|gb|BU497158.1|BU497 GGGAAAATAAAATAAAACATTGTTTATGTAACTTTATATGTATGTATA
gi|15909412|gb|BI815796.1|BI815 GGGAAAATAAAATAAAACATTGTTTATGTAACTTTATATGTATGTATA
B05_1004_58.ab1                 ------------------------------------------------
B05_1004_58.ab1                 ------------------------------------------------

MAL13P1.42                      TATATATATGTATGCATATTTTTTTAGACGTGAACAAAAGATGAATAC
MAL13|MAL13P1.42                ---------------------------ACGTGAACAAAAGATGAATAC
su_gi_contig_1198               TATATATATGTATGCATATTTTTTTAGACGTGAACAAAAGATGAATAC
gi|22792109|gb|BU495915.1|BU495 TATATATATGTATGCATATTTTTTTAGACGTGAACAAAAGATGAATAC
PfLab1_M_F3__P10a_B06_04.ab1    ------------------------------------------------
gi|21254768|gb|BQ451656.1|BQ451 TATATATATGTATGCATATTTTTTTAGACGTGAACAAAAGATGAATAC
gi|22793352|gb|BU497158.1|BU497 TATATATATGTATGCATATTTTTTTAGACGTGAACAAAAGATGAATAC
gi|15909412|gb|BI815796.1|BI815 TATATATATGTATGCATATTTTTTTAGACGTGAACAAAAGATGAATAC
B05_1004_58.ab1                 ------------------------------------------------
B05_1004_58.ab1                 ------------------------------------------------

MAL13P1.42                      ATCCTTAAAGTTTATTTTATGTTGTTTACTTTTGAATTATATATTATC
MAL13|MAL13P1.42                ATCCTTAAAGTTTATTTTATGTTGTTTACTTTTGAATTATATATTATC
su_gi_contig_1198               ATCCTTAAAGTTTATTTTATGTTGTTTACTTTTGAATTATATATTATC
gi|22792109|gb|BU495915.1|BU495 ATCCTTAAAGTTTATTTTATGTTGTTTACTTTTGAATTATATATTATC
PfLab1_M_F3__P10a_B06_04.ab1    ------------------------------------------------
gi|21254768|gb|BQ451656.1|BQ451 ATCCTTAAAGTTTATTTTATGTTGTTTACTTTTGAATTATATATTATC
gi|22793352|gb|BU497158.1|BU497 ATCCTTAAAGTTTATTTTATGTTGTTTACTTTTGAATTATATATTATC
gi|15909412|gb|BI815796.1|BI815 ATCCTTAAAGTTTATTTTATGTTGTTTACTTTTGAATTATATATTATC
B05_1004_58.ab1                 ------------------------------------------------
B05_1004_58.ab1                 ------------------------------------------------

MAL13P1.42                      TAAAGTATACAGTTTTAATAACCTATATATACATAAATACATTAAGTT
MAL13|MAL13P1.42                TAAAGTATACAGTTTTAATAACCTATATATACATAAATACATTAAGTT
su_gi_contig_1198               TAAAGTATACAGTTTTAATAACCTATATATACATAAATACATTAAGTT
gi|22792109|gb|BU495915.1|BU495 TAAAGTATACAGTTTTAATAACCTATATATACATAAATACATTAAGTN
PfLab1_M_F3__P10a_B06_04.ab1    ------------------------------------------------
gi|21254768|gb|BQ451656.1|BQ451 TAAAGTATACAGTTTTAATAACCTATATATACATAAATACATTAAGTT
gi|22793352|gb|BU497158.1|BU497 TAAAGTATACAGTTTTAATAACCTATATATACATAAATACATTAAGTT
gi|15909412|gb|BI815796.1|BI815 TAAAGTATACAGTTTTAATAACCTATATATACATAAATACATTAAGTT
B05_1004_58.ab1                 ------------TTTTAATAACCTATATATACATAAATACATTAAGTT
B05_1004_58.ab1                 ---------------------------------------------GTT

MAL13P1.42                      TATAAATAAAAATAATTTTATAAAGGCTAATAAAAGATATGATAAGTG
MAL13|MAL13P1.42                TATAAATAAAAATAATTTTATAAAGGCTAATAAAAGATATGATAAGTG
su_gi_contig_1198               TATAAATAAAAATAATTTTATAAAGGCTAATAAAAGATATGATAAGTG
gi|22792109|gb|BU495915.1|BU495 TATAAATAAAAATAATTTTATAAAGGCTAATAAAAGATATGATAAGTG
PfLab1_M_F3__P10a_B06_04.ab1    ------------------------------------------------
gi|21254768|gb|BQ451656.1|BQ451 TATAAATAAAAATAATTTTATAAAGGCTAATAAAAGATATGATAAGTG
gi|22793352|gb|BU497158.1|BU497 TATAAATAAAAATAATTTTATAAAGGCTAATAAAAGATATGATAAGTG
gi|15909412|gb|BI815796.1|BI815 TATAAATAAAAATAATTTTATAAAGGCTAATAAAAGATATGATAAGTG
B05_1004_58.ab1                 TATAAATAAAAATAATTTTATAAAGGCTAATAAAAGATATGATAAGTG
B05_1004_58.ab1                 TATAAATAAAAATAATTTTATAAAGGCTAATAAAAGATATGATAAGTG

MAL13P1.42                      TGTTAATAATCTATCGAAATATAACAAATTTATTTTAAATAATACTAT
MAL13|MAL13P1.42                TGTTAATAATCTATCGAAATATAACAAATTTATTTTAAATAATACTAT
su_gi_contig_1198               TGTTAATAATCTATCGAAATATAACAAATTTATTTTAAATAATACTAT
gi|22792109|gb|BU495915.1|BU495 ------------------------------------------------
PfLab1_M_F3__P10a_B06_04.ab1    ------------------------------------------------
gi|21254768|gb|BQ451656.1|BQ451 TGTTAATAATCTATCGAAATATAACAAATTTATTTTAAATAATACTAT
gi|22793352|gb|BU497158.1|BU497 TGTTAATAATCTATCGAAATATAACAAATTTATTTTAAATAATACTAT
gi|15909412|gb|BI815796.1|BI815 TGTTAATAATCTATCGAAATATAACAAATTTATTTTAAATAATACTAT
B05_1004_58.ab1                 TGTTAATAATCTATCGAAATATAACAAATTTATTTTAAATAATACTAT
B05_1004_58.ab1                 TGTTAATAATCTATCGAAATATAACAAATTTATTTTAAATAATACTAT

MAL13P1.42                      ACAAAATATTCATACTACAAGAGGAGTAGTACAAATAAATGATGAAGA
MAL13|MAL13P1.42                ACAAAATATTCATACTACAAGAGGAGTAGTACAAATAAATGATGAAGA
su_gi_contig_1198               ACAAAATATTCATACTACAAGAGGAGTAGTACAAATAAATGATGAAGA
gi|22792109|gb|BU495915.1|BU495 ------------------------------------------------
PfLab1_M_F3__P10a_B06_04.ab1    ------------------------------------------------
gi|21254768|gb|BQ451656.1|BQ451 ACAAAATATTCATACTACAAGAGGAGTAGTACAAATAAATGATGAAGA
gi|22793352|gb|BU497158.1|BU497 ACAAAATATTCATACTACAAGAGGAGTAGTACAAATAAATGATGAAGA
gi|15909412|gb|BI815796.1|BI815 ACAAAATATTCATACTACAAGAGGAGTAGTACAAATAAATGATGAAGA
B05_1004_58.ab1                 ACAAAATATTCATACTACAAGAGGAGTAGTACAAATAAATGATGAAGA
B05_1004_58.ab1                 ACAAAATATTCATACTACAAGAGGAGTAGTACAAATAAATGATGAAGA

MAL13P1.42                      AGAAACAGAAGATGAATATTTTGAAGATGATGATGAAGGAGACGACGA
MAL13|MAL13P1.42                AGAAACAGAAGATGAATATTTTGAAGATGATGATGAAGGAGACGACGA
su_gi_contig_1198               AGAAACAGAAGATGAATATTTTGAAGATGATGATGAAGGAGACGACGA
gi|22792109|gb|BU495915.1|BU495 ------------------------------------------------
PfLab1_M_F3__P10a_B06_04.ab1    ------------------------------------------------
gi|21254768|gb|BQ451656.1|BQ451 AGAAACAGAAGATGAATATTTTGAAGATGATGATGAAG----------
gi|22793352|gb|BU497158.1|BU497 AGAAACAGAAGATGAATATTTTGAAGATGATGATGAAGGAGAC-----
gi|15909412|gb|BI815796.1|BI815 AGAAACAGAAGATGAATATTTTGAAGATGATGAT--------------
B05_1004_58.ab1                 AGAAACAGAAGATGAATATTTTGAAGATGATGATGAAGGAGACGACGA
B05_1004_58.ab1                 AGAAACAGAAGATGAATATTTTGAAGATGATGATGAAGGAGACGACG-

MAL13P1.42                      AAGAGATGAAGAAAATTATGACACCATAGTAGAATATGAAAAAGATGA
MAL13|MAL13P1.42                AAGAGATGAAGAAAATTATGACACCATAGTAGAATATGAAAAAGATGA
su_gi_contig_1198               AAGAGATGAAGAAAATTATGACACCATAGTAGAATATGAAAAAGATGA
gi|22792109|gb|BU495915.1|BU495 ------------------------------------------------
PfLab1_M_F3__P10a_B06_04.ab1    ------------------------------------------------
gi|21254768|gb|BQ451656.1|BQ451 ------------------------------------------------
gi|22793352|gb|BU497158.1|BU497 ------------------------------------------------
gi|15909412|gb|BI815796.1|BI815 ------------------------------------------------
B05_1004_58.ab1                 AAGAGATGAAGAAAATTATGACACCATAGTAGAATATGAAAAAGATGA
B05_1004_58.ab1                 ------------------------------------------------

MAL13P1.42                      AAATCGAAATAAAAAAAATATAAAAATTTCAGGACCTTTAAAGAAAAT
MAL13|MAL13P1.42                AAATCGAAATAAAAAAAATATAAAAATTTCAGGACCTTTAAAGAAAAT
su_gi_contig_1198               AAATCGAAATAAAAAAAATATAAAAATTTCAGGACCTTTAAAGAAAAT
gi|22792109|gb|BU495915.1|BU495 ------------------------------------------------
PfLab1_M_F3__P10a_B06_04.ab1    ------------------------------------------------
gi|21254768|gb|BQ451656.1|BQ451 ------------------------------------------------
gi|22793352|gb|BU497158.1|BU497 ------------------------------------------------
gi|15909412|gb|BI815796.1|BI815 ------------------------------------------------
B05_1004_58.ab1                 AAATCGAAATAAAAAAAATATAAAAATTTCAGGACCTTTAAAGAAAAT
B05_1004_58.ab1                 ------------------------------------------------

MAL13P1.42                      TACAATAAAAACGACCAAGGTTAAAAGAAAAAAAAAAAAAAAAAAATC
MAL13|MAL13P1.42                TACAATAAAAACGACCAAGGTTAAAAGAAAAAAAAAAAAAAAAAAATC
su_gi_contig_1198               TACAATAAAAACGACCAAGGTTA-------------------------
gi|22792109|gb|BU495915.1|BU495 ------------------------------------------------
PfLab1_M_F3__P10a_B06_04.ab1    ------------------------------------------------
gi|21254768|gb|BQ451656.1|BQ451 ------------------------------------------------
gi|22793352|gb|BU497158.1|BU497 ------------------------------------------------
gi|15909412|gb|BI815796.1|BI815 ------------------------------------------------
B05_1004_58.ab1                 TACAATAAAAACGACCAAGGTTA-------------------------
B05_1004_58.ab1                 ------------------------------------------------

MAL13P1.42                      TGCTGAAGGGATGAAATGTAAAACATGCAAGAAATTATTGAAACCAAG
MAL13|MAL13P1.42                TGCTGAAGGGATGAAATGTAAAACATGCAAGAAATTATTGAAACCAA-
su_gi_contig_1198               ------------------------------------------------
gi|22792109|gb|BU495915.1|BU495 ------------------------------------------------
PfLab1_M_F3__P10a_B06_04.ab1    ------------------------------------------------
gi|21254768|gb|BQ451656.1|BQ451 ------------------------------------------------
gi|22793352|gb|BU497158.1|BU497 ------------------------------------------------
gi|15909412|gb|BI815796.1|BI815 ------------------------------------------------
B05_1004_58.ab1                 ------------------------------------------------
B05_1004_58.ab1                 ------------------------------------------------

MAL13P1.42                      TAAAAAAATAAAATTATAAAATATTAATTATATAAAATAACATTGTAT
MAL13|MAL13P1.42                ------------------------------------------------
su_gi_contig_1198               ------------------------------------------------
gi|22792109|gb|BU495915.1|BU495 ------------------------------------------------
PfLab1_M_F3__P10a_B06_04.ab1    ------------------------------------------------
gi|21254768|gb|BQ451656.1|BQ451 ------------------------------------------------
gi|22793352|gb|BU497158.1|BU497 ------------------------------------------------
gi|15909412|gb|BI815796.1|BI815 ------------------------------------------------
B05_1004_58.ab1                 ------------------------------------------------
B05_1004_58.ab1                 ------------------------------------------------

MAL13P1.42                      TATATATATATATATATAAATATATATATATATATATATATATTTTTT
MAL13|MAL13P1.42                ------------------------------------------------
su_gi_contig_1198               ------------------------------------------------
gi|22792109|gb|BU495915.1|BU495 ------------------------------------------------
PfLab1_M_F3__P10a_B06_04.ab1    ------------------------------------------------
gi|21254768|gb|BQ451656.1|BQ451 ------------------------------------------------
gi|22793352|gb|BU497158.1|BU497 ------------------------------------------------
gi|15909412|gb|BI815796.1|BI815 ------------------------------------------------
B05_1004_58.ab1                 ------------------------------------------------
B05_1004_58.ab1                 ------------------------------------------------

MAL13P1.42                      TATAGGAGTAAAGTTTTGTGTATACTGTGGTACCAACGTTTCTGTAGA
MAL13|MAL13P1.42                -----GAGTAAAGTTTTGTGTATACTGTGGTACCAACGTTTCTGTAGA
su_gi_contig_1198               ------------------------------------------------
gi|22792109|gb|BU495915.1|BU495 ------------------------------------------------
PfLab1_M_F3__P10a_B06_04.ab1    ------------------------------------------------
gi|21254768|gb|BQ451656.1|BQ451 ------------------------------------------------
gi|22793352|gb|BU497158.1|BU497 ------------------------------------------------
gi|15909412|gb|BI815796.1|BI815 ------------------------------------------------
B05_1004_58.ab1                 ------------------------------------------------
B05_1004_58.ab1                 ------------------------------------------------

MAL13P1.42                      AAAAATCAAGTTGAAAAAATATATAGAAGAAATCTATTTACCTATAAG
MAL13|MAL13P1.42                AAAAATCAAGTTGAAAAAATATATAGAAGAAATCTATTTACCTATA--
su_gi_contig_1198               ------------------------------------------------
gi|22792109|gb|BU495915.1|BU495 ------------------------------------------------
PfLab1_M_F3__P10a_B06_04.ab1    ------------------------------------------------
gi|21254768|gb|BQ451656.1|BQ451 ------------------------------------------------
gi|22793352|gb|BU497158.1|BU497 ------------------------------------------------
gi|15909412|gb|BI815796.1|BI815 ------------------------------------------------
B05_1004_58.ab1                 ------------------------------------------------
B05_1004_58.ab1                 ------------------------------------------------

MAL13P1.42                      GTAAAACTACAAAAATAAAAACACATATAAATGTGCATATATATATAT
MAL13|MAL13P1.42                ------------------------------------------------
su_gi_contig_1198               ------------------------------------------------
gi|22792109|gb|BU495915.1|BU495 ------------------------------------------------
PfLab1_M_F3__P10a_B06_04.ab1    ------------------------------------------------
gi|21254768|gb|BQ451656.1|BQ451 ------------------------------------------------
gi|22793352|gb|BU497158.1|BU497 ------------------------------------------------
gi|15909412|gb|BI815796.1|BI815 ------------------------------------------------
B05_1004_58.ab1                 ------------------------------------------------
B05_1004_58.ab1                 ------------------------------------------------

MAL13P1.42                      GTATATTTTTTTTTTTTTTTTTTCATATATATGTAGAAAGGAAGAGGT
MAL13|MAL13P1.42                ----------------------------------AGAAAGGAAGAGGT
su_gi_contig_1198               ------------------------------------------------
gi|22792109|gb|BU495915.1|BU495 ------------------------------------------------
PfLab1_M_F3__P10a_B06_04.ab1    ------------------------------------------------
gi|21254768|gb|BQ451656.1|BQ451 ------------------------------------------------
gi|22793352|gb|BU497158.1|BU497 ------------------------------------------------
gi|15909412|gb|BI815796.1|BI815 ------------------------------------------------
B05_1004_58.ab1                 ------------------------------------------------
B05_1004_58.ab1                 ------------------------------------------------

MAL13P1.42                      CAGTGAAAACACTTTTAGAGTAGAGAAGGGTTTTTGGAAGGATATATT
MAL13|MAL13P1.42                CAGTGAAAACACTTTTAGAGTAGAGAAGGGTTTTTGGAAGGATATATT
su_gi_contig_1198               ------------------------------------------------
gi|22792109|gb|BU495915.1|BU495 ------------------------------------------------
PfLab1_M_F3__P10a_B06_04.ab1    ------------------------------------------------
gi|21254768|gb|BQ451656.1|BQ451 ------------------------------------------------
gi|22793352|gb|BU497158.1|BU497 ------------------------------------------------
gi|15909412|gb|BI815796.1|BI815 ------------------------------------------------
B05_1004_58.ab1                 ------------------------------------------------
B05_1004_58.ab1                 ------------------------------------------------

MAL13P1.42                      ACCAGTAATAAAATAAAATAAAACAAATAAATAAATAAATATATACGT
MAL13|MAL13P1.42                ACCA--------------------------------------------
su_gi_contig_1198               ------------------------------------------------
gi|22792109|gb|BU495915.1|BU495 ------------------------------------------------
PfLab1_M_F3__P10a_B06_04.ab1    ------------------------------------------------
gi|21254768|gb|BQ451656.1|BQ451 ------------------------------------------------
gi|22793352|gb|BU497158.1|BU497 ------------------------------------------------
gi|15909412|gb|BI815796.1|BI815 ------------------------------------------------
B05_1004_58.ab1                 ------------------------------------------------
B05_1004_58.ab1                 ------------------------------------------------

MAL13P1.42                      TTATTAATTATTGTTTTCTTTTTATAATATTTTTATTTTTAATACTTT
MAL13|MAL13P1.42                ------------------------------------------------
su_gi_contig_1198               ------------------------------------------------
gi|22792109|gb|BU495915.1|BU495 ------------------------------------------------
PfLab1_M_F3__P10a_B06_04.ab1    ------------------------------------------------
gi|21254768|gb|BQ451656.1|BQ451 ------------------------------------------------
gi|22793352|gb|BU497158.1|BU497 ------------------------------------------------
gi|15909412|gb|BI815796.1|BI815 ------------------------------------------------
B05_1004_58.ab1                 ------------------------------------------------
B05_1004_58.ab1                 ------------------------------------------------

MAL13P1.42                      TTTTTAAAGAAATTAGGAAAATACGAACTGCACGAATTGGGTCCCAAT
MAL13|MAL13P1.42                ---------AAATTAGGAAAATACGAACTGCACGAATTGGGTCCCAAT
su_gi_contig_1198               ------------------------------------------------
gi|22792109|gb|BU495915.1|BU495 ------------------------------------------------
PfLab1_M_F3__P10a_B06_04.ab1    ------------------------------------------------
gi|21254768|gb|BQ451656.1|BQ451 ------------------------------------------------
gi|22793352|gb|BU497158.1|BU497 ------------------------------------------------
gi|15909412|gb|BI815796.1|BI815 ------------------------------------------------
B05_1004_58.ab1                 ------------------------------------------------
B05_1004_58.ab1                 ------------------------------------------------

MAL13P1.42                      AATTGGGAGAGTTTCTTGAAGTATGATTTAATAAAATAAAATAAAATA
MAL13|MAL13P1.42                AATTGGGAGAGTTTCTTGAA----------------------------
su_gi_contig_1198               ------------------------------------------------
gi|22792109|gb|BU495915.1|BU495 ------------------------------------------------
PfLab1_M_F3__P10a_B06_04.ab1    ------------------------------------------------
gi|21254768|gb|BQ451656.1|BQ451 ------------------------------------------------
gi|22793352|gb|BU497158.1|BU497 ------------------------------------------------
gi|15909412|gb|BI815796.1|BI815 ------------------------------------------------
B05_1004_58.ab1                 ------------------------------------------------
B05_1004_58.ab1                 ------------------------------------------------

MAL13P1.42                      AAATAAAAATATATTATATAATCAAATCATATATATATATATATATAT
MAL13|MAL13P1.42                ------------------------------------------------
su_gi_contig_1198               ------------------------------------------------
gi|22792109|gb|BU495915.1|BU495 ------------------------------------------------
PfLab1_M_F3__P10a_B06_04.ab1    ------------------------------------------------
gi|21254768|gb|BQ451656.1|BQ451 ------------------------------------------------
gi|22793352|gb|BU497158.1|BU497 ------------------------------------------------
gi|15909412|gb|BI815796.1|BI815 ------------------------------------------------
B05_1004_58.ab1                 ------------------------------------------------
B05_1004_58.ab1                 ------------------------------------------------

MAL13P1.42                      ATATATATATATATATATATATGTGTATATTTTATTTATTTATATTTT
MAL13|MAL13P1.42                ------------------------------------------------
su_gi_contig_1198               ------------------------------------------------
gi|22792109|gb|BU495915.1|BU495 ------------------------------------------------
PfLab1_M_F3__P10a_B06_04.ab1    ------------------------------------------------
gi|21254768|gb|BQ451656.1|BQ451 ------------------------------------------------
gi|22793352|gb|BU497158.1|BU497 ------------------------------------------------
gi|15909412|gb|BI815796.1|BI815 ------------------------------------------------
B05_1004_58.ab1                 ------------------------------------------------
B05_1004_58.ab1                 ------------------------------------------------

MAL13P1.42                      TTATAGATATTTGAAATCAAAAAATTGTTCTCCAAGAACTATGGCCTT
MAL13|MAL13P1.42                ------ATATTTGAAATCAAAAAATTGTTCTCCAAGAACTATGGCCTT
su_gi_contig_1198               ------------------------------------------------
gi|22792109|gb|BU495915.1|BU495 ------------------------------------------------
PfLab1_M_F3__P10a_B06_04.ab1    ------------------------------------------------
gi|21254768|gb|BQ451656.1|BQ451 ------------------------------------------------
gi|22793352|gb|BU497158.1|BU497 ------------------------------------------------
gi|15909412|gb|BI815796.1|BI815 ------------------------------------------------
B05_1004_58.ab1                 ------------------------------------------------
B05_1004_58.ab1                 ------------------------------------------------

MAL13P1.42                      ATACCAATCAACATATCAGGTATATAACTAGTTAGACACAAAAATATT
MAL13|MAL13P1.42                ATACCAATCAACATAT--------------------------------
su_gi_contig_1198               ------------------------------------------------
gi|22792109|gb|BU495915.1|BU495 ------------------------------------------------
PfLab1_M_F3__P10a_B06_04.ab1    ------------------------------------------------
gi|21254768|gb|BQ451656.1|BQ451 ------------------------------------------------
gi|22793352|gb|BU497158.1|BU497 ------------------------------------------------
gi|15909412|gb|BI815796.1|BI815 ------------------------------------------------
B05_1004_58.ab1                 ------------------------------------------------
B05_1004_58.ab1                 ------------------------------------------------

MAL13P1.42                      TTATAATTTATTACACTTACCCTATATTTATTTTATTTATTTTTTTTT
MAL13|MAL13P1.42                ------------------------------------------------
su_gi_contig_1198               ------------------------------------------------
gi|22792109|gb|BU495915.1|BU495 ------------------------------------------------
PfLab1_M_F3__P10a_B06_04.ab1    ------------------------------------------------
gi|21254768|gb|BQ451656.1|BQ451 ------------------------------------------------
gi|22793352|gb|BU497158.1|BU497 ------------------------------------------------
gi|15909412|gb|BI815796.1|BI815 ------------------------------------------------
B05_1004_58.ab1                 ------------------------------------------------
B05_1004_58.ab1                 ------------------------------------------------

MAL13P1.42                      TTTTTTTTCCTCGCATTCTGACTTTCTTTTTATTATGGTGAATATTAC
MAL13|MAL13P1.42                ------------------------------------------------
su_gi_contig_1198               ------------------------------------------------
gi|22792109|gb|BU495915.1|BU495 ------------------------------------------------
PfLab1_M_F3__P10a_B06_04.ab1    ------------------------------------------------
gi|21254768|gb|BQ451656.1|BQ451 ------------------------------------------------
gi|22793352|gb|BU497158.1|BU497 ------------------------------------------------
gi|15909412|gb|BI815796.1|BI815 ------------------------------------------------
B05_1004_58.ab1                 ------------------------------------------------
B05_1004_58.ab1                 ------------------------------------------------

MAL13P1.42                      TACCATACAGCAATCCTTGAAATATGCTTTGTATCGTGATTATCTAAA
MAL13|MAL13P1.42                -------CAGCAATCCTTGAAATATGCTTTGTATCGTGATTATCTAAA
su_gi_contig_1198               ------------------------------------------------
gi|22792109|gb|BU495915.1|BU495 ------------------------------------------------
PfLab1_M_F3__P10a_B06_04.ab1    ------------------------------------------------
gi|21254768|gb|BQ451656.1|BQ451 ------------------------------------------------
gi|22793352|gb|BU497158.1|BU497 ------------------------------------------------
gi|15909412|gb|BI815796.1|BI815 ------------------------------------------------
B05_1004_58.ab1                 ------------------------------------------------
B05_1004_58.ab1                 ------------------------------------------------

MAL13P1.42                      GAGTGTACATAATTTTAGAAAAATAAAAAAAAGTACAATACCTAGAAG
MAL13|MAL13P1.42                GAGTGTACATAATTTTAGAAAAATAAAAAAAAGTACAATACCTAGAAG
su_gi_contig_1198               ------------------------------------------------
gi|22792109|gb|BU495915.1|BU495 ------------------------------------------------
PfLab1_M_F3__P10a_B06_04.ab1    ------------------------------------------------
gi|21254768|gb|BQ451656.1|BQ451 ------------------------------------------------
gi|22793352|gb|BU497158.1|BU497 ------------------------------------------------
gi|15909412|gb|BI815796.1|BI815 ------------------------------------------------
B05_1004_58.ab1                 ------------------------------------------------
B05_1004_58.ab1                 ------------------------------------------------

MAL13P1.42                      AAAGATTACACCCCTATCTCCAAAGGAAGTAAACAATATATATATATA
MAL13|MAL13P1.42                AAAGATTACACCCCTATCTCCAAAGGAA--------------------
su_gi_contig_1198               ------------------------------------------------
gi|22792109|gb|BU495915.1|BU495 ------------------------------------------------
PfLab1_M_F3__P10a_B06_04.ab1    ------------------------------------------------
gi|21254768|gb|BQ451656.1|BQ451 ------------------------------------------------
gi|22793352|gb|BU497158.1|BU497 ------------------------------------------------
gi|15909412|gb|BI815796.1|BI815 ------------------------------------------------
B05_1004_58.ab1                 ------------------------------------------------
B05_1004_58.ab1                 ------------------------------------------------

MAL13P1.42                      TATATATATATATATATTATTAGATACACTATGAATATTTATTATATA
MAL13|MAL13P1.42                ------------------------------------------------
su_gi_contig_1198               ------------------------------------------------
gi|22792109|gb|BU495915.1|BU495 ------------------------------------------------
PfLab1_M_F3__P10a_B06_04.ab1    ------------------------------------------------
gi|21254768|gb|BQ451656.1|BQ451 ------------------------------------------------
gi|22793352|gb|BU497158.1|BU497 ------------------------------------------------
gi|15909412|gb|BI815796.1|BI815 ------------------------------------------------
B05_1004_58.ab1                 ------------------------------------------------
B05_1004_58.ab1                 ------------------------------------------------

MAL13P1.42                      TTGTTATTAATGTTACTTTTTTGTGTATTGTCCATGTGATTCCTAATT
MAL13|MAL13P1.42                ------------------------------------------------
su_gi_contig_1198               ------------------------------------------------
gi|22792109|gb|BU495915.1|BU495 ------------------------------------------------
PfLab1_M_F3__P10a_B06_04.ab1    ------------------------------------------------
gi|21254768|gb|BQ451656.1|BQ451 ------------------------------------------------
gi|22793352|gb|BU497158.1|BU497 ------------------------------------------------
gi|15909412|gb|BI815796.1|BI815 ------------------------------------------------
B05_1004_58.ab1                 ------------------------------------------------
B05_1004_58.ab1                 ------------------------------------------------

MAL13P1.42                      TTTTGTCTTTCTTGTTATAATATATATTTATTTATTTATTTATTTATT
MAL13|MAL13P1.42                ------------------------------------------------
su_gi_contig_1198               ------------------------------------------------
gi|22792109|gb|BU495915.1|BU495 ------------------------------------------------
PfLab1_M_F3__P10a_B06_04.ab1    ------------------------------------------------
gi|21254768|gb|BQ451656.1|BQ451 ------------------------------------------------
gi|22793352|gb|BU497158.1|BU497 ------------------------------------------------
gi|15909412|gb|BI815796.1|BI815 ------------------------------------------------
B05_1004_58.ab1                 ------------------------------------------------
B05_1004_58.ab1                 ------------------------------------------------

MAL13P1.42                      TATTTGTTTATTTTTTTTTTTTTTTTAGATTGAATTGTTGTTAAAGAA
MAL13|MAL13P1.42                ----------------------------ATTGAATTGTTGTTAAAGAA
su_gi_contig_1198               ------------------------------------------------
gi|22792109|gb|BU495915.1|BU495 ------------------------------------------------
PfLab1_M_F3__P10a_B06_04.ab1    ------------------------------------------------
gi|21254768|gb|BQ451656.1|BQ451 ------------------------------------------------
gi|22793352|gb|BU497158.1|BU497 ------------------------------------------------
gi|15909412|gb|BI815796.1|BI815 ------------------------------------------------
B05_1004_58.ab1                 ------------------------------------------------
B05_1004_58.ab1                 ------------------------------------------------

MAL13P1.42                      TAGCAGTGATATGCATAGAGCAATATTTGCCTTAAGTATAGGTTAAAA
MAL13|MAL13P1.42                TAGCAGTGATATGCATAGAGCAATATTTGCCTTAAGTAT---------
su_gi_contig_1198               ------------------------------------------------
gi|22792109|gb|BU495915.1|BU495 ------------------------------------------------
PfLab1_M_F3__P10a_B06_04.ab1    ------------------------------------------------
gi|21254768|gb|BQ451656.1|BQ451 ------------------------------------------------
gi|22793352|gb|BU497158.1|BU497 ------------------------------------------------
gi|15909412|gb|BI815796.1|BI815 ------------------------------------------------
B05_1004_58.ab1                 ------------------------------------------------
B05_1004_58.ab1                 ------------------------------------------------

MAL13P1.42                      AAAAAAAAAAAAAAAAAAAAAAAATTAAACATATTTTAAATGAATACA
MAL13|MAL13P1.42                ------------------------------------------------
su_gi_contig_1198               ------------------------------------------------
gi|22792109|gb|BU495915.1|BU495 ------------------------------------------------
PfLab1_M_F3__P10a_B06_04.ab1    ------------------------------------------------
gi|21254768|gb|BQ451656.1|BQ451 ------------------------------------------------
gi|22793352|gb|BU497158.1|BU497 ------------------------------------------------
gi|15909412|gb|BI815796.1|BI815 ------------------------------------------------
B05_1004_58.ab1                 ------------------------------------------------
B05_1004_58.ab1                 ------------------------------------------------

MAL13P1.42                      TATTATATAATTGTATATATTTTGATACGTGAAATACATATTATTATT
MAL13|MAL13P1.42                ------------------------------------------------
su_gi_contig_1198               ------------------------------------------------
gi|22792109|gb|BU495915.1|BU495 ------------------------------------------------
PfLab1_M_F3__P10a_B06_04.ab1    ------------------------------------------------
gi|21254768|gb|BQ451656.1|BQ451 ------------------------------------------------
gi|22793352|gb|BU497158.1|BU497 ------------------------------------------------
gi|15909412|gb|BI815796.1|BI815 ------------------------------------------------
B05_1004_58.ab1                 ------------------------------------------------
B05_1004_58.ab1                 ------------------------------------------------

MAL13P1.42                      ATATTTATTTTATTTTTTTATGTAAAAAGGTATTGGACTCAGACCATC
MAL13|MAL13P1.42                ---------------------------AGGTATTGGACTCAGACCATC
su_gi_contig_1198               ------------------------------------------------
gi|22792109|gb|BU495915.1|BU495 ------------------------------------------------
PfLab1_M_F3__P10a_B06_04.ab1    ------------------------------------------------
gi|21254768|gb|BQ451656.1|BQ451 ------------------------------------------------
gi|22793352|gb|BU497158.1|BU497 ------------------------------------------------
gi|15909412|gb|BI815796.1|BI815 ------------------------------------------------
B05_1004_58.ab1                 ------------------------------------------------
B05_1004_58.ab1                 ------------------------------------------------

MAL13P1.42                      GGAAGTTCTACGTATTCATTGGGAAGACATTAATTTTGAAAGGAAAGA
MAL13|MAL13P1.42                GGAAGTTCTACGTATTCATTGGGAAGACATTAATTTTGAAAGGAAAGA
su_gi_contig_1198               ------------------------------------------------
gi|22792109|gb|BU495915.1|BU495 ------------------------------------------------
PfLab1_M_F3__P10a_B06_04.ab1    ------------------------------------------------
gi|21254768|gb|BQ451656.1|BQ451 ------------------------------------------------
gi|22793352|gb|BU497158.1|BU497 ------------------------------------------------
gi|15909412|gb|BI815796.1|BI815 ------------------------------------------------
B05_1004_58.ab1                 ------------------------------------------------
B05_1004_58.ab1                 ------------------------------------------------

MAL13P1.42                      AATTTTTATTAAAGGACAGAAAACCAAATATAGTAATACATCCGTTCC
MAL13|MAL13P1.42                AATTTTTATTAAAGGACAGAAAACCAAATATAGTAATACATCCGTTCC
su_gi_contig_1198               ------------------------------------------------
gi|22792109|gb|BU495915.1|BU495 ------------------------------------------------
PfLab1_M_F3__P10a_B06_04.ab1    ------------------------------------------------
gi|21254768|gb|BQ451656.1|BQ451 ------------------------------------------------
gi|22793352|gb|BU497158.1|BU497 ------------------------------------------------
gi|15909412|gb|BI815796.1|BI815 ------------------------------------------------
B05_1004_58.ab1                 ------------------------------------------------
B05_1004_58.ab1                 ------------------------------------------------

MAL13P1.42                      TATGACAAACTTTGCATTTAATGAATTGTTAAAATGGTACCAAAGATA
MAL13|MAL13P1.42                TATGACAAACTTTGCATTTAATGAATTGTTAAAAT-------------
su_gi_contig_1198               ------------------------------------------------
gi|22792109|gb|BU495915.1|BU495 ------------------------------------------------
PfLab1_M_F3__P10a_B06_04.ab1    ------------------------------------------------
gi|21254768|gb|BQ451656.1|BQ451 ------------------------------------------------
gi|22793352|gb|BU497158.1|BU497 ------------------------------------------------
gi|15909412|gb|BI815796.1|BI815 ------------------------------------------------
B05_1004_58.ab1                 ------------------------------------------------
B05_1004_58.ab1                 ------------------------------------------------

MAL13P1.42                      AAAGAACATATAAATATATAAATATAAATAAATATATATATATATATA
MAL13|MAL13P1.42                ------------------------------------------------
su_gi_contig_1198               ------------------------------------------------
gi|22792109|gb|BU495915.1|BU495 ------------------------------------------------
PfLab1_M_F3__P10a_B06_04.ab1    ------------------------------------------------
gi|21254768|gb|BQ451656.1|BQ451 ------------------------------------------------
gi|22793352|gb|BU497158.1|BU497 ------------------------------------------------
gi|15909412|gb|BI815796.1|BI815 ------------------------------------------------
B05_1004_58.ab1                 ------------------------------------------------
B05_1004_58.ab1                 ------------------------------------------------

MAL13P1.42                      TATATATATATTAATTTTATTTTAGGTGGGAAATAGAAAATAAGCCCA
MAL13|MAL13P1.42                ------------------------GGTGGGAAATAGAAAATAAGCCCA
su_gi_contig_1198               ------------------------------------------------
gi|22792109|gb|BU495915.1|BU495 ------------------------------------------------
PfLab1_M_F3__P10a_B06_04.ab1    ------------------------------------------------
gi|21254768|gb|BQ451656.1|BQ451 ------------------------------------------------
gi|22793352|gb|BU497158.1|BU497 ------------------------------------------------
gi|15909412|gb|BI815796.1|BI815 ------------------------------------------------
B05_1004_58.ab1                 ------------------------------------------------
B05_1004_58.ab1                 ------------------------------------------------

MAL13P1.42                      TTAAAGGATTGTGCTTTTATTCTGAAACGATAAAAAATAAATTCAATT
MAL13|MAL13P1.42                TTAAAGGATTGTGCTTTTATTCTGAAACGATAAAAAATAAATTCAATT
su_gi_contig_1198               ------------------------------------------------
gi|22792109|gb|BU495915.1|BU495 ------------------------------------------------
PfLab1_M_F3__P10a_B06_04.ab1    ------------------------------------------------
gi|21254768|gb|BQ451656.1|BQ451 ------------------------------------------------
gi|22793352|gb|BU497158.1|BU497 ------------------------------------------------
gi|15909412|gb|BI815796.1|BI815 ------------------------------------------------
B05_1004_58.ab1                 ------------------------------------------------
B05_1004_58.ab1                 ------------------------------------------------

MAL13P1.42                      ATACTCAAACAAAAACACCCTTAAGTATAAAATTTAACATAAAATATA
MAL13|MAL13P1.42                ATACTCAAACAAAAACACCCTTAA------------------------
su_gi_contig_1198               ------------------------------------------------
gi|22792109|gb|BU495915.1|BU495 ------------------------------------------------
PfLab1_M_F3__P10a_B06_04.ab1    ------------------------------------------------
gi|21254768|gb|BQ451656.1|BQ451 ------------------------------------------------
gi|22793352|gb|BU497158.1|BU497 ------------------------------------------------
gi|15909412|gb|BI815796.1|BI815 ------------------------------------------------
B05_1004_58.ab1                 ------------------------------------------------
B05_1004_58.ab1                 ------------------------------------------------

MAL13P1.42                      TATAAAGTTGAAAAAAAAAAAAATTAAAATATTATAAAAAAAAATATG
MAL13|MAL13P1.42                ------------------------------------------------
su_gi_contig_1198               ------------------------------------------------
gi|22792109|gb|BU495915.1|BU495 ------------------------------------------------
PfLab1_M_F3__P10a_B06_04.ab1    ------------------------------------------------
gi|21254768|gb|BQ451656.1|BQ451 ------------------------------------------------
gi|22793352|gb|BU497158.1|BU497 ------------------------------------------------
gi|15909412|gb|BI815796.1|BI815 ------------------------------------------------
B05_1004_58.ab1                 ------------------------------------------------
B05_1004_58.ab1                 ------------------------------------------------

MAL13P1.42                      TATACATATATATATATATATATATATATATGTATTTTTTTATAGAAA
MAL13|MAL13P1.42                ---------------------------------------------AAA
su_gi_contig_1198               ------------------------------------------------
gi|22792109|gb|BU495915.1|BU495 ------------------------------------------------
PfLab1_M_F3__P10a_B06_04.ab1    ------------------------------------------------
gi|21254768|gb|BQ451656.1|BQ451 ------------------------------------------------
gi|22793352|gb|BU497158.1|BU497 ------------------------------------------------
gi|15909412|gb|BI815796.1|BI815 ------------------------------------------------
B05_1004_58.ab1                 ------------------------------------------------
B05_1004_58.ab1                 ------------------------------------------------

MAL13P1.42                      CATTTAAGACGGCACTAAAAGGAGCAGCCAAAAGGTATTAAAACAAAA
MAL13|MAL13P1.42                CATTTAAGACGGCACTAAAAGGAGCAGCCAAA----------------
su_gi_contig_1198               ------------------------------------------------
gi|22792109|gb|BU495915.1|BU495 ------------------------------------------------
PfLab1_M_F3__P10a_B06_04.ab1    ------------------------------------------------
gi|21254768|gb|BQ451656.1|BQ451 ------------------------------------------------
gi|22793352|gb|BU497158.1|BU497 ------------------------------------------------
gi|15909412|gb|BI815796.1|BI815 ------------------------------------------------
B05_1004_58.ab1                 ------------------------------------------------
B05_1004_58.ab1                 ------------------------------------------------

MAL13P1.42                      AAATAAAATAAAATAATAATAAATAAATAAAACAAATATGCACATATT
MAL13|MAL13P1.42                ------------------------------------------------
su_gi_contig_1198               ------------------------------------------------
gi|22792109|gb|BU495915.1|BU495 ------------------------------------------------
PfLab1_M_F3__P10a_B06_04.ab1    ------------------------------------------------
gi|21254768|gb|BQ451656.1|BQ451 ------------------------------------------------
gi|22793352|gb|BU497158.1|BU497 ------------------------------------------------
gi|15909412|gb|BI815796.1|BI815 ------------------------------------------------
B05_1004_58.ab1                 ------------------------------------------------
B05_1004_58.ab1                 ------------------------------------------------

MAL13P1.42                      TATCCTTATTTCTGTAATTTATCATTTTATATTATAGAGCTGGATTAG
MAL13|MAL13P1.42                -----------------------------------AGAGCTGGATTAG
su_gi_contig_1198               ------------------------------------------------
gi|22792109|gb|BU495915.1|BU495 ------------------------------------------------
PfLab1_M_F3__P10a_B06_04.ab1    ------------------------------------------------
gi|21254768|gb|BQ451656.1|BQ451 ------------------------------------------------
gi|22793352|gb|BU497158.1|BU497 ------------------------------------------------
gi|15909412|gb|BI815796.1|BI815 ------------------------------------------------
B05_1004_58.ab1                 ------------------------------------------------
B05_1004_58.ab1                 ------------------------------------------------

MAL13P1.42                      AAATTAGTGAAGACGGAAAGAGTAGGAGAATTTTTCCTTATCTTTTAA
MAL13|MAL13P1.42                AAATTAGTGAAGACGGAAAGAGTAGGAGAATTTTTCCTTATCTTTTA-
su_gi_contig_1198               ------------------------------------------------
gi|22792109|gb|BU495915.1|BU495 ------------------------------------------------
PfLab1_M_F3__P10a_B06_04.ab1    ------------------------------------------------
gi|21254768|gb|BQ451656.1|BQ451 ------------------------------------------------
gi|22793352|gb|BU497158.1|BU497 ------------------------------------------------
gi|15909412|gb|BI815796.1|BI815 ------------------------------------------------
B05_1004_58.ab1                 ------------------------------------------------
B05_1004_58.ab1                 ------------------------------------------------

MAL13P1.42                      GGTACTCACACTTATTTATACAATAAATATATATATATATATATATAT
MAL13|MAL13P1.42                ------------------------------------------------
su_gi_contig_1198               ------------------------------------------------
gi|22792109|gb|BU495915.1|BU495 ------------------------------------------------
PfLab1_M_F3__P10a_B06_04.ab1    ------------------------------------------------
gi|21254768|gb|BQ451656.1|BQ451 ------------------------------------------------
gi|22793352|gb|BU497158.1|BU497 ------------------------------------------------
gi|15909412|gb|BI815796.1|BI815 ------------------------------------------------
B05_1004_58.ab1                 ------------------------------------------------
B05_1004_58.ab1                 ------------------------------------------------

MAL13P1.42                      ATATATGTATGTATTTTTTTTTTTTTTTTTTTTTCTTAGACATTCTTT
MAL13|MAL13P1.42                -------------------------------------AGACATTCTTT
su_gi_contig_1198               ------------------------------------------------
gi|22792109|gb|BU495915.1|BU495 ------------------------------------------------
PfLab1_M_F3__P10a_B06_04.ab1    ------------------------------------------------
gi|21254768|gb|BQ451656.1|BQ451 ------------------------------------------------
gi|22793352|gb|BU497158.1|BU497 ------------------------------------------------
gi|15909412|gb|BI815796.1|BI815 ------------------------------------------------
B05_1004_58.ab1                 ------------------------------------------------
B05_1004_58.ab1                 ------------------------------------------------

MAL13P1.42                      TGCAACTATTGCTGCAACGTCCAATCCCCCGGTTCCTTTACCAGTTGC
MAL13|MAL13P1.42                TGCAACTATTGCTGCAACGTCCAATCCCCCGGTTCCTTTACCAGTTGC
su_gi_contig_1198               ------------------------------------------------
gi|22792109|gb|BU495915.1|BU495 ------------------------------------------------
PfLab1_M_F3__P10a_B06_04.ab1    ------------------------------------------------
gi|21254768|gb|BQ451656.1|BQ451 ------------------------------------------------
gi|22793352|gb|BU497158.1|BU497 ------------------------------------------------
gi|15909412|gb|BI815796.1|BI815 ------------------------------------------------
B05_1004_58.ab1                 ------------------------------------------------
B05_1004_58.ab1                 ------------------------------------------------

MAL13P1.42                      TCAGGTATAGATGCTTTTTTTTTTTTTTTTTTTTTTTTTCTTTTTTTT
MAL13|MAL13P1.42                ------------------------------------------------
su_gi_contig_1198               ------------------------------------------------
gi|22792109|gb|BU495915.1|BU495 ------------------------------------------------
PfLab1_M_F3__P10a_B06_04.ab1    ------------------------------------------------
gi|21254768|gb|BQ451656.1|BQ451 ------------------------------------------------
gi|22793352|gb|BU497158.1|BU497 ------------------------------------------------
gi|15909412|gb|BI815796.1|BI815 ------------------------------------------------
B05_1004_58.ab1                 ------------------------------------------------
B05_1004_58.ab1                 ------------------------------------------------

MAL13P1.42                      AAATATATATTTTTACATTTAAGATTATATTTTAGCTATAGTCTTCAT
MAL13|MAL13P1.42                ------------------------------------------------
su_gi_contig_1198               ------------------------------------------------
gi|22792109|gb|BU495915.1|BU495 ------------------------------------------------
PfLab1_M_F3__P10a_B06_04.ab1    ------------------------------------------------
gi|21254768|gb|BQ451656.1|BQ451 ------------------------------------------------
gi|22793352|gb|BU497158.1|BU497 ------------------------------------------------
gi|15909412|gb|BI815796.1|BI815 ------------------------------------------------
B05_1004_58.ab1                 ------------------------------------------------
B05_1004_58.ab1                 ------------------------------------------------

MAL13P1.42                      GGGGATATATATAATTTTATTATTCGTTTTATTATTATTATTTTTTTT
MAL13|MAL13P1.42                ------------------------------------------------
su_gi_contig_1198               ------------------------------------------------
gi|22792109|gb|BU495915.1|BU495 ------------------------------------------------
PfLab1_M_F3__P10a_B06_04.ab1    ------------------------------------------------
gi|21254768|gb|BQ451656.1|BQ451 ------------------------------------------------
gi|22793352|gb|BU497158.1|BU497 ------------------------------------------------
gi|15909412|gb|BI815796.1|BI815 ------------------------------------------------
B05_1004_58.ab1                 ------------------------------------------------
B05_1004_58.ab1                 ------------------------------------------------

MAL13P1.42                      TTTTTATTATTTACTATATAAAATTTATTTTTTTTTTCAGGCCATAAT
MAL13|MAL13P1.42                ------------------------------------TCAGGCCATAAT
su_gi_contig_1198               ------------------------------------------------
gi|22792109|gb|BU495915.1|BU495 ------------------------------------------------
PfLab1_M_F3__P10a_B06_04.ab1    ------------------------------------------------
gi|21254768|gb|BQ451656.1|BQ451 ------------------------------------------------
gi|22793352|gb|BU497158.1|BU497 ------------------------------------------------
gi|15909412|gb|BI815796.1|BI815 ------------------------------------------------
B05_1004_58.ab1                 ------------------------------------------------
B05_1004_58.ab1                 ------------------------------------------------

MAL13P1.42                      GAGACATTCCTCATCAAAGATGTTACTAGATACGTATACAAAAGCGGG
MAL13|MAL13P1.42                GAGACATTCCTCATCAAAGATGTTACTAGATACGTATACAAAAGCGGG
su_gi_contig_1198               ------------------------------------------------
gi|22792109|gb|BU495915.1|BU495 ------------------------------------------------
PfLab1_M_F3__P10a_B06_04.ab1    ------------------------------------------------
gi|21254768|gb|BQ451656.1|BQ451 ------------------------------------------------
gi|22793352|gb|BU497158.1|BU497 ------------------------------------------------
gi|15909412|gb|BI815796.1|BI815 ------------------------------------------------
B05_1004_58.ab1                 ------------------------------------------------
B05_1004_58.ab1                 ------------------------------------------------

MAL13P1.42                      AAATAACATTATTCGTGATGGTCTTGATAACTTCAAAATATAAAATAT
MAL13|MAL13P1.42                AAATAACATTATTCGTGATGGTCTTGATAACTTCAAAATATAA-----
su_gi_contig_1198               ------------------------------------------------
gi|22792109|gb|BU495915.1|BU495 ------------------------------------------------
PfLab1_M_F3__P10a_B06_04.ab1    ------------------------------------------------
gi|21254768|gb|BQ451656.1|BQ451 ------------------------------------------------
gi|22793352|gb|BU497158.1|BU497 ------------------------------------------------
gi|15909412|gb|BI815796.1|BI815 ------------------------------------------------
B05_1004_58.ab1                 ------------------------------------------------
B05_1004_58.ab1                 ------------------------------------------------

MAL13P1.42                      ATATATGTATATTTCAATATTCATCTTAGATCTTTGAAAGAATATATA
MAL13|MAL13P1.42                ------------------------------------------------
su_gi_contig_1198               ------------------------------------------------
gi|22792109|gb|BU495915.1|BU495 ------------------------------------------------
PfLab1_M_F3__P10a_B06_04.ab1    ------------------------------------------------
gi|21254768|gb|BQ451656.1|BQ451 ------------------------------------------------
gi|22793352|gb|BU497158.1|BU497 ------------------------------------------------
gi|15909412|gb|BI815796.1|BI815 ------------------------------------------------
B05_1004_58.ab1                 ------------------------------------------------
B05_1004_58.ab1                 ------------------------------------------------

MAL13P1.42                      AATTATTTATTTTTTTGGTAGTTTTTTTTAATGTTACAAATATGAAAA
MAL13|MAL13P1.42                ------------------------------------------------
su_gi_contig_1198               ------------------------------------------------
gi|22792109|gb|BU495915.1|BU495 ------------------------------------------------
PfLab1_M_F3__P10a_B06_04.ab1    ------------------------------------------------
gi|21254768|gb|BQ451656.1|BQ451 ------------------------------------------------
gi|22793352|gb|BU497158.1|BU497 ------------------------------------------------
gi|15909412|gb|BI815796.1|BI815 ------------------------------------------------
B05_1004_58.ab1                 ------------------------------------------------
B05_1004_58.ab1                 ------------------------------------------------

MAL13P1.42                      TAATTATATATATATATATATATTTTTTTTTTTTTACATGTAAATTAA
MAL13|MAL13P1.42                ------------------------------------------------
su_gi_contig_1198               ------------------------------------------------
gi|22792109|gb|BU495915.1|BU495 ------------------------------------------------
PfLab1_M_F3__P10a_B06_04.ab1    ------------------------------------------------
gi|21254768|gb|BQ451656.1|BQ451 ------------------------------------------------
gi|22793352|gb|BU497158.1|BU497 ------------------------------------------------
gi|15909412|gb|BI815796.1|BI815 ------------------------------------------------
B05_1004_58.ab1                 ------------------------------------------------
B05_1004_58.ab1                 ------------------------------------------------

MAL13P1.42                      ATAAATACTTATATTTTGTTGTTAGTTTATTTTATTTATTTGGACGTT
MAL13|MAL13P1.42                ------------------------------------------------
su_gi_contig_1198               ------------------------------------------------
gi|22792109|gb|BU495915.1|BU495 ------------------------------------------------
PfLab1_M_F3__P10a_B06_04.ab1    ------------------------------------------------
gi|21254768|gb|BQ451656.1|BQ451 ------------------------------------------------
gi|22793352|gb|BU497158.1|BU497 ------------------------------------------------
gi|15909412|gb|BI815796.1|BI815 ------------------------------------------------
B05_1004_58.ab1                 ------------------------------------------------
B05_1004_58.ab1                 ------------------------------------------------

MAL13P1.42                      TCTAATATGTTTTTATTTTTTTTTATAAAATACACTTCTTTGTAAACA
MAL13|MAL13P1.42                ------------------------------------------------
su_gi_contig_1198               ------------------------------------------------
gi|22792109|gb|BU495915.1|BU495 ------------------------------------------------
PfLab1_M_F3__P10a_B06_04.ab1    ------------------------------------------------
gi|21254768|gb|BQ451656.1|BQ451 ------------------------------------------------
gi|22793352|gb|BU497158.1|BU497 ------------------------------------------------
gi|15909412|gb|BI815796.1|BI815 ------------------------------------------------
B05_1004_58.ab1                 ------------------------------------------------
B05_1004_58.ab1                 ------------------------------------------------

MAL13P1.42                      TTTTAAATCTATTTATTTTATAATTGAGTATTTCTCATAATATGTATT
MAL13|MAL13P1.42                ------------------------------------------------
su_gi_contig_1198               ------------------------------------------------
gi|22792109|gb|BU495915.1|BU495 ------------------------------------------------
PfLab1_M_F3__P10a_B06_04.ab1    ------------------------------------------------
gi|21254768|gb|BQ451656.1|BQ451 ------------------------------------------------
gi|22793352|gb|BU497158.1|BU497 ------------------------------------------------
gi|15909412|gb|BI815796.1|BI815 ------------------------------------------------
B05_1004_58.ab1                 ------------------------------------------------
B05_1004_58.ab1                 ------------------------------------------------

MAL13P1.42                      AGGTCATTTGTGTTTTTTTTTTCTTTTTTTTTTTTTTTTAATGAGAAG
MAL13|MAL13P1.42                ------------------------------------------------
su_gi_contig_1198               ------------------------------------------------
gi|22792109|gb|BU495915.1|BU495 ------------------------------------------------
PfLab1_M_F3__P10a_B06_04.ab1    ------------------------------------------------
gi|21254768|gb|BQ451656.1|BQ451 ------------------------------------------------
gi|22793352|gb|BU497158.1|BU497 ------------------------------------------------
gi|15909412|gb|BI815796.1|BI815 ------------------------------------------------
B05_1004_58.ab1                 ------------------------------------------------
B05_1004_58.ab1                 ------------------------------------------------

MAL13P1.42                      TACGGTCTTTCAATGTCTTATTGTCGAGGGGAACATGATATATGTTTT
MAL13|MAL13P1.42                ------------------------------------------------
su_gi_contig_1198               ------------------------------------------------
gi|22792109|gb|BU495915.1|BU495 ------------------------------------------------
PfLab1_M_F3__P10a_B06_04.ab1    ------------------------------------------------
gi|21254768|gb|BQ451656.1|BQ451 ------------------------------------------------
gi|22793352|gb|BU497158.1|BU497 ------------------------------------------------
gi|15909412|gb|BI815796.1|BI815 ------------------------------------------------
B05_1004_58.ab1                 ------------------------------------------------
B05_1004_58.ab1                 ------------------------------------------------

MAL13P1.42                      ACTTTTTTGTAATGTTGTTTTCTTCCTTGTTTATTTCATCATTTGTAA
MAL13|MAL13P1.42                ------------------------------------------------
su_gi_contig_1198               ------------------------------------------------
gi|22792109|gb|BU495915.1|BU495 ------------------------------------------------
PfLab1_M_F3__P10a_B06_04.ab1    ------------------------------------------------
gi|21254768|gb|BQ451656.1|BQ451 ------------------------------------------------
gi|22793352|gb|BU497158.1|BU497 ------------------------------------------------
gi|15909412|gb|BI815796.1|BI815 ------------------------------------------------
B05_1004_58.ab1                 ------------------------------------------------
B05_1004_58.ab1                 ------------------------------------------------

MAL13P1.42                      TGTTGTTATCTTCCTTTTTTATTTCCTCCTTTGTAATTTCCTCATCTT
MAL13|MAL13P1.42                ------------------------------------------------
su_gi_contig_1198               ------------------------------------------------
gi|22792109|gb|BU495915.1|BU495 ------------------------------------------------
PfLab1_M_F3__P10a_B06_04.ab1    ------------------------------------------------
gi|21254768|gb|BQ451656.1|BQ451 ------------------------------------------------
gi|22793352|gb|BU497158.1|BU497 ------------------------------------------------
gi|15909412|gb|BI815796.1|BI815 ------------------------------------------------
B05_1004_58.ab1                 ------------------------------------------------
B05_1004_58.ab1                 ------------------------------------------------

MAL13P1.42                      TATTTTTTATTTCCTCTTTTATAATGTCCTTATCTTCCTTTTTTATTT
MAL13|MAL13P1.42                ------------------------------------------------
su_gi_contig_1198               ------------------------------------------------
gi|22792109|gb|BU495915.1|BU495 ------------------------------------------------
PfLab1_M_F3__P10a_B06_04.ab1    ------------------------------------------------
gi|21254768|gb|BQ451656.1|BQ451 ------------------------------------------------
gi|22793352|gb|BU497158.1|BU497 ------------------------------------------------
gi|15909412|gb|BI815796.1|BI815 ------------------------------------------------
B05_1004_58.ab1                 ------------------------------------------------
B05_1004_58.ab1                 ------------------------------------------------

MAL13P1.42                      CCTCTTTTGTAATTTCCTCATCTTTATTTTTTATTTCCTCTTTTATAA
MAL13|MAL13P1.42                ------------------------------------------------
su_gi_contig_1198               ------------------------------------------------
gi|22792109|gb|BU495915.1|BU495 ------------------------------------------------
PfLab1_M_F3__P10a_B06_04.ab1    ------------------------------------------------
gi|21254768|gb|BQ451656.1|BQ451 ------------------------------------------------
gi|22793352|gb|BU497158.1|BU497 ------------------------------------------------
gi|15909412|gb|BI815796.1|BI815 ------------------------------------------------
B05_1004_58.ab1                 ------------------------------------------------
B05_1004_58.ab1                 ------------------------------------------------

MAL13P1.42                      TGTCCTTATCTTCCTTTTTTATTTCCTCCTTTGTAATTTCCTCATCTT
MAL13|MAL13P1.42                ------------------------------------------------
su_gi_contig_1198               ------------------------------------------------
gi|22792109|gb|BU495915.1|BU495 ------------------------------------------------
PfLab1_M_F3__P10a_B06_04.ab1    ------------------------------------------------
gi|21254768|gb|BQ451656.1|BQ451 ------------------------------------------------
gi|22793352|gb|BU497158.1|BU497 ------------------------------------------------
gi|15909412|gb|BI815796.1|BI815 ------------------------------------------------
B05_1004_58.ab1                 ------------------------------------------------
B05_1004_58.ab1                 ------------------------------------------------

MAL13P1.42                      TATTTTTTATTTCCTCTTTTATAATGTCCTTATCTTCCTTTTTTATTT
MAL13|MAL13P1.42                ------------------------------------------------
su_gi_contig_1198               ------------------------------------------------
gi|22792109|gb|BU495915.1|BU495 ------------------------------------------------
PfLab1_M_F3__P10a_B06_04.ab1    ------------------------------------------------
gi|21254768|gb|BQ451656.1|BQ451 ------------------------------------------------
gi|22793352|gb|BU497158.1|BU497 ------------------------------------------------
gi|15909412|gb|BI815796.1|BI815 ------------------------------------------------
B05_1004_58.ab1                 ------------------------------------------------
B05_1004_58.ab1                 ------------------------------------------------

MAL13P1.42                      CCTCTTTTGTAATTTCCTCATCTTTATTTTTTATTTCCTCTTTTATAA
MAL13|MAL13P1.42                ------------------------------------------------
su_gi_contig_1198               ------------------------------------------------
gi|22792109|gb|BU495915.1|BU495 ------------------------------------------------
PfLab1_M_F3__P10a_B06_04.ab1    ------------------------------------------------
gi|21254768|gb|BQ451656.1|BQ451 ------------------------------------------------
gi|22793352|gb|BU497158.1|BU497 ------------------------------------------------
gi|15909412|gb|BI815796.1|BI815 ------------------------------------------------
B05_1004_58.ab1                 ------------------------------------------------
B05_1004_58.ab1                 ------------------------------------------------

MAL13P1.42                      TGTCCTTATCTTCCTTTTTTATTTCCTCTTTTGTAATTTCCTCATCTT
MAL13|MAL13P1.42                ------------------------------------------------
su_gi_contig_1198               ------------------------------------------------
gi|22792109|gb|BU495915.1|BU495 ------------------------------------------------
PfLab1_M_F3__P10a_B06_04.ab1    ------------------------------------------------
gi|21254768|gb|BQ451656.1|BQ451 ------------------------------------------------
gi|22793352|gb|BU497158.1|BU497 ------------------------------------------------
gi|15909412|gb|BI815796.1|BI815 ------------------------------------------------
B05_1004_58.ab1                 ------------------------------------------------
B05_1004_58.ab1                 ------------------------------------------------

MAL13P1.42                      TATTTTTTATTTCCTCTTTTATAATGTCCTTATCTTCCTTTTTTATTT
MAL13|MAL13P1.42                ------------------------------------------------
su_gi_contig_1198               ------------------------------------------------
gi|22792109|gb|BU495915.1|BU495 ------------------------------------------------
PfLab1_M_F3__P10a_B06_04.ab1    ------------------------------------------------
gi|21254768|gb|BQ451656.1|BQ451 ------------------------------------------------
gi|22793352|gb|BU497158.1|BU497 ------------------------------------------------
gi|15909412|gb|BI815796.1|BI815 ------------------------------------------------
B05_1004_58.ab1                 ------------------------------------------------
B05_1004_58.ab1                 ------------------------------------------------

MAL13P1.42                      CCTCCTTTGTAATTTCCTCATCCTTATTTTTTATTTCCTCTTTTATAA
MAL13|MAL13P1.42                ------------------------------------------------
su_gi_contig_1198               ------------------------------------------------
gi|22792109|gb|BU495915.1|BU495 ------------------------------------------------
PfLab1_M_F3__P10a_B06_04.ab1    ------------------------------------------------
gi|21254768|gb|BQ451656.1|BQ451 ------------------------------------------------
gi|22793352|gb|BU497158.1|BU497 ------------------------------------------------
gi|15909412|gb|BI815796.1|BI815 ------------------------------------------------
B05_1004_58.ab1                 ------------------------------------------------
B05_1004_58.ab1                 ------------------------------------------------

MAL13P1.42                      TGTCCTTATCTTCCTTTTTTATTTCCTCTTTTATAATTCCCTCATCTT
MAL13|MAL13P1.42                ------------------------------------------------
su_gi_contig_1198               ------------------------------------------------
gi|22792109|gb|BU495915.1|BU495 ------------------------------------------------
PfLab1_M_F3__P10a_B06_04.ab1    ------------------------------------------------
gi|21254768|gb|BQ451656.1|BQ451 ------------------------------------------------
gi|22793352|gb|BU497158.1|BU497 ------------------------------------------------
gi|15909412|gb|BI815796.1|BI815 ------------------------------------------------
B05_1004_58.ab1                 ------------------------------------------------
B05_1004_58.ab1                 ------------------------------------------------

MAL13P1.42                      TATTTTTTATTTCCCCTTTTATAATTTCCTCATCTTTATTTTTTATTT
MAL13|MAL13P1.42                ------------------------------------------------
su_gi_contig_1198               ------------------------------------------------
gi|22792109|gb|BU495915.1|BU495 ------------------------------------------------
PfLab1_M_F3__P10a_B06_04.ab1    ------------------------------------------------
gi|21254768|gb|BQ451656.1|BQ451 ------------------------------------------------
gi|22793352|gb|BU497158.1|BU497 ------------------------------------------------
gi|15909412|gb|BI815796.1|BI815 ------------------------------------------------
B05_1004_58.ab1                 ------------------------------------------------
B05_1004_58.ab1                 ------------------------------------------------

MAL13P1.42                      CATCCTTCACAATGTTGTTTTCTTCCTTTTTTATTTCCTCTTTTGTAA
MAL13|MAL13P1.42                ------------------------------------------------
su_gi_contig_1198               ------------------------------------------------
gi|22792109|gb|BU495915.1|BU495 ------------------------------------------------
PfLab1_M_F3__P10a_B06_04.ab1    ------------------------------------------------
gi|21254768|gb|BQ451656.1|BQ451 ------------------------------------------------
gi|22793352|gb|BU497158.1|BU497 ------------------------------------------------
gi|15909412|gb|BI815796.1|BI815 ------------------------------------------------
B05_1004_58.ab1                 ------------------------------------------------
B05_1004_58.ab1                 ------------------------------------------------

MAL13P1.42                      TATCATCGTTCATAATTTTTTTCTCGTCATCTTCTCTTTTAATAATTT
MAL13|MAL13P1.42                ------------------------------------------------
su_gi_contig_1198               ------------------------------------------------
gi|22792109|gb|BU495915.1|BU495 ------------------------------------------------
PfLab1_M_F3__P10a_B06_04.ab1    ------------------------------------------------
gi|21254768|gb|BQ451656.1|BQ451 ------------------------------------------------
gi|22793352|gb|BU497158.1|BU497 ------------------------------------------------
gi|15909412|gb|BI815796.1|BI815 ------------------------------------------------
B05_1004_58.ab1                 ------------------------------------------------
B05_1004_58.ab1                 ------------------------------------------------

MAL13P1.42                      CATTATCCTGCTTTAGATAATTTTGTTGTTGATCGGTTTTATATGTAT
MAL13|MAL13P1.42                ------------------------------------------------
su_gi_contig_1198               ------------------------------------------------
gi|22792109|gb|BU495915.1|BU495 ------------------------------------------------
PfLab1_M_F3__P10a_B06_04.ab1    ------------------------------------------------
gi|21254768|gb|BQ451656.1|BQ451 ------------------------------------------------
gi|22793352|gb|BU497158.1|BU497 ------------------------------------------------
gi|15909412|gb|BI815796.1|BI815 ------------------------------------------------
B05_1004_58.ab1                 ------------------------------------------------
B05_1004_58.ab1                 ------------------------------------------------

MAL13P1.42                      CCTTTTTACCTGAACAATTCAGGTAAGTTTCTTTACATAATATATTAT
MAL13|MAL13P1.42                ------------------------------------------------
su_gi_contig_1198               ------------------------------------------------
gi|22792109|gb|BU495915.1|BU495 ------------------------------------------------
PfLab1_M_F3__P10a_B06_04.ab1    ------------------------------------------------
gi|21254768|gb|BQ451656.1|BQ451 ------------------------------------------------
gi|22793352|gb|BU497158.1|BU497 ------------------------------------------------
gi|15909412|gb|BI815796.1|BI815 ------------------------------------------------
B05_1004_58.ab1                 ------------------------------------------------
B05_1004_58.ab1                 ------------------------------------------------

MAL13P1.42                      TTTTCATATGATTATTTTTAGTATTTATTAAATTAATTGATTTTTGAT
MAL13|MAL13P1.42                ------------------------------------------------
su_gi_contig_1198               ------------------------------------------------
gi|22792109|gb|BU495915.1|BU495 ------------------------------------------------
PfLab1_M_F3__P10a_B06_04.ab1    ------------------------------------------------
gi|21254768|gb|BQ451656.1|BQ451 ------------------------------------------------
gi|22793352|gb|BU497158.1|BU497 ------------------------------------------------
gi|15909412|gb|BI815796.1|BI815 ------------------------------------------------
B05_1004_58.ab1                 ------------------------------------------------
B05_1004_58.ab1                 ------------------------------------------------

MAL13P1.42                      GATTTGTTTTATTTTGATAACTTTGTTTATAATTTAAATTTTTATAAT
MAL13|MAL13P1.42                ------------------------------------------------
su_gi_contig_1198               ------------------------------------------------
gi|22792109|gb|BU495915.1|BU495 ------------------------------------------------
PfLab1_M_F3__P10a_B06_04.ab1    ------------------------------------------------
gi|21254768|gb|BQ451656.1|BQ451 ------------------------------------------------
gi|22793352|gb|BU497158.1|BU497 ------------------------------------------------
gi|15909412|gb|BI815796.1|BI815 ------------------------------------------------
B05_1004_58.ab1                 ------------------------------------------------
B05_1004_58.ab1                 ------------------------------------------------

MAL13P1.42                      TATTATGTGTGTCATGATTATTTTTCTTGTGATCATGTTCTTTTGATA
MAL13|MAL13P1.42                ------------------------------------------------
su_gi_contig_1198               ------------------------------------------------
gi|22792109|gb|BU495915.1|BU495 ------------------------------------------------
PfLab1_M_F3__P10a_B06_04.ab1    ------------------------------------------------
gi|21254768|gb|BQ451656.1|BQ451 ------------------------------------------------
gi|22793352|gb|BU497158.1|BU497 ------------------------------------------------
gi|15909412|gb|BI815796.1|BI815 ------------------------------------------------
B05_1004_58.ab1                 ------------------------------------------------
B05_1004_58.ab1                 ------------------------------------------------

MAL13P1.42                      GATAAAAAAAGGAGTTATTTAAAACATTAGTAGCCATATTAAATATAG
MAL13|MAL13P1.42                ------------------------------------------------
su_gi_contig_1198               ------------------------------------------------
gi|22792109|gb|BU495915.1|BU495 ------------------------------------------------
PfLab1_M_F3__P10a_B06_04.ab1    ------------------------------------------------
gi|21254768|gb|BQ451656.1|BQ451 ------------------------------------------------
gi|22793352|gb|BU497158.1|BU497 ------------------------------------------------
gi|15909412|gb|BI815796.1|BI815 ------------------------------------------------
B05_1004_58.ab1                 ------------------------------------------------
B05_1004_58.ab1                 ------------------------------------------------

MAL13P1.42                      AATTTAATTTATCCGTTTCCATAATTAAATTATATATATTACTTTTGG
MAL13|MAL13P1.42                ------------------------------------------------
su_gi_contig_1198               ------------------------------------------------
gi|22792109|gb|BU495915.1|BU495 ------------------------------------------------
PfLab1_M_F3__P10a_B06_04.ab1    ------------------------------------------------
gi|21254768|gb|BQ451656.1|BQ451 ------------------------------------------------
gi|22793352|gb|BU497158.1|BU497 ------------------------------------------------
gi|15909412|gb|BI815796.1|BI815 ------------------------------------------------
B05_1004_58.ab1                 ------------------------------------------------
B05_1004_58.ab1                 ------------------------------------------------

MAL13P1.42                      TTGTACTATCTTTTAATGTATTAAAAATATGATTTTTAACATTATTGT
MAL13|MAL13P1.42                ------------------------------------------------
su_gi_contig_1198               ------------------------------------------------
gi|22792109|gb|BU495915.1|BU495 ------------------------------------------------
PfLab1_M_F3__P10a_B06_04.ab1    ------------------------------------------------
gi|21254768|gb|BQ451656.1|BQ451 ------------------------------------------------
gi|22793352|gb|BU497158.1|BU497 ------------------------------------------------
gi|15909412|gb|BI815796.1|BI815 ------------------------------------------------
B05_1004_58.ab1                 ------------------------------------------------
B05_1004_58.ab1                 ------------------------------------------------

MAL13P1.42                      TTACATTTTTTGGTTGAATAGTTTGTGTTAAAGTATTATTTTCGTCTA
MAL13|MAL13P1.42                ------------------------------------------------
su_gi_contig_1198               ------------------------------------------------
gi|22792109|gb|BU495915.1|BU495 ------------------------------------------------
PfLab1_M_F3__P10a_B06_04.ab1    ------------------------------------------------
gi|21254768|gb|BQ451656.1|BQ451 ------------------------------------------------
gi|22793352|gb|BU497158.1|BU497 ------------------------------------------------
gi|15909412|gb|BI815796.1|BI815 ------------------------------------------------
B05_1004_58.ab1                 ------------------------------------------------
B05_1004_58.ab1                 ------------------------------------------------

MAL13P1.42                      TAATTTG
MAL13|MAL13P1.42                -------
su_gi_contig_1198               -------
gi|22792109|gb|BU495915.1|BU495 -------
PfLab1_M_F3__P10a_B06_04.ab1    -------
gi|21254768|gb|BQ451656.1|BQ451 -------
gi|22793352|gb|BU497158.1|BU497 -------
gi|15909412|gb|BI815796.1|BI815 -------
B05_1004_58.ab1                 -------
B05_1004_58.ab1                 -------

;

endblock;
