# Supplementary material for: cDNA sequences reveal considerable gene prediction inaccuracy in the Plasmodium falciparum genome
Source: BMC Genomics. 2007 Jul 27;8:255. doi: 10.1186/1471-2164-8-255 (PMC1978503; doi:10.1186/1471-2164-8-255)
Supplement: Additional file 3 — Genes with cDNA sequences not matching predicted CDS perfectly. Aligned cDNA and predicted CDS sequences can be viewed by double clicking the hyper-linked gene names in the Excel file. [file 1471-2164-8-255-S3.zip › MAL13P1.84.TXT]

#NEXUS

[!This data assembled using Sequencher, from Gene Codes Corporation.]
begin data;
   dimensions ntax=4 nchar=5386;
   format datatype=dna gap=- interleave=yes;
   matrix

MAL13P1.84                      ATTTGTATATTCATATTAATAACAATATTTGTTCTTTTATCCATTTAT
MAL13|MAL13P1.84                ------------------------------------------------
su_gi_contig_410                ------------------------------------------------
gi|22792820|gb|BU496626.1|BU496 ------------------------------------------------

MAL13P1.84                      AAAAATAAATAAAAAAAAAAAAAAAAAAAAAAAAAAAAGCATTTGCTG
MAL13|MAL13P1.84                ------------------------------------------------
su_gi_contig_410                ------------------------------------------------
gi|22792820|gb|BU496626.1|BU496 ------------------------------------------------

MAL13P1.84                      TTTTATGAATATTTTTTTATATATTTGATTTAATTTTTTATTTCTGTA
MAL13|MAL13P1.84                ------------------------------------------------
su_gi_contig_410                ------------------------------------------------
gi|22792820|gb|BU496626.1|BU496 ------------------------------------------------

MAL13P1.84                      AATATTTAAAATAATATTAATATCGTCCTGTCATGCTTTACAAATATA
MAL13|MAL13P1.84                ------------------------------------------------
su_gi_contig_410                ------------------------------------------------
gi|22792820|gb|BU496626.1|BU496 ------------------------------------------------

MAL13P1.84                      AGATGAACTTCAAATGGTATTCGGGTAAAGAATACAATATATAATATA
MAL13|MAL13P1.84                ------------------------------------------------
su_gi_contig_410                ------------------------------------------------
gi|22792820|gb|BU496626.1|BU496 ------------------------------------------------

MAL13P1.84                      TATATATATATATATTTATACAATATGAAGAATATATTTAATGTAATA
MAL13|MAL13P1.84                ------------------------------------------------
su_gi_contig_410                ------------------------------------------------
gi|22792820|gb|BU496626.1|BU496 ------------------------------------------------

MAL13P1.84                      AAAGTAAATAATTATGATGTTCAATAAAATAAATAAAAAATATGATAA
MAL13|MAL13P1.84                ------------------------------------------------
su_gi_contig_410                ------------------------------------------------
gi|22792820|gb|BU496626.1|BU496 ------------------------------------------------

MAL13P1.84                      AATTATTTTACATATTGAATTTCTTTACACATTTTTATATTTTATTGT
MAL13|MAL13P1.84                ------------------------------------------------
su_gi_contig_410                ------------------------------------------------
gi|22792820|gb|BU496626.1|BU496 ------------------------------------------------

MAL13P1.84                      TAAAATATTCTTATTATATATATATATATATATATTAGAAAGTAACTT
MAL13|MAL13P1.84                ------------------------------------------------
su_gi_contig_410                ------------------------------------------------
gi|22792820|gb|BU496626.1|BU496 ------------------------------------------------

MAL13P1.84                      CTATACTGTTATTATTATTTATTATTTAATATTTTTTGTTTTTTAAAA
MAL13|MAL13P1.84                ------------------------------------------------
su_gi_contig_410                ------------------------------------------------
gi|22792820|gb|BU496626.1|BU496 ------------------------------------------------

MAL13P1.84                      AACTTATGGAATGTACCCTGACAAAATAATATATAATATTATATATAT
MAL13|MAL13P1.84                ------------------------------------------------
su_gi_contig_410                ------------------------------------------------
gi|22792820|gb|BU496626.1|BU496 ------------------------------------------------

MAL13P1.84                      ATATATAAACATAATGTATCACTTTTCAATCTAATATAAAAATATGAA
MAL13|MAL13P1.84                ------------------------------------------------
su_gi_contig_410                ------------------------------------------------
gi|22792820|gb|BU496626.1|BU496 ------------------------------------------------

MAL13P1.84                      ATTTTTAATATAACAAGGAAAATAATTAATTTGCAAATATATAATATA
MAL13|MAL13P1.84                ------------------------------------------------
su_gi_contig_410                ------------------------------------------------
gi|22792820|gb|BU496626.1|BU496 ------------------------------------------------

MAL13P1.84                      AAGAAAAATGTATAATTTTTTTCTTTTTCTTAAAAACTTATAAAGATG
MAL13|MAL13P1.84                ------------------------------------------------
su_gi_contig_410                ------------------------------------------------
gi|22792820|gb|BU496626.1|BU496 ------------------------------------------------

MAL13P1.84                      ATTTAATTAAAGAACATTTCTGTTTTCATTTTCATGTATTTTTCATAA
MAL13|MAL13P1.84                ------------------------------------------------
su_gi_contig_410                ------------------------------------------------
gi|22792820|gb|BU496626.1|BU496 ------------------------------------------------

MAL13P1.84                      TTATATAATTTAAAAAACAAAAATTAAATAACATTAAATATAAAATTA
MAL13|MAL13P1.84                ------------------------------------------------
su_gi_contig_410                ------------------------------------------------
gi|22792820|gb|BU496626.1|BU496 ------------------------------------------------

MAL13P1.84                      TGCGTATATATATATATATATATATATATTTATGTATTTATTTATATA
MAL13|MAL13P1.84                ------------------------------------------------
su_gi_contig_410                ------------------------------------------------
gi|22792820|gb|BU496626.1|BU496 ------------------------------------------------

MAL13P1.84                      TGTGTGTAGATAAAATGTTTTGATTACCATAAAAATATATTCCCATAT
MAL13|MAL13P1.84                ------------------------------------------------
su_gi_contig_410                ------------------------------------------------
gi|22792820|gb|BU496626.1|BU496 ------------------------------------------------

MAL13P1.84                      AAAAATGAAAACTATGAAATCACTAATAATATAGGACATATTTCATAT
MAL13|MAL13P1.84                ------------------------------------------------
su_gi_contig_410                ------------------------------------------------
gi|22792820|gb|BU496626.1|BU496 ------------------------------------------------

MAL13P1.84                      TTACTTAAACGTTTAATACTTATTTCATTATCTTAAAAAAAAAAAAAA
MAL13|MAL13P1.84                ------------------------------------------------
su_gi_contig_410                ------------------------------------------------
gi|22792820|gb|BU496626.1|BU496 ------------------------------------------------

MAL13P1.84                      AATAATAATGAAGCTTATGCACACGTTCATTATTTATATTAAAAAGTA
MAL13|MAL13P1.84                ------------------------------------------------
su_gi_contig_410                ------------------------------------------------
gi|22792820|gb|BU496626.1|BU496 ------------------------------------------------

MAL13P1.84                      TATATATATATAATACAAATTAATATATCTAAGTATTATTTCTTATTG
MAL13|MAL13P1.84                ------------------------------------------------
su_gi_contig_410                ------------------------------------------------
gi|22792820|gb|BU496626.1|BU496 ------------------------------------------------

MAL13P1.84                      TAGCAATTATAAGGTTATATTGAATAAAAAAAAAAAAAAAAAAAAAAA
MAL13|MAL13P1.84                ------------------------------------------------
su_gi_contig_410                ------------------------------------------------
gi|22792820|gb|BU496626.1|BU496 ------------------------------------------------

MAL13P1.84                      AAAAAAAAAGCTTCATCTATTTTATGTAGATACATAAAATGTCTATTC
MAL13|MAL13P1.84                ------------------------------------------------
su_gi_contig_410                ------------------------------------------------
gi|22792820|gb|BU496626.1|BU496 ------------------------------------------------

MAL13P1.84                      CTTTTTTCCCCATTCATATTATTCTCAAAATAATAATATATTATATAA
MAL13|MAL13P1.84                ------------------------------------------------
su_gi_contig_410                ------------------------------------------------
gi|22792820|gb|BU496626.1|BU496 ------------------------------------------------

MAL13P1.84                      TGAACTACAATTTGTATTTTTTCTTATAACATAACATATAAGTATTTA
MAL13|MAL13P1.84                ------------------------------------------------
su_gi_contig_410                ------------------------------------------------
gi|22792820|gb|BU496626.1|BU496 ------------------------------------------------

MAL13P1.84                      TATTTATCAATTTTTTTTTTTTTTTTTTTTTTTTTTTTTTTGTGTTTG
MAL13|MAL13P1.84                ------------------------------------------------
su_gi_contig_410                ------------------------------------------------
gi|22792820|gb|BU496626.1|BU496 ------------------------------------------------

MAL13P1.84                      TTCGTGTTCATTTTGTTTTTCCACATAATTAAAGTATTAAGAAAAAAG
MAL13|MAL13P1.84                ------------------------------------------------
su_gi_contig_410                ------------------------------------------------
gi|22792820|gb|BU496626.1|BU496 ------------------------------------------------

MAL13P1.84                      TATAATCTGTAAGACTGTTGTTTTATGGTATATATATTTAAATTATCA
MAL13|MAL13P1.84                ------------------------------------------------
su_gi_contig_410                ------------------------------------------------
gi|22792820|gb|BU496626.1|BU496 ------------------------------------------------

MAL13P1.84                      TGAACATGTAATACGTTCATCATAAATATTAATAAATAATAAAAAATA
MAL13|MAL13P1.84                ------------------------------------------------
su_gi_contig_410                ------------------------------------------------
gi|22792820|gb|BU496626.1|BU496 ------------------------------------------------

MAL13P1.84                      TATATATATATATATATATATGTATATTCCCCATTTTTGTATACAACA
MAL13|MAL13P1.84                ------------------------------------------------
su_gi_contig_410                ------------------------------------------------
gi|22792820|gb|BU496626.1|BU496 ------------------------------------------------

MAL13P1.84                      TCAGAATAAGAATGAATAAAATGAAAAGTACTAAAATTGAAAACCCAA
MAL13|MAL13P1.84                -----------ATGAATAAAATGAAAAGTACTAAAATTGAAAACCCAA
su_gi_contig_410                ------------------------------------------------
gi|22792820|gb|BU496626.1|BU496 ------------------------------------------------

MAL13P1.84                      AATATAAATTAATGAAATTGATTGGGAAGGGTACATTCGGGAAAGTAT
MAL13|MAL13P1.84                AATATAAATTAATGAAATTGATTGGGAAGGGTACATTCGGGAAAGTAT
su_gi_contig_410                ------------------------------------------------
gi|22792820|gb|BU496626.1|BU496 ------------------------------------------------

MAL13P1.84                      ATTCTGCTATTGATATGTCTACTCAAGAAGCAGTTGCAATTAAAAGAT
MAL13|MAL13P1.84                ATTCTGCTATTGATATGTCTACTCAAGAAGCAGTTGCAATTAAAAGAT
su_gi_contig_410                ------------------------------------------------
gi|22792820|gb|BU496626.1|BU496 ------------------------------------------------

MAL13P1.84                      CTCCAAAATGGTTTATATAAATATATTATATATATATATATATATATA
MAL13|MAL13P1.84                CTCCAAAATG--------------------------------------
su_gi_contig_410                ------------------------------------------------
gi|22792820|gb|BU496626.1|BU496 ------------------------------------------------

MAL13P1.84                      TATATATATATATATATTTTATATTAATATGAAAAATATAAAATTCAT
MAL13|MAL13P1.84                ------------------------------------------------
su_gi_contig_410                ------------------------------------------------
gi|22792820|gb|BU496626.1|BU496 ------------------------------------------------

MAL13P1.84                      CTATATATATGTGCGTATGATAAAATATCTATTTATATTTATTACTTC
MAL13|MAL13P1.84                ------------------------------------------------
su_gi_contig_410                ------------------------------------------------
gi|22792820|gb|BU496626.1|BU496 ------------------------------------------------

MAL13P1.84                      TTAAAGGAGAAATAAAGTTTCAAGGGAAGTAGATTTATTAAAAAAAAT
MAL13|MAL13P1.84                ------GAGAAATAAAGTTTCAAGGGAAGTAGATTTATTAAAAAAAAT
su_gi_contig_410                ------------------------------------------------
gi|22792820|gb|BU496626.1|BU496 ------------------------------------------------

MAL13P1.84                      GAATGGTAGTACAAATATAGTTAAAATAAAGTCTGTATTTTATACAAC
MAL13|MAL13P1.84                GAATGGTAGTACAAATATAGTTAAAATAAAGTCTGTATTTTATACAAC
su_gi_contig_410                ----------ACAAATATAGTTAAAATAAAGTCTGTATTTTATACAAC
gi|22792820|gb|BU496626.1|BU496 ----------ACAAATATAGTTAAAATAAAGTCTGTATTTTATACAAC

MAL13P1.84                      TACCAAAAAAGGATATAGAATTCAAAACATTGTTTTTAAATATATGAC
MAL13|MAL13P1.84                TACCAAAAAAGGATATAGAATTCAAAACATTGTTTTTAAATATATGAC
su_gi_contig_410                TACCAAAAAAGGATATAGAATTCAAAACATTGTTTTTAAATATATGAC
gi|22792820|gb|BU496626.1|BU496 TACCAAAAAAGGATATAGAATTCAAAACATTGTTTTTAAATATATGAC

MAL13P1.84                      ATATAGTTTGGGAAGATATATAAGAATGAAAAAACAAGAAAAGCGTGA
MAL13|MAL13P1.84                ATATAGTTTGGGAAGATATATAAGAATGAAAAAACAAGAAAAGCGTGA
su_gi_contig_410                ATATAGTTTGGGAAGATATATAAGAATGAAAAAACAAGAAAAGCGTGA
gi|22792820|gb|BU496626.1|BU496 ATATAGTTTGGGAAGATATATAAGAATGAAAAAACAAGAAAAGCGTGA

MAL13P1.84                      AAATAAGTAAAAAAAAAAAAATAAAATAAATAATAATAATAAATATAT
MAL13|MAL13P1.84                AAATAA------------------------------------------
su_gi_contig_410                AAATAA------------------------------------------
gi|22792820|gb|BU496626.1|BU496 AAATAA------------------------------------------

MAL13P1.84                      ACATACATATATATATATATATATATGTTAATGAGGGCATACTATTTT
MAL13|MAL13P1.84                ------------------------------------------------
su_gi_contig_410                ------------------------------------------------
gi|22792820|gb|BU496626.1|BU496 ------------------------------------------------

MAL13P1.84                      ATCATGTAAAGTGAATATATATCAATTTTTTGAACAATTCTCTTATTT
MAL13|MAL13P1.84                ------------------------------------------------
su_gi_contig_410                ------------------------------------------------
gi|22792820|gb|BU496626.1|BU496 ------------------------------------------------

MAL13P1.84                      TTTTTAAAACATACCATGTTCTTTCTTTAGAAACACATATTTTATTAA
MAL13|MAL13P1.84                ------------------------------------------------
su_gi_contig_410                ------------------------------AAACACATATTTTATTAA
gi|22792820|gb|BU496626.1|BU496 ------------------------------AAACACATATTTTATTAA

MAL13P1.84                      TTAAACAAATATACTTTTTATTTCTAGATATGATAGAATTAATCCAGC
MAL13|MAL13P1.84                ------------------------------------------------
su_gi_contig_410                TTAAACAAATATACTTTTTATTTCTAGATATGATAGAATTAATCCAGC
gi|22792820|gb|BU496626.1|BU496 TTAAACAAATATACTTTTTATTTCTAGATATGATAGAATTAATCCAGC

MAL13P1.84                      TGACTTAAAAAATATTATTTAGTAAATATACTAAAAGAGAAAAAAATA
MAL13|MAL13P1.84                ------------------------------------------------
su_gi_contig_410                TGACTTAAAAAATATTATTTA---------------------------
gi|22792820|gb|BU496626.1|BU496 TGACTTAAAAAATATTATTTA---------------------------

MAL13P1.84                      ATAAAATAAATGTATAACAAATATATTCATATGTACATATGTATATAC
MAL13|MAL13P1.84                ------------------------------------------------
su_gi_contig_410                ------------------------------------------------
gi|22792820|gb|BU496626.1|BU496 ------------------------------------------------

MAL13P1.84                      CATTCAGTCAAATATGTATAGGGATAAAAGATCTACACAAAAATGACT
MAL13|MAL13P1.84                -------TCAAATATGTATAGGGATAAAAGATCTACACAAAAATGACT
su_gi_contig_410                ------------------------------------------------
gi|22792820|gb|BU496626.1|BU496 ------------------------------------------------

MAL13P1.84                      TCGCCCATAGAGATTTAAAACCAGATAATATTTTAGTAATTTATTATA
MAL13|MAL13P1.84                TCGCCCATAGAGATTTAAAACCAGATAATATTTTA-------------
su_gi_contig_410                ------------------------------------------------
gi|22792820|gb|BU496626.1|BU496 ------------------------------------------------

MAL13P1.84                      TATATATATATATATATATATAATAAATACTCATCAATTGTATATAAT
MAL13|MAL13P1.84                ------------------------------------------------
su_gi_contig_410                ------------------------------------------------
gi|22792820|gb|BU496626.1|BU496 ------------------------------------------------

MAL13P1.84                      AATATATATATGTTATATTTTATTTTTTCTACAGATTGATTTAGACTC
MAL13|MAL13P1.84                ----------------------------------ATTGATTTAGACTC
su_gi_contig_410                ----------------------------------ATTGATTTAGACTC
gi|22792820|gb|BU496626.1|BU496 ----------------------------------ATTGATTTAGACTC

MAL13P1.84                      TTCTAATATTAAAATTGAAATATGTGATTTAGGTATTCAAAGGAAAAA
MAL13|MAL13P1.84                TTCTAATATTAAAATTGAAATATGTGATTTAG----------------
su_gi_contig_410                TTCTAATATTAAAATTGAAATATGTGATTTAG----------------
gi|22792820|gb|BU496626.1|BU496 TTCTAATATTAAAATTGAAATATGTGATTTAG----------------

MAL13P1.84                      AAAAAAAAAATAATAAAACATTGCTTTCATTGTTAAATAATTTATAAT
MAL13|MAL13P1.84                ------------------------------------------------
su_gi_contig_410                ------------------------------------------------
gi|22792820|gb|BU496626.1|BU496 ------------------------------------------------

MAL13P1.84                      ATTTATTCATTTATTAATATTTAATACCTTATAGGTTCAGCAAAAAAA
MAL13|MAL13P1.84                ----------------------------------GTTCAGCAAAAAAA
su_gi_contig_410                ----------------------------------GTTCAGCAAAAAAA
gi|22792820|gb|BU496626.1|BU496 ---------------------------------GGTTCAGCAAAAAAA

MAL13P1.84                      GTTCAAAGAAATATTATTTCTATTCCTTATATTTGCTCACGTTGGTAT
MAL13|MAL13P1.84                GTTCAAAGAAATATTATTTCTATTCCTTATATTTGCTCACGTTGGTAT
su_gi_contig_410                GTTCAAAGAAATATTATTTCTATTCCTTATATTTGCTCACGTTGGTAT
gi|22792820|gb|BU496626.1|BU496 GTTCAAAGAAATATTATTTCTATTCCTTATATTTGCTCACGTTGGTAT

MAL13P1.84                      AGAGCACCAGAATTATTATGTGGATCAATGTTTTATACGGTTATAATT
MAL13|MAL13P1.84                AGAGCACCAGAATTATTATGTGGATCAATGTTTTATACG---------
su_gi_contig_410                AGAGCACCAGAATTATTATGTGGATCAATGTTTTATACGGTTATAATT
gi|22792820|gb|BU496626.1|BU496 AGAGCACCAGAATTATTATGTGGATCAATGTTTTATACGGTTATAATT

MAL13P1.84                      TTTAATATATAATTTCTATGATATTTCAATATTTATATTATTAATCAT
MAL13|MAL13P1.84                ------------------------------------------------
su_gi_contig_410                TTTAATATATAATTTCTATGATATTTCAATATTTATATTATTAATCAT
gi|22792820|gb|BU496626.1|BU496 TTTAATATATAATTTCTATGATATTTCAATATTTATATTATTAATCAT

MAL13P1.84                      TATCTCATTTTATTGTTCAGACGGAGGTTGATTTGTGGTGTTAGTAAA
MAL13|MAL13P1.84                --------------------ACGGAGGTTGATTTGTG-----------
su_gi_contig_410                TATCTCATTTTATTGTTCAGACGGAGGTTGATTTGTG-----------
gi|22792820|gb|BU496626.1|BU496 TATCTCATTTTATTGTTCAGACGGAGGTTGATTTGTG-----------

MAL13P1.84                      ATATTCAACGGATAAATCAAATAATTTATTAATTCCTTCATTATATTT
MAL13|MAL13P1.84                ------------------------------------------------
su_gi_contig_410                ------------------------------------------------
gi|22792820|gb|BU496626.1|BU496 ------------------------------------------------

MAL13P1.84                      ATTATTATATATTTTATTATTTTTTTCCTTTTTTAG-CCCTCGGATGT
MAL13|MAL13P1.84                -----------------------------------GTCCCTCGGATGT
su_gi_contig_410                -----------------------------------GTCCCTCGGATGT
gi|22792820|gb|BU496626.1|BU496 -----------------------------------GTCCCTCGGATGT

MAL13P1.84                      ATTATTTTTGAGTTAATAAACCTGTGTCCGTTATTCCCTGGGAAGTTT
MAL13|MAL13P1.84                ATTATTTTTGAGTTAATAAACCTGTGTCCGTTATTCCCTGGGAAGTTT
su_gi_contig_410                ATTATTTTTGAGTTAATAAACCTGTGTCCGTTATTCCCTGNGAAGTTT
gi|22792820|gb|BU496626.1|BU496 ATTATTTTTGAGTTAATAAACCTGTGTCCGTTATTCCCTGNGAAGTTT

MAL13P1.84                      AAGAAGGACGAGTTAGAAGAATCAAAAGAAAATATAATATTATTTCTT
MAL13|MAL13P1.84                AAGAAGGACGA-------------------------------------
su_gi_contig_410                AAGAAGGACGA-------------------------------------
gi|22792820|gb|BU496626.1|BU496 AAGAAGGACGA-------------------------------------

MAL13P1.84                      AATCATATATATATATATATATTTGTATATTTTTATTTATTTATTTAT
MAL13|MAL13P1.84                ------------------------------------------------
su_gi_contig_410                ------------------------------------------------
gi|22792820|gb|BU496626.1|BU496 ------------------------------------------------

MAL13P1.84                      CTGCTCCTATTTTTACAGATATTCAGAAGAATGTTCTCAAATTATAAA
MAL13|MAL13P1.84                ------------------------------------------------
su_gi_contig_410                ------------------ATATTCAGAAGAATGTTCTCAAATTATA--
gi|22792820|gb|BU496626.1|BU496 ------------------ATATTCAGAAGAATGTTCTCAAATTATA--

MAL13P1.84                      TTTAATTGAAGTCATAGGTTCTCCACAAATGTAAAAAATAAAATATCT
MAL13|MAL13P1.84                ------------------------------------------------
su_gi_contig_410                ------------------------------------------------
gi|22792820|gb|BU496626.1|BU496 ------------------------------------------------

MAL13P1.84                      GATATATTTATTACTACTGTGTTAATTAGACAGGAGATGATTAAAAAA
MAL13|MAL13P1.84                ----------------ATATTCAGAAGAATGTTCTCAAATTATAAATT
su_gi_contig_410                ------------------------------------------------
gi|22792820|gb|BU496626.1|BU496 ------------------------------------------------

MAL13P1.84                      AAAAAAAGAAAAACTTGAAACAACTCAATATCATAAAGTATTTATTTA
MAL13|MAL13P1.84                TAATTGAAGTCATAGGTTCTCCACAAAT--------------------
su_gi_contig_410                ------------------------------------------------
gi|22792820|gb|BU496626.1|BU496 ------------------------------------------------

MAL13P1.84                      TTTATTTATTTTTTTTTCAAGGAGTTTTTTTGAAAATATTAAAGACCA
MAL13|MAL13P1.84                ------------------------------------------------
su_gi_contig_410                ------------------------------------------------
gi|22792820|gb|BU496626.1|BU496 ------------------------------------------------

MAL13P1.84                      CACCAGTAAAAAAAATGTAAAAGCATCTATATATATTACAAGCTTCAA
MAL13|MAL13P1.84                ------------------------------------------------
su_gi_contig_410                ------------------------------------------------
gi|22792820|gb|BU496626.1|BU496 ------------------------------------------------

MAL13P1.84                      TTTTTTTTTAAATATATGCATATCGTAATAATATTTTTTTTTTTATTT
MAL13|MAL13P1.84                -------------------GAGTTTTTTTGAAAATATTAAAGACCACA
su_gi_contig_410                ------------------------------------------------
gi|22792820|gb|BU496626.1|BU496 ------------------------------------------------

MAL13P1.84                      TTCAAGACATTACTTATAAAGGAATTATGTGAATTGAACATAAAACCC
MAL13|MAL13P1.84                CCAGTAAAAAAAAT----------------------------------
su_gi_contig_410                ------------------------------------------------
gi|22792820|gb|BU496626.1|BU496 ------------------------------------------------

MAL13P1.84                      TTATGCTGGGATGAAATTCTTGGAAACATATTAGAAATAGAGTAAAAC
MAL13|MAL13P1.84                ------------------------------------------------
su_gi_contig_410                ------------------------------------------------
gi|22792820|gb|BU496626.1|BU496 ------------------------------------------------

MAL13P1.84                      AAGAAAAAAAAAAAAAAAATATATATATATATATATTATTAATAAGAT
MAL13|MAL13P1.84                ----ACATTACTTATAAAGGAATTATGTGAATTGAACATAAAACCCTT
su_gi_contig_410                ------------------------------------------------
gi|22792820|gb|BU496626.1|BU496 ------------------------------------------------

MAL13P1.84                      AGAATATATTTTTTCCTTATATAAAAATTAAACAAAAAATATTCATTT
MAL13|MAL13P1.84                ATGCTGGGATGAAATTCTTGGAAACATATTAGAAATAGA---------
su_gi_contig_410                ------------------------------------------------
gi|22792820|gb|BU496626.1|BU496 ------------------------------------------------

MAL13P1.84                      ATAGGGAAAAGGAATTAATTAATATAATAGATGGGCTTTTAAAATGGT
MAL13|MAL13P1.84                ------------------------------------------------
su_gi_contig_410                ------------------------------------------------
gi|22792820|gb|BU496626.1|BU496 ------------------------------------------------

MAL13P1.84                      TATTTTAAAAGGATAATTATATATTTAATTGTTCATTTCAATTTAATA
MAL13|MAL13P1.84                ------------------------------------------------
su_gi_contig_410                ------------------------------------------------
gi|22792820|gb|BU496626.1|BU496 ------------------------------------------------

MAL13P1.84                      TTATATTTATTTCCTTATTATTGTATAATTTTATAACACATTTAAAAG
MAL13|MAL13P1.84                ------------------------------------------------
su_gi_contig_410                ------------------------------------------------
gi|22792820|gb|BU496626.1|BU496 ------------------------------------------------

MAL13P1.84                      ATAAATATTTTATATACTAATCATAATTTAAAAAAAAATAAATTATTC
MAL13|MAL13P1.84                ------------------------------------------------
su_gi_contig_410                ------------------------------------------------
gi|22792820|gb|BU496626.1|BU496 ------------------------------------------------

MAL13P1.84                      ATTCTTTTCCTATTTGTTTTTAAGGAATCCAAATGAAAGATTAAATAT
MAL13|MAL13P1.84                ------------------------------------------------
su_gi_contig_410                ------------------------------------------------
gi|22792820|gb|BU496626.1|BU496 ------------------------------------------------

MAL13P1.84                      TGATGCCGTATTAAGTAACCCTTACTTTTCTACGTTAAATAAATAGAA
MAL13|MAL13P1.84                ------------------------------------------------
su_gi_contig_410                ------------------------------------------------
gi|22792820|gb|BU496626.1|BU496 ------------------------------------------------

MAL13P1.84                      AAATTACAAATATAATTAATAAGTATAAAAAAATTGATAAATTTTAGT
MAL13|MAL13P1.84                ----------------------GAATCCAAATGAAAGATTAAATATTG
su_gi_contig_410                ------------------------------------------------
gi|22792820|gb|BU496626.1|BU496 ------------------------------------------------

MAL13P1.84                      AAAGGTCTTTTTTTATTTTTTAATATTATATATATATATATATATAAT
MAL13|MAL13P1.84                ATGCCGTATTAAGTAACCCTTACTTTTCTACGTTAAATAAATAG----
su_gi_contig_410                ------------------------------------------------
gi|22792820|gb|BU496626.1|BU496 ------------------------------------------------

MAL13P1.84                      TAAAACAATAGTAAACAAAAATATATAAACAAATATTATTGATTTTTA
MAL13|MAL13P1.84                ------------------------------------------------
su_gi_contig_410                ------------------------------------------------
gi|22792820|gb|BU496626.1|BU496 ------------------------------------------------

MAL13P1.84                      AAAAAATAGTTCATAAATTATTCATAAAAATATAGATAATAAAAATTT
MAL13|MAL13P1.84                ------------------------------------------------
su_gi_contig_410                ------------------------------------------------
gi|22792820|gb|BU496626.1|BU496 ------------------------------------------------

MAL13P1.84                      CCACAAAATTTTCTATAAATTTTTTTTTTTAAATGCTCATAATTTTTT
MAL13|MAL13P1.84                ------------------------------------------------
su_gi_contig_410                ------------------------------------------------
gi|22792820|gb|BU496626.1|BU496 ------------------------------------------------

MAL13P1.84                      TTTTTTTTTTTTTATAAATTCTTTTTTGGCTAGTTACAACAAAAAAAA
MAL13|MAL13P1.84                ------------------------------------------------
su_gi_contig_410                ------------------------------------------------
gi|22792820|gb|BU496626.1|BU496 ------------------------------------------------

MAL13P1.84                      AAAAAAAAAAAAAAAAAAAGAAAAAGAAAAAATTTATATATACATATA
MAL13|MAL13P1.84                ------------------------------------------------
su_gi_contig_410                ------------------------------------------------
gi|22792820|gb|BU496626.1|BU496 ------------------------------------------------

MAL13P1.84                      TATATATATATATATATATATATATATTTTGTTAAATATTTTTATATT
MAL13|MAL13P1.84                ------------------------------------------------
su_gi_contig_410                ------------------------------------------------
gi|22792820|gb|BU496626.1|BU496 ------------------------------------------------

MAL13P1.84                      GATTTTTTATTTTTTTTTTCTTCATATTTATATTCTTTTTTTACTTAA
MAL13|MAL13P1.84                ------------------------------------------------
su_gi_contig_410                ------------------------------------------------
gi|22792820|gb|BU496626.1|BU496 ------------------------------------------------

MAL13P1.84                      GCAACTATATTTGATAAAATTTGTCTAAATTGTTGTTGGTTGTTTGCA
MAL13|MAL13P1.84                ------------------------------------------------
su_gi_contig_410                ------------------------------------------------
gi|22792820|gb|BU496626.1|BU496 ------------------------------------------------

MAL13P1.84                      TTTATAGCCTACAAGGAAAAAAAAATAATAATAATGTTCAGACGTAAA
MAL13|MAL13P1.84                ------------------------------------------------
su_gi_contig_410                ------------------------------------------------
gi|22792820|gb|BU496626.1|BU496 ------------------------------------------------

MAL13P1.84                      TTAAAAATTTTTTAATACTTTATGAATTCATAAAAATGAAAATGTATA
MAL13|MAL13P1.84                ------------------------------------------------
su_gi_contig_410                ------------------------------------------------
gi|22792820|gb|BU496626.1|BU496 ------------------------------------------------

MAL13P1.84                      TAAAACTATATATATATTGAACATATATATATATATTTTCTTTATTAT
MAL13|MAL13P1.84                ------------------------------------------------
su_gi_contig_410                ------------------------------------------------
gi|22792820|gb|BU496626.1|BU496 ------------------------------------------------

MAL13P1.84                      CTTACTTGTATCAAAATTGCAATGTCATTTGGATTATTTTTAAAGACT
MAL13|MAL13P1.84                ------------------------------------------------
su_gi_contig_410                ------------------------------------------------
gi|22792820|gb|BU496626.1|BU496 ------------------------------------------------

MAL13P1.84                      GACAAGAGCGAATTTTGTAAACATATTTGTGAGCTTTCAATAATTTTG
MAL13|MAL13P1.84                ------------------------------------------------
su_gi_contig_410                ------------------------------------------------
gi|22792820|gb|BU496626.1|BU496 ------------------------------------------------

MAL13P1.84                      TTTGGTAGGCAATTAGCACTAACTTTAAATCCACAGAACAAACGAAAT
MAL13|MAL13P1.84                ------------------------------------------------
su_gi_contig_410                ------------------------------------------------
gi|22792820|gb|BU496626.1|BU496 ------------------------------------------------

MAL13P1.84                      ATATTCATTACTTCTTGCATTATCTGCGAAATGTATATAAAAAATTAA
MAL13|MAL13P1.84                ------------------------------------------------
su_gi_contig_410                ------------------------------------------------
gi|22792820|gb|BU496626.1|BU496 ------------------------------------------------

MAL13P1.84                      ATTGACATTATAAAAATATATATATATATATATATATATATATATATC
MAL13|MAL13P1.84                ------------------------------------------------
su_gi_contig_410                ------------------------------------------------
gi|22792820|gb|BU496626.1|BU496 ------------------------------------------------

MAL13P1.84                      GAGAACTATGATAGCTATAAAATATATACACACATATATATATAAATA
MAL13|MAL13P1.84                ------------------------------------------------
su_gi_contig_410                ------------------------------------------------
gi|22792820|gb|BU496626.1|BU496 ------------------------------------------------

MAL13P1.84                      TATGCATTTATTTATTTATTTTTTTTTTTCTTTTTTATTAATTACCCT
MAL13|MAL13P1.84                ------------------------------------------------
su_gi_contig_410                ------------------------------------------------
gi|22792820|gb|BU496626.1|BU496 ------------------------------------------------

MAL13P1.84                      TTTAGTTTTTGGGTCTGCATAATCTAAAGATTTTAATGTTACACATAA
MAL13|MAL13P1.84                ------------------------------------------------
su_gi_contig_410                ------------------------------------------------
gi|22792820|gb|BU496626.1|BU496 ------------------------------------------------

MAL13P1.84                      GGTATCTATTATTTGCATTATGGGATATTTACTCAACACCTGAACATA
MAL13|MAL13P1.84                ------------------------------------------------
su_gi_contig_410                ------------------------------------------------
gi|22792820|gb|BU496626.1|BU496 ------------------------------------------------

MAL13P1.84                      AGATAAAAAATCAATAACATGTGACAAACCAGTTAAAAAAATATGAAA
MAL13|MAL13P1.84                ------------------------------------------------
su_gi_contig_410                ------------------------------------------------
gi|22792820|gb|BU496626.1|BU496 ------------------------------------------------

MAL13P1.84                      ACTATACATATAGTGTATATTTTATATGTATATATTATATGTATATTT
MAL13|MAL13P1.84                ------------------------------------------------
su_gi_contig_410                ------------------------------------------------
gi|22792820|gb|BU496626.1|BU496 ------------------------------------------------

MAL13P1.84                      TATATGTATATATTATATGTATATTTTATATGTATATATTATATGTAT
MAL13|MAL13P1.84                ------------------------------------------------
su_gi_contig_410                ------------------------------------------------
gi|22792820|gb|BU496626.1|BU496 ------------------------------------------------

MAL13P1.84                      ATTTTATATGTATATTTTATTTTTCATTACCTCGCTTGGGTTTGTCAT
MAL13|MAL13P1.84                ------------------------------------------------
su_gi_contig_410                ------------------------------------------------
gi|22792820|gb|BU496626.1|BU496 ------------------------------------------------

MAL13P1.84                      ACATGTGGCGTTATTTAACATATTTGATAAGGTTTGGGCAGAATACAA
MAL13|MAL13P1.84                ------------------------------------------------
su_gi_contig_410                ------------------------------------------------
gi|22792820|gb|BU496626.1|BU496 ------------------------------------------------

MAL13P1.84                      ACATATATTTATATCACTAGTATTTTTATAATTTAATGAAATAAGAAG
MAL13|MAL13P1.84                ------------------------------------------------
su_gi_contig_410                ------------------------------------------------
gi|22792820|gb|BU496626.1|BU496 ------------------------------------------------

MAL13P1.84                      GATACTTGTAATTGCGTCAGCAATTTTTGATTTAATTATATCGTCATT
MAL13|MAL13P1.84                ------------------------------------------------
su_gi_contig_410                ------------------------------------------------
gi|22792820|gb|BU496626.1|BU496 ------------------------------------------------

MAL13P1.84                      AGAAAAGATATCACAGAATTGCTTATGATTTAATGCTATATGTTCAAA
MAL13|MAL13P1.84                ------------------------------------------------
su_gi_contig_410                ------------------------------------------------
gi|22792820|gb|BU496626.1|BU496 ------------------------------------------------

MAL13P1.84                      AGACATGAAACTATGTATAGTTGCTGGAATATTAACTGATATGTTATA
MAL13|MAL13P1.84                ------------------------------------------------
su_gi_contig_410                ------------------------------------------------
gi|22792820|gb|BU496626.1|BU496 ------------------------------------------------

MAL13P1.84                      CAATATTAAT
MAL13|MAL13P1.84                ----------
su_gi_contig_410                ----------
gi|22792820|gb|BU496626.1|BU496 ----------

;

endblock;
