# Supplementary material for: cDNA sequences reveal considerable gene prediction inaccuracy in the Plasmodium falciparum genome
Source: BMC Genomics. 2007 Jul 27;8:255. doi: 10.1186/1471-2164-8-255 (PMC1978503; doi:10.1186/1471-2164-8-255)
Supplement: Additional file 3 — Genes with cDNA sequences not matching predicted CDS perfectly. Aligned cDNA and predicted CDS sequences can be viewed by double clicking the hyper-linked gene names in the Excel file. [file 1471-2164-8-255-S3.zip › MAL7P1.108.TXT]

#NEXUS

[!This data assembled using Sequencher, from Gene Codes Corporation.]
begin data;
   dimensions ntax=4 nchar=2496;
   format datatype=dna gap=- interleave=yes;
   matrix

MAL7P1.108g               GTAAATATATAAAAATATGCCCATATTTACAAAACTTATGATTTATAC
Pfa3D7|chr7|MAL7P1.108|Pf ------------------------------------------------
SU_CLEAN_contig_7658      ------------------------------------------------
SU_CLEAN_contig_3521      ------------------------------------------------

MAL7P1.108g               ATTATGTTATATATATATATATATATATATATATATATGTATAAATTT
Pfa3D7|chr7|MAL7P1.108|Pf ------------------------------------------------
SU_CLEAN_contig_7658      ------------------------------------------------
SU_CLEAN_contig_3521      ------------------------------------------------

MAL7P1.108g               ATTTATTTTTTTTTTAATATTTGTAAAAAAAAATTAACGCGGGTACAT
Pfa3D7|chr7|MAL7P1.108|Pf ------------------------------------------------
SU_CLEAN_contig_7658      ------------------------------------------------
SU_CLEAN_contig_3521      ------------------------------------------------

MAL7P1.108g               TAATATATAATCCTAACGTATGACATTATTTTATGTATTAATAAATAT
Pfa3D7|chr7|MAL7P1.108|Pf ------------------------------------------------
SU_CLEAN_contig_7658      ------------------------------------------------
SU_CLEAN_contig_3521      ------------------------------------------------

MAL7P1.108g               TTTCTATTTGGAAAAAAAAAAAAACAAAAAACAAAAAACAATATATAT
Pfa3D7|chr7|MAL7P1.108|Pf ------------------------------------------------
SU_CLEAN_contig_7658      ------------------------------------------------
SU_CLEAN_contig_3521      ------------------------------------------------

MAL7P1.108g               ATAAAATATAAATATATATATATTATATGCGTATATTTATTTATATTC
Pfa3D7|chr7|MAL7P1.108|Pf ------------------------------------------------
SU_CLEAN_contig_7658      ------------------------------------------------
SU_CLEAN_contig_3521      ------------------------------------------------

MAL7P1.108g               ATTCATTATATTTTTACGACGTACCAGTTTTTTATTTTATTTTTATTT
Pfa3D7|chr7|MAL7P1.108|Pf ------------------------------------------------
SU_CLEAN_contig_7658      ------------------------------------------------
SU_CLEAN_contig_3521      ------------------------------------------------

MAL7P1.108g               TTATTTGTGTTTATGTGCATTTCATTTTTCTTTTTTTTTTTTAAATAA
Pfa3D7|chr7|MAL7P1.108|Pf ------------------------------------------------
SU_CLEAN_contig_7658      ------------------------------------------------
SU_CLEAN_contig_3521      ------------------------------------------------

MAL7P1.108g               ATATAACATTGTGGAAATATCTACAAAGGAATAAATAAATATATATAC
Pfa3D7|chr7|MAL7P1.108|Pf ------------------------------------------------
SU_CLEAN_contig_7658      ------------------------------------------------
SU_CLEAN_contig_3521      ------------------------------------------------

MAL7P1.108g               ACATAAAATATATATATATATGTATATATGTTAATTCTTATATATATA
Pfa3D7|chr7|MAL7P1.108|Pf ------------------------------------------------
SU_CLEAN_contig_7658      ------------------------------------------------
SU_CLEAN_contig_3521      ------------------------------------------------

MAL7P1.108g               TATATATATATATATTTCTTTTTTTTTTATTTATATTAATGATAGTTG
Pfa3D7|chr7|MAL7P1.108|Pf ------------------------------------------------
SU_CLEAN_contig_7658      ------------------------------------------------
SU_CLEAN_contig_3521      ------------------------------------------------

MAL7P1.108g               TTGAAATATTTTATAATGTTGTAGTGCAAAATACGTATATTTATTAGT
Pfa3D7|chr7|MAL7P1.108|Pf ------------------------------------------------
SU_CLEAN_contig_7658      ------------------------------------------------
SU_CLEAN_contig_3521      ------------------------------------------------

MAL7P1.108g               ATATGAATTTTTTTTTTTTTTTTTTTTTTTTTTTGGGAATATTTATAT
Pfa3D7|chr7|MAL7P1.108|Pf ------------------------------------------------
SU_CLEAN_contig_7658      ------------------------------------------------
SU_CLEAN_contig_3521      ------------------------------------------------

MAL7P1.108g               TATTATAAAGACAAAGAAAAAAAAATAAATAAAAAAAATATATGTATA
Pfa3D7|chr7|MAL7P1.108|Pf ------------------------------------------------
SU_CLEAN_contig_7658      ------------------------------------------------
SU_CLEAN_contig_3521      ------------------------------------------------

MAL7P1.108g               TATATATATATATATATAATAAAATAAATTAAAAAATAATTAATATAC
Pfa3D7|chr7|MAL7P1.108|Pf ------------------------------------------------
SU_CLEAN_contig_7658      ------------------------------------------------
SU_CLEAN_contig_3521      ------------------------------------------------

MAL7P1.108g               AATGGGGGAAAACAAAACAGAGAAATAAAAACAAATTAAAAAAATATA
Pfa3D7|chr7|MAL7P1.108|Pf ------------------------------------------------
SU_CLEAN_contig_7658      ------------------------------------------------
SU_CLEAN_contig_3521      ------------------------------------------------

MAL7P1.108g               TTTTGAACGTGTTATATAAATATAATTATATATTTGTATAATTATATA
Pfa3D7|chr7|MAL7P1.108|Pf ------------------------------------------------
SU_CLEAN_contig_7658      ------------------------------------------------
SU_CLEAN_contig_3521      ------------------------------------------------

MAL7P1.108g               TATATATTTATATATTATTTATATTTATAATTATAATTATCGGAATTG
Pfa3D7|chr7|MAL7P1.108|Pf ------------------------------------------------
SU_CLEAN_contig_7658      ------------------------------------------------
SU_CLEAN_contig_3521      ------------------------------------------------

MAL7P1.108g               TTATGATTTTATGATTTTTTTTTCTTTATACCATTAATTTTTCCTTTT
Pfa3D7|chr7|MAL7P1.108|Pf ------------------------------------------------
SU_CLEAN_contig_7658      ------------------------------------------------
SU_CLEAN_contig_3521      ------------------------------------------------

MAL7P1.108g               TTCCTTTTTTTTTTTTTTTTTTTTTTTTTTTTAATATGAAATATATTA
Pfa3D7|chr7|MAL7P1.108|Pf ------------------------------------------------
SU_CLEAN_contig_7658      -------------------------------------------TATTA
SU_CLEAN_contig_3521      ------------------------------------------------

MAL7P1.108g               CACACATTTATATGTTGAAAGAAAATAAAAAAACAGTGCAATGATGGA
Pfa3D7|chr7|MAL7P1.108|Pf ----------------------------------------ATGATGGA
SU_CLEAN_contig_7658      CACACATTTATATGTTGAAAGAAAATAAAAAAACAGTGCAATGATGGA
SU_CLEAN_contig_3521      ------------------------------------------------

MAL7P1.108g               AAGTTATTCAACATATGAATTTAAAGATAATTTAATTATAAAAATTAT
Pfa3D7|chr7|MAL7P1.108|Pf AAGTTATTCAACATATGAATTTAAAGATAATTTAATTATAAAAATTAT
SU_CLEAN_contig_7658      AAGTTATTCAACATATGAATTTAAAGATAATTTAATTATAAAAATTAT
SU_CLEAN_contig_3521      ------------------------------------------------

MAL7P1.108g               AAGAACTAATGATGTTAAAAAGAGATTTTACAGTTATACGGTAAGTTA
Pfa3D7|chr7|MAL7P1.108|Pf AAGAACTAATGATGTTAAAAAGAGATTTTACAGTTATACG--------
SU_CLEAN_contig_7658      AAGAACTAATGATGTTAAAAAGAGATTTTACAGTTATACG--------
SU_CLEAN_contig_3521      ------------------------------CAGTTATACG--------

MAL7P1.108g               TATAAAATATTTAATGATATTATAATGATATGAATGAAATATAAAAAA
Pfa3D7|chr7|MAL7P1.108|Pf ------------------------------------------------
SU_CLEAN_contig_7658      ------------------------------------------------
SU_CLEAN_contig_3521      ------------------------------------------------

MAL7P1.108g               TCGTTTATTTGATGTATTGTTGGTATTACAAAAAAGTAATGTATACAT
Pfa3D7|chr7|MAL7P1.108|Pf ------------------------------------------------
SU_CLEAN_contig_7658      ------------------------------------------------
SU_CLEAN_contig_3521      ------------------------------------------------

MAL7P1.108g               GAATATATAAATATATATATATATATATATATATATATATATATATAT
Pfa3D7|chr7|MAL7P1.108|Pf ------------------------------------------------
SU_CLEAN_contig_7658      ------------------------------------------------
SU_CLEAN_contig_3521      ------------------------------------------------

MAL7P1.108g               ATATAATACCCATCTATGTGTATATATTTCTTCTTCCTTGTGTTCTCG
Pfa3D7|chr7|MAL7P1.108|Pf ------------------------------------------------
SU_CLEAN_contig_7658      ------------------------------------------------
SU_CLEAN_contig_3521      ------------------------------------------------

MAL7P1.108g               TTGTAGGAATATATTTTGGAGTTTAAGGTTCTGAACAGTCAGAAAGTT
Pfa3D7|chr7|MAL7P1.108|Pf ------GAATATATTTTGGAGTTTAAGGTTCTGAACAGTCAGAAAGTT
SU_CLEAN_contig_7658      ------GAATATATTTTGGAGTTTAAGGTTCTGAACAGTCAGAAAGTT
SU_CLEAN_contig_3521      ------GAATATATTTTGGAGTTTAAGGTTCTGAACAGTCAGAAAGTT

MAL7P1.108g               CTGAAGAAAAGATATTCTGATTTTGTTACCTTTTATGATTTATTAAAA
Pfa3D7|chr7|MAL7P1.108|Pf CTGAAGAAAAGATATTCTGATTTTGTTACCTTTTATGATTTATTAAAA
SU_CLEAN_contig_7658      CTGAAGAAAAGATATTCTGATTTTGTTACCTTTTATGATTTATTAAAA
SU_CLEAN_contig_3521      CTGAAGAAAAGATATTCTGATTTTGTTACCTTTTATGATTTATTAAAA

MAL7P1.108g               AATGAGTTACTCACAAAATTCAGCGAATCCTTAGAAAAAATTAGTGTT
Pfa3D7|chr7|MAL7P1.108|Pf AATGAGTTACTCACAAAATTCAGCGAATCCTTAGAAAAAATTAGTGTT
SU_CLEAN_contig_7658      AATGAGTTACTCACAAAATTCAGCGAATCCTTAGAAAAAATTAGTGTT
SU_CLEAN_contig_3521      AATGAGTTACTCACAAAATTCAGCGAATCCTTAGAAAAAATTAGTGTT

MAL7P1.108g               CTTCCCTCCAAAAAAATATTCGGAAGGTTTAACTACAATTTTATAGAA
Pfa3D7|chr7|MAL7P1.108|Pf CTTCCCTCCAAAAAAATATTCGGAAGGTTTAACTACAATTTTATAGAA
SU_CLEAN_contig_7658      CTTCCCTCCAAAAAAATATTCGGAAGGTTTAACTACAATTTTATAGAA
SU_CLEAN_contig_3521      CTTCCCTCCAAAAAAATATTCGGAAGGTTTAACTACAATTTTATAGAA

MAL7P1.108g               GAGTAAGATAATAGAAAATAGAAAAAAATAAGAAATATTCACAATATA
Pfa3D7|chr7|MAL7P1.108|Pf GAGTAA------------------------------------------
SU_CLEAN_contig_7658      GA----------------------------------------------
SU_CLEAN_contig_3521      GA----------------------------------------------

MAL7P1.108g               TAGGACAAAATAAAAAAAAAAAAAATAAAAAAAATAAAAAAAAATAAA
Pfa3D7|chr7|MAL7P1.108|Pf ------------------------------------------------
SU_CLEAN_contig_7658      ------------------------------------------------
SU_CLEAN_contig_3521      ------------------------------------------------

MAL7P1.108g               AAAAAATAAAAAAAAATAAAAAAAAATAAAAAATAAAAAAAATGGCTA
Pfa3D7|chr7|MAL7P1.108|Pf ------------------------------------------------
SU_CLEAN_contig_7658      ------------------------------------------------
SU_CLEAN_contig_3521      ------------------------------------------------

MAL7P1.108g               GCTGTTAGCTAAAAATAAATATATTTTTTTTTTTTTTTTGCATTTACA
Pfa3D7|chr7|MAL7P1.108|Pf ------------------------------------------------
SU_CLEAN_contig_7658      ------------------------------------------------
SU_CLEAN_contig_3521      ------------------------------------------------

MAL7P1.108g               TAAAATATATGCATACATAAAATATATATTCATATATATATTCATATA
Pfa3D7|chr7|MAL7P1.108|Pf ------------------------------------------------
SU_CLEAN_contig_7658      ------------------------------------------------
SU_CLEAN_contig_3521      ------------------------------------------------

MAL7P1.108g               TATATATATATATATATATATATATATATATATATATATATATATATA
Pfa3D7|chr7|MAL7P1.108|Pf ------------------------------------------------
SU_CLEAN_contig_7658      ------------------------------------------------
SU_CLEAN_contig_3521      ------------------------------------------------

MAL7P1.108g               TATATATAATATAATATGTATATATTTTTTTTTAGACGAAGACAACAA
Pfa3D7|chr7|MAL7P1.108|Pf ------------------------------------------------
SU_CLEAN_contig_7658      -----------------------------------ACGAAGACAACAA
SU_CLEAN_contig_3521      -----------------------------------ACGAAGACAACAA

MAL7P1.108g               CTGGAATCCTTTTTAATGAATATAACGAAATATAAAAATGTGTACTTG
Pfa3D7|chr7|MAL7P1.108|Pf ------------------------------------------------
SU_CLEAN_contig_7658      CTGGAATCCTTTTTAATGAATATAACGAAATATAAAAATGTGTACTTG
SU_CLEAN_contig_3521      CTGGAATCCTTTTTAATGAATATAACGAAATATAAAAATGTGTACTTG

MAL7P1.108g               TGTGACAACTTCTACGAATTTTTGTGCTTAGATAATATAACAAAATAT
Pfa3D7|chr7|MAL7P1.108|Pf ------------------------------------------------
SU_CLEAN_contig_7658      TGTGACAACTTCTACGAATTTTTGTGCTTAGATAATATAACAAAATAT
SU_CLEAN_contig_3521      TGTGACAACTTCTACGAATTTTTGTGCTTAGATAATATAACAAAATAT

MAL7P1.108g               TTATACAAGTTAATGTGCACGAGGTTGGAAGATATTTGTAATATTCAA
Pfa3D7|chr7|MAL7P1.108|Pf ------------------------------------------------
SU_CLEAN_contig_7658      TTATACAAGTTAATGTGCACGAGGTTGGAAGATATTTGTAATATTCAA
SU_CLEAN_contig_3521      TTATACAAGTTAATGTGCACGAGGTTGGAAGATATTTGTAATATTCAA

MAL7P1.108g               AAGCTACTTAAGAAAATAAATTATATTTTATTCATGTCACGAAATAAT
Pfa3D7|chr7|MAL7P1.108|Pf ------------------------------------------------
SU_CLEAN_contig_7658      AAGCTACTTAAGAAAATAAATTATATTTTATTCATGTCACGAAATAAT
SU_CLEAN_contig_3521      AAGCTACTTAAGAAAATAAATTATATTTTATTCATGTCACGAAATAAT

MAL7P1.108g               ACATTGAAGAGTGCAGAATGTGATATTATAAATTATTTATATTATTTA
Pfa3D7|chr7|MAL7P1.108|Pf ------------------------------------------------
SU_CLEAN_contig_7658      ACATTGAAGAGTGCAGAATGTGATATTATAAATTATTTATATTATTTA
SU_CLEAN_contig_3521      ACATTGAAGAGTGCAGAATGTGATATTATAAATTATTTATATTATTTA

MAL7P1.108g               AAAGAAAATATAAAATTAAATAATGAAATAAAATTTTTTATATTAAAT
Pfa3D7|chr7|MAL7P1.108|Pf ------------------------------------------------
SU_CLEAN_contig_7658      AAAGAAAATATAAAATTAAATAATGAAATAAAATTTTTTATATTAAAT
SU_CLEAN_contig_3521      AAAGAAAATATAAAATTAAATAATGAAATAAAATTTTTTATATTAAAT

MAL7P1.108g               ATATTTCTTCATCATTTAACTTATACAAAAACATCAGAGAATTTATTG
Pfa3D7|chr7|MAL7P1.108|Pf ------------------------------------------------
SU_CLEAN_contig_7658      ATATTTCCTCATCATTTAACTTATACAAAAACATCAGAGAATTTATTG
SU_CLEAN_contig_3521      ATATTTCTTCATCATTTAACTTATACAAAAACATCAGAGAATTTATTG

MAL7P1.108g               AATGTTTCTTTGATGAGGTTTTCCTTTGATATTATTTATGAAAATTTA
Pfa3D7|chr7|MAL7P1.108|Pf ------------------------------------------------
SU_CLEAN_contig_7658      AATGTTTCTTTGATGAGGTTTTCCTTTGATATTATTTATGAAAATTTA
SU_CLEAN_contig_3521      AATGTTTCTTTGATGAGGTTTTCCTTTGATATTATTTATGAAAATTTA

MAL7P1.108g               TTAAGTAATAGTATAAATGAGGTTCTATTAAAAACATCTTCTGAAACC
Pfa3D7|chr7|MAL7P1.108|Pf ------------------------------------------------
SU_CLEAN_contig_7658      TTAAGTAATAGTATAAATGAGGTTCTATTAAAAACATCTTCTGAAACC
SU_CLEAN_contig_3521      TTAAGTAATAGTATAAATGAGGTTCTATTAAAAACATCTTCTGAAACC

MAL7P1.108g               ATATTACGAATTGTTGATAAAAGAAGTGATGTATTTTTAGATTATTTA
Pfa3D7|chr7|MAL7P1.108|Pf ------------------------------------------------
SU_CLEAN_contig_7658      ATATTACGAATTGTTGATAAAAGAAGTGATGTATTTTTAGATTATTTA
SU_CLEAN_contig_3521      ATATTACGAATTGTTGATAAAAGAAGTGATGTATTTTTAGATTATTTA

MAL7P1.108g               AAAATTTATAACTTTAAACAGATATGTATAATATTTAATCTGATAAAT
Pfa3D7|chr7|MAL7P1.108|Pf ------------------------------------------------
SU_CLEAN_contig_7658      AAAATTTATAACTTTAAACAGATATGTATAATATTTAATCTGATAAAT
SU_CLEAN_contig_3521      AAAATTTATAACTTTAAACAGATATGTATAATATTTAATCTGATAAAT

MAL7P1.108g               AAAAAGAAAGAAAGAAAAGATAATAAAAA-GATTGATAATATAGTATT
Pfa3D7|chr7|MAL7P1.108|Pf ------------------------------------------------
SU_CLEAN_contig_7658      AAAAAGAA-GAA------------------------------------
SU_CLEAN_contig_3521      AAAAAGAA-GAAGGAA-GGATAATAAAAAGGATTGATAATATAGTATT

MAL7P1.108g               TAATATATATATATTAATATCTTTATTATTATTATC-TTCTATACATA
Pfa3D7|chr7|MAL7P1.108|Pf ------------------------------------------------
SU_CLEAN_contig_7658      ------------------------------------------------
SU_CLEAN_contig_3521      TAATATATATATATTAATATCTTTATTATTATTATCCTTCTATACATA

MAL7P1.108g               TTAAAGATATTCAAAATTTTTTTATTATAAAAAATAATAATAATAATA
Pfa3D7|chr7|MAL7P1.108|Pf ------------------------------------------------
SU_CLEAN_contig_7658      ------------------------------------------------
SU_CLEAN_contig_3521      TTAAAGATATTCAAAATTTTTTTTTTT---------------------

MAL7P1.108g               
Pfa3D7|chr7|MAL7P1.108|Pf 
SU_CLEAN_contig_7658      
SU_CLEAN_contig_3521      

;

endblock;
