# Supplementary material for: cDNA sequences reveal considerable gene prediction inaccuracy in the Plasmodium falciparum genome
Source: BMC Genomics. 2007 Jul 27;8:255. doi: 10.1186/1471-2164-8-255 (PMC1978503; doi:10.1186/1471-2164-8-255)
Supplement: Additional file 3 — Genes with cDNA sequences not matching predicted CDS perfectly. Aligned cDNA and predicted CDS sequences can be viewed by double clicking the hyper-linked gene names in the Excel file. [file 1471-2164-8-255-S3.zip › MAL7P1.118.TXT]

#NEXUS

[!This data assembled using Sequencher, from Gene Codes Corporation.]
begin data;
   dimensions ntax=3 nchar=3212;
   format datatype=dna gap=- interleave=yes;
   matrix

MAL7P1.118g               ATATATATATATATTATAGTGTTCTTATAATATTTATATATTCATATT
Pfa3D7|chr7|MAL7P1.118|Pf ------------------------------------------------
SU_CLEAN_contig_2552      ------------------------------------------------

MAL7P1.118g               AATGCATACTTTACAATATATTGAAAAATAGAAAATTCACCTGAATAA
Pfa3D7|chr7|MAL7P1.118|Pf ------------------------------------------------
SU_CLEAN_contig_2552      ------------------------------------------------

MAL7P1.118g               ATCTAAGTGGTTCACATGAATTTTTTTTTTTTTTTTTTTTTTTCTTTC
Pfa3D7|chr7|MAL7P1.118|Pf ------------------------------------------------
SU_CLEAN_contig_2552      ------------------------------------------------

MAL7P1.118g               TTTCTTTCTTCCTAATAATAAAAATTTTCTATATAAACATTAAGGATA
Pfa3D7|chr7|MAL7P1.118|Pf ------------------------------------------------
SU_CLEAN_contig_2552      ------------------------------------------------

MAL7P1.118g               ATATATGCAATATATACATAATATATATATATATATATATATATATAT
Pfa3D7|chr7|MAL7P1.118|Pf ------------------------------------------------
SU_CLEAN_contig_2552      ------------------------------------------------

MAL7P1.118g               ATATATATATATATAACATATTTTTATTTATTTATTTTACTTATTATT
Pfa3D7|chr7|MAL7P1.118|Pf ------------------------------------------------
SU_CLEAN_contig_2552      ------------------------------------------------

MAL7P1.118g               ATTTTTATTTTTTAATAGAATGCTCAATATAAAATAAGCACTGTTGTG
Pfa3D7|chr7|MAL7P1.118|Pf ------------------------------------------------
SU_CLEAN_contig_2552      ------------------------------------------------

MAL7P1.118g               CACTGGATTTGTGGTTACATGTGCACACACTTATTTCGTTCTTATAAG
Pfa3D7|chr7|MAL7P1.118|Pf ------------------------------------------------
SU_CLEAN_contig_2552      ------------------------------------------------

MAL7P1.118g               TTTAAAAAAAAAAAAAAAAAATTAGGATTATTTAAAATTTATACAATA
Pfa3D7|chr7|MAL7P1.118|Pf ------------------------------------------------
SU_CLEAN_contig_2552      ------------------------------------------------

MAL7P1.118g               TATTAAAAATATAAAAATAAAAAGGTCGACTGAAAAATATTAAACAAT
Pfa3D7|chr7|MAL7P1.118|Pf ------------------------------------------------
SU_CLEAN_contig_2552      ------------------------------------------------

MAL7P1.118g               ATCATAAGTAAGACGTGGAAAGAGGGGTTAATATTTTATCACGAAATT
Pfa3D7|chr7|MAL7P1.118|Pf ------------------------------------------------
SU_CLEAN_contig_2552      ------------------------------------------------

MAL7P1.118g               ATATATACAAAAAAAATTATAAAATAATAAATACATAAATAAATATAT
Pfa3D7|chr7|MAL7P1.118|Pf ------------------------------------------------
SU_CLEAN_contig_2552      ------------------------------------------------

MAL7P1.118g               ATACGTATTTATGATATTTTTAAAAATACAAAAACAAATAAAATAAAA
Pfa3D7|chr7|MAL7P1.118|Pf ------------------------------------------------
SU_CLEAN_contig_2552      --------------TATTTTTAAAAATACAAAAACAAATAAAATAAAA

MAL7P1.118g               TAAAAATAAAAAATTGATAAAATGATAAAATGTTAAAATGATAAAATG
Pfa3D7|chr7|MAL7P1.118|Pf ------------------------------------------------
SU_CLEAN_contig_2552      TAAAAATAAAAAATTGATAAAATGATAAAATGTTAAAATGATAAAATG

MAL7P1.118g               CTAAAATAATAACCATGTATTTTTTGTTTTAATAAATATAATATAAGA
Pfa3D7|chr7|MAL7P1.118|Pf ------------------------------------------------
SU_CLEAN_contig_2552      CTAAAATAATAACCATGTATTTTTTGTTTTAATAA-------------

MAL7P1.118g               TTAAACATATATATTATATCTATATATATATATATATATATATATATA
Pfa3D7|chr7|MAL7P1.118|Pf ------------------------------------------------
SU_CLEAN_contig_2552      ------------------------------------------------

MAL7P1.118g               TATATAGATATAATATATATGTGTGTGTTATAAAATAATAATGATAAA
Pfa3D7|chr7|MAL7P1.118|Pf ------------------------------------------------
SU_CLEAN_contig_2552      -------ATATAATATATATGTGTGTGTTATAAAATAATAATGATAAA

MAL7P1.118g               CAAATTACACATATTATTAACAATAATTATTATATATTTATAATATAA
Pfa3D7|chr7|MAL7P1.118|Pf ------------------------------------------------
SU_CLEAN_contig_2552      CAAATTACACATATTATTAACAATAATTATTATATATTTATAATATAA

MAL7P1.118g               CAACTTTGTTATGCCTATATAAAATGGTCAGAGCTCTAATTATCTTCT
Pfa3D7|chr7|MAL7P1.118|Pf ------------------------------------------------
SU_CLEAN_contig_2552      CAACTTTGTTATGCCTATATAAAATGGTCAGAGCTCTAATTATCTTCT

MAL7P1.118g               TTCTTTTTCAAAACATTATTATTACTAATCGGATCATTTTTATGTGAA
Pfa3D7|chr7|MAL7P1.118|Pf ------------------------------------------------
SU_CLEAN_contig_2552      TTCTTTTTCAAAACATTATTATTACTAATCGGATCATTTTTATGTGAA

MAL7P1.118g               AAAGTAATATGCACATAATGTATTATTATGTATTTCTCACTCATATAT
Pfa3D7|chr7|MAL7P1.118|Pf ----------------------------------------TCATATAT
SU_CLEAN_contig_2552      AAA---------------------------------------------

MAL7P1.118g               TTGTCATATGCTCACCATTTTGTGTATCTTCCCTTTTAATATAATCTT
Pfa3D7|chr7|MAL7P1.118|Pf TTGTCATATGCTCACCATTTTGTGTATCTTCCCTTTTAATATAATCTT
SU_CLEAN_contig_2552      ------------------------------------------------

MAL7P1.118g               CTTTTGTAGATTGCCCCTTTTCATGTGCCTGATTAATATCATAAAAAA
Pfa3D7|chr7|MAL7P1.118|Pf CTTTTGTAGATTGCCCCTTTTCATGTGCCTGATTAATATCATAAAAAA
SU_CLEAN_contig_2552      ---------ATTGCCCCTTTTCATGTGCCTGATTAATATCATAAAAAA

MAL7P1.118g               TAGGAAACTTCAATATAGCTGCAATACCTGTTAAGGAATTTAATTGTT
Pfa3D7|chr7|MAL7P1.118|Pf TAGGAAACTTCAATATAGCTGCAATACCTGTTAAGGAATTTAATTGTT
SU_CLEAN_contig_2552      TAGGAAACTTCAATATAGCTGCAATACCTGTTAAGGAATTTAATTGTT

MAL7P1.118g               CACCTGATGTATGGTTATCTGAAAAAATATAAACTTGTCCTCCTGTAT
Pfa3D7|chr7|MAL7P1.118|Pf CACCTGATGTATGGTTATCTGAAAAAATATAAACTTGTCCTCCTGTAT
SU_CLEAN_contig_2552      CACCTGATGTATGGTTATCTGAAAAAATATAAACTTGTCCTCCTGTAT

MAL7P1.118g               TTTTTACATATTGTACTACCTGAACGTATTCCTTTCTAGTTTTAACAT
Pfa3D7|chr7|MAL7P1.118|Pf TTTTTACATATTGTACTACCTGAACGTATTCCTTTCTAGTTTTAACAT
SU_CLEAN_contig_2552      TTTTTACATATTGTACTACCTGAACGTATTCCTTTCTAGTTTTAACAT

MAL7P1.118g               CACAACTTCTAAACGTTTTATCAGTTATTAATAATGAATCTATAGCAT
Pfa3D7|chr7|MAL7P1.118|Pf CACAACTTCTAAACGTTTTATCAGTTATTAATAATGAATCTATAGCAT
SU_CLEAN_contig_2552      CACAACTTCTAAACGTTTTATCAGTTATTAATAATGAATCTATAGCAT

MAL7P1.118g               TTATTTTCGATGCATATTTGACTTCATCAGGACCATAACAAATTTTGT
Pfa3D7|chr7|MAL7P1.118|Pf TTATTTTCGATGCATATTTGACTTCATCAGGACCATAACAAATTTTGT
SU_CLEAN_contig_2552      TTATTTTCGATGCATATTTGACTTCATCAGGACCATAACAAATTTTGT

MAL7P1.118g               CTTCATTTTTTTCAAAAATTTTATAAAATTTATTTAAAATATCCACAT
Pfa3D7|chr7|MAL7P1.118|Pf CTTCATTTTTTTCAAAAATTTTATAAAATTTATTTAAAATATCCACAT
SU_CLEAN_contig_2552      CCTCATTTTTTTCAAAAATTTTATAAAATTTATTTAAAATATCCACAT

MAL7P1.118g               GTGATACAACTTTCAAGTTTAAAATTTGTTTTTTCATATTTTCATCAT
Pfa3D7|chr7|MAL7P1.118|Pf GTGATACAACTTTCAAGTTTAAAATTTGTTTTTTCATATTTTCATCAT
SU_CLEAN_contig_2552      GTGATACAACTTTCAAGTTTAAAATTTGTTTTTTCATATTTTCATCAT

MAL7P1.118g               TTAATATTTCATTTAAAGAATTTTTAAAAATATTAGACGTTTTTACAA
Pfa3D7|chr7|MAL7P1.118|Pf TTAATATTTCATTTAAAGAATTTTTAAAAATATTAGACGTTTTTACAA
SU_CLEAN_contig_2552      TTAATATTTCATTTAAAGAATTTTTAAAAATG----------------

MAL7P1.118g               TTAAAAATTTATTTTTTAATGTGAGAATATTCTTATCATTCTTCATAT
Pfa3D7|chr7|MAL7P1.118|Pf TTAAAAATTTATTTTTTAATGTGAGAATATTCTTATCATTCTTCATAT
SU_CLEAN_contig_2552      ------------------------------------------------

MAL7P1.118g               CTGATTTTTCATAGAGATAGCTAAAAAAATCATTTTTAAAAAAACCAG
Pfa3D7|chr7|MAL7P1.118|Pf CTGATTTTTCATAGAGATAGCTAAAAAAATCATTTTTAAAAAAACCAG
SU_CLEAN_contig_2552      ------------------------------------------------

MAL7P1.118g               GACCCCCTAAAACAATACATTTTATTTTCTCAAAATTAATACTTGAAT
Pfa3D7|chr7|MAL7P1.118|Pf GACCCCCTAAAACAATACATTTTATTTTCTCAAAATTAATACTTGAAT
SU_CLEAN_contig_2552      ------------------------------------------------

MAL7P1.118g               ATAAATTTTTTAATACAATATTAAAAAAATTCTCTAATGATTTTTTAT
Pfa3D7|chr7|MAL7P1.118|Pf ATAAATTTTTTAATACAATATTAAAAAAATTCTCTAATGATTTTTTAT
SU_CLEAN_contig_2552      ------------------------------------------------

MAL7P1.118g               ATGACGATGAATTATTTTTATCTTTTTTCTTATGTATTATCTTATTAA
Pfa3D7|chr7|MAL7P1.118|Pf ATGACGATGAATTATTTTTATCTTTTTTCTTATGTATTATCTTATTAA
SU_CLEAN_contig_2552      ------------------------------------------------

MAL7P1.118g               TACTAAAAACTGTTTTATATAATTGTTGTGTAAGTAAATACATATTAG
Pfa3D7|chr7|MAL7P1.118|Pf TACTAAAAACTGTTTTATATAATTGTTGTGTAAGTAAATACATATTAG
SU_CLEAN_contig_2552      ------------------------------------------------

MAL7P1.118g               CACGACCACAATCAATTAATAAAATAGCAATTTCACAATTATTCTTTA
Pfa3D7|chr7|MAL7P1.118|Pf CACGACCACAATCAATTAATAAAATAGCAATTTCACAATTATTCTTTA
SU_CLEAN_contig_2552      ------------------------------------------------

MAL7P1.118g               TATTAGTACATTCTTCTAATTTTTCTCTATGTATATGATCCCAGTTCT
Pfa3D7|chr7|MAL7P1.118|Pf TATTAGTACATTCTTCTAATTTTTCTCTATGTATATGATCCCAGTTCT
SU_CLEAN_contig_2552      ------------------------------------------------

MAL7P1.118g               TTTTCATAATTTTTATCTTATCATTAAGACCTATATCAAAAGTATGAT
Pfa3D7|chr7|MAL7P1.118|Pf TTTTCATAATTTTTATCTTATCATTAAGACCTATATCAAAAGTATGAT
SU_CLEAN_contig_2552      ------------------------------------------------

MAL7P1.118g               ACTGACCAATCTTAACATACTCATTTGCTTTGACATTTTTCCCTGATA
Pfa3D7|chr7|MAL7P1.118|Pf ACTGACCAATCTTAACATACTCATTTGCTTTGACATTTTTCCCTGATA
SU_CLEAN_contig_2552      ------------------------------------------------

MAL7P1.118g               CTCTTAAACTATTATTCTCACAATCAAAATCAATTTTAGTAATACACA
Pfa3D7|chr7|MAL7P1.118|Pf CTCTTAAACTATTATTCTCACAATCAAAATCAATTTTAGTAATACACA
SU_CLEAN_contig_2552      ------------------------------------------------

MAL7P1.118g               ATGTTAACATCAACTTTCTTATTTCAGTTACATATGAATTATTACCAA
Pfa3D7|chr7|MAL7P1.118|Pf ATGTTAACATCAACTTTCTTATTTCAGTTACATATGAATTATTACCAA
SU_CLEAN_contig_2552      ------------------------------------------------

MAL7P1.118g               TATCTTTTTGAACCTTTCTTGAAGTATAAGATTCTATTTCATCATTTA
Pfa3D7|chr7|MAL7P1.118|Pf TATCTTTTTGAACCTTTCTTGAAGTATAAGATTCTATTTCATCATTTA
SU_CLEAN_contig_2552      ------------------------------------------------

MAL7P1.118g               AACTTAACAAATTATACACTCCCCACAAATCATCATCCTCTTCCGTAA
Pfa3D7|chr7|MAL7P1.118|Pf AACTTAACAAATTATACACTCCCCACAAATCATCATCCTCTTCCGTAA
SU_CLEAN_contig_2552      ------------------------------------------------

MAL7P1.118g               TTAAACCGATAATCATCTTATCGTTATCACGCTTTCTGTATAACAACT
Pfa3D7|chr7|MAL7P1.118|Pf TTAAACCGATAATCATCTTATCGTTATCACGCTTTCTGTATAACAACT
SU_CLEAN_contig_2552      ------------------------------------------------

MAL7P1.118g               TCATCTTTTTCTAAATCACAAATATTATATATATATATATATATATAT
Pfa3D7|chr7|MAL7P1.118|Pf TCAT--------------------------------------------
SU_CLEAN_contig_2552      ------------------------------------------------

MAL7P1.118g               ATATATATATATATTGTATTGTATACAAAAAAAATAATAATAAAGTAA
Pfa3D7|chr7|MAL7P1.118|Pf ------------------------------------------------
SU_CLEAN_contig_2552      ------------------------------------------------

MAL7P1.118g               TATATTTAGGTCGTTATTTCATTTTTTATTTATAAATATCATCCTATA
Pfa3D7|chr7|MAL7P1.118|Pf ------------------------------------------------
SU_CLEAN_contig_2552      ------------------------------------------------

MAL7P1.118g               TTTTTTACCCATTATATATATATATATATATATATTTTATTTTTTCAA
Pfa3D7|chr7|MAL7P1.118|Pf ------------------------------------------------
SU_CLEAN_contig_2552      ------------------------------------------------

MAL7P1.118g               ATAATACTTCACAATCGTGATACATAAGAAATAAATAAATAAATAAAT
Pfa3D7|chr7|MAL7P1.118|Pf ------------------------------------------------
SU_CLEAN_contig_2552      ------------------------------------------------

MAL7P1.118g               ACATACATACATACATACATACATATATATATATATATATGTTATATT
Pfa3D7|chr7|MAL7P1.118|Pf ------------------------------------------------
SU_CLEAN_contig_2552      ------------------------------------------------

MAL7P1.118g               TATTAATTATTTTCTCTAGTAATAATTTTTAAAATATATTTTTTTTTA
Pfa3D7|chr7|MAL7P1.118|Pf ------------------------------------------------
SU_CLEAN_contig_2552      ------------------------------------------------

MAL7P1.118g               TTTTAATAATTTTTTATGCATCCTTATAAATCATTACTTTCATATATA
Pfa3D7|chr7|MAL7P1.118|Pf ------------------------------------------------
SU_CLEAN_contig_2552      ------------------------------------------------

MAL7P1.118g               GGGCAGAAGGTAAAAAAAAAAATAAAAATAAATATATAAATAAAATAA
Pfa3D7|chr7|MAL7P1.118|Pf ------------------------------------------------
SU_CLEAN_contig_2552      ------------------------------------------------

MAL7P1.118g               GAACAAAATACATTATACGTACATATATATAATAATTTATTATATATA
Pfa3D7|chr7|MAL7P1.118|Pf ------------------------------------------------
SU_CLEAN_contig_2552      ------------------------------------------------

MAL7P1.118g               TATATTATATAAATACTTCACTTGAAAATATCCCCAAAGGAATATTAA
Pfa3D7|chr7|MAL7P1.118|Pf ------------------------------------------------
SU_CLEAN_contig_2552      ------------------------------------------------

MAL7P1.118g               CTATTGAATAAATATTATTTGATTCTTAATACCAGATATACTATATTT
Pfa3D7|chr7|MAL7P1.118|Pf ------------------------------------------------
SU_CLEAN_contig_2552      ------------------------------------------------

MAL7P1.118g               TTTTTTGTTTTTCCTTTTTTTTTAATGAAATATTTTATTTTTAATTTC
Pfa3D7|chr7|MAL7P1.118|Pf ------------------------------------------------
SU_CLEAN_contig_2552      ------------------------------------------------

MAL7P1.118g               CTGAAAATAATATATATATATATATTATTTATCTGTTTAAATATTCTC
Pfa3D7|chr7|MAL7P1.118|Pf ------------------------------------------------
SU_CLEAN_contig_2552      ------------------------------------------------

MAL7P1.118g               CTTAATTTAGGAATAATAAAAATATAAGAAATTTCCCCTTATCTAATA
Pfa3D7|chr7|MAL7P1.118|Pf ------------------------------------------------
SU_CLEAN_contig_2552      ------------------------------------------------

MAL7P1.118g               TAAAGCATATATGTTAAAAATATATAATTATATCTTATTTTTAAACAT
Pfa3D7|chr7|MAL7P1.118|Pf ------------------------------------------------
SU_CLEAN_contig_2552      ------------------------------------------------

MAL7P1.118g               TTTTTTTTTTTTTTTTTCATTATTATTATATAAAGAAGTATATATAAA
Pfa3D7|chr7|MAL7P1.118|Pf ------------------------------------------------
SU_CLEAN_contig_2552      ------------------------------------------------

MAL7P1.118g               TCTTACAATTTTATAACAAACATATAAATGTTATATATTTTCCCTAAA
Pfa3D7|chr7|MAL7P1.118|Pf ------------------------------------------------
SU_CLEAN_contig_2552      ------------------------------------------------

MAL7P1.118g               ATACATAATATACAAATAATTCTAATTAAATTAACAGCATACCAAAAT
Pfa3D7|chr7|MAL7P1.118|Pf ------------------------------------------------
SU_CLEAN_contig_2552      ------------------------------------------------

MAL7P1.118g               AATGTGATATGCATTATAATTATACGTGAGCCTTAATTTTTAATATGA
Pfa3D7|chr7|MAL7P1.118|Pf ------------------------------------------------
SU_CLEAN_contig_2552      ------------------------------------------------

MAL7P1.118g               CAACTTATATTTCATATTACTATAAAAAAATTTAATACATTACC
Pfa3D7|chr7|MAL7P1.118|Pf --------------------------------------------
SU_CLEAN_contig_2552      --------------------------------------------

;

endblock;
