# Supplementary material for: cDNA sequences reveal considerable gene prediction inaccuracy in the Plasmodium falciparum genome
Source: BMC Genomics. 2007 Jul 27;8:255. doi: 10.1186/1471-2164-8-255 (PMC1978503; doi:10.1186/1471-2164-8-255)
Supplement: Additional file 3 — Genes with cDNA sequences not matching predicted CDS perfectly. Aligned cDNA and predicted CDS sequences can be viewed by double clicking the hyper-linked gene names in the Excel file. [file 1471-2164-8-255-S3.zip › MAL7P1.13.TXT]

#NEXUS

[!This data assembled using Sequencher, from Gene Codes Corporation.]
begin data;
   dimensions ntax=9 nchar=5022;
   format datatype=dna gap=- interleave=yes;
   matrix

MAL7P1.13                       GATGTTGACAATAAAGATGGTGCTGCGGACCAGCAGGTGGAAGAGATT
MAL7|MAL7P1.13                  ------------------------------------------------
su_gi_contig_1532               ------------------------------------------------
gi|22790888|gb|BU494704.1|BU494 ------------------------------------------------
gi|22791790|gb|BU495596.1|BU495 ------------------------------------------------
gi|22791789|gb|BU495595.1|BU495 ------------------------------------------------
gi|21543958|gb|BQ597232.1|BQ597 ------------------------------------------------
gi|22794720|gb|BU498526.1|BU498 ------------------------------------------------
gi|22793669|gb|BU497475.1|BU497 ------------------------------------------------

MAL7P1.13                       GTAGAAAACTGGGAGGACTTATTATAAAAAAAAAAAAAATAATAATAA
MAL7|MAL7P1.13                  ------------------------------------------------
su_gi_contig_1532               ------------------------------------------------
gi|22790888|gb|BU494704.1|BU494 ------------------------------------------------
gi|22791790|gb|BU495596.1|BU495 ------------------------------------------------
gi|22791789|gb|BU495595.1|BU495 ------------------------------------------------
gi|21543958|gb|BQ597232.1|BQ597 ------------------------------------------------
gi|22794720|gb|BU498526.1|BU498 ------------------------------------------------
gi|22793669|gb|BU497475.1|BU497 ------------------------------------------------

MAL7P1.13                       AAAAAACACATTTTAATTATAAAAAAAATATACATACATATATATATA
MAL7|MAL7P1.13                  ------------------------------------------------
su_gi_contig_1532               ------------------------------------------------
gi|22790888|gb|BU494704.1|BU494 ------------------------------------------------
gi|22791790|gb|BU495596.1|BU495 ------------------------------------------------
gi|22791789|gb|BU495595.1|BU495 ------------------------------------------------
gi|21543958|gb|BQ597232.1|BQ597 ------------------------------------------------
gi|22794720|gb|BU498526.1|BU498 ------------------------------------------------
gi|22793669|gb|BU497475.1|BU497 ------------------------------------------------

MAL7P1.13                       TATATATGTATACACATATTTTTGTAATAGTATTATAATTTTTCTATT
MAL7|MAL7P1.13                  ------------------------------------------------
su_gi_contig_1532               ------------------------------------------------
gi|22790888|gb|BU494704.1|BU494 ------------------------------------------------
gi|22791790|gb|BU495596.1|BU495 ------------------------------------------------
gi|22791789|gb|BU495595.1|BU495 ------------------------------------------------
gi|21543958|gb|BQ597232.1|BQ597 ------------------------------------------------
gi|22794720|gb|BU498526.1|BU498 ------------------------------------------------
gi|22793669|gb|BU497475.1|BU497 ------------------------------------------------

MAL7P1.13                       ATTTAAACATGAATAAAATGATTCAAAATAAATAAATTAATAAATAAA
MAL7|MAL7P1.13                  ------------------------------------------------
su_gi_contig_1532               ------------------------------------------------
gi|22790888|gb|BU494704.1|BU494 ------------------------------------------------
gi|22791790|gb|BU495596.1|BU495 ------------------------------------------------
gi|22791789|gb|BU495595.1|BU495 ------------------------------------------------
gi|21543958|gb|BQ597232.1|BQ597 ------------------------------------------------
gi|22794720|gb|BU498526.1|BU498 ------------------------------------------------
gi|22793669|gb|BU497475.1|BU497 ------------------------------------------------

MAL7P1.13                       TTAAATAAATAAAATAAACTGTAATTTCATGTACTAATATTTTTTCCT
MAL7|MAL7P1.13                  ------------------------------------------------
su_gi_contig_1532               ------------------------------------------------
gi|22790888|gb|BU494704.1|BU494 ------------------------------------------------
gi|22791790|gb|BU495596.1|BU495 ------------------------------------------------
gi|22791789|gb|BU495595.1|BU495 ------------------------------------------------
gi|21543958|gb|BQ597232.1|BQ597 ------------------------------------------------
gi|22794720|gb|BU498526.1|BU498 ------------------------------------------------
gi|22793669|gb|BU497475.1|BU497 ------------------------------------------------

MAL7P1.13                       ATCCAAATAAATTTATATATGTAATATTTTTATATATAATTAAATTAT
MAL7|MAL7P1.13                  ------------------------------------------------
su_gi_contig_1532               ------------------------------------------------
gi|22790888|gb|BU494704.1|BU494 ------------------------------------------------
gi|22791790|gb|BU495596.1|BU495 ------------------------------------------------
gi|22791789|gb|BU495595.1|BU495 ------------------------------------------------
gi|21543958|gb|BQ597232.1|BQ597 ------------------------------------------------
gi|22794720|gb|BU498526.1|BU498 ------------------------------------------------
gi|22793669|gb|BU497475.1|BU497 ------------------------------------------------

MAL7P1.13                       TTTAATTAAAAACTTCTTTTTTTTATATATTATATAAAAATATAACCC
MAL7|MAL7P1.13                  ------------------------------------------------
su_gi_contig_1532               ------------------------------------------------
gi|22790888|gb|BU494704.1|BU494 ------------------------------------------------
gi|22791790|gb|BU495596.1|BU495 ------------------------------------------------
gi|22791789|gb|BU495595.1|BU495 ------------------------------------------------
gi|21543958|gb|BQ597232.1|BQ597 ------------------------------------------------
gi|22794720|gb|BU498526.1|BU498 ------------------------------------------------
gi|22793669|gb|BU497475.1|BU497 ------------------------------------------------

MAL7P1.13                       ATTAATAATAATAAAAAAAAAAAAATATATATATATATATATATAATA
MAL7|MAL7P1.13                  ------------------------------------------------
su_gi_contig_1532               ------------------------------------------------
gi|22790888|gb|BU494704.1|BU494 ------------------------------------------------
gi|22791790|gb|BU495596.1|BU495 ------------------------------------------------
gi|22791789|gb|BU495595.1|BU495 ------------------------------------------------
gi|21543958|gb|BQ597232.1|BQ597 ------------------------------------------------
gi|22794720|gb|BU498526.1|BU498 ------------------------------------------------
gi|22793669|gb|BU497475.1|BU497 ------------------------------------------------

MAL7P1.13                       TATATATAAACATATTATTTATAATAATAATAATCCCAATTTTTGTAT
MAL7|MAL7P1.13                  ------------------------------------------------
su_gi_contig_1532               ------------------------------------------------
gi|22790888|gb|BU494704.1|BU494 ------------------------------------------------
gi|22791790|gb|BU495596.1|BU495 ------------------------------------------------
gi|22791789|gb|BU495595.1|BU495 ------------------------------------------------
gi|21543958|gb|BQ597232.1|BQ597 ------------------------------------------------
gi|22794720|gb|BU498526.1|BU498 ------------------------------------------------
gi|22793669|gb|BU497475.1|BU497 ------------------------------------------------

MAL7P1.13                       TCTTTATAATTTTTTATTTTTTTTATTTTTTTATTTTTTTTATTTTTT
MAL7|MAL7P1.13                  ------------------------------------------------
su_gi_contig_1532               ------------------------------------------------
gi|22790888|gb|BU494704.1|BU494 ------------------------------------------------
gi|22791790|gb|BU495596.1|BU495 ------------------------------------------------
gi|22791789|gb|BU495595.1|BU495 ------------------------------------------------
gi|21543958|gb|BQ597232.1|BQ597 ------------------------------------------------
gi|22794720|gb|BU498526.1|BU498 ------------------------------------------------
gi|22793669|gb|BU497475.1|BU497 ------------------------------------------------

MAL7P1.13                       TTTTTTTAACTTATATTATTTTTTTCCTTTAAATGTTGAACATATAAA
MAL7|MAL7P1.13                  ------------------------------------------------
su_gi_contig_1532               ------------------------------------------------
gi|22790888|gb|BU494704.1|BU494 ------------------------------------------------
gi|22791790|gb|BU495596.1|BU495 ------------------------------------------------
gi|22791789|gb|BU495595.1|BU495 ------------------------------------------------
gi|21543958|gb|BQ597232.1|BQ597 ------------------------------------------------
gi|22794720|gb|BU498526.1|BU498 ------------------------------------------------
gi|22793669|gb|BU497475.1|BU497 ------------------------------------------------

MAL7P1.13                       TTATTAATATTCCACTTTTATGTGTTTATATTTAGTGCATCGGTAGTA
MAL7|MAL7P1.13                  ------------------------------------------------
su_gi_contig_1532               ------------------------------------------------
gi|22790888|gb|BU494704.1|BU494 ------------------------------------------------
gi|22791790|gb|BU495596.1|BU495 ------------------------------------------------
gi|22791789|gb|BU495595.1|BU495 ------------------------------------------------
gi|21543958|gb|BQ597232.1|BQ597 ------------------------------------------------
gi|22794720|gb|BU498526.1|BU498 ------------------------------------------------
gi|22793669|gb|BU497475.1|BU497 ------------------------------------------------

MAL7P1.13                       TATATTTTGTATATTAAACTATAAATATTAGAACTACCAACTTGTTAA
MAL7|MAL7P1.13                  ------------------------------------------------
su_gi_contig_1532               ------------------------------------------------
gi|22790888|gb|BU494704.1|BU494 ------------------------------------------------
gi|22791790|gb|BU495596.1|BU495 ------------------------------------------------
gi|22791789|gb|BU495595.1|BU495 ------------------------------------------------
gi|21543958|gb|BQ597232.1|BQ597 ------------------------------------------------
gi|22794720|gb|BU498526.1|BU498 ------------------------------------------------
gi|22793669|gb|BU497475.1|BU497 ------------------------------------------------

MAL7P1.13                       TAATATATTATATATATATATATATATATATATAATATTTTTAAACTG
MAL7|MAL7P1.13                  ------------------------------------------------
su_gi_contig_1532               ------------------------------------------------
gi|22790888|gb|BU494704.1|BU494 ------------------------------------------------
gi|22791790|gb|BU495596.1|BU495 ------------------------------------------------
gi|22791789|gb|BU495595.1|BU495 ------------------------------------------------
gi|21543958|gb|BQ597232.1|BQ597 ------------------------------------------------
gi|22794720|gb|BU498526.1|BU498 ------------------------------------------------
gi|22793669|gb|BU497475.1|BU497 ------------------------------------------------

MAL7P1.13                       TACTTTTATAAACACTTATTAAAATTTTGGATATACAAAAGTTAATAC
MAL7|MAL7P1.13                  ------------------------------------------------
su_gi_contig_1532               ------------------------------------------------
gi|22790888|gb|BU494704.1|BU494 ------------------------------------------------
gi|22791790|gb|BU495596.1|BU495 ------------------------------------------------
gi|22791789|gb|BU495595.1|BU495 ------------------------------------------------
gi|21543958|gb|BQ597232.1|BQ597 ------------------------------------------------
gi|22794720|gb|BU498526.1|BU498 ------------------------------------------------
gi|22793669|gb|BU497475.1|BU497 ------------------------------------------------

MAL7P1.13                       AATATATAAAATATTCTTATTTTGATGGATAATTATTTTCTTTTCTTA
MAL7|MAL7P1.13                  ------------------------------------------------
su_gi_contig_1532               ------------------------------------------------
gi|22790888|gb|BU494704.1|BU494 ------------------------------------------------
gi|22791790|gb|BU495596.1|BU495 ------------------------------------------------
gi|22791789|gb|BU495595.1|BU495 ------------------------------------------------
gi|21543958|gb|BQ597232.1|BQ597 ------------------------------------------------
gi|22794720|gb|BU498526.1|BU498 ------------------------------------------------
gi|22793669|gb|BU497475.1|BU497 ------------------------------------------------

MAL7P1.13                       TATAGTATTTATATGATTAACACACATATGTGTATTAATATTTGAATT
MAL7|MAL7P1.13                  ------------------------------------------------
su_gi_contig_1532               ------------------------------------------------
gi|22790888|gb|BU494704.1|BU494 ------------------------------------------------
gi|22791790|gb|BU495596.1|BU495 ------------------------------------------------
gi|22791789|gb|BU495595.1|BU495 ------------------------------------------------
gi|21543958|gb|BQ597232.1|BQ597 ------------------------------------------------
gi|22794720|gb|BU498526.1|BU498 ------------------------------------------------
gi|22793669|gb|BU497475.1|BU497 ------------------------------------------------

MAL7P1.13                       CGATAATTATATATTTTAATATTAAATCTGGAAGATGAACTTTTATTT
MAL7|MAL7P1.13                  ------------------------------------------------
su_gi_contig_1532               ------------------------------------------------
gi|22790888|gb|BU494704.1|BU494 ------------------------------------------------
gi|22791790|gb|BU495596.1|BU495 ------------------------------------------------
gi|22791789|gb|BU495595.1|BU495 ------------------------------------------------
gi|21543958|gb|BQ597232.1|BQ597 ------------------------------------------------
gi|22794720|gb|BU498526.1|BU498 ------------------------------------------------
gi|22793669|gb|BU497475.1|BU497 ------------------------------------------------

MAL7P1.13                       TTATAACATTTCTGGGGGTATAAATATACATACATTAAATATATAAAC
MAL7|MAL7P1.13                  ------------------------------------------------
su_gi_contig_1532               ------------------------------------------------
gi|22790888|gb|BU494704.1|BU494 ------------------------------------------------
gi|22791790|gb|BU495596.1|BU495 ------------------------------------------------
gi|22791789|gb|BU495595.1|BU495 ------------------------------------------------
gi|21543958|gb|BQ597232.1|BQ597 ------------------------------------------------
gi|22794720|gb|BU498526.1|BU498 ------------------------------------------------
gi|22793669|gb|BU497475.1|BU497 ------------------------------------------------

MAL7P1.13                       GTTATTAAAATGTAATCACTGAATAATAAACAGAAAAATAAGAAAAAT
MAL7|MAL7P1.13                  ------------------------------------------------
su_gi_contig_1532               ------------------------------------------------
gi|22790888|gb|BU494704.1|BU494 ------------------------------------------------
gi|22791790|gb|BU495596.1|BU495 ------------------------------------------------
gi|22791789|gb|BU495595.1|BU495 ------------------------------------------------
gi|21543958|gb|BQ597232.1|BQ597 ------------------------------------------------
gi|22794720|gb|BU498526.1|BU498 ------------------------------------------------
gi|22793669|gb|BU497475.1|BU497 ------------------------------------------------

MAL7P1.13                       AAGAAAAATAAGAAAAATACATAAATATATATATATATATATATATAA
MAL7|MAL7P1.13                  ------------------------------------------------
su_gi_contig_1532               ------------------------------------------------
gi|22790888|gb|BU494704.1|BU494 ------------------------------------------------
gi|22791790|gb|BU495596.1|BU495 ------------------------------------------------
gi|22791789|gb|BU495595.1|BU495 ------------------------------------------------
gi|21543958|gb|BQ597232.1|BQ597 ------------------------------------------------
gi|22794720|gb|BU498526.1|BU498 ------------------------------------------------
gi|22793669|gb|BU497475.1|BU497 ------------------------------------------------

MAL7P1.13                       CATATGCAGTATCATTTTTCCAAAAAAAAAAAATTATAATTATCTTCA
MAL7|MAL7P1.13                  ------------------------------------------------
su_gi_contig_1532               ------------------------------------------------
gi|22790888|gb|BU494704.1|BU494 ------------------------------------------------
gi|22791790|gb|BU495596.1|BU495 ------------------------------------------------
gi|22791789|gb|BU495595.1|BU495 ------------------------------------------------
gi|21543958|gb|BQ597232.1|BQ597 ------------------------------------------------
gi|22794720|gb|BU498526.1|BU498 ------------------------------------------------
gi|22793669|gb|BU497475.1|BU497 ------------------------------------------------

MAL7P1.13                       TTTTTTTTTTTTTTTTTAATGTAATAAAAGAACACTGCATAAACATAT
MAL7|MAL7P1.13                  ------------------------------------------------
su_gi_contig_1532               ------------------------------------------------
gi|22790888|gb|BU494704.1|BU494 ------------------------------------------------
gi|22791790|gb|BU495596.1|BU495 ------------------------------------------------
gi|22791789|gb|BU495595.1|BU495 ------------------------------------------------
gi|21543958|gb|BQ597232.1|BQ597 ------------------------------------------------
gi|22794720|gb|BU498526.1|BU498 ------------------------------------------------
gi|22793669|gb|BU497475.1|BU497 ------------------------------------------------

MAL7P1.13                       ATTTAATAAAAAAAAAAAAATTTCATTTTATATATATATATATATATA
MAL7|MAL7P1.13                  ------------------------------------------------
su_gi_contig_1532               ------------------------------------------------
gi|22790888|gb|BU494704.1|BU494 ------------------------------------------------
gi|22791790|gb|BU495596.1|BU495 ------------------------------------------------
gi|22791789|gb|BU495595.1|BU495 ------------------------------------------------
gi|21543958|gb|BQ597232.1|BQ597 ------------------------------------------------
gi|22794720|gb|BU498526.1|BU498 ------------------------------------------------
gi|22793669|gb|BU497475.1|BU497 ------------------------------------------------

MAL7P1.13                       TATATATATATATATATATATATTCACAATGATAGTTTTGTTAAGAAT
MAL7|MAL7P1.13                  ------------------------------------------------
su_gi_contig_1532               ------------------------------------------------
gi|22790888|gb|BU494704.1|BU494 ------------------------------------------------
gi|22791790|gb|BU495596.1|BU495 ------------------------------------------------
gi|22791789|gb|BU495595.1|BU495 ------------------------------------------------
gi|21543958|gb|BQ597232.1|BQ597 ------------------------------------------------
gi|22794720|gb|BU498526.1|BU498 ------------------------------------------------
gi|22793669|gb|BU497475.1|BU497 ------------------------------------------------

MAL7P1.13                       ATATAAATATATTATATGTATACACATTTTTCACATTTTTTTTTTTAT
MAL7|MAL7P1.13                  ------------------------------------------------
su_gi_contig_1532               ------------------------------------------------
gi|22790888|gb|BU494704.1|BU494 ------------------------------------------------
gi|22791790|gb|BU495596.1|BU495 ------------------------------------------------
gi|22791789|gb|BU495595.1|BU495 ------------------------------------------------
gi|21543958|gb|BQ597232.1|BQ597 ------------------------------------------------
gi|22794720|gb|BU498526.1|BU498 ------------------------------------------------
gi|22793669|gb|BU497475.1|BU497 ------------------------------------------------

MAL7P1.13                       TTTTATCTTGCACAGCGTTTCAGCACAACCTTTATCATAAACATCACC
MAL7|MAL7P1.13                  ------------------------------------------------
su_gi_contig_1532               ------------------------------------------------
gi|22790888|gb|BU494704.1|BU494 ------------------------------------------------
gi|22791790|gb|BU495596.1|BU495 ------------------------------------------------
gi|22791789|gb|BU495595.1|BU495 ------------------------------------------------
gi|21543958|gb|BQ597232.1|BQ597 ------------------------------------------------
gi|22794720|gb|BU498526.1|BU498 ------------------------------------------------
gi|22793669|gb|BU497475.1|BU497 ------------------------------------------------

MAL7P1.13                       TTTAAAAAAAATATATATATATATATATATATATATAATATTTCTAAC
MAL7|MAL7P1.13                  ------------------------------------------------
su_gi_contig_1532               ------------------------------------------------
gi|22790888|gb|BU494704.1|BU494 ------------------------------------------------
gi|22791790|gb|BU495596.1|BU495 ------------------------------------------------
gi|22791789|gb|BU495595.1|BU495 ------------------------------------------------
gi|21543958|gb|BQ597232.1|BQ597 ------------------------------------------------
gi|22794720|gb|BU498526.1|BU498 ------------------------------------------------
gi|22793669|gb|BU497475.1|BU497 ------------------------------------------------

MAL7P1.13                       ATTTTATCCAGAAATAATAATTGTTAAACTTACAAAAAAATATTTAAA
MAL7|MAL7P1.13                  ------------------------------------------------
su_gi_contig_1532               ------------------------------------------------
gi|22790888|gb|BU494704.1|BU494 ------------------------------------------------
gi|22791790|gb|BU495596.1|BU495 ------------------------------------------------
gi|22791789|gb|BU495595.1|BU495 ------------------------------------------------
gi|21543958|gb|BQ597232.1|BQ597 ------------------------------------------------
gi|22794720|gb|BU498526.1|BU498 ------------------------------------------------
gi|22793669|gb|BU497475.1|BU497 ------------------------------------------------

MAL7P1.13                       ATATCATTATTTTTATATGTGCATAATATAATATATATATATATATAT
MAL7|MAL7P1.13                  ------------------------------------------------
su_gi_contig_1532               ------------------------------------------------
gi|22790888|gb|BU494704.1|BU494 ------------------------------------------------
gi|22791790|gb|BU495596.1|BU495 ------------------------------------------------
gi|22791789|gb|BU495595.1|BU495 ------------------------------------------------
gi|21543958|gb|BQ597232.1|BQ597 ------------------------------------------------
gi|22794720|gb|BU498526.1|BU498 ------------------------------------------------
gi|22793669|gb|BU497475.1|BU497 ------------------------------------------------

MAL7P1.13                       ATATATATATATATGTTTGTCTAAAAATACCAAAAAAAATTAAATTTT
MAL7|MAL7P1.13                  ------------ATGTTT------------------------------
su_gi_contig_1532               ---------------------TAAAAATACCAAAAAAAATTAAATTTT
gi|22790888|gb|BU494704.1|BU494 ---------------------TAAAAATACCAAAAAAAATTAAATTTT
gi|22791790|gb|BU495596.1|BU495 ------------------------------------------------
gi|22791789|gb|BU495595.1|BU495 ------------------------------------------------
gi|21543958|gb|BQ597232.1|BQ597 ------------------------------------------------
gi|22794720|gb|BU498526.1|BU498 ------------------------------------------------
gi|22793669|gb|BU497475.1|BU497 ------------------------------------------------

MAL7P1.13                       TTTTCATATATAATGTAATTTCCTTTCATTCATATTTATTAAGATTAT
MAL7|MAL7P1.13                  ------------------------------------------------
su_gi_contig_1532               TTTTCATATATAATGTAATTTCCTTTCATTCATATTTATTAAGATTAT
gi|22790888|gb|BU494704.1|BU494 TTTTCATATATAATGTAATTTCCTTTCATTCATATTTATTAAGATTAT
gi|22791790|gb|BU495596.1|BU495 ---------------------------------------------TAT
gi|22791789|gb|BU495595.1|BU495 ---------------------------------------------TAT
gi|21543958|gb|BQ597232.1|BQ597 ------------------------------------------------
gi|22794720|gb|BU498526.1|BU498 ------------------------------------------------
gi|22793669|gb|BU497475.1|BU497 ------------------------------------------------

MAL7P1.13                       AAAATGGGTAAGTAATATTAACATATATTTATAAATATATATATATAT
MAL7|MAL7P1.13                  ------------------------------------------------
su_gi_contig_1532               AAAATGG-----------------------------------------
gi|22790888|gb|BU494704.1|BU494 AAAATGG-----------------------------------------
gi|22791790|gb|BU495596.1|BU495 AAAATGG-----------------------------------------
gi|22791789|gb|BU495595.1|BU495 AAAATGG-----------------------------------------
gi|21543958|gb|BQ597232.1|BQ597 ------------------------------------------------
gi|22794720|gb|BU498526.1|BU498 ------------------------------------------------
gi|22793669|gb|BU497475.1|BU497 ------------------------------------------------

MAL7P1.13                       ATATATATATATTCATGTACATATTTATATTTTTCATTTATAGAAGAA
MAL7|MAL7P1.13                  ------------------------------------------------
su_gi_contig_1532               -------------------------------------------AAGAA
gi|22790888|gb|BU494704.1|BU494 -------------------------------------------AAGAA
gi|22791790|gb|BU495596.1|BU495 -------------------------------------------AAGAA
gi|22791789|gb|BU495595.1|BU495 -------------------------------------------AAGAA
gi|21543958|gb|BQ597232.1|BQ597 ------------------------------------------------
gi|22794720|gb|BU498526.1|BU498 ------------------------------------------------
gi|22793669|gb|BU497475.1|BU497 ------------------------------------------------

MAL7P1.13                       TTGAATAAAAGTGGCATTTACAGTAAACAATTTTCTCTCAGTCAAAAT
MAL7|MAL7P1.13                  ------------------------------------------------
su_gi_contig_1532               TTGAATAAAAGTGGCATTTACAGTAAACAATTTTCTCTCAGTCAAAAT
gi|22790888|gb|BU494704.1|BU494 TTGAATAAAAGTGGCATTTACAGTAAACAATTTTCTCTCAGTCAAAAT
gi|22791790|gb|BU495596.1|BU495 TTGAATAAAAGTGGCATTTACAGTAAACAATTTTCTCTCAGTCAAAAT
gi|22791789|gb|BU495595.1|BU495 TTGAATAAAAGTGGCATTTACAGTAAACAATTTTCTCTCAGTCAAAAT
gi|21543958|gb|BQ597232.1|BQ597 ------------------------------------------------
gi|22794720|gb|BU498526.1|BU498 ------------------------------------------------
gi|22793669|gb|BU497475.1|BU497 ------------------------------------------------

MAL7P1.13                       AAACACAATAGTGTACAGAAAAAAAAAAAAAAATAATAAACTTATATA
MAL7|MAL7P1.13                  ------------------------------------------------
su_gi_contig_1532               AAACACAATAGT------------------------------------
gi|22790888|gb|BU494704.1|BU494 AAACACAATAGT------------------------------------
gi|22791790|gb|BU495596.1|BU495 AAACACAATAGT------------------------------------
gi|22791789|gb|BU495595.1|BU495 AAACACAATAGT------------------------------------
gi|21543958|gb|BQ597232.1|BQ597 ------------------------------------------------
gi|22794720|gb|BU498526.1|BU498 ------------------------------------------------
gi|22793669|gb|BU497475.1|BU497 ------------------------------------------------

MAL7P1.13                       TATATATATATATATATTTATTTATTTATTTATTTATTTATTTATTTA
MAL7|MAL7P1.13                  ------------------------------------------------
su_gi_contig_1532               ------------------------------------------------
gi|22790888|gb|BU494704.1|BU494 ------------------------------------------------
gi|22791790|gb|BU495596.1|BU495 ------------------------------------------------
gi|22791789|gb|BU495595.1|BU495 ------------------------------------------------
gi|21543958|gb|BQ597232.1|BQ597 ------------------------------------------------
gi|22794720|gb|BU498526.1|BU498 ------------------------------------------------
gi|22793669|gb|BU497475.1|BU497 ------------------------------------------------

MAL7P1.13                       TTTATTTATTTATTTATTTATTTATTTATTTATATAATGACATATCAC
MAL7|MAL7P1.13                  ------------------------------------------------
su_gi_contig_1532               ------------------------------------------------
gi|22790888|gb|BU494704.1|BU494 ------------------------------------------------
gi|22791790|gb|BU495596.1|BU495 ------------------------------------------------
gi|22791789|gb|BU495595.1|BU495 ------------------------------------------------
gi|21543958|gb|BQ597232.1|BQ597 ------------------------------------------------
gi|22794720|gb|BU498526.1|BU498 ------------------------------------------------
gi|22793669|gb|BU497475.1|BU497 ------------------------------------------------

MAL7P1.13                       TTTCTGTCTTTACATTTTCTTGTTCTTCTGGAACCTTAGCTTAACATT
MAL7|MAL7P1.13                  ------------------------------------------------
su_gi_contig_1532               ------------------------------------------------
gi|22790888|gb|BU494704.1|BU494 ------------------------------------------------
gi|22791790|gb|BU495596.1|BU495 ------------------------------------------------
gi|22791789|gb|BU495595.1|BU495 ------------------------------------------------
gi|21543958|gb|BQ597232.1|BQ597 ------------------------------------------------
gi|22794720|gb|BU498526.1|BU498 ------------------------------------------------
gi|22793669|gb|BU497475.1|BU497 ------------------------------------------------

MAL7P1.13                       TACCTTCATGTAAATTTTCCTTTTTAGGAGAGACTACAAAGATTAGAG
MAL7|MAL7P1.13                  ---------------------------GAGAGACTACAAAGATTAGAG
su_gi_contig_1532               ---------------------------GAGAGACTACAAAGATTAGAG
gi|22790888|gb|BU494704.1|BU494 ---------------------------GAGAGACTACAAAGATTAGAG
gi|22791790|gb|BU495596.1|BU495 ---------------------------GAGAGACTACAAAGATTAGAG
gi|22791789|gb|BU495595.1|BU495 ---------------------------GAGAGACTACAAAGATTAGAG
gi|21543958|gb|BQ597232.1|BQ597 ------------------------------------------------
gi|22794720|gb|BU498526.1|BU498 ------------------------------------------------
gi|22793669|gb|BU497475.1|BU497 ------------------------------------------------

MAL7P1.13                       AAAAGATTAAGTGGCTTACATTTCAGTATCGAGTTACAAAAAAATGAA
MAL7|MAL7P1.13                  AAAAGATTAAGTGGCTTACATTTCAGTATCGAGTTACAAAAAAATGAA
su_gi_contig_1532               AAAAGATTAAGTGGCTTACATTTCAGTATCGAGTTACAAAAAAATGAA
gi|22790888|gb|BU494704.1|BU494 AAAAGATTAAGTGGCTTACATTTCAGTATCGAGTTACAAAAAAATGAA
gi|22791790|gb|BU495596.1|BU495 AAAAGATTAAGTGGCTTACATTTCAGTATCGAGTTACA----------
gi|22791789|gb|BU495595.1|BU495 AAAAGATTAAGTGGCTTACATTTCAGTATCGAGTTACAAAA-------
gi|21543958|gb|BQ597232.1|BQ597 ------------------------------------------------
gi|22794720|gb|BU498526.1|BU498 ------------------------------------------------
gi|22793669|gb|BU497475.1|BU497 ------------------------------------------------

MAL7P1.13                       AAAATAGATGTAATAAAAAATAAACACAATGTAACATTTATTCTATAT
MAL7|MAL7P1.13                  AAAATAGATGTAATAAAAAATAAACACAAT------------------
su_gi_contig_1532               AAAATAGAT---------------------------------------
gi|22790888|gb|BU494704.1|BU494 AAAATAGAT---------------------------------------
gi|22791790|gb|BU495596.1|BU495 ------------------------------------------------
gi|22791789|gb|BU495595.1|BU495 ------------------------------------------------
gi|21543958|gb|BQ597232.1|BQ597 ------------------------------------------------
gi|22794720|gb|BU498526.1|BU498 ------------------------------------------------
gi|22793669|gb|BU497475.1|BU497 ------------------------------------------------

MAL7P1.13                       ATATATATATATATATATATATATATATATATATTTTTTTTTTTTTCC
MAL7|MAL7P1.13                  ------------------------------------------------
su_gi_contig_1532               ------------------------------------------------
gi|22790888|gb|BU494704.1|BU494 ------------------------------------------------
gi|22791790|gb|BU495596.1|BU495 ------------------------------------------------
gi|22791789|gb|BU495595.1|BU495 ------------------------------------------------
gi|21543958|gb|BQ597232.1|BQ597 ------------------------------------------------
gi|22794720|gb|BU498526.1|BU498 ------------------------------------------------
gi|22793669|gb|BU497475.1|BU497 ------------------------------------------------

MAL7P1.13                       ATATGTATATTTTTATATCTTTCTTTTTCATATATCAAGAAATTGAAT
MAL7|MAL7P1.13                  ---------------------------------------AAATTGAAT
su_gi_contig_1532               ---------------------------------------AAATTGAAT
gi|22790888|gb|BU494704.1|BU494 ---------------------------------------AAATTGAAT
gi|22791790|gb|BU495596.1|BU495 ------------------------------------------------
gi|22791789|gb|BU495595.1|BU495 ------------------------------------------------
gi|21543958|gb|BQ597232.1|BQ597 ------------------------------------------------
gi|22794720|gb|BU498526.1|BU498 ------------------------------------------------
gi|22793669|gb|BU497475.1|BU497 ------------------------------------------------

MAL7P1.13                       GAAAAAATAAACTCACTGGAGGAAAAGCTTATAGAAATGCATGAAAAT
MAL7|MAL7P1.13                  GAAAAAATAAACTCACTGGAGGAAAAGCTTATAGAAATGCATGAAAAT
su_gi_contig_1532               GAAAAAATAAACTCACTGGAGGAAAAGCTTATAGAAATGCATGAAAAT
gi|22790888|gb|BU494704.1|BU494 GAAAAAATAAACTCACTGGAGGAAAAGCTTATAGAAATGCATGAAAAT
gi|22791790|gb|BU495596.1|BU495 ------------------------------------------------
gi|22791789|gb|BU495595.1|BU495 ------------------------------------------------
gi|21543958|gb|BQ597232.1|BQ597 --------------------------------AGAAATGCATGAAAAT
gi|22794720|gb|BU498526.1|BU498 ------------------------------------------------
gi|22793669|gb|BU497475.1|BU497 ------------------------------------------------

MAL7P1.13                       TCAAATAAAACATTTGAAAAATTAAACGAAAAGGTACACATAAATATA
MAL7|MAL7P1.13                  TCAAATAAAACATTTGAAAAATTAAACGAAAAG---------------
su_gi_contig_1532               TCAAATAAAACATTTGAAAAATTAAACGAAAAG---------------
gi|22790888|gb|BU494704.1|BU494 TCAAATAAAACATTTGAAAAATTAAACGAAAAG---------------
gi|22791790|gb|BU495596.1|BU495 ------------------------------------------------
gi|22791789|gb|BU495595.1|BU495 ------------------------------------------------
gi|21543958|gb|BQ597232.1|BQ597 TCAAATAAAACATTTGAAAAATTAAACGAAAAG---------------
gi|22794720|gb|BU498526.1|BU498 ------------------------------------------------
gi|22793669|gb|BU497475.1|BU497 ------------------------------------------------

MAL7P1.13                       TACATATAAACATATAAACATATAAACATATAAACATATAAACATATA
MAL7|MAL7P1.13                  ------------------------------------------------
su_gi_contig_1532               ------------------------------------------------
gi|22790888|gb|BU494704.1|BU494 ------------------------------------------------
gi|22791790|gb|BU495596.1|BU495 ------------------------------------------------
gi|22791789|gb|BU495595.1|BU495 ------------------------------------------------
gi|21543958|gb|BQ597232.1|BQ597 ------------------------------------------------
gi|22794720|gb|BU498526.1|BU498 ------------------------------------------------
gi|22793669|gb|BU497475.1|BU497 ------------------------------------------------

MAL7P1.13                       AACATATAAACATATAAACATTTATATATGTGCTTGTGTTCGTTCTTT
MAL7|MAL7P1.13                  ------------------------------------------------
su_gi_contig_1532               ------------------------------------------------
gi|22790888|gb|BU494704.1|BU494 ------------------------------------------------
gi|22791790|gb|BU495596.1|BU495 ------------------------------------------------
gi|22791789|gb|BU495595.1|BU495 ------------------------------------------------
gi|21543958|gb|BQ597232.1|BQ597 ------------------------------------------------
gi|22794720|gb|BU498526.1|BU498 ------------------------------------------------
gi|22793669|gb|BU497475.1|BU497 ------------------------------------------------

MAL7P1.13                       TATTTGTTCACATTTATTTAATATTATTTCCAGAACATTTTTTTAAAT
MAL7|MAL7P1.13                  ------------------------------------------------
su_gi_contig_1532               ------------------------------------------------
gi|22790888|gb|BU494704.1|BU494 ------------------------------------------------
gi|22791790|gb|BU495596.1|BU495 ------------------------------------------------
gi|22791789|gb|BU495595.1|BU495 ------------------------------------------------
gi|21543958|gb|BQ597232.1|BQ597 ------------------------------------------------
gi|22794720|gb|BU498526.1|BU498 ------------------------------------------------
gi|22793669|gb|BU497475.1|BU497 ------------------------------------------------

MAL7P1.13                       AATTCTCCACTTTTGTTTATTATTAACAGCTAAATGATATACGTAACG
MAL7|MAL7P1.13                  -----------------------------CTAAATGATATACGTAACG
su_gi_contig_1532               -----------------------------CTAAATGATATACGTAACG
gi|22790888|gb|BU494704.1|BU494 -----------------------------CTAAATGATATACGTAACG
gi|22791790|gb|BU495596.1|BU495 ------------------------------------------------
gi|22791789|gb|BU495595.1|BU495 ------------------------------------------------
gi|21543958|gb|BQ597232.1|BQ597 -----------------------------CTAAATGATATACGTAACG
gi|22794720|gb|BU498526.1|BU498 ------------------------------------------------
gi|22793669|gb|BU497475.1|BU497 ------------------------------------------------

MAL7P1.13                       ATGTAACAAATTATAAAAACGAACTAGAAGAATTTAAAAATGATCATA
MAL7|MAL7P1.13                  ATGTAACAAATTATAAAAACGAACTAGAAGAATTTAAAAATGATCATA
su_gi_contig_1532               ATGTAACAAATTATAAAAACGAACTAGAAGAATTTAAAAATGATCATA
gi|22790888|gb|BU494704.1|BU494 ATGTAACAAATTATAAAAAC----------------------------
gi|22791790|gb|BU495596.1|BU495 ------------------------------------------------
gi|22791789|gb|BU495595.1|BU495 ------------------------------------------------
gi|21543958|gb|BQ597232.1|BQ597 ATGTAACAAATTATAAAAACGAACTAGAAGAATTTAAAAATGATCATA
gi|22794720|gb|BU498526.1|BU498 ------------------------------------------------
gi|22793669|gb|BU497475.1|BU497 ------------------------------------------------

MAL7P1.13                       AAAAAAAATTGCAATTATTAGAAGAAAAGTAAGGACAAAAAAATATAT
MAL7|MAL7P1.13                  AAAAAAAATTGCAATTATTAGAAGAAAA--------------------
su_gi_contig_1532               AAAAAAAATTGCAATTATTAGAAGAAAA--------------------
gi|22790888|gb|BU494704.1|BU494 ------------------------------------------------
gi|22791790|gb|BU495596.1|BU495 ------------------------------------------------
gi|22791789|gb|BU495595.1|BU495 ------------------------------------------------
gi|21543958|gb|BQ597232.1|BQ597 AAAAAAAATTGCAATTATTAGAAGAAAA--------------------
gi|22794720|gb|BU498526.1|BU498 ------------------------------------------------
gi|22793669|gb|BU497475.1|BU497 ------------------------------------------------

MAL7P1.13                       ATACATATATATATATATATATATATATATATATTTTATATCTTCGTA
MAL7|MAL7P1.13                  ------------------------------------------------
su_gi_contig_1532               ------------------------------------------------
gi|22790888|gb|BU494704.1|BU494 ------------------------------------------------
gi|22791790|gb|BU495596.1|BU495 ------------------------------------------------
gi|22791789|gb|BU495595.1|BU495 ------------------------------------------------
gi|21543958|gb|BQ597232.1|BQ597 ------------------------------------------------
gi|22794720|gb|BU498526.1|BU498 ------------------------------------------------
gi|22793669|gb|BU497475.1|BU497 ------------------------------------------------

MAL7P1.13                       TACATATTCTTTTTCCTTACAGAGCTGAAGATTTCATAAATAAGGAAA
MAL7|MAL7P1.13                  ----------------------AGCTGAAGATTTCATAAATAAGGAAA
su_gi_contig_1532               ----------------------AGCTGAAGATTTCATAAATAAGGAAA
gi|22790888|gb|BU494704.1|BU494 ------------------------------------------------
gi|22791790|gb|BU495596.1|BU495 ------------------------------------------------
gi|22791789|gb|BU495595.1|BU495 ------------------------------------------------
gi|21543958|gb|BQ597232.1|BQ597 ----------------------AGCTGAAGATTTCATAAATAAGGAAA
gi|22794720|gb|BU498526.1|BU498 --------------------------------------------GAAA
gi|22793669|gb|BU497475.1|BU497 ------------------------------------------------

MAL7P1.13                       AAGAAGATTGGAGTAGGCTCAAAATTAAGTTGGTAAAGGATTTTCAGC
MAL7|MAL7P1.13                  AAGAAGATTGGAGTAGGCTCAAAATTAAGTTGGTAAAGGATTTTCAGC
su_gi_contig_1532               AAGAAGATTGGAGTAGGCTCAAAATTAAGTTGGTAAAGGATTTTCAGC
gi|22790888|gb|BU494704.1|BU494 ------------------------------------------------
gi|22791790|gb|BU495596.1|BU495 ------------------------------------------------
gi|22791789|gb|BU495595.1|BU495 ------------------------------------------------
gi|21543958|gb|BQ597232.1|BQ597 AAGAAGATTGGAGTAGGCTCAAAATTAAGTTGGTAAAGGATTTTCAGC
gi|22794720|gb|BU498526.1|BU498 AAGAAGATTGGAGTAGGCTCAAAATTAAGTTGGTAAAGGATTTTCAGC
gi|22793669|gb|BU497475.1|BU497 ------------------------------------------------

MAL7P1.13                       ATAAAGCAGCCCTTCTAAAGTAAGGACCAATCTTTAAAAATAAATAAA
MAL7|MAL7P1.13                  ATAAAGCAGCCCTTCTAAA-----------------------------
su_gi_contig_1532               ATAAAGCAGCCCTTCTAAA-----------------------------
gi|22790888|gb|BU494704.1|BU494 ------------------------------------------------
gi|22791790|gb|BU495596.1|BU495 ------------------------------------------------
gi|22791789|gb|BU495595.1|BU495 ------------------------------------------------
gi|21543958|gb|BQ597232.1|BQ597 ATAAAGCAGCCCTTCTAAA-----------------------------
gi|22794720|gb|BU498526.1|BU498 ATAAAGCAGCCCTTCTAAA-----------------------------
gi|22793669|gb|BU497475.1|BU497 ------------------------------------------------

MAL7P1.13                       TAAATATATATATATATATATATATATATATATATATACACTTATATA
MAL7|MAL7P1.13                  ------------------------------------------------
su_gi_contig_1532               ------------------------------------------------
gi|22790888|gb|BU494704.1|BU494 ------------------------------------------------
gi|22791790|gb|BU495596.1|BU495 ------------------------------------------------
gi|22791789|gb|BU495595.1|BU495 ------------------------------------------------
gi|21543958|gb|BQ597232.1|BQ597 ------------------------------------------------
gi|22794720|gb|BU498526.1|BU498 ------------------------------------------------
gi|22793669|gb|BU497475.1|BU497 ------------------------------------------------

MAL7P1.13                       TATAATTATATGTACTCATTTTTGTTTATTTGTTTAGAGAAGAAATGG
MAL7|MAL7P1.13                  -------------------------------------AGAAGAAATGG
su_gi_contig_1532               -------------------------------------AGAAGAAATGG
gi|22790888|gb|BU494704.1|BU494 ------------------------------------------------
gi|22791790|gb|BU495596.1|BU495 ------------------------------------------------
gi|22791789|gb|BU495595.1|BU495 ------------------------------------------------
gi|21543958|gb|BQ597232.1|BQ597 -------------------------------------AGAAGAAATGG
gi|22794720|gb|BU498526.1|BU498 -------------------------------------AGAAGAAATGG
gi|22793669|gb|BU497475.1|BU497 ------------------------------------------------

MAL7P1.13                       TTGAAGAATATGGACTTATTGAAGAAAAGGAAGATTCACTAAGGAAAT
MAL7|MAL7P1.13                  TTGAAGAATATGGACTTATTGAAGAAAAGGAAGATTCACTAAGGAAAT
su_gi_contig_1532               TTGAAGAATATGGACTTATTGAAGAAAAGGAAGATTCACTAAGGAAAT
gi|22790888|gb|BU494704.1|BU494 ------------------------------------------------
gi|22791790|gb|BU495596.1|BU495 ------------------------------------------------
gi|22791789|gb|BU495595.1|BU495 ------------------------------------------------
gi|21543958|gb|BQ597232.1|BQ597 TTGAAGAATATGGACTTATTGAAGAAAAGGAAGATTCACTAAGGAAAT
gi|22794720|gb|BU498526.1|BU498 TTGAAGAATATGGACTTATTGAAGAAAAGGAAGATTCACTAAGGAAAT
gi|22793669|gb|BU497475.1|BU497 ------------------------------------------------

MAL7P1.13                       ATTACGACGTAAATTTATTTCAACAATTTTATAAGAAATATATATTTA
MAL7|MAL7P1.13                  ATTACGAC----------------------------------------
su_gi_contig_1532               ATTACGAC----------------------------------------
gi|22790888|gb|BU494704.1|BU494 ------------------------------------------------
gi|22791790|gb|BU495596.1|BU495 ------------------------------------------------
gi|22791789|gb|BU495595.1|BU495 ------------------------------------------------
gi|21543958|gb|BQ597232.1|BQ597 ATTACGAC----------------------------------------
gi|22794720|gb|BU498526.1|BU498 ATTACGAC----------------------------------------
gi|22793669|gb|BU497475.1|BU497 ------------------------------------------------

MAL7P1.13                       TACATACATATAATTAAATATATATATGTATATGCTTGTATTTTTTTA
MAL7|MAL7P1.13                  ------------------------------------------------
su_gi_contig_1532               ------------------------------------------------
gi|22790888|gb|BU494704.1|BU494 ------------------------------------------------
gi|22791790|gb|BU495596.1|BU495 ------------------------------------------------
gi|22791789|gb|BU495595.1|BU495 ------------------------------------------------
gi|21543958|gb|BQ597232.1|BQ597 ------------------------------------------------
gi|22794720|gb|BU498526.1|BU498 ------------------------------------------------
gi|22793669|gb|BU497475.1|BU497 ------------------------------------------------

MAL7P1.13                       TTTTTTATTTATTTTTTATTTATTTTTTTTTTATTTTTTTTTTATTTT
MAL7|MAL7P1.13                  ------------------------------------------------
su_gi_contig_1532               ------------------------------------------------
gi|22790888|gb|BU494704.1|BU494 ------------------------------------------------
gi|22791790|gb|BU495596.1|BU495 ------------------------------------------------
gi|22791789|gb|BU495595.1|BU495 ------------------------------------------------
gi|21543958|gb|BQ597232.1|BQ597 ------------------------------------------------
gi|22794720|gb|BU498526.1|BU498 ------------------------------------------------
gi|22793669|gb|BU497475.1|BU497 ------------------------------------------------

MAL7P1.13                       TTTTCTTTTGACAGTGTGAAATTAACAATATAAAATCTATTATACAAA
MAL7|MAL7P1.13                  --------------TGTGAAATTAACAATATAAAATCTATTATACAAA
su_gi_contig_1532               --------------TGTGAAATTAACAATATAAAATCTATTATACAAA
gi|22790888|gb|BU494704.1|BU494 ------------------------------------------------
gi|22791790|gb|BU495596.1|BU495 ------------------------------------------------
gi|22791789|gb|BU495595.1|BU495 ------------------------------------------------
gi|21543958|gb|BQ597232.1|BQ597 --------------TGTGAAATTAACAATATAAAATCTATTATACAAA
gi|22794720|gb|BU498526.1|BU498 --------------TGTGAAATTAACAATATAAAATCTATTATACAAA
gi|22793669|gb|BU497475.1|BU497 ------------------------------------------------

MAL7P1.13                       ATGAAATAAGTGAAAGGATAAAAACAGAAAAAATAATATTATCTGATG
MAL7|MAL7P1.13                  ATGAAATAAGTGAAAGGATAAAAACAGAAAAAATAATATTATCTGATG
su_gi_contig_1532               ATGAAATAAGTGAAAGGATAAAAACAGAAAAAATAATATTATCTGATG
gi|22790888|gb|BU494704.1|BU494 ------------------------------------------------
gi|22791790|gb|BU495596.1|BU495 ------------------------------------------------
gi|22791789|gb|BU495595.1|BU495 ------------------------------------------------
gi|21543958|gb|BQ597232.1|BQ597 ATGAAATAAGTGAAAGGATAAAAACAGAAAAAATAATATTATCTGATG
gi|22794720|gb|BU498526.1|BU498 ATGAAATAAGTGAAAGGATAAAAACAGAAAAAATAATATTATCTGATG
gi|22793669|gb|BU497475.1|BU497 ------------------------------------------------

MAL7P1.13                       TAGATGATAAAATAAACGAAATTATGAAAATAATTAGAAATGAAAAAA
MAL7|MAL7P1.13                  TAGATGATAAAATAAACGAAATTATGAAAATAATTAGAAATGAAAAAA
su_gi_contig_1532               TAGATGATAAAATAAACGAAATTATGAAAATAATTAGAAATGAAAAAA
gi|22790888|gb|BU494704.1|BU494 ------------------------------------------------
gi|22791790|gb|BU495596.1|BU495 ------------------------------------------------
gi|22791789|gb|BU495595.1|BU495 ------------------------------------------------
gi|21543958|gb|BQ597232.1|BQ597 TAGATGATAAAATAAACGAAATTATGAAAATAATTAGAAATGAAAAAA
gi|22794720|gb|BU498526.1|BU498 TAGATGATAAAATAAACGAAATTATGAAAATAATTAGAAATGAAAAAA
gi|22793669|gb|BU497475.1|BU497 ---------AAATAAACGAAATTATGAAAATAATTAGAAATGAAAAAA

MAL7P1.13                       CGACAAGGTATAAAATAAAAAAAGGAAAAGAAGAAATGTGTTCATAAT
MAL7|MAL7P1.13                  CGACAAG-----------------------------------------
su_gi_contig_1532               CGACAAG-----------------------------------------
gi|22790888|gb|BU494704.1|BU494 ------------------------------------------------
gi|22791790|gb|BU495596.1|BU495 ------------------------------------------------
gi|22791789|gb|BU495595.1|BU495 ------------------------------------------------
gi|21543958|gb|BQ597232.1|BQ597 CGACAAG-----------------------------------------
gi|22794720|gb|BU498526.1|BU498 CGACAAG-----------------------------------------
gi|22793669|gb|BU497475.1|BU497 CGACAAG-----------------------------------------

MAL7P1.13                       ATTTAAACATATATATATATATATATATATATATATATATTTTTTTTT
MAL7|MAL7P1.13                  ------------------------------------------------
su_gi_contig_1532               ------------------------------------------------
gi|22790888|gb|BU494704.1|BU494 ------------------------------------------------
gi|22791790|gb|BU495596.1|BU495 ------------------------------------------------
gi|22791789|gb|BU495595.1|BU495 ------------------------------------------------
gi|21543958|gb|BQ597232.1|BQ597 ------------------------------------------------
gi|22794720|gb|BU498526.1|BU498 ------------------------------------------------
gi|22793669|gb|BU497475.1|BU497 ------------------------------------------------

MAL7P1.13                       TTTTTTTTTTTTTTTTTTTTTTTTTAGGGAAACATATTCAGAAAATTT
MAL7|MAL7P1.13                  ---------------------------GGAAACATATTCAGAAAATTT
su_gi_contig_1532               ---------------------------GGAAACATATTCAGAAAATTT
gi|22790888|gb|BU494704.1|BU494 ------------------------------------------------
gi|22791790|gb|BU495596.1|BU495 ------------------------------------------------
gi|22791789|gb|BU495595.1|BU495 ------------------------------------------------
gi|21543958|gb|BQ597232.1|BQ597 ---------------------------GGAAACATATTCAGAAAATTT
gi|22794720|gb|BU498526.1|BU498 ---------------------------GGAAACATATTCAGAAAATTT
gi|22793669|gb|BU497475.1|BU497 ---------------------------GGAAACATATTCAGAAAATTT

MAL7P1.13                       AGTGTCCCTCATAGAACAATATTTTTCAAGAATAAAAAAAGAAATAGA
MAL7|MAL7P1.13                  AGTGTCCCTCATAGAACAATATTTTTCAAGAATAAAAAAAGAAATAGA
su_gi_contig_1532               AGTGTCCCTCATAGAACAATATTTTTCAAGAATAAAAAAAGAAATAGA
gi|22790888|gb|BU494704.1|BU494 ------------------------------------------------
gi|22791790|gb|BU495596.1|BU495 ------------------------------------------------
gi|22791789|gb|BU495595.1|BU495 ------------------------------------------------
gi|21543958|gb|BQ597232.1|BQ597 AGTGTCCCTCATAGAACAATATTTTTCAAGAATAAAAAAAGAAATAGA
gi|22794720|gb|BU498526.1|BU498 AGTGTCCCTCATAGAACAATATTTTTCAAGAATAAAAAAAGAAATAGA
gi|22793669|gb|BU497475.1|BU497 AGTGTCCCTCATAGAACAATATTTTTCAAGAATAAAAAAAGAAATAGA

MAL7P1.13                       CATGGTATGAATTAAAATATACATATATTTATTTGTTATATATTCCAT
MAL7|MAL7P1.13                  CATG--------------------------------------------
su_gi_contig_1532               CATG--------------------------------------------
gi|22790888|gb|BU494704.1|BU494 ------------------------------------------------
gi|22791790|gb|BU495596.1|BU495 ------------------------------------------------
gi|22791789|gb|BU495595.1|BU495 ------------------------------------------------
gi|21543958|gb|BQ597232.1|BQ597 CATG--------------------------------------------
gi|22794720|gb|BU498526.1|BU498 CATG--------------------------------------------
gi|22793669|gb|BU497475.1|BU497 CATG--------------------------------------------

MAL7P1.13                       TTTATTTTTATTTTTTTCATCTTATAGGAACGACTTGAAAGAGAAGAC
MAL7|MAL7P1.13                  ---------------------------GAACGACTTGAAAGAGAAGAC
su_gi_contig_1532               ---------------------------GAACGACTTGAAAGAGAAGAC
gi|22790888|gb|BU494704.1|BU494 ------------------------------------------------
gi|22791790|gb|BU495596.1|BU495 ------------------------------------------------
gi|22791789|gb|BU495595.1|BU495 ------------------------------------------------
gi|21543958|gb|BQ597232.1|BQ597 ---------------------------GAACGACTTGAAAGAGAAGAC
gi|22794720|gb|BU498526.1|BU498 ---------------------------GAACGACTTGAAAGAGAAGAC
gi|22793669|gb|BU497475.1|BU497 ---------------------------GAACGACTTGAAAGAGAAGAC

MAL7P1.13                       ACTGAAGAAACATTAGTACATCTTATGGAAGAAGCCTTAGATAAAATT
MAL7|MAL7P1.13                  ACTGAAGAAACATTAGTACATCTTATGGAAGAAGCCTTAGATAAAATT
su_gi_contig_1532               ACTGAAGAAACATTAGTACATCTTATGGAAGAAGCCTTAGATAAAATT
gi|22790888|gb|BU494704.1|BU494 ------------------------------------------------
gi|22791790|gb|BU495596.1|BU495 ------------------------------------------------
gi|22791789|gb|BU495595.1|BU495 ------------------------------------------------
gi|21543958|gb|BQ597232.1|BQ597 ACTGAAGAAACATTAGTACATCTTATGGAAGAAGCCTTAGATAAAATT
gi|22794720|gb|BU498526.1|BU498 ACTGAAGAAACATTAGTACATCTTATGGAAGAAGCCTTAGATAAAATT
gi|22793669|gb|BU497475.1|BU497 ACTGAAGAAACATTAGTACATCTTATGGAAGAAGCCTTAGATAAAATT

MAL7P1.13                       GGAATACCCCTTGCATGAAAAAAAAAAAAA-TTATTCAGATTTTGTAT
MAL7|MAL7P1.13                  GGAATACCCCTTGCATGA------------------------------
su_gi_contig_1532               GGAATACCCCTTGCATGAAAAAAAAAAAAAATTATTCAGATTTTGTAT
gi|22790888|gb|BU494704.1|BU494 ------------------------------------------------
gi|22791790|gb|BU495596.1|BU495 ------------------------------------------------
gi|22791789|gb|BU495595.1|BU495 ------------------------------------------------
gi|21543958|gb|BQ597232.1|BQ597 GGAATACCCCTTGCATGAAAAAAAAAAA--------------------
gi|22794720|gb|BU498526.1|BU498 GG----------------------------------------------
gi|22793669|gb|BU497475.1|BU497 GGAATACCCCTTGCATGAAAAAAAAAAAAAATTATTCAGATTTTGTAT

MAL7P1.13                       TTAACAAACACCAAACATATATATATATATATATATATATATATTAAT
MAL7|MAL7P1.13                  ------------------------------------------------
su_gi_contig_1532               TTAAC-------------------------------------------
gi|22790888|gb|BU494704.1|BU494 ------------------------------------------------
gi|22791790|gb|BU495596.1|BU495 ------------------------------------------------
gi|22791789|gb|BU495595.1|BU495 ------------------------------------------------
gi|21543958|gb|BQ597232.1|BQ597 ------------------------------------------------
gi|22794720|gb|BU498526.1|BU498 ------------------------------------------------
gi|22793669|gb|BU497475.1|BU497 TTAAC-------------------------------------------

MAL7P1.13                       TCAATATTTTTAAATATATAGGCATGTATAAATATTCATGTGTGCCTT
MAL7|MAL7P1.13                  ------------------------------------------------
su_gi_contig_1532               ------------------------------------------------
gi|22790888|gb|BU494704.1|BU494 ------------------------------------------------
gi|22791790|gb|BU495596.1|BU495 ------------------------------------------------
gi|22791789|gb|BU495595.1|BU495 ------------------------------------------------
gi|21543958|gb|BQ597232.1|BQ597 ------------------------------------------------
gi|22794720|gb|BU498526.1|BU498 ------------------------------------------------
gi|22793669|gb|BU497475.1|BU497 ------------------------------------------------

MAL7P1.13                       ATAAAAAAAAAAAATTTTGTTTGATTTGTTCTTATATCTTATATATAT
MAL7|MAL7P1.13                  ------------------------------------------------
su_gi_contig_1532               ------------------------------------------------
gi|22790888|gb|BU494704.1|BU494 ------------------------------------------------
gi|22791790|gb|BU495596.1|BU495 ------------------------------------------------
gi|22791789|gb|BU495595.1|BU495 ------------------------------------------------
gi|21543958|gb|BQ597232.1|BQ597 ------------------------------------------------
gi|22794720|gb|BU498526.1|BU498 ------------------------------------------------
gi|22793669|gb|BU497475.1|BU497 ------------------------------------------------

MAL7P1.13                       TATATATATTATATATATTTATTTATTTATTTATATTTATATATCCAC
MAL7|MAL7P1.13                  ------------------------------------------------
su_gi_contig_1532               ------------------------------------------------
gi|22790888|gb|BU494704.1|BU494 ------------------------------------------------
gi|22791790|gb|BU495596.1|BU495 ------------------------------------------------
gi|22791789|gb|BU495595.1|BU495 ------------------------------------------------
gi|21543958|gb|BQ597232.1|BQ597 ------------------------------------------------
gi|22794720|gb|BU498526.1|BU498 ------------------------------------------------
gi|22793669|gb|BU497475.1|BU497 ------------------------------------------------

MAL7P1.13                       CCTTTACACAAGGTGCATACTTTATTATATTTTTTTGTTTTTTGGCAG
MAL7|MAL7P1.13                  ------------------------------------------------
su_gi_contig_1532               ------------------------------------------------
gi|22790888|gb|BU494704.1|BU494 ------------------------------------------------
gi|22791790|gb|BU495596.1|BU495 ------------------------------------------------
gi|22791789|gb|BU495595.1|BU495 ------------------------------------------------
gi|21543958|gb|BQ597232.1|BQ597 ------------------------------------------------
gi|22794720|gb|BU498526.1|BU498 ------------------------------------------------
gi|22793669|gb|BU497475.1|BU497 ------------------------------------------------

MAL7P1.13                       ATCTATTTGTAAAAAAAAAAAACAGTTCTTTTTTTTTAAAAATTCATA
MAL7|MAL7P1.13                  ------------------------------------------------
su_gi_contig_1532               ------------------------------------------------
gi|22790888|gb|BU494704.1|BU494 ------------------------------------------------
gi|22791790|gb|BU495596.1|BU495 ------------------------------------------------
gi|22791789|gb|BU495595.1|BU495 ------------------------------------------------
gi|21543958|gb|BQ597232.1|BQ597 ------------------------------------------------
gi|22794720|gb|BU498526.1|BU498 ------------------------------------------------
gi|22793669|gb|BU497475.1|BU497 ------------------------------------------------

MAL7P1.13                       AACTTTAAAAAAAAAAAAAAAAAAAAAAAGAACATAAAAAAAATAAAA
MAL7|MAL7P1.13                  ------------------------------------------------
su_gi_contig_1532               ------------------------------------------------
gi|22790888|gb|BU494704.1|BU494 ------------------------------------------------
gi|22791790|gb|BU495596.1|BU495 ------------------------------------------------
gi|22791789|gb|BU495595.1|BU495 ------------------------------------------------
gi|21543958|gb|BQ597232.1|BQ597 ------------------------------------------------
gi|22794720|gb|BU498526.1|BU498 ------------------------------------------------
gi|22793669|gb|BU497475.1|BU497 ------------------------------------------------

MAL7P1.13                       CAAAATATATATATAAATGGGAATAAAACGGTAAATTTATAAACATAT
MAL7|MAL7P1.13                  ------------------------------------------------
su_gi_contig_1532               ------------------------------------------------
gi|22790888|gb|BU494704.1|BU494 ------------------------------------------------
gi|22791790|gb|BU495596.1|BU495 ------------------------------------------------
gi|22791789|gb|BU495595.1|BU495 ------------------------------------------------
gi|21543958|gb|BQ597232.1|BQ597 ------------------------------------------------
gi|22794720|gb|BU498526.1|BU498 ------------------------------------------------
gi|22793669|gb|BU497475.1|BU497 ------------------------------------------------

MAL7P1.13                       ATATATTATATATATATATATATATGTGGGTTTAATAAAAAATGTATA
MAL7|MAL7P1.13                  ------------------------------------------------
su_gi_contig_1532               ------------------------------------------------
gi|22790888|gb|BU494704.1|BU494 ------------------------------------------------
gi|22791790|gb|BU495596.1|BU495 ------------------------------------------------
gi|22791789|gb|BU495595.1|BU495 ------------------------------------------------
gi|21543958|gb|BQ597232.1|BQ597 ------------------------------------------------
gi|22794720|gb|BU498526.1|BU498 ------------------------------------------------
gi|22793669|gb|BU497475.1|BU497 ------------------------------------------------

MAL7P1.13                       CATACAAATATATTCATATACCTTTACACAAGATATAATATATAAACA
MAL7|MAL7P1.13                  ------------------------------------------------
su_gi_contig_1532               ------------------------------------------------
gi|22790888|gb|BU494704.1|BU494 ------------------------------------------------
gi|22791790|gb|BU495596.1|BU495 ------------------------------------------------
gi|22791789|gb|BU495595.1|BU495 ------------------------------------------------
gi|21543958|gb|BQ597232.1|BQ597 ------------------------------------------------
gi|22794720|gb|BU498526.1|BU498 ------------------------------------------------
gi|22793669|gb|BU497475.1|BU497 ------------------------------------------------

MAL7P1.13                       TAACATACACATAATAACTTCATTACCTCTACCATTTAAGCGGATGAA
MAL7|MAL7P1.13                  ------------------------------------------------
su_gi_contig_1532               ------------------------------------------------
gi|22790888|gb|BU494704.1|BU494 ------------------------------------------------
gi|22791790|gb|BU495596.1|BU495 ------------------------------------------------
gi|22791789|gb|BU495595.1|BU495 ------------------------------------------------
gi|21543958|gb|BQ597232.1|BQ597 ------------------------------------------------
gi|22794720|gb|BU498526.1|BU498 ------------------------------------------------
gi|22793669|gb|BU497475.1|BU497 ------------------------------------------------

MAL7P1.13                       GCAAAAAAGAAAAAAAAATAAAATAAATAAAAAAAATAAAAAAAATAA
MAL7|MAL7P1.13                  ------------------------------------------------
su_gi_contig_1532               ------------------------------------------------
gi|22790888|gb|BU494704.1|BU494 ------------------------------------------------
gi|22791790|gb|BU495596.1|BU495 ------------------------------------------------
gi|22791789|gb|BU495595.1|BU495 ------------------------------------------------
gi|21543958|gb|BQ597232.1|BQ597 ------------------------------------------------
gi|22794720|gb|BU498526.1|BU498 ------------------------------------------------
gi|22793669|gb|BU497475.1|BU497 ------------------------------------------------

MAL7P1.13                       AAAAAAAAAAAAAGGGGGAAATCAAAATATTTTTTTTTTTTTATTTTT
MAL7|MAL7P1.13                  ------------------------------------------------
su_gi_contig_1532               ------------------------------------------------
gi|22790888|gb|BU494704.1|BU494 ------------------------------------------------
gi|22791790|gb|BU495596.1|BU495 ------------------------------------------------
gi|22791789|gb|BU495595.1|BU495 ------------------------------------------------
gi|21543958|gb|BQ597232.1|BQ597 ------------------------------------------------
gi|22794720|gb|BU498526.1|BU498 ------------------------------------------------
gi|22793669|gb|BU497475.1|BU497 ------------------------------------------------

MAL7P1.13                       TTTTATTTTATTATTATTTTTTTATTGTTTTTTTTTTTTTATGTACAT
MAL7|MAL7P1.13                  ------------------------------------------------
su_gi_contig_1532               ------------------------------------------------
gi|22790888|gb|BU494704.1|BU494 ------------------------------------------------
gi|22791790|gb|BU495596.1|BU495 ------------------------------------------------
gi|22791789|gb|BU495595.1|BU495 ------------------------------------------------
gi|21543958|gb|BQ597232.1|BQ597 ------------------------------------------------
gi|22794720|gb|BU498526.1|BU498 ------------------------------------------------
gi|22793669|gb|BU497475.1|BU497 ------------------------------------------------

MAL7P1.13                       GGATCGGGTAAAGCCTCCAATTTTGTACATTCCAATAATTTCTTAAAA
MAL7|MAL7P1.13                  ------------------------------------------------
su_gi_contig_1532               ------------------------------------------------
gi|22790888|gb|BU494704.1|BU494 ------------------------------------------------
gi|22791790|gb|BU495596.1|BU495 ------------------------------------------------
gi|22791789|gb|BU495595.1|BU495 ------------------------------------------------
gi|21543958|gb|BQ597232.1|BQ597 ------------------------------------------------
gi|22794720|gb|BU498526.1|BU498 ------------------------------------------------
gi|22793669|gb|BU497475.1|BU497 ------------------------------------------------

MAL7P1.13                       CAATGCTTGTCACTACACACTTTACATTCATCATTACATTGATTTTTT
MAL7|MAL7P1.13                  ------------------------------------------------
su_gi_contig_1532               ------------------------------------------------
gi|22790888|gb|BU494704.1|BU494 ------------------------------------------------
gi|22791790|gb|BU495596.1|BU495 ------------------------------------------------
gi|22791789|gb|BU495595.1|BU495 ------------------------------------------------
gi|21543958|gb|BQ597232.1|BQ597 ------------------------------------------------
gi|22794720|gb|BU498526.1|BU498 ------------------------------------------------
gi|22793669|gb|BU497475.1|BU497 ------------------------------------------------

MAL7P1.13                       GAACATTGTTTATTACAAGAAATGAAGGTACATCCAATAAATGTAGAA
MAL7|MAL7P1.13                  ------------------------------------------------
su_gi_contig_1532               ------------------------------------------------
gi|22790888|gb|BU494704.1|BU494 ------------------------------------------------
gi|22791790|gb|BU495596.1|BU495 ------------------------------------------------
gi|22791789|gb|BU495595.1|BU495 ------------------------------------------------
gi|21543958|gb|BQ597232.1|BQ597 ------------------------------------------------
gi|22794720|gb|BU498526.1|BU498 ------------------------------------------------
gi|22793669|gb|BU497475.1|BU497 ------------------------------------------------

MAL7P1.13                       AAACAACTTAAGCATGTTTGTGAAAATTTTATTTTATATTTTTTAAAG
MAL7|MAL7P1.13                  ------------------------------------------------
su_gi_contig_1532               ------------------------------------------------
gi|22790888|gb|BU494704.1|BU494 ------------------------------------------------
gi|22791790|gb|BU495596.1|BU495 ------------------------------------------------
gi|22791789|gb|BU495595.1|BU495 ------------------------------------------------
gi|21543958|gb|BQ597232.1|BQ597 ------------------------------------------------
gi|22794720|gb|BU498526.1|BU498 ------------------------------------------------
gi|22793669|gb|BU497475.1|BU497 ------------------------------------------------

MAL7P1.13                       TATTTATTTACACATACATCTACTAAATAAGGTTTGGCTGAAGAAGCT
MAL7|MAL7P1.13                  ------------------------------------------------
su_gi_contig_1532               ------------------------------------------------
gi|22790888|gb|BU494704.1|BU494 ------------------------------------------------
gi|22791790|gb|BU495596.1|BU495 ------------------------------------------------
gi|22791789|gb|BU495595.1|BU495 ------------------------------------------------
gi|21543958|gb|BQ597232.1|BQ597 ------------------------------------------------
gi|22794720|gb|BU498526.1|BU498 ------------------------------------------------
gi|22793669|gb|BU497475.1|BU497 ------------------------------------------------

MAL7P1.13                       TGGGCACATTCATATAATATTCTGTAGAAATCATTTGATACTATTCCT
MAL7|MAL7P1.13                  ------------------------------------------------
su_gi_contig_1532               ------------------------------------------------
gi|22790888|gb|BU494704.1|BU494 ------------------------------------------------
gi|22791790|gb|BU495596.1|BU495 ------------------------------------------------
gi|22791789|gb|BU495595.1|BU495 ------------------------------------------------
gi|21543958|gb|BQ597232.1|BQ597 ------------------------------------------------
gi|22794720|gb|BU498526.1|BU498 ------------------------------------------------
gi|22793669|gb|BU497475.1|BU497 ------------------------------------------------

MAL7P1.13                       TTACTTTCAAACATGTACATGGTATAATCAGTATGTTGACCATTACGT
MAL7|MAL7P1.13                  ------------------------------------------------
su_gi_contig_1532               ------------------------------------------------
gi|22790888|gb|BU494704.1|BU494 ------------------------------------------------
gi|22791790|gb|BU495596.1|BU495 ------------------------------------------------
gi|22791789|gb|BU495595.1|BU495 ------------------------------------------------
gi|21543958|gb|BQ597232.1|BQ597 ------------------------------------------------
gi|22794720|gb|BU498526.1|BU498 ------------------------------------------------
gi|22793669|gb|BU497475.1|BU497 ------------------------------------------------

MAL7P1.13                       AAGTTAACAAAACTTTGATCATTATTATTATTATTATATTCATTTATC
MAL7|MAL7P1.13                  ------------------------------------------------
su_gi_contig_1532               ------------------------------------------------
gi|22790888|gb|BU494704.1|BU494 ------------------------------------------------
gi|22791790|gb|BU495596.1|BU495 ------------------------------------------------
gi|22791789|gb|BU495595.1|BU495 ------------------------------------------------
gi|21543958|gb|BQ597232.1|BQ597 ------------------------------------------------
gi|22794720|gb|BU498526.1|BU498 ------------------------------------------------
gi|22793669|gb|BU497475.1|BU497 ------------------------------------------------

MAL7P1.13                       TCATGTAAATCATTTTTTAAAAATTTCTGTCCATTAATTAATTTTTGT
MAL7|MAL7P1.13                  ------------------------------------------------
su_gi_contig_1532               ------------------------------------------------
gi|22790888|gb|BU494704.1|BU494 ------------------------------------------------
gi|22791790|gb|BU495596.1|BU495 ------------------------------------------------
gi|22791789|gb|BU495595.1|BU495 ------------------------------------------------
gi|21543958|gb|BQ597232.1|BQ597 ------------------------------------------------
gi|22794720|gb|BU498526.1|BU498 ------------------------------------------------
gi|22793669|gb|BU497475.1|BU497 ------------------------------------------------

MAL7P1.13                       TCGAGTTCCCCTTTGCACCCTTCTTCCTCACCTTTTTTGAAAATATTA
MAL7|MAL7P1.13                  ------------------------------------------------
su_gi_contig_1532               ------------------------------------------------
gi|22790888|gb|BU494704.1|BU494 ------------------------------------------------
gi|22791790|gb|BU495596.1|BU495 ------------------------------------------------
gi|22791789|gb|BU495595.1|BU495 ------------------------------------------------
gi|21543958|gb|BQ597232.1|BQ597 ------------------------------------------------
gi|22794720|gb|BU498526.1|BU498 ------------------------------------------------
gi|22793669|gb|BU497475.1|BU497 ------------------------------------------------

MAL7P1.13                       AAGATGTTATTACTATTAACACTATTCATATTATTATTTAAATTATTT
MAL7|MAL7P1.13                  ------------------------------------------------
su_gi_contig_1532               ------------------------------------------------
gi|22790888|gb|BU494704.1|BU494 ------------------------------------------------
gi|22791790|gb|BU495596.1|BU495 ------------------------------------------------
gi|22791789|gb|BU495595.1|BU495 ------------------------------------------------
gi|21543958|gb|BQ597232.1|BQ597 ------------------------------------------------
gi|22794720|gb|BU498526.1|BU498 ------------------------------------------------
gi|22793669|gb|BU497475.1|BU497 ------------------------------------------------

MAL7P1.13                       GTATTATCTATATTATTTGTATTATCACTATTATTTGTATTATCACTA
MAL7|MAL7P1.13                  ------------------------------------------------
su_gi_contig_1532               ------------------------------------------------
gi|22790888|gb|BU494704.1|BU494 ------------------------------------------------
gi|22791790|gb|BU495596.1|BU495 ------------------------------------------------
gi|22791789|gb|BU495595.1|BU495 ------------------------------------------------
gi|21543958|gb|BQ597232.1|BQ597 ------------------------------------------------
gi|22794720|gb|BU498526.1|BU498 ------------------------------------------------
gi|22793669|gb|BU497475.1|BU497 ------------------------------------------------

MAL7P1.13                       TTATTTGTATTATCTATATTATCTATATTATCCATATTATTTGTATCA
MAL7|MAL7P1.13                  ------------------------------------------------
su_gi_contig_1532               ------------------------------------------------
gi|22790888|gb|BU494704.1|BU494 ------------------------------------------------
gi|22791790|gb|BU495596.1|BU495 ------------------------------------------------
gi|22791789|gb|BU495595.1|BU495 ------------------------------------------------
gi|21543958|gb|BQ597232.1|BQ597 ------------------------------------------------
gi|22794720|gb|BU498526.1|BU498 ------------------------------------------------
gi|22793669|gb|BU497475.1|BU497 ------------------------------------------------

MAL7P1.13                       TCCATATTATCTACATTATTTGTATCATTCATATTATTCCCTTTATCG
MAL7|MAL7P1.13                  ------------------------------------------------
su_gi_contig_1532               ------------------------------------------------
gi|22790888|gb|BU494704.1|BU494 ------------------------------------------------
gi|22791790|gb|BU495596.1|BU495 ------------------------------------------------
gi|22791789|gb|BU495595.1|BU495 ------------------------------------------------
gi|21543958|gb|BQ597232.1|BQ597 ------------------------------------------------
gi|22794720|gb|BU498526.1|BU498 ------------------------------------------------
gi|22793669|gb|BU497475.1|BU497 ------------------------------------------------

MAL7P1.13                       TATACATTTGTTACGCCAGCATTGTTTGATGACTTCTTTACAAAATGT
MAL7|MAL7P1.13                  ------------------------------------------------
su_gi_contig_1532               ------------------------------------------------
gi|22790888|gb|BU494704.1|BU494 ------------------------------------------------
gi|22791790|gb|BU495596.1|BU495 ------------------------------------------------
gi|22791789|gb|BU495595.1|BU495 ------------------------------------------------
gi|21543958|gb|BQ597232.1|BQ597 ------------------------------------------------
gi|22794720|gb|BU498526.1|BU498 ------------------------------------------------
gi|22793669|gb|BU497475.1|BU497 ------------------------------------------------

MAL7P1.13                       TGAATAAAATTATCCAACATGCAATTCACATAACAATAATTACAACAT
MAL7|MAL7P1.13                  ------------------------------------------------
su_gi_contig_1532               ------------------------------------------------
gi|22790888|gb|BU494704.1|BU494 ------------------------------------------------
gi|22791790|gb|BU495596.1|BU495 ------------------------------------------------
gi|22791789|gb|BU495595.1|BU495 ------------------------------------------------
gi|21543958|gb|BQ597232.1|BQ597 ------------------------------------------------
gi|22794720|gb|BU498526.1|BU498 ------------------------------------------------
gi|22793669|gb|BU497475.1|BU497 ------------------------------------------------

MAL7P1.13                       ACTAAACTAAGAAAAACAAAGAAAACAACA
MAL7|MAL7P1.13                  ------------------------------
su_gi_contig_1532               ------------------------------
gi|22790888|gb|BU494704.1|BU494 ------------------------------
gi|22791790|gb|BU495596.1|BU495 ------------------------------
gi|22791789|gb|BU495595.1|BU495 ------------------------------
gi|21543958|gb|BQ597232.1|BQ597 ------------------------------
gi|22794720|gb|BU498526.1|BU498 ------------------------------
gi|22793669|gb|BU497475.1|BU497 ------------------------------

;

endblock;
