# Supplementary material for: cDNA sequences reveal considerable gene prediction inaccuracy in the Plasmodium falciparum genome
Source: BMC Genomics. 2007 Jul 27;8:255. doi: 10.1186/1471-2164-8-255 (PMC1978503; doi:10.1186/1471-2164-8-255)
Supplement: Additional file 3 — Genes with cDNA sequences not matching predicted CDS perfectly. Aligned cDNA and predicted CDS sequences can be viewed by double clicking the hyper-linked gene names in the Excel file. [file 1471-2164-8-255-S3.zip › MAL7P1.158.TXT]

#NEXUS

[!This data assembled using Sequencher, from Gene Codes Corporation.]
begin data;
   dimensions ntax=4 nchar=3845;
   format datatype=dna gap=- interleave=yes;
   matrix

MAL7P1.158                      ATATTATTATTACAAATATATTTTTTTAATATATCATCATTATATAGA
MAL7|MAL7P1.158                 ------------------------------------------------
su_gi_contig_2263               ------------------------------------------------
gi|21255417|gb|BQ452305.1|BQ452 ------------------------------------------------

MAL7P1.158                      TATTTCCAATTATTATCTCCATTTTTAAATATGAGTGTCATTGAGTTT
MAL7|MAL7P1.158                 ------------------------------------------------
su_gi_contig_2263               ------------------------------------------------
gi|21255417|gb|BQ452305.1|BQ452 ------------------------------------------------

MAL7P1.158                      ATTCTTTTTTCATTCAGCATTTGAATAACTTGATCTACTAAATATGGA
MAL7|MAL7P1.158                 ------------------------------------------------
su_gi_contig_2263               ------------------------------------------------
gi|21255417|gb|BQ452305.1|BQ452 ------------------------------------------------

MAL7P1.158                      CCATACGAAATATTGTTTACATAAATATAATAACAACATTGTTCTTGT
MAL7|MAL7P1.158                 ------------------------------------------------
su_gi_contig_2263               ------------------------------------------------
gi|21255417|gb|BQ452305.1|BQ452 ------------------------------------------------

MAL7P1.158                      TCATCCATAATAATATTATTATTATTATTTTTATACGTAGTACTACTA
MAL7|MAL7P1.158                 ------------------------------------------------
su_gi_contig_2263               ------------------------------------------------
gi|21255417|gb|BQ452305.1|BQ452 ------------------------------------------------

MAL7P1.158                      GTAGTAGTAGTAGCAGTGTTATCTTTTGTTAATGTGATAATCTCATTC
MAL7|MAL7P1.158                 ------------------------------------------------
su_gi_contig_2263               ------------------------------------------------
gi|21255417|gb|BQ452305.1|BQ452 ------------------------------------------------

MAL7P1.158                      TTTTGATTTTCGTTATTATTCATTGTTCTTATTTCATTTTTATATGAT
MAL7|MAL7P1.158                 ------------------------------------------------
su_gi_contig_2263               ------------------------------------------------
gi|21255417|gb|BQ452305.1|BQ452 ------------------------------------------------

MAL7P1.158                      ATTTCATTATATATTTCTTTTCTTCTTCTTCTTCCATATATATTAATA
MAL7|MAL7P1.158                 ------------------------------------------------
su_gi_contig_2263               ------------------------------------------------
gi|21255417|gb|BQ452305.1|BQ452 ------------------------------------------------

MAL7P1.158                      TCTATTTGTATTTTATATATATATATATATATATTATTTTGCTATGAT
MAL7|MAL7P1.158                 ------------------------------------------------
su_gi_contig_2263               ------------------------------------------------
gi|21255417|gb|BQ452305.1|BQ452 ------------------------------------------------

MAL7P1.158                      TTAATTATATTTTTCTTTTTAAATATTATATCTAACATATATTTTAGC
MAL7|MAL7P1.158                 ------------------------------------------------
su_gi_contig_2263               ------------------------------------------------
gi|21255417|gb|BQ452305.1|BQ452 ------------------------------------------------

MAL7P1.158                      TATACATTTTTTTTTTTATATATATAAAATTTTAATATATAATATTAT
MAL7|MAL7P1.158                 ------------------------------------------------
su_gi_contig_2263               ------------------------------------------------
gi|21255417|gb|BQ452305.1|BQ452 ------------------------------------------------

MAL7P1.158                      ACATAAAAAAATTTTACCAGGTTAATACAAATAAGGTCGTTGAAATAT
MAL7|MAL7P1.158                 ------------------------------------------------
su_gi_contig_2263               ------------------------------------------------
gi|21255417|gb|BQ452305.1|BQ452 ------------------------------------------------

MAL7P1.158                      ATTTCTTCCTTTCATTGAAAAAAAAAATATATATATTATATATATATT
MAL7|MAL7P1.158                 ------------------------------------------------
su_gi_contig_2263               ------------------------------------------------
gi|21255417|gb|BQ452305.1|BQ452 ------------------------------------------------

MAL7P1.158                      ATATATATATTATAGCATAGGTAATATAAAATATATATAGTATTATAT
MAL7|MAL7P1.158                 ------------------------------------------------
su_gi_contig_2263               ------------------------------------------------
gi|21255417|gb|BQ452305.1|BQ452 ------------------------------------------------

MAL7P1.158                      ATTGTATATATTTTACCTAATAATTATTATATACGAACTTAATAATAT
MAL7|MAL7P1.158                 ------------------------------------------------
su_gi_contig_2263               ------------------------------------------------
gi|21255417|gb|BQ452305.1|BQ452 ------------------------------------------------

MAL7P1.158                      ATATATATATATATTATTACAATATATACCACATATTAATATAATAAA
MAL7|MAL7P1.158                 ------------------------------------------------
su_gi_contig_2263               ------------------------------------------------
gi|21255417|gb|BQ452305.1|BQ452 ------------------------------------------------

MAL7P1.158                      TATACATATAAATATTTACATATATAATATATATGTTATACATAATTT
MAL7|MAL7P1.158                 ------------------------------------------------
su_gi_contig_2263               ------------------------------------------------
gi|21255417|gb|BQ452305.1|BQ452 ------------------------------------------------

MAL7P1.158                      TTTGTATTTTATACTTTCATAATAATTATTAGGAAGAAGAAAAAAAAT
MAL7|MAL7P1.158                 ------------------------------------------------
su_gi_contig_2263               ------------------------------------------------
gi|21255417|gb|BQ452305.1|BQ452 ------------------------------------------------

MAL7P1.158                      ATATATTTTTACATTTTTTTTTTTAATGCAGATAATATCCTTTCAAAA
MAL7|MAL7P1.158                 ------------------------------------------------
su_gi_contig_2263               ------------------------------------------------
gi|21255417|gb|BQ452305.1|BQ452 ------------------------------------------------

MAL7P1.158                      GATAAAATTATCTATAATATATATATATATATATATATATATATATAT
MAL7|MAL7P1.158                 ------------------------------------------------
su_gi_contig_2263               ------------------------------------------------
gi|21255417|gb|BQ452305.1|BQ452 ------------------------------------------------

MAL7P1.158                      ATATATATTTATGTATTTGTATATATTTATTTATTTTTTTAATATTAT
MAL7|MAL7P1.158                 ------------------------------------------------
su_gi_contig_2263               ------------------------------------------------
gi|21255417|gb|BQ452305.1|BQ452 ------------------------------------------------

MAL7P1.158                      TATTTAATTAATATTACCATTTGTTATATCATTTCCTTTTTCTTCTTT
MAL7|MAL7P1.158                 ------------------------------------------------
su_gi_contig_2263               ------------------------------------------------
gi|21255417|gb|BQ452305.1|BQ452 ------------------------------------------------

MAL7P1.158                      TTTTTTTTTTTTTAATTACACTGATTATATTATAATTTGATGAAACGA
MAL7|MAL7P1.158                 ------------------------------------------------
su_gi_contig_2263               ------------------------------------------------
gi|21255417|gb|BQ452305.1|BQ452 ------------------------------------------------

MAL7P1.158                      AAAAAAGAAAAAACATAAAGAAGGAATTTTTGCATTAGACTATAAAAT
MAL7|MAL7P1.158                 ------------------------------------------------
su_gi_contig_2263               ------------------------------------------------
gi|21255417|gb|BQ452305.1|BQ452 ------------------------------------------------

MAL7P1.158                      TATACTAAAGGGAAAGATATTCTAATTGTGACAAAAATATATAAGAAT
MAL7|MAL7P1.158                 ------------------------------------------------
su_gi_contig_2263               ------------------------------------------------
gi|21255417|gb|BQ452305.1|BQ452 ------------------------------------------------

MAL7P1.158                      TGTTTAGGATTTATATATATATATATATATACAAATATTTAAAATATC
MAL7|MAL7P1.158                 ------------------------------------------------
su_gi_contig_2263               ------------------------------------------------
gi|21255417|gb|BQ452305.1|BQ452 ------------------------------------------------

MAL7P1.158                      AATAATATTATTAAATATTCATAATTTTAATATAACAATTAGATTAAA
MAL7|MAL7P1.158                 ------------------------------------------------
su_gi_contig_2263               ------------------------------------------------
gi|21255417|gb|BQ452305.1|BQ452 ------------------------------------------------

MAL7P1.158                      TATATAATTTGAACAAATAAGAAATAAGATAGTAATAAAAAAGTAATG
MAL7|MAL7P1.158                 ------------------------------------------------
su_gi_contig_2263               ------------------------------------------------
gi|21255417|gb|BQ452305.1|BQ452 ------------------------------------------------

MAL7P1.158                      TACTTTTTTTTGTTATATATGTTTTTTTTTTTTTTTTTTTTTTTATGT
MAL7|MAL7P1.158                 ------------------------------------------------
su_gi_contig_2263               ------------------------------------------------
gi|21255417|gb|BQ452305.1|BQ452 ------------------------------------------------

MAL7P1.158                      ATAATGAAAGGGATATTTTATATATTATAAATTGTATTATATATATAT
MAL7|MAL7P1.158                 ------------------------------------------------
su_gi_contig_2263               ------------------------------------------------
gi|21255417|gb|BQ452305.1|BQ452 ------------------------------------------------

MAL7P1.158                      AATATATTTATGTATGTATACATATTTTATATAAGTTATAAAGAAGAC
MAL7|MAL7P1.158                 ------------------------------------------------
su_gi_contig_2263               ------------------------------------------------
gi|21255417|gb|BQ452305.1|BQ452 ------------------------------------------------

MAL7P1.158                      ATATGTAATAATATGAACAACAACATTATATGTTTATTCTTATAATGG
MAL7|MAL7P1.158                 ------------ATGAACAACAACATTATAT-----------------
su_gi_contig_2263               ------------------------------------------------
gi|21255417|gb|BQ452305.1|BQ452 ------------------------------------------------

MAL7P1.158                      AAACTTATTCAAAGTTTTTATTGTTTAATATATATATATATATATATA
MAL7|MAL7P1.158                 ------------------------------------------------
su_gi_contig_2263               ------------------------------------------------
gi|21255417|gb|BQ452305.1|BQ452 ------------------------------------------------

MAL7P1.158                      TAAAGAAAAAGAAAAAAAAATTATTTATTATATTCGTTATTATGATGT
MAL7|MAL7P1.158                 ------------------------------------------------
su_gi_contig_2263               ------------------------------------------------
gi|21255417|gb|BQ452305.1|BQ452 ------------------------------------------------

MAL7P1.158                      ATCATAATATAAATATAAATATATATATATATATATATATGTATATTT
MAL7|MAL7P1.158                 ------------------------------------------------
su_gi_contig_2263               ------------------------------------------------
gi|21255417|gb|BQ452305.1|BQ452 ------------------------------------------------

MAL7P1.158                      TTTTTTTTTTTTTTTTTTATAGTGGTTTATGCAGAGTCGTGGAATGAT
MAL7|MAL7P1.158                 ----------------------TGGTTTATGCAGAGTCGTGGAATGAT
su_gi_contig_2263               -TTTTTTTTTTTTTTTTTATAGTGGTTTATGCAGAGTCGTGGAATGAT
gi|21255417|gb|BQ452305.1|BQ452 -TTTTTTTTTTTTTTTTTATAGTGGTTTATGCAGAGTCGTGGAATGAT

MAL7P1.158                      TTCATTCATACCACAAGGAATATTATTTCAAAATCTCCAGATAAAGTA
MAL7|MAL7P1.158                 TTCATTCATACCACAAGGAATATTATTTCAAAATCTCCAGATAAA---
su_gi_contig_2263               TTCATTCATACCACAAGGAATATTATTTCAAAATCTCCAGATAAA---
gi|21255417|gb|BQ452305.1|BQ452 TTCATTCATACCACAAGGAATATTATTTCAAAATCTCCAGATAAA---

MAL7P1.158                      TATAAATATTATGAAAAATATTTTTCATAAAAACTTTTTTAATTAAAA
MAL7|MAL7P1.158                 ------------------------------------------------
su_gi_contig_2263               ------------------------------------------------
gi|21255417|gb|BQ452305.1|BQ452 ------------------------------------------------

MAL7P1.158                      AAAAAAAGAAAAACATATATACATATTATACACATTTTTGTTATTTCC
MAL7|MAL7P1.158                 ------------------------------------------------
su_gi_contig_2263               ------------------------------------------------
gi|21255417|gb|BQ452305.1|BQ452 ------------------------------------------------

MAL7P1.158                      TTTTTTTTTTTTTTTTTTATATAGACAAGATATGTCATAAAATTACAT
MAL7|MAL7P1.158                 ------------------------ACAAGATATGTCATAAAATTACAT
su_gi_contig_2263               ------------------------ACAAGATATGTCATAAAATTACAT
gi|21255417|gb|BQ452305.1|BQ452 ------------------------ACAAGATATGTCATAAAATTACAT

MAL7P1.158                      AGACCTAGTGAAACAATTATAGTAAAAGTTACGGATAATAATAATGTA
MAL7|MAL7P1.158                 AGACCTAGTGAAACAATTATAGTAAAAGTTACGGATAATAATAAT---
su_gi_contig_2263               AGACCTAGTGAAACAATTATAGTAAAAGTTACGGATAATAATAATGTA
gi|21255417|gb|BQ452305.1|BQ452 AGACCTAGTGAAACAATTATAGTAAAAGTTACGGATAATAATAATGTA

MAL7P1.158                      AGTTATGTTTTGACAAGTTGATAAACATAATATATATAAATATATGTA
MAL7|MAL7P1.158                 ------------------------------------------------
su_gi_contig_2263               AGTTATGTTTTGACAAGTTGATAAACATAATATATATAAATATATGTA
gi|21255417|gb|BQ452305.1|BQ452 AGTTATGTTTTGACAAGTTGATAAACATAATATATATAAATATATGTA

MAL7P1.158                      CATATATATATGTATGTTTTTTTTTTGTTTATATTTGTAGAGTATTAT
MAL7|MAL7P1.158                 ----------------------------------------AGTATTAT
su_gi_contig_2263               CATATATATATGTATGTTTTTTTTTTGTTTATATTTGTAGAGTATTAT
gi|21255417|gb|BQ452305.1|BQ452 CATATATATATGTATGTTTTTTTTTTGTTTATATTTGTAGAGTATTAT

MAL7P1.158                      GTACAAGTTAGATAAGAATGATAATATGAAAAAAATCGAAGAATTAAA
MAL7|MAL7P1.158                 GTACAAGTTAGATAAGAATGATAATATGAAAAAAATCGAAGAATTAAA
su_gi_contig_2263               GTACAAGTTAGATAAGAATGATAATATGAAAAAAATCGAAGAATTAAA
gi|21255417|gb|BQ452305.1|BQ452 GTACAAGTTAGATAAGAATGATAATATGAAAAAAATCGAAGAATTAAA

MAL7P1.158                      TTCTCTTTTCTTAATGTGGGGAACTAGTGAAAACCCAAACGAACCATT
MAL7|MAL7P1.158                 TTCTCTTTTCTTAATGTGGGGAACTAGTGAAAACCCAAACGAACCATT
su_gi_contig_2263               TTCTCTTTTCTTAATGTGGGGAACTAGTGAAAACCCAAACGAACCATT
gi|21255417|gb|BQ452305.1|BQ452 TTCTCTTTTCTTAATGTGGGGAACTAGTGAAAACCCAAACGAACCATT

MAL7P1.158                      TCCTCTTAAAATGAACAGTAATTATACATAATAAAAGAGAAAAAAAAA
MAL7|MAL7P1.158                 TCCTCTTAAAATGAACA-------------------------------
su_gi_contig_2263               TCCTCTTAAAATGAACA-------------------------------
gi|21255417|gb|BQ452305.1|BQ452 TCCTCTTAAAATGAACA-------------------------------

MAL7P1.158                      AAAAATAATAAATAACATATATTTAGTTATATATTCATGTATCAATAA
MAL7|MAL7P1.158                 ------------------------------------------------
su_gi_contig_2263               ------------------------------------------------
gi|21255417|gb|BQ452305.1|BQ452 ------------------------------------------------

MAL7P1.158                      AAATATACCCTATTTATATATTTTTATTTCTTTCTTTTAGAAATCACT
MAL7|MAL7P1.158                 ----------------------------------------AAATCACT
su_gi_contig_2263               ----------------------------------------AAATCACT
gi|21255417|gb|BQ452305.1|BQ452 ----------------------------------------AAATCACT

MAL7P1.158                      GATAAAGGAACTATAGACCAAAAAATGAAAAAAACTAAATAAATATAT
MAL7|MAL7P1.158                 GATAAAGGAACTATAGACCAAAAAATGAAAAAAACTAAATAA------
su_gi_contig_2263               GATAAAGGAACTATAGACCAAAAAAA----------------------
gi|21255417|gb|BQ452305.1|BQ452 GATAAAGGAACTATAGACCAAAAAAA----------------------

MAL7P1.158                      CAAAAATGATGACATAAATATATTAATTTAAAAAAAAAAAAAAAAAAT
MAL7|MAL7P1.158                 ------------------------------------------------
su_gi_contig_2263               ------------------------------------------------
gi|21255417|gb|BQ452305.1|BQ452 ------------------------------------------------

MAL7P1.158                      GTAATTTTCCTTTTTTTTTTATTAAAAATTTTATGATGCCTTTATTTT
MAL7|MAL7P1.158                 ------------------------------------------------
su_gi_contig_2263               ------------------------------------------------
gi|21255417|gb|BQ452305.1|BQ452 ------------------------------------------------

MAL7P1.158                      GATGGATAAAAGGAATATTACTGCATAAGTTATTCTTTTTGTTTTGTT
MAL7|MAL7P1.158                 ------------------------------------------------
su_gi_contig_2263               ------------------------------------------------
gi|21255417|gb|BQ452305.1|BQ452 ------------------------------------------------

MAL7P1.158                      TAACTATTTTATTTATTTATTATTATTATTTTTTTTTTTTATTAATTT
MAL7|MAL7P1.158                 ------------------------------------------------
su_gi_contig_2263               ------------------------------------------------
gi|21255417|gb|BQ452305.1|BQ452 ------------------------------------------------

MAL7P1.158                      ATTTTTTCTTTTTCATTTATATATATATATATATTTTTTTTTTTACTT
MAL7|MAL7P1.158                 ------------------------------------------------
su_gi_contig_2263               ------------------------------------------------
gi|21255417|gb|BQ452305.1|BQ452 ------------------------------------------------

MAL7P1.158                      ATTTATTTTTTTTTTTACTTATTTATTTTTTTTTTTTTTTTTTTTTTT
MAL7|MAL7P1.158                 ------------------------------------------------
su_gi_contig_2263               ------------------------------------------------
gi|21255417|gb|BQ452305.1|BQ452 ------------------------------------------------

MAL7P1.158                      TTTTTGTGCAATAAAAAATAATAAATATGGGGTCCTATATTTTAGGAT
MAL7|MAL7P1.158                 ------------------------------------------------
su_gi_contig_2263               ------------------------------------------------
gi|21255417|gb|BQ452305.1|BQ452 ------------------------------------------------

MAL7P1.158                      ACCCCAAAAAAAAAAAAAGAATAAAAAGAAAAAATTATATAGAAATGT
MAL7|MAL7P1.158                 ------------------------------------------------
su_gi_contig_2263               ------------------------------------------------
gi|21255417|gb|BQ452305.1|BQ452 ------------------------------------------------

MAL7P1.158                      ATACATTATAATATATATATGTATATATAATAAGTACAACATATATTT
MAL7|MAL7P1.158                 ------------------------------------------------
su_gi_contig_2263               ------------------------------------------------
gi|21255417|gb|BQ452305.1|BQ452 ------------------------------------------------

MAL7P1.158                      GTTTGTATATCTTTTCACATTATTTATATTATATTATTATTAATTTTT
MAL7|MAL7P1.158                 ------------------------------------------------
su_gi_contig_2263               ------------------------------------------------
gi|21255417|gb|BQ452305.1|BQ452 ------------------------------------------------

MAL7P1.158                      TTTTTTTTTTTTTTTTTTTTTTTTGAATATATTATTTATTTTTGTTTC
MAL7|MAL7P1.158                 ------------------------------------------------
su_gi_contig_2263               ------------------------------------------------
gi|21255417|gb|BQ452305.1|BQ452 ------------------------------------------------

MAL7P1.158                      TATTTTTTATTTAGTTTTAATAATTTAATTTCTAATCATAAATACAAA
MAL7|MAL7P1.158                 ------------------------------------------------
su_gi_contig_2263               ------------------------------------------------
gi|21255417|gb|BQ452305.1|BQ452 ------------------------------------------------

MAL7P1.158                      ATTAAAAAAATATATATATATATACAGTCATAAAGATTAAACAAAGAA
MAL7|MAL7P1.158                 ------------------------------------------------
su_gi_contig_2263               ------------------------------------------------
gi|21255417|gb|BQ452305.1|BQ452 ------------------------------------------------

MAL7P1.158                      GAATAAATGTTTAAAAAATATATAAAGTAAAAAGAACTTATGTGTATT
MAL7|MAL7P1.158                 ------------------------------------------------
su_gi_contig_2263               ------------------------------------------------
gi|21255417|gb|BQ452305.1|BQ452 ------------------------------------------------

MAL7P1.158                      AAAGTTTAATTTAATTAATATTCATTTTATTGAATCCTCATCCTTTAT
MAL7|MAL7P1.158                 ------------------------------------------------
su_gi_contig_2263               ------------------------------------------------
gi|21255417|gb|BQ452305.1|BQ452 ------------------------------------------------

MAL7P1.158                      ATTATAATAAGTTATCTTTGTAAATTAGTATTTTTACAGATTAAGATA
MAL7|MAL7P1.158                 ------------------------------------------------
su_gi_contig_2263               ------------------------------------------------
gi|21255417|gb|BQ452305.1|BQ452 ------------------------------------------------

MAL7P1.158                      TAAAGAGGTATATATTTTATTTTTATTTTTTTTGATACATTCAATGAA
MAL7|MAL7P1.158                 ------------------------------------------------
su_gi_contig_2263               ------------------------------------------------
gi|21255417|gb|BQ452305.1|BQ452 ------------------------------------------------

MAL7P1.158                      ATGTACGTTTATTTACAGAAGAAGGATATTGTAAAGATACGCATAAAT
MAL7|MAL7P1.158                 ------------------------------------------------
su_gi_contig_2263               ------------------------------------------------
gi|21255417|gb|BQ452305.1|BQ452 ------------------------------------------------

MAL7P1.158                      ATATAATATATACATTATTATATATATATATTATATATTTTTATATAA
MAL7|MAL7P1.158                 ------------------------------------------------
su_gi_contig_2263               ------------------------------------------------
gi|21255417|gb|BQ452305.1|BQ452 ------------------------------------------------

MAL7P1.158                      ATAATTATAAATTTTAGGGATGCTGAAATGTACACATTTAAATTATAT
MAL7|MAL7P1.158                 ------------------------------------------------
su_gi_contig_2263               ------------------------------------------------
gi|21255417|gb|BQ452305.1|BQ452 ------------------------------------------------

MAL7P1.158                      AATTATTATATATATATATATATCAAAATACATATATTATTTTTGTTC
MAL7|MAL7P1.158                 ------------------------------------------------
su_gi_contig_2263               ------------------------------------------------
gi|21255417|gb|BQ452305.1|BQ452 ------------------------------------------------

MAL7P1.158                      ATTTTTTTTTTTTTTTTTATCTTAAATTTATCAAATATATTATCATTA
MAL7|MAL7P1.158                 ------------------------------------------------
su_gi_contig_2263               ------------------------------------------------
gi|21255417|gb|BQ452305.1|BQ452 ------------------------------------------------

MAL7P1.158                      TATATTTTTGTGTACTAGCTTTTTTATATATTACATATAAATTTTATG
MAL7|MAL7P1.158                 ------------------------------------------------
su_gi_contig_2263               ------------------------------------------------
gi|21255417|gb|BQ452305.1|BQ452 ------------------------------------------------

MAL7P1.158                      AAAATATATCAAATTAGATAATATAAAAGTAAAAAAAAAAAAAAAAAA
MAL7|MAL7P1.158                 ------------------------------------------------
su_gi_contig_2263               ------------------------------------------------
gi|21255417|gb|BQ452305.1|BQ452 ------------------------------------------------

MAL7P1.158                      AAAAAATAAATGCATTTACGTACCATTAACATAAATTAAACAAAAAGG
MAL7|MAL7P1.158                 ------------------------------------------------
su_gi_contig_2263               ------------------------------------------------
gi|21255417|gb|BQ452305.1|BQ452 ------------------------------------------------

MAL7P1.158                      AAGAGTACTTGTAAAATTTGTAAATTATAATACATATATGTATAATAT
MAL7|MAL7P1.158                 ------------------------------------------------
su_gi_contig_2263               ------------------------------------------------
gi|21255417|gb|BQ452305.1|BQ452 ------------------------------------------------

MAL7P1.158                      TCTTTCCTTTTTTTTTTTTTTTTTTTTTTTTTTTTTTTTTTTTTAATT
MAL7|MAL7P1.158                 ------------------------------------------------
su_gi_contig_2263               ------------------------------------------------
gi|21255417|gb|BQ452305.1|BQ452 ------------------------------------------------

MAL7P1.158                      TAAATATATTATATTTATTTTTATTTATATTTTTATTCTTATTGATAT
MAL7|MAL7P1.158                 ------------------------------------------------
su_gi_contig_2263               ------------------------------------------------
gi|21255417|gb|BQ452305.1|BQ452 ------------------------------------------------

MAL7P1.158                      TCGTATTTTTATTCTTAATCATATATTCGTATTTTTATTCTTAATAAT
MAL7|MAL7P1.158                 ------------------------------------------------
su_gi_contig_2263               ------------------------------------------------
gi|21255417|gb|BQ452305.1|BQ452 ------------------------------------------------

MAL7P1.158                      ATATTCGTATTTTAATTCTTATTTATATATTCGTATTTTTATTCTTAA
MAL7|MAL7P1.158                 ------------------------------------------------
su_gi_contig_2263               ------------------------------------------------
gi|21255417|gb|BQ452305.1|BQ452 ------------------------------------------------

MAL7P1.158                      TCATATATTCGTATTTTAATTCTTATTTATATATTCGTATTTTAATTC
MAL7|MAL7P1.158                 ------------------------------------------------
su_gi_contig_2263               ------------------------------------------------
gi|21255417|gb|BQ452305.1|BQ452 ------------------------------------------------

MAL7P1.158                      TTATT
MAL7|MAL7P1.158                 -----
su_gi_contig_2263               -----
gi|21255417|gb|BQ452305.1|BQ452 -----

;

endblock;
