# Supplementary material for: cDNA sequences reveal considerable gene prediction inaccuracy in the Plasmodium falciparum genome
Source: BMC Genomics. 2007 Jul 27;8:255. doi: 10.1186/1471-2164-8-255 (PMC1978503; doi:10.1186/1471-2164-8-255)
Supplement: Additional file 3 — Genes with cDNA sequences not matching predicted CDS perfectly. Aligned cDNA and predicted CDS sequences can be viewed by double clicking the hyper-linked gene names in the Excel file. [file 1471-2164-8-255-S3.zip › MAL7P1.19.TXT]

#NEXUS

[!This data assembled using Sequencher, from Gene Codes Corporation.]
begin data;
   dimensions ntax=5 nchar=16104;
   format datatype=dna gap=- interleave=yes;
   matrix

MAL7P1.19                       AGTTCATATTATTTTATTCCCATTTTTTTTTTCTATATTATGTATTTT
MAL7|MAL7P1.19                  ------------------------------------------------
su_gi_contig_4457               ------------------------------------------------
gi|21480439|gb|BQ577122.1|BQ577 ------------------------------------------------
gi|21254973|gb|BQ451861.1|BQ451 ------------------------------------------------

MAL7P1.19                       TTACATTTATATTAATATATAAAATATGAATATTTTCCATATTACAAA
MAL7|MAL7P1.19                  ------------------------------------------------
su_gi_contig_4457               ------------------------------------------------
gi|21480439|gb|BQ577122.1|BQ577 ------------------------------------------------
gi|21254973|gb|BQ451861.1|BQ451 ------------------------------------------------

MAL7P1.19                       ATTTAATATCTTCTTTTCTTTTCTTTTATTTTTTTTTTTTTTTATTTA
MAL7|MAL7P1.19                  ------------------------------------------------
su_gi_contig_4457               ------------------------------------------------
gi|21480439|gb|BQ577122.1|BQ577 ------------------------------------------------
gi|21254973|gb|BQ451861.1|BQ451 ------------------------------------------------

MAL7P1.19                       CAAATTAATATAATCTCTTTCATTAAAGAGTATTGATCACTTATTTTT
MAL7|MAL7P1.19                  ------------------------------------------------
su_gi_contig_4457               ------------------------------------------------
gi|21480439|gb|BQ577122.1|BQ577 ------------------------------------------------
gi|21254973|gb|BQ451861.1|BQ451 ------------------------------------------------

MAL7P1.19                       ATTTTTTTAACATATATATATATATATATATATATATATATATATAAT
MAL7|MAL7P1.19                  ------------------------------------------------
su_gi_contig_4457               ------------------------------------------------
gi|21480439|gb|BQ577122.1|BQ577 ------------------------------------------------
gi|21254973|gb|BQ451861.1|BQ451 ------------------------------------------------

MAL7P1.19                       GTATATATAATATAATATATAATTTATAAAAATAAATTTTATATAGAT
MAL7|MAL7P1.19                  ------------------------------------------------
su_gi_contig_4457               ------------------------------------------------
gi|21480439|gb|BQ577122.1|BQ577 ------------------------------------------------
gi|21254973|gb|BQ451861.1|BQ451 ------------------------------------------------

MAL7P1.19                       ATAAAAAGAAAGAATATATATATTTTAATAAATATAATTATACATAAG
MAL7|MAL7P1.19                  ------------------------------------------------
su_gi_contig_4457               ------------------------------------------------
gi|21480439|gb|BQ577122.1|BQ577 ------------------------------------------------
gi|21254973|gb|BQ451861.1|BQ451 ------------------------------------------------

MAL7P1.19                       AAACATATATATTTTTATATAATCTAAATATAGAAAATATGAATACAT
MAL7|MAL7P1.19                  ------------------------------------------------
su_gi_contig_4457               ------------------------------------------------
gi|21480439|gb|BQ577122.1|BQ577 ------------------------------------------------
gi|21254973|gb|BQ451861.1|BQ451 ------------------------------------------------

MAL7P1.19                       ACGTATTTATACATAAATTTAAAATATATATACATACATATAATATAA
MAL7|MAL7P1.19                  ------------------------------------------------
su_gi_contig_4457               ------------------------------------------------
gi|21480439|gb|BQ577122.1|BQ577 ------------------------------------------------
gi|21254973|gb|BQ451861.1|BQ451 ------------------------------------------------

MAL7P1.19                       TAAAATATATAGCATGTATATGATAAATAAATATTTGTATACCTTTAA
MAL7|MAL7P1.19                  ------------------------------------------------
su_gi_contig_4457               ------------------------------------------------
gi|21480439|gb|BQ577122.1|BQ577 ------------------------------------------------
gi|21254973|gb|BQ451861.1|BQ451 ------------------------------------------------

MAL7P1.19                       AATATTAAAAAAAAAAAATTTCATGCGAATATCTTGTTAGTATTTTAT
MAL7|MAL7P1.19                  ------------------------------------------------
su_gi_contig_4457               ------------------------------------------------
gi|21480439|gb|BQ577122.1|BQ577 ------------------------------------------------
gi|21254973|gb|BQ451861.1|BQ451 ------------------------------------------------

MAL7P1.19                       ACACCACAATTTTATATGTTAATTAACTCATGATCAAAAAAAAAAAAA
MAL7|MAL7P1.19                  ------------------------------------------------
su_gi_contig_4457               ------------------------------------------------
gi|21480439|gb|BQ577122.1|BQ577 ------------------------------------------------
gi|21254973|gb|BQ451861.1|BQ451 ------------------------------------------------

MAL7P1.19                       AAAAAAAAAAAAAAAAAATTAATTTTACAAATATATATATGTTTATTA
MAL7|MAL7P1.19                  ------------------------------------------------
su_gi_contig_4457               ------------------------------------------------
gi|21480439|gb|BQ577122.1|BQ577 ------------------------------------------------
gi|21254973|gb|BQ451861.1|BQ451 ------------------------------------------------

MAL7P1.19                       TTTATATATATATGTTATTATATATAAATATATAAGGAAAAGAAGTAT
MAL7|MAL7P1.19                  ------------------------------------------------
su_gi_contig_4457               ------------------------------------------------
gi|21480439|gb|BQ577122.1|BQ577 ------------------------------------------------
gi|21254973|gb|BQ451861.1|BQ451 ------------------------------------------------

MAL7P1.19                       TACAAAAAAAGAAATATATATATATATATATATATATATATATATATA
MAL7|MAL7P1.19                  ------------------------------------------------
su_gi_contig_4457               ------------------------------------------------
gi|21480439|gb|BQ577122.1|BQ577 ------------------------------------------------
gi|21254973|gb|BQ451861.1|BQ451 ------------------------------------------------

MAL7P1.19                       TATATATAATTATATATTTATATATTTTTTATATAATTATATTGTAAT
MAL7|MAL7P1.19                  ------------------------------------------------
su_gi_contig_4457               ------------------------------------------------
gi|21480439|gb|BQ577122.1|BQ577 ------------------------------------------------
gi|21254973|gb|BQ451861.1|BQ451 ------------------------------------------------

MAL7P1.19                       TATTTTTTTTTTATATTTTATGAAGTCATTCCTGAACTGAATATTTAT
MAL7|MAL7P1.19                  ------------------------------------------------
su_gi_contig_4457               ------------------------------------------------
gi|21480439|gb|BQ577122.1|BQ577 ------------------------------------------------
gi|21254973|gb|BQ451861.1|BQ451 ------------------------------------------------

MAL7P1.19                       ATAATAATAAATTGTTTTACCCTTATTTAAATTCGTTTTTATATTAAG
MAL7|MAL7P1.19                  ------------------------------------------------
su_gi_contig_4457               ------------------------------------------------
gi|21480439|gb|BQ577122.1|BQ577 ------------------------------------------------
gi|21254973|gb|BQ451861.1|BQ451 ------------------------------------------------

MAL7P1.19                       GGGAAAAAAATCAAATTAAAAAAAAAATCAGAAATAAGAGGATATATA
MAL7|MAL7P1.19                  ------------------------------------------------
su_gi_contig_4457               ------------------------------------------------
gi|21480439|gb|BQ577122.1|BQ577 ------------------------------------------------
gi|21254973|gb|BQ451861.1|BQ451 ------------------------------------------------

MAL7P1.19                       AAATAATATATATAATATAATATTTTTTTCATTTCATATTTATATATA
MAL7|MAL7P1.19                  ------------------------------------------------
su_gi_contig_4457               ------------------------------------------------
gi|21480439|gb|BQ577122.1|BQ577 ------------------------------------------------
gi|21254973|gb|BQ451861.1|BQ451 ------------------------------------------------

MAL7P1.19                       CTTTTATAATATCAACATATAATTATTTTCTTATTACATATAGCTTTT
MAL7|MAL7P1.19                  ------------------------------------------------
su_gi_contig_4457               ------------------------------------------------
gi|21480439|gb|BQ577122.1|BQ577 ------------------------------------------------
gi|21254973|gb|BQ451861.1|BQ451 ------------------------------------------------

MAL7P1.19                       GCAGTTCATACATATATCTGTGAAAAAAAAAATGAAATAAATAAATAA
MAL7|MAL7P1.19                  ------------------------------------------------
su_gi_contig_4457               ------------------------------------------------
gi|21480439|gb|BQ577122.1|BQ577 ------------------------------------------------
gi|21254973|gb|BQ451861.1|BQ451 ------------------------------------------------

MAL7P1.19                       ATAAATAAATATATATATATATATATATATATATATATATATATATAA
MAL7|MAL7P1.19                  ------------------------------------------------
su_gi_contig_4457               ------------------------------------------------
gi|21480439|gb|BQ577122.1|BQ577 ------------------------------------------------
gi|21254973|gb|BQ451861.1|BQ451 ------------------------------------------------

MAL7P1.19                       TATAATATAGTATAATTTATATGTTGAAGAATGAAATACAATATATTA
MAL7|MAL7P1.19                  ------------------------------------------------
su_gi_contig_4457               ------------------------------------------------
gi|21480439|gb|BQ577122.1|BQ577 ------------------------------------------------
gi|21254973|gb|BQ451861.1|BQ451 ------------------------------------------------

MAL7P1.19                       TATTTCATAATAGTAATATTTATATTTATAACGAGAGCACACTTATTT
MAL7|MAL7P1.19                  ------------------------------------------------
su_gi_contig_4457               ------------------------------------------------
gi|21480439|gb|BQ577122.1|BQ577 ------------------------------------------------
gi|21254973|gb|BQ451861.1|BQ451 ------------------------------------------------

MAL7P1.19                       ATATAAATATAACAATAATATATATATATATATATATATTGATGTCAT
MAL7|MAL7P1.19                  ------------------------------------------------
su_gi_contig_4457               ------------------------------------------------
gi|21480439|gb|BQ577122.1|BQ577 ------------------------------------------------
gi|21254973|gb|BQ451861.1|BQ451 ------------------------------------------------

MAL7P1.19                       ATATTTTACGTCATTTTTTTCCATATTAAGTTTTATTTTTGAGAAAAG
MAL7|MAL7P1.19                  ------------------------------------------------
su_gi_contig_4457               ------------------------------------------------
gi|21480439|gb|BQ577122.1|BQ577 ------------------------------------------------
gi|21254973|gb|BQ451861.1|BQ451 ------------------------------------------------

MAL7P1.19                       CTACATATATATAATTTAGGGCATCTCATAAAAAGAAAATAAAAAGGA
MAL7|MAL7P1.19                  ------------------------------------------------
su_gi_contig_4457               ------------------------------------------------
gi|21480439|gb|BQ577122.1|BQ577 ------------------------------------------------
gi|21254973|gb|BQ451861.1|BQ451 ------------------------------------------------

MAL7P1.19                       ATTAACACATAATTTGATTTCAATATAATTCTGTAAATTATATATTTC
MAL7|MAL7P1.19                  ------------------------------------------------
su_gi_contig_4457               ------------------------------------------------
gi|21480439|gb|BQ577122.1|BQ577 ------------------------------------------------
gi|21254973|gb|BQ451861.1|BQ451 ------------------------------------------------

MAL7P1.19                       AATAAATAGAAATATATTATATTATATATGTATATTTATATGATATAT
MAL7|MAL7P1.19                  ------------------------------------------------
su_gi_contig_4457               ------------------------------------------------
gi|21480439|gb|BQ577122.1|BQ577 ------------------------------------------------
gi|21254973|gb|BQ451861.1|BQ451 ------------------------------------------------

MAL7P1.19                       CTTTATTTCTACATCATGCTTTAAGTATAATATATATATATAATTTTA
MAL7|MAL7P1.19                  ------------------------------------------------
su_gi_contig_4457               ------------------------------------------------
gi|21480439|gb|BQ577122.1|BQ577 ------------------------------------------------
gi|21254973|gb|BQ451861.1|BQ451 ------------------------------------------------

MAL7P1.19                       GTTAAAGAATAATGAAGAAATACTTGCTTTTTGAGAATTCCCAGTATT
MAL7|MAL7P1.19                  -----------ATGAAGAAATACTTGCTTTTTGAGAATTCCCAGTATT
su_gi_contig_4457               ------------------------------------------------
gi|21480439|gb|BQ577122.1|BQ577 ------------------------------------------------
gi|21254973|gb|BQ451861.1|BQ451 ------------------------------------------------

MAL7P1.19                       CCTATATTATTAACAGTATAAAAAATGGAGATGAATCTGAAATGGTAA
MAL7|MAL7P1.19                  CCTATATTATTAACAGTATAAAAAATGGAGATGAATCTGAAATG----
su_gi_contig_4457               ------------------------------------------------
gi|21480439|gb|BQ577122.1|BQ577 ------------------------------------------------
gi|21254973|gb|BQ451861.1|BQ451 ------------------------------------------------

MAL7P1.19                       ATATAATAATATTTGGATAATGCAATGTTAAGAATGTGTGAATTGTTT
MAL7|MAL7P1.19                  ------------------------------------------------
su_gi_contig_4457               ------------------------------------------------
gi|21480439|gb|BQ577122.1|BQ577 ------------------------------------------------
gi|21254973|gb|BQ451861.1|BQ451 ------------------------------------------------

MAL7P1.19                       ATATTATTGTGTAATCATATTATATATATATATATATATATATATATT
MAL7|MAL7P1.19                  ------------------------------------------------
su_gi_contig_4457               ------------------------------------------------
gi|21480439|gb|BQ577122.1|BQ577 ------------------------------------------------
gi|21254973|gb|BQ451861.1|BQ451 ------------------------------------------------

MAL7P1.19                       TAATTTTTTTTATTTATTTTTTTATTTTTTTATATTTATTTTTTTTTT
MAL7|MAL7P1.19                  ------------------------------------------------
su_gi_contig_4457               ------------------------------------------------
gi|21480439|gb|BQ577122.1|BQ577 ------------------------------------------------
gi|21254973|gb|BQ451861.1|BQ451 ------------------------------------------------

MAL7P1.19                       TTTTTTTTTTTTTTTTTTTTTTTTTTTACTTTTTAGCTAGCTGCGCTG
MAL7|MAL7P1.19                  ------------------------------------CTAGCTGCGCTG
su_gi_contig_4457               ------------------------------------------------
gi|21480439|gb|BQ577122.1|BQ577 ------------------------------------------------
gi|21254973|gb|BQ451861.1|BQ451 ------------------------------------------------

MAL7P1.19                       AACGATTTTTATGAACAATTGAATTTGTCAGCTGACGGAGGTTTGAGC
MAL7|MAL7P1.19                  AACGATTTTTATGAACAATTGAATTTGTCAGCTGACGGAGGTTTGAGC
su_gi_contig_4457               ------------------------------------------------
gi|21480439|gb|BQ577122.1|BQ577 ------------------------------------------------
gi|21254973|gb|BQ451861.1|BQ451 ------------------------------------------------

MAL7P1.19                       AATTCGACTTTAGAAGAATATATGAACGTGCTTATTCACGTAATAAAA
MAL7|MAL7P1.19                  AATTCGACTTTAGAAGAATATATGAACGTGCTTATTCACGTAATAAAA
su_gi_contig_4457               ------------------------------------------------
gi|21480439|gb|BQ577122.1|BQ577 ------------------------------------------------
gi|21254973|gb|BQ451861.1|BQ451 ------------------------------------------------

MAL7P1.19                       AGTCCTCACATAAGTTATAATAGTGTTTACGGAAGAAATGAGAACAAC
MAL7|MAL7P1.19                  AGTCCTCACATAAGTTATAATAGTGTTTACGGAAGAAATGAGAACAAC
su_gi_contig_4457               ------------------------------------------------
gi|21480439|gb|BQ577122.1|BQ577 ------------------------------------------------
gi|21254973|gb|BQ451861.1|BQ451 ------------------------------------------------

MAL7P1.19                       AACAACAATAATAATAATAATAAAAAGAAGAATGTGAAAAATTCCACA
MAL7|MAL7P1.19                  AACAACAATAATAATAATAATAAAAAGAAGAATGTGAAAAATTCCACA
su_gi_contig_4457               ------------------------------------------------
gi|21480439|gb|BQ577122.1|BQ577 ------------------------------------------------
gi|21254973|gb|BQ451861.1|BQ451 ------------------------------------------------

MAL7P1.19                       AACGACAAGAAAGGAAATTCTTCTGAAAGGATAAATGAGGTTGTAGGT
MAL7|MAL7P1.19                  AACGACAAGAAAGGAAATTCTTCTGAAAGGATAAATGAGGTTGTAGGT
su_gi_contig_4457               ------------------------------------------------
gi|21480439|gb|BQ577122.1|BQ577 ------------------------------------------------
gi|21254973|gb|BQ451861.1|BQ451 ------------------------------------------------

MAL7P1.19                       AGTGGAATAAATAGCTTTTTCAAAATAATCCAAGAGCATATGGGAGTT
MAL7|MAL7P1.19                  AGTGGAATAAATAGCTTTTTCAAAATAATCCAAGAGCATATGGGAGTT
su_gi_contig_4457               ------------------------------------------------
gi|21480439|gb|BQ577122.1|BQ577 ------------------------------------------------
gi|21254973|gb|BQ451861.1|BQ451 ------------------------------------------------

MAL7P1.19                       TATGCTTCTGATTTTGATGAAGGTGAAGAGAGTGAATCAGATTTTAGT
MAL7|MAL7P1.19                  TATGCTTCTGATTTTGATGAAGGTGAAGAGAGTGAATCAGATTTTAGT
su_gi_contig_4457               ------------------------------------------------
gi|21480439|gb|BQ577122.1|BQ577 ------------------------------------------------
gi|21254973|gb|BQ451861.1|BQ451 ------------------------------------------------

MAL7P1.19                       GGTACTAAAGAAGATAAGAAGAAAAAGAAGAAGAAGAAAAAAAAAAAG
MAL7|MAL7P1.19                  GGTACTAAAGAAGATAAGAAGAAAAAGAAGAAGAAGAAAAAAAAAAAG
su_gi_contig_4457               ------------------------------------------------
gi|21480439|gb|BQ577122.1|BQ577 ------------------------------------------------
gi|21254973|gb|BQ451861.1|BQ451 ------------------------------------------------

MAL7P1.19                       AACAAGGAAAAAAATAAAAGTAGTAATAATAATAATAATAATAATATT
MAL7|MAL7P1.19                  AACAAGGAAAAAAATAAAAGTAGTAATAATAATAATAATAATAATATT
su_gi_contig_4457               ------------------------------------------------
gi|21480439|gb|BQ577122.1|BQ577 ------------------------------------------------
gi|21254973|gb|BQ451861.1|BQ451 ------------------------------------------------

MAL7P1.19                       AAGGAAAAGAAGAATTTACTTGAATTATTAAATGTGAAGGAAGAAGAT
MAL7|MAL7P1.19                  AAGGAAAAGAAGAATTTACTTGAATTATTAAATGTGAAGGAAGAAGAT
su_gi_contig_4457               ------------------------------------------------
gi|21480439|gb|BQ577122.1|BQ577 ------------------------------------------------
gi|21254973|gb|BQ451861.1|BQ451 ------------------------------------------------

MAL7P1.19                       TTCATAAATGAAGGTGATAAGAATTGTGAAGAAGATGTAAAGGATGAA
MAL7|MAL7P1.19                  TTCATAAATGAAGGTGATAAGAATTGTGAAGAAGATGTAAAGGATGAA
su_gi_contig_4457               ------------------------------------------------
gi|21480439|gb|BQ577122.1|BQ577 ------------------------------------------------
gi|21254973|gb|BQ451861.1|BQ451 ------------------------------------------------

MAL7P1.19                       GACAAGGAAAATAATTCAGATAATAATAAGAATGATGATAAAAAGAAG
MAL7|MAL7P1.19                  GACAAGGAAAATAATTCAGATAATAATAAGAATGATGATAAAAAGAAG
su_gi_contig_4457               ------------------------------------------------
gi|21480439|gb|BQ577122.1|BQ577 ------------------------------------------------
gi|21254973|gb|BQ451861.1|BQ451 ------------------------------------------------

MAL7P1.19                       AAGGATAATAAGAAAAAGAAGGTTGATAAAAGAAATGAAAATAAAAAT
MAL7|MAL7P1.19                  AAGGATAATAAGAAAAAGAAGGTTGATAAAAGAAATGAAAATAAAAAT
su_gi_contig_4457               ------------------------------------------------
gi|21480439|gb|BQ577122.1|BQ577 ------------------------------------------------
gi|21254973|gb|BQ451861.1|BQ451 ------------------------------------------------

MAL7P1.19                       GAAAATGAATCAAGTAAAGAAGATGATGAAAAAGGATTAGATAAGGTA
MAL7|MAL7P1.19                  GAAAATGAATCAAGTAAAGAAGATGATGAAAAAGGATTAGATAAGGTA
su_gi_contig_4457               ------------------------------------------------
gi|21480439|gb|BQ577122.1|BQ577 ------------------------------------------------
gi|21254973|gb|BQ451861.1|BQ451 ------------------------------------------------

MAL7P1.19                       CCTAAGAAAAAAAAATCAAAAGAGAAGAATGTTTCAAAAGAGAATAAT
MAL7|MAL7P1.19                  CCTAAGAAAAAAAAATCAAAAGAGAAGAATGTTTCAAAAGAGAATAAT
su_gi_contig_4457               ------------------------------------------------
gi|21480439|gb|BQ577122.1|BQ577 ------------------------------------------------
gi|21254973|gb|BQ451861.1|BQ451 ------------------------------------------------

MAL7P1.19                       ATTAAAACAGAAATAATAATAAATTCAGAGGAAGAGAGTGAAGAAGAT
MAL7|MAL7P1.19                  ATTAAAACAGAAATAATAATAAATTCAGAGGAAGAGAGTGAAGAAGAT
su_gi_contig_4457               ------------------------------------------------
gi|21480439|gb|BQ577122.1|BQ577 ------------------------------------------------
gi|21254973|gb|BQ451861.1|BQ451 ------------------------------------------------

MAL7P1.19                       TATTCTTATTCAGATAATATGAGTGATAATAATTCATCAAGTAGTACA
MAL7|MAL7P1.19                  TATTCTTATTCAGATAATATGAGTGATAATAATTCATCAAGTAGTACA
su_gi_contig_4457               ------------------------------------------------
gi|21480439|gb|BQ577122.1|BQ577 ------------------------------------------------
gi|21254973|gb|BQ451861.1|BQ451 ------------------------------------------------

MAL7P1.19                       AGTGAGTGTACAATAGAATCAGAGAATGAGAAATTTTTTCTGAGTAAT
MAL7|MAL7P1.19                  AGTGAGTGTACAATAGAATCAGAGAATGAGAAATTTTTTCTGAGTAAT
su_gi_contig_4457               ------------------------------------------------
gi|21480439|gb|BQ577122.1|BQ577 ------------------------------------------------
gi|21254973|gb|BQ451861.1|BQ451 ------------------------------------------------

MAL7P1.19                       ATAAATTGTGTAGATGTAAAATATATTACTATAATTTATACAGCTACA
MAL7|MAL7P1.19                  ATAAATTGTGTAGATGTAAAATATATTACTATAATTTATACAGCTACA
su_gi_contig_4457               ------------------------------------------------
gi|21480439|gb|BQ577122.1|BQ577 ------------------------------------------------
gi|21254973|gb|BQ451861.1|BQ451 ------------------------------------------------

MAL7P1.19                       TGTTGTATATATACTATTTTAGATATATATCCGAATTCTATAAAATAT
MAL7|MAL7P1.19                  TGTTGTATATATACTATTTTAGATATATATCCGAATTCTATAAAATAT
su_gi_contig_4457               ------------------------------------------------
gi|21480439|gb|BQ577122.1|BQ577 ------------------------------------------------
gi|21254973|gb|BQ451861.1|BQ451 ------------------------------------------------

MAL7P1.19                       ATAATTAATAACAAAGAAGCTGTGTACATATTAAATAAAAAATTGAAT
MAL7|MAL7P1.19                  ATAATTAATAACAAAGAAGCTGTGTACATATTAAATAAAAAATTGAAT
su_gi_contig_4457               ------------------------------------------------
gi|21480439|gb|BQ577122.1|BQ577 ------------------------------------------------
gi|21254973|gb|BQ451861.1|BQ451 ------------------------------------------------

MAL7P1.19                       GATATTGAATATATTGATGTTGCAGAAGTAATATTAAAAATTTTTGAA
MAL7|MAL7P1.19                  GATATTGAATATATTGATGTTGCAGAAGTAATATTAAAAATTTTTGAA
su_gi_contig_4457               ------------------------------------------------
gi|21480439|gb|BQ577122.1|BQ577 ------------------------------------------------
gi|21254973|gb|BQ451861.1|BQ451 ------------------------------------------------

MAL7P1.19                       AAGTTAGTAGAGAAGGATCCAATGCTTATATTAAAAAAGAAGAGTATT
MAL7|MAL7P1.19                  AAGTTAGTAGAGAAGGATCCAATGCTTATATTAAAAAAGAAGAGTATT
su_gi_contig_4457               ------------------------------------------------
gi|21480439|gb|BQ577122.1|BQ577 ------------------------------------------------
gi|21254973|gb|BQ451861.1|BQ451 ------------------------------------------------

MAL7P1.19                       AAATATATGTTAATGCATATAGATTTTTATAATGTAAATATACAAAAG
MAL7|MAL7P1.19                  AAATATATGTTAATGCATATAGATTTTTATAATGTAAATATACAAAAG
su_gi_contig_4457               ------------------------------------------------
gi|21480439|gb|BQ577122.1|BQ577 ------------------------------------------------
gi|21254973|gb|BQ451861.1|BQ451 ------------------------------------------------

MAL7P1.19                       AAAATATTTTTTTGTATTATTCAAATGATTAATAATATAACTAAATAT
MAL7|MAL7P1.19                  AAAATATTTTTTTGTATTATTCAAATGATTAATAATATAACTAAATAT
su_gi_contig_4457               ------------------------------------------------
gi|21480439|gb|BQ577122.1|BQ577 ------------------------------------------------
gi|21254973|gb|BQ451861.1|BQ451 ------------------------------------------------

MAL7P1.19                       AGACATATTACAAAATATATAACTCCATATTGTAATATCTTTATTAAT
MAL7|MAL7P1.19                  AGACATATTACAAAATATATAACTCCATATTGTAATATCTTTATTAAT
su_gi_contig_4457               ------------------------------------------------
gi|21480439|gb|BQ577122.1|BQ577 ------------------------------------------------
gi|21254973|gb|BQ451861.1|BQ451 ------------------------------------------------

MAL7P1.19                       TTTTTTCATTATCATTATATTCATATATTAAATATTATATGTACTTTA
MAL7|MAL7P1.19                  TTTTTTCATTATCATTATATTCATATATTAAATATTATATGTACTTTA
su_gi_contig_4457               ------------------------------------------------
gi|21480439|gb|BQ577122.1|BQ577 ------------------------------------------------
gi|21254973|gb|BQ451861.1|BQ451 ------------------------------------------------

MAL7P1.19                       TGGAGATCGTTTCTTGATAAAATGATTACCTTGAGATTAGAAGAGGAA
MAL7|MAL7P1.19                  TGGAGATCGTTTCTTGATAAAATGATTACCTTGAGATTAGAAGAGGAA
su_gi_contig_4457               ------------------------------------------------
gi|21480439|gb|BQ577122.1|BQ577 ------------------------------------------------
gi|21254973|gb|BQ451861.1|BQ451 ------------------------------------------------

MAL7P1.19                       AGGTTAGCCATGGAGGATATGCTTGGAATATGTAGGAATAAAAAGGAT
MAL7|MAL7P1.19                  AGGTTAGCCATGGAGGATATGCTTGGAATATGTAGGAATAAAAAGGAT
su_gi_contig_4457               ------------------------------------------------
gi|21480439|gb|BQ577122.1|BQ577 ------------------------------------------------
gi|21254973|gb|BQ451861.1|BQ451 ------------------------------------------------

MAL7P1.19                       AATGAACGTACATCATATTTAAGTAAATTAATAGAAAAAAAAAAGGAT
MAL7|MAL7P1.19                  AATGAACGTACATCATATTTAAGTAAATTAATAGAAAAAAAAAAGGAT
su_gi_contig_4457               ------------------------------------------------
gi|21480439|gb|BQ577122.1|BQ577 ------------------------------------------------
gi|21254973|gb|BQ451861.1|BQ451 ------------------------------------------------

MAL7P1.19                       AAGAAAAAATCAAAAAAGAAAAATGGAAATATAAATGCAAATGTGAAT
MAL7|MAL7P1.19                  AAGAAAAAATCAAAAAAGAAAAATGGAAATATAAATGCAAATGTGAAT
su_gi_contig_4457               ------------------------------------------------
gi|21480439|gb|BQ577122.1|BQ577 ------------------------------------------------
gi|21254973|gb|BQ451861.1|BQ451 ------------------------------------------------

MAL7P1.19                       ATTTTGGATGATGGAGTACGACCAGAAAAAAGGAAGACAAAAGGTAAT
MAL7|MAL7P1.19                  ATTTTGGATGATGGAGTACGACCAGAAAAAAGGAAGACAAAAGGTAAT
su_gi_contig_4457               ------------------------------------------------
gi|21480439|gb|BQ577122.1|BQ577 ------------------------------------------------
gi|21254973|gb|BQ451861.1|BQ451 ------------------------------------------------

MAL7P1.19                       AATATAAAGGTGACACCTATCTATGATAATGACATAATCGAAATATCC
MAL7|MAL7P1.19                  AATATAAAGGTGACACCTATCTATGATAATGACATAATCGAAATATCC
su_gi_contig_4457               ------------------------------------------------
gi|21480439|gb|BQ577122.1|BQ577 ------------------------------------------------
gi|21254973|gb|BQ451861.1|BQ451 ------------------------------------------------

MAL7P1.19                       GATGAGGATGAGTCTGTAAATTTGATGGATAAAAATATAAGAAAGAAG
MAL7|MAL7P1.19                  GATGAGGATGAGTCTGTAAATTTGATGGATAAAAATATAAGAAAGAAG
su_gi_contig_4457               ------------------------------------------------
gi|21480439|gb|BQ577122.1|BQ577 ------------------------------------------------
gi|21254973|gb|BQ451861.1|BQ451 ------------------------------------------------

MAL7P1.19                       GGAAGTGTGAGTGGTTCAAAGGGTAAAAGAAAGAAGACTACATCGAAT
MAL7|MAL7P1.19                  GGAAGTGTGAGTGGTTCAAAGGGTAAAAGAAAGAAGACTACATCGAAT
su_gi_contig_4457               ------------------------------------------------
gi|21480439|gb|BQ577122.1|BQ577 ------------------------------------------------
gi|21254973|gb|BQ451861.1|BQ451 ------------------------------------------------

MAL7P1.19                       GATAAAATAAGAGGAGAAGATATAAATGATGTCGTTGTAACAAATGAA
MAL7|MAL7P1.19                  GATAAAATAAGAGGAGAAGATATAAATGATGTCGTTGTAACAAATGAA
su_gi_contig_4457               ------------------------------------------------
gi|21480439|gb|BQ577122.1|BQ577 ------------------------------------------------
gi|21254973|gb|BQ451861.1|BQ451 ------------------------------------------------

MAL7P1.19                       TCATTCCAAGATTGTAATAATAAAAGTAATAGTAATAATAATGAAGAT
MAL7|MAL7P1.19                  TCATTCCAAGATTGTAATAATAAAAGTAATAGTAATAATAATGAAGAT
su_gi_contig_4457               ------------------------------------------------
gi|21480439|gb|BQ577122.1|BQ577 ------------------------------------------------
gi|21254973|gb|BQ451861.1|BQ451 ------------------------------------------------

MAL7P1.19                       ATGGAAGATAATAATAATAATAATAATAATAATAATAATAATGGTGAT
MAL7|MAL7P1.19                  ATGGAAGATAATAATAATAATAATAATAATAATAATAATAATGGTGAT
su_gi_contig_4457               ------------------------------------------------
gi|21480439|gb|BQ577122.1|BQ577 ------------------------------------------------
gi|21254973|gb|BQ451861.1|BQ451 ------------------------------------------------

MAL7P1.19                       AAAAGTAAGAGTAGAGATAGAAATAAATTGAAAACTAATTATAATAAT
MAL7|MAL7P1.19                  AAAAGTAAGAGTAGAGATAGAAATAAATTGAAAACTAATTATAATAAT
su_gi_contig_4457               ------------------------------------------------
gi|21480439|gb|BQ577122.1|BQ577 ------------------------------------------------
gi|21254973|gb|BQ451861.1|BQ451 ------------------------------------------------

MAL7P1.19                       AAGTTATTATTAAATATGATTCATTTAAATAGTGATGATAATATATAT
MAL7|MAL7P1.19                  AAGTTATTATTAAATATGATTCATTTAAATAGTGATGATAATATATAT
su_gi_contig_4457               ------------------------------------------------
gi|21480439|gb|BQ577122.1|BQ577 ------------------------------------------------
gi|21254973|gb|BQ451861.1|BQ451 ------------------------------------------------

MAL7P1.19                       TATAAATTAAGTTCGGAAATAGAAAGTATTTATAATATAAATATTCGA
MAL7|MAL7P1.19                  TATAAATTAAGTTCGGAAATAGAAAGTATTTATAATATAAATATTCGA
su_gi_contig_4457               ------------------------------------------------
gi|21480439|gb|BQ577122.1|BQ577 ------------------------------------------------
gi|21254973|gb|BQ451861.1|BQ451 ------------------------------------------------

MAL7P1.19                       GATAATATTATAAAATTATTAATTGAATGTCAAATAGAAGATAATTTA
MAL7|MAL7P1.19                  GATAATATTATAAAATTATTAATTGAATGTCAAATAGAAGATAATTTA
su_gi_contig_4457               ------------------------------------------------
gi|21480439|gb|BQ577122.1|BQ577 ------------------------------------------------
gi|21254973|gb|BQ451861.1|BQ451 ------------------------------------------------

MAL7P1.19                       TATGCGTTTATGGAAACGTTTTATATAATATCTATATTAGTTCATTAT
MAL7|MAL7P1.19                  TATGCGTTTATGGAAACGTTTTATATAATATCTATATTAGTTCATTAT
su_gi_contig_4457               ------------------------------------------------
gi|21480439|gb|BQ577122.1|BQ577 ------------------------------------------------
gi|21254973|gb|BQ451861.1|BQ451 ------------------------------------------------

MAL7P1.19                       AGTAATAATGTATTAGAAGATTTTTGTAAGTCCGAATTTTTAAATAGG
MAL7|MAL7P1.19                  AGTAATAATGTATTAGAAGATTTTTGTAAGTCCGAATTTTTAAATAGG
su_gi_contig_4457               ------------------------------------------------
gi|21480439|gb|BQ577122.1|BQ577 ------------------------------------------------
gi|21254973|gb|BQ451861.1|BQ451 ------------------------------------------------

MAL7P1.19                       TTTAATGAATTTTTTGGAAATAAAAAATTTCGAAGTAATAATTTTCTT
MAL7|MAL7P1.19                  TTTAATGAATTTTTTGGAAATAAAAAATTTCGAAGTAATAATTTTCTT
su_gi_contig_4457               ------------------------------------------------
gi|21480439|gb|BQ577122.1|BQ577 ------------------------------------------------
gi|21254973|gb|BQ451861.1|BQ451 ------------------------------------------------

MAL7P1.19                       ATCATATATATTTTATTTACATTATATTCTTTTCTACCTATGTGTACA
MAL7|MAL7P1.19                  ATCATATATATTTTATTTACATTATATTCTTTTCTACCTATGTGTACA
su_gi_contig_4457               ------------------------------------------------
gi|21480439|gb|BQ577122.1|BQ577 ------------------------------------------------
gi|21254973|gb|BQ451861.1|BQ451 ------------------------------------------------

MAL7P1.19                       TATAATGGAAAATTAATATATGAATATGATAATAAGAGGGATATCAAG
MAL7|MAL7P1.19                  TATAATGGAAAATTAATATATGAATATGATAATAAGAGGGATATCAAG
su_gi_contig_4457               ------------------------------------------------
gi|21480439|gb|BQ577122.1|BQ577 ------------------------------------------------
gi|21254973|gb|BQ451861.1|BQ451 ------------------------------------------------

MAL7P1.19                       GATGAAATATTTTATGAGAATATAGGTGAATTTATAAATGATGAGATA
MAL7|MAL7P1.19                  GATGAAATATTTTATGAGAATATAGGTGAATTTATAAATGATGAGATA
su_gi_contig_4457               ------------------------------------------------
gi|21480439|gb|BQ577122.1|BQ577 ------------------------------------------------
gi|21254973|gb|BQ451861.1|BQ451 ------------------------------------------------

MAL7P1.19                       ACCAAAAAAAAAAAAAATATAGATAATATAGATAATATAGAAAATATA
MAL7|MAL7P1.19                  ACCAAAAAAAAAAAAAATATAGATAATATAGATAATATAGAAAATATA
su_gi_contig_4457               ------------------------------------------------
gi|21480439|gb|BQ577122.1|BQ577 ------------------------------------------------
gi|21254973|gb|BQ451861.1|BQ451 ------------------------------------------------

MAL7P1.19                       GAGAATGCAAAAAATGTAGAAAATAATATGAATGTTGAAAATGCAAAA
MAL7|MAL7P1.19                  GAGAATGCAAAAAATGTAGAAAATAATATGAATGTTGAAAATGCAAAA
su_gi_contig_4457               ------------------------------------------------
gi|21480439|gb|BQ577122.1|BQ577 ------------------------------------------------
gi|21254973|gb|BQ451861.1|BQ451 ------------------------------------------------

MAL7P1.19                       AATGTACAAAATAATAAGAATGTTGAAAATGCAAAAAATGTACAAAAT
MAL7|MAL7P1.19                  AATGTACAAAATAATAAGAATGTTGAAAATGCAAAAAATGTACAAAAT
su_gi_contig_4457               ------------------------------------------------
gi|21480439|gb|BQ577122.1|BQ577 ------------------------------------------------
gi|21254973|gb|BQ451861.1|BQ451 ------------------------------------------------

MAL7P1.19                       AATAAGAATGATAAAGATTTTATCAACACAAGTTGTCGTTATAATAAC
MAL7|MAL7P1.19                  AATAAGAATGATAAAGATTTTATCAACACAAGTTGTCGTTATAATAAC
su_gi_contig_4457               ------------------------------------------------
gi|21480439|gb|BQ577122.1|BQ577 ------------------------------------------------
gi|21254973|gb|BQ451861.1|BQ451 ------------------------------------------------

MAL7P1.19                       AAATTTGGTATGTTAGTATACAAATTTCCAATAGATGTGAAGAAATAT
MAL7|MAL7P1.19                  AAATTTGGTATGTTAGTATACAAATTTCCAATAGATGTGAAGAAATAT
su_gi_contig_4457               ------------------------------------------------
gi|21480439|gb|BQ577122.1|BQ577 ------------------------------------------------
gi|21254973|gb|BQ451861.1|BQ451 ------------------------------------------------

MAL7P1.19                       AAATTAACGTTTTATAAAAACAATTTGGCTCATTTATTTACCCTTATA
MAL7|MAL7P1.19                  AAATTAACGTTTTATAAAAACAATTTGGCTCATTTATTTACCCTTATA
su_gi_contig_4457               ------------------------------------------------
gi|21480439|gb|BQ577122.1|BQ577 ------------------------------------------------
gi|21254973|gb|BQ451861.1|BQ451 ------------------------------------------------

MAL7P1.19                       AAAATAGTGATACCAAATATATATTATATATACGAAGAAACATTATAT
MAL7|MAL7P1.19                  AAAATAGTGATACCAAATATATATTATATATACGAAGAAACATTATAT
su_gi_contig_4457               ------------------------------------------------
gi|21480439|gb|BQ577122.1|BQ577 ------------------------------------------------
gi|21254973|gb|BQ451861.1|BQ451 ------------------------------------------------

MAL7P1.19                       TATGATATAAAATATTTGTGTATTTTAATATGTTTATCAGTTTTTATA
MAL7|MAL7P1.19                  TATGATATAAAATATTTGTGTATTTTAATATGTTTATCAGTTTTTATA
su_gi_contig_4457               ------------------------------------------------
gi|21480439|gb|BQ577122.1|BQ577 ------------------------------------------------
gi|21254973|gb|BQ451861.1|BQ451 ------------------------------------------------

MAL7P1.19                       TCATTATATAAAATATCGTTGACATGTTATGAGCGTGTTGAATTTTTG
MAL7|MAL7P1.19                  TCATTATATAAAATATCGTTGACATGTTATGAGCGTGTTGAATTTTTG
su_gi_contig_4457               ------------------------------------------------
gi|21480439|gb|BQ577122.1|BQ577 ------------------------------------------------
gi|21254973|gb|BQ451861.1|BQ451 ------------------------------------------------

MAL7P1.19                       AATTGTTTAAAATATATTTTTTCCTATAACAAAGAAATGTATTCTTTC
MAL7|MAL7P1.19                  AATTGTTTAAAATATATTTTTTCCTATAACAAAGAAATGTATTCTTTC
su_gi_contig_4457               ------------------------------------------------
gi|21480439|gb|BQ577122.1|BQ577 ------------------------------------------------
gi|21254973|gb|BQ451861.1|BQ451 ------------------------------------------------

MAL7P1.19                       TTGAGAAGTGTAATATTAAATCATTTATCTGAGACATCTGTAATAAGT
MAL7|MAL7P1.19                  TTGAGAAGTGTAATATTAAATCATTTATCTGAGACATCTGTAATAAGT
su_gi_contig_4457               ------------------------------------------------
gi|21480439|gb|BQ577122.1|BQ577 ------------------------------------------------
gi|21254973|gb|BQ451861.1|BQ451 ------------------------------------------------

MAL7P1.19                       GGTATTACAATATGTAAAATTGTAGCACATTTTACTTTATTAATATTA
MAL7|MAL7P1.19                  GGTATTACAATATGTAAAATTGTAGCACATTTTACTTTATTAATATTA
su_gi_contig_4457               ------------------------------------------------
gi|21480439|gb|BQ577122.1|BQ577 ------------------------------------------------
gi|21254973|gb|BQ451861.1|BQ451 ------------------------------------------------

MAL7P1.19                       AAAAATCCTGATTCTTCCATATTAGATGTTAATAATGTAGAAAATGAA
MAL7|MAL7P1.19                  AAAAATCCTGATTCTTCCATATTAGATGTTAATAATGTAGAAAATGAA
su_gi_contig_4457               ------------------------------------------------
gi|21480439|gb|BQ577122.1|BQ577 ------------------------------------------------
gi|21254973|gb|BQ451861.1|BQ451 ------------------------------------------------

MAL7P1.19                       GTATCGAATATATTAAAATGTATTAATAAGAATGAAGATGTGAATGGT
MAL7|MAL7P1.19                  GTATCGAATATATTAAAATGTATTAATAAGAATGAAGATGTGAATGGT
su_gi_contig_4457               ------------------------------------------------
gi|21480439|gb|BQ577122.1|BQ577 ------------------------------------------------
gi|21254973|gb|BQ451861.1|BQ451 ------------------------------------------------

MAL7P1.19                       GGTCTTTTATTTAATATTACGCATTTGATGAGAGATTATAATAATAGA
MAL7|MAL7P1.19                  GGTCTTTTATTTAATATTACGCATTTGATGAGAGATTATAATAATAGA
su_gi_contig_4457               ------------------------------------------------
gi|21480439|gb|BQ577122.1|BQ577 ------------------------------------------------
gi|21254973|gb|BQ451861.1|BQ451 ------------------------------------------------

MAL7P1.19                       TATTTGTATGTATTATTACATATAGTACATAAAATATTATTAAAAAAA
MAL7|MAL7P1.19                  TATTTGTATGTATTATTACATATAGTACATAAAATATTATTAAAAAAA
su_gi_contig_4457               ------------------------------------------------
gi|21480439|gb|BQ577122.1|BQ577 ------------------------------------------------
gi|21254973|gb|BQ451861.1|BQ451 ------------------------------------------------

MAL7P1.19                       AAAGAAGAAATATTAGAATGGGAAGATAAAAAAGAAAGTAGCTCTATA
MAL7|MAL7P1.19                  AAAGAAGAAATATTAGAATGGGAAGATAAAAAAGAAAGTAGCTCTATA
su_gi_contig_4457               ------------------------------------------------
gi|21480439|gb|BQ577122.1|BQ577 ------------------------------------------------
gi|21254973|gb|BQ451861.1|BQ451 ------------------------------------------------

MAL7P1.19                       TGTTTCAATAAAAAAATATATAATATAATATTTATGTATTTTTATGAT
MAL7|MAL7P1.19                  TGTTTCAATAAAAAAATATATAATATAATATTTATGTATTTTTATGAT
su_gi_contig_4457               ------------------------------------------------
gi|21480439|gb|BQ577122.1|BQ577 ------------------------------------------------
gi|21254973|gb|BQ451861.1|BQ451 ------------------------------------------------

MAL7P1.19                       ATTTTTAATAATAAAATGTATATAAAAAAAAATGATGATAAGGGATGT
MAL7|MAL7P1.19                  ATTTTTAATAATAAAATGTATATAAAAAAAAATGATGATAAGGGATGT
su_gi_contig_4457               ------------------------------------------------
gi|21480439|gb|BQ577122.1|BQ577 ------------------------------------------------
gi|21254973|gb|BQ451861.1|BQ451 ------------------------------------------------

MAL7P1.19                       AATAATTCCACAAAGGATTTATTATTTTTTAACAGAGATAGAGAAATT
MAL7|MAL7P1.19                  AATAATTCCACAAAGGATTTATTATTTTTTAACAGAGATAGAGAAATT
su_gi_contig_4457               ------------------------------------------------
gi|21480439|gb|BQ577122.1|BQ577 ------------------------------------------------
gi|21254973|gb|BQ451861.1|BQ451 ------------------------------------------------

MAL7P1.19                       ATGAATGTGTTTTTAGAATATAGTGAATTATTTTTTAATTACGAAAAG
MAL7|MAL7P1.19                  ATGAATGTGTTTTTAGAATATAGTGAATTATTTTTTAATTACGAAAAG
su_gi_contig_4457               ------------------------------------------------
gi|21480439|gb|BQ577122.1|BQ577 ------------------------------------------------
gi|21254973|gb|BQ451861.1|BQ451 ------------------------------------------------

MAL7P1.19                       GAGAAAAAAATAACTAGACAAGGTGGGAATATTTGTAGTTATTTTAAG
MAL7|MAL7P1.19                  GAGAAAAAAATAACTAGACAAGGTGGGAATATTTGTAGTTATTTTAAG
su_gi_contig_4457               ------------------------------------------------
gi|21480439|gb|BQ577122.1|BQ577 ------------------------------------------------
gi|21254973|gb|BQ451861.1|BQ451 ------------------------------------------------

MAL7P1.19                       AATGAAAATATAAAGGAGGAATTAGGTTTTGATGAAATTGTAGTAATA
MAL7|MAL7P1.19                  AATGAAAATATAAAGGAGGAATTAGGTTTTGATGAAATTGTAGTAATA
su_gi_contig_4457               ------------------------------------------------
gi|21480439|gb|BQ577122.1|BQ577 ------------------------------------------------
gi|21254973|gb|BQ451861.1|BQ451 ------------------------------------------------

MAL7P1.19                       AAGAATTTTATACATTCAGAAGAAAAATGTTATAATAATATGATATTA
MAL7|MAL7P1.19                  AAGAATTTTATACATTCAGAAGAAAAATGTTATAATAATATGATATTA
su_gi_contig_4457               ------------------------------------------------
gi|21480439|gb|BQ577122.1|BQ577 ------------------------------------------------
gi|21254973|gb|BQ451861.1|BQ451 ------------------------------------------------

MAL7P1.19                       TGTTATTATTATTTGATATATTTATTTTCTAATTTGTCAGAAAAAAAA
MAL7|MAL7P1.19                  TGTTATTATTATTTGATATATTTATTTTCTAATTTGTCAGAAAAAAAA
su_gi_contig_4457               ------------------------------------------------
gi|21480439|gb|BQ577122.1|BQ577 ------------------------------------------------
gi|21254973|gb|BQ451861.1|BQ451 ------------------------------------------------

MAL7P1.19                       GAAGATTCATGTATATATTTTTATCAATATAATATAGGAAAAAGATTA
MAL7|MAL7P1.19                  GAAGATTCATGTATATATTTTTATCAATATAATATAGGAAAAAGATTA
su_gi_contig_4457               ------------------------------------------------
gi|21480439|gb|BQ577122.1|BQ577 ------------------------------------------------
gi|21254973|gb|BQ451861.1|BQ451 ------------------------------------------------

MAL7P1.19                       TATTTCTTTTTATACCAATCATTATTATATGGTAATAACATGAAGGAA
MAL7|MAL7P1.19                  TATTTCTTTTTATACCAATCATTATTATATGGTAATAACATGAAGGAA
su_gi_contig_4457               ------------------------------------------------
gi|21480439|gb|BQ577122.1|BQ577 ------------------------------------------------
gi|21254973|gb|BQ451861.1|BQ451 ------------------------------------------------

MAL7P1.19                       TATAATATGAATGTATCTAAATACTATACGCAAGATATGATAATTAAA
MAL7|MAL7P1.19                  TATAATATGAATGTATCTAAATACTATACGCAAGATATGATAATTAAA
su_gi_contig_4457               ------------------------------------------------
gi|21480439|gb|BQ577122.1|BQ577 ------------------------------------------------
gi|21254973|gb|BQ451861.1|BQ451 ------------------------------------------------

MAL7P1.19                       GAGAAGAATAAAATGGATGTTTTGGAATTATTAAAAAGTATTGATAGA
MAL7|MAL7P1.19                  GAGAAGAATAAAATGGATGTTTTGGAATTATTAAAAAGTATTGATAGA
su_gi_contig_4457               ------------------------------------------------
gi|21480439|gb|BQ577122.1|BQ577 ------------------------------------------------
gi|21254973|gb|BQ451861.1|BQ451 ------------------------------------------------

MAL7P1.19                       AATATTCGTTTATATATATTTTTATATGCTTTATTATTTGTTAATAAT
MAL7|MAL7P1.19                  AATATTCGTTTATATATATTTTTATATGCTTTATTATTTGTTAATAAT
su_gi_contig_4457               ------------------------------------------------
gi|21480439|gb|BQ577122.1|BQ577 ------------------------------------------------
gi|21254973|gb|BQ451861.1|BQ451 ------------------------------------------------

MAL7P1.19                       AAAAGAAAAGAAGATATGGTACATGGTTTATTTTTGAATAGTATAAAA
MAL7|MAL7P1.19                  AAAAGAAAAGAAGATATGGTACATGGTTTATTTTTGAATAGTATAAAA
su_gi_contig_4457               ------------------------------------------------
gi|21480439|gb|BQ577122.1|BQ577 ------------------------------------------------
gi|21254973|gb|BQ451861.1|BQ451 ------------------------------------------------

MAL7P1.19                       AGGATATATAAAATATTTTCAGAAAATATGTTAGGAGAAAAAAATATA
MAL7|MAL7P1.19                  AGGATATATAAAATATTTTCAGAAAATATGTTAGGAGAAAAAAATATA
su_gi_contig_4457               ------------------------------------------------
gi|21480439|gb|BQ577122.1|BQ577 ------------------------------------------------
gi|21254973|gb|BQ451861.1|BQ451 ------------------------------------------------

MAL7P1.19                       GAAGATATTAATAGTAATGATATTATGCATATAAAATCATTAGTTGTA
MAL7|MAL7P1.19                  GAAGATATTAATAGTAATGATATTATGCATATAAAATCATTAGTTGTA
su_gi_contig_4457               ------------------------------------------------
gi|21480439|gb|BQ577122.1|BQ577 ------------------------------------------------
gi|21254973|gb|BQ451861.1|BQ451 ------------------------------------------------

MAL7P1.19                       AAAATATTTGATTCATATCATTATTATTTAATAATTAATAATTTATCA
MAL7|MAL7P1.19                  AAAATATTTGATTCATATCATTATTATTTAATAATTAATAATTTATCA
su_gi_contig_4457               ------------------------------------------------
gi|21480439|gb|BQ577122.1|BQ577 ------------------------------------------------
gi|21254973|gb|BQ451861.1|BQ451 ------------------------------------------------

MAL7P1.19                       TTTAAAAGTTGTTATGAACTTATAAAAATAATCAAGGAATGTTTAAAT
MAL7|MAL7P1.19                  TTTAAAAGTTGTTATGAACTTATAAAAATAATCAAGGAATGTTTAAAT
su_gi_contig_4457               ------------------------------------------------
gi|21480439|gb|BQ577122.1|BQ577 ------------------------------------------------
gi|21254973|gb|BQ451861.1|BQ451 ------------------------------------------------

MAL7P1.19                       ATTTATGATCACTTTCCTATATATTTTTTCAAAGATAATTTTTCAAAT
MAL7|MAL7P1.19                  ATTTATGATCACTTTCCTATATATTTTTTCAAAGATAATTTTTCAAAT
su_gi_contig_4457               ------------------------------------------------
gi|21480439|gb|BQ577122.1|BQ577 ------------------------------------------------
gi|21254973|gb|BQ451861.1|BQ451 ------------------------------------------------

MAL7P1.19                       AAGAATAATACGAAAAGGGTATGTCCTAATAAATATTATGATTATATA
MAL7|MAL7P1.19                  AAGAATAATACGAAAAGGGTATGTCCTAATAAATATTATGATTATATA
su_gi_contig_4457               ------------------------------------------------
gi|21480439|gb|BQ577122.1|BQ577 ------------------------------------------------
gi|21254973|gb|BQ451861.1|BQ451 ------------------------------------------------

MAL7P1.19                       AATGTGAACGACCCGAAAGGTAAAGGTGATGGTGAATGTGATGGTGAA
MAL7|MAL7P1.19                  AATGTGAACGACCCGAAAGGTAAAGGTGATGGTGAATGTGATGGTGAA
su_gi_contig_4457               ------------------------------------------------
gi|21480439|gb|BQ577122.1|BQ577 ------------------------------------------------
gi|21254973|gb|BQ451861.1|BQ451 ------------------------------------------------

MAL7P1.19                       GGTGAAGGTGAAGATGACGATGAAGATGATGATGATAATAATAATAAT
MAL7|MAL7P1.19                  GGTGAAGGTGAAGATGACGATGAAGATGATGATGATAATAATAATAAT
su_gi_contig_4457               ------------------------------------------------
gi|21480439|gb|BQ577122.1|BQ577 ------------------------------------------------
gi|21254973|gb|BQ451861.1|BQ451 ------------------------------------------------

MAL7P1.19                       AATAAGGACGATGGGAATGGAAAAAAGAAAAAGAAAGAGAGAGAGAGA
MAL7|MAL7P1.19                  AATAAGGACGATGGGAATGGAAAAAAGAAAAAGAAAGAGAGAGAGAGA
su_gi_contig_4457               ------------------------------------------------
gi|21480439|gb|BQ577122.1|BQ577 ------------------------------------------------
gi|21254973|gb|BQ451861.1|BQ451 ------------------------------------------------

MAL7P1.19                       GAAAAAAAAAAAAATGAATTATTTTATGAATGGAAAAAGGAATATGAT
MAL7|MAL7P1.19                  GAAAAAAAAAAAAATGAATTATTTTATGAATGGAAAAAGGAATATGAT
su_gi_contig_4457               ------------------------------------------------
gi|21480439|gb|BQ577122.1|BQ577 ------------------------------------------------
gi|21254973|gb|BQ451861.1|BQ451 ------------------------------------------------

MAL7P1.19                       GAATTTCCATCATTAAGACAAGATTTTTCATATAATGTATATTCGAGG
MAL7|MAL7P1.19                  GAATTTCCATCATTAAGACAAGATTTTTCATATAATGTATATTCGAGG
su_gi_contig_4457               ------------------------------------------------
gi|21480439|gb|BQ577122.1|BQ577 ------------------------------------------------
gi|21254973|gb|BQ451861.1|BQ451 ------------------------------------------------

MAL7P1.19                       AATAGAAAATCTAGCGAGCTATCAAAAAATAGCAAGCCAAAAAAGAAG
MAL7|MAL7P1.19                  AATAGAAAATCTAGCGAGCTATCAAAAAATAGCAAGCCAAAAAAGAAG
su_gi_contig_4457               ------------------------------------------------
gi|21480439|gb|BQ577122.1|BQ577 ------------------------------------------------
gi|21254973|gb|BQ451861.1|BQ451 ------------------------------------------------

MAL7P1.19                       AAGGACAATAAAAATGTTTCATGTGGTAGTTCTCCCAATATGGATAGT
MAL7|MAL7P1.19                  AAGGACAATAAAAATGTTTCATGTGGTAGTTCTCCCAATATGGATAGT
su_gi_contig_4457               ------------------------------------------------
gi|21480439|gb|BQ577122.1|BQ577 ------------------------------------------------
gi|21254973|gb|BQ451861.1|BQ451 ------------------------------------------------

MAL7P1.19                       ATAAATAATAATGAAATAATAAAAAATACGAATGAAAATAAGAACAAT
MAL7|MAL7P1.19                  ATAAATAATAATGAAATAATAAAAAATACGAATGAAAATAAGAACAAT
su_gi_contig_4457               ------------------------------------------------
gi|21480439|gb|BQ577122.1|BQ577 ------------------------------------------------
gi|21254973|gb|BQ451861.1|BQ451 ------------------------------------------------

MAL7P1.19                       TGTGATTATAATATTAAGGAGGATGATGAATCTGGTAGTAGTAACAAA
MAL7|MAL7P1.19                  TGTGATTATAATATTAAGGAGGATGATGAATCTGGTAGTAGTAACAAA
su_gi_contig_4457               ------------------------------------------------
gi|21480439|gb|BQ577122.1|BQ577 ------------------------------------------------
gi|21254973|gb|BQ451861.1|BQ451 ------------------------------------------------

MAL7P1.19                       AGTATTAATAATAAAGCAAAAGGAAATGATGATACTATGAATAAAATA
MAL7|MAL7P1.19                  AGTATTAATAATAAAGCAAAAGGAAATGATGATACTATGAATAAAATA
su_gi_contig_4457               ------------------------------------------------
gi|21480439|gb|BQ577122.1|BQ577 ------------------------------------------------
gi|21254973|gb|BQ451861.1|BQ451 ------------------------------------------------

MAL7P1.19                       GATACAACGAATAATAATAAGAAAATAAATAAAACGAAAGACGATGAA
MAL7|MAL7P1.19                  GATACAACGAATAATAATAAGAAAATAAATAAAACGAAAGACGATGAA
su_gi_contig_4457               ------------------------------------------------
gi|21480439|gb|BQ577122.1|BQ577 ------------------------------------------------
gi|21254973|gb|BQ451861.1|BQ451 ------------------------------------------------

MAL7P1.19                       CATGAACATGAACATGAACATGAACATAAACATGAACATGAACATAAA
MAL7|MAL7P1.19                  CATGAACATGAACATGAACATGAACATAAACATGAACATGAACATAAA
su_gi_contig_4457               ------------------------------------------------
gi|21480439|gb|BQ577122.1|BQ577 ------------------------------------------------
gi|21254973|gb|BQ451861.1|BQ451 ------------------------------------------------

MAL7P1.19                       CATGAACATAAACATAAACATAAACATAGTTATGTTGATCAAGAAACA
MAL7|MAL7P1.19                  CATGAACATAAACATAAACATAAACATAGTTATGTTGATCAAGAAACA
su_gi_contig_4457               ------------------------------------------------
gi|21480439|gb|BQ577122.1|BQ577 ------------------------------------------------
gi|21254973|gb|BQ451861.1|BQ451 ------------------------------------------------

MAL7P1.19                       TTAGAAAAAATGGAAATACTCAAAAGAATTGAGAAAGATTATGAAGAA
MAL7|MAL7P1.19                  TTAGAAAAAATGGAAATACTCAAAAGAATTGAGAAAGATTATGAAGAA
su_gi_contig_4457               ------------------------------------------------
gi|21480439|gb|BQ577122.1|BQ577 ------------------------------------------------
gi|21254973|gb|BQ451861.1|BQ451 ------------------------------------------------

MAL7P1.19                       AATAATAAGAAGAAAAATGGAAAGAATGAAGTAAATCTTATTAGTGAT
MAL7|MAL7P1.19                  AATAATAAGAAGAAAAATGGAAAGAATGAAGTAAATCTTATTAGTGAT
su_gi_contig_4457               ------------------------------------------------
gi|21480439|gb|BQ577122.1|BQ577 ------------------------------------------------
gi|21254973|gb|BQ451861.1|BQ451 ------------------------------------------------

MAL7P1.19                       CATGAAAAAAAAGGAGATGATGAAGGGGATATTAACAATAGTGAAAAG
MAL7|MAL7P1.19                  CATGAAAAAAAAGGAGATGATGAAGGGGATATTAACAATAGTGAAAAG
su_gi_contig_4457               ------------------------------------------------
gi|21480439|gb|BQ577122.1|BQ577 ------------------------------------------------
gi|21254973|gb|BQ451861.1|BQ451 ------------------------------------------------

MAL7P1.19                       GTTGTAAATATTGAACATACTCTAGATAAAGATGTTGAAATTATAAAA
MAL7|MAL7P1.19                  GTTGTAAATATTGAACATACTCTAGATAAAGATGTTGAAATTATAAAA
su_gi_contig_4457               ------------------------------------------------
gi|21480439|gb|BQ577122.1|BQ577 ------------------------------------------------
gi|21254973|gb|BQ451861.1|BQ451 ------------------------------------------------

MAL7P1.19                       GAAATTTTGCCTAATAAAAAAAAAAATATAAAAGAGAATAAAGATAAG
MAL7|MAL7P1.19                  GAAATTTTGCCTAATAAAAAAAAAAATATAAAAGAGAATAAAGATAAG
su_gi_contig_4457               ------------------------------------------------
gi|21480439|gb|BQ577122.1|BQ577 ------------------------------------------------
gi|21254973|gb|BQ451861.1|BQ451 ------------------------------------------------

MAL7P1.19                       GAAGGAGAGGATCAAGAGGATACAAATAAAATAAATGTTGAAGATGAA
MAL7|MAL7P1.19                  GAAGGAGAGGATCAAGAGGATACAAATAAAATAAATGTTGAAGATGAA
su_gi_contig_4457               ------------------------------------------------
gi|21480439|gb|BQ577122.1|BQ577 ------------------------------------------------
gi|21254973|gb|BQ451861.1|BQ451 ------------------------------------------------

MAL7P1.19                       GAAAAGAAAAAGAAAAATATGACAACAAATAATACATGTAATAAAATA
MAL7|MAL7P1.19                  GAAAAGAAAAAGAAAAATATGACAACAAATAATACATGTAATAAAATA
su_gi_contig_4457               ------------------------------------------------
gi|21480439|gb|BQ577122.1|BQ577 ------------------------------------------------
gi|21254973|gb|BQ451861.1|BQ451 ------------------------------------------------

MAL7P1.19                       AATAAGGATAAAAAGAAAATGTGTCCAATTCGTTATTATGATAATAAT
MAL7|MAL7P1.19                  AATAAGGATAAAAAGAAAATGTGTCCAATTCGTTATTATGATAATAAT
su_gi_contig_4457               ------------------------------------------------
gi|21480439|gb|BQ577122.1|BQ577 ------------------------------------------------
gi|21254973|gb|BQ451861.1|BQ451 ------------------------------------------------

MAL7P1.19                       AGAGGAGAATATAATTTGTATAATTATTTTAATAACAATAGATATATA
MAL7|MAL7P1.19                  AGAGGAGAATATAATTTGTATAATTATTTTAATAACAATAGATATATA
su_gi_contig_4457               ------------------------------------------------
gi|21480439|gb|BQ577122.1|BQ577 ------------------------------------------------
gi|21254973|gb|BQ451861.1|BQ451 ------------------------------------------------

MAL7P1.19                       AATTATATACCAAAGGATTTCTTTTATGAGAATCTATTTAATGAAAGT
MAL7|MAL7P1.19                  AATTATATACCAAAGGATTTCTTTTATGAGAATCTATTTAATGAAAGT
su_gi_contig_4457               ------------------------------------------------
gi|21480439|gb|BQ577122.1|BQ577 ------------------------------------------------
gi|21254973|gb|BQ451861.1|BQ451 ------------------------------------------------

MAL7P1.19                       ATTAATAATAATTTAACAATCGATAAGAGTAATAAAAATAAGAGTATG
MAL7|MAL7P1.19                  ATTAATAATAATTTAACAATCGATAAGAGTAATAAAAATAAGAGTATG
su_gi_contig_4457               ------------------------------------------------
gi|21480439|gb|BQ577122.1|BQ577 ------------------------------------------------
gi|21254973|gb|BQ451861.1|BQ451 ------------------------------------------------

MAL7P1.19                       TATAATAATTATAATTGTCATTTCCCTATACATTTAAGAAGAAATGGT
MAL7|MAL7P1.19                  TATAATAATTATAATTGTCATTTCCCTATACATTTAAGAAGAAATGGT
su_gi_contig_4457               ------------------------------------------------
gi|21480439|gb|BQ577122.1|BQ577 ------------------------------------------------
gi|21254973|gb|BQ451861.1|BQ451 ------------------------------------------------

MAL7P1.19                       TTATATGTAGATAATGTGTCTATTTTTGGAATGTTGAATAAAGGAATA
MAL7|MAL7P1.19                  TTATATGTAGATAATGTGTCTATTTTTGGAATGTTGAATAAAGGAATA
su_gi_contig_4457               ------------------------------------------------
gi|21480439|gb|BQ577122.1|BQ577 ------------------------------------------------
gi|21254973|gb|BQ451861.1|BQ451 ------------------------------------------------

MAL7P1.19                       AATATTTCCTTATGTGAACAAGATGATATAAAGAATATATTATTAGAT
MAL7|MAL7P1.19                  AATATTTCCTTATGTGAACAAGATGATATAAAGAATATATTATTAGAT
su_gi_contig_4457               ------------------------------------------------
gi|21480439|gb|BQ577122.1|BQ577 ------------------------------------------------
gi|21254973|gb|BQ451861.1|BQ451 ------------------------------------------------

MAL7P1.19                       GAATATAAACATAATGTTTTAAATAAAAATGAAGATAAGAAACAAAAT
MAL7|MAL7P1.19                  GAATATAAACATAATGTTTTAAATAAAAATGAAGATAAGAAACAAAAT
su_gi_contig_4457               ------------------------------------------------
gi|21480439|gb|BQ577122.1|BQ577 ------------------------------------------------
gi|21254973|gb|BQ451861.1|BQ451 ------------------------------------------------

MAL7P1.19                       AATTTTAATGATTATTTTGAAGATGTATTAATGTTACCTAGACATAAG
MAL7|MAL7P1.19                  AATTTTAATGATTATTTTGAAGATGTATTAATGTTACCTAGACATAAG
su_gi_contig_4457               ------------------------------------------------
gi|21480439|gb|BQ577122.1|BQ577 ------------------------------------------------
gi|21254973|gb|BQ451861.1|BQ451 ------------------------------------------------

MAL7P1.19                       AATAAAAAATCTGTAGCTCATGACGATTCATTGATATCAAAGGATAGG
MAL7|MAL7P1.19                  AATAAAAAATCTGTAGCTCATGACGATTCATTGATATCAAAGGATAGG
su_gi_contig_4457               ------------------------------------------------
gi|21480439|gb|BQ577122.1|BQ577 ------------------------------------------------
gi|21254973|gb|BQ451861.1|BQ451 ------------------------------------------------

MAL7P1.19                       AAAAGTTTTATGACTACAAATATGTCTGTCTCTGAAAAGGGTGCATGC
MAL7|MAL7P1.19                  AAAAGTTTTATGACTACAAATATGTCTGTCTCTGAAAAGGGTGCATGC
su_gi_contig_4457               ------------------------------------------------
gi|21480439|gb|BQ577122.1|BQ577 ------------------------------------------------
gi|21254973|gb|BQ451861.1|BQ451 ------------------------------------------------

MAL7P1.19                       ACCACCAACAATAATAAGAATAATAATGACAATAATAATGACAATAAT
MAL7|MAL7P1.19                  ACCACCAACAATAATAAGAATAATAATGACAATAATAATGACAATAAT
su_gi_contig_4457               ------------------------------------------------
gi|21480439|gb|BQ577122.1|BQ577 ------------------------------------------------
gi|21254973|gb|BQ451861.1|BQ451 ------------------------------------------------

MAL7P1.19                       GACAATAATGACAATAATAATGACAATATGTATGTGAAAATACCTAAA
MAL7|MAL7P1.19                  GACAATAATGACAATAATAATGACAATATGTATGTGAAAATACCTAAA
su_gi_contig_4457               ------------------------------------------------
gi|21480439|gb|BQ577122.1|BQ577 ------------------------------------------------
gi|21254973|gb|BQ451861.1|BQ451 ------------------------------------------------

MAL7P1.19                       TATTTTTTTAAAAATATTATTGATAAGGAGAAAAGAAAAATACACGGA
MAL7|MAL7P1.19                  TATTTTTTTAAAAATATTATTGATAAGGAGAAAAGAAAAATACACGGA
su_gi_contig_4457               ------------------------------------------------
gi|21480439|gb|BQ577122.1|BQ577 ------------------------------------------------
gi|21254973|gb|BQ451861.1|BQ451 ------------------------------------------------

MAL7P1.19                       TCCTTCAACATTTTTGAAACGTTCAATAAGGTTGAAAATCTTGTTAGA
MAL7|MAL7P1.19                  TCCTTCAACATTTTTGAAACGTTCAATAAGGTTGAAAATCTTGTTAGA
su_gi_contig_4457               ------------------------------------------------
gi|21480439|gb|BQ577122.1|BQ577 ------------------------------------------------
gi|21254973|gb|BQ451861.1|BQ451 ------------------------------------------------

MAL7P1.19                       AAAAATATGAACAAATGTATTGGTAAAGGTCTATATCCAAATAAATAT
MAL7|MAL7P1.19                  AAAAATATGAACAAATGTATTGGTAAAGGTCTATATCCAAATAAATAT
su_gi_contig_4457               ------------------------------------------------
gi|21480439|gb|BQ577122.1|BQ577 ------------------------------------------------
gi|21254973|gb|BQ451861.1|BQ451 ------------------------------------------------

MAL7P1.19                       TATTCAAAAGATGATGATGATTTAATTATTTTGTCAGTAAATGGAGTA
MAL7|MAL7P1.19                  TATTCAAAAGATGATGATGATTTAATTATTTTGTCAGTAAATGGAGTA
su_gi_contig_4457               ------------------------------------------------
gi|21480439|gb|BQ577122.1|BQ577 ------------------------------------------------
gi|21254973|gb|BQ451861.1|BQ451 ------------------------------------------------

MAL7P1.19                       GATGTTCATAATAATTCATGCTTATCAGAATATTTAATGAAACTAAAT
MAL7|MAL7P1.19                  GATGTTCATAATAATTCATGCTTATCAGAATATTTAATGAAACTAAAT
su_gi_contig_4457               ------------------------------------------------
gi|21480439|gb|BQ577122.1|BQ577 ------------------------------------------------
gi|21254973|gb|BQ451861.1|BQ451 ------------------------------------------------

MAL7P1.19                       GAAGATATGTATTATATGAATAATAATTCTTTATGTGTAAATGATGAA
MAL7|MAL7P1.19                  GAAGATATGTATTATATGAATAATAATTCTTTATGTGTAAATGATGAA
su_gi_contig_4457               ------------------------------------------------
gi|21480439|gb|BQ577122.1|BQ577 ------------------------------------------------
gi|21254973|gb|BQ451861.1|BQ451 ------------------------------------------------

MAL7P1.19                       AATATTTTTTGTAACATAGAAAACTTTTATATATATAATGATGTGGTA
MAL7|MAL7P1.19                  AATATTTTTTGTAACATAGAAAACTTTTATATATATAATGATGTGGTA
su_gi_contig_4457               ------------------------------------------------
gi|21480439|gb|BQ577122.1|BQ577 ------------------------------------------------
gi|21254973|gb|BQ451861.1|BQ451 ------------------------------------------------

MAL7P1.19                       GAAAATATCCCACCTCAATTTTTTGGATTAAAAAATAATATAAAATAT
MAL7|MAL7P1.19                  GAAAATATCCCACCTCAATTTTTTGGATTAAAAAATAATATAAAATAT
su_gi_contig_4457               ------------------------------------------------
gi|21480439|gb|BQ577122.1|BQ577 ------------------------------------------------
gi|21254973|gb|BQ451861.1|BQ451 ------------------------------------------------

MAL7P1.19                       TTGTGGAACAATAATTATAATATAAATAATAATAATAATATGAACAAT
MAL7|MAL7P1.19                  TTGTGGAACAATAATTATAATATAAATAATAATAATAATATGAACAAT
su_gi_contig_4457               ------------------------------------------------
gi|21480439|gb|BQ577122.1|BQ577 ------------------------------------------------
gi|21254973|gb|BQ451861.1|BQ451 ------------------------------------------------

MAL7P1.19                       GTGAATAGTGTGAATAGTGTTGGTGCTCTTATATGTGGTGGTAATTCT
MAL7|MAL7P1.19                  GTGAATAGTGTGAATAGTGTTGGTGCTCTTATATGTGGTGGTAATTCT
su_gi_contig_4457               ------------------------------------------------
gi|21480439|gb|BQ577122.1|BQ577 ------------------------------------------------
gi|21254973|gb|BQ451861.1|BQ451 ------------------------------------------------

MAL7P1.19                       TATAACACTAGAGGTTCACACGATATTACTTATAAAATAATTAAAAAG
MAL7|MAL7P1.19                  TATAACACTAGAGGTTCACACGATATTACTTATAAAATAATTAAAAAG
su_gi_contig_4457               ------------------------------------------------
gi|21480439|gb|BQ577122.1|BQ577 ------------------------------------------------
gi|21254973|gb|BQ451861.1|BQ451 ------------------------------------------------

MAL7P1.19                       AGAAAAAATAATGATAGAATTTCTAAACCCCTATATGATGTCGAAAGG
MAL7|MAL7P1.19                  AGAAAAAATAATGATAGAATTTCTAAACCCCTATATGATGTCGAAAGG
su_gi_contig_4457               ------------------------------------------------
gi|21480439|gb|BQ577122.1|BQ577 ------------------------------------------------
gi|21254973|gb|BQ451861.1|BQ451 ------------------------------------------------

MAL7P1.19                       ATGTTAAATATGAATGAAAATAATAATATATATAGTTTGAATAAAAAT
MAL7|MAL7P1.19                  ATGTTAAATATGAATGAAAATAATAATATATATAGTTTGAATAAAAAT
su_gi_contig_4457               ------------------------------------------------
gi|21480439|gb|BQ577122.1|BQ577 ------------------------------------------------
gi|21254973|gb|BQ451861.1|BQ451 ------------------------------------------------

MAL7P1.19                       AATAATATATATAGTTTGAATAAAAATAATAATAGTGTAAATTATAAA
MAL7|MAL7P1.19                  AATAATATATATAGTTTGAATAAAAATAATAATAGTGTAAATTATAAA
su_gi_contig_4457               ------------------------------------------------
gi|21480439|gb|BQ577122.1|BQ577 ------------------------------------------------
gi|21254973|gb|BQ451861.1|BQ451 ------------------------------------------------

MAL7P1.19                       GGATGTGAAAGTAGTAGTAGTCGAAATAACTCATTGTTCATGAATTTG
MAL7|MAL7P1.19                  GGATGTGAAAGTAGTAGTAGTCGAAATAACTCATTGTTCATGAATTTG
su_gi_contig_4457               ------------------------------------------------
gi|21480439|gb|BQ577122.1|BQ577 ------------------------------------------------
gi|21254973|gb|BQ451861.1|BQ451 ------------------------------------------------

MAL7P1.19                       AAAAAGAAGAAAGAATCTAACGATCTTTTGCATACTGATGATAGTAAG
MAL7|MAL7P1.19                  AAAAAGAAGAAAGAATCTAACGATCTTTTGCATACTGATGATAGTAAG
su_gi_contig_4457               ------------------------------------------------
gi|21480439|gb|BQ577122.1|BQ577 ------------------------------------------------
gi|21254973|gb|BQ451861.1|BQ451 ------------------------------------------------

MAL7P1.19                       AAATATTATGTAATGAAACCAAGAGGAGATGAACAACAATCAGTACTA
MAL7|MAL7P1.19                  AAATATTATGTAATGAAACCAAGAGGAGATGAACAACAATCAGTACTA
su_gi_contig_4457               ------------------------------------------------
gi|21480439|gb|BQ577122.1|BQ577 ------------------------------------------------
gi|21254973|gb|BQ451861.1|BQ451 ------------------------------------------------

MAL7P1.19                       CAACCAGAACAAGAAGAAAGTGTTTCAAATTATGTTGATTGGGTTACT
MAL7|MAL7P1.19                  CAACCAGAACAAGAAGAAAGTGTTTCAAATTATGTTGATTGGGTTACT
su_gi_contig_4457               ------------------------------------------------
gi|21480439|gb|BQ577122.1|BQ577 ------------------------------------------------
gi|21254973|gb|BQ451861.1|BQ451 ------------------------------------------------

MAL7P1.19                       TATAAGAAAATAAAAACAAGTATAAATACACCATTATGTTGTAAAATG
MAL7|MAL7P1.19                  TATAAGAAAATAAAAACAAGTATAAATACACCATTATGTTGTAAAATG
su_gi_contig_4457               ------------------------------------------------
gi|21480439|gb|BQ577122.1|BQ577 ------------------------------------------------
gi|21254973|gb|BQ451861.1|BQ451 ------------------------------------------------

MAL7P1.19                       GTTAATGAAAAGTATAATTATTATAATATATCCTATGATTTATTTAAA
MAL7|MAL7P1.19                  GTTAATGAAAAGTATAATTATTATAATATATCCTATGATTTATTTAAA
su_gi_contig_4457               ------------------------------------------------
gi|21480439|gb|BQ577122.1|BQ577 ------------------------------------------------
gi|21254973|gb|BQ451861.1|BQ451 ------------------------------------------------

MAL7P1.19                       CATTTATATGATAATAATAGGAATTGTGTCAATAAGAACAATATGAAT
MAL7|MAL7P1.19                  CATTTATATGATAATAATAGGAATTGTGTCAATAAGAACAATATGAAT
su_gi_contig_4457               ------------------------------------------------
gi|21480439|gb|BQ577122.1|BQ577 ------------------------------------------------
gi|21254973|gb|BQ451861.1|BQ451 ------------------------------------------------

MAL7P1.19                       AAGGAACATGGCGTTTTAGGAAATGGTATGAACGAATCGTTTGAAAAT
MAL7|MAL7P1.19                  AAGGAACATGGCGTTTTAGGAAATGGTATGAACGAATCGTTTGAAAAT
su_gi_contig_4457               ------------------------------------------------
gi|21480439|gb|BQ577122.1|BQ577 ------------------------------------------------
gi|21254973|gb|BQ451861.1|BQ451 ------------------------------------------------

MAL7P1.19                       AATAATTTAATAAAACATGAAGTTAATACAAAAGAGGATTCAACGAGT
MAL7|MAL7P1.19                  AATAATTTAATAAAACATGAAGTTAATACAAAAGAGGATTCAACGAGT
su_gi_contig_4457               ------------------------------------------------
gi|21480439|gb|BQ577122.1|BQ577 ------------------------------------------------
gi|21254973|gb|BQ451861.1|BQ451 ------------------------------------------------

MAL7P1.19                       TCTTTTAATATGTCCAAAGGTGAAATTACTTCCTTTGATAATAATATA
MAL7|MAL7P1.19                  TCTTTTAATATGTCCAAAGGTGAAATTACTTCCTTTGATAATAATATA
su_gi_contig_4457               ------------------------------------------------
gi|21480439|gb|BQ577122.1|BQ577 ------------------------------------------------
gi|21254973|gb|BQ451861.1|BQ451 ------------------------------------------------

MAL7P1.19                       AATAATTCTGACCTTAATAATAATGATAATAAAATGAACAATTTTGAT
MAL7|MAL7P1.19                  AATAATTCTGACCTTAATAATAATGATAATAAAATGAACAATTTTGAT
su_gi_contig_4457               ------------------------------------------------
gi|21480439|gb|BQ577122.1|BQ577 ------------------------------------------------
gi|21254973|gb|BQ451861.1|BQ451 ------------------------------------------------

MAL7P1.19                       TATATAGGTGAAGGTAAAAATATGGTTATTTTAAGTGACGGTACGAAT
MAL7|MAL7P1.19                  TATATAGGTGAAGGTAAAAATATGGTTATTTTAAGTGACGGTACGAAT
su_gi_contig_4457               ------------------------------------------------
gi|21480439|gb|BQ577122.1|BQ577 ------------------------------------------------
gi|21254973|gb|BQ451861.1|BQ451 ------------------------------------------------

MAL7P1.19                       TTAAGTACCTTAGGAAAATCATATTTTTTAAGAAATCATTTAATCAAT
MAL7|MAL7P1.19                  TTAAGTACCTTAGGAAAATCATATTTTTTAAGAAATCATTTAATCAAT
su_gi_contig_4457               ------------------------------------------------
gi|21480439|gb|BQ577122.1|BQ577 ------------------------------------------------
gi|21254973|gb|BQ451861.1|BQ451 ------------------------------------------------

MAL7P1.19                       AAATATAAAGAAAATGAACTGAATTTTTTATTTTCACAACGTCCATAT
MAL7|MAL7P1.19                  AAATATAAAGAAAATGAACTGAATTTTTTATTTTCACAACGTCCATAT
su_gi_contig_4457               ------------------------------------------------
gi|21480439|gb|BQ577122.1|BQ577 ------------------------------------------------
gi|21254973|gb|BQ451861.1|BQ451 ------------------------------------------------

MAL7P1.19                       GTTGAAGATGATTGCATGTACTTATCAAATTATTTACAAATAGAAATG
MAL7|MAL7P1.19                  GTTGAAGATGATTGCATGTACTTATCAAATTATTTACAAATAGAAATG
su_gi_contig_4457               ------------------------------------------------
gi|21480439|gb|BQ577122.1|BQ577 ------------------------------------------------
gi|21254973|gb|BQ451861.1|BQ451 ------------------------------------------------

MAL7P1.19                       ATGAAAGCCACCGAACTCATATTTATGGATGAACATTATATTAATAAA
MAL7|MAL7P1.19                  ATGAAAGCCACCGAACTCATATTTATGGATGAACATTATATTAATAAA
su_gi_contig_4457               ------------------------------------------------
gi|21480439|gb|BQ577122.1|BQ577 ------------------------------------------------
gi|21254973|gb|BQ451861.1|BQ451 ------------------------------------------------

MAL7P1.19                       GATATAATGCTGAGTACTCATATTCATAATATTAATTTTTTGGTACAG
MAL7|MAL7P1.19                  GATATAATGCTGAGTACTCATATTCATAATATTAATTTTTTGGTACAG
su_gi_contig_4457               ------------------------------------------------
gi|21480439|gb|BQ577122.1|BQ577 ------------------------------------------------
gi|21254973|gb|BQ451861.1|BQ451 ------------------------------------------------

MAL7P1.19                       AAAGTAGGTGATAATGAAAATATATATTCTGAAGACAATAAAAACTTT
MAL7|MAL7P1.19                  AAAGTAGGTGATAATGAAAATATATATTCTGAAGACAATAAAAACTTT
su_gi_contig_4457               ------------------------------------------------
gi|21480439|gb|BQ577122.1|BQ577 ------------------------------------------------
gi|21254973|gb|BQ451861.1|BQ451 ------------------------------------------------

MAL7P1.19                       ATGAAACATTTTAATGCTTTAGAACTTTTGAGAAGAAAAGAGAAAATA
MAL7|MAL7P1.19                  ATGAAACATTTTAATGCTTTAGAACTTTTGAGAAGAAAAGAGAAAATA
su_gi_contig_4457               ------------------------------------------------
gi|21480439|gb|BQ577122.1|BQ577 ------------------------------------------------
gi|21254973|gb|BQ451861.1|BQ451 ------------------------------------------------

MAL7P1.19                       TTATTTGATAAATATAGAAATGATAATTATGATTTATTTAAAAAGAAC
MAL7|MAL7P1.19                  TTATTTGATAAATATAGAAATGATAATTATGATTTATTTAAAAAGAAC
su_gi_contig_4457               ------------------------------------------------
gi|21480439|gb|BQ577122.1|BQ577 ------------------------------------------------
gi|21254973|gb|BQ451861.1|BQ451 ------------------------------------------------

MAL7P1.19                       AAGGAATGTGTTCATTTAAATGTGGAAAATATATATAAGAATTATGAT
MAL7|MAL7P1.19                  AAGGAATGTGTTCATTTAAATGTGGAAAATATATATAAGAATTATGAT
su_gi_contig_4457               ------------------------------------------------
gi|21480439|gb|BQ577122.1|BQ577 ------------------------------------------------
gi|21254973|gb|BQ451861.1|BQ451 ------------------------------------------------

MAL7P1.19                       GAAAATAATGAAGAGGATTTTTATTTATTATATAATTATATGCCTATA
MAL7|MAL7P1.19                  GAAAATAATGAAGAGGATTTTTATTTATTATATAATTATATGCCTATA
su_gi_contig_4457               ------------------------------------------------
gi|21480439|gb|BQ577122.1|BQ577 ------------------------------------------------
gi|21254973|gb|BQ451861.1|BQ451 ------------------------------------------------

MAL7P1.19                       TACAATGAAATGATTAAAAGTAATGTTATGATGTATGAAGAAGGAGAA
MAL7|MAL7P1.19                  TACAATGAAATGATTAAAAGTAATGTTATGATGTATGAAGAAGGAGAA
su_gi_contig_4457               ------------------------------------------------
gi|21480439|gb|BQ577122.1|BQ577 ------------------------------------------------
gi|21254973|gb|BQ451861.1|BQ451 ------------------------------------------------

MAL7P1.19                       GTTATATTAAAAAGTATAGATAACACGAAAACGTTCTTAGGAGATAAT
MAL7|MAL7P1.19                  GTTATATTAAAAAGTATAGATAACACGAAAACGTTCTTAGGAGATAAT
su_gi_contig_4457               ------------------------------------------------
gi|21480439|gb|BQ577122.1|BQ577 ------------------------------------------------
gi|21254973|gb|BQ451861.1|BQ451 ------------------------------------------------

MAL7P1.19                       TTAAATTATCATAATAATAATAAAGAATTATATAATGGTGATAATATA
MAL7|MAL7P1.19                  TTAAATTATCATAATAATAATAAAGAATTATATAATGGTGATAATATA
su_gi_contig_4457               ------------------------------------------------
gi|21480439|gb|BQ577122.1|BQ577 ------------------------------------------------
gi|21254973|gb|BQ451861.1|BQ451 ------------------------------------------------

MAL7P1.19                       TATGTAAAAAATGAATTAAATTTAAATAATATAGAGAGTTATTATAAT
MAL7|MAL7P1.19                  TATGTAAAAAATGAATTAAATTTAAATAATATAGAGAGTTATTATAAT
su_gi_contig_4457               ------------------------------------------------
gi|21480439|gb|BQ577122.1|BQ577 ------------------------------------------------
gi|21254973|gb|BQ451861.1|BQ451 ------------------------------------------------

MAL7P1.19                       AAGAGATCATGTGATAAAAATAACGAGGAGAAGAATATATTTTTAGAT
MAL7|MAL7P1.19                  AAGAGATCATGTGATAAAAATAACGAGGAGAAGAATATATTTTTAGAT
su_gi_contig_4457               ------------------------------------------------
gi|21480439|gb|BQ577122.1|BQ577 ------------------------------------------------
gi|21254973|gb|BQ451861.1|BQ451 ------------------------------------------------

MAL7P1.19                       AATATGTTTAATTTTTTAATTTATAAATTTCTCTATTTATTATGTAAA
MAL7|MAL7P1.19                  AATATGTTTAATTTTTTAATTTATAAATTTCTCTATTTATTATGTAAA
su_gi_contig_4457               ------------------------------------------------
gi|21480439|gb|BQ577122.1|BQ577 ------------------------------------------------
gi|21254973|gb|BQ451861.1|BQ451 ------------------------------------------------

MAL7P1.19                       CATTTTAAAATGTGTGATGTTGGTACTTTTATGAATTTTTATAATAAC
MAL7|MAL7P1.19                  CATTTTAAAATGTGTGATGTTGGTACTTTTATGAATTTTTATAATAAC
su_gi_contig_4457               ------------------------------------------------
gi|21480439|gb|BQ577122.1|BQ577 ------------------------------------------------
gi|21254973|gb|BQ451861.1|BQ451 ------------------------------------------------

MAL7P1.19                       AATGGTGAAGAATATTTCAAGTATAATGAATATGTAATAGAAGCAAGA
MAL7|MAL7P1.19                  AATGGTGAAGAATATTTCAAGTATAATGAATATGTAATAGAAGCAAGA
su_gi_contig_4457               ------------------------------------------------
gi|21480439|gb|BQ577122.1|BQ577 ------------------------------------------------
gi|21254973|gb|BQ451861.1|BQ451 ------------------------------------------------

MAL7P1.19                       GAAAATAGTTTATTATTTGAAGAAACAAAAAGAGAAATATATAAATTT
MAL7|MAL7P1.19                  GAAAATAGTTTATTATTTGAAGAAACAAAAAGAGAAATATATAAATTT
su_gi_contig_4457               ------------------------------------------------
gi|21480439|gb|BQ577122.1|BQ577 ------------------------------------------------
gi|21254973|gb|BQ451861.1|BQ451 ------------------------------------------------

MAL7P1.19                       AAATATTTATTTGAAAAATCGGTGAATGATCATTCTAATAATTATGAT
MAL7|MAL7P1.19                  AAATATTTATTTGAAAAATCGGTGAATGATCATTCTAATAATTATGAT
su_gi_contig_4457               ------------------------------------------------
gi|21480439|gb|BQ577122.1|BQ577 ------------------------------------------------
gi|21254973|gb|BQ451861.1|BQ451 ------------------------------------------------

MAL7P1.19                       AATAATAATAAAAATAATAATAATAATAATAATAATAATAATAAAAAT
MAL7|MAL7P1.19                  AATAATAATAAAAATAATAATAATAATAATAATAATAATAATAAAAAT
su_gi_contig_4457               ------------------------------------------------
gi|21480439|gb|BQ577122.1|BQ577 ------------------------------------------------
gi|21254973|gb|BQ451861.1|BQ451 ------------------------------------------------

MAL7P1.19                       AATAATAATAGCATTAGTAGTAGTGAGTATTTGAATGAATTTAATTTT
MAL7|MAL7P1.19                  AATAATAATAGCATTAGTAGTAGTGAGTATTTGAATGAATTTAATTTT
su_gi_contig_4457               ------------------------------------------------
gi|21480439|gb|BQ577122.1|BQ577 ------------------------------------------------
gi|21254973|gb|BQ451861.1|BQ451 ------------------------------------------------

MAL7P1.19                       ATAGAGAATGAGAAAAATATTGATATACATGATATTAAAAAAAAAGAT
MAL7|MAL7P1.19                  ATAGAGAATGAGAAAAATATTGATATACATGATATTAAAAAAAAAGAT
su_gi_contig_4457               ------------------------------------------------
gi|21480439|gb|BQ577122.1|BQ577 ------------------------------------------------
gi|21254973|gb|BQ451861.1|BQ451 ------------------------------------------------

MAL7P1.19                       TTTTTATTAAATAGTATAAATAATAAAGTAATATATTATTTAAATAAT
MAL7|MAL7P1.19                  TTTTTATTAAATAGTATAAATAATAAAGTAATATATTATTTAAATAAT
su_gi_contig_4457               ------------------------------------------------
gi|21480439|gb|BQ577122.1|BQ577 ------------------------------------------------
gi|21254973|gb|BQ451861.1|BQ451 ------------------------------------------------

MAL7P1.19                       CCATTATTTATATTTAGTGAAAAATTACCTTCATGGGTATATAAAATA
MAL7|MAL7P1.19                  CCATTATTTATATTTAGTGAAAAATTACCTTCATGGGTATATAAAATA
su_gi_contig_4457               ------------------------------------------------
gi|21480439|gb|BQ577122.1|BQ577 ------------------------------------------------
gi|21254973|gb|BQ451861.1|BQ451 ------------------------------------------------

MAL7P1.19                       TTTTATTTATTTAACTTTGTTATAGATATTGATATAAGATTATTATTT
MAL7|MAL7P1.19                  TTTTATTTATTTAACTTTGTTATAGATATTGATATAAGATTATTATTT
su_gi_contig_4457               ------------------------------------------------
gi|21480439|gb|BQ577122.1|BQ577 ------------------------------------------------
gi|21254973|gb|BQ451861.1|BQ451 ------------------------------------------------

MAL7P1.19                       TTCGAATTAATATATTTTGGTAATTATAGGGGATTATATAATTATAAA
MAL7|MAL7P1.19                  TTCGAATTAATATATTTTGGTAATTATAGGGGATTATATAATTATAAA
su_gi_contig_4457               ------------------------------------------------
gi|21480439|gb|BQ577122.1|BQ577 ------------------------------------------------
gi|21254973|gb|BQ451861.1|BQ451 ------------------------------------------------

MAL7P1.19                       CAGAAAATAAAGGAATTAGTCGAAAAATTTAATGAGAAAGTTAATTTC
MAL7|MAL7P1.19                  CAGAAAATAAAGGAATTAGTCGAAAAATTTAATGAGAAAGTTAATTTC
su_gi_contig_4457               ------------------------------------------------
gi|21480439|gb|BQ577122.1|BQ577 ------------------------------------------------
gi|21254973|gb|BQ451861.1|BQ451 ------------------------------------------------

MAL7P1.19                       GATAATTCTATGTTATCAGAAGAACATTTATTATCTGTGTGTGCAAAT
MAL7|MAL7P1.19                  GATAATTCTATGTTATCAGAAGAACATTTATTATCTGTGTGTGCAAAT
su_gi_contig_4457               ------------------------------------------------
gi|21480439|gb|BQ577122.1|BQ577 ------------------------------------------------
gi|21254973|gb|BQ451861.1|BQ451 ------------------------------------------------

MAL7P1.19                       TATACATATAATAGTGATAAAAAAAAATTATTTAATTTTTTATCGGAT
MAL7|MAL7P1.19                  TATACATATAATAGTGATAAAAAAAAATTATTTAATTTTTTATCGGAT
su_gi_contig_4457               ------------------------------------------------
gi|21480439|gb|BQ577122.1|BQ577 ------------------------------------------------
gi|21254973|gb|BQ451861.1|BQ451 ------------------------------------------------

MAL7P1.19                       AATAATATATTATCCTTACCAAGAACAAAAATAAAATTACATAGAAAT
MAL7|MAL7P1.19                  AATAATATATTATCCTTACCAAGAACAAAAATAAAATTACATAGAAAT
su_gi_contig_4457               ------------------------------------------------
gi|21480439|gb|BQ577122.1|BQ577 ------------------------------------------------
gi|21254973|gb|BQ451861.1|BQ451 ------------------------------------------------

MAL7P1.19                       AAAATTATTGAATCTTCCTTAAGAATATTTAATCATTTACATTATATT
MAL7|MAL7P1.19                  AAAATTATTGAATCTTCCTTAAGAATATTTAATCATTTACATTATATT
su_gi_contig_4457               ------------------------------------------------
gi|21480439|gb|BQ577122.1|BQ577 ------------------------------------------------
gi|21254973|gb|BQ451861.1|BQ451 ------------------------------------------------

MAL7P1.19                       CATTCAAATTATATTACCCCTTCCTTTTTGGATATCGAATTTTTTAAT
MAL7|MAL7P1.19                  CATTCAAATTATATTACCCCTTCCTTTTTGGATATCGAATTTTTTAAT
su_gi_contig_4457               ------------------------------------------------
gi|21480439|gb|BQ577122.1|BQ577 ------------------------------------------------
gi|21254973|gb|BQ451861.1|BQ451 ------------------------------------------------

MAL7P1.19                       GAAGAAGGAATTGGTTTAGGTCCTTCCCTAGAGTTTTATAATGAAGTT
MAL7|MAL7P1.19                  GAAGAAGGAATTGGTTTAGGTCCTTCCCTAGAGTTTTATAATGAAGTT
su_gi_contig_4457               ------------------------------------------------
gi|21480439|gb|BQ577122.1|BQ577 ------------------------------------------------
gi|21254973|gb|BQ451861.1|BQ451 ------------------------------------------------

MAL7P1.19                       ATCGAAGAATTAAAAAAAGAAAAATTAAAGTTATTTAAAATTGAAGAC
MAL7|MAL7P1.19                  ATCGAAGAATTAAAAAAAGAAAAATTAAAGTTATTTAAAATTGAAGAC
su_gi_contig_4457               ------------------------------------------------
gi|21480439|gb|BQ577122.1|BQ577 ------------------------------------------------
gi|21254973|gb|BQ451861.1|BQ451 ------------------------------------------------

MAL7P1.19                       AATTATCTCTTCCCTATATCTTACAAAATTAATTTAAACAATTTTGAT
MAL7|MAL7P1.19                  AATTATCTCTTCCCTATATCTTACAAAATTAATTTAAACAATTTTGAT
su_gi_contig_4457               ------------------------------------------------
gi|21480439|gb|BQ577122.1|BQ577 ------------------------------------------------
gi|21254973|gb|BQ451861.1|BQ451 ------------------------------------------------

MAL7P1.19                       TTCAGTTTATTAAAGAAGCCCAAAAGTTCAGAAATTGTAGGCTCAAAT
MAL7|MAL7P1.19                  TTCAGTTTATTAAAGAAGCCCAAAAGTTCAGAAATTGTAGGCTCAAAT
su_gi_contig_4457               ------------------------------------------------
gi|21480439|gb|BQ577122.1|BQ577 ------------------------------------------------
gi|21254973|gb|BQ451861.1|BQ451 ------------------------------------------------

MAL7P1.19                       AATAAATCTTTACATAATAATATGTATCCATCTAGTCCCTATCACCAA
MAL7|MAL7P1.19                  AATAAATCTTTACATAATAATATGTATCCATCTAGTCCCTATCACCAA
su_gi_contig_4457               ------------------------------------------------
gi|21480439|gb|BQ577122.1|BQ577 ------------------------------------------------
gi|21254973|gb|BQ451861.1|BQ451 ------------------------------------------------

MAL7P1.19                       CCTACTTCTTTAAATAAACGAATTAATATATTAAATGATGGTACAAGT
MAL7|MAL7P1.19                  CCTACTTCTTTAAATAAACGAATTAATATATTAAATGATGGTACAAGT
su_gi_contig_4457               ------------------------------------------------
gi|21480439|gb|BQ577122.1|BQ577 ------------------------------------------------
gi|21254973|gb|BQ451861.1|BQ451 ------------------------------------------------

MAL7P1.19                       AATCATACGAATAGTTATAGTTCTGTTAATAATTTGATAAATCATTTC
MAL7|MAL7P1.19                  AATCATACGAATAGTTATAGTTCTGTTAATAATTTGATAAATCATTTC
su_gi_contig_4457               ------------------------------------------------
gi|21480439|gb|BQ577122.1|BQ577 ------------------------------------------------
gi|21254973|gb|BQ451861.1|BQ451 ------------------------------------------------

MAL7P1.19                       TTGTTTTCCATGAACTCCAATATTTTCCAGAGGGAGTCTCATAGCAAA
MAL7|MAL7P1.19                  TTGTTTTCCATGAACTCCAATATTTTCCAGAGGGAGTCTCATAGCAAA
su_gi_contig_4457               ------------------------------------------------
gi|21480439|gb|BQ577122.1|BQ577 ------------------------------------------------
gi|21254973|gb|BQ451861.1|BQ451 ------------------------------------------------

MAL7P1.19                       AGCAATGGTAAGAGTAAAGTGGAAAATAATAATAAAGTGAAGGGTGAA
MAL7|MAL7P1.19                  AGCAATGGTAAGAGTAAAGTGGAAAATAATAATAAAGTGAAGGGTGAA
su_gi_contig_4457               ------------------------------------------------
gi|21480439|gb|BQ577122.1|BQ577 ------------------------------------------------
gi|21254973|gb|BQ451861.1|BQ451 ------------------------------------------------

MAL7P1.19                       GTTAAAAATCGAAAAAGCGCCAAAAAATGTAAATCCGAAAAAAAACAT
MAL7|MAL7P1.19                  GTTAAAAATCGAAAAAGCGCCAAAAAATGTAAATCCGAAAAAAAACAT
su_gi_contig_4457               ------------------------------------------------
gi|21480439|gb|BQ577122.1|BQ577 ------------------------------------------------
gi|21254973|gb|BQ451861.1|BQ451 ------------------------------------------------

MAL7P1.19                       GGAGATGATTATTTAGGTGATGATCAACAGGGAAAAGAAGATGTTCAT
MAL7|MAL7P1.19                  GGAGATGATTATTTAGGTGATGATCAACAGGGAAAAGAAGATGTTCAT
su_gi_contig_4457               ------------------------------------------------
gi|21480439|gb|BQ577122.1|BQ577 ------------------------------------------------
gi|21254973|gb|BQ451861.1|BQ451 ------------------------------------------------

MAL7P1.19                       GATGATGATAAATATAAGTACGATGATAATTATGATCATGAAGAAGAC
MAL7|MAL7P1.19                  GATGATGATAAATATAAGTACGATGATAATTATGATCATGAAGAAGAC
su_gi_contig_4457               ------------------------------------------------
gi|21480439|gb|BQ577122.1|BQ577 ------------------------------------------------
gi|21254973|gb|BQ451861.1|BQ451 ------------------------------------------------

MAL7P1.19                       GACTATGAAGATGATTATGAAGATGATTATGAAGATGATTATGAAGAT
MAL7|MAL7P1.19                  GACTATGAAGATGATTATGAAGATGATTATGAAGATGATTATGAAGAT
su_gi_contig_4457               ------------------------------------------------
gi|21480439|gb|BQ577122.1|BQ577 ------------------------------------------------
gi|21254973|gb|BQ451861.1|BQ451 ------------------------------------------------

MAL7P1.19                       GATTATGAGGATGATTATGAAGATGACTACGAAGACGATTACGAAGAC
MAL7|MAL7P1.19                  GATTATGAGGATGATTATGAAGATGACTACGAAGACGATTACGAAGAC
su_gi_contig_4457               ------------------------------------------------
gi|21480439|gb|BQ577122.1|BQ577 ------------------------------------------------
gi|21254973|gb|BQ451861.1|BQ451 ------------------------------------------------

MAL7P1.19                       GATTACGAAGACGATTATGAAGACGATTATGATGACGATTATGAAGAT
MAL7|MAL7P1.19                  GATTACGAAGACGATTATGAAGACGATTATGATGACGATTATGAAGAT
su_gi_contig_4457               ------------------------------------------------
gi|21480439|gb|BQ577122.1|BQ577 ------------------------------------------------
gi|21254973|gb|BQ451861.1|BQ451 ------------------------------------------------

MAL7P1.19                       GCATATGATGAACAAAAGGGTCACATTGATTATGATAAAGAATATGAC
MAL7|MAL7P1.19                  GCATATGATGAACAAAAGGGTCACATTGATTATGATAAAGAATATGAC
su_gi_contig_4457               ------------------------------------------------
gi|21480439|gb|BQ577122.1|BQ577 ------------------------------------------------
gi|21254973|gb|BQ451861.1|BQ451 ------------------------------------------------

MAL7P1.19                       GATGAGGACGAAGACAAAAAAGATAGCGATATGTTAAATAGCGAATTT
MAL7|MAL7P1.19                  GATGAGGACGAAGACAAAAAAGATAGCGATATGTTAAATAGCGAATTT
su_gi_contig_4457               ------------------------------------------------
gi|21480439|gb|BQ577122.1|BQ577 ------------------------------------------------
gi|21254973|gb|BQ451861.1|BQ451 ------------------------------------------------

MAL7P1.19                       TTTGGTAATCGTTTGAGAAACAGAAAAAATAAAAAAAATCTTAAATAT
MAL7|MAL7P1.19                  TTTGGTAATCGTTTGAGAAACAGAAAAAATAAAAAAAATCTTAAATAT
su_gi_contig_4457               ------------------------------------------------
gi|21480439|gb|BQ577122.1|BQ577 ------------------------------------------------
gi|21254973|gb|BQ451861.1|BQ451 ------------------------------------------------

MAL7P1.19                       GTGACTGAGAATGTGAATAAAAATAATAAAAATAAAAAAAGTAAAAAA
MAL7|MAL7P1.19                  GTGACTGAGAATGTGAATAAAAATAATAAAAATAAAAAAAGTAAAAAA
su_gi_contig_4457               ------------------------------------------------
gi|21480439|gb|BQ577122.1|BQ577 ------------------------------------------------
gi|21254973|gb|BQ451861.1|BQ451 ------------------------------------------------

MAL7P1.19                       AATAAAAAAAATGACTCCTGTGTTGTTGATTCCAAACAAAAAAGTATT
MAL7|MAL7P1.19                  AATAAAAAAAATGACTCCTGTGTTGTTGATTCCAAACAAAAAAGTATT
su_gi_contig_4457               ------------------------------------------------
gi|21480439|gb|BQ577122.1|BQ577 ------------------------------------------------
gi|21254973|gb|BQ451861.1|BQ451 ------------------------------------------------

MAL7P1.19                       ACGTCCACTGATAAAAGAAAGAACAAAAAGAATAAGAAAAATGATGAA
MAL7|MAL7P1.19                  ACGTCCACTGATAAAAGAAAGAACAAAAAGAATAAGAAAAATGATGAA
su_gi_contig_4457               ------------------------------------------------
gi|21480439|gb|BQ577122.1|BQ577 ------------------------------------------------
gi|21254973|gb|BQ451861.1|BQ451 ------------------------------------------------

MAL7P1.19                       AAGATGGATAACGCAGAGGAACATGGCAAAAAAGAAGATATCTTAGCA
MAL7|MAL7P1.19                  AAGATGGATAACGCAGAGGAACATGGCAAAAAAGAAGATATCTTAGCA
su_gi_contig_4457               ------------------------------------------------
gi|21480439|gb|BQ577122.1|BQ577 ------------------------------------------------
gi|21254973|gb|BQ451861.1|BQ451 ------------------------------------------------

MAL7P1.19                       AAAGGAAGTTCTAGAAGATCAAGTTCGAAGAAAAAGGGTTCATTAAAA
MAL7|MAL7P1.19                  AAAGGAAGTTCTAGAAGATCAAGTTCGAAGAAAAAGGGTTCATTAAAA
su_gi_contig_4457               ------------------------------------------------
gi|21480439|gb|BQ577122.1|BQ577 ------------------------------------------------
gi|21254973|gb|BQ451861.1|BQ451 ------------------------------------------------

MAL7P1.19                       ATAAATAATAAGGAAGATGATGAAAAGAGTGCACTAGATGAGAACCAG
MAL7|MAL7P1.19                  ATAAATAATAAGGAAGATGATGAAAAGAGTGCACTAGATGAGAACCAG
su_gi_contig_4457               ------------------------------------------------
gi|21480439|gb|BQ577122.1|BQ577 ------------------------------------------------
gi|21254973|gb|BQ451861.1|BQ451 ------------------------------------------------

MAL7P1.19                       GAAGATATTAAATTACAAACCTTAGATAAGGAATCTGATAAGGCAAAA
MAL7|MAL7P1.19                  GAAGATATTAAATTACAAACCTTAGATAAGGAATCTGATAAGGCAAAA
su_gi_contig_4457               ------------------------------------------------
gi|21480439|gb|BQ577122.1|BQ577 ------------------------------------------------
gi|21254973|gb|BQ451861.1|BQ451 ------------------------------------------------

MAL7P1.19                       GAAAATTTAGAAGAAGAGCAAATACAATGTGAAAAAAATAAAAAAAAG
MAL7|MAL7P1.19                  GAAAATTTAGAAGAAGAGCAAATACAATGTGAAAAAAATAAAAAAAAG
su_gi_contig_4457               ------------------------------------------------
gi|21480439|gb|BQ577122.1|BQ577 ------------------------------------------------
gi|21254973|gb|BQ451861.1|BQ451 ------------------------------------------------

MAL7P1.19                       AGAACTCGATCATATAATAATACAGATCAAAAGGAAAAGAAACAAGTT
MAL7|MAL7P1.19                  AGAACTCGATCATATAATAATACAGATCAAAAGGAAAAGAAACAAGTT
su_gi_contig_4457               ------------------------------------------------
gi|21480439|gb|BQ577122.1|BQ577 ------------------------------------------------
gi|21254973|gb|BQ451861.1|BQ451 ------------------------------------------------

MAL7P1.19                       GAAAATGTACCTGATGACAAAATGTATGAGGAAGCACACGGAGGCGTG
MAL7|MAL7P1.19                  GAAAATGTACCTGATGACAAAATGTATGAGGAAGCACACGGAGGCGTG
su_gi_contig_4457               ------------------------------------------------
gi|21480439|gb|BQ577122.1|BQ577 ------------------------------------------------
gi|21254973|gb|BQ451861.1|BQ451 ------------------------------------------------

MAL7P1.19                       TCAAATGATGACGAAGAAGGTATTCAAAAAGGAAAACTTAAAAAAAGC
MAL7|MAL7P1.19                  TCAAATGATGACGAAGAAGGTATTCAAAAAGGAAAACTTAAAAAAAGC
su_gi_contig_4457               ------------------------------------------------
gi|21480439|gb|BQ577122.1|BQ577 ------------------------------------------------
gi|21254973|gb|BQ451861.1|BQ451 ------------------------------------------------

MAL7P1.19                       ACTATTAAAAAAAATATAAATAGTGATAAAGGTGAAGACTCTGAAAAA
MAL7|MAL7P1.19                  ACTATTAAAAAAAATATAAATAGTGATAAAGGTGAAGACTCTGAAAAA
su_gi_contig_4457               ------------------------------------------------
gi|21480439|gb|BQ577122.1|BQ577 ------------------------------------------------
gi|21254973|gb|BQ451861.1|BQ451 ------------------------------------------------

MAL7P1.19                       AATGTATCCAAATTAAATGAAACGAAAGAAAAAGAAGTTGTGATTATT
MAL7|MAL7P1.19                  AATGTATCCAAATTAAATGAAACGAAAGAAAAAGAAGTTGTGATTATT
su_gi_contig_4457               ------------------------------------------------
gi|21480439|gb|BQ577122.1|BQ577 ------------------------------------------------
gi|21254973|gb|BQ451861.1|BQ451 ------------------------------------------------

MAL7P1.19                       TCTTCAAATAAAAAATTAATTGAAAATGTATCAGTTAATACAACCGAC
MAL7|MAL7P1.19                  TCTTCAAATAAAAAATTAATTGAAAATGTATCAGTTAATACAACCGAC
su_gi_contig_4457               ------------------------------------------------
gi|21480439|gb|BQ577122.1|BQ577 ------------------------------------------------
gi|21254973|gb|BQ451861.1|BQ451 ------------------------------------------------

MAL7P1.19                       ATGTTGAATAAAAAAAAAAATGGAAGCACTAGTCAGGTTGTAAAAGAA
MAL7|MAL7P1.19                  ATGTTGAATAAAAAAAAAAATGGAAGCACTAGTCAGGTTGTAAAAGAA
su_gi_contig_4457               ------------------------------------------------
gi|21480439|gb|BQ577122.1|BQ577 ------------------------------------------------
gi|21254973|gb|BQ451861.1|BQ451 ------------------------------------------------

MAL7P1.19                       GAATATATGGAAAAATCAGAAAAACAGTGTTGTAAATTGTTAGACAAA
MAL7|MAL7P1.19                  GAATATATGGAAAAATCAGAAAAACAGTGTTGTAAATTGTTAGACAAA
su_gi_contig_4457               ------------------------------------------------
gi|21480439|gb|BQ577122.1|BQ577 ------------------------------------------------
gi|21254973|gb|BQ451861.1|BQ451 ------------------------------------------------

MAL7P1.19                       ACATTTGAAGATGAAAAAAAAAAAATAATAATAATAAATGACAATAAT
MAL7|MAL7P1.19                  ACATTTGAAGATGAAAAAAAAAAAATAATAATAATAAATGACAATAAT
su_gi_contig_4457               ------------------------------------------------
gi|21480439|gb|BQ577122.1|BQ577 ------------------------------------------------
gi|21254973|gb|BQ451861.1|BQ451 ------------------------------------------------

MAL7P1.19                       AATAATAAAGAACATGAAAATTTTGATAAAAATACAGTAACAATAGAA
MAL7|MAL7P1.19                  AATAATAAAGAACATGAAAATTTTGATAAAAATACAGTAACAATAGAA
su_gi_contig_4457               ------------------------------------------------
gi|21480439|gb|BQ577122.1|BQ577 ------------------------------------------------
gi|21254973|gb|BQ451861.1|BQ451 ------------------------------------------------

MAL7P1.19                       AATAAAAATAATAAAAGTATTATTACAAAAGAAGAGAATGGTTTGGAA
MAL7|MAL7P1.19                  AATAAAAATAATAAAAGTATTATTACAAAAGAAGAGAATGGTTTGGAA
su_gi_contig_4457               ------------------------------------------------
gi|21480439|gb|BQ577122.1|BQ577 ------------------------------------------------
gi|21254973|gb|BQ451861.1|BQ451 ------------------------------------------------

MAL7P1.19                       GAAAAAAGTAAAAGTAGTAATAAAGATGATGAAATGCAACAATGTGTT
MAL7|MAL7P1.19                  GAAAAAAGTAAAAGTAGTAATAAAGATGATGAAATGCAACAATGTGTT
su_gi_contig_4457               ------------------------------------------------
gi|21480439|gb|BQ577122.1|BQ577 ------------------------------------------------
gi|21254973|gb|BQ451861.1|BQ451 ------------------------------------------------

MAL7P1.19                       ACTGAACAAAATGAAAATTACATTTTAGATGAGGATAAAAATATAAAT
MAL7|MAL7P1.19                  ACTGAACAAAATGAAAATTACATTTTAGATGAGGATAAAAATATAAAT
su_gi_contig_4457               ------------------------------------------------
gi|21480439|gb|BQ577122.1|BQ577 ------------------------------------------------
gi|21254973|gb|BQ451861.1|BQ451 ------------------------------------------------

MAL7P1.19                       GTGCCTATAAAAAAATATAAGTTATTTACAAAAGATTTTGAGGAACAT
MAL7|MAL7P1.19                  GTGCCTATAAAAAAATATAAGTTATTTACAAAAGATTTTGAGGAACAT
su_gi_contig_4457               ------------------------------------------------
gi|21480439|gb|BQ577122.1|BQ577 ------------------------------------------------
gi|21254973|gb|BQ451861.1|BQ451 ------------------------------------------------

MAL7P1.19                       TTTATGAAAGAAGATAAAAATATTGATATGAATAAAAATGAAAAAGAA
MAL7|MAL7P1.19                  TTTATGAAAGAAGATAAAAATATTGATATGAATAAAAATGAAAAAGAA
su_gi_contig_4457               ------------------------------------------------
gi|21480439|gb|BQ577122.1|BQ577 ------------------------------------------------
gi|21254973|gb|BQ451861.1|BQ451 ------------------------------------------------

MAL7P1.19                       GAACAAATTAAAAAAAATGTAAATAATAATAGTCCAATAAATCTAAGT
MAL7|MAL7P1.19                  GAACAAATTAAAAAAAATGTAAATAATAATAGTCCAATAAATCTAAGT
su_gi_contig_4457               ------------------------------------------------
gi|21480439|gb|BQ577122.1|BQ577 ------------------------------------------------
gi|21254973|gb|BQ451861.1|BQ451 ------------------------------------------------

MAL7P1.19                       GAATCTGTAACACAAAATATTATAAATTCTTTACTTAAAGAAATAGAA
MAL7|MAL7P1.19                  GAATCTGTAACACAAAATATTATAAATTCTTTACTTAAAGAAATAGAA
su_gi_contig_4457               ------------------------------------------------
gi|21480439|gb|BQ577122.1|BQ577 ------------------------------------------------
gi|21254973|gb|BQ451861.1|BQ451 ------------------------------------------------

MAL7P1.19                       AATAACAAAATGCCTGTACAAGAAATAAATGACAAAATTCAAAATGCA
MAL7|MAL7P1.19                  AATAACAAAATGCCTGTACAAGAAATAAATGACAAAATTCAAAATGCA
su_gi_contig_4457               ------------------------------------------------
gi|21480439|gb|BQ577122.1|BQ577 ------------------------------------------------
gi|21254973|gb|BQ451861.1|BQ451 ------------------------------------------------

MAL7P1.19                       AATAATAAAAAGTTAGATAACCAAAATGTGAATAATGAAACTACTCAA
MAL7|MAL7P1.19                  AATAATAAAAAGTTAGATAACCAAAATGTGAATAATGAAACTACTCAA
su_gi_contig_4457               ------------------------------------------------
gi|21480439|gb|BQ577122.1|BQ577 ------------------------------------------------
gi|21254973|gb|BQ451861.1|BQ451 ------------------------------------------------

MAL7P1.19                       AATATACGCTCAAATGTAATTTCAAATAAAACTAAAAAAACCTCAAGT
MAL7|MAL7P1.19                  AATATACGCTCAAATGTAATTTCAAATAAAACTAAAAAAACCTCAAGT
su_gi_contig_4457               ------------------------------------------------
gi|21480439|gb|BQ577122.1|BQ577 ------------------------------------------------
gi|21254973|gb|BQ451861.1|BQ451 ------------------------------------------------

MAL7P1.19                       GATAAAATTAAAAAAAAAACAATACATATAGATCAAGATACATTAGAA
MAL7|MAL7P1.19                  GATAAAATTAAAAAAAAAACAATACATATAGATCAAGATACATTAGAA
su_gi_contig_4457               ------------------------------------------------
gi|21480439|gb|BQ577122.1|BQ577 ------------------------------------------------
gi|21254973|gb|BQ451861.1|BQ451 ------------------------------------------------

MAL7P1.19                       AATAGGTTATTCAAATATTTTAAATTACTTGGACAATTGTGTGCAAAA
MAL7|MAL7P1.19                  AATAGGTTATTCAAATATTTTAAATTACTTGGACAATTGTGTGCAAAA
su_gi_contig_4457               ------------------------------------------------
gi|21480439|gb|BQ577122.1|BQ577 ------------------------------------------------
gi|21254973|gb|BQ451861.1|BQ451 ------------------------------------------------

MAL7P1.19                       ATATTGACAGATAATAGAAATATCAATGTTAATTTACATCCGTTGTTT
MAL7|MAL7P1.19                  ATATTGACAGATAATAGAAATATCAATGTTAATTTACATCCGTTGTTT
su_gi_contig_4457               ------------------------------------------------
gi|21480439|gb|BQ577122.1|BQ577 ------------------------------------------------
gi|21254973|gb|BQ451861.1|BQ451 ------------------------------------------------

MAL7P1.19                       TGGTACTTGGTGATGAGTAATTCGTCCTATATCAATTTATCCAAATTT
MAL7|MAL7P1.19                  TGGTACTTGGTGATGAGTAATTCGTCCTATATCAATTTATCCAAATTT
su_gi_contig_4457               ------------------------------------------------
gi|21480439|gb|BQ577122.1|BQ577 ------------------------------------------------
gi|21254973|gb|BQ451861.1|BQ451 ------------------------------------------------

MAL7P1.19                       CATCATTATCACGCGGTAATAAAAATGAATTAATATAAATATATATAT
MAL7|MAL7P1.19                  CATCATTATCACGC----------------------------------
su_gi_contig_4457               ------------------------------------------------
gi|21480439|gb|BQ577122.1|BQ577 ------------------------------------------------
gi|21254973|gb|BQ451861.1|BQ451 ------------------------------------------------

MAL7P1.19                       ATGTATGTACGTATGAATGAATGAATGAATGAATGAATGAATGAATGA
MAL7|MAL7P1.19                  ------------------------------------------------
su_gi_contig_4457               ------------------------------------------------
gi|21480439|gb|BQ577122.1|BQ577 ------------------------------------------------
gi|21254973|gb|BQ451861.1|BQ451 ------------------------------------------------

MAL7P1.19                       ATGAATGAATGAATGAATGAATGAATGAATGAATGAATGAATGAATGA
MAL7|MAL7P1.19                  ------------------------------------------------
su_gi_contig_4457               ------------------------------------------------
gi|21480439|gb|BQ577122.1|BQ577 ------------------------------------------------
gi|21254973|gb|BQ451861.1|BQ451 ------------------------------------------------

MAL7P1.19                       ATGAATGAATGAATGAATGAATGAATGAATGAATGAATGAATGAATGA
MAL7|MAL7P1.19                  ------------------------------------------------
su_gi_contig_4457               ------------------------------------------------
gi|21480439|gb|BQ577122.1|BQ577 ------------------------------------------------
gi|21254973|gb|BQ451861.1|BQ451 ------------------------------------------------

MAL7P1.19                       ATGAATATGTGATTTTTTTTTTTTTTTTTTTTTTTTTTCTTTAAATAG
MAL7|MAL7P1.19                  ------------------------------------------------
su_gi_contig_4457               ------------------------------------------------
gi|21480439|gb|BQ577122.1|BQ577 ------------------------------------------------
gi|21254973|gb|BQ451861.1|BQ451 ------------------------------------------------

MAL7P1.19                       CCATGGGCATATATTTAGTACACCATATATATATATATATTATTTGTG
MAL7|MAL7P1.19                  ------------------------------------------------
su_gi_contig_4457               ------------------------------------------------
gi|21480439|gb|BQ577122.1|BQ577 ------------------------------------------------
gi|21254973|gb|BQ451861.1|BQ451 ------------------------------------------------

MAL7P1.19                       TATATAATTTTTTTATTTTTTTATTTTTTTTTTTTCAGATTGATAGAA
MAL7|MAL7P1.19                  -------------------------------------GATTGATAGAA
su_gi_contig_4457               ------------------------------------------------
gi|21480439|gb|BQ577122.1|BQ577 ------------------------------------------------
gi|21254973|gb|BQ451861.1|BQ451 ------------------------------------------------

MAL7P1.19                       TAAATATGAATAGCATAAATAAATTACTGGAATATAGAAACGAAAATA
MAL7|MAL7P1.19                  TAAATATGAATAGCATAAATAAATTACTGGAATATAGAAACGAAAATA
su_gi_contig_4457               ------------------------------------------------
gi|21480439|gb|BQ577122.1|BQ577 ------------------------------------------------
gi|21254973|gb|BQ451861.1|BQ451 ------------------------------------------------

MAL7P1.19                       AGAACGTGGAAGATTTACATCTCGATTTTACATTGCTTGGTAAGGGGA
MAL7|MAL7P1.19                  AGAACGTGGAAGATTTACATCTCGATTTTACATTGCTTG---------
su_gi_contig_4457               ------------------------------------------------
gi|21480439|gb|BQ577122.1|BQ577 ------------------------------------------------
gi|21254973|gb|BQ451861.1|BQ451 ------------------------------------------------

MAL7P1.19                       ATATGTATAATTGTGATCATATGAAATGAAAGTTAATATAAACACATG
MAL7|MAL7P1.19                  ------------------------------------------------
su_gi_contig_4457               ------------------------------------------------
gi|21480439|gb|BQ577122.1|BQ577 ------------------------------------------------
gi|21254973|gb|BQ451861.1|BQ451 ------------------------------------------------

MAL7P1.19                       AGTATATGTATACATATAATATATATATATATATTTTTATATTTATAT
MAL7|MAL7P1.19                  ------------------------------------------------
su_gi_contig_4457               ------------------------------------------------
gi|21480439|gb|BQ577122.1|BQ577 ------------------------------------------------
gi|21254973|gb|BQ451861.1|BQ451 ------------------------------------------------

MAL7P1.19                       ATTTATAGGGAGCAATCCACCTGTGGAACTTATACCAAACGGTTCAAA
MAL7|MAL7P1.19                  --------GGAGCAATCCACCTGTGGAACTTATACCAAACGGTTCAAA
su_gi_contig_4457               ------------------------------------------------
gi|21480439|gb|BQ577122.1|BQ577 ------------------------------------------------
gi|21254973|gb|BQ451861.1|BQ451 ------------------------------------------------

MAL7P1.19                       CATTCCCGTGACAAATGAAAACTTAAATTTGTTTATAAATAAAACAAT
MAL7|MAL7P1.19                  CATTCCCGTGACAAATGAAAACTTAAATTTGTTTATAAATAAAACAAT
su_gi_contig_4457               ------------------------------------------------
gi|21480439|gb|BQ577122.1|BQ577 ------------------------------------------------
gi|21254973|gb|BQ451861.1|BQ451 ------------------------------------------------

MAL7P1.19                       AGAATATTCATTATATGACGGAATTAAATTTCAGGTACATAACAAATA
MAL7|MAL7P1.19                  AGAATATTCATTATATGACGGAATTAAATTTCAG--------------
su_gi_contig_4457               ------------------------------------------------
gi|21480439|gb|BQ577122.1|BQ577 ------------------------------------------------
gi|21254973|gb|BQ451861.1|BQ451 ------------------------------------------------

MAL7P1.19                       AATAAATAAATAAATAAATAAATATATATATATATATATATATATATA
MAL7|MAL7P1.19                  ------------------------------------------------
su_gi_contig_4457               ------------------------------------------------
gi|21480439|gb|BQ577122.1|BQ577 ------------------------------------------------
gi|21254973|gb|BQ451861.1|BQ451 ------------------------------------------------

MAL7P1.19                       TATATATATATATATATTATATGGGCACGATTGTTTGTTTAGGTATAT
MAL7|MAL7P1.19                  ------------------------------------------------
su_gi_contig_4457               ------------------------------------------------
gi|21480439|gb|BQ577122.1|BQ577 ------------------------------------------------
gi|21254973|gb|BQ451861.1|BQ451 ------------------------------------------------

MAL7P1.19                       ATCATAATATTTAATTAATCATATATATAAATATATATATATATATAT
MAL7|MAL7P1.19                  ------------------------------------------------
su_gi_contig_4457               ------------------------------------------------
gi|21480439|gb|BQ577122.1|BQ577 ------------------------------------------------
gi|21254973|gb|BQ451861.1|BQ451 ------------------------------------------------

MAL7P1.19                       ATATATTTTTCCCTTACAGATATGGGCATTTCGTTACGGTTTTAGTAC
MAL7|MAL7P1.19                  -------------------ATATGGGCATTTCGTTACGGTTTTAGTAC
su_gi_contig_4457               ------------------------------------------------
gi|21480439|gb|BQ577122.1|BQ577 ------------------------------------------------
gi|21254973|gb|BQ451861.1|BQ451 ------------------------------------------------

MAL7P1.19                       CATAGCTCCATTAGTATGTACCAACATGTTTGATGAAAATGAAATTTG
MAL7|MAL7P1.19                  CATAGCTCCATTAGTATGTACCAACATGTTTGATGAAAATGAAATTTG
su_gi_contig_4457               ------------------------------------------------
gi|21480439|gb|BQ577122.1|BQ577 ------------------------------------------------
gi|21254973|gb|BQ451861.1|BQ451 ------------------------------------------------

MAL7P1.19                       TGAATTTTTATTTGGTAGTAATATTGAGAATGATGAGCATTGGACAAA
MAL7|MAL7P1.19                  TGAATTTTTATTTGGTAGTAATATTGAGAATGATGAGCATTGGACAAA
su_gi_contig_4457               ------------------------------------------------
gi|21480439|gb|BQ577122.1|BQ577 ------------------------------------------------
gi|21254973|gb|BQ451861.1|BQ451 ------------------------------------------------

MAL7P1.19                       AACTCATCTTTCAACATATATTAAACCAGATCATGGGTAAGTATATAT
MAL7|MAL7P1.19                  AACTCATCTTTCAACATATATTAAACCAGATCATGG------------
su_gi_contig_4457               ------------------------------------------------
gi|21480439|gb|BQ577122.1|BQ577 ------------------------------------------------
gi|21254973|gb|BQ451861.1|BQ451 ----------------------------GATCATGG------------

MAL7P1.19                       TGATGATATGAGAAATGAAAAATGAATATATTATATATATATATATAT
MAL7|MAL7P1.19                  ------------------------------------------------
su_gi_contig_4457               ------------------------------------------------
gi|21480439|gb|BQ577122.1|BQ577 ------------------------------------------------
gi|21254973|gb|BQ451861.1|BQ451 ------------------------------------------------

MAL7P1.19                       ATATATTTATTTATTTATATGTATATTTTATTTTATAGATATACGAAC
MAL7|MAL7P1.19                  --------------------------------------ATATACGAAC
su_gi_contig_4457               ------------------------------------------------
gi|21480439|gb|BQ577122.1|BQ577 ------------------------------------------------
gi|21254973|gb|BQ451861.1|BQ451 --------------------------------------ATATACGAAC

MAL7P1.19                       GATTCAATTACTTTTATTACATTAATTGAAATACTTTCCGAATTTAAT
MAL7|MAL7P1.19                  GATTCAATTACTTTTATTACATTAATTGAAATACTTTCCGAATTTAAT
su_gi_contig_4457               ------------------------------------------------
gi|21480439|gb|BQ577122.1|BQ577 ------------------------------------------------
gi|21254973|gb|BQ451861.1|BQ451 GATTCAATTACTTTTATTACATTAATTGAAATACTTTCCGAATTTAAT

MAL7P1.19                       AAGGAAGAGAGAAAACAATTTGTAAAATTTTGTACGGGAACATCTGCC
MAL7|MAL7P1.19                  AAGGAAGAGAGAAAACAATTTGTAAAATTTTGTACGGGAACATCTGCC
su_gi_contig_4457               ------------------------AAATTTTGTACGGGAACATCTGCC
gi|21480439|gb|BQ577122.1|BQ577 -------------------------AATTTTGTACGGGAACATCTGCC
gi|21254973|gb|BQ451861.1|BQ451 AAGGAAGAGAGAAAACAATTTGTAAAATTTTGTACGGGAACATCTGCC

MAL7P1.19                       CTACCTAATAATGGCTTTGCAGCATTAAAGTAATAATTATATATATAT
MAL7|MAL7P1.19                  CTACCTAATAATGGCTTTGCAGCATTAAA-------------------
su_gi_contig_4457               CTACCTAATAATGGCTTTGCAGCATTAAAGTAATAATTATATATATAT
gi|21480439|gb|BQ577122.1|BQ577 CTACCTAATAATGGCTTTGCAGCATTAAAGTAATAATTATATATATAT
gi|21254973|gb|BQ451861.1|BQ451 CTACCTAATAATGGCTTTGCAGCATTAAA-------------------

MAL7P1.19                       ATTATATATATATATATGTGAAATGCTGTTTATATTATATATATATAT
MAL7|MAL7P1.19                  ------------------------------------------------
su_gi_contig_4457               ATTATACATATATATATGTGAAATGCTGTTTATATTATATATATATAT
gi|21480439|gb|BQ577122.1|BQ577 ATTATACATATATATATGTGAAATGCTGTTTATATTATATATATATAT
gi|21254973|gb|BQ451861.1|BQ451 ------------------------------------------------

MAL7P1.19                       ATATATATATATGTGTGTGTGTGTGTGTGTGTGTATGTATTTATTATA
MAL7|MAL7P1.19                  ------------------------------------------------
su_gi_contig_4457               ATATATATAAAAATGTGTGTGTGTGTGTGTGTGTATGTATTTATTATA
gi|21480439|gb|BQ577122.1|BQ577 ATATATATAAAAATGTGTGTGTGTGTGTGTGTGTATGTATTTATTATA
gi|21254973|gb|BQ451861.1|BQ451 ------------------------------------------------

MAL7P1.19                       ATACTTCATATATTATTTTTATTATTTTTTTTATTATTACTTTTTATA
MAL7|MAL7P1.19                  ------------------------------------------------
su_gi_contig_4457               ATACTTCATATATTATTTTTATTATTTTTTTTATTATTACTTTTTATA
gi|21480439|gb|BQ577122.1|BQ577 ATACTTCATATATTATTTTTATTATTTTTTTTATTATTACTTTTTATA
gi|21254973|gb|BQ451861.1|BQ451 ------------------------------------------------

MAL7P1.19                       ATTTTAGGCCCTTAATGAAAGTTGTTAAGAAGGAGGACAATAATGATT
MAL7|MAL7P1.19                  -------GCCCTTAATGAAAGTTGTTAAGAAGGAGGACAATAATGATT
su_gi_contig_4457               ATTTTAGGCCCTTAATGAAAGTTGTTAAGAAGGAGGACAATAATGATT
gi|21480439|gb|BQ577122.1|BQ577 ATTTTAGGCCCTTAATGAAAGTTGTTAAGAAGGAGGACAATAATGATT
gi|21254973|gb|BQ451861.1|BQ451 -------GCCCTTAATGAAAGTTGTTAAGAAGGAGGACAATAATGATT

MAL7P1.19                       TACCAAGTGTGATGACTTGTACAAATTATTTAAAAATACCAGATTATA
MAL7|MAL7P1.19                  TACCAAGTGTGATGACTTGTACAAATTATTTAAAAATACCAGATTATA
su_gi_contig_4457               TACCAAGTGTGATGACTTGTACAAATTATTTAAAAATACCAGATTATA
gi|21480439|gb|BQ577122.1|BQ577 TACCAAGTGTGATGACTTGTACAAATTATTTAAAAATACCAGATTATA
gi|21254973|gb|BQ451861.1|BQ451 TACCAAGTGTGATGACTTGTACAAATTATTTAAAAATACCAGATTATA

MAL7P1.19                       AAAATAAAGAAAAACTAAGGAACAGATTAATTTATGCCATTAATGAAG
MAL7|MAL7P1.19                  AAAATAAAGAAAAACTAAGGAACAGATTAATTTATGCCATTAATGAAG
su_gi_contig_4457               AAAATAAAGAAAAACTAAGGAACAGATTAATTTATGCCATTAATGAAG
gi|21480439|gb|BQ577122.1|BQ577 AAAATAAAGAAAAA----------------------------------
gi|21254973|gb|BQ451861.1|BQ451 AAAATAAAGAAAAACTAAGGAACAGATTAATTTATGCCATTAATGAAG

MAL7P1.19                       GTATATATATAATATATATAATATATATAATATATATATATATGTATA
MAL7|MAL7P1.19                  GTATATATATAATATATATAATATATATAATATAT-------------
su_gi_contig_4457               ------------------------------------------------
gi|21480439|gb|BQ577122.1|BQ577 ------------------------------------------------
gi|21254973|gb|BQ451861.1|BQ451 ------------------------------------------------

MAL7P1.19                       TATATTTATAAAAAAAAAAGAAAAAAAAAAAATTAAGTGAAAAGTAAA
MAL7|MAL7P1.19                  ------------------------------------------------
su_gi_contig_4457               ------------------------------------------------
gi|21480439|gb|BQ577122.1|BQ577 ------------------------------------------------
gi|21254973|gb|BQ451861.1|BQ451 ------------------------------------------------

MAL7P1.19                       AAAAAAATTTTTTTTTTTTTTTTTTTAAATAGTGCATTAATATATACA
MAL7|MAL7P1.19                  ------------------------ATATATATTGCATTAATATATACA
su_gi_contig_4457               ------------------------------------------------
gi|21480439|gb|BQ577122.1|BQ577 ------------------------------------------------
gi|21254973|gb|BQ451861.1|BQ451 ------------------------------------------------

MAL7P1.19                       TATATATATAATAATATGTTTATGTATACTTATATTATTATATGCCCT
MAL7|MAL7P1.19                  TATATATATAATAATATGTTTATGTATACTTATATTATTATATGCCCT
su_gi_contig_4457               ------------------------------------------------
gi|21480439|gb|BQ577122.1|BQ577 ------------------------------------------------
gi|21254973|gb|BQ451861.1|BQ451 ------------------------------------------------

MAL7P1.19                       TTTACGTAAATATATATTAATACGGCTATTTATTATATATATATGTAT
MAL7|MAL7P1.19                  TTTAC-------------------------------------------
su_gi_contig_4457               ------------------------------------------------
gi|21480439|gb|BQ577122.1|BQ577 ------------------------------------------------
gi|21254973|gb|BQ451861.1|BQ451 ------------------------------------------------

MAL7P1.19                       ATATGTATATATTTATTTATAAGCACACATACATACATATATATATAT
MAL7|MAL7P1.19                  ------------------------------------------------
su_gi_contig_4457               ------------------------------------------------
gi|21480439|gb|BQ577122.1|BQ577 ------------------------------------------------
gi|21254973|gb|BQ451861.1|BQ451 ------------------------------------------------

MAL7P1.19                       ATTTATTTATTATTATTTCTTCTTAGGCCAAAAGAACTTTTCACTTTC
MAL7|MAL7P1.19                  --------------------------GCCAAAAGAACTTTTCACTTTC
su_gi_contig_4457               --------------------------GCCAAAAGAACTTTTCACTTTC
gi|21480439|gb|BQ577122.1|BQ577 ------------------------------------------------
gi|21254973|gb|BQ451861.1|BQ451 --------------------------GCCAAAAGAACTTTTCACTTTC

MAL7P1.19                       TTAATTTTTGTTTGCGACCCGATGTATTATAATTTTTTTTTTTTAACT
MAL7|MAL7P1.19                  TTAATTTTTGTTTGCGACCCGATGTATTATAATTTTTTTTTTTTAACT
su_gi_contig_4457               TTAATTTTTGTTTGCGACCCGATGTATTATAATTTTTTTTTTTTAACT
gi|21480439|gb|BQ577122.1|BQ577 ------------------------------------------------
gi|21254973|gb|BQ451861.1|BQ451 TTAATTTTTGTTTGCGACCCGATGTATTATAATTTTTTTTTTTTAACT

MAL7P1.19                       CATAAAATATAAACCTTGAGACTTTAATCAGGTATTATAATATTAAAA
MAL7|MAL7P1.19                  CATAAAATATAA------------------------------------
su_gi_contig_4457               CATAAAATATAAACCTTGAGACTTTAATCAGGTATTATAATATTAAAA
gi|21480439|gb|BQ577122.1|BQ577 ------------------------------------------------
gi|21254973|gb|BQ451861.1|BQ451 CATAAAATATAAACCTTGAGACTTTAATCAGGTATTATAATATTAAAA

MAL7P1.19                       TGAGAGATTCCCCCAAATGTTAAAAAGGAAAAATTTATACATATAAAT
MAL7|MAL7P1.19                  ------------------------------------------------
su_gi_contig_4457               TGAGAGATTCCCCCAAATGTTA--------------------------
gi|21480439|gb|BQ577122.1|BQ577 ------------------------------------------------
gi|21254973|gb|BQ451861.1|BQ451 TGAGAGATTCCCCCAAATGTTA--------------------------

MAL7P1.19                       ATATATATATATATATATATGATTTTCCTTATTTTACGCATAGTTCAA
MAL7|MAL7P1.19                  ------------------------------------------------
su_gi_contig_4457               ------------------------------------------------
gi|21480439|gb|BQ577122.1|BQ577 ------------------------------------------------
gi|21254973|gb|BQ451861.1|BQ451 ------------------------------------------------

MAL7P1.19                       AAAAAAAAAAAAATATATATATATAATATATATATATATTTAAAATAT
MAL7|MAL7P1.19                  ------------------------------------------------
su_gi_contig_4457               ------------------------------------------------
gi|21480439|gb|BQ577122.1|BQ577 ------------------------------------------------
gi|21254973|gb|BQ451861.1|BQ451 ------------------------------------------------

MAL7P1.19                       TAGTCTTGTGTATTTTATAATGTGTGTATATAATATATTATATATTTT
MAL7|MAL7P1.19                  ------------------------------------------------
su_gi_contig_4457               ------------------------------------------------
gi|21480439|gb|BQ577122.1|BQ577 ------------------------------------------------
gi|21254973|gb|BQ451861.1|BQ451 ------------------------------------------------

MAL7P1.19                       CTTATGTGTATTATTTATTATTATTATTTATTTTTCTTTGCATGCAAT
MAL7|MAL7P1.19                  ------------------------------------------------
su_gi_contig_4457               ------------------------------------------------
gi|21480439|gb|BQ577122.1|BQ577 ------------------------------------------------
gi|21254973|gb|BQ451861.1|BQ451 ------------------------------------------------

MAL7P1.19                       AAATATATGAATATATTTTATTATTTTTTTTTTTTTTTTATATATATT
MAL7|MAL7P1.19                  ------------------------------------------------
su_gi_contig_4457               ------------------------------------------------
gi|21480439|gb|BQ577122.1|BQ577 ------------------------------------------------
gi|21254973|gb|BQ451861.1|BQ451 ------------------------------------------------

MAL7P1.19                       ACTTACAAACATTGTGTATATATGGAATAATAGGAAATACAAAATTGT
MAL7|MAL7P1.19                  ------------------------------------------------
su_gi_contig_4457               ------------------------------------------------
gi|21480439|gb|BQ577122.1|BQ577 ------------------------------------------------
gi|21254973|gb|BQ451861.1|BQ451 ------------------------------------------------

MAL7P1.19                       GTTATTATGTTTACTTTTAAAAGAAATAATATACACACATATATAAAA
MAL7|MAL7P1.19                  ------------------------------------------------
su_gi_contig_4457               ------------------------------------------------
gi|21480439|gb|BQ577122.1|BQ577 ------------------------------------------------
gi|21254973|gb|BQ451861.1|BQ451 ------------------------------------------------

MAL7P1.19                       ATAAAATATATAATATAATATAATATACATATATATATATATATATAT
MAL7|MAL7P1.19                  ------------------------------------------------
su_gi_contig_4457               ------------------------------------------------
gi|21480439|gb|BQ577122.1|BQ577 ------------------------------------------------
gi|21254973|gb|BQ451861.1|BQ451 ------------------------------------------------

MAL7P1.19                       ATATATATTAATATATATGTGTATATATTATATATGTCAAGGACATAT
MAL7|MAL7P1.19                  ------------------------------------------------
su_gi_contig_4457               ------------------------------------------------
gi|21480439|gb|BQ577122.1|BQ577 ------------------------------------------------
gi|21254973|gb|BQ451861.1|BQ451 ------------------------------------------------

MAL7P1.19                       ACATTAAAGAGTAAAGTAATGAAAATATTATTATAAGGTTTAAGTTCC
MAL7|MAL7P1.19                  ------------------------------------------------
su_gi_contig_4457               ------------------------------------------------
gi|21480439|gb|BQ577122.1|BQ577 ------------------------------------------------
gi|21254973|gb|BQ451861.1|BQ451 ------------------------------------------------

MAL7P1.19                       TAAGAGTATTTAATTATATACCTTATATTATATACACACATATAATAT
MAL7|MAL7P1.19                  ------------------------------------------------
su_gi_contig_4457               ------------------------------------------------
gi|21480439|gb|BQ577122.1|BQ577 ------------------------------------------------
gi|21254973|gb|BQ451861.1|BQ451 ------------------------------------------------

MAL7P1.19                       AATATAATATAATATAATATAATATAATATAATATAATATAATATAAT
MAL7|MAL7P1.19                  ------------------------------------------------
su_gi_contig_4457               ------------------------------------------------
gi|21480439|gb|BQ577122.1|BQ577 ------------------------------------------------
gi|21254973|gb|BQ451861.1|BQ451 ------------------------------------------------

MAL7P1.19                       ATAATATAATATTTCGGTATATTAAAATAGGTGCATAAAACTAAGAGA
MAL7|MAL7P1.19                  ------------------------------------------------
su_gi_contig_4457               ------------------------------------------------
gi|21480439|gb|BQ577122.1|BQ577 ------------------------------------------------
gi|21254973|gb|BQ451861.1|BQ451 ------------------------------------------------

MAL7P1.19                       AAAAAATAATACAGTATTAATATTTAAGAATAATGAAAAAAATGTATA
MAL7|MAL7P1.19                  ------------------------------------------------
su_gi_contig_4457               ------------------------------------------------
gi|21480439|gb|BQ577122.1|BQ577 ------------------------------------------------
gi|21254973|gb|BQ451861.1|BQ451 ------------------------------------------------

MAL7P1.19                       AAAAAAATTTACAAACAAAAAAAAAAATATATATATATATATATATGT
MAL7|MAL7P1.19                  ------------------------------------------------
su_gi_contig_4457               ------------------------------------------------
gi|21480439|gb|BQ577122.1|BQ577 ------------------------------------------------
gi|21254973|gb|BQ451861.1|BQ451 ------------------------------------------------

MAL7P1.19                       ATTATATTATATTTTATTATATTATATATAATAAGAAAATACAATATT
MAL7|MAL7P1.19                  ------------------------------------------------
su_gi_contig_4457               ------------------------------------------------
gi|21480439|gb|BQ577122.1|BQ577 ------------------------------------------------
gi|21254973|gb|BQ451861.1|BQ451 ------------------------------------------------

MAL7P1.19                       TCCAATTCTATTTCTAATTTATATATTATTATTTTTTTTTTTTTTTAA
MAL7|MAL7P1.19                  ------------------------------------------------
su_gi_contig_4457               ------------------------------------------------
gi|21480439|gb|BQ577122.1|BQ577 ------------------------------------------------
gi|21254973|gb|BQ451861.1|BQ451 ------------------------------------------------

MAL7P1.19                       CAAAAATTAGACAAAATATTTTTTTTCTTAATTTTTATTTTTCTTAAA
MAL7|MAL7P1.19                  ------------------------------------------------
su_gi_contig_4457               ------------------------------------------------
gi|21480439|gb|BQ577122.1|BQ577 ------------------------------------------------
gi|21254973|gb|BQ451861.1|BQ451 ------------------------------------------------

MAL7P1.19                       ATAAAATAAAAAAAAAATAAATTTTTTTTAGTTACATTAAATTAGCAC
MAL7|MAL7P1.19                  ------------------------------------------------
su_gi_contig_4457               ------------------------------------------------
gi|21480439|gb|BQ577122.1|BQ577 ------------------------------------------------
gi|21254973|gb|BQ451861.1|BQ451 ------------------------------------------------

MAL7P1.19                       AATTCACAAATATGAAAATGTTGTAAAAAAAAAAAAAAAAAAAAAAAA
MAL7|MAL7P1.19                  ------------------------------------------------
su_gi_contig_4457               ------------------------------------------------
gi|21480439|gb|BQ577122.1|BQ577 ------------------------------------------------
gi|21254973|gb|BQ451861.1|BQ451 ------------------------------------------------

MAL7P1.19                       AAACATAAAAAAGAATAAAAAAAAAAAAAAAAAATACATGTATATATA
MAL7|MAL7P1.19                  ------------------------------------------------
su_gi_contig_4457               ------------------------------------------------
gi|21480439|gb|BQ577122.1|BQ577 ------------------------------------------------
gi|21254973|gb|BQ451861.1|BQ451 ------------------------------------------------

MAL7P1.19                       TATATATATATATAAGCAAAAATAATAAATTTTATTATTACATGTGTA
MAL7|MAL7P1.19                  ------------------------------------------------
su_gi_contig_4457               ------------------------------------------------
gi|21480439|gb|BQ577122.1|BQ577 ------------------------------------------------
gi|21254973|gb|BQ451861.1|BQ451 ------------------------------------------------

MAL7P1.19                       CATTTATTTTTTATATATATTTACACATTTTCTTAAATATACAGTTGT
MAL7|MAL7P1.19                  ------------------------------------------------
su_gi_contig_4457               ------------------------------------------------
gi|21480439|gb|BQ577122.1|BQ577 ------------------------------------------------
gi|21254973|gb|BQ451861.1|BQ451 ------------------------------------------------

MAL7P1.19                       ACTAAACAAAAAAAAAAAAAAAAAAATAATAAAATAAAATAATAAAAT
MAL7|MAL7P1.19                  ------------------------------------------------
su_gi_contig_4457               ------------------------------------------------
gi|21480439|gb|BQ577122.1|BQ577 ------------------------------------------------
gi|21254973|gb|BQ451861.1|BQ451 ------------------------------------------------

MAL7P1.19                       AAAGAGAAAAAATTATAAATTAAAAAAAATATCAAAAGATAAAGATAT
MAL7|MAL7P1.19                  ------------------------------------------------
su_gi_contig_4457               ------------------------------------------------
gi|21480439|gb|BQ577122.1|BQ577 ------------------------------------------------
gi|21254973|gb|BQ451861.1|BQ451 ------------------------------------------------

MAL7P1.19                       AAACAATATAGAGAATGAATCACATGTATTATCTACCTTTTCATAATT
MAL7|MAL7P1.19                  ------------------------------------------------
su_gi_contig_4457               ------------------------------------------------
gi|21480439|gb|BQ577122.1|BQ577 ------------------------------------------------
gi|21254973|gb|BQ451861.1|BQ451 ------------------------------------------------

MAL7P1.19                       AAATATATTTATAAGACAAAAAAAATTATAAAATGTTTATAAGAAAAA
MAL7|MAL7P1.19                  ------------------------------------------------
su_gi_contig_4457               ------------------------------------------------
gi|21480439|gb|BQ577122.1|BQ577 ------------------------------------------------
gi|21254973|gb|BQ451861.1|BQ451 ------------------------------------------------

MAL7P1.19                       ATATGGGTAGTATATATATATATATATATATAATGTACTTATATTTTT
MAL7|MAL7P1.19                  ------------------------------------------------
su_gi_contig_4457               ------------------------------------------------
gi|21480439|gb|BQ577122.1|BQ577 ------------------------------------------------
gi|21254973|gb|BQ451861.1|BQ451 ------------------------------------------------

MAL7P1.19                       TTGAGGATAAATGAAAACTTTTATTCTCAAAGATATGTTGAGATTTCA
MAL7|MAL7P1.19                  ------------------------------------------------
su_gi_contig_4457               ------------------------------------------------
gi|21480439|gb|BQ577122.1|BQ577 ------------------------------------------------
gi|21254973|gb|BQ451861.1|BQ451 ------------------------------------------------

MAL7P1.19                       TTTTTGATACATTCTCTATAATAT
MAL7|MAL7P1.19                  ------------------------
su_gi_contig_4457               ------------------------
gi|21480439|gb|BQ577122.1|BQ577 ------------------------
gi|21254973|gb|BQ451861.1|BQ451 ------------------------

;

endblock;
