# Supplementary material for: cDNA sequences reveal considerable gene prediction inaccuracy in the Plasmodium falciparum genome
Source: BMC Genomics. 2007 Jul 27;8:255. doi: 10.1186/1471-2164-8-255 (PMC1978503; doi:10.1186/1471-2164-8-255)
Supplement: Additional file 3 — Genes with cDNA sequences not matching predicted CDS perfectly. Aligned cDNA and predicted CDS sequences can be viewed by double clicking the hyper-linked gene names in the Excel file. [file 1471-2164-8-255-S3.zip › MAL7P1.225.TXT]

#NEXUS

[!This data assembled using Sequencher, from Gene Codes Corporation.]
begin data;
   dimensions ntax=3 nchar=3967;
   format datatype=dna gap=- interleave=yes;
   matrix

MAL7P1.225       AAATATATTTATAAGAAATTATTTATGTTCTCTATGATTTATTATTAT
MAL7|MAL7P1.225  ------------------------------------------------
su_gi_contig_330 ------------------------------------------------

MAL7P1.225       AATTTTTTTTTTTTTTTTTTTTTTTTATTATTTATTTTTTTTTCTTAA
MAL7|MAL7P1.225  ------------------------------------------------
su_gi_contig_330 ------------------------------------------------

MAL7P1.225       TTTTTTTTAATTTTTATTTTATTATTTATTTTATATTTTTTTTTCTTA
MAL7|MAL7P1.225  ------------------------------------------------
su_gi_contig_330 ------------------------------------------------

MAL7P1.225       ATTTTTTTTAATTTTTATTTTATTATTTATTATTATTTTTTTTTTTTT
MAL7|MAL7P1.225  ------------------------------------------------
su_gi_contig_330 ------------------------------------------------

MAL7P1.225       TTTTGTTATGTCAAAGAATAATATTATTTTATAAATTTAGTATGAATT
MAL7|MAL7P1.225  ------------------------------------------------
su_gi_contig_330 ------------------------------------------------

MAL7P1.225       ATATATATAATTGTAAAATAATTTGTTTAAAATTTTATTAAAATTTTA
MAL7|MAL7P1.225  ------------------------------------------------
su_gi_contig_330 ------------------------------------------------

MAL7P1.225       TTAATAATAGGTTTTATTGTAATATATAATAAGTGTAATATATATATA
MAL7|MAL7P1.225  ------------------------------------------------
su_gi_contig_330 ------------------------------------------------

MAL7P1.225       TATATATTTATATATATATAATATTGTATGTTACTAAATTTTGATGTT
MAL7|MAL7P1.225  ------------------------------------------------
su_gi_contig_330 ------------------------------------------------

MAL7P1.225       TATATTTTTGAATAAAATACCTAAAATTTAAAAATTAATATAAAACAT
MAL7|MAL7P1.225  ------------------------------------------------
su_gi_contig_330 ------------------------------------------------

MAL7P1.225       TAATGTATTATAATTAAAAAACAATAAAGAAATAAATAATTAATACTT
MAL7|MAL7P1.225  ------------------------------------------------
su_gi_contig_330 ------------------------------------------------

MAL7P1.225       TTATATTATTTTGGTTAAAAAAAAAATTAAAATTTCTTGATAAAATTA
MAL7|MAL7P1.225  ------------------------------------------------
su_gi_contig_330 ------------------------------------------------

MAL7P1.225       TTTCACATTTTAGATATATATATATATTATATATATATATTATATACA
MAL7|MAL7P1.225  ------------------------------------------------
su_gi_contig_330 ------------------------------------------------

MAL7P1.225       TTTAAATAAATAAAAATATATGTACTATACAATGGAGTATTAAAAAAT
MAL7|MAL7P1.225  ------------------------------------------------
su_gi_contig_330 ------------------------------------------------

MAL7P1.225       TAAAAAAAATGGAAAATAAAAGAGAATATAATATAGTTATAATTTCTA
MAL7|MAL7P1.225  ------------------------------------------------
su_gi_contig_330 ------------------------------------------------

MAL7P1.225       AAATGTAGTTCTTGAGTTATTATTTAATTATGTCATATAATTATTAAA
MAL7|MAL7P1.225  ------------------------------------------------
su_gi_contig_330 ------------------------------------------------

MAL7P1.225       TATTCAAATAATTTATATATTATATATTTGTATATATTATCTAAATAG
MAL7|MAL7P1.225  ------------------------------------------------
su_gi_contig_330 ------------------------------------------------

MAL7P1.225       ATATTTTGAAAATTTTTATTTTTTTAATACATTTAATTTTATTTATAT
MAL7|MAL7P1.225  ------------------------------------------------
su_gi_contig_330 ------------------------------------------------

MAL7P1.225       AGATTATATATTTTATGTAGTTTGGTGGAAATGATCTATTTATCTATA
MAL7|MAL7P1.225  ------------------------------------------------
su_gi_contig_330 ------TATATTTTATGTAGTTTGGTGGAAATGATCTATTTATCTATA

MAL7P1.225       ATAACAGTATTAAAATTATGTATTAATTTATTTTGATTTAATATATTA
MAL7|MAL7P1.225  ------------------------------------------------
su_gi_contig_330 ATAACAGTATTAAAATTATGTATTAATTTATTTTGATTTAATATATTA

MAL7P1.225       TACATAATGTTGTAAAATTAGTTAATAAATATAAATATATATTTTTAT
MAL7|MAL7P1.225  ------------------------------------------------
su_gi_contig_330 TACATAATGTTGTAAAATTAGTTAATAAATATAAATATATATTTTTAT

MAL7P1.225       AATATAATTTGTTTCATTTTAATTATAATACACATTATGTATGTATAT
MAL7|MAL7P1.225  ------------------------------------------------
su_gi_contig_330 AATATAATTTGTTTCATTTTAATTATAATACACATTATGTATGTATAT

MAL7P1.225       GTATTATAATTGATATTGTTATTATTATAATTATTTTATTTTATATCT
MAL7|MAL7P1.225  ------------------------------------------------
su_gi_contig_330 GTATTATAATTGATATTGTTATTATTATAATTATTTTATTTTATATCT

MAL7P1.225       TAAATAAAATATAAGAAATAATTTTTTTTTAATTGAATTACATTATTA
MAL7|MAL7P1.225  ------------------------------------------------
su_gi_contig_330 TAAATAAAATATAAGAAATAATTTTTTTTTAATTGAATTACATTATTA

MAL7P1.225       TATAAAAATCTCATGAAATTCAAAATAATTCTTATTTTTTTATGTTAA
MAL7|MAL7P1.225  ------------------------------------------------
su_gi_contig_330 TATAAAAATCTCATGAAATTCAAAATAATTCTTATTTTTTTATGTTAA

MAL7P1.225       TATTATTAAGAATATTATAATATTTGCAAAACAAAATATTTATAATTA
MAL7|MAL7P1.225  ------------------------------------------------
su_gi_contig_330 TATTATTAAGAATATTATAATATTTGCAAAACAAAATATTTATAATTA

MAL7P1.225       TATTTATAATTTTTTTAATTATATAAATATATTCATAATAATATATTT
MAL7|MAL7P1.225  ------------------------------------------------
su_gi_contig_330 TATTTATAATTTTTTTAATTATATAAATATATTCATAATAATATATTT

MAL7P1.225       AAATCAAGATAAAATATTGGAATAATAAATATATATATGTATATATAT
MAL7|MAL7P1.225  ------------------------------------------------
su_gi_contig_330 AAATCAAGATAAAATATTGGAATAATAAATATATATATGTATATATAT

MAL7P1.225       TTAAAATTTATTATTTATATATCTATATATTTTTGTGAAAAATAATTA
MAL7|MAL7P1.225  ------------------------------------------------
su_gi_contig_330 TTAAAATTTATTATTTATATATCTATATATTTTTGTGAAAAATAATTA

MAL7P1.225       ATACATTAAACGAATAGTGCAAGAAGTATTCGTATAAAATAATTTACT
MAL7|MAL7P1.225  ------------------------------------------------
su_gi_contig_330 ATACATTAAACGAATAGTGCAAGAAGTATTCGTATAAAATAATTTACT

MAL7P1.225       TATCATATAATTTTAATATATTTTAAAAGTACATAATATTATTTTTTA
MAL7|MAL7P1.225  ------------------------------------------------
su_gi_contig_330 TATCATATAATTTTAATATATTTTAAAAGTACATAATATTATTTTTTA

MAL7P1.225       AAATATAAAAAAAAAAAAAAAACAACAATAATAATAATAATAATAATA
MAL7|MAL7P1.225  ------------------------------------------------
su_gi_contig_330 AAATAT---AAAAAAAAAAAAACAACAATAATAATAATAATAATAATA

MAL7P1.225       ATACATATAACATGAAATTCCATTGTGTTGAATATTATTCTGAAGAAA
MAL7|MAL7P1.225  -----------ATGAAATTCCATTGTGTTGAATATTATTCTGAAGAAA
su_gi_contig_330 ATACATATAACATGAAATTCCATTGTGTTGAATATTATTCTGAAGAAA

MAL7P1.225       ATCACATTCAAAATACAACGAATGTTCGTTTAATTAGGAGAAAATTTT
MAL7|MAL7P1.225  ATCACATTCAAAATACAACGAATGTTCGTTTAATTAGGAGAAAATTTT
su_gi_contig_330 ATCACATTCAAAATACAACGAATGTTCGTTTAATTAGGAGAAAATTTT

MAL7P1.225       TAAATTTGTTATCAATTACTGGAATATTGTTGGTCGTAGTATTAAATG
MAL7|MAL7P1.225  TAAATTT-----------------------------------------
su_gi_contig_330 TAAATTTGTTATCAATTACTGGAATATTGTTGGTCGTAGTATTAAAT-

MAL7P1.225       TAAGTTAATAAATGTGAATATTTTTATAATATATATATATATATATAT
MAL7|MAL7P1.225  ------------------------------------------------
su_gi_contig_330 ------------------------------------------------

MAL7P1.225       ATATATATGTAGATATCCTTTTTATTGATATTTTTATATTAATTATTT
MAL7|MAL7P1.225  ------------------------------------------------
su_gi_contig_330 ------------------------------------------------

MAL7P1.225       TTATGTTCAGAATATAATAATATGTGACAAAAGTGAAACAAATGATGC
MAL7|MAL7P1.225  ------------------------------------------------
su_gi_contig_330 ----------AATATAATAATATGTGACAAAAGTGAAACAAATGATGC

MAL7P1.225       AGGAGTATTTAATATATATAGAAGAAATTTATCTGAGACAGAAAGTGT
MAL7|MAL7P1.225  ---------------------AAGAAATTTATCTGAGACAGAAAGTGT
su_gi_contig_330 AGGAGTATTTAATATATATAGAAGAAATTTATCTGAGACAGAAAGTGT

MAL7P1.225       AGAACATTCAGGATTAAGTAATACTAGTGAAGACGTTGAATTAGAAAA
MAL7|MAL7P1.225  AGAACATTCAGGATTAAGTAATACTAGTGAAGACGTTGAATTAGAAAA
su_gi_contig_330 AGAACATTCAGGATTAAGTAATACTAGTGAAGACGTTGAATTAGAAAA

MAL7P1.225       TGGTTTAGAAGAAAATAATAATAATAATAATATTTCTTGTGATTTAGA
MAL7|MAL7P1.225  TGGTTTAGAAGAAAATAATAATAATAATAATATTTCTTGTGATTTAGA
su_gi_contig_330 TGGTTTAGAAGAAAATAATAATAATAATAATATTTCTTGTGATTTAGA

MAL7P1.225       AGGTTCTAATAGTGAAGATGAAGTAAAATATAATGATGTTACAACTAA
MAL7|MAL7P1.225  AGGTTCTAATAGTGAAGATGAAGTAAAATATAATGATGTTACAACTAA
su_gi_contig_330 AGGTTCTAATAGTGAAGATGAAGTAAAATATAATGATGTTACAACTAA

MAL7P1.225       AAGAAAATGTGATAATATAAATTATAATGATTTATCAAAACAATTGAC
MAL7|MAL7P1.225  AAGAAAATGTGATAATATAAATTATAATGATTTATCAAAACAATTGAC
su_gi_contig_330 AAGAAAATGTGATAATATAAATTATAATGATTTATCAAAACAATTGAC

MAL7P1.225       ACTAGAAGAATTACATTCTGTATTAGATGATTTAGAAAAAAGTACAAC
MAL7|MAL7P1.225  ACTAGAAGAATTACATTCTGTATTAGATGATTTAGAAAAAAGTACAAC
su_gi_contig_330 ACTAGAAGAATTACATTCTGTATTAGATGATTTAGAAAAAAGTACAAC

MAL7P1.225       TAAAGAAGATCTTTATAACATTTGGAATCAGGTTTTGGGTATAGCTAA
MAL7|MAL7P1.225  TAAAGAAGATCTTTATAACATTTGGAATCAGGTTTTGGGTATAGCTAA
su_gi_contig_330 TAAAGAAGATCTTTATAACATTTGGAATCAGGTTTTGGGTATAGCTAA

MAL7P1.225       AGATGGATTTGATGGTATGTTGACAGAATTATCATATTATGTAGAAGA
MAL7|MAL7P1.225  AGATGGATTTGATGGTATGTTGACAGAATTATCATATTATGTAGAAGA
su_gi_contig_330 AGATGGATTTGATGGTATGTTGACAGAATTATCATATTATGTAGAAGA

MAL7P1.225       ATATTTACATGAATATGAATATGAACGTTATCATTATTTTGGAGGTAG
MAL7|MAL7P1.225  ATATTTACATGAATATGAATATGAACGTTATCATTATTTTGGAGGTAG
su_gi_contig_330 ATATTTACATGAATATGAATATGAACGTTATCATTATTTTGGAGGTAG

MAL7P1.225       GAAACCTGTATCTATGAAAAATGTACGTGAAACATGGTATAAATCAAT
MAL7|MAL7P1.225  GAAACCTGTATCTATGAAAAATGTACGTGAAACATGGTATAAATCAAT
su_gi_contig_330 GAAACCTGTATCTATGAAAAATGTACGTGAAACATGGTATAAATCAAT

MAL7P1.225       GCATGATATTGGAGAGGCACTATCATCTACAGATGTGAAAAATACTCT
MAL7|MAL7P1.225  GCATGATATTGGAGAGGCACTATCATCTACAGATGTGAAAAATACTCT
su_gi_contig_330 GCATGATATTGGAGAGGCACTATCATCTACAGATGTGAAAAATACTCT

MAL7P1.225       TGATTTTTATAGTTTTGTTAAAAGTGGAGCATCAATTGATGAAATGAA
MAL7|MAL7P1.225  TGATTTTTATAGTTTTGTTAAAAGTGGAGCATCAATTGATGAAATGAA
su_gi_contig_330 TGATTTTTATAGTTTTGTTAAAAGTGGAGCATCAATTGATGAAATGAA

MAL7P1.225       AAACTTTATATATGAATTTATAAAGTATTATGATACATTAAAAAATGA
MAL7|MAL7P1.225  AAACTTTATATATGAATTTATAAAGTATTATGATACATTAAAAAATGA
su_gi_contig_330 AAACTTTATATATGAATTTATAAAGTATTATGATACATTAAAAAATGA

MAL7P1.225       TTTATTTAATACACATAAGAAAATATTTACAGAATGGATGAAAGAGCT
MAL7|MAL7P1.225  TTTATTTAATACACATAAGAAAATATTTACAGAATGGATGAAAGAGCT
su_gi_contig_330 TTTATTTAATACACATAAGAAAATATTTACAGAATGGATGAAAGAGCT

MAL7P1.225       CCAAGGATTAGAAAAGTAAACTACATTTTTTATGAATGTGAAGTATGT
MAL7|MAL7P1.225  CCAAGGATTAGAAAAGTAA-----------------------------
su_gi_contig_330 CCAAGGATTAGAAAA---------------------------------

MAL7P1.225       TGTTTTATGGAAATATATATATATATATATATGTATATATTTATTTAT
MAL7|MAL7P1.225  ------------------------------------------------
su_gi_contig_330 ------------------------------------------------

MAL7P1.225       ATATAGTTTCACTATATTAGATAAAAACTTAATGTAACATATATTTAT
MAL7|MAL7P1.225  ------------------------------------------------
su_gi_contig_330 ------------------------------------------------

MAL7P1.225       TAAATTATTTTTATCAGTTGTTATGTAATAAAACAAATATAAAATATG
MAL7|MAL7P1.225  ------------------------------------------------
su_gi_contig_330 ------------------------------------------------

MAL7P1.225       TGATATTATATTATATTATATATAAAGAGAAAAATTATATTATATATC
MAL7|MAL7P1.225  ------------------------------------------------
su_gi_contig_330 ------------------------------------------------

MAL7P1.225       TTAACATTAGATTAAATAAATCACAAAATATTTATTATATTATTTGCT
MAL7|MAL7P1.225  ------------------------------------------------
su_gi_contig_330 ------------------------------------------------

MAL7P1.225       TTTTTTGTTGAAATAATTTTTACAAGTTTTCTTTAATTCTTTAAAACA
MAL7|MAL7P1.225  ------------------------------------------------
su_gi_contig_330 ------------------------------------------------

MAL7P1.225       TATTTTCATTTCAGGAAAAAAACGAGCAAAAATATATAGATCATAATA
MAL7|MAL7P1.225  ------------------------------------------------
su_gi_contig_330 --------------GAAAAAAACGAGCAAAAATATATAGATCATAATA

MAL7P1.225       TTTAAAAGAATATATATAAAAAGGAAGGTAGAAGCTCCTGAAAAATTA
MAL7|MAL7P1.225  ------------------------------------------------
su_gi_contig_330 TTTAAAAGAATATATATAAAAAGGAAGGTAGAAGCTCCTGAAAAATTA

MAL7P1.225       GCCACAGACAAAACTGCTAAAAGTAGAATTAATAATAAGAAGGTTATT
MAL7|MAL7P1.225  ------------------------------------------------
su_gi_contig_330 GCCACAGACAAAACTGCTAAAAGTAGAATTAATAATAAGAAGGTTATT

MAL7P1.225       TCAACAATCGAAATATTATTCCATATATTTTTTCTTTCTAAATATTTT
MAL7|MAL7P1.225  ------------------------------------------------
su_gi_contig_330 TCAACAATCGAAATATTATTCCATATATTTTTTCTTTCTAAATATTTT

MAL7P1.225       ATATCATCTTACATACGAAGATACATTAAATAATTAGCAATATGTTCT
MAL7|MAL7P1.225  ------------------------------------------------
su_gi_contig_330 ATATCATCTTACATACGAAGATACATTAAATAATTAGCAATATGTTCT

MAL7P1.225       CTATATTCTTCATTTTTATTGTATTTTTTATTTTTATTAATTGATTTA
MAL7|MAL7P1.225  ------------------------------------------------
su_gi_contig_330 CTATATTCTTCATTTTTATTGTATTTTTTATTTTTATTAATTGATTTA

MAL7P1.225       TTTTTTTCGTCTTTATCGTAACCTATCTATATATTTTAATGTGAGTGT
MAL7|MAL7P1.225  ------------------------------------------------
su_gi_contig_330 TTTTTTTCGTCTTTATCGTAACCTATCTATATATTTTAATGTGAGTGT

MAL7P1.225       TTAGATTTCATCTTTTTTTTCTTGACTTATACCAATATAATCTAATAA
MAL7|MAL7P1.225  ------------------------------------------------
su_gi_contig_330 TTAGATTTCATCTTTTTTTTCTTGACTTATACCAATATAATCTAATAA

MAL7P1.225       ATTACCTAAATATAAAATATTAGGATCCACATTATATTTTTTTTACTA
MAL7|MAL7P1.225  ------------------------------------------------
su_gi_contig_330 ATTACCTAAATATAAAATATTAGGATCCACATTATATTTTTTTTACTA

MAL7P1.225       TCGTTTTGCTTTATAAGTTTAAACAATATATTCTTTAAGATATTTGGG
MAL7|MAL7P1.225  ------------------------------------------------
su_gi_contig_330 TCGTTTTGCTTTATAAGTTTAAACAATATATTCTTTAAGATATTTGGG

MAL7P1.225       TGTGATTTATTATTTGTATTTTTTTGTTAACCCTCTGAATTATATCCT
MAL7|MAL7P1.225  ------------------------------------------------
su_gi_contig_330 TGTGATTTATC-------------------------------------

MAL7P1.225       TCCATTATGTTATGATAATGTGTATATTCATATATAAATGAATACGCA
MAL7|MAL7P1.225  ------------------------------------------------
su_gi_contig_330 ------------------------------------------------

MAL7P1.225       CATATATATTTATATATAACTTGTAATATATTATTATATATTACATTA
MAL7|MAL7P1.225  ------------------------------------------------
su_gi_contig_330 ------------------------------------------------

MAL7P1.225       TTAAGTAGATTCGATGCGCATTATATTATGGTAAAAAATATGAATTTT
MAL7|MAL7P1.225  ------------------------------------------------
su_gi_contig_330 ------------------------------------------------

MAL7P1.225       GTGAAAATAATAAAGCACATATTATTATTATTATTTTAATTTCTTTTT
MAL7|MAL7P1.225  ------------------------------------------------
su_gi_contig_330 ------------------------------------------------

MAL7P1.225       AGTGTATTCTAATATTTATATGTTAATTATTTATAATATATATTCTTA
MAL7|MAL7P1.225  ------------------------------------------------
su_gi_contig_330 ------------------------------------------------

MAL7P1.225       TTAATTATGTATGTTATGTAATTATATTATAAAAACATACTTTTTATC
MAL7|MAL7P1.225  ------------------------------------------------
su_gi_contig_330 ------------------------------------------------

MAL7P1.225       ACTTAGATTTTTTTTTTTTTTTTTTTTTTATTAATATTTATATATAAT
MAL7|MAL7P1.225  ------------------------------------------------
su_gi_contig_330 ------------------------------------------------

MAL7P1.225       ATAATTTAAAATAATAATAATTATTATAATGTTATAACAAATTTCATG
MAL7|MAL7P1.225  ------------------------------------------------
su_gi_contig_330 ------------------------------------------------

MAL7P1.225       TAATTCTATATTATTACCTATGTGTGACACATTAAAGAATGTTGGACT
MAL7|MAL7P1.225  ------------------------------------------------
su_gi_contig_330 ------------------------------------------------

MAL7P1.225       CTAAAAAAAGAAAAAAAAACAAAAAAATAAGAGTTAAAAAGTGGCACG
MAL7|MAL7P1.225  ------------------------------------------------
su_gi_contig_330 ------------------------------------------------

MAL7P1.225       ATAAAGTTGTGAGGAGTAAAATAAAAGGGTATTATGTATTAATTGGTG
MAL7|MAL7P1.225  ------------------------------------------------
su_gi_contig_330 ------------------------------------------------

MAL7P1.225       ATTATAATAAATACTATGAAATGATGGATTCATTTAATTTGATTGAAA
MAL7|MAL7P1.225  ------------------------------------------------
su_gi_contig_330 ------------------------------------------------

MAL7P1.225       CAAAGAATAAAATAAAAAATAAATTATACGAAATTATATTTAAAGGAA
MAL7|MAL7P1.225  ------------------------------------------------
su_gi_contig_330 ------------------------------------------------

MAL7P1.225       CAATTTTGTGGAAATCTTTTGGGTTTTTTTT
MAL7|MAL7P1.225  -------------------------------
su_gi_contig_330 -------------------------------

;

endblock;
