# Supplementary material for: cDNA sequences reveal considerable gene prediction inaccuracy in the Plasmodium falciparum genome
Source: BMC Genomics. 2007 Jul 27;8:255. doi: 10.1186/1471-2164-8-255 (PMC1978503; doi:10.1186/1471-2164-8-255)
Supplement: Additional file 3 — Genes with cDNA sequences not matching predicted CDS perfectly. Aligned cDNA and predicted CDS sequences can be viewed by double clicking the hyper-linked gene names in the Excel file. [file 1471-2164-8-255-S3.zip › MAL7P1.229.TXT]

#NEXUS

[!This data assembled using Sequencher, from Gene Codes Corporation.]
begin data;
   dimensions ntax=8 nchar=8206;
   format datatype=dna gap=- interleave=yes;
   matrix

MAL7P1.229                      TCATGTGTAATATAAAATGTTAAGTTAATTATTTTTTATCTTCTTTCT
MAL7|MAL7P1.229                 ------------------------------------------------
su_gi_contig_1729               ------------------------------------------------
gi|15907399|gb|BI814736.1|BI814 ------------------------------------------------
gi|12389640|gb|AU087499.1|AU087 ------------------------------------------------
C09_Pf_Sau3A_T3_M_P31.ab1       ------------------------------------------------
C09_Pf_Sau3A_T3_M_P31_d.ab1     ------------------------------------------------
gi|12388983|gb|AU086842.1|AU086 ------------------------------------------------

MAL7P1.229                      TTTTATAATTTCCCTTTTAATAAAATAGAATATGTGTATTATTACAGA
MAL7|MAL7P1.229                 ------------------------------------------------
su_gi_contig_1729               ------------------------------------------------
gi|15907399|gb|BI814736.1|BI814 ------------------------------------------------
gi|12389640|gb|AU087499.1|AU087 ------------------------------------------------
C09_Pf_Sau3A_T3_M_P31.ab1       ------------------------------------------------
C09_Pf_Sau3A_T3_M_P31_d.ab1     ------------------------------------------------
gi|12388983|gb|AU086842.1|AU086 ------------------------------------------------

MAL7P1.229                      ACAAATATAAATATATATATATATAATTTGTATAATATACCAACTACA
MAL7|MAL7P1.229                 ------------------------------------------------
su_gi_contig_1729               ------------------------------------------------
gi|15907399|gb|BI814736.1|BI814 ------------------------------------------------
gi|12389640|gb|AU087499.1|AU087 ------------------------------------------------
C09_Pf_Sau3A_T3_M_P31.ab1       ------------------------------------------------
C09_Pf_Sau3A_T3_M_P31_d.ab1     ------------------------------------------------
gi|12388983|gb|AU086842.1|AU086 ------------------------------------------------

MAL7P1.229                      AAATTATTTTCGACACGACATATCGATATATCGAATTATCAACACATG
MAL7|MAL7P1.229                 ------------------------------------------------
su_gi_contig_1729               ------------------------------------------------
gi|15907399|gb|BI814736.1|BI814 ------------------------------------------------
gi|12389640|gb|AU087499.1|AU087 ------------------------------------------------
C09_Pf_Sau3A_T3_M_P31.ab1       ------------------------------------------------
C09_Pf_Sau3A_T3_M_P31_d.ab1     ------------------------------------------------
gi|12388983|gb|AU086842.1|AU086 ------------------------------------------------

MAL7P1.229                      ACAATATAATAAAAATGAATTAACCTAATTGTACAATAAATATTATTA
MAL7|MAL7P1.229                 ------------------------------------------------
su_gi_contig_1729               ------------------------------------------------
gi|15907399|gb|BI814736.1|BI814 ------------------------------------------------
gi|12389640|gb|AU087499.1|AU087 ------------------------------------------------
C09_Pf_Sau3A_T3_M_P31.ab1       ------------------------------------------------
C09_Pf_Sau3A_T3_M_P31_d.ab1     ------------------------------------------------
gi|12388983|gb|AU086842.1|AU086 ------------------------------------------------

MAL7P1.229                      TAAAATAGTAACAATATATTATATATTATAATTATAATTCTATTATAA
MAL7|MAL7P1.229                 ------------------------------------------------
su_gi_contig_1729               ------------------------------------------------
gi|15907399|gb|BI814736.1|BI814 ------------------------------------------------
gi|12389640|gb|AU087499.1|AU087 ------------------------------------------------
C09_Pf_Sau3A_T3_M_P31.ab1       ------------------------------------------------
C09_Pf_Sau3A_T3_M_P31_d.ab1     ------------------------------------------------
gi|12388983|gb|AU086842.1|AU086 ------------------------------------------------

MAL7P1.229                      TAATAATATTCATATGATATACTTTATATTATACTATTTTAATGCATA
MAL7|MAL7P1.229                 ------------------------------------------------
su_gi_contig_1729               ------------------------------------------------
gi|15907399|gb|BI814736.1|BI814 ------------------------------------------------
gi|12389640|gb|AU087499.1|AU087 ------------------------------------------------
C09_Pf_Sau3A_T3_M_P31.ab1       ------------------------------------------------
C09_Pf_Sau3A_T3_M_P31_d.ab1     ------------------------------------------------
gi|12388983|gb|AU086842.1|AU086 ------------------------------------------------

MAL7P1.229                      TAATTAATATAATATGAAATTTAAAACAATATATGAATATTAATAGTT
MAL7|MAL7P1.229                 ------------------------------------------------
su_gi_contig_1729               ------------------------------------------------
gi|15907399|gb|BI814736.1|BI814 ------------------------------------------------
gi|12389640|gb|AU087499.1|AU087 ------------------------------------------------
C09_Pf_Sau3A_T3_M_P31.ab1       ------------------------------------------------
C09_Pf_Sau3A_T3_M_P31_d.ab1     ------------------------------------------------
gi|12388983|gb|AU086842.1|AU086 ------------------------------------------------

MAL7P1.229                      TATGAACTATTAAAAATAAACATATATATAGTTTATTTATTCCTTAAT
MAL7|MAL7P1.229                 ------------------------------------------------
su_gi_contig_1729               ------------------------------------------------
gi|15907399|gb|BI814736.1|BI814 ------------------------------------------------
gi|12389640|gb|AU087499.1|AU087 ------------------------------------------------
C09_Pf_Sau3A_T3_M_P31.ab1       ------------------------------------------------
C09_Pf_Sau3A_T3_M_P31_d.ab1     ------------------------------------------------
gi|12388983|gb|AU086842.1|AU086 ------------------------------------------------

MAL7P1.229                      ATATAATATTTATTTATGTTTGAATTATTTTAAGTACACTTAGAGTCC
MAL7|MAL7P1.229                 ------------------------------------------------
su_gi_contig_1729               ------------------------------------------------
gi|15907399|gb|BI814736.1|BI814 ------------------------------------------------
gi|12389640|gb|AU087499.1|AU087 ------------------------------------------------
C09_Pf_Sau3A_T3_M_P31.ab1       ------------------------------------------------
C09_Pf_Sau3A_T3_M_P31_d.ab1     ------------------------------------------------
gi|12388983|gb|AU086842.1|AU086 ------------------------------------------------

MAL7P1.229                      GTATAATAATATCCTTTATATGCATATTTCAGTGCACATTTAATATAT
MAL7|MAL7P1.229                 ------------------------------------------------
su_gi_contig_1729               ------------------------------------------------
gi|15907399|gb|BI814736.1|BI814 ------------------------------------------------
gi|12389640|gb|AU087499.1|AU087 ------------------------------------------------
C09_Pf_Sau3A_T3_M_P31.ab1       ------------------------------------------------
C09_Pf_Sau3A_T3_M_P31_d.ab1     ------------------------------------------------
gi|12388983|gb|AU086842.1|AU086 ------------------------------------------------

MAL7P1.229                      GTGTAAAAATTGTAATTATTATTTTATTTTATTATTATTATTTTTTTT
MAL7|MAL7P1.229                 ------------------------------------------------
su_gi_contig_1729               ------------------------------------------------
gi|15907399|gb|BI814736.1|BI814 ------------------------------------------------
gi|12389640|gb|AU087499.1|AU087 ------------------------------------------------
C09_Pf_Sau3A_T3_M_P31.ab1       ------------------------------------------------
C09_Pf_Sau3A_T3_M_P31_d.ab1     ------------------------------------------------
gi|12388983|gb|AU086842.1|AU086 ------------------------------------------------

MAL7P1.229                      TTTCATATAAATTTTTGTCTATAAAAATTTATGAAATATTATGTATAC
MAL7|MAL7P1.229                 ------------------------------------------------
su_gi_contig_1729               ------------------------------------------------
gi|15907399|gb|BI814736.1|BI814 ------------------------------------------------
gi|12389640|gb|AU087499.1|AU087 ------------------------------------------------
C09_Pf_Sau3A_T3_M_P31.ab1       ------------------------------------------------
C09_Pf_Sau3A_T3_M_P31_d.ab1     ------------------------------------------------
gi|12388983|gb|AU086842.1|AU086 ------------------------------------------------

MAL7P1.229                      TAAAATAATATATTTTAAAGAGAAAAAAAAAAATATATATATATATAT
MAL7|MAL7P1.229                 ------------------------------------------------
su_gi_contig_1729               ------------------------------------------------
gi|15907399|gb|BI814736.1|BI814 ------------------------------------------------
gi|12389640|gb|AU087499.1|AU087 ------------------------------------------------
C09_Pf_Sau3A_T3_M_P31.ab1       ------------------------------------------------
C09_Pf_Sau3A_T3_M_P31_d.ab1     ------------------------------------------------
gi|12388983|gb|AU086842.1|AU086 ------------------------------------------------

MAL7P1.229                      TAAATGTGTTATTTAGGTATTAAAATTTTTTTTTTTTTTTTGTTATTC
MAL7|MAL7P1.229                 ------------------------------------------------
su_gi_contig_1729               ------------------------------------------------
gi|15907399|gb|BI814736.1|BI814 ------------------------------------------------
gi|12389640|gb|AU087499.1|AU087 ------------------------------------------------
C09_Pf_Sau3A_T3_M_P31.ab1       ------------------------------------------------
C09_Pf_Sau3A_T3_M_P31_d.ab1     ------------------------------------------------
gi|12388983|gb|AU086842.1|AU086 ------------------------------------------------

MAL7P1.229                      TTTTTTATTTTGTTATTTTTTTTTCTTTGCTTTAACAGAATTGTTCAT
MAL7|MAL7P1.229                 ------------------------------------------------
su_gi_contig_1729               ------------------------------------------------
gi|15907399|gb|BI814736.1|BI814 ------------------------------------------------
gi|12389640|gb|AU087499.1|AU087 ------------------------------------------------
C09_Pf_Sau3A_T3_M_P31.ab1       ------------------------------------------------
C09_Pf_Sau3A_T3_M_P31_d.ab1     ------------------------------------------------
gi|12388983|gb|AU086842.1|AU086 ------------------------------------------------

MAL7P1.229                      TTATACATGTTTTTTTTAACAGATGAAAATTATGCAAAAATATGCATC
MAL7|MAL7P1.229                 ------------------------------------------------
su_gi_contig_1729               ------------------------------------------------
gi|15907399|gb|BI814736.1|BI814 ------------------------------------------------
gi|12389640|gb|AU087499.1|AU087 ------------------------------------------------
C09_Pf_Sau3A_T3_M_P31.ab1       ------------------------------------------------
C09_Pf_Sau3A_T3_M_P31_d.ab1     ------------------------------------------------
gi|12388983|gb|AU086842.1|AU086 ------------------------------------------------

MAL7P1.229                      ATGATAAAAAAAAGAAATTAAAATATATGTAAAAAATAATATATATAT
MAL7|MAL7P1.229                 ------------------------------------------------
su_gi_contig_1729               ------------------------------------------------
gi|15907399|gb|BI814736.1|BI814 ------------------------------------------------
gi|12389640|gb|AU087499.1|AU087 ------------------------------------------------
C09_Pf_Sau3A_T3_M_P31.ab1       ------------------------------------------------
C09_Pf_Sau3A_T3_M_P31_d.ab1     ------------------------------------------------
gi|12388983|gb|AU086842.1|AU086 ------------------------------------------------

MAL7P1.229                      ATATATTAAATGTGTTATTTAGGTATTAAAATTTTTTTTTTTTTTTTG
MAL7|MAL7P1.229                 ------------------------------------------------
su_gi_contig_1729               ------------------------------------------------
gi|15907399|gb|BI814736.1|BI814 ------------------------------------------------
gi|12389640|gb|AU087499.1|AU087 ------------------------------------------------
C09_Pf_Sau3A_T3_M_P31.ab1       ------------------------------------------------
C09_Pf_Sau3A_T3_M_P31_d.ab1     ------------------------------------------------
gi|12388983|gb|AU086842.1|AU086 ------------------------------------------------

MAL7P1.229                      TTATTCTTTTTTATTTTGTTATTTTTTTTTCTTTGCTTTAACAGAATT
MAL7|MAL7P1.229                 ------------------------------------------------
su_gi_contig_1729               ------------------------------------------------
gi|15907399|gb|BI814736.1|BI814 ------------------------------------------------
gi|12389640|gb|AU087499.1|AU087 ------------------------------------------------
C09_Pf_Sau3A_T3_M_P31.ab1       ------------------------------------------------
C09_Pf_Sau3A_T3_M_P31_d.ab1     ------------------------------------------------
gi|12388983|gb|AU086842.1|AU086 ------------------------------------------------

MAL7P1.229                      GTTCATTTATACATGTTTTTTTTAACAGATGAAAATTATGCAAAAATA
MAL7|MAL7P1.229                 ------------------------------------------------
su_gi_contig_1729               ------------------------------------------------
gi|15907399|gb|BI814736.1|BI814 ------------------------------------------------
gi|12389640|gb|AU087499.1|AU087 ------------------------------------------------
C09_Pf_Sau3A_T3_M_P31.ab1       ------------------------------------------------
C09_Pf_Sau3A_T3_M_P31_d.ab1     ------------------------------------------------
gi|12388983|gb|AU086842.1|AU086 ------------------------------------------------

MAL7P1.229                      TGCATCATGATAAAAAAAAGAAATTAAAATATATGTAAAAAATAATAT
MAL7|MAL7P1.229                 ------------------------------------------------
su_gi_contig_1729               ------------------------------------------------
gi|15907399|gb|BI814736.1|BI814 ------------------------------------------------
gi|12389640|gb|AU087499.1|AU087 ------------------------------------------------
C09_Pf_Sau3A_T3_M_P31.ab1       ------------------------------------------------
C09_Pf_Sau3A_T3_M_P31_d.ab1     ------------------------------------------------
gi|12388983|gb|AU086842.1|AU086 ------------------------------------------------

MAL7P1.229                      ATATATATATATATATATATATATATATATATTTATTTATTGTAAAAT
MAL7|MAL7P1.229                 ------------------------------------------------
su_gi_contig_1729               ------------------------------------------------
gi|15907399|gb|BI814736.1|BI814 ------------------------------------------------
gi|12389640|gb|AU087499.1|AU087 ------------------------------------------------
C09_Pf_Sau3A_T3_M_P31.ab1       ------------------------------------------------
C09_Pf_Sau3A_T3_M_P31_d.ab1     ------------------------------------------------
gi|12388983|gb|AU086842.1|AU086 ------------------------------------------------

MAL7P1.229                      AAATTTGATTTATAAAAAAGGGAGAAAAACTGTAACATACAAAAAGAG
MAL7|MAL7P1.229                 ------------------------------------------------
su_gi_contig_1729               ------------------------------------------------
gi|15907399|gb|BI814736.1|BI814 ------------------------------------------------
gi|12389640|gb|AU087499.1|AU087 ------------------------------------------------
C09_Pf_Sau3A_T3_M_P31.ab1       ------------------------------------------------
C09_Pf_Sau3A_T3_M_P31_d.ab1     ------------------------------------------------
gi|12388983|gb|AU086842.1|AU086 ------------------------------------------------

MAL7P1.229                      AGAAGAAAAAAAAAAGTAGAATGTTCAAAAGATATTTTTAATATATGT
MAL7|MAL7P1.229                 ------------------------------------------------
su_gi_contig_1729               ------------------------------------------------
gi|15907399|gb|BI814736.1|BI814 ------------------------------------------------
gi|12389640|gb|AU087499.1|AU087 ------------------------------------------------
C09_Pf_Sau3A_T3_M_P31.ab1       ------------------------------------------------
C09_Pf_Sau3A_T3_M_P31_d.ab1     ------------------------------------------------
gi|12388983|gb|AU086842.1|AU086 ------------------------------------------------

MAL7P1.229                      ATAACATATATATATATATATATATTTTTGTGTATATCTTTTTTTAAA
MAL7|MAL7P1.229                 ------------------------------------------------
su_gi_contig_1729               ------------------------------------------------
gi|15907399|gb|BI814736.1|BI814 ------------------------------------------------
gi|12389640|gb|AU087499.1|AU087 ------------------------------------------------
C09_Pf_Sau3A_T3_M_P31.ab1       ------------------------------------------------
C09_Pf_Sau3A_T3_M_P31_d.ab1     ------------------------------------------------
gi|12388983|gb|AU086842.1|AU086 ------------------------------------------------

MAL7P1.229                      AATTTAATTTTTTTTTTTTTTTTTTTTTTTTTTTTTTATGGTTGTCAT
MAL7|MAL7P1.229                 ------------------------------------------------
su_gi_contig_1729               ------------------------------------------------
gi|15907399|gb|BI814736.1|BI814 ------------------------------------------------
gi|12389640|gb|AU087499.1|AU087 ------------------------------------------------
C09_Pf_Sau3A_T3_M_P31.ab1       ------------------------------------------------
C09_Pf_Sau3A_T3_M_P31_d.ab1     ------------------------------------------------
gi|12388983|gb|AU086842.1|AU086 ------------------------------------------------

MAL7P1.229                      ATTTCCTGTACATTTTGTGATTATCTTTGTATAATCATAATGTAAGTA
MAL7|MAL7P1.229                 ------------------------------------------------
su_gi_contig_1729               ------------------------------------------------
gi|15907399|gb|BI814736.1|BI814 ------------------------------------------------
gi|12389640|gb|AU087499.1|AU087 ------------------------------------------------
C09_Pf_Sau3A_T3_M_P31.ab1       ------------------------------------------------
C09_Pf_Sau3A_T3_M_P31_d.ab1     ------------------------------------------------
gi|12388983|gb|AU086842.1|AU086 ------------------------------------------------

MAL7P1.229                      TTAATATGATACATTGGTATGAAATGTTCATGCAGGAAAAATGTAATA
MAL7|MAL7P1.229                 ------------------------------------------------
su_gi_contig_1729               ------------------------------------------------
gi|15907399|gb|BI814736.1|BI814 ------------------------------------------------
gi|12389640|gb|AU087499.1|AU087 ------------------------------------------------
C09_Pf_Sau3A_T3_M_P31.ab1       ------------------------------------------------
C09_Pf_Sau3A_T3_M_P31_d.ab1     ------------------------------------------------
gi|12388983|gb|AU086842.1|AU086 ------------------------------------------------

MAL7P1.229                      ATAAATAATGATATCATATTTTAAGGTAGTAGTTTTTATAATATTTTT
MAL7|MAL7P1.229                 -------ATGATATCATATTTTAAGGTAGTAGTTTTTATAATATTTTT
su_gi_contig_1729               ------------------------------------------------
gi|15907399|gb|BI814736.1|BI814 ------------------------------------------------
gi|12389640|gb|AU087499.1|AU087 ------------------------------------------------
C09_Pf_Sau3A_T3_M_P31.ab1       ------------------------------------------------
C09_Pf_Sau3A_T3_M_P31_d.ab1     ------------------------------------------------
gi|12388983|gb|AU086842.1|AU086 ------------------------------------------------

MAL7P1.229                      CTTTCTATTTCTAAAAAGAAGAGTAATTTGTTCCATTAATGAGAGTAA
MAL7|MAL7P1.229                 CTTTCTATTTCTAAAAAGAAGAGTAATTTGTTCCATTAATGAGAGTAA
su_gi_contig_1729               ------------------------------------------------
gi|15907399|gb|BI814736.1|BI814 ------------------------------------------------
gi|12389640|gb|AU087499.1|AU087 ------------------------------------------------
C09_Pf_Sau3A_T3_M_P31.ab1       ------------------------------------------------
C09_Pf_Sau3A_T3_M_P31_d.ab1     ------------------------------------------------
gi|12388983|gb|AU086842.1|AU086 ------------------------------------------------

MAL7P1.229                      AAATGTGAATGAAAATTTAAATGGAGATTCAAATCCAAATGACAATAT
MAL7|MAL7P1.229                 AAATGTGAATGAAAATTTAAATGGAGATTCAAATCCAAATGACAATAT
su_gi_contig_1729               ------------------------------------------------
gi|15907399|gb|BI814736.1|BI814 ------------------------------------------------
gi|12389640|gb|AU087499.1|AU087 ------------------------------------------------
C09_Pf_Sau3A_T3_M_P31.ab1       ------------------------------------------------
C09_Pf_Sau3A_T3_M_P31_d.ab1     ------------------------------------------------
gi|12388983|gb|AU086842.1|AU086 ------------------------------------------------

MAL7P1.229                      AAATCAATTAAAATCTATGATTGGAAATGATGAACTACATAAGAATTT
MAL7|MAL7P1.229                 AAATCAATTAAAATCTATGATTGGAAATGATGAACTACATAAGAATTT
su_gi_contig_1729               ------------------------------------------------
gi|15907399|gb|BI814736.1|BI814 ------------------------------------------------
gi|12389640|gb|AU087499.1|AU087 ------------------------------------------------
C09_Pf_Sau3A_T3_M_P31.ab1       ------------------------------------------------
C09_Pf_Sau3A_T3_M_P31_d.ab1     ------------------------------------------------
gi|12388983|gb|AU086842.1|AU086 ------------------------------------------------

MAL7P1.229                      AACGATACTAGAAAAACTTATATTAGATTCGTTAGAAAATGATAAATT
MAL7|MAL7P1.229                 AACGATACTAGAAAAACTTATATTAGATTCGTTAGAAAATGATAAATT
su_gi_contig_1729               ------------------------------------------------
gi|15907399|gb|BI814736.1|BI814 ------------------------------------------------
gi|12389640|gb|AU087499.1|AU087 ------------------------------------------------
C09_Pf_Sau3A_T3_M_P31.ab1       ------------------------------------------------
C09_Pf_Sau3A_T3_M_P31_d.ab1     ------------------------------------------------
gi|12388983|gb|AU086842.1|AU086 ------------------------------------------------

MAL7P1.229                      AAAATCCCCTCTAGTAAAACAAGAAACCGACAAGTATTTGGATTTATC
MAL7|MAL7P1.229                 AAAATCCCCTCTAGTAAAACAAGAAACCGACAAGTATTTGGATTTATC
su_gi_contig_1729               ------------------------------------------------
gi|15907399|gb|BI814736.1|BI814 ------------------------------------------------
gi|12389640|gb|AU087499.1|AU087 ------------------------------------------------
C09_Pf_Sau3A_T3_M_P31.ab1       ------------------------------------------------
C09_Pf_Sau3A_T3_M_P31_d.ab1     ------------------------------------------------
gi|12388983|gb|AU086842.1|AU086 ------------------------------------------------

MAL7P1.229                      TAAATTTAAAAAAAAAAGCATAAATGATGCAGATGATGATATATATAT
MAL7|MAL7P1.229                 TAAATTTAAAAAAAAAAGCATAAATGATGCAGATGATGATATATATAT
su_gi_contig_1729               ------------------------------------------------
gi|15907399|gb|BI814736.1|BI814 ------------------------------------------------
gi|12389640|gb|AU087499.1|AU087 ------------------------------------------------
C09_Pf_Sau3A_T3_M_P31.ab1       ------------------------------------------------
C09_Pf_Sau3A_T3_M_P31_d.ab1     ------------------------------------------------
gi|12388983|gb|AU086842.1|AU086 ------------------------------------------------

MAL7P1.229                      TGTACCAACTATACAATCAAGTTTTTATGATATTGCAAAATATGAAAA
MAL7|MAL7P1.229                 TGTACCAACTATACAATCAAGTTTTTATGATATTGCAAAATATGAAAA
su_gi_contig_1729               ------------------------------------------------
gi|15907399|gb|BI814736.1|BI814 ------------------------------------------------
gi|12389640|gb|AU087499.1|AU087 ------------------------------------------------
C09_Pf_Sau3A_T3_M_P31.ab1       ------------------------------------------------
C09_Pf_Sau3A_T3_M_P31_d.ab1     ------------------------------------------------
gi|12388983|gb|AU086842.1|AU086 ------------------------------------------------

MAL7P1.229                      TTTATTAAAGGAACAATCAATAGAATCTTATAATGCAAATATTTCAGA
MAL7|MAL7P1.229                 TTTATTAAAGGAACAATCAATAGAATCTTATAATGCAAATATTTCAGA
su_gi_contig_1729               ------------------------------------------------
gi|15907399|gb|BI814736.1|BI814 ------------------------------------------------
gi|12389640|gb|AU087499.1|AU087 ------------------------------------------------
C09_Pf_Sau3A_T3_M_P31.ab1       ------------------------------------------------
C09_Pf_Sau3A_T3_M_P31_d.ab1     ------------------------------------------------
gi|12388983|gb|AU086842.1|AU086 ------------------------------------------------

MAL7P1.229                      TTTAATTAAAAAAAAATTACTTATTGTAAGAACATTAAAAACTATAAA
MAL7|MAL7P1.229                 TTTAATTAAAAAAAAATTACTTATTGTAAGAACATTAAAAACTATAAA
su_gi_contig_1729               ------------------------------------------------
gi|15907399|gb|BI814736.1|BI814 ------------------------------------------------
gi|12389640|gb|AU087499.1|AU087 ------------------------------------------------
C09_Pf_Sau3A_T3_M_P31.ab1       ------------------------------------------------
C09_Pf_Sau3A_T3_M_P31_d.ab1     ------------------------------------------------
gi|12388983|gb|AU086842.1|AU086 ------------------------------------------------

MAL7P1.229                      ATTGATGCTTATACCATTAAATTCTTATAAAGAAAAAAATAATTTAAA
MAL7|MAL7P1.229                 ATTGATGCTTATACCATTAAATTCTTATAAAGAAAAAAATAATTTAAA
su_gi_contig_1729               ------------------------------------------------
gi|15907399|gb|BI814736.1|BI814 ------------------------------------------------
gi|12389640|gb|AU087499.1|AU087 ------------------------------------------------
C09_Pf_Sau3A_T3_M_P31.ab1       ------------------------------------------------
C09_Pf_Sau3A_T3_M_P31_d.ab1     ------------------------------------------------
gi|12388983|gb|AU086842.1|AU086 ------------------------------------------------

MAL7P1.229                      AATTGCACTAGAAGAATTAAATAAAGTATTTAAAAATAATATAAATCA
MAL7|MAL7P1.229                 AATTGCACTAGAAGAATTAAATAAAGTATTTAAAAATAATATAAATCA
su_gi_contig_1729               ------------------------------------------------
gi|15907399|gb|BI814736.1|BI814 ------------------------------------------------
gi|12389640|gb|AU087499.1|AU087 ------------------------------------------------
C09_Pf_Sau3A_T3_M_P31.ab1       ------------------------------------------------
C09_Pf_Sau3A_T3_M_P31_d.ab1     ------------------------------------------------
gi|12388983|gb|AU086842.1|AU086 ------------------------------------------------

MAL7P1.229                      ATCAGAAAAAAAGCGTTTATTGAATAGCCATAGCGAAACATTCAGAAA
MAL7|MAL7P1.229                 ATCAGAAAAAAAGCGTTTATTGAATAGCCATAGCGAAACATTCAGAAA
su_gi_contig_1729               ------------------------------------------------
gi|15907399|gb|BI814736.1|BI814 ------------------------------------------------
gi|12389640|gb|AU087499.1|AU087 ------------------------------------------------
C09_Pf_Sau3A_T3_M_P31.ab1       ------------------------------------------------
C09_Pf_Sau3A_T3_M_P31_d.ab1     ------------------------------------------------
gi|12388983|gb|AU086842.1|AU086 ------------------------------------------------

MAL7P1.229                      TATTTTAAATGTTGTTGATGAAGTTAATAAATCAAATGAGATCATAAA
MAL7|MAL7P1.229                 TATTTTAAATGTTGTTGATGAAGTTAATAAATCAAATGAGATCATAAA
su_gi_contig_1729               ------------------------------------------------
gi|15907399|gb|BI814736.1|BI814 ------------------------------------------------
gi|12389640|gb|AU087499.1|AU087 ------------------------------------------------
C09_Pf_Sau3A_T3_M_P31.ab1       ------------------------------------------------
C09_Pf_Sau3A_T3_M_P31_d.ab1     ------------------------------------------------
gi|12388983|gb|AU086842.1|AU086 ------------------------------------------------

MAL7P1.229                      TAAAGGTGAAGCTATAATTCTTGGAGATACTAAAATAGATCTAATGAG
MAL7|MAL7P1.229                 TAAAGGTGAAGCTATAATTCTTGGAGATACTAAAATAGATCTAATGAG
su_gi_contig_1729               ------------------------------------------------
gi|15907399|gb|BI814736.1|BI814 ------------------------------------------------
gi|12389640|gb|AU087499.1|AU087 ------------------------------------------------
C09_Pf_Sau3A_T3_M_P31.ab1       ------------------------------------------------
C09_Pf_Sau3A_T3_M_P31_d.ab1     ------------------------------------------------
gi|12388983|gb|AU086842.1|AU086 ------------------------------------------------

MAL7P1.229                      TACAAATGACTTTTTTTTTACAACCAACAGTAATATAAAATTTATGGA
MAL7|MAL7P1.229                 TACAAATGACTTTTTTTTTACAACCAACAGTAATATAAAATTTATGGA
su_gi_contig_1729               ------------------------------------------------
gi|15907399|gb|BI814736.1|BI814 ------------------------------------------------
gi|12389640|gb|AU087499.1|AU087 ------------------------------------------------
C09_Pf_Sau3A_T3_M_P31.ab1       ------------------------------------------------
C09_Pf_Sau3A_T3_M_P31_d.ab1     ------------------------------------------------
gi|12388983|gb|AU086842.1|AU086 ------------------------------------------------

MAL7P1.229                      AGAATTAGATAACATATCAAATCAATATGGATTAGGTTTAATTACCCA
MAL7|MAL7P1.229                 AGAATTAGATAACATATCAAATCAATATGGATTAGGTTTAATTACCCA
su_gi_contig_1729               ------------------------------------------------
gi|15907399|gb|BI814736.1|BI814 ------------------------------------------------
gi|12389640|gb|AU087499.1|AU087 ------------------------------------------------
C09_Pf_Sau3A_T3_M_P31.ab1       ------------------------------------------------
C09_Pf_Sau3A_T3_M_P31_d.ab1     ------------------------------------------------
gi|12388983|gb|AU086842.1|AU086 ------------------------------------------------

MAL7P1.229                      GCTTGGTCCTCACCTTATAGGTAATTTTTATTAAAATGAACAACACAT
MAL7|MAL7P1.229                 GCTTGGTCCTCACCTTATAG----------------------------
su_gi_contig_1729               ------------------------------------------------
gi|15907399|gb|BI814736.1|BI814 ------------------------------------------------
gi|12389640|gb|AU087499.1|AU087 ------------------------------------------------
C09_Pf_Sau3A_T3_M_P31.ab1       ------------------------------------------------
C09_Pf_Sau3A_T3_M_P31_d.ab1     ------------------------------------------------
gi|12388983|gb|AU086842.1|AU086 ------------------------------------------------

MAL7P1.229                      ATAAATAGATATATATATATATATATATATATATATATATATGTATAT
MAL7|MAL7P1.229                 ------------------------------------------------
su_gi_contig_1729               ------------------------------------------------
gi|15907399|gb|BI814736.1|BI814 ------------------------------------------------
gi|12389640|gb|AU087499.1|AU087 ------------------------------------------------
C09_Pf_Sau3A_T3_M_P31.ab1       ------------------------------------------------
C09_Pf_Sau3A_T3_M_P31_d.ab1     ------------------------------------------------
gi|12388983|gb|AU086842.1|AU086 ------------------------------------------------

MAL7P1.229                      ATATATTTGTCTTATTTCTTTTATTAATTTTTTTTTTTTTTTTTTTTT
MAL7|MAL7P1.229                 ------------------------------------------------
su_gi_contig_1729               ------------------------------------------------
gi|15907399|gb|BI814736.1|BI814 ------------------------------------------------
gi|12389640|gb|AU087499.1|AU087 ------------------------------------------------
C09_Pf_Sau3A_T3_M_P31.ab1       ------------------------------------------------
C09_Pf_Sau3A_T3_M_P31_d.ab1     ------------------------------------------------
gi|12388983|gb|AU086842.1|AU086 ------------------------------------------------

MAL7P1.229                      TTTTTTCTTTTCTCAAACAGCTCTGGGACATTTTATGATATTAAAATT
MAL7|MAL7P1.229                 --------------------CTCTGGGACATTTTATGATATTAAAATT
su_gi_contig_1729               ------------------------------------------------
gi|15907399|gb|BI814736.1|BI814 ------------------------------------------------
gi|12389640|gb|AU087499.1|AU087 ------------------------------------------------
C09_Pf_Sau3A_T3_M_P31.ab1       ------------------------------------------------
C09_Pf_Sau3A_T3_M_P31_d.ab1     ------------------------------------------------
gi|12388983|gb|AU086842.1|AU086 ------------------------------------------------

MAL7P1.229                      AGCACTTAAATATTATGATATATACTTTGAACTAAAAACAGTAAAATT
MAL7|MAL7P1.229                 AGCACTTAAATATTATGATATATACTTTGAACTAAAAACAGTAAAATT
su_gi_contig_1729               ------------------------------------------------
gi|15907399|gb|BI814736.1|BI814 ------------------------------------------------
gi|12389640|gb|AU087499.1|AU087 ------------------------------------------------
C09_Pf_Sau3A_T3_M_P31.ab1       ------------------------------------------------
C09_Pf_Sau3A_T3_M_P31_d.ab1     ------------------------------------------------
gi|12388983|gb|AU086842.1|AU086 ------------------------------------------------

MAL7P1.229                      TTTTAGTTGGCAAAAAATATTGCAGTTTAATATGTCAGACAGGTATAA
MAL7|MAL7P1.229                 TTTTAGTTGGCAAAAAATATTGCAGTTTAATATGTCAGACAGGTATAA
su_gi_contig_1729               ------------------------------------------------
gi|15907399|gb|BI814736.1|BI814 ------------------------------------------------
gi|12389640|gb|AU087499.1|AU087 ------------------------------------------------
C09_Pf_Sau3A_T3_M_P31.ab1       ------------------------------------------------
C09_Pf_Sau3A_T3_M_P31_d.ab1     ------------------------------------------------
gi|12388983|gb|AU086842.1|AU086 ------------------------------------------------

MAL7P1.229                      AATACTTGATATTTTGTGTTTTCAGAATGCTGTATATTATTCGGAAAA
MAL7|MAL7P1.229                 AATACTTGATATTTTGTGTTTTCAGAATGCTGTATATTATTCGGAAAA
su_gi_contig_1729               ------------------------------------------------
gi|15907399|gb|BI814736.1|BI814 ------------------------------------------------
gi|12389640|gb|AU087499.1|AU087 ------------------------------------------------
C09_Pf_Sau3A_T3_M_P31.ab1       ------------------------------------------------
C09_Pf_Sau3A_T3_M_P31_d.ab1     ------------------------------------------------
gi|12388983|gb|AU086842.1|AU086 ------------------------------------------------

MAL7P1.229                      AAAGCGTAGAAAAACCTATATGAAAGTTGATAGATCTAATACAAATAT
MAL7|MAL7P1.229                 AAAGCGTAGAAAAACCTATATGAAAGTTGATAGATCTAATACAAATAT
su_gi_contig_1729               ------------------------------------------------
gi|15907399|gb|BI814736.1|BI814 ------------------------------------------------
gi|12389640|gb|AU087499.1|AU087 ------------------------------------------------
C09_Pf_Sau3A_T3_M_P31.ab1       ------------------------------------------------
C09_Pf_Sau3A_T3_M_P31_d.ab1     ------------------------------------------------
gi|12388983|gb|AU086842.1|AU086 ------------------------------------------------

MAL7P1.229                      GGAATGTAATATCCTGGAATTTTTAATTCATTTTTTTAATAAATATCA
MAL7|MAL7P1.229                 GGAATGTAATATCCTGGAATTTTTAATTCATTTTTTTAATAAATATCA
su_gi_contig_1729               ------------------------------------------------
gi|15907399|gb|BI814736.1|BI814 ------------------------------------------------
gi|12389640|gb|AU087499.1|AU087 ------------------------------------------------
C09_Pf_Sau3A_T3_M_P31.ab1       ------------------------------------------------
C09_Pf_Sau3A_T3_M_P31_d.ab1     ------------------------------------------------
gi|12388983|gb|AU086842.1|AU086 ------------------------------------------------

MAL7P1.229                      ACTGGAAATAATTAAAATTACGGAAGATACGGATTTCGACTTACATGG
MAL7|MAL7P1.229                 ACTGGAAATAATTAAAATTACGGAAGATACGGATTTCGACTTACATGG
su_gi_contig_1729               ------------------------------------------------
gi|15907399|gb|BI814736.1|BI814 ------------------------------------------------
gi|12389640|gb|AU087499.1|AU087 ------------------------------------------------
C09_Pf_Sau3A_T3_M_P31.ab1       ------------------------------------------------
C09_Pf_Sau3A_T3_M_P31_d.ab1     ------------------------------------------------
gi|12388983|gb|AU086842.1|AU086 ------------------------------------------------

MAL7P1.229                      TATGATGGAGCACAAACATATAAAAGATGGATTCTTTTCATATATATG
MAL7|MAL7P1.229                 TATGATGGAGCACAAACATATAAAAGATGGATTCTTTTCATATATATG
su_gi_contig_1729               ------------------------------------------------
gi|15907399|gb|BI814736.1|BI814 ------------------------------------------------
gi|12389640|gb|AU087499.1|AU087 ------------------------------------------------
C09_Pf_Sau3A_T3_M_P31.ab1       ------------------------------------------------
C09_Pf_Sau3A_T3_M_P31_d.ab1     ------------------------------------------------
gi|12388983|gb|AU086842.1|AU086 ------------------------------------------------

MAL7P1.229                      TAATGATCCTAAAGAATGTATTATCTACCATACGAATCGATTTAAAAA
MAL7|MAL7P1.229                 TAATGATCCTAAAGAATGTATTATCTACCATACGAATCGATTTAAAAA
su_gi_contig_1729               ------------------------------------------------
gi|15907399|gb|BI814736.1|BI814 ------------------------------------------------
gi|12389640|gb|AU087499.1|AU087 ------------------------------------------------
C09_Pf_Sau3A_T3_M_P31.ab1       ------------------------------------------------
C09_Pf_Sau3A_T3_M_P31_d.ab1     ------------------------------------------------
gi|12388983|gb|AU086842.1|AU086 ------------------------------------------------

MAL7P1.229                      AGAAAAGGATGAGGAAGATACTTTCGAAGTACAAGACACTAGTCACAA
MAL7|MAL7P1.229                 AGAAAAGGATGAGGAAGATACTTTCGAAGTACAAGACACTAGTCACAA
su_gi_contig_1729               ------------------------------------------------
gi|15907399|gb|BI814736.1|BI814 ------------------------------------------------
gi|12389640|gb|AU087499.1|AU087 ------------------------------------------------
C09_Pf_Sau3A_T3_M_P31.ab1       ------------------------------------------------
C09_Pf_Sau3A_T3_M_P31_d.ab1     ------------------------------------------------
gi|12388983|gb|AU086842.1|AU086 ------------------------------------------------

MAL7P1.229                      TATTAGCGCATACAATTTATACTTAAATTATTACTATTTTATGAAACG
MAL7|MAL7P1.229                 TATTAGCGCATACAATTTATACTTAAATTATTACTATTTTATGAAACG
su_gi_contig_1729               ------------------------------------------------
gi|15907399|gb|BI814736.1|BI814 ------------------------------------------------
gi|12389640|gb|AU087499.1|AU087 ------------------------------------------------
C09_Pf_Sau3A_T3_M_P31.ab1       ------------------------------------------------
C09_Pf_Sau3A_T3_M_P31_d.ab1     ------------------------------------------------
gi|12388983|gb|AU086842.1|AU086 ------------------------------------------------

MAL7P1.229                      TTATAGTTCTTACGGAATGAAAAAAACTACATATGTTCATTTATTAAA
MAL7|MAL7P1.229                 TTATAGTTCTTACGGAATGAAAAAAACTACATATGTTCATTTATTAAA
su_gi_contig_1729               ------------------------------------------------
gi|15907399|gb|BI814736.1|BI814 ------------------------------------------------
gi|12389640|gb|AU087499.1|AU087 ------------------------------------------------
C09_Pf_Sau3A_T3_M_P31.ab1       ------------------------------------------------
C09_Pf_Sau3A_T3_M_P31_d.ab1     ------------------------------------------------
gi|12388983|gb|AU086842.1|AU086 ------------------------------------------------

MAL7P1.229                      TTTAACTGGACTTTTAAGTAAAAAAAAAAAAAAAAAAAAATATATATA
MAL7|MAL7P1.229                 TTTAACTGGACTTTTAA-------------------------------
su_gi_contig_1729               ------------------------------------------------
gi|15907399|gb|BI814736.1|BI814 ------------------------------------------------
gi|12389640|gb|AU087499.1|AU087 ------------------------------------------------
C09_Pf_Sau3A_T3_M_P31.ab1       ------------------------------------------------
C09_Pf_Sau3A_T3_M_P31_d.ab1     ------------------------------------------------
gi|12388983|gb|AU086842.1|AU086 ------------------------------------------------

MAL7P1.229                      TATATATATATATATATAGAATAGAATATTTATGTAATAGTTATAATT
MAL7|MAL7P1.229                 ------------------------------------------------
su_gi_contig_1729               ------------------------------------------------
gi|15907399|gb|BI814736.1|BI814 ------------------------------------------------
gi|12389640|gb|AU087499.1|AU087 ------------------------------------------------
C09_Pf_Sau3A_T3_M_P31.ab1       ------------------------------------------------
C09_Pf_Sau3A_T3_M_P31_d.ab1     ------------------------------------------------
gi|12388983|gb|AU086842.1|AU086 ------------------------------------------------

MAL7P1.229                      GTGTACTAATTTAATAAATGCTTATTTAAATTTTATGATAATATATTT
MAL7|MAL7P1.229                 ------------------------------------------------
su_gi_contig_1729               ------------------------------------------------
gi|15907399|gb|BI814736.1|BI814 ------------------------------------------------
gi|12389640|gb|AU087499.1|AU087 ------------------------------------------------
C09_Pf_Sau3A_T3_M_P31.ab1       ------------------------------------------------
C09_Pf_Sau3A_T3_M_P31_d.ab1     ------------------------------------------------
gi|12388983|gb|AU086842.1|AU086 ------------------------------------------------

MAL7P1.229                      TTTTTTCTTTCATAGATTACGATACTAGGGCTTATGTAACATCACTTC
MAL7|MAL7P1.229                 ---------------ATTACGATACTAGGGCTTATGTAACATCACTTC
su_gi_contig_1729               ------------------------------------------------
gi|15907399|gb|BI814736.1|BI814 ------------------------------------------------
gi|12389640|gb|AU087499.1|AU087 ------------------------------------------------
C09_Pf_Sau3A_T3_M_P31.ab1       ------------------------------------------------
C09_Pf_Sau3A_T3_M_P31_d.ab1     ------------------------------------------------
gi|12388983|gb|AU086842.1|AU086 ------------------------------------------------

MAL7P1.229                      ATTTACCTGGATATTACAACAGTAAGAGAAACAAAAAATAATAATAAT
MAL7|MAL7P1.229                 ATTTACCTGGATATTACAACA---------------------------
su_gi_contig_1729               ------------------------------------------------
gi|15907399|gb|BI814736.1|BI814 ------------------------------------------------
gi|12389640|gb|AU087499.1|AU087 ------------------------------------------------
C09_Pf_Sau3A_T3_M_P31.ab1       ------------------------------------------------
C09_Pf_Sau3A_T3_M_P31_d.ab1     ------------------------------------------------
gi|12388983|gb|AU086842.1|AU086 ------------------------------------------------

MAL7P1.229                      AATAATAATAATAATAATGATATAAAAAAAAACATTTATATATATCTT
MAL7|MAL7P1.229                 ------------------------------------------------
su_gi_contig_1729               ------------------------------------------------
gi|15907399|gb|BI814736.1|BI814 ------------------------------------------------
gi|12389640|gb|AU087499.1|AU087 ------------------------------------------------
C09_Pf_Sau3A_T3_M_P31.ab1       ------------------------------------------------
C09_Pf_Sau3A_T3_M_P31_d.ab1     ------------------------------------------------
gi|12388983|gb|AU086842.1|AU086 ------------------------------------------------

MAL7P1.229                      CTTCATTATTTTCTTTTTAGCTATAGAAATGTCATTTACTGAGGAAAC
MAL7|MAL7P1.229                 ------------------------------------------------
su_gi_contig_1729               ------------------------------------------------
gi|15907399|gb|BI814736.1|BI814 ------------------------------------------------
gi|12389640|gb|AU087499.1|AU087 ------------------------------------------------
C09_Pf_Sau3A_T3_M_P31.ab1       ------------------------------------------------
C09_Pf_Sau3A_T3_M_P31_d.ab1     ------------------------------------------------
gi|12388983|gb|AU086842.1|AU086 ------------------------------------------------

MAL7P1.229                      AGAACTTCCTACATTATTTGATCATTCTTTGGAATGTAAGACTTAATT
MAL7|MAL7P1.229                 ------------------------------------------------
su_gi_contig_1729               ------------------------------------------------
gi|15907399|gb|BI814736.1|BI814 ------------------------------------------------
gi|12389640|gb|AU087499.1|AU087 ------------------------------------------------
C09_Pf_Sau3A_T3_M_P31.ab1       ------------------------------------------------
C09_Pf_Sau3A_T3_M_P31_d.ab1     ------------------------------------------------
gi|12388983|gb|AU086842.1|AU086 ------------------------------------------------

MAL7P1.229                      TTTTTTAGTTCATTAATTGGCTATTTTTTAAAATATATAATAAATTTT
MAL7|MAL7P1.229                 ------------------------------------------------
su_gi_contig_1729               ------------------------------------------------
gi|15907399|gb|BI814736.1|BI814 ------------------------------------------------
gi|12389640|gb|AU087499.1|AU087 ------------------------------------------------
C09_Pf_Sau3A_T3_M_P31.ab1       ------------------------------------------------
C09_Pf_Sau3A_T3_M_P31_d.ab1     ------------------------------------------------
gi|12388983|gb|AU086842.1|AU086 ------------------------------------------------

MAL7P1.229                      TTTTTCATTTAAGAAATATATATATACATATATATATAATACTATTAT
MAL7|MAL7P1.229                 ------------------------------------------------
su_gi_contig_1729               ------------------------------------------------
gi|15907399|gb|BI814736.1|BI814 ------------------------------------------------
gi|12389640|gb|AU087499.1|AU087 ------------------------------------------------
C09_Pf_Sau3A_T3_M_P31.ab1       ------------------------------------------------
C09_Pf_Sau3A_T3_M_P31_d.ab1     ------------------------------------------------
gi|12388983|gb|AU086842.1|AU086 ------------------------------------------------

MAL7P1.229                      TTTTTGTTGTATAATTTTTTATTTTTTTTATTTTAATAGGTATTAGAA
MAL7|MAL7P1.229                 ---------------------------------------GTATTAGAA
su_gi_contig_1729               ------------------------------------------------
gi|15907399|gb|BI814736.1|BI814 ------------------------------------------------
gi|12389640|gb|AU087499.1|AU087 ------------------------------------------------
C09_Pf_Sau3A_T3_M_P31.ab1       ------------------------------------------------
C09_Pf_Sau3A_T3_M_P31_d.ab1     ------------------------------------------------
gi|12388983|gb|AU086842.1|AU086 ------------------------------------------------

MAL7P1.229                      AGTGCTATTTAGATGAAAGATATGAATATACCTCATTCATGAAACATA
MAL7|MAL7P1.229                 AGTGCTATTTAGATGAAAGATATGAATATACCTCATTCATGAAACATA
su_gi_contig_1729               ------------------------------------------------
gi|15907399|gb|BI814736.1|BI814 ------------------------------------------------
gi|12389640|gb|AU087499.1|AU087 ------------------------------------------------
C09_Pf_Sau3A_T3_M_P31.ab1       ------------------------------------------------
C09_Pf_Sau3A_T3_M_P31_d.ab1     ------------------------------------------------
gi|12388983|gb|AU086842.1|AU086 ------------------------------------------------

MAL7P1.229                      TTCCCTTAGATAGTAATTTTATGAATGAAGTATCAAAGTGCAATTTGT
MAL7|MAL7P1.229                 TTCCCTTAGATAGTAATTTTATGAATGAAGTATCAAAGTGCAATTTGT
su_gi_contig_1729               -----------------------AGTAAGGTATCAAAGATCAATTTGG
gi|15907399|gb|BI814736.1|BI814 -----------------------AGTAAGGTATCAAAGATCAATTTGG
gi|12389640|gb|AU087499.1|AU087 ------------------------------------------------
C09_Pf_Sau3A_T3_M_P31.ab1       ------------------------------------------------
C09_Pf_Sau3A_T3_M_P31_d.ab1     ------------------------------------------------
gi|12388983|gb|AU086842.1|AU086 ------------------------------------------------

MAL7P1.229                      GTAAAGGAGCATTCTTATATGCTAATTGTAAAATAAATAACATATAAA
MAL7|MAL7P1.229                 GTAAAGGAGCATTCTTATATGCTAATT---------------------
su_gi_contig_1729               GTAAAGGAGCATTTTTATAGGCTAATT---------------------
gi|15907399|gb|BI814736.1|BI814 GTAAAGGAGCATTTTTATAGGC--------------------------
gi|12389640|gb|AU087499.1|AU087 ------------------------------------------------
C09_Pf_Sau3A_T3_M_P31.ab1       ------------------------------------------------
C09_Pf_Sau3A_T3_M_P31_d.ab1     ------------------------------------------------
gi|12388983|gb|AU086842.1|AU086 ------------------------------------------------

MAL7P1.229                      AAATTAATATAAATAAGTTTTAATATATATATATATATATATATATTA
MAL7|MAL7P1.229                 ------------------------------------------------
su_gi_contig_1729               ------------------------------------------------
gi|15907399|gb|BI814736.1|BI814 ------------------------------------------------
gi|12389640|gb|AU087499.1|AU087 ------------------------------------------------
C09_Pf_Sau3A_T3_M_P31.ab1       ------------------------------------------------
C09_Pf_Sau3A_T3_M_P31_d.ab1     ------------------------------------------------
gi|12388983|gb|AU086842.1|AU086 ------------------------------------------------

MAL7P1.229                      TTCATCAGTATATATATTTATAATATTTATTATTATAATTATTTTTTC
MAL7|MAL7P1.229                 ------------------------------------------------
su_gi_contig_1729               ------------------------------------------------
gi|15907399|gb|BI814736.1|BI814 ------------------------------------------------
gi|12389640|gb|AU087499.1|AU087 ------------------------------------------------
C09_Pf_Sau3A_T3_M_P31.ab1       ------------------------------------------------
C09_Pf_Sau3A_T3_M_P31_d.ab1     ------------------------------------------------
gi|12388983|gb|AU086842.1|AU086 ------------------------------------------------

MAL7P1.229                      TTTTATTTTTTTATTAGTAAAATTTGATAATGTTCCTTCCATGTTACA
MAL7|MAL7P1.229                 -----------------TAAAATTTGATAATGTTCCTTCCATGTTACA
su_gi_contig_1729               -----------------TAAAAATTGATAATGTTCGTTCCAAGTTACA
gi|15907399|gb|BI814736.1|BI814 -----------------TAAAAATTGATAATGTTCGTTCCAAGTTACA
gi|12389640|gb|AU087499.1|AU087 ------------------------------------------------
C09_Pf_Sau3A_T3_M_P31.ab1       ------------------------------------------------
C09_Pf_Sau3A_T3_M_P31_d.ab1     ------------------------------------------------
gi|12388983|gb|AU086842.1|AU086 ------------------------------------------------

MAL7P1.229                      AAAGTTTTACATATATGTAACTCAAGGTCTTAAGCTCCAAAAAGTAAC
MAL7|MAL7P1.229                 AAAGTTTTACATATATGTAACTCAAGGTCTTAAGCTCCAAAAAGTAAC
su_gi_contig_1729               AAAGGTTTACATATATGTAACTCAAGGTCTTAAGCTCCAAAAAGTAAC
gi|15907399|gb|BI814736.1|BI814 AAAGGTTTACATATATGTAACTCAAGGTCTTAAGCTCCAAAAAGTAAC
gi|12389640|gb|AU087499.1|AU087 ------------------------------------------------
C09_Pf_Sau3A_T3_M_P31.ab1       ------------------------------------------------
C09_Pf_Sau3A_T3_M_P31_d.ab1     ------------------------------------------------
gi|12388983|gb|AU086842.1|AU086 ------------------------------------------------

MAL7P1.229                      ATCATTAGTTAGAACATTAGATATTTATCAAGATTACAGTAATTTTTT
MAL7|MAL7P1.229                 ATCATTAGTTAGAACATTAGATATTTATCAAGATTACAGTAATTTTTT
su_gi_contig_1729               ATCATTAGTTAGAGCATTAGATATTTATCAAGATTACAGTAATTTTTT
gi|15907399|gb|BI814736.1|BI814 ATCATTAGTTAGAGCATTAGATATTTATCAAGATTACAGTAATTTTTT
gi|12389640|gb|AU087499.1|AU087 ------------------------------------------------
C09_Pf_Sau3A_T3_M_P31.ab1       ------------------------------------------------
C09_Pf_Sau3A_T3_M_P31_d.ab1     ------------------------------------------------
gi|12388983|gb|AU086842.1|AU086 ------------------------------------------------

MAL7P1.229                      ATCTCATGATGTTAATTGGTATACATTCTTATTTTTATTTAGAATTAC
MAL7|MAL7P1.229                 ATCTCATGATGTTAATTGGTATACATTCTTATTTTTATTTAGAATTAC
su_gi_contig_1729               ATCTCATGATGTTAATTGGTATACATTCTTATTTTTATTTAGAATTAC
gi|15907399|gb|BI814736.1|BI814 ATCTCATGATGTTAATTGGTATACATTCTTATTTTTATTTAGAATTAC
gi|12389640|gb|AU087499.1|AU087 ----------------TGGTATACATTCTTATTTTTATTTAGAATTAC
C09_Pf_Sau3A_T3_M_P31.ab1       ------------------------------------------------
C09_Pf_Sau3A_T3_M_P31_d.ab1     ------------------------------------------------
gi|12388983|gb|AU086842.1|AU086 ------------------------------------------------

MAL7P1.229                      AAGTTTTCAAAGTAATAGGAGAAAAAAAATAGAAAAAGAAAAAAATTT
MAL7|MAL7P1.229                 AA----------------------------------------------
su_gi_contig_1729               AAGTTTTCAAAGTAATAGGAGAAAAAAAATAGAAAAAGAAAAAAATTT
gi|15907399|gb|BI814736.1|BI814 AAGTTTTCAAAGTAATAGGAGAAAAAAAATAGAAAAAGAAAAAAATTT
gi|12389640|gb|AU087499.1|AU087 AAGTTTTCAAA-------------------------------------
C09_Pf_Sau3A_T3_M_P31.ab1       ------------------------------------------------
C09_Pf_Sau3A_T3_M_P31_d.ab1     ------------------------------------------------
gi|12388983|gb|AU086842.1|AU086 ------------------------------------------------

MAL7P1.229                      ATATTTACTATGGAAATTTGTTTAACGTTATTTTTTTTTTTTTTTATG
MAL7|MAL7P1.229                 ------------------------------------------------
su_gi_contig_1729               ATATTTACTATGGAAATTTGTTTAACGTTATTTTTTTTTTTTTTTATG
gi|15907399|gb|BI814736.1|BI814 ATATTTACTATGGAAATTTGTTTAACGTTATTTTTTTTTTTTTTTATG
gi|12389640|gb|AU087499.1|AU087 ------------------------------------------------
C09_Pf_Sau3A_T3_M_P31.ab1       ------------------------------------------------
C09_Pf_Sau3A_T3_M_P31_d.ab1     ------------------------------------------------
gi|12388983|gb|AU086842.1|AU086 ------------------------------------------------

MAL7P1.229                      TCTTTATAAATTTTTATTTGTCTATTTTTCACTTTTTACGTAGAAATT
MAL7|MAL7P1.229                 -------------------------------------------AAATT
su_gi_contig_1729               TCTAAAAAAAAAATTATTTGTCTATTTTTCACTTTTTACGTAGAAATT
gi|15907399|gb|BI814736.1|BI814 TCTAAAAAAAAAATTATTTGTCTATTTTTCACTTTTTACGTAGAAATT
gi|12389640|gb|AU087499.1|AU087 -------------------------------------------AAATT
C09_Pf_Sau3A_T3_M_P31.ab1       ------------------------------------------------
C09_Pf_Sau3A_T3_M_P31_d.ab1     ------------------------------------------------
gi|12388983|gb|AU086842.1|AU086 ------------------------------------------------

MAL7P1.229                      GCACAAAAAAATGTGGTTGAATCTTTGTATTTAAATTTGAAAGACGAA
MAL7|MAL7P1.229                 GCACAAAAAAATGTGGTTGAATCTTTGTATTTAAATTTGAAAGACGAA
su_gi_contig_1729               GCACAAAAAAATGTGGTTGAATCTTTGTATTTAAATTTGAAAGACGAA
gi|15907399|gb|BI814736.1|BI814 GCACAAAAAAATGTGGTTGAATCTTTGTATTTAAATTTGAAAGACGAA
gi|12389640|gb|AU087499.1|AU087 GCACAAAAAAATGTGGTTGAATCTTTGTATTTAAATTTGAAAGACGAA
C09_Pf_Sau3A_T3_M_P31.ab1       ----------------------------------------AAGACGAA
C09_Pf_Sau3A_T3_M_P31_d.ab1     ----------------------------------------AAGACGAA
gi|12388983|gb|AU086842.1|AU086 ------------------------------------------------

MAL7P1.229                      GATTCATTTCATAGAACTGTTACTACATGTTACTGGTTTCCATCACCC
MAL7|MAL7P1.229                 GATTCATTTCATAGAACTGTTACTACATGTTACTGGTTTCCATCACCC
su_gi_contig_1729               GATTCATTTCATAGAACTGTTACTACATGTTACTGGTTTCCATCACCC
gi|15907399|gb|BI814736.1|BI814 GATTCATTTCATAGAACTGTTACTACATGTTACTGGTTTCCATCACCC
gi|12389640|gb|AU087499.1|AU087 GATTCATTTCATAGAACTGTTACTACATGTTACTGGTTTCCATCACCC
C09_Pf_Sau3A_T3_M_P31.ab1       GATTCATTTCATAGAACTGTTACTACATGTTACTGGTTTCCATCACCC
C09_Pf_Sau3A_T3_M_P31_d.ab1     GATTCATTTCATAGAACTGTTACTACATGTTACTGGTTTCCATCACCC
gi|12388983|gb|AU086842.1|AU086 ------------------------------------------------

MAL7P1.229                      ATAAAGAAATATTACACATTATATGTTAGAAAACATCTCCCAAATAAT
MAL7|MAL7P1.229                 ATAAAGAAATATTACACATTATATGTTAGAAAACATCTCCCAAATAAT
su_gi_contig_1729               ATAAAGAAATATTACACATTATATGTTAGAAAACATCTCCCAAATAAT
gi|15907399|gb|BI814736.1|BI814 ATAAAGAAATATTACACATT----------------------------
gi|12389640|gb|AU087499.1|AU087 ATAAAGAAATATTACACATTATATGTTAGAAAACATCTCCCAAATAAT
C09_Pf_Sau3A_T3_M_P31.ab1       ATAAAGAAATATTACACATTATATGTTAGAAAACATCTCCCAAATAAT
C09_Pf_Sau3A_T3_M_P31_d.ab1     ATAAAGAAATATTACACATTATATGTTAGAAAACATCTCCCAAATAAT
gi|12388983|gb|AU086842.1|AU086 ------------------------------------------------

MAL7P1.229                      TTATTGGATGGTAAGTTATAATCTCCTACTAAATGTATTCAAGACATG
MAL7|MAL7P1.229                 TTATTGGATG--------------------------------------
su_gi_contig_1729               TTATTGGATG--------------------------------------
gi|15907399|gb|BI814736.1|BI814 ------------------------------------------------
gi|12389640|gb|AU087499.1|AU087 TTATTGGATG--------------------------------------
C09_Pf_Sau3A_T3_M_P31.ab1       TTATTGGATG--------------------------------------
C09_Pf_Sau3A_T3_M_P31_d.ab1     TTATTGGATG--------------------------------------
gi|12388983|gb|AU086842.1|AU086 ------------------------------------------------

MAL7P1.229                      TTATTATTTTTTTTTTTTTAATATAATAATTTATAAAAAAATAGTGAT
MAL7|MAL7P1.229                 ------------------------------------------------
su_gi_contig_1729               ------------------------------------------------
gi|15907399|gb|BI814736.1|BI814 ------------------------------------------------
gi|12389640|gb|AU087499.1|AU087 ------------------------------------------------
C09_Pf_Sau3A_T3_M_P31.ab1       ------------------------------------------------
C09_Pf_Sau3A_T3_M_P31_d.ab1     ------------------------------------------------
gi|12388983|gb|AU086842.1|AU086 ------------------------------------------------

MAL7P1.229                      ATATATATATATATATATATATATTTATATTTATGTGTAATAATTTTT
MAL7|MAL7P1.229                 ------------------------------------------------
su_gi_contig_1729               ------------------------------------------------
gi|15907399|gb|BI814736.1|BI814 ------------------------------------------------
gi|12389640|gb|AU087499.1|AU087 ------------------------------------------------
C09_Pf_Sau3A_T3_M_P31.ab1       ------------------------------------------------
C09_Pf_Sau3A_T3_M_P31_d.ab1     ------------------------------------------------
gi|12388983|gb|AU086842.1|AU086 ------------------------------------------------

MAL7P1.229                      TTTGGTTATTTTAGAATTATTGAGACAAATGCGTAAATCTACAATAGA
MAL7|MAL7P1.229                 --------------AATTATTGAGACAAATGCGTAAATCTACAATAGA
su_gi_contig_1729               --------------AATTATTGAGACAAATGCGTAAATCTACAATAGA
gi|15907399|gb|BI814736.1|BI814 ------------------------------------------------
gi|12389640|gb|AU087499.1|AU087 --------------AATTATTGAGACAAATGCGTAAATCTACAATAGA
C09_Pf_Sau3A_T3_M_P31.ab1       --------------AATTATTGAGACAAATGCGTAAATCTACAATAGA
C09_Pf_Sau3A_T3_M_P31_d.ab1     --------------AATTATTGAGACAAATGCGTAAATCTACAATAGA
gi|12388983|gb|AU086842.1|AU086 ------------------------------------------------

MAL7P1.229                      AAAGATGAAAAAATCTATCACGTTTTTAGTACATGTTAATTCATTTTT
MAL7|MAL7P1.229                 AAAGATGAAAAAATCTATCACGTTTTTAGTACATGTTAATTCATTTTT
su_gi_contig_1729               AAAGATGAAAAAATCTATCACGTTTTTAGTACATGTTAATTCATTTTT
gi|15907399|gb|BI814736.1|BI814 ------------------------------------------------
gi|12389640|gb|AU087499.1|AU087 AAAGATGAAAAAATCTATCACGTTTTTAGTACATGTTAATTCATTTTT
C09_Pf_Sau3A_T3_M_P31.ab1       AAAGATGAAAAAATCTATCACGTTTTTAGTACATGTTAATTCATTTTT
C09_Pf_Sau3A_T3_M_P31_d.ab1     AAAGATGAAAAAATCTATCACGTTTTTAGTACATGTTAATTCATTTTT
gi|12388983|gb|AU086842.1|AU086 ------------------------------------------------

MAL7P1.229                      ACAATTAGATTTTTTTCATAACCTTAATGAAGCACCTTTTGGATTACC
MAL7|MAL7P1.229                 ACAATTAGATTTTTTTCATAACCTTAATGAAGCACCTTTTGGATTACC
su_gi_contig_1729               ACAATTAGATTTTTTTCATAACCTTAATGAAGCACCTTTTGGATTACC
gi|15907399|gb|BI814736.1|BI814 ------------------------------------------------
gi|12389640|gb|AU087499.1|AU087 ACAATTAGATTTTCTTCATAACCTTAATGAAGCACCTTTTGGATTACC
C09_Pf_Sau3A_T3_M_P31.ab1       ACAATTAGATTTTTTTCATAACCTTAATGAAGCACCTTTTGGATTACC
C09_Pf_Sau3A_T3_M_P31_d.ab1     ACAATTAGATTTTTTTCATAACCTTAATGAAGCACCTTTTGGATTACC
gi|12388983|gb|AU086842.1|AU086 ------------------------------------------------

MAL7P1.229                      CCGTGCACATCCTTTATCATTAATTCTTGAACATAAATTTAAAGAATG
MAL7|MAL7P1.229                 CCGTGCACATCCTTTATCATTAATTCTTGAACATAAATTTAAAGAATG
su_gi_contig_1729               CCGTGCACATCCTTTATCATTAATTCTTGAACATAAATTTAAAGAATG
gi|15907399|gb|BI814736.1|BI814 ------------------------------------------------
gi|12389640|gb|AU087499.1|AU087 CCGTGCACATCCTTTATCATTAATTCTTGAACATAAATTTAAAGAATG
C09_Pf_Sau3A_T3_M_P31.ab1       CCGTGCACATCCTTTATCATTAATTCTTGAACATAAATTTAAAGAATG
C09_Pf_Sau3A_T3_M_P31_d.ab1     CCGTGCACATCCTTTATCATTAATTCTTGAACATAAATTTAAAGAATG
gi|12388983|gb|AU086842.1|AU086 ------------TTTATCATTAATTCTTGAACATAAATTTAAAGAATG

MAL7P1.229                      GATAGATAGTTCCCCTGCAGGTTTTTATTTCTCAAATTATCAAAATCC
MAL7|MAL7P1.229                 GATAGATAGTTCCCCTGCAGGTTTTTATTTCTCAAATTATCAAAATCC
su_gi_contig_1729               GATAGATAGTTCCCCTGCAGGTTTTTATTTCTCAAATTATCAAAATCC
gi|15907399|gb|BI814736.1|BI814 ------------------------------------------------
gi|12389640|gb|AU087499.1|AU087 GATAGATAGTTCCCCTGCAGGTTTTTATTTCTCAAATTATCAAAATCC
C09_Pf_Sau3A_T3_M_P31.ab1       GATAGATAGTTCCCCTGCAGGTTTTTATTTCTCAAATTATCAAAATCC
C09_Pf_Sau3A_T3_M_P31_d.ab1     GATAGATAGTTCCCCTGCAGGTTTTTATTTCTCAAATTATCAAAATCC
gi|12388983|gb|AU086842.1|AU086 GATAGATAGTTCCCCTGCAGGTTTTTATTTCTCAAATTATCAAAATCC

MAL7P1.229                      ATATATAAGAAGAGAATTACATAATCGAGTATTAGATCTGAAGTTCGA
MAL7|MAL7P1.229                 ATATATAAGAAGAGAATTACATAATCGAGTATTAGATCTGAAGTTCGA
su_gi_contig_1729               ATATATAAGAAGAGAATTACATAATCGAGTATTAGATCTGAAGTTCGA
gi|15907399|gb|BI814736.1|BI814 ------------------------------------------------
gi|12389640|gb|AU087499.1|AU087 ATATATAAGAAGAGAATTACATAATCGAGTATTAGATCTGAAGTTCGA
C09_Pf_Sau3A_T3_M_P31.ab1       ATATATAAGAAGAGAATTACATAATCGAGTATTA--------------
C09_Pf_Sau3A_T3_M_P31_d.ab1     ATATATAAGAAGAGAATTACATAATCGAGTATTA--------------
gi|12388983|gb|AU086842.1|AU086 ATATATAAGAAGAGAATTACATAATCGAGTATTAGATCTGAAGTTCGA

MAL7P1.229                      ACCACCAAAAATAAATGAATGGAATAAAGTTTTAAAAAGAATAATTGA
MAL7|MAL7P1.229                 ACCACCAAAAATAAATGAATGGAATAAAGTTTTAAAAAGAATAATTGA
su_gi_contig_1729               ACCACCAAAAATAAATGAATGGAATAAAGTTTTAAAAAGAATAATTGA
gi|15907399|gb|BI814736.1|BI814 ------------------------------------------------
gi|12389640|gb|AU087499.1|AU087 ACCACCAAAAATAAATGAATGGAA------------------------
C09_Pf_Sau3A_T3_M_P31.ab1       ------------------------------------------------
C09_Pf_Sau3A_T3_M_P31_d.ab1     ------------------------------------------------
gi|12388983|gb|AU086842.1|AU086 ACCACCAAAAATAAATGAATGGAATAAAGTTTTAAAAAGAATAATTGA

MAL7P1.229                      ATCTGCGTATGAAATGTATTTTGAACAAAGGCATGTTAAAAGTTTATT
MAL7|MAL7P1.229                 ATCTGCGTATGAAATGTATTTTGAACAAAGGCATGTTAAAAGTTTATT
su_gi_contig_1729               ATCTGCGTATGAAATGTATTTTGAACAAAGGCATGTTAAAAGTTTATT
gi|15907399|gb|BI814736.1|BI814 ------------------------------------------------
gi|12389640|gb|AU087499.1|AU087 ------------------------------------------------
C09_Pf_Sau3A_T3_M_P31.ab1       ------------------------------------------------
C09_Pf_Sau3A_T3_M_P31_d.ab1     ------------------------------------------------
gi|12388983|gb|AU086842.1|AU086 ATCTGCGTATGAAATGTATTTTGAACAAAGGCATGTTAAAAGTTTATT

MAL7P1.229                      TAAATATCATAATATTTATAATATAAATAATAAAATAATGCTAATGAG
MAL7|MAL7P1.229                 TAAATATCATAATATTTATAATATAAATAATAAAATAATGCTAATGAG
su_gi_contig_1729               TAAATATCATAATATTTATAATATAAATAATAAAATAATGCTAATGAG
gi|15907399|gb|BI814736.1|BI814 ------------------------------------------------
gi|12389640|gb|AU087499.1|AU087 ------------------------------------------------
C09_Pf_Sau3A_T3_M_P31.ab1       ------------------------------------------------
C09_Pf_Sau3A_T3_M_P31_d.ab1     ------------------------------------------------
gi|12388983|gb|AU086842.1|AU086 TAAATATCATAATATTTATAATATAAATAATAAAATAATGCTAATGAG

MAL7P1.229                      AGATGCATATGATATATTTAGAAAGAATGTTGACGATATTTTATTTTT
MAL7|MAL7P1.229                 AGATGCATATGATATATTTAGAAAGAATGTTGACGATATTTTATTTTT
su_gi_contig_1729               AGATGCATATGATATATNTAGAAAGAATGTTGACGATCTTTTATANCN
gi|15907399|gb|BI814736.1|BI814 ------------------------------------------------
gi|12389640|gb|AU087499.1|AU087 ------------------------------------------------
C09_Pf_Sau3A_T3_M_P31.ab1       ------------------------------------------------
C09_Pf_Sau3A_T3_M_P31_d.ab1     ------------------------------------------------
gi|12388983|gb|AU086842.1|AU086 AGATGCATATGATATATNTAGAAAGAATGTTGACGATCTTTTATANCN

MAL7P1.229                      TGCTGATATAATTAATATCAGAAAATATTTAACAGCAACACCTTTAGT
MAL7|MAL7P1.229                 TGCTGATATAATTAATATCAGAAAATATTTAACAGCAACACCTTTAGT
su_gi_contig_1729               TGCTGATATNATTAATATCAGAACNTNTGTAACAGCTNCACCTTTAGT
gi|15907399|gb|BI814736.1|BI814 ------------------------------------------------
gi|12389640|gb|AU087499.1|AU087 ------------------------------------------------
C09_Pf_Sau3A_T3_M_P31.ab1       ------------------------------------------------
C09_Pf_Sau3A_T3_M_P31_d.ab1     ------------------------------------------------
gi|12388983|gb|AU086842.1|AU086 TGCTGATATNATTAATATCAGAACNTNTGTAACAGCTNCACCTTTAGT

MAL7P1.229                      TAAAAAGGGTATGGATAGAATATTTTA-TGTTA-TTCATAATATTTTA
MAL7|MAL7P1.229                 TAAAAAGGGTATGGATAGAATATTTTA-TGTTA-TTCATAATATTTTA
su_gi_contig_1729               TAAAAAGGGTATGGNTAGANTATTTGANTGGNAGTTCNTATTATNTTN
gi|15907399|gb|BI814736.1|BI814 ------------------------------------------------
gi|12389640|gb|AU087499.1|AU087 ------------------------------------------------
C09_Pf_Sau3A_T3_M_P31.ab1       ------------------------------------------------
C09_Pf_Sau3A_T3_M_P31_d.ab1     ------------------------------------------------
gi|12388983|gb|AU086842.1|AU086 TAAAAAGGGTATGGNTAGANTATTTGANTGGNAGTTCNTATTATNTTN

MAL7P1.229                      GGAAATTCTGTAAATTATTATAAATATGGTATTATATATGGTTTTAAA
MAL7|MAL7P1.229                 GGAAATTCTGTAAATTATTATAAATATGGTATTATATATGGTTTTAAA
su_gi_contig_1729               GGAAATTTTGTTA-----------------------------------
gi|15907399|gb|BI814736.1|BI814 ------------------------------------------------
gi|12389640|gb|AU087499.1|AU087 ------------------------------------------------
C09_Pf_Sau3A_T3_M_P31.ab1       ------------------------------------------------
C09_Pf_Sau3A_T3_M_P31_d.ab1     ------------------------------------------------
gi|12388983|gb|AU086842.1|AU086 GGAAATTTTGTTA-----------------------------------

MAL7P1.229                      GTAAATAAAGAAATTTTGAAAGAAGTGGTAGATGAGCTCTTTTCAATT
MAL7|MAL7P1.229                 GTAAATAAAGAAATTTTGAAAGAAGTGGTAGATGAGCTCTTTTCAATT
su_gi_contig_1729               ------------------------------------------------
gi|15907399|gb|BI814736.1|BI814 ------------------------------------------------
gi|12389640|gb|AU087499.1|AU087 ------------------------------------------------
C09_Pf_Sau3A_T3_M_P31.ab1       ------------------------------------------------
C09_Pf_Sau3A_T3_M_P31_d.ab1     ------------------------------------------------
gi|12388983|gb|AU086842.1|AU086 ------------------------------------------------

MAL7P1.229                      TATAATTTCAATACAGACATATTTACGGATATATCTTTCTTGCAAACT
MAL7|MAL7P1.229                 TATAATTTCAATACAGACATATTTACGGATATATCTTTCTTGCAAACT
su_gi_contig_1729               ------------------------------------------------
gi|15907399|gb|BI814736.1|BI814 ------------------------------------------------
gi|12389640|gb|AU087499.1|AU087 ------------------------------------------------
C09_Pf_Sau3A_T3_M_P31.ab1       ------------------------------------------------
C09_Pf_Sau3A_T3_M_P31_d.ab1     ------------------------------------------------
gi|12388983|gb|AU086842.1|AU086 ------------------------------------------------

MAL7P1.229                      GTTTATTTACTCTTTAGAAAAATAGAAGACACTTACAAGACTCAAAGG
MAL7|MAL7P1.229                 GTTTATTTACTCTTTAGAAAAATAGAAGACACTTACAAGACTCAAAGG
su_gi_contig_1729               ------------------------------------------------
gi|15907399|gb|BI814736.1|BI814 ------------------------------------------------
gi|12389640|gb|AU087499.1|AU087 ------------------------------------------------
C09_Pf_Sau3A_T3_M_P31.ab1       ------------------------------------------------
C09_Pf_Sau3A_T3_M_P31_d.ab1     ------------------------------------------------
gi|12388983|gb|AU086842.1|AU086 ------------------------------------------------

MAL7P1.229                      AGAAACGATAGAATGGTAATAAATAAATAAGGAAATCATTAAATAAAT
MAL7|MAL7P1.229                 AGAAACGATAGAAT----------------------------------
su_gi_contig_1729               ------------------------------------------------
gi|15907399|gb|BI814736.1|BI814 ------------------------------------------------
gi|12389640|gb|AU087499.1|AU087 ------------------------------------------------
C09_Pf_Sau3A_T3_M_P31.ab1       ------------------------------------------------
C09_Pf_Sau3A_T3_M_P31_d.ab1     ------------------------------------------------
gi|12388983|gb|AU086842.1|AU086 ------------------------------------------------

MAL7P1.229                      GAATTAATATGTATATATATATATATATACAATATTTGTAAAGTGATA
MAL7|MAL7P1.229                 ------------------------------------------------
su_gi_contig_1729               ------------------------------------------------
gi|15907399|gb|BI814736.1|BI814 ------------------------------------------------
gi|12389640|gb|AU087499.1|AU087 ------------------------------------------------
C09_Pf_Sau3A_T3_M_P31.ab1       ------------------------------------------------
C09_Pf_Sau3A_T3_M_P31_d.ab1     ------------------------------------------------
gi|12388983|gb|AU086842.1|AU086 ------------------------------------------------

MAL7P1.229                      CTTATATATTTTGTATAATTATTCACTAAAACATATAAATTATATTAG
MAL7|MAL7P1.229                 ------------------------------------------------
su_gi_contig_1729               ------------------------------------------------
gi|15907399|gb|BI814736.1|BI814 ------------------------------------------------
gi|12389640|gb|AU087499.1|AU087 ------------------------------------------------
C09_Pf_Sau3A_T3_M_P31.ab1       ------------------------------------------------
C09_Pf_Sau3A_T3_M_P31_d.ab1     ------------------------------------------------
gi|12388983|gb|AU086842.1|AU086 ------------------------------------------------

MAL7P1.229                      TATGTTATATAATTTCTAATATATTTTTTTTTTTTTCCTTTTTATTTA
MAL7|MAL7P1.229                 ------------------------------------------------
su_gi_contig_1729               ------------------------------------------------
gi|15907399|gb|BI814736.1|BI814 ------------------------------------------------
gi|12389640|gb|AU087499.1|AU087 ------------------------------------------------
C09_Pf_Sau3A_T3_M_P31.ab1       ------------------------------------------------
C09_Pf_Sau3A_T3_M_P31_d.ab1     ------------------------------------------------
gi|12388983|gb|AU086842.1|AU086 ------------------------------------------------

MAL7P1.229                      ACAGAGTATAAATAACATATTTTTTATGAATGTTGCAAATAATTATTC
MAL7|MAL7P1.229                 ---GAGTATAAATAACATATTTTTTATGAATGTTGCAAATAATTATTC
su_gi_contig_1729               ------------------------------------------------
gi|15907399|gb|BI814736.1|BI814 ------------------------------------------------
gi|12389640|gb|AU087499.1|AU087 ------------------------------------------------
C09_Pf_Sau3A_T3_M_P31.ab1       ------------------------------------------------
C09_Pf_Sau3A_T3_M_P31_d.ab1     ------------------------------------------------
gi|12388983|gb|AU086842.1|AU086 ------------------------------------------------

MAL7P1.229                      TAAATTAAATATGGAACAAAGGGAATTAGAAATACACAATTCGATGGC
MAL7|MAL7P1.229                 TAAATTAAATATGGAACAAAGGGAATTAGAAATACACAATTCGATGGC
su_gi_contig_1729               ------------------------------------------------
gi|15907399|gb|BI814736.1|BI814 ------------------------------------------------
gi|12389640|gb|AU087499.1|AU087 ------------------------------------------------
C09_Pf_Sau3A_T3_M_P31.ab1       ------------------------------------------------
C09_Pf_Sau3A_T3_M_P31_d.ab1     ------------------------------------------------
gi|12388983|gb|AU086842.1|AU086 ------------------------------------------------

MAL7P1.229                      CTCAAGATTTTATTCAAAAACAATGTTTTCTGCCTTTCAAATGTTATT
MAL7|MAL7P1.229                 CTCAAGATTTTATTCAAAAACAATGTTTTCTGCCTTTCAAATGTTATT
su_gi_contig_1729               ------------------------------------------------
gi|15907399|gb|BI814736.1|BI814 ------------------------------------------------
gi|12389640|gb|AU087499.1|AU087 ------------------------------------------------
C09_Pf_Sau3A_T3_M_P31.ab1       ------------------------------------------------
C09_Pf_Sau3A_T3_M_P31_d.ab1     ------------------------------------------------
gi|12388983|gb|AU086842.1|AU086 ------------------------------------------------

MAL7P1.229                      TTCTACAATGTTGAGTAATGAAGCAAATCATCTTGATAAGGTTTATGG
MAL7|MAL7P1.229                 TTCTACAATGTTGAGTAATGAAGCAAATCATCTTGATAAGGTTTATGG
su_gi_contig_1729               ------------------------------------------------
gi|15907399|gb|BI814736.1|BI814 ------------------------------------------------
gi|12389640|gb|AU087499.1|AU087 ------------------------------------------------
C09_Pf_Sau3A_T3_M_P31.ab1       ------------------------------------------------
C09_Pf_Sau3A_T3_M_P31_d.ab1     ------------------------------------------------
gi|12388983|gb|AU086842.1|AU086 ------------------------------------------------

MAL7P1.229                      AAAAAGTGGTAAAATAGGTTTAGCAACAAGTGTTACTGCATATCTTAC
MAL7|MAL7P1.229                 AAAAAGTGGTAAAATAGGTTTAGCAACAAGTGTTACTGCATATCTTAC
su_gi_contig_1729               ------------------------------------------------
gi|15907399|gb|BI814736.1|BI814 ------------------------------------------------
gi|12389640|gb|AU087499.1|AU087 ------------------------------------------------
C09_Pf_Sau3A_T3_M_P31.ab1       ------------------------------------------------
C09_Pf_Sau3A_T3_M_P31_d.ab1     ------------------------------------------------
gi|12388983|gb|AU086842.1|AU086 ------------------------------------------------

MAL7P1.229                      TTTTGCTTATGTATATAATGGAAGTATTATGGATAGCATAACTAATAG
MAL7|MAL7P1.229                 TTTTGCTTATGTATATAATGGAAGTATTATGGATAGCATAACTAATAG
su_gi_contig_1729               ------------------------------------------------
gi|15907399|gb|BI814736.1|BI814 ------------------------------------------------
gi|12389640|gb|AU087499.1|AU087 ------------------------------------------------
C09_Pf_Sau3A_T3_M_P31.ab1       ------------------------------------------------
C09_Pf_Sau3A_T3_M_P31_d.ab1     ------------------------------------------------
gi|12388983|gb|AU086842.1|AU086 ------------------------------------------------

MAL7P1.229                      TTTATTACCACCATATGCTAAAAAACCAATAACTCAATTAAAATATGG
MAL7|MAL7P1.229                 TTTATTACCACCATATGCTAAAAAACCAATAACTCAATTAAAATATGG
su_gi_contig_1729               ------------------------------------------------
gi|15907399|gb|BI814736.1|BI814 ------------------------------------------------
gi|12389640|gb|AU087499.1|AU087 ------------------------------------------------
C09_Pf_Sau3A_T3_M_P31.ab1       ------------------------------------------------
C09_Pf_Sau3A_T3_M_P31_d.ab1     ------------------------------------------------
gi|12388983|gb|AU086842.1|AU086 ------------------------------------------------

MAL7P1.229                      AAGAACGTTTGTTTTTTCAAATTATTTTATGTTAGCATCTAAAATGTA
MAL7|MAL7P1.229                 AAGAACGTTTGTTTTTTCAAATTATTTTATGTTAGCATCTAAAATGTA
su_gi_contig_1729               ------------------------------------------------
gi|15907399|gb|BI814736.1|BI814 ------------------------------------------------
gi|12389640|gb|AU087499.1|AU087 ------------------------------------------------
C09_Pf_Sau3A_T3_M_P31.ab1       ------------------------------------------------
C09_Pf_Sau3A_T3_M_P31_d.ab1     ------------------------------------------------
gi|12388983|gb|AU086842.1|AU086 ------------------------------------------------

MAL7P1.229                      CGAAATGTTAAATTATAAAAATTTAAGTCTTTTGTGTGAATATCAAGC
MAL7|MAL7P1.229                 CGAAATGTTAAATTATAAAAATTTAAGTCTTTTGTGTGAATATCAAGC
su_gi_contig_1729               ------------------------------------------------
gi|15907399|gb|BI814736.1|BI814 ------------------------------------------------
gi|12389640|gb|AU087499.1|AU087 ------------------------------------------------
C09_Pf_Sau3A_T3_M_P31.ab1       ------------------------------------------------
C09_Pf_Sau3A_T3_M_P31_d.ab1     ------------------------------------------------
gi|12388983|gb|AU086842.1|AU086 ------------------------------------------------

MAL7P1.229                      TGTAGTAAGTGCAAATTATTACTCTTCTAAAAAGGTAGATCAATTCCT
MAL7|MAL7P1.229                 TGTAGTAAGTGCAAATTATTACTCTTCTAAAAAGGTAGATCAATTCCT
su_gi_contig_1729               ------------------------------------------------
gi|15907399|gb|BI814736.1|BI814 ------------------------------------------------
gi|12389640|gb|AU087499.1|AU087 ------------------------------------------------
C09_Pf_Sau3A_T3_M_P31.ab1       ------------------------------------------------
C09_Pf_Sau3A_T3_M_P31_d.ab1     ------------------------------------------------
gi|12388983|gb|AU086842.1|AU086 ------------------------------------------------

MAL7P1.229                      TGGTAGAAAATTTTTTCCTCTTACTACAACATTCCTGATTAAGAGAAT
MAL7|MAL7P1.229                 TGGTAGAAAATTTTTTCCTCTTACTACAACATTCCTGATTAAGAGAAT
su_gi_contig_1729               ------------------------------------------------
gi|15907399|gb|BI814736.1|BI814 ------------------------------------------------
gi|12389640|gb|AU087499.1|AU087 ------------------------------------------------
C09_Pf_Sau3A_T3_M_P31.ab1       ------------------------------------------------
C09_Pf_Sau3A_T3_M_P31_d.ab1     ------------------------------------------------
gi|12388983|gb|AU086842.1|AU086 ------------------------------------------------

MAL7P1.229                      AAGTACATCAATTGATCATATTAGTGGAGGCAAATGGTATAATTTATT
MAL7|MAL7P1.229                 AAGTACATCAATTGATCATATTAGTGGAGGCAAATGGTATAATTTATT
su_gi_contig_1729               ------------------------------------------------
gi|15907399|gb|BI814736.1|BI814 ------------------------------------------------
gi|12389640|gb|AU087499.1|AU087 ------------------------------------------------
C09_Pf_Sau3A_T3_M_P31.ab1       ------------------------------------------------
C09_Pf_Sau3A_T3_M_P31_d.ab1     ------------------------------------------------
gi|12388983|gb|AU086842.1|AU086 ------------------------------------------------

MAL7P1.229                      TGGTTGTTTGGGTAAGGATCCCCCAGCATATTTATATTTTCATTTTTT
MAL7|MAL7P1.229                 TGGTTGTTTGGGTAAGGATCCCCCAGCATATTTATATTTTCATTTTTT
su_gi_contig_1729               ------------------------------------------------
gi|15907399|gb|BI814736.1|BI814 ------------------------------------------------
gi|12389640|gb|AU087499.1|AU087 ------------------------------------------------
C09_Pf_Sau3A_T3_M_P31.ab1       ------------------------------------------------
C09_Pf_Sau3A_T3_M_P31_d.ab1     ------------------------------------------------
gi|12388983|gb|AU086842.1|AU086 ------------------------------------------------

MAL7P1.229                      TCTTAATTTATATTTTGATTCTGGAAAATATTTTCCTGGAGGTTTTTC
MAL7|MAL7P1.229                 TCTTAATTTATATTTTGATTCTGGAAAATATTTTCCTGGAGGTTTTTC
su_gi_contig_1729               ------------------------------------------------
gi|15907399|gb|BI814736.1|BI814 ------------------------------------------------
gi|12389640|gb|AU087499.1|AU087 ------------------------------------------------
C09_Pf_Sau3A_T3_M_P31.ab1       ------------------------------------------------
C09_Pf_Sau3A_T3_M_P31_d.ab1     ------------------------------------------------
gi|12388983|gb|AU086842.1|AU086 ------------------------------------------------

MAL7P1.229                      GACTTCTTTAAGAGAACAAACAGAACACGTAAAAAAAAAGGGTTTTCC
MAL7|MAL7P1.229                 GACTTCTTTAAGAGAACAAACAGAACACGTAAAAAAAAAGGGTTTTCC
su_gi_contig_1729               ------------------------------------------------
gi|15907399|gb|BI814736.1|BI814 ------------------------------------------------
gi|12389640|gb|AU087499.1|AU087 ------------------------------------------------
C09_Pf_Sau3A_T3_M_P31.ab1       ------------------------------------------------
C09_Pf_Sau3A_T3_M_P31_d.ab1     ------------------------------------------------
gi|12388983|gb|AU086842.1|AU086 ------------------------------------------------

MAL7P1.229                      TAAAAAACCATCGGTTCATGGTTTTACACAGATGGTGTTTTTGCAGCT
MAL7|MAL7P1.229                 TAAAAAACCATCGGTTCATGGTTTTACACAGATGGTGTTTTTGCAGCT
su_gi_contig_1729               ------------------------------------------------
gi|15907399|gb|BI814736.1|BI814 ------------------------------------------------
gi|12389640|gb|AU087499.1|AU087 ------------------------------------------------
C09_Pf_Sau3A_T3_M_P31.ab1       ------------------------------------------------
C09_Pf_Sau3A_T3_M_P31_d.ab1     ------------------------------------------------
gi|12388983|gb|AU086842.1|AU086 ------------------------------------------------

MAL7P1.229                      TACTAATATAGTCATGTATGCCCTTTGTTTTATGAGCCTTTCACAAAT
MAL7|MAL7P1.229                 TACTAATATAGTCATGTATGCCCTTTGTTTTATGAGCCTTTCACAAAT
su_gi_contig_1729               ------------------------------------------------
gi|15907399|gb|BI814736.1|BI814 ------------------------------------------------
gi|12389640|gb|AU087499.1|AU087 ------------------------------------------------
C09_Pf_Sau3A_T3_M_P31.ab1       ------------------------------------------------
C09_Pf_Sau3A_T3_M_P31_d.ab1     ------------------------------------------------
gi|12388983|gb|AU086842.1|AU086 ------------------------------------------------

MAL7P1.229                      ATATGCTTATTTCGAAAACGTGAATTTTTATATTATAAGCAATTTTCG
MAL7|MAL7P1.229                 ATATGCTTATTTCGAAAACGTGAATTTTTATATTATAAGCAATTTTCG
su_gi_contig_1729               ------------------------------------------------
gi|15907399|gb|BI814736.1|BI814 ------------------------------------------------
gi|12389640|gb|AU087499.1|AU087 ------------------------------------------------
C09_Pf_Sau3A_T3_M_P31.ab1       ------------------------------------------------
C09_Pf_Sau3A_T3_M_P31_d.ab1     ------------------------------------------------
gi|12388983|gb|AU086842.1|AU086 ------------------------------------------------

MAL7P1.229                      TTTCCTTGAGAGATATTTTAATATATTCAATAAATACTTTGTAGAACT
MAL7|MAL7P1.229                 TTTCCTTGAGAGATATTTTAATATATTCAATAAATACTTTGTAGAACT
su_gi_contig_1729               ------------------------------------------------
gi|15907399|gb|BI814736.1|BI814 ------------------------------------------------
gi|12389640|gb|AU087499.1|AU087 ------------------------------------------------
C09_Pf_Sau3A_T3_M_P31.ab1       ------------------------------------------------
C09_Pf_Sau3A_T3_M_P31_d.ab1     ------------------------------------------------
gi|12388983|gb|AU086842.1|AU086 ------------------------------------------------

MAL7P1.229                      ATTCAGAAGAAAACTTAAAGAGTATACAAGTGATGTACTTCTAAAATA
MAL7|MAL7P1.229                 ATTCAGAAGAAAACTTAAAGAGTATACAAGTGATGTACTTCTAAAATA
su_gi_contig_1729               ------------------------------------------------
gi|15907399|gb|BI814736.1|BI814 ------------------------------------------------
gi|12389640|gb|AU087499.1|AU087 ------------------------------------------------
C09_Pf_Sau3A_T3_M_P31.ab1       ------------------------------------------------
C09_Pf_Sau3A_T3_M_P31_d.ab1     ------------------------------------------------
gi|12388983|gb|AU086842.1|AU086 ------------------------------------------------

MAL7P1.229                      CGAGTATGAAACTTATATAAATATAAGAAAACGTGGTTATCTTGATGA
MAL7|MAL7P1.229                 CGAGTATGAAACTTATATAAATATAAGAAAACGTGGTTATCTTGATGA
su_gi_contig_1729               ------------------------------------------------
gi|15907399|gb|BI814736.1|BI814 ------------------------------------------------
gi|12389640|gb|AU087499.1|AU087 ------------------------------------------------
C09_Pf_Sau3A_T3_M_P31.ab1       ------------------------------------------------
C09_Pf_Sau3A_T3_M_P31_d.ab1     ------------------------------------------------
gi|12388983|gb|AU086842.1|AU086 ------------------------------------------------

MAL7P1.229                      GGCAATGGAAGCTAGAATTACAGCTAAAAATAATGTAAAGGAATATTT
MAL7|MAL7P1.229                 GGCAATGGAAGCTAGAATTACAGCTAAAAATAATGTAAAGGAATATTT
su_gi_contig_1729               ------------------------------------------------
gi|15907399|gb|BI814736.1|BI814 ------------------------------------------------
gi|12389640|gb|AU087499.1|AU087 ------------------------------------------------
C09_Pf_Sau3A_T3_M_P31.ab1       ------------------------------------------------
C09_Pf_Sau3A_T3_M_P31_d.ab1     ------------------------------------------------
gi|12388983|gb|AU086842.1|AU086 ------------------------------------------------

MAL7P1.229                      ATATGATAATGATGAAAATGTTATGATTAATTTAAGAAGATATGCTAT
MAL7|MAL7P1.229                 ATATGATAATGATGAAAATGTTATGATTAATTTAAGAAGATATGCTAT
su_gi_contig_1729               ------------------------------------------------
gi|15907399|gb|BI814736.1|BI814 ------------------------------------------------
gi|12389640|gb|AU087499.1|AU087 ------------------------------------------------
C09_Pf_Sau3A_T3_M_P31.ab1       ------------------------------------------------
C09_Pf_Sau3A_T3_M_P31_d.ab1     ------------------------------------------------
gi|12388983|gb|AU086842.1|AU086 ------------------------------------------------

MAL7P1.229                      GGAAAATATGCATAAAATTAATCTGTCGACATATGTAGATGATTATAT
MAL7|MAL7P1.229                 GGAAAATATGCATAAAATTAATCTGTCGACATATGTAGATGATTATAT
su_gi_contig_1729               ------------------------------------------------
gi|15907399|gb|BI814736.1|BI814 ------------------------------------------------
gi|12389640|gb|AU087499.1|AU087 ------------------------------------------------
C09_Pf_Sau3A_T3_M_P31.ab1       ------------------------------------------------
C09_Pf_Sau3A_T3_M_P31_d.ab1     ------------------------------------------------
gi|12388983|gb|AU086842.1|AU086 ------------------------------------------------

MAL7P1.229                      TTATTTTGATGATTGTGGTAAAAATGAGGAATTTCTAAATGATAGATG
MAL7|MAL7P1.229                 TTATTTTGATGATTGTGGTAAAAATGAGGAATTTCTAAATGATAGATG
su_gi_contig_1729               ------------------------------------------------
gi|15907399|gb|BI814736.1|BI814 ------------------------------------------------
gi|12389640|gb|AU087499.1|AU087 ------------------------------------------------
C09_Pf_Sau3A_T3_M_P31.ab1       ------------------------------------------------
C09_Pf_Sau3A_T3_M_P31_d.ab1     ------------------------------------------------
gi|12388983|gb|AU086842.1|AU086 ------------------------------------------------

MAL7P1.229                      TGATATATGTCCTGTTTATGAGGAATCCGATGAAGATGATCAAAAGGC
MAL7|MAL7P1.229                 TGATATATGTCCTGTTTATGAGGAATCCGATGAAGATGATCAAAAGGC
su_gi_contig_1729               ------------------------------------------------
gi|15907399|gb|BI814736.1|BI814 ------------------------------------------------
gi|12389640|gb|AU087499.1|AU087 ------------------------------------------------
C09_Pf_Sau3A_T3_M_P31.ab1       ------------------------------------------------
C09_Pf_Sau3A_T3_M_P31_d.ab1     ------------------------------------------------
gi|12388983|gb|AU086842.1|AU086 ------------------------------------------------

MAL7P1.229                      TTTATCGTCAAATAGTAAGGCTATAACACAAATAAAAAGTAAAACAAC
MAL7|MAL7P1.229                 TTTATCGTCAAATAGTAAGGCTATAACACAAATAAAAAGTAAAACAAC
su_gi_contig_1729               ------------------------------------------------
gi|15907399|gb|BI814736.1|BI814 ------------------------------------------------
gi|12389640|gb|AU087499.1|AU087 ------------------------------------------------
C09_Pf_Sau3A_T3_M_P31.ab1       ------------------------------------------------
C09_Pf_Sau3A_T3_M_P31_d.ab1     ------------------------------------------------
gi|12388983|gb|AU086842.1|AU086 ------------------------------------------------

MAL7P1.229                      GACATATATTGATTATAAAAAATTTCCTAAAGAAGTTTCAACAAAAAT
MAL7|MAL7P1.229                 GACATATATTGATTATAAAAAATTTCCTAAAGAAGTTTCAACAAAAAT
su_gi_contig_1729               ------------------------------------------------
gi|15907399|gb|BI814736.1|BI814 ------------------------------------------------
gi|12389640|gb|AU087499.1|AU087 ------------------------------------------------
C09_Pf_Sau3A_T3_M_P31.ab1       ------------------------------------------------
C09_Pf_Sau3A_T3_M_P31_d.ab1     ------------------------------------------------
gi|12388983|gb|AU086842.1|AU086 ------------------------------------------------

MAL7P1.229                      ATCGGAAGAAGAAAATAGTGATGATGATATGAATTTAACTGACAACGC
MAL7|MAL7P1.229                 ATCGGAAGAAGAAAATAGTGATGATGATATGAATTTAACTGACAACGC
su_gi_contig_1729               ------------------------------------------------
gi|15907399|gb|BI814736.1|BI814 ------------------------------------------------
gi|12389640|gb|AU087499.1|AU087 ------------------------------------------------
C09_Pf_Sau3A_T3_M_P31.ab1       ------------------------------------------------
C09_Pf_Sau3A_T3_M_P31_d.ab1     ------------------------------------------------
gi|12388983|gb|AU086842.1|AU086 ------------------------------------------------

MAL7P1.229                      ACTGATGATTACAAAAATACCTGAAGATGAATAATATATATATTTTTA
MAL7|MAL7P1.229                 ACTGATGATTACAAAAATACCTGAAGATGAATAA--------------
su_gi_contig_1729               ------------------------------------------------
gi|15907399|gb|BI814736.1|BI814 ------------------------------------------------
gi|12389640|gb|AU087499.1|AU087 ------------------------------------------------
C09_Pf_Sau3A_T3_M_P31.ab1       ------------------------------------------------
C09_Pf_Sau3A_T3_M_P31_d.ab1     ------------------------------------------------
gi|12388983|gb|AU086842.1|AU086 ------------------------------------------------

MAL7P1.229                      TGAGGCATAAGTAATATTTTTTTTTTTTTTTTTTTTTTTTTTTTTTTG
MAL7|MAL7P1.229                 ------------------------------------------------
su_gi_contig_1729               ------------------------------------------------
gi|15907399|gb|BI814736.1|BI814 ------------------------------------------------
gi|12389640|gb|AU087499.1|AU087 ------------------------------------------------
C09_Pf_Sau3A_T3_M_P31.ab1       ------------------------------------------------
C09_Pf_Sau3A_T3_M_P31_d.ab1     ------------------------------------------------
gi|12388983|gb|AU086842.1|AU086 ------------------------------------------------

MAL7P1.229                      TAAAATTTTTAAAGTTTATTTTGTTATTTTTTATAAATATTATATATA
MAL7|MAL7P1.229                 ------------------------------------------------
su_gi_contig_1729               ------------------------------------------------
gi|15907399|gb|BI814736.1|BI814 ------------------------------------------------
gi|12389640|gb|AU087499.1|AU087 ------------------------------------------------
C09_Pf_Sau3A_T3_M_P31.ab1       ------------------------------------------------
C09_Pf_Sau3A_T3_M_P31_d.ab1     ------------------------------------------------
gi|12388983|gb|AU086842.1|AU086 ------------------------------------------------

MAL7P1.229                      TATGCTATTTCTTCATTGTATTATATAATACACAAAAATATACAATTT
MAL7|MAL7P1.229                 ------------------------------------------------
su_gi_contig_1729               ------------------------------------------------
gi|15907399|gb|BI814736.1|BI814 ------------------------------------------------
gi|12389640|gb|AU087499.1|AU087 ------------------------------------------------
C09_Pf_Sau3A_T3_M_P31.ab1       ------------------------------------------------
C09_Pf_Sau3A_T3_M_P31_d.ab1     ------------------------------------------------
gi|12388983|gb|AU086842.1|AU086 ------------------------------------------------

MAL7P1.229                      CTTTGTATATTAAAATGTTTTGCGTTTGTTTATATATATATAATATTT
MAL7|MAL7P1.229                 ------------------------------------------------
su_gi_contig_1729               ------------------------------------------------
gi|15907399|gb|BI814736.1|BI814 ------------------------------------------------
gi|12389640|gb|AU087499.1|AU087 ------------------------------------------------
C09_Pf_Sau3A_T3_M_P31.ab1       ------------------------------------------------
C09_Pf_Sau3A_T3_M_P31_d.ab1     ------------------------------------------------
gi|12388983|gb|AU086842.1|AU086 ------------------------------------------------

MAL7P1.229                      AGTTTATATAAAAATAGTTTTTTTATATTTAGAATTCATTGGACCTTT
MAL7|MAL7P1.229                 ------------------------------------------------
su_gi_contig_1729               ------------------------------------------------
gi|15907399|gb|BI814736.1|BI814 ------------------------------------------------
gi|12389640|gb|AU087499.1|AU087 ------------------------------------------------
C09_Pf_Sau3A_T3_M_P31.ab1       ------------------------------------------------
C09_Pf_Sau3A_T3_M_P31_d.ab1     ------------------------------------------------
gi|12388983|gb|AU086842.1|AU086 ------------------------------------------------

MAL7P1.229                      CTAATTTTTTGAATTTATATATACATGTGTAATTAATTTTTTACATTA
MAL7|MAL7P1.229                 ------------------------------------------------
su_gi_contig_1729               ------------------------------------------------
gi|15907399|gb|BI814736.1|BI814 ------------------------------------------------
gi|12389640|gb|AU087499.1|AU087 ------------------------------------------------
C09_Pf_Sau3A_T3_M_P31.ab1       ------------------------------------------------
C09_Pf_Sau3A_T3_M_P31_d.ab1     ------------------------------------------------
gi|12388983|gb|AU086842.1|AU086 ------------------------------------------------

MAL7P1.229                      TTTTACAATATATGATATTAAAATTACTGCACTTATATATATATATAT
MAL7|MAL7P1.229                 ------------------------------------------------
su_gi_contig_1729               ------------------------------------------------
gi|15907399|gb|BI814736.1|BI814 ------------------------------------------------
gi|12389640|gb|AU087499.1|AU087 ------------------------------------------------
C09_Pf_Sau3A_T3_M_P31.ab1       ------------------------------------------------
C09_Pf_Sau3A_T3_M_P31_d.ab1     ------------------------------------------------
gi|12388983|gb|AU086842.1|AU086 ------------------------------------------------

MAL7P1.229                      ATATATATTTTTCTTTTTATGTTTTATTTTTTTAGTATAATTTTTTAA
MAL7|MAL7P1.229                 ------------------------------------------------
su_gi_contig_1729               ------------------------------------------------
gi|15907399|gb|BI814736.1|BI814 ------------------------------------------------
gi|12389640|gb|AU087499.1|AU087 ------------------------------------------------
C09_Pf_Sau3A_T3_M_P31.ab1       ------------------------------------------------
C09_Pf_Sau3A_T3_M_P31_d.ab1     ------------------------------------------------
gi|12388983|gb|AU086842.1|AU086 ------------------------------------------------

MAL7P1.229                      TTTTTTTCTTTCTGTATTTTGATTTTATATATAATTAAACTATTTTTT
MAL7|MAL7P1.229                 ------------------------------------------------
su_gi_contig_1729               ------------------------------------------------
gi|15907399|gb|BI814736.1|BI814 ------------------------------------------------
gi|12389640|gb|AU087499.1|AU087 ------------------------------------------------
C09_Pf_Sau3A_T3_M_P31.ab1       ------------------------------------------------
C09_Pf_Sau3A_T3_M_P31_d.ab1     ------------------------------------------------
gi|12388983|gb|AU086842.1|AU086 ------------------------------------------------

MAL7P1.229                      TTTTTTTTTTTTTTGTGAATTTAATTATTTTATATATATATATATTTT
MAL7|MAL7P1.229                 ------------------------------------------------
su_gi_contig_1729               ------------------------------------------------
gi|15907399|gb|BI814736.1|BI814 ------------------------------------------------
gi|12389640|gb|AU087499.1|AU087 ------------------------------------------------
C09_Pf_Sau3A_T3_M_P31.ab1       ------------------------------------------------
C09_Pf_Sau3A_T3_M_P31_d.ab1     ------------------------------------------------
gi|12388983|gb|AU086842.1|AU086 ------------------------------------------------

MAL7P1.229                      TAAATTAATTATAAACCTATATAGTTACTACTATATATATATATATAT
MAL7|MAL7P1.229                 ------------------------------------------------
su_gi_contig_1729               ------------------------------------------------
gi|15907399|gb|BI814736.1|BI814 ------------------------------------------------
gi|12389640|gb|AU087499.1|AU087 ------------------------------------------------
C09_Pf_Sau3A_T3_M_P31.ab1       ------------------------------------------------
C09_Pf_Sau3A_T3_M_P31_d.ab1     ------------------------------------------------
gi|12388983|gb|AU086842.1|AU086 ------------------------------------------------

MAL7P1.229                      ATATATATATATATATATATATAATGTTATAATATATATTAAGTAATA
MAL7|MAL7P1.229                 ------------------------------------------------
su_gi_contig_1729               ------------------------------------------------
gi|15907399|gb|BI814736.1|BI814 ------------------------------------------------
gi|12389640|gb|AU087499.1|AU087 ------------------------------------------------
C09_Pf_Sau3A_T3_M_P31.ab1       ------------------------------------------------
C09_Pf_Sau3A_T3_M_P31_d.ab1     ------------------------------------------------
gi|12388983|gb|AU086842.1|AU086 ------------------------------------------------

MAL7P1.229                      AAAGATATGGCATAATAAATTTTATTTATGTTTTCCAAAATATATTTC
MAL7|MAL7P1.229                 ------------------------------------------------
su_gi_contig_1729               ------------------------------------------------
gi|15907399|gb|BI814736.1|BI814 ------------------------------------------------
gi|12389640|gb|AU087499.1|AU087 ------------------------------------------------
C09_Pf_Sau3A_T3_M_P31.ab1       ------------------------------------------------
C09_Pf_Sau3A_T3_M_P31_d.ab1     ------------------------------------------------
gi|12388983|gb|AU086842.1|AU086 ------------------------------------------------

MAL7P1.229                      AATGTGTAGAATATATGTTTACGTTTTGCAAGAGGAAAAATGTGATTA
MAL7|MAL7P1.229                 ------------------------------------------------
su_gi_contig_1729               ------------------------------------------------
gi|15907399|gb|BI814736.1|BI814 ------------------------------------------------
gi|12389640|gb|AU087499.1|AU087 ------------------------------------------------
C09_Pf_Sau3A_T3_M_P31.ab1       ------------------------------------------------
C09_Pf_Sau3A_T3_M_P31_d.ab1     ------------------------------------------------
gi|12388983|gb|AU086842.1|AU086 ------------------------------------------------

MAL7P1.229                      TTTATTATGTCTGGAATGTGTTCATTTTTTAAATATATGCTTTAGGAA
MAL7|MAL7P1.229                 ------------------------------------------------
su_gi_contig_1729               ------------------------------------------------
gi|15907399|gb|BI814736.1|BI814 ------------------------------------------------
gi|12389640|gb|AU087499.1|AU087 ------------------------------------------------
C09_Pf_Sau3A_T3_M_P31.ab1       ------------------------------------------------
C09_Pf_Sau3A_T3_M_P31_d.ab1     ------------------------------------------------
gi|12388983|gb|AU086842.1|AU086 ------------------------------------------------

MAL7P1.229                      AAATTACAGAAAACTATTAGAAAAATTATAAACTTTAAGAAAAGCAAA
MAL7|MAL7P1.229                 ------------------------------------------------
su_gi_contig_1729               ------------------------------------------------
gi|15907399|gb|BI814736.1|BI814 ------------------------------------------------
gi|12389640|gb|AU087499.1|AU087 ------------------------------------------------
C09_Pf_Sau3A_T3_M_P31.ab1       ------------------------------------------------
C09_Pf_Sau3A_T3_M_P31_d.ab1     ------------------------------------------------
gi|12388983|gb|AU086842.1|AU086 ------------------------------------------------

MAL7P1.229                      AATGATATGATATATGCTTATATATATTTCTTCTATAAAGAGAATTAT
MAL7|MAL7P1.229                 ------------------------------------------------
su_gi_contig_1729               ------------------------------------------------
gi|15907399|gb|BI814736.1|BI814 ------------------------------------------------
gi|12389640|gb|AU087499.1|AU087 ------------------------------------------------
C09_Pf_Sau3A_T3_M_P31.ab1       ------------------------------------------------
C09_Pf_Sau3A_T3_M_P31_d.ab1     ------------------------------------------------
gi|12388983|gb|AU086842.1|AU086 ------------------------------------------------

MAL7P1.229                      TAAGAATAAAGTAACCTATAATACTTTTTTTTTTGAATTTATAAAATT
MAL7|MAL7P1.229                 ------------------------------------------------
su_gi_contig_1729               ------------------------------------------------
gi|15907399|gb|BI814736.1|BI814 ------------------------------------------------
gi|12389640|gb|AU087499.1|AU087 ------------------------------------------------
C09_Pf_Sau3A_T3_M_P31.ab1       ------------------------------------------------
C09_Pf_Sau3A_T3_M_P31_d.ab1     ------------------------------------------------
gi|12388983|gb|AU086842.1|AU086 ------------------------------------------------

MAL7P1.229                      AGATATATGTGAAAGACAGAATAAATGTAATATAATAAATGGCAACAA
MAL7|MAL7P1.229                 ------------------------------------------------
su_gi_contig_1729               ------------------------------------------------
gi|15907399|gb|BI814736.1|BI814 ------------------------------------------------
gi|12389640|gb|AU087499.1|AU087 ------------------------------------------------
C09_Pf_Sau3A_T3_M_P31.ab1       ------------------------------------------------
C09_Pf_Sau3A_T3_M_P31_d.ab1     ------------------------------------------------
gi|12388983|gb|AU086842.1|AU086 ------------------------------------------------

MAL7P1.229                      CATTTGGATTGTTTCCTTTTATTTATTCTATAATGTAAACTGATAATA
MAL7|MAL7P1.229                 ------------------------------------------------
su_gi_contig_1729               ------------------------------------------------
gi|15907399|gb|BI814736.1|BI814 ------------------------------------------------
gi|12389640|gb|AU087499.1|AU087 ------------------------------------------------
C09_Pf_Sau3A_T3_M_P31.ab1       ------------------------------------------------
C09_Pf_Sau3A_T3_M_P31_d.ab1     ------------------------------------------------
gi|12388983|gb|AU086842.1|AU086 ------------------------------------------------

MAL7P1.229                      TATATATATATATATATATATATATATATAAATTATTATTTTATTTTA
MAL7|MAL7P1.229                 ------------------------------------------------
su_gi_contig_1729               ------------------------------------------------
gi|15907399|gb|BI814736.1|BI814 ------------------------------------------------
gi|12389640|gb|AU087499.1|AU087 ------------------------------------------------
C09_Pf_Sau3A_T3_M_P31.ab1       ------------------------------------------------
C09_Pf_Sau3A_T3_M_P31_d.ab1     ------------------------------------------------
gi|12388983|gb|AU086842.1|AU086 ------------------------------------------------

MAL7P1.229                      TATAAGCAATATAAATGGATTATTCCTTTTGTATATAATTTAAAATAA
MAL7|MAL7P1.229                 ------------------------------------------------
su_gi_contig_1729               ------------------------------------------------
gi|15907399|gb|BI814736.1|BI814 ------------------------------------------------
gi|12389640|gb|AU087499.1|AU087 ------------------------------------------------
C09_Pf_Sau3A_T3_M_P31.ab1       ------------------------------------------------
C09_Pf_Sau3A_T3_M_P31_d.ab1     ------------------------------------------------
gi|12388983|gb|AU086842.1|AU086 ------------------------------------------------

MAL7P1.229                      GTTTCTTAAATAATAAATTTCTTTTAATATTTGCTTTAATTTTTTTTT
MAL7|MAL7P1.229                 ------------------------------------------------
su_gi_contig_1729               ------------------------------------------------
gi|15907399|gb|BI814736.1|BI814 ------------------------------------------------
gi|12389640|gb|AU087499.1|AU087 ------------------------------------------------
C09_Pf_Sau3A_T3_M_P31.ab1       ------------------------------------------------
C09_Pf_Sau3A_T3_M_P31_d.ab1     ------------------------------------------------
gi|12388983|gb|AU086842.1|AU086 ------------------------------------------------

MAL7P1.229                      TTTTTTTTTTCTTTGCATAAACAGATCCTAAATTAAGAAATTTTTTTG
MAL7|MAL7P1.229                 ------------------------------------------------
su_gi_contig_1729               ------------------------------------------------
gi|15907399|gb|BI814736.1|BI814 ------------------------------------------------
gi|12389640|gb|AU087499.1|AU087 ------------------------------------------------
C09_Pf_Sau3A_T3_M_P31.ab1       ------------------------------------------------
C09_Pf_Sau3A_T3_M_P31_d.ab1     ------------------------------------------------
gi|12388983|gb|AU086842.1|AU086 ------------------------------------------------

MAL7P1.229                      AATACAATTTTAATTGAATGTGGGAATTTATAAGTTTCCAAGTATATT
MAL7|MAL7P1.229                 ------------------------------------------------
su_gi_contig_1729               ------------------------------------------------
gi|15907399|gb|BI814736.1|BI814 ------------------------------------------------
gi|12389640|gb|AU087499.1|AU087 ------------------------------------------------
C09_Pf_Sau3A_T3_M_P31.ab1       ------------------------------------------------
C09_Pf_Sau3A_T3_M_P31_d.ab1     ------------------------------------------------
gi|12388983|gb|AU086842.1|AU086 ------------------------------------------------

MAL7P1.229                      CAATAAACTAATTTCATAAATGTTCTTATGAATTTTTATTATGAAAAA
MAL7|MAL7P1.229                 ------------------------------------------------
su_gi_contig_1729               ------------------------------------------------
gi|15907399|gb|BI814736.1|BI814 ------------------------------------------------
gi|12389640|gb|AU087499.1|AU087 ------------------------------------------------
C09_Pf_Sau3A_T3_M_P31.ab1       ------------------------------------------------
C09_Pf_Sau3A_T3_M_P31_d.ab1     ------------------------------------------------
gi|12388983|gb|AU086842.1|AU086 ------------------------------------------------

MAL7P1.229                      AAAAAGAAAAGAAATTAAGAAACAGGAAAATATATAAATAAATGAATG
MAL7|MAL7P1.229                 ------------------------------------------------
su_gi_contig_1729               ------------------------------------------------
gi|15907399|gb|BI814736.1|BI814 ------------------------------------------------
gi|12389640|gb|AU087499.1|AU087 ------------------------------------------------
C09_Pf_Sau3A_T3_M_P31.ab1       ------------------------------------------------
C09_Pf_Sau3A_T3_M_P31_d.ab1     ------------------------------------------------
gi|12388983|gb|AU086842.1|AU086 ------------------------------------------------

MAL7P1.229                      CAAAAAAATATATTATAATTTTTTTTTTTATTTATGGAAACAACAAAT
MAL7|MAL7P1.229                 ------------------------------------------------
su_gi_contig_1729               ------------------------------------------------
gi|15907399|gb|BI814736.1|BI814 ------------------------------------------------
gi|12389640|gb|AU087499.1|AU087 ------------------------------------------------
C09_Pf_Sau3A_T3_M_P31.ab1       ------------------------------------------------
C09_Pf_Sau3A_T3_M_P31_d.ab1     ------------------------------------------------
gi|12388983|gb|AU086842.1|AU086 ------------------------------------------------

MAL7P1.229                      AATTACTATATATATATTTTACAATACATACATACATACATACAAACT
MAL7|MAL7P1.229                 ------------------------------------------------
su_gi_contig_1729               ------------------------------------------------
gi|15907399|gb|BI814736.1|BI814 ------------------------------------------------
gi|12389640|gb|AU087499.1|AU087 ------------------------------------------------
C09_Pf_Sau3A_T3_M_P31.ab1       ------------------------------------------------
C09_Pf_Sau3A_T3_M_P31_d.ab1     ------------------------------------------------
gi|12388983|gb|AU086842.1|AU086 ------------------------------------------------

MAL7P1.229                      TAAGTACATACAAATATAAATATATAAATATATAAGTATATATATATA
MAL7|MAL7P1.229                 ------------------------------------------------
su_gi_contig_1729               ------------------------------------------------
gi|15907399|gb|BI814736.1|BI814 ------------------------------------------------
gi|12389640|gb|AU087499.1|AU087 ------------------------------------------------
C09_Pf_Sau3A_T3_M_P31.ab1       ------------------------------------------------
C09_Pf_Sau3A_T3_M_P31_d.ab1     ------------------------------------------------
gi|12388983|gb|AU086842.1|AU086 ------------------------------------------------

MAL7P1.229                      TATATTAATAAATAAATAAAACTTTAAAGATTAGGACACAAAAATA
MAL7|MAL7P1.229                 ----------------------------------------------
su_gi_contig_1729               ----------------------------------------------
gi|15907399|gb|BI814736.1|BI814 ----------------------------------------------
gi|12389640|gb|AU087499.1|AU087 ----------------------------------------------
C09_Pf_Sau3A_T3_M_P31.ab1       ----------------------------------------------
C09_Pf_Sau3A_T3_M_P31_d.ab1     ----------------------------------------------
gi|12388983|gb|AU086842.1|AU086 ----------------------------------------------

;

endblock;
