# Supplementary material for: cDNA sequences reveal considerable gene prediction inaccuracy in the Plasmodium falciparum genome
Source: BMC Genomics. 2007 Jul 27;8:255. doi: 10.1186/1471-2164-8-255 (PMC1978503; doi:10.1186/1471-2164-8-255)
Supplement: Additional file 3 — Genes with cDNA sequences not matching predicted CDS perfectly. Aligned cDNA and predicted CDS sequences can be viewed by double clicking the hyper-linked gene names in the Excel file. [file 1471-2164-8-255-S3.zip › MAL7P1.340.TXT]

#NEXUS

[!This data assembled using Sequencher, from Gene Codes Corporation.]
begin data;
   dimensions ntax=3 nchar=4169;
   format datatype=dna gap=- interleave=yes;
   matrix

MAL7P1.340        TCCTTTTCAAATTTAAAATTATATCAAATGCAATAATATATTATATAT
MAL7|MAL7P1.340   ------------------------------------------------
su_gi_contig_1317 ------------------------------------------------

MAL7P1.340        TTTATTTTAGGTGAAAAAAATAAGCAATTTTATTTTTAACATAAACTA
MAL7|MAL7P1.340   ------------------------------------------------
su_gi_contig_1317 ------------------------------------------------

MAL7P1.340        TATATATATATATATCTTTAAAGATAACGATAAAAAAAAATCATATTT
MAL7|MAL7P1.340   ------------------------------------------------
su_gi_contig_1317 ------------------------------------------------

MAL7P1.340        TAAAATGAAATATATTTTATTTAGGTATATATATTATATTATATATTT
MAL7|MAL7P1.340   ------------------------------------------------
su_gi_contig_1317 ------------------------------------------------

MAL7P1.340        TATAAATATTTTACTATATATTATTATAATAAGAAAAATATTTATAAA
MAL7|MAL7P1.340   ------------------------------------------------
su_gi_contig_1317 ------------------------------------------------

MAL7P1.340        AATATATAATGTATAAAAATAATGAAAATTTAATATTTTTTATATTTT
MAL7|MAL7P1.340   ------------------------------------------------
su_gi_contig_1317 ------------------------------------------------

MAL7P1.340        TATTATTTTTATTCTTAGCATATAATATTATTATATTTATATATATCA
MAL7|MAL7P1.340   ------------------------------------------------
su_gi_contig_1317 ------------------------------------------------

MAL7P1.340        TAAAAATATGTTCTTTTTTTTTTTTTTATTAACAGAAAGAAAATGGTA
MAL7|MAL7P1.340   ------------------------------------------------
su_gi_contig_1317 ------------------------------------------------

MAL7P1.340        AGATTATAGTTAAAAATATAAAATATATTAATGAAAAATAATAAAAAT
MAL7|MAL7P1.340   ------------------------------------------------
su_gi_contig_1317 ------------------------------------------------

MAL7P1.340        AAAATTCTTTTAATTTTTTTTTTTTTTTAAATGAAAAAGGAAAAAAAT
MAL7|MAL7P1.340   ------------------------------------------------
su_gi_contig_1317 ------------------------------------------------

MAL7P1.340        ATATAATTTTTGTTATATAATATTTAGTTTTTATTTATAATATAATTT
MAL7|MAL7P1.340   ------------------------------------------------
su_gi_contig_1317 ------------------------------------------------

MAL7P1.340        TTTTTTTTTTTTTTTAAATATTTTAAATGAACTGTATTAAAAAAAAAA
MAL7|MAL7P1.340   ------------------------------------------------
su_gi_contig_1317 ------------------------------------------------

MAL7P1.340        AAAAAAAAAAAAATACATGAGGCATTTAAAAATATATATACATATATA
MAL7|MAL7P1.340   ------------------------------------------------
su_gi_contig_1317 ------------------------------------------------

MAL7P1.340        TATATATATATATATATAATATATATAATAATTATAATATAAATAATA
MAL7|MAL7P1.340   ------------------------------------------------
su_gi_contig_1317 ------------------------------------------------

MAL7P1.340        ATATATTATATATAATACATGTATGTAAGGATGGATAATTATATATAT
MAL7|MAL7P1.340   ------------------------------------------------
su_gi_contig_1317 ------------------------------------------------

MAL7P1.340        AATATTTTTATATAATATATTTTTTTTCATTAATATTATTAAAAAATA
MAL7|MAL7P1.340   ------------------------------------------------
su_gi_contig_1317 ------------------------------------------------

MAL7P1.340        TATAATATGTATTATATAAAATACTTAAAAGTATATAATTAACAAAAT
MAL7|MAL7P1.340   ------------------------------------------------
su_gi_contig_1317 ------------------------------------------------

MAL7P1.340        TAAAAAAATTATATATAAATAATATATATATTATATATATATATATAT
MAL7|MAL7P1.340   ------------------------------------------------
su_gi_contig_1317 ------------------------------------------------

MAL7P1.340        GGCAATATTTAAGAATAAAAAAATATACATATATATTATATATAATAT
MAL7|MAL7P1.340   ------------------------------------------------
su_gi_contig_1317 ------------------------------------------------

MAL7P1.340        GCATACATATGTATGTATTGTATATACGTGTACATTTTTTTTTGATAT
MAL7|MAL7P1.340   ------------------------------------------------
su_gi_contig_1317 ------------------------------------------------

MAL7P1.340        GGTGTGCTTAAGAAGAAGAATATATCTTTATTAAATATATATATTATG
MAL7|MAL7P1.340   ------------------------------------------------
su_gi_contig_1317 ------------------------------------------------

MAL7P1.340        GTATCCATATAATATATTATAATGTAAAACCTTATATTTTATTATTTT
MAL7|MAL7P1.340   ------------------------------------------------
su_gi_contig_1317 ------------------------------------------------

MAL7P1.340        CATTTTATATTTAAAAAAAAAAAATTAAATAGTTTTAAATACCTCATA
MAL7|MAL7P1.340   ------------------------------------------------
su_gi_contig_1317 ------------------------------------------------

MAL7P1.340        AAAAATAAAAAATGTATTTTCCAAAAGATATATAATTATATTAACTCA
MAL7|MAL7P1.340   ------------------------------------------------
su_gi_contig_1317 ------------------------------------------------

MAL7P1.340        TATTTTTTTTTTTTTTTTTTTTTTTTTTTTATAAAATATATTATTCTT
MAL7|MAL7P1.340   ------------------------------------------------
su_gi_contig_1317 ------------------------------------------------

MAL7P1.340        GTAACATTAAAAATAAATAAATTTATAATAATTATTATAAATTTACAC
MAL7|MAL7P1.340   ------------------------------------------------
su_gi_contig_1317 ------------------------------------------------

MAL7P1.340        CCTCATATAGAATACGAAGAAAAAAAAAATAATAATATAAAAAAATAT
MAL7|MAL7P1.340   ------------------------------------------------
su_gi_contig_1317 ------------------------------------------------

MAL7P1.340        ATGTATATATATATATATATATATGTATATTATTGAACAAATTTCAAA
MAL7|MAL7P1.340   ------------------------------------------------
su_gi_contig_1317 ------------------------------------------------

MAL7P1.340        GAAAAGAGTATAATCTTTTAATTTAAAAATATATCTCAAATTACCAAG
MAL7|MAL7P1.340   ------------------------------------------------
su_gi_contig_1317 ------------------------------------------------

MAL7P1.340        AAAAAAAAAAAAAAAAAAATTAATATATATATATATGCGATAAATATT
MAL7|MAL7P1.340   ------------------------------------------------
su_gi_contig_1317 ------------------------------------------------

MAL7P1.340        TGAAAATATTTATATGTTACACACTGTTTATAATTTTCTTTTTTTCAA
MAL7|MAL7P1.340   ------------------------------------------------
su_gi_contig_1317 ------------------------------------------------

MAL7P1.340        ATAATTTAAAAATGATGAATAAGTTTTTTTATAATACTTTAAATTCAT
MAL7|MAL7P1.340   -----------ATGATGAATAAGTTTTTTTATAATACTTTAAATTCAT
su_gi_contig_1317 ------------------------------------------------

MAL7P1.340        CTCTTTTTCAAAATTTTAAATTAAAGAGCTCATATTTGAGCAGTGGAT
MAL7|MAL7P1.340   CTCTTTTTCAAAATTTTAAATTAAAGAGCTCATATTTGAGCAGTGGAT
su_gi_contig_1317 ------------------------------------------------

MAL7P1.340        ATTTTTTCTCTAATAGAAGTATAACAACCAATGTGAACAAATCCTTTA
MAL7|MAL7P1.340   ATTTTTTCTCTAATAGAAGTATAACAACCAATGTGAACAAATCCTTTA
su_gi_contig_1317 ------------------------------------------------

MAL7P1.340        TTTCTAATTACTTATTTAAGGAAAATAATTTTTTTAGATCTTATCACA
MAL7|MAL7P1.340   TTTCTAATTACTTATTTAAGGAAAATAATTTTTTTAGATCTTATCACA
su_gi_contig_1317 ---------------------AAAATAATTTTTTTAGATCTTATCACA

MAL7P1.340        CCTCACCATTTATATGTAGATCAGTTAGTAATTCAAATTGTAACACCC
MAL7|MAL7P1.340   CCTCACCATTTATATGTAGATCAGTTAGTAATTCAAATTGTAACACCC
su_gi_contig_1317 CCTCACCATTTATATGTAGATCAGTTAGTAATTCAAATTGTAACACCC

MAL7P1.340        TCCTTCAAGTATGAAAATATTAGACATATATATAAAGCATAATATATA
MAL7|MAL7P1.340   TCCTTCAA----------------------------------------
su_gi_contig_1317 TCCTTCAA----------------------------------------

MAL7P1.340        TATATATATATATATGTGTTTTTATTTATATAATTATATATACAAAAG
MAL7|MAL7P1.340   ------------------------------------------------
su_gi_contig_1317 ------------------------------------------------

MAL7P1.340        TGCATATATAATGTATGGTCACTTTTTTTTTTTTTTTTTTTTTTTTTT
MAL7|MAL7P1.340   ------------------------------------------------
su_gi_contig_1317 ------------------------------------------------

MAL7P1.340        CCATTTATATTTTATATATTAGTTTTTCCTTTTTGTGTATATATTTTC
MAL7|MAL7P1.340   ------------------------------------------------
su_gi_contig_1317 ------------------------------------------------

MAL7P1.340        TTATAAAATCCATTTAGACAAAAAATATATCTTATCAATAATAAAACA
MAL7|MAL7P1.340   ------------------------------------------------
su_gi_contig_1317 ------------------------------------------------

MAL7P1.340        CATAATATTCTTACATGTTATTATTATTATATATATATATATATATAT
MAL7|MAL7P1.340   ------------------------------------------------
su_gi_contig_1317 ------------------------------------------------

MAL7P1.340        ATATATATATATATATATTGTTTGTCTATTTGTGAACTTTTATATTTA
MAL7|MAL7P1.340   ------------------------------------------------
su_gi_contig_1317 ------------------------------------------------

MAL7P1.340        TGGATAAAAAAAAAAAAAAAATTCCATGTATTTTTTTTAGAAGGATGA
MAL7|MAL7P1.340   ----------------------------------------AAGGATGA
su_gi_contig_1317 ----------------------------------------AAGGATGA

MAL7P1.340        AAAATATAATGTTAACAAACAATTTGGTGTCAGACACGATAGTGGCAT
MAL7|MAL7P1.340   AAAATATAATGTTAACAAACAATTTGGTGTCAGACACGATAGTGGCAT
su_gi_contig_1317 AAAATATAATGTTAACAAACAATTTGGTGTCAGACACGATAGTGGCAT

MAL7P1.340        TGCAAGTTTATCAGCAGCCATTGCCTTAATGTCAGTTGGAGGGGTAAC
MAL7|MAL7P1.340   TGCAAGTTTATCAGCAGCCATTGCCTTAATGTCAGTTGGAGGG-----
su_gi_contig_1317 TGCAAGTTTATCAGCAGCCATTGCCTTAATGTCAGTTGGAGGG-----

MAL7P1.340        AAAATAACAAAATAAATTATAATTAAATATTTATATTTCTTATAATTA
MAL7|MAL7P1.340   ------------------------------------------------
su_gi_contig_1317 ------------------------------------------------

MAL7P1.340        TAACATTCTTATTATATACATGTTTAGACCTTGTGTGTACGCATTCAT
MAL7|MAL7P1.340   ------------------------------------------------
su_gi_contig_1317 ------------------------------------------------

MAL7P1.340        TTTTCTTTTTTTTTTTTCTTTTTTTTTTTTCTTTTTTTCTTTTTTTTT
MAL7|MAL7P1.340   ------------------------------------------------
su_gi_contig_1317 ------------------------------------------------

MAL7P1.340        CTTTTTTATTTAGGTTGCTCAAGGTATAGGTAACCTTTTTTCGGCTTT
MAL7|MAL7P1.340   -------------GTTGCTCAAGGTATAGGTAACCTTTTTTCGGCTTT
su_gi_contig_1317 -------------GTTGCTCAAGGTATAGGTAACCTTTTTTCGGCTTT

MAL7P1.340        GGTTTTAGGAACTAGTAGAAATCCATCAATTAAGGATGAGTTATTTAC
MAL7|MAL7P1.340   GGTTTTAGGAACTAGTAGAAATCCATCAATTAAGGATGAGTTATTTAC
su_gi_contig_1317 GGTTTTAGGAACTAGTAGAAATCCATCAATTAAGGATGAGTTATTTAC

MAL7P1.340        ATATACCTTAATCGGTATGGGTTTCTTAGAATTTCTTGGTAATACATA
MAL7|MAL7P1.340   ATATACCTTAATCGGTATGGGTTTCTTAGAATTTCTTG----------
su_gi_contig_1317 ATATACCTTAATCGGTATGGGTTTCTTAGAATTTCTTG----------

MAL7P1.340        AGAATATAAAAATTTTACGTAAACATAATTATATATATATATATATAT
MAL7|MAL7P1.340   ------------------------------------------------
su_gi_contig_1317 ------------------------------------------------

MAL7P1.340        ATATATATATATTTATATATTTTTCCCTTTAGGTATCATTTGTGTTTT
MAL7|MAL7P1.340   ------------------------------------------------
su_gi_contig_1317 -------------------------------GGTATCATTTGTGTTTT

MAL7P1.340        GATGAGCGCTGTTTTGTTATATTCTTAAGGGATATATTATGTTATCCT
MAL7|MAL7P1.340   ----------------------------GGGATATATTATGTTATCCT
su_gi_contig_1317 GATGAGCGCTGTTTTGTTATATTCTTAAGGGATATATTATGTTATCCT

MAL7P1.340        TTATTTTTCCTTTTTTCATTGCCCACACATGTTTAAGATATTCTTAAT
MAL7|MAL7P1.340   TTATTTTTCCTTTTTTCATTGCCCACACATGTTTAAGATATTCTTAAT
su_gi_contig_1317 TTATTTTTCCTTTTTTCATTGCCCACACATGTTTAAGATATTCTTAAT

MAL7P1.340        ACATATAAGAAAATAAAAAATAATATAAGTTTATTAGTGCACAGATAA
MAL7|MAL7P1.340   ACATATAAGAAAATAA--------------------------------
su_gi_contig_1317 ACATATAAGAAAATAAAAAATAATATAAGTTTATTAGTGCACAGATAA

MAL7P1.340        ATATATATTCATATATATTATATATATATATATATATATATATATATA
MAL7|MAL7P1.340   ------------------------------------------------
su_gi_contig_1317 ATATATATACATATATATTATATATATATATATATATATATATATATA

MAL7P1.340        TATATATATGCGAAAATTCCACTATATGAAAAATTATAGATCCATTTA
MAL7|MAL7P1.340   ------------------------------------------------
su_gi_contig_1317 TATATATATGCGAAAATTCCACTATATGAAAAATTATAGATCCATTTA

MAL7P1.340        ATACATTTACATAATGAATTCATAGTAGTAGGTTTTTTTTTATTGTTC
MAL7|MAL7P1.340   ------------------------------------------------
su_gi_contig_1317 ATACATTTACATAATGAATTCATAGTAGTAGGTTTTTTTTTATTGTTC

MAL7P1.340        ACGGTATATATATATATATATATTTATTTATTTATTTAATTTAAATAC
MAL7|MAL7P1.340   ------------------------------------------------
su_gi_contig_1317 ACGGCATATATATATATATATATTTATTTATTTATTTAATTTAAATAC

MAL7P1.340        ATTTTTTTTTTTTTTTAAATAAAAAAAAAAAAAAGAACAAAAGGTTAT
MAL7|MAL7P1.340   ------------------------------------------------
su_gi_contig_1317 ATTTTTTTTTTTTTTTAAATAAAAAAAAAAAAAAGAACAAAAGGTTAT

MAL7P1.340        CATATATGATAGCGTGTAACAGTACATTAAAAAAAAAAAACATACTAA
MAL7|MAL7P1.340   ------------------------------------------------
su_gi_contig_1317 CATATATGATAGCGTGTAACAGTACATTAAAAAAAAAAAACATACTAA

MAL7P1.340        CATTGTATGAAATTAAATATAACTATATATATGTATATATTTAAAATA
MAL7|MAL7P1.340   ------------------------------------------------
su_gi_contig_1317 CATTGTATGAAATTAAATATAACTATAT--------------------

MAL7P1.340        TTATTTATGTCTATATTATTATATTTTTAAATATTACAATAGCTCATA
MAL7|MAL7P1.340   ------------------------------------------------
su_gi_contig_1317 ------------------------------------------------

MAL7P1.340        ATAATTTTTGCTTGGTTCTATATAAGAATAGAAATATAAAAAGAAAAA
MAL7|MAL7P1.340   ------------------------------------------------
su_gi_contig_1317 ------------------------------------------------

MAL7P1.340        ATGTTCGTGAATTTCTTATCATTCTTATTTTGTATGTACATTATTGGA
MAL7|MAL7P1.340   ------------------------------------------------
su_gi_contig_1317 ------------------------------------------------

MAL7P1.340        AATATGTACAAATTTTTGTATGTATTTAATGTTATGTTATTTATTTAT
MAL7|MAL7P1.340   ------------------------------------------------
su_gi_contig_1317 ------------------------------------------------

MAL7P1.340        ATGTTGTTCTCTTTCTTAAGGCAACACATCATAAAAGAATGACTTTTG
MAL7|MAL7P1.340   ------------------------------------------------
su_gi_contig_1317 ------------------------------------------------

MAL7P1.340        ACAGGATAGTTATTTCTTTATTACGTTGTTTATTAATTTATTAGATTA
MAL7|MAL7P1.340   ------------------------------------------------
su_gi_contig_1317 ------------------------------------------------

MAL7P1.340        TGACATTATAAAAGTGTATTTTATATATACTTATATATATTTATTCCA
MAL7|MAL7P1.340   ------------------------------------------------
su_gi_contig_1317 ------------------------------------------------

MAL7P1.340        ACTTTTATATTATATATATATATACACACACATATATATATATATATA
MAL7|MAL7P1.340   ------------------------------------------------
su_gi_contig_1317 ------------------------------------------------

MAL7P1.340        TATATATATATATATATATATATATATAATTGAATATACTAATTATGT
MAL7|MAL7P1.340   ------------------------------------------------
su_gi_contig_1317 ------------------------------------------------

MAL7P1.340        ATATATTTGTAAAGAAAAAATTGTAAATATAAAAGTTTATATTACATA
MAL7|MAL7P1.340   ------------------------------------------------
su_gi_contig_1317 ------------------------------------------------

MAL7P1.340        TAAATGGAGAACGCCATAACACTTCATTAACACCTTTATTTCAATATA
MAL7|MAL7P1.340   ------------------------------------------------
su_gi_contig_1317 ------------------------------------------------

MAL7P1.340        TTTATAAAGAGATAATTATTATATTTATACTATGATAGGAATCATGAA
MAL7|MAL7P1.340   ------------------------------------------------
su_gi_contig_1317 ------------------------------------------------

MAL7P1.340        TATTTTTTTACTATTTTTTGTTTTTATTTCTTATATATATGTGAATGG
MAL7|MAL7P1.340   ------------------------------------------------
su_gi_contig_1317 ------------------------------------------------

MAL7P1.340        CCAATTTTGTAAATTTAATGTATATAATTAAATAAATAATAATAATAA
MAL7|MAL7P1.340   ------------------------------------------------
su_gi_contig_1317 ------------------------------------------------

MAL7P1.340        TAAAAGAAAAAAAATAGAGAACTAATTTTATAACAATAAAAGATATGA
MAL7|MAL7P1.340   ------------------------------------------------
su_gi_contig_1317 ------------------------------------------------

MAL7P1.340        GATAAAAAAATATATATTTTACTTTTGTATAGAAAGAATTTATAAAAG
MAL7|MAL7P1.340   ------------------------------------------------
su_gi_contig_1317 ------------------------------------------------

MAL7P1.340        AAAGACATAATGATTTTAGATTAAAGCATAAAGCCAAACCACTTCAAT
MAL7|MAL7P1.340   ------------------------------------------------
su_gi_contig_1317 ------------------------------------------------

MAL7P1.340        GGTTATATTAGTCAAAATTTGGAAATATATACATATATAGAGAATAAA
MAL7|MAL7P1.340   ------------------------------------------------
su_gi_contig_1317 ------------------------------------------------

MAL7P1.340        AAAAAATACATTATTTGATTATGTTCTATTTAATTTTTTATAATATTT
MAL7|MAL7P1.340   ------------------------------------------------
su_gi_contig_1317 ------------------------------------------------

MAL7P1.340        TTTTTTTTTTTTTTTTTTAAAGGAGTAAGAAACTTGAAGAGATAGCAA
MAL7|MAL7P1.340   ------------------------------------------------
su_gi_contig_1317 ------------------------------------------------

MAL7P1.340        CATACGAAGCAAATTTGGTTAATATATTAAAATGTTTTTTTTTTTTAA
MAL7|MAL7P1.340   ------------------------------------------------
su_gi_contig_1317 ------------------------------------------------

MAL7P1.340        ATATTATTATACATATAAATACTGTTATATAATGTTGTTCAATGTATG
MAL7|MAL7P1.340   ------------------------------------------------
su_gi_contig_1317 ------------------------------------------------

MAL7P1.340        AATGAATTTGTTTTGTTAAAAGTAAATATGTAAAAAATAAT
MAL7|MAL7P1.340   -----------------------------------------
su_gi_contig_1317 -----------------------------------------

;

endblock;
