# Supplementary material for: cDNA sequences reveal considerable gene prediction inaccuracy in the Plasmodium falciparum genome
Source: BMC Genomics. 2007 Jul 27;8:255. doi: 10.1186/1471-2164-8-255 (PMC1978503; doi:10.1186/1471-2164-8-255)
Supplement: Additional file 3 — Genes with cDNA sequences not matching predicted CDS perfectly. Aligned cDNA and predicted CDS sequences can be viewed by double clicking the hyper-linked gene names in the Excel file. [file 1471-2164-8-255-S3.zip › MAL7P1.67.TXT]

#NEXUS

[!This data assembled using Sequencher, from Gene Codes Corporation.]
begin data;
   dimensions ntax=5 nchar=4731;
   format datatype=dna gap=- interleave=yes;
   matrix

MAL7P1.67                   TAGAAAATAAAAATATAATACATTCAGACGAATATAAAATGTTTACTC
MAL7|MAL7P1.67              ------------------------------------------------
su_gi_contig_5244           ------------------------------------------------
C03_Pf_Sau3A_T3_M_P23.ab1   ------------------------------------------------
C03_Pf_Sau3A_T3_M_P23_d.ab1 ------------------------------------------------

MAL7P1.67                   CTTCCAAAAACTTCGATGGTCTCTTTTCATCGGTATATAAAATTATAA
MAL7|MAL7P1.67              ------------------------------------------------
su_gi_contig_5244           ------------------------------------------------
C03_Pf_Sau3A_T3_M_P23.ab1   ------------------------------------------------
C03_Pf_Sau3A_T3_M_P23_d.ab1 ------------------------------------------------

MAL7P1.67                   ATAAATATAAAAAAAAAATATATATATATATATAGTTTTACCTCTGTT
MAL7|MAL7P1.67              ------------------------------------------------
su_gi_contig_5244           ------------------------------------------------
C03_Pf_Sau3A_T3_M_P23.ab1   ------------------------------------------------
C03_Pf_Sau3A_T3_M_P23_d.ab1 ------------------------------------------------

MAL7P1.67                   CCATTTTTTTCATTATATTTTTCAACGTAATATAATTTTTAATGTAGA
MAL7|MAL7P1.67              ------------------------------------------------
su_gi_contig_5244           ------------------------------------------------
C03_Pf_Sau3A_T3_M_P23.ab1   ------------------------------------------------
C03_Pf_Sau3A_T3_M_P23_d.ab1 ------------------------------------------------

MAL7P1.67                   TATATATAATATATTTAAAAATACACGAAACATATTTTATCATTATTA
MAL7|MAL7P1.67              ------------------------------------------------
su_gi_contig_5244           ------------------------------------------------
C03_Pf_Sau3A_T3_M_P23.ab1   ------------------------------------------------
C03_Pf_Sau3A_T3_M_P23_d.ab1 ------------------------------------------------

MAL7P1.67                   TTATTACATATATATATATATTTTTTTTTATTTTTTCAGATAATTAAA
MAL7|MAL7P1.67              ------------------------------------------------
su_gi_contig_5244           ------------------------------------------------
C03_Pf_Sau3A_T3_M_P23.ab1   ------------------------------------------------
C03_Pf_Sau3A_T3_M_P23_d.ab1 ------------------------------------------------

MAL7P1.67                   AAGGGAATAAATGAATTTAAAAGCTGAACAGGAGAAGGTTATTATAAA
MAL7|MAL7P1.67              ------------------------------------------------
su_gi_contig_5244           ------------------------------------------------
C03_Pf_Sau3A_T3_M_P23.ab1   ------------------------------------------------
C03_Pf_Sau3A_T3_M_P23_d.ab1 ------------------------------------------------

MAL7P1.67                   TAAAATATTGTTGTTGTGAGTTAAACATATGTATACATATATTATATT
MAL7|MAL7P1.67              ------------------------------------------------
su_gi_contig_5244           ------------------------------------------------
C03_Pf_Sau3A_T3_M_P23.ab1   ------------------------------------------------
C03_Pf_Sau3A_T3_M_P23_d.ab1 ------------------------------------------------

MAL7P1.67                   ATATATATATATAATGATAAATTCAATTTATTTATTTATTTTTTTTTA
MAL7|MAL7P1.67              ------------------------------------------------
su_gi_contig_5244           ------------------------------------------------
C03_Pf_Sau3A_T3_M_P23.ab1   ------------------------------------------------
C03_Pf_Sau3A_T3_M_P23_d.ab1 ------------------------------------------------

MAL7P1.67                   AACATATATATATTTTTAAAAAAATTCTTCTTTTTAATTTTGGATTAT
MAL7|MAL7P1.67              ------------------------------------------------
su_gi_contig_5244           ------------------------------------------------
C03_Pf_Sau3A_T3_M_P23.ab1   ------------------------------------------------
C03_Pf_Sau3A_T3_M_P23_d.ab1 ------------------------------------------------

MAL7P1.67                   AAATTTGTATATCATATCTGTTTCTAAATATATGATATATATTTTATA
MAL7|MAL7P1.67              ------------------------------------------------
su_gi_contig_5244           ------------------------------------------------
C03_Pf_Sau3A_T3_M_P23.ab1   ------------------------------------------------
C03_Pf_Sau3A_T3_M_P23_d.ab1 ------------------------------------------------

MAL7P1.67                   CAATTATCTTTTTTTTTTAAATATATTTATTTTGTTAATACTTATTAA
MAL7|MAL7P1.67              ------------------------------------------------
su_gi_contig_5244           ------------------------------------------------
C03_Pf_Sau3A_T3_M_P23.ab1   ------------------------------------------------
C03_Pf_Sau3A_T3_M_P23_d.ab1 ------------------------------------------------

MAL7P1.67                   TATATATATATATATATATTTATAATGTATATGTATTATATATATAAT
MAL7|MAL7P1.67              ------------------------------------------------
su_gi_contig_5244           ------------------------------------------------
C03_Pf_Sau3A_T3_M_P23.ab1   ------------------------------------------------
C03_Pf_Sau3A_T3_M_P23_d.ab1 ------------------------------------------------

MAL7P1.67                   TTATTGTATATAAAATATATTATGTATTCTTTTTAACATATTTTATAA
MAL7|MAL7P1.67              ------------------------------------------------
su_gi_contig_5244           ------------------------------------------------
C03_Pf_Sau3A_T3_M_P23.ab1   ------------------------------------------------
C03_Pf_Sau3A_T3_M_P23_d.ab1 ------------------------------------------------

MAL7P1.67                   AAAAATGATCATTTTTTTAAACCTTTAATGAATATAATATGTTTCTTT
MAL7|MAL7P1.67              ------------------------------------------------
su_gi_contig_5244           ------------------------------------------------
C03_Pf_Sau3A_T3_M_P23.ab1   ------------------------------------------------
C03_Pf_Sau3A_T3_M_P23_d.ab1 ------------------------------------------------

MAL7P1.67                   TATTTTAATATTAAAAAATATATAAAATTTTAAAATATTCAAAATAAA
MAL7|MAL7P1.67              ------------------------------------------------
su_gi_contig_5244           ------------------------------------------------
C03_Pf_Sau3A_T3_M_P23.ab1   ------------------------------------------------
C03_Pf_Sau3A_T3_M_P23_d.ab1 ------------------------------------------------

MAL7P1.67                   TCTTTAAAAAATAAGGAAAAAATTTTAAGTATATTAAATTATATGCTT
MAL7|MAL7P1.67              ------------------------------------------------
su_gi_contig_5244           ------------------------------------------------
C03_Pf_Sau3A_T3_M_P23.ab1   ------------------------------------------------
C03_Pf_Sau3A_T3_M_P23_d.ab1 ------------------------------------------------

MAL7P1.67                   AATACGCACACGGGAAAAAAAAAAAAAAAAAAAAAAAAATTATATATA
MAL7|MAL7P1.67              ------------------------------------------------
su_gi_contig_5244           ------------------------------------------------
C03_Pf_Sau3A_T3_M_P23.ab1   ------------------------------------------------
C03_Pf_Sau3A_T3_M_P23_d.ab1 ------------------------------------------------

MAL7P1.67                   TATATATTTTAATACATAATAAAGCCTTATGTTTATATTTATAATGTT
MAL7|MAL7P1.67              ------------------------------------------------
su_gi_contig_5244           ------------------------------------------------
C03_Pf_Sau3A_T3_M_P23.ab1   ------------------------------------------------
C03_Pf_Sau3A_T3_M_P23_d.ab1 ------------------------------------------------

MAL7P1.67                   ATATATATATATATATTTTTTTTTTTTTTTATGAAGTTCCCTTTTTTT
MAL7|MAL7P1.67              ------------------------------------------------
su_gi_contig_5244           ------------------------------------------------
C03_Pf_Sau3A_T3_M_P23.ab1   ------------------------------------------------
C03_Pf_Sau3A_T3_M_P23_d.ab1 ------------------------------------------------

MAL7P1.67                   TTTTTTTTTTTTTTTTTCCACTTTTCCGAAAATAAATATTTGTATATT
MAL7|MAL7P1.67              ------------------------------------------------
su_gi_contig_5244           ------------------------------------------------
C03_Pf_Sau3A_T3_M_P23.ab1   ------------------------------------------------
C03_Pf_Sau3A_T3_M_P23_d.ab1 ------------------------------------------------

MAL7P1.67                   ATAAATATATTAACTTAATTTAAACCGACTGAATATTAAATAAATATT
MAL7|MAL7P1.67              ------------------------------------------------
su_gi_contig_5244           ------------------------------------------------
C03_Pf_Sau3A_T3_M_P23.ab1   ------------------------------------------------
C03_Pf_Sau3A_T3_M_P23_d.ab1 ------------------------------------------------

MAL7P1.67                   ATTGTAAAAACAGATACCTTTAATTATGCCGTTTTTAATAAAATAAGT
MAL7|MAL7P1.67              ------------------------------------------------
su_gi_contig_5244           ------------------------------------------------
C03_Pf_Sau3A_T3_M_P23.ab1   ------------------------------------------------
C03_Pf_Sau3A_T3_M_P23_d.ab1 ------------------------------------------------

MAL7P1.67                   TATTTGTTTTTCATTTTTTTTTTTTTTTTTTCTTATAATATATCTTTT
MAL7|MAL7P1.67              ------------------------------------------------
su_gi_contig_5244           ------------------------------------------------
C03_Pf_Sau3A_T3_M_P23.ab1   ------------------------------------------------
C03_Pf_Sau3A_T3_M_P23_d.ab1 ------------------------------------------------

MAL7P1.67                   ATTTGTTTAATTTTATAAAAATGTTTAAAAAGTTTTTTGTTTTTATAA
MAL7|MAL7P1.67              ------------------------------------------------
su_gi_contig_5244           ------------------------------------------------
C03_Pf_Sau3A_T3_M_P23.ab1   ------------------------------------------------
C03_Pf_Sau3A_T3_M_P23_d.ab1 ------------------------------------------------

MAL7P1.67                   CCTTCCTTGTTTTCATCATAAAATATATCCATTGTGATATAATAATAG
MAL7|MAL7P1.67              ------------------------------------------------
su_gi_contig_5244           ------------------------------------------------
C03_Pf_Sau3A_T3_M_P23.ab1   ------------------------------------------------
C03_Pf_Sau3A_T3_M_P23_d.ab1 ------------------------------------------------

MAL7P1.67                   TAGAGTAAGAATAATTAGAAAGATAAATATATATAGTTTTTTTTTGGT
MAL7|MAL7P1.67              ------------------------------------------------
su_gi_contig_5244           ------------------------------------------------
C03_Pf_Sau3A_T3_M_P23.ab1   ------------------------------------------------
C03_Pf_Sau3A_T3_M_P23_d.ab1 ------------------------------------------------

MAL7P1.67                   TTTGTTTTGTTCTTTTGTATATATTTTAATATATTTATGTATGTTTTA
MAL7|MAL7P1.67              ------------------------------------------------
su_gi_contig_5244           ------------------------------------------------
C03_Pf_Sau3A_T3_M_P23.ab1   ------------------------------------------------
C03_Pf_Sau3A_T3_M_P23_d.ab1 ------------------------------------------------

MAL7P1.67                   AATAATATAAAAGTATTTTTATAATAATAATATATAAATATATATAAT
MAL7|MAL7P1.67              ------------------------------------------------
su_gi_contig_5244           ------------------------------------------------
C03_Pf_Sau3A_T3_M_P23.ab1   ------------------------------------------------
C03_Pf_Sau3A_T3_M_P23_d.ab1 ------------------------------------------------

MAL7P1.67                   TATTTTATATGTTGATCTATGAAATATGAAAAGTTTAATAATATGTAT
MAL7|MAL7P1.67              ------------------------------------------------
su_gi_contig_5244           ------------------------------------------------
C03_Pf_Sau3A_T3_M_P23.ab1   ------------------------------------------------
C03_Pf_Sau3A_T3_M_P23_d.ab1 ------------------------------------------------

MAL7P1.67                   ATATGTATGTATTATGTATATATGTATGTTTTATGTATATATGTATGT
MAL7|MAL7P1.67              ------------------------------------------------
su_gi_contig_5244           ------------------------------------------------
C03_Pf_Sau3A_T3_M_P23.ab1   ------------------------------------------------
C03_Pf_Sau3A_T3_M_P23_d.ab1 ------------------------------------------------

MAL7P1.67                   ATTATGTATATATGTATGTATTATGTATATATGTATGTTTTATGTATA
MAL7|MAL7P1.67              -----------ATGTATGTATTATGTATATATGTATGTTTTAT-----
su_gi_contig_5244           ------------------------------------------------
C03_Pf_Sau3A_T3_M_P23.ab1   ------------------------------------------------
C03_Pf_Sau3A_T3_M_P23_d.ab1 ------------------------------------------------

MAL7P1.67                   TATGTATGTTTTATGTATATATGTATATTTTATGTATATATGTATGTA
MAL7|MAL7P1.67              ------------------------------------------------
su_gi_contig_5244           ------------------------------------------------
C03_Pf_Sau3A_T3_M_P23.ab1   ------------------------------------------------
C03_Pf_Sau3A_T3_M_P23_d.ab1 ------------------------------------------------

MAL7P1.67                   TTATATATATATGTATGTATTATATATATATATGTATATATTTATATA
MAL7|MAL7P1.67              ------------------------------------------------
su_gi_contig_5244           ------------------------------------------------
C03_Pf_Sau3A_T3_M_P23.ab1   ------------------------------------------------
C03_Pf_Sau3A_T3_M_P23_d.ab1 ------------------------------------------------

MAL7P1.67                   TATACTTTTCATATTTTAATTTCTCTCCTTTTGATAACAGTTCGAATA
MAL7|MAL7P1.67              ----------------------------------------TTCGAATA
su_gi_contig_5244           ------------------------------------------------
C03_Pf_Sau3A_T3_M_P23.ab1   ------------------------------------------------
C03_Pf_Sau3A_T3_M_P23_d.ab1 ------------------------------------------------

MAL7P1.67                   AAGATATCCAAGGATTTGATCCTAATTCAGTTTTAAACTTGTCTGAGG
MAL7|MAL7P1.67              AAGATATCCAAGGATTTGATCCTAATTCAGTTTTAAACTTGTCTG---
su_gi_contig_5244           ------------------------------------------------
C03_Pf_Sau3A_T3_M_P23.ab1   ------------------------------------------------
C03_Pf_Sau3A_T3_M_P23_d.ab1 ------------------------------------------------

MAL7P1.67                   TAATTACAATTGAAAATATATATTTGCCCATATATAATGATATGAACA
MAL7|MAL7P1.67              ------------------------------------------------
su_gi_contig_5244           ------------------------------------------------
C03_Pf_Sau3A_T3_M_P23.ab1   ------------------------------------------------
C03_Pf_Sau3A_T3_M_P23_d.ab1 ------------------------------------------------

MAL7P1.67                   TATAATATATTATGTGTATATATATGTGTATGTTTTTATATTTTAATA
MAL7|MAL7P1.67              ------------------------------------------------
su_gi_contig_5244           ------------------------------------------------
C03_Pf_Sau3A_T3_M_P23.ab1   ------------------------------------------------
C03_Pf_Sau3A_T3_M_P23_d.ab1 ------------------------------------------------

MAL7P1.67                   ATATATGTGAAACTATATATTTTATTATTTTATTTTTTTTTTTCTTCA
MAL7|MAL7P1.67              -----------------------------------------------A
su_gi_contig_5244           ------------------------------------------------
C03_Pf_Sau3A_T3_M_P23.ab1   ------------------------------------------------
C03_Pf_Sau3A_T3_M_P23_d.ab1 ------------------------------------------------

MAL7P1.67                   GAATGTTTTTAACATATTTTTAGATACCAAAGTAAAGAAGAACGATGA
MAL7|MAL7P1.67              GAATGTTTTTAACATATTTTTAGATACCAAA-----------------
su_gi_contig_5244           ------------------------------------------------
C03_Pf_Sau3A_T3_M_P23.ab1   ------------------------------------------------
C03_Pf_Sau3A_T3_M_P23_d.ab1 ------------------------------------------------

MAL7P1.67                   AATGGGGGATACTATTTGACTTTTTTTTTTTTTTTTTAAATATATTTC
MAL7|MAL7P1.67              ------------------------------------------------
su_gi_contig_5244           ------------------------------------------------
C03_Pf_Sau3A_T3_M_P23.ab1   ------------------------------------------------
C03_Pf_Sau3A_T3_M_P23_d.ab1 ------------------------------------------------

MAL7P1.67                   TAATTTTTATTTTCATTTATAGACGAACAATAGTGATATTAAAACAGT
MAL7|MAL7P1.67              ----------------------ACGAACAATAGTGATATTAAAACAGT
su_gi_contig_5244           ---------------------------CAATAGTGATATTAAAACAGT
C03_Pf_Sau3A_T3_M_P23.ab1   ---------------------------CAATAGTGATATTAAAACAGT
C03_Pf_Sau3A_T3_M_P23_d.ab1 ---------------------------CAATAGTGATATTAAAACAGT

MAL7P1.67                   CTATTCAAGCATTTTTAGTGTAATTTATAAAATATGGAAAAATAATAA
MAL7|MAL7P1.67              CTATTCAAGCATTTTTAGTGTAATTTATAAAATATGGAAAAATAATAA
su_gi_contig_5244           CTATTCAAGCATTTTTAGT-----------------------------
C03_Pf_Sau3A_T3_M_P23.ab1   CTATTCAAGCATTTTTAGT-----------------------------
C03_Pf_Sau3A_T3_M_P23_d.ab1 CTATTCAAGCATTTTTAGT-----------------------------

MAL7P1.67                   ATATGTACAAATTATATAAATTTATAATTTTTATCTTTTTTTTTTTTT
MAL7|MAL7P1.67              ATAT--------------------------------------------
su_gi_contig_5244           ------------------------------------------------
C03_Pf_Sau3A_T3_M_P23.ab1   ------------------------------------------------
C03_Pf_Sau3A_T3_M_P23_d.ab1 ------------------------------------------------

MAL7P1.67                   TTTTTGTTCTGGATTTGTAGAATTCCAAGGTGACAATAGATGGAACCT
MAL7|MAL7P1.67              --------------------AATTCCAAGGTGACAATAGATGGAACCT
su_gi_contig_5244           --------------------AATTCCAAGGTGACAATAGATGGAACCT
C03_Pf_Sau3A_T3_M_P23.ab1   --------------------AATTCCAAGGTGACAATAGATGGAACCT
C03_Pf_Sau3A_T3_M_P23_d.ab1 --------------------AATTCCAAGGTGACAATAGATGGAACCT

MAL7P1.67                   GTTCATCTATGAAAGAATTAATTAAAGGAAGAAGCCTAAAATATTTAG
MAL7|MAL7P1.67              GTTCATCTATGAAAGAATTAATTAAAGGAAGAAGCCTAAAATATTTAG
su_gi_contig_5244           GTTCATCTATGAAAGAATTAATTAAAGGAAGAAGCCTAAAATATTTAG
C03_Pf_Sau3A_T3_M_P23.ab1   GTTCATCTATGAAAGAATTAATTAAAGGAAGAAGCCTAAAATATTTAG
C03_Pf_Sau3A_T3_M_P23_d.ab1 GTTCATCTATGAAAGAATTAATTAAAGGAAGAAGCCTAAAATATTTAG

MAL7P1.67                   GTATAATATATATATATATATATATGTATATATTTATTTATTATAATT
MAL7|MAL7P1.67              ------------------------------------------------
su_gi_contig_5244           ------------------------------------------------
C03_Pf_Sau3A_T3_M_P23.ab1   ------------------------------------------------
C03_Pf_Sau3A_T3_M_P23_d.ab1 ------------------------------------------------

MAL7P1.67                   AATAAGAATGGTGTAGTAAAATTATTTAACACATTTTGTTGATATGAT
MAL7|MAL7P1.67              ------------------------------------------------
su_gi_contig_5244           ------------------------------------------------
C03_Pf_Sau3A_T3_M_P23.ab1   ------------------------------------------------
C03_Pf_Sau3A_T3_M_P23_d.ab1 ------------------------------------------------

MAL7P1.67                   TAATCTTTAACTTTTTTTTTTTTTTTTTTTTTACCATTTAGATGAATT
MAL7|MAL7P1.67              -----------------------------------------ATGAATT
su_gi_contig_5244           -----------------------------------------ATGAATT
C03_Pf_Sau3A_T3_M_P23.ab1   -----------------------------------------ATGAATT
C03_Pf_Sau3A_T3_M_P23_d.ab1 -----------------------------------------ATGAATT

MAL7P1.67                   GGGTACTGAGGAATATGTAAATTCAGATGATGTAAGTTTATGAAAAAT
MAL7|MAL7P1.67              GGGTACTGAGGAATATGTAAATTCAGATGAT-----------------
su_gi_contig_5244           GGGTACTGAGGAATATGTAAATTCAGATGAT-----------------
C03_Pf_Sau3A_T3_M_P23.ab1   GGGTACTGAGGAATATGTAAATTCAGATGAT-----------------
C03_Pf_Sau3A_T3_M_P23_d.ab1 GGGTACTGAGGAATATGTAAATTCAGATGAT-----------------

MAL7P1.67                   GAAATATAATAAAATGGATATAAAAATATTTTTATGTTTGTTGAAAGA
MAL7|MAL7P1.67              ------------------------------------------------
su_gi_contig_5244           ------------------------------------------------
C03_Pf_Sau3A_T3_M_P23.ab1   ------------------------------------------------
C03_Pf_Sau3A_T3_M_P23_d.ab1 ------------------------------------------------

MAL7P1.67                   AGAATAATATATATGTATATGATGAAGATATTTTTATAAGAGTTATAT
MAL7|MAL7P1.67              ------------------------------------------------
su_gi_contig_5244           ------------------------------------------------
C03_Pf_Sau3A_T3_M_P23.ab1   ------------------------------------------------
C03_Pf_Sau3A_T3_M_P23_d.ab1 ------------------------------------------------

MAL7P1.67                   AGAATATTAAGAAACTTTATTAATATTGTATATATATTCAATATCATA
MAL7|MAL7P1.67              ------------------------------------------------
su_gi_contig_5244           ------------------------------------------------
C03_Pf_Sau3A_T3_M_P23.ab1   ------------------------------------------------
C03_Pf_Sau3A_T3_M_P23_d.ab1 ------------------------------------------------

MAL7P1.67                   TTAGAAATAAATTGTTTATATAATGATAAGAAAAGAAGAATACTTTAC
MAL7|MAL7P1.67              ------------------------------------------------
su_gi_contig_5244           ------------------------------------------------
C03_Pf_Sau3A_T3_M_P23.ab1   ------------------------------------------------
C03_Pf_Sau3A_T3_M_P23_d.ab1 ------------------------------------------------

MAL7P1.67                   AAAAATGTTACCAACTATTTTGTATTATATATATATATATATATATAT
MAL7|MAL7P1.67              ------------------------------------------------
su_gi_contig_5244           ------------------------------------------------
C03_Pf_Sau3A_T3_M_P23.ab1   ------------------------------------------------
C03_Pf_Sau3A_T3_M_P23_d.ab1 ------------------------------------------------

MAL7P1.67                   ATATATATATATTTATATATTTATTATTTATGATTTTTTTTTTTTTTT
MAL7|MAL7P1.67              ------------------------------------------------
su_gi_contig_5244           ------------------------------------------------
C03_Pf_Sau3A_T3_M_P23.ab1   ------------------------------------------------
C03_Pf_Sau3A_T3_M_P23_d.ab1 ------------------------------------------------

MAL7P1.67                   TTTTTTTAGGTCTTTAATTTTTCCATTTTTGTATATACTGTCAATGGA
MAL7|MAL7P1.67              ---------GTCTTTAATTTTTCCATTTTTGTATATACTGTCAATGGA
su_gi_contig_5244           ---------GTCTTTAATTTTTCCATTTTTGTATA-------------
C03_Pf_Sau3A_T3_M_P23.ab1   ---------GTCTTTAATTTTTCCATTTTTGTATA-------------
C03_Pf_Sau3A_T3_M_P23_d.ab1 ---------GTCTTTAATTTTTCCATTTTTGTATA-------------

MAL7P1.67                   CAACCAGGTTAAAAGAAAAATTATAAATAATTGCAGATATGTTAAAAA
MAL7|MAL7P1.67              CAACC-------------------------------------------
su_gi_contig_5244           ------------------------------------------------
C03_Pf_Sau3A_T3_M_P23.ab1   ------------------------------------------------
C03_Pf_Sau3A_T3_M_P23_d.ab1 ------------------------------------------------

MAL7P1.67                   TGATATTGTTATATATAATACATGTTTTATTTTATACATATGTATAAT
MAL7|MAL7P1.67              ------------------------------------------------
su_gi_contig_5244           ------------------------------------------------
C03_Pf_Sau3A_T3_M_P23.ab1   ------------------------------------------------
C03_Pf_Sau3A_T3_M_P23_d.ab1 ------------------------------------------------

MAL7P1.67                   ATATATATATATATATATTTTATAGATATTATACAACAAGTTTATAAG
MAL7|MAL7P1.67              -----------------------AGATATTATACAACAAGTTTATAAG
su_gi_contig_5244           ------------------------------------------------
C03_Pf_Sau3A_T3_M_P23.ab1   ------------------------------------------------
C03_Pf_Sau3A_T3_M_P23_d.ab1 ------------------------------------------------

MAL7P1.67                   AAACATCCAAATTATATTAGCTATATAATAACGTGCAAGGAAAGTGAA
MAL7|MAL7P1.67              AAACATCCAAATTATATTAGCTATATAATAACGTGCAAGGAAAGTGAA
su_gi_contig_5244           ------------------------------------------------
C03_Pf_Sau3A_T3_M_P23.ab1   ------------------------------------------------
C03_Pf_Sau3A_T3_M_P23_d.ab1 ------------------------------------------------

MAL7P1.67                   CTTTTTGATAATATTGAAGACGCCAAAGATAATAAAAATGTTTTCCAT
MAL7|MAL7P1.67              CTTTTTGATAATATTGAAGACGCCAAAGATAATAAAAATGTTTTCCAT
su_gi_contig_5244           ------------------------------------------------
C03_Pf_Sau3A_T3_M_P23.ab1   ------------------------------------------------
C03_Pf_Sau3A_T3_M_P23_d.ab1 ------------------------------------------------

MAL7P1.67                   ACCAATCCAGTAAGTTAAATATATAAATTATATAAATTACATAAATTA
MAL7|MAL7P1.67              ACCAATCCA---------------------------------------
su_gi_contig_5244           ------------------------------------------------
C03_Pf_Sau3A_T3_M_P23.ab1   ------------------------------------------------
C03_Pf_Sau3A_T3_M_P23_d.ab1 ------------------------------------------------

MAL7P1.67                   CATAAATCCATATATATATATATATATATATATATATATATATTTATT
MAL7|MAL7P1.67              ------------------------------------------------
su_gi_contig_5244           ------------------------------------------------
C03_Pf_Sau3A_T3_M_P23.ab1   ------------------------------------------------
C03_Pf_Sau3A_T3_M_P23_d.ab1 ------------------------------------------------

MAL7P1.67                   TATTTATTTATATTTATATATTTTTAGAATATTCTATCCCAGTTAATG
MAL7|MAL7P1.67              ---------------------------AATATTCTATCCCAGTTAATG
su_gi_contig_5244           ------------------------------------------------
C03_Pf_Sau3A_T3_M_P23.ab1   ------------------------------------------------
C03_Pf_Sau3A_T3_M_P23_d.ab1 ------------------------------------------------

MAL7P1.67                   ATTGTCTTTTTAATATTTTTTTTCCTCTTTATTGGTTTTTACGTTTTA
MAL7|MAL7P1.67              ATTGTCTTTTTAATATTTTTTTTCCTCTTTATTGGTTTTTACGTTTTA
su_gi_contig_5244           ------------------------------------------------
C03_Pf_Sau3A_T3_M_P23.ab1   ------------------------------------------------
C03_Pf_Sau3A_T3_M_P23_d.ab1 ------------------------------------------------

MAL7P1.67                   ATAAATATCAGCACACCAAAAATATATGAGGAAAAACAGTTAATAATA
MAL7|MAL7P1.67              ATAAATATCAGCACACCAAAAATATATGAGGAAAAACAGTTAATAATA
su_gi_contig_5244           ------------------------------------------------
C03_Pf_Sau3A_T3_M_P23.ab1   ------------------------------------------------
C03_Pf_Sau3A_T3_M_P23_d.ab1 ------------------------------------------------

MAL7P1.67                   AATAAAGAACATTAAAATGTAAAAGTATAATATAATATATATTGTGTG
MAL7|MAL7P1.67              AATAAAGAACATTAA---------------------------------
su_gi_contig_5244           ------------------------------------------------
C03_Pf_Sau3A_T3_M_P23.ab1   ------------------------------------------------
C03_Pf_Sau3A_T3_M_P23_d.ab1 ------------------------------------------------

MAL7P1.67                   ATGATATTTATATCACATAGTATTTTATAACAAAAGGATCTTTTTTAA
MAL7|MAL7P1.67              ------------------------------------------------
su_gi_contig_5244           ------------------------------------------------
C03_Pf_Sau3A_T3_M_P23.ab1   ------------------------------------------------
C03_Pf_Sau3A_T3_M_P23_d.ab1 ------------------------------------------------

MAL7P1.67                   AATTTCCAGACCTATTTTATTGTTAATATTTATATTTTGAATTAATTG
MAL7|MAL7P1.67              ------------------------------------------------
su_gi_contig_5244           ------------------------------------------------
C03_Pf_Sau3A_T3_M_P23.ab1   ------------------------------------------------
C03_Pf_Sau3A_T3_M_P23_d.ab1 ------------------------------------------------

MAL7P1.67                   TTATCAAGTCTTTTTTTTTTTTTTTTTCTTATTTTAAAAAGGTTTTTA
MAL7|MAL7P1.67              ------------------------------------------------
su_gi_contig_5244           ------------------------------------------------
C03_Pf_Sau3A_T3_M_P23.ab1   ------------------------------------------------
C03_Pf_Sau3A_T3_M_P23_d.ab1 ------------------------------------------------

MAL7P1.67                   TATTTGTAATAAAATAAAATGATTGATGTAATCGTAAAAGTATATATA
MAL7|MAL7P1.67              ------------------------------------------------
su_gi_contig_5244           ------------------------------------------------
C03_Pf_Sau3A_T3_M_P23.ab1   ------------------------------------------------
C03_Pf_Sau3A_T3_M_P23_d.ab1 ------------------------------------------------

MAL7P1.67                   TATATATATATATTAATATAAATATGTTTATGAATTTATATATTTTTA
MAL7|MAL7P1.67              ------------------------------------------------
su_gi_contig_5244           ------------------------------------------------
C03_Pf_Sau3A_T3_M_P23.ab1   ------------------------------------------------
C03_Pf_Sau3A_T3_M_P23_d.ab1 ------------------------------------------------

MAL7P1.67                   CATTAACTATGTTTATATTTATATATATTTATTTATTTATTTATTTAT
MAL7|MAL7P1.67              ------------------------------------------------
su_gi_contig_5244           ------------------------------------------------
C03_Pf_Sau3A_T3_M_P23.ab1   ------------------------------------------------
C03_Pf_Sau3A_T3_M_P23_d.ab1 ------------------------------------------------

MAL7P1.67                   TTATTCATCTATCCATATATCTATTTAATTTTTTTTCATTTCCTTCTT
MAL7|MAL7P1.67              ------------------------------------------------
su_gi_contig_5244           ------------------------------------------------
C03_Pf_Sau3A_T3_M_P23.ab1   ------------------------------------------------
C03_Pf_Sau3A_T3_M_P23_d.ab1 ------------------------------------------------

MAL7P1.67                   TTTTTTTTTTTTTTTTTTTTTTGTTTATACAAATTCATTAAAAAAAAA
MAL7|MAL7P1.67              ------------------------------------------------
su_gi_contig_5244           ------------------------------------------------
C03_Pf_Sau3A_T3_M_P23.ab1   ------------------------------------------------
C03_Pf_Sau3A_T3_M_P23_d.ab1 ------------------------------------------------

MAL7P1.67                   AATTTATAAATATATTCGAAAATAATAAAAAAAAAAATTATGTAATTT
MAL7|MAL7P1.67              ------------------------------------------------
su_gi_contig_5244           ------------------------------------------------
C03_Pf_Sau3A_T3_M_P23.ab1   ------------------------------------------------
C03_Pf_Sau3A_T3_M_P23_d.ab1 ------------------------------------------------

MAL7P1.67                   TCAGAATTAAAGGCAAATTGTTAAATAATGAGAGAATTATTGAAATAT
MAL7|MAL7P1.67              ------------------------------------------------
su_gi_contig_5244           ------------------------------------------------
C03_Pf_Sau3A_T3_M_P23.ab1   ------------------------------------------------
C03_Pf_Sau3A_T3_M_P23_d.ab1 ------------------------------------------------

MAL7P1.67                   AGGAAAATGTAGATACAAAAAAATAAAATAAAATAAGAATTAATGACA
MAL7|MAL7P1.67              ------------------------------------------------
su_gi_contig_5244           ------------------------------------------------
C03_Pf_Sau3A_T3_M_P23.ab1   ------------------------------------------------
C03_Pf_Sau3A_T3_M_P23_d.ab1 ------------------------------------------------

MAL7P1.67                   CATAAAAATTATTAACTTTGAAATAAATTTTGTTTTAAAAGACATTTG
MAL7|MAL7P1.67              ------------------------------------------------
su_gi_contig_5244           ------------------------------------------------
C03_Pf_Sau3A_T3_M_P23.ab1   ------------------------------------------------
C03_Pf_Sau3A_T3_M_P23_d.ab1 ------------------------------------------------

MAL7P1.67                   TACGATAAATATTATTATCTACATATTTTTTTAATTTTTGAGACTCTA
MAL7|MAL7P1.67              ------------------------------------------------
su_gi_contig_5244           ------------------------------------------------
C03_Pf_Sau3A_T3_M_P23.ab1   ------------------------------------------------
C03_Pf_Sau3A_T3_M_P23_d.ab1 ------------------------------------------------

MAL7P1.67                   CAAATTTTTGTATAGGTGTTTTCCAAGTATAAGGTGTAAAATCAGGTA
MAL7|MAL7P1.67              ------------------------------------------------
su_gi_contig_5244           ------------------------------------------------
C03_Pf_Sau3A_T3_M_P23.ab1   ------------------------------------------------
C03_Pf_Sau3A_T3_M_P23_d.ab1 ------------------------------------------------

MAL7P1.67                   CAACTTCTTCAGGTATTTTGGATATATTGGATCTGAAATTTTTTCTAC
MAL7|MAL7P1.67              ------------------------------------------------
su_gi_contig_5244           ------------------------------------------------
C03_Pf_Sau3A_T3_M_P23.ab1   ------------------------------------------------
C03_Pf_Sau3A_T3_M_P23_d.ab1 ------------------------------------------------

MAL7P1.67                   ATACCATGCTTCTTTTTTTTTGTATTTTTTGAATTCTATATTTATATT
MAL7|MAL7P1.67              ------------------------------------------------
su_gi_contig_5244           ------------------------------------------------
C03_Pf_Sau3A_T3_M_P23.ab1   ------------------------------------------------
C03_Pf_Sau3A_T3_M_P23_d.ab1 ------------------------------------------------

MAL7P1.67                   CATTTAGAATATTTTTAAACCAATAATCTGGCCAATGGCTAGTATAAT
MAL7|MAL7P1.67              ------------------------------------------------
su_gi_contig_5244           ------------------------------------------------
C03_Pf_Sau3A_T3_M_P23.ab1   ------------------------------------------------
C03_Pf_Sau3A_T3_M_P23_d.ab1 ------------------------------------------------

MAL7P1.67                   AATGAGGTGCAAAATGACAAACATATTTCTTTCCAGTCATTTTACATA
MAL7|MAL7P1.67              ------------------------------------------------
su_gi_contig_5244           ------------------------------------------------
C03_Pf_Sau3A_T3_M_P23.ab1   ------------------------------------------------
C03_Pf_Sau3A_T3_M_P23_d.ab1 ------------------------------------------------

MAL7P1.67                   AGGTTTTAATAGATACGATTTTATTTAAACATCTTTTTAATGCTTTAA
MAL7|MAL7P1.67              ------------------------------------------------
su_gi_contig_5244           ------------------------------------------------
C03_Pf_Sau3A_T3_M_P23.ab1   ------------------------------------------------
C03_Pf_Sau3A_T3_M_P23_d.ab1 ------------------------------------------------

MAL7P1.67                   TTCTACTCATCCATTTATTGGATCCACTAAATGATATTTTAACATTAT
MAL7|MAL7P1.67              ------------------------------------------------
su_gi_contig_5244           ------------------------------------------------
C03_Pf_Sau3A_T3_M_P23.ab1   ------------------------------------------------
C03_Pf_Sau3A_T3_M_P23_d.ab1 ------------------------------------------------

MAL7P1.67                   CTAACCCTAGAATATATGCTAAAGGTAAATATTTTCTATTGATTTTTA
MAL7|MAL7P1.67              ------------------------------------------------
su_gi_contig_5244           ------------------------------------------------
C03_Pf_Sau3A_T3_M_P23.ab1   ------------------------------------------------
C03_Pf_Sau3A_T3_M_P23_d.ab1 ------------------------------------------------

MAL7P1.67                   AACCTTTTCCTAATGGTCTTGGTATAATTTTGACATGTGAAGAATATT
MAL7|MAL7P1.67              ------------------------------------------------
su_gi_contig_5244           ------------------------------------------------
C03_Pf_Sau3A_T3_M_P23.ab1   ------------------------------------------------
C03_Pf_Sau3A_T3_M_P23_d.ab1 ------------------------------------------------

MAL7P1.67                   CTTGTCCACTTACAGGAAAATTGAGTATACAATTTTTATAATTGAAAT
MAL7|MAL7P1.67              ------------------------------------------------
su_gi_contig_5244           ------------------------------------------------
C03_Pf_Sau3A_T3_M_P23.ab1   ------------------------------------------------
C03_Pf_Sau3A_T3_M_P23_d.ab1 ------------------------------------------------

MAL7P1.67                   CAATAAAATCTAAATTACTAATAGAATTTAGTAGAGCACTATTCCGCG
MAL7|MAL7P1.67              ------------------------------------------------
su_gi_contig_5244           ------------------------------------------------
C03_Pf_Sau3A_T3_M_P23.ab1   ------------------------------------------------
C03_Pf_Sau3A_T3_M_P23_d.ab1 ------------------------------------------------

MAL7P1.67                   CTTCTTTTATATTTTTTCCAAACCCTACACCATATCCATAAACTCCTT
MAL7|MAL7P1.67              ------------------------------------------------
su_gi_contig_5244           ------------------------------------------------
C03_Pf_Sau3A_T3_M_P23.ab1   ------------------------------------------------
C03_Pf_Sau3A_T3_M_P23_d.ab1 ------------------------------------------------

MAL7P1.67                   TTCCATTTCCTATAATGATAACAATTCGTATGTAGTAAACCCGTCCAT
MAL7|MAL7P1.67              ------------------------------------------------
su_gi_contig_5244           ------------------------------------------------
C03_Pf_Sau3A_T3_M_P23.ab1   ------------------------------------------------
C03_Pf_Sau3A_T3_M_P23_d.ab1 ------------------------------------------------

MAL7P1.67                   CTGTAAAAAGAATAAATTTTTTTTTTTTTTTTTTTTTTGATGTGTAAT
MAL7|MAL7P1.67              ------------------------------------------------
su_gi_contig_5244           ------------------------------------------------
C03_Pf_Sau3A_T3_M_P23.ab1   ------------------------------------------------
C03_Pf_Sau3A_T3_M_P23_d.ab1 ------------------------------------------------

MAL7P1.67                   AATGTGTTATATGGAAGAAAAGATATATGTGATTATATTAAATAAATA
MAL7|MAL7P1.67              ------------------------------------------------
su_gi_contig_5244           ------------------------------------------------
C03_Pf_Sau3A_T3_M_P23.ab1   ------------------------------------------------
C03_Pf_Sau3A_T3_M_P23_d.ab1 ------------------------------------------------

MAL7P1.67                   TAAATAAATAAATAAATATATATATATATATATATATATATATATATA
MAL7|MAL7P1.67              ------------------------------------------------
su_gi_contig_5244           ------------------------------------------------
C03_Pf_Sau3A_T3_M_P23.ab1   ------------------------------------------------
C03_Pf_Sau3A_T3_M_P23_d.ab1 ------------------------------------------------

MAL7P1.67                   TATTTAATATTTCATTTCATTTATTTTTTATTTTTACCTTTGGTCATG
MAL7|MAL7P1.67              ------------------------------------------------
su_gi_contig_5244           ------------------------------------------------
C03_Pf_Sau3A_T3_M_P23.ab1   ------------------------------------------------
C03_Pf_Sau3A_T3_M_P23_d.ab1 ------------------------------------------------

MAL7P1.67                   CTCATCATACGCTTTACCTCCAATATG
MAL7|MAL7P1.67              ---------------------------
su_gi_contig_5244           ---------------------------
C03_Pf_Sau3A_T3_M_P23.ab1   ---------------------------
C03_Pf_Sau3A_T3_M_P23_d.ab1 ---------------------------

;

endblock;
