# Supplementary material for: cDNA sequences reveal considerable gene prediction inaccuracy in the Plasmodium falciparum genome
Source: BMC Genomics. 2007 Jul 27;8:255. doi: 10.1186/1471-2164-8-255 (PMC1978503; doi:10.1186/1471-2164-8-255)
Supplement: Additional file 3 — Genes with cDNA sequences not matching predicted CDS perfectly. Aligned cDNA and predicted CDS sequences can be viewed by double clicking the hyper-linked gene names in the Excel file. [file 1471-2164-8-255-S3.zip › MAL7P1.79.TXT]

#NEXUS

[!This data assembled using Sequencher, from Gene Codes Corporation.]
begin data;
   dimensions ntax=5 nchar=5998;
   format datatype=dna gap=- interleave=yes;
   matrix

MAL7P1.79                       TATAATGCAAGAATATTGGAAGCAATAAAAATGGTAATGCCTAAATTA
MAL7|MAL7P1.79                  ------------------------------------------------
su_gi_contig_2329               ------------------------------------------------
gi|15586194|gb|BI670810.1|BI670 ------------------------------------------------
gi|22792106|gb|BU495912.1|BU495 ------------------------------------------------

MAL7P1.79                       TAAATTGCAAATATGGAAATAATACATATATATATATATATATATATA
MAL7|MAL7P1.79                  ------------------------------------------------
su_gi_contig_2329               ------------------------------------------------
gi|15586194|gb|BI670810.1|BI670 ------------------------------------------------
gi|22792106|gb|BU495912.1|BU495 ------------------------------------------------

MAL7P1.79                       TACATGTTTGTATATTTTTACTTGTCCTTTTTTTTTTCTTTTTTTTTT
MAL7|MAL7P1.79                  ------------------------------------------------
su_gi_contig_2329               ------------------------------------------------
gi|15586194|gb|BI670810.1|BI670 ------------------------------------------------
gi|22792106|gb|BU495912.1|BU495 ------------------------------------------------

MAL7P1.79                       TTAGAGGTGGATAAAAATATATGAGCAGAAATTAAGAAACAAGGTAGA
MAL7|MAL7P1.79                  ------------------------------------------------
su_gi_contig_2329               ------------------------------------------------
gi|15586194|gb|BI670810.1|BI670 ------------------------------------------------
gi|22792106|gb|BU495912.1|BU495 ------------------------------------------------

MAL7P1.79                       CTTGCATTCAAAAAAATATATACACATATAAATATTTATGCATATATG
MAL7|MAL7P1.79                  ------------------------------------------------
su_gi_contig_2329               ------------------------------------------------
gi|15586194|gb|BI670810.1|BI670 ------------------------------------------------
gi|22792106|gb|BU495912.1|BU495 ------------------------------------------------

MAL7P1.79                       ATATTTTTCACCTTATATTATCAATACATATTTTTATTTACATTTTTG
MAL7|MAL7P1.79                  ------------------------------------------------
su_gi_contig_2329               ------------------------------------------------
gi|15586194|gb|BI670810.1|BI670 ------------------------------------------------
gi|22792106|gb|BU495912.1|BU495 ------------------------------------------------

MAL7P1.79                       TAGGAACTTGGATTAGTCTCGTAATAGATACATATATATATATATATA
MAL7|MAL7P1.79                  ------------------------------------------------
su_gi_contig_2329               ------------------------------------------------
gi|15586194|gb|BI670810.1|BI670 ------------------------------------------------
gi|22792106|gb|BU495912.1|BU495 ------------------------------------------------

MAL7P1.79                       TATATATATATATTTATTTATTTATTTATTTATTTATTCATACATTTT
MAL7|MAL7P1.79                  ------------------------------------------------
su_gi_contig_2329               ------------------------------------------------
gi|15586194|gb|BI670810.1|BI670 ------------------------------------------------
gi|22792106|gb|BU495912.1|BU495 ------------------------------------------------

MAL7P1.79                       ACGTTTCATTCTTCATTTTTATAATAAAGGAACAAAAAGGAAAACAAA
MAL7|MAL7P1.79                  ------------------------------------------------
su_gi_contig_2329               ------------------------------------------------
gi|15586194|gb|BI670810.1|BI670 ------------------------------------------------
gi|22792106|gb|BU495912.1|BU495 ------------------------------------------------

MAL7P1.79                       AACAGCAAAATACAATTAAGTGGTAAGTTAACATATATATGGATGTGC
MAL7|MAL7P1.79                  ------------------------------------------------
su_gi_contig_2329               ------------------------------------------------
gi|15586194|gb|BI670810.1|BI670 ------------------------------------------------
gi|22792106|gb|BU495912.1|BU495 ------------------------------------------------

MAL7P1.79                       TAGCATATTTTTTGGAGTTCACTCATTTTTTTTTTTTTTTTATTTTAT
MAL7|MAL7P1.79                  ------------------------------------------------
su_gi_contig_2329               ------------------------------------------------
gi|15586194|gb|BI670810.1|BI670 ------------------------------------------------
gi|22792106|gb|BU495912.1|BU495 ------------------------------------------------

MAL7P1.79                       AGACGATTTTGATGATGACGAATTTGAAGATGCCGATGTTGAAGAAAA
MAL7|MAL7P1.79                  ------------------------------------------------
su_gi_contig_2329               ------------------------------------------------
gi|15586194|gb|BI670810.1|BI670 ------------------------------------------------
gi|22792106|gb|BU495912.1|BU495 ------------------------------------------------

MAL7P1.79                       AGAAATAGTAGAAAGTAAGCTGACGTGAACCTTTTTTTTTTTTTTTTT
MAL7|MAL7P1.79                  ------------------------------------------------
su_gi_contig_2329               ------------------------------------------------
gi|15586194|gb|BI670810.1|BI670 ------------------------------------------------
gi|22792106|gb|BU495912.1|BU495 ------------------------------------------------

MAL7P1.79                       TTTTTTATTTATTTATTTGTTAATTTATTTATTTTTTTTTTTTTTTTC
MAL7|MAL7P1.79                  ------------------------------------------------
su_gi_contig_2329               ------------------------------------------------
gi|15586194|gb|BI670810.1|BI670 ------------------------------------------------
gi|22792106|gb|BU495912.1|BU495 ------------------------------------------------

MAL7P1.79                       TCATTTCTCTCAGTTCAAGAAGAAGTTGAAAATGATCCAGCCGAAGAA
MAL7|MAL7P1.79                  ------------------------------------------------
su_gi_contig_2329               ------------------------------------------------
gi|15586194|gb|BI670810.1|BI670 ------------------------------------------------
gi|22792106|gb|BU495912.1|BU495 ------------------------------------------------

MAL7P1.79                       GGTACATTTAATATATATATATATATATATTAATATATATATAATATA
MAL7|MAL7P1.79                  ------------------------------------------------
su_gi_contig_2329               ------------------------------------------------
gi|15586194|gb|BI670810.1|BI670 ------------------------------------------------
gi|22792106|gb|BU495912.1|BU495 ------------------------------------------------

MAL7P1.79                       TATATCTATTTTTTTTTTTTTTTTTTTTTTTTTTTTCCCCCCCTTGTT
MAL7|MAL7P1.79                  ------------------------------------------------
su_gi_contig_2329               ------------------------------------------------
gi|15586194|gb|BI670810.1|BI670 ------------------------------------------------
gi|22792106|gb|BU495912.1|BU495 ------------------------------------------------

MAL7P1.79                       TAGATGAATTAAATGACCTGGACAATATTTCTATAAGCGATTTAAGTG
MAL7|MAL7P1.79                  ------------------------------------------------
su_gi_contig_2329               ------------------------------------------------
gi|15586194|gb|BI670810.1|BI670 ------------------------------------------------
gi|22792106|gb|BU495912.1|BU495 ------------------------------------------------

MAL7P1.79                       ACGTTGACCCAGAAACGAATAATATTATAATAGGAGTTTGTGATAAGG
MAL7|MAL7P1.79                  ------------------------------------------------
su_gi_contig_2329               ------------------------------------------------
gi|15586194|gb|BI670810.1|BI670 ------------------------------------------------
gi|22792106|gb|BU495912.1|BU495 ------------------------------------------------

MAL7P1.79                       TATGTTTTGAAGATATAATTTTTTTTTTATGTGCATATAAAAAGGTGG
MAL7|MAL7P1.79                  ------------------------------------------------
su_gi_contig_2329               ------------------------------------------------
gi|15586194|gb|BI670810.1|BI670 ------------------------------------------------
gi|22792106|gb|BU495912.1|BU495 ------------------------------------------------

MAL7P1.79                       AAAGGAGTCACCATTTTGTTGTTTTAATATGTATATGTTATATATATG
MAL7|MAL7P1.79                  ------------------------------------------------
su_gi_contig_2329               ------------------------------------------------
gi|15586194|gb|BI670810.1|BI670 ------------------------------------------------
gi|22792106|gb|BU495912.1|BU495 ------------------------------------------------

MAL7P1.79                       TATATTTTTTTTATTTTTAAAAAATAGATATCTAAACCTTGTGGTAGA
MAL7|MAL7P1.79                  ------------------------------------------------
su_gi_contig_2329               ------------------------------------------------
gi|15586194|gb|BI670810.1|BI670 ------------------------------------------------
gi|22792106|gb|BU495912.1|BU495 ------------------------------------------------

MAL7P1.79                       AGAAATGTTGGAAGTAATTGGAAAATTAAACTGAAAGGAGGACTTATG
MAL7|MAL7P1.79                  ------------------------------------------------
su_gi_contig_2329               ------------------------------------------------
gi|15586194|gb|BI670810.1|BI670 ------------------------------------------------
gi|22792106|gb|BU495912.1|BU495 ------------------------------------------------

MAL7P1.79                       AAGGTAATTCAAATTTTAATTTTTTATTTTTTTTATATTTTTTTTATT
MAL7|MAL7P1.79                  ------------------------------------------------
su_gi_contig_2329               ------------------------------------------------
gi|15586194|gb|BI670810.1|BI670 ------------------------------------------------
gi|22792106|gb|BU495912.1|BU495 ------------------------------------------------

MAL7P1.79                       TTTTATTTTTTCTTTTCATCATTTAAATATTTACAATTTTAACAGATT
MAL7|MAL7P1.79                  ------------------------------------------------
su_gi_contig_2329               ------------------------------------------------
gi|15586194|gb|BI670810.1|BI670 ------------------------------------------------
gi|22792106|gb|BU495912.1|BU495 ------------------------------------------------

MAL7P1.79                       GATGGGAAGGAAATGTTTTTTCACGGTTTACAAGGAGAATTGGAATTT
MAL7|MAL7P1.79                  ------------------------------------------------
su_gi_contig_2329               ------------------------------------------------
gi|15586194|gb|BI670810.1|BI670 ------------------------------------------------
gi|22792106|gb|BU495912.1|BU495 ------------------------------------------------

MAL7P1.79                       TAAGATGATCAAGTTTAAAAATATGTATATAAGTATTTTTCCCTTTTT
MAL7|MAL7P1.79                  ------------------------------------------------
su_gi_contig_2329               ------------------------------------------------
gi|15586194|gb|BI670810.1|BI670 ------------------------------------------------
gi|22792106|gb|BU495912.1|BU495 ------------------------------------------------

MAL7P1.79                       TTTAAATATTTATATTATATCACTTTGACAAAATATATTTTTCACCAT
MAL7|MAL7P1.79                  ------------------------------------------------
su_gi_contig_2329               ------------------------------------------------
gi|15586194|gb|BI670810.1|BI670 ------------------------------------------------
gi|22792106|gb|BU495912.1|BU495 ------------------------------------------------

MAL7P1.79                       TCATATGTTATATAATACACATATGTATATTATATATATATATATATA
MAL7|MAL7P1.79                  ------------------------------------------------
su_gi_contig_2329               ------------------------------------------------
gi|15586194|gb|BI670810.1|BI670 ------------------------------------------------
gi|22792106|gb|BU495912.1|BU495 ------------------------------------------------

MAL7P1.79                       TATATATATATTTATTTATTTATTTATTATTTATTTTTTTTTTTTTTA
MAL7|MAL7P1.79                  ------------------------------------------------
su_gi_contig_2329               -----------------------------------------------A
gi|15586194|gb|BI670810.1|BI670 ------------------------------------------------
gi|22792106|gb|BU495912.1|BU495 ------------------------------------------------

MAL7P1.79                       TTTATTTATATTTTTTTTTTTTATTTATATTTTTTTAAAATCATTACC
MAL7|MAL7P1.79                  ------------------------------------------------
su_gi_contig_2329               TTTATTTATA-TTTTTTTTTTTATTTATATTTTTTTAAAATCATTACC
gi|15586194|gb|BI670810.1|BI670 ------------------------------------------------
gi|22792106|gb|BU495912.1|BU495 ------------------------------------------------

MAL7P1.79                       ACATAAAACATTATGATAAAAAATGTTAAAAATATAAGGTTAAAAAAA
MAL7|MAL7P1.79                  ------------ATGATAAAAAATGTTAAAAATATAAGGTTAAAAAAA
su_gi_contig_2329               ACATAAAACATTATGATAAAAAATGTTAAAAATATAAG----------
gi|15586194|gb|BI670810.1|BI670 ------------------------------------------------
gi|22792106|gb|BU495912.1|BU495 ------------------------------------------------

MAL7P1.79                       AAAAAAAAAAAAAATTGCATATATCTATATATAATAACAATCATTTTA
MAL7|MAL7P1.79                  AAAAAAAAAAAAAATTGCATATATCTATATATAATAACAATCATTTTA
su_gi_contig_2329               ------------------------------------------------
gi|15586194|gb|BI670810.1|BI670 ------------------------------------------------
gi|22792106|gb|BU495912.1|BU495 ------------------------------------------------

MAL7P1.79                       TGTAATGTGAATATGTACTTGTTACATCGTGAAGTTAGATAGATATAC
MAL7|MAL7P1.79                  TGTAATGTGAATAT----------------------------------
su_gi_contig_2329               ------------------------------------------------
gi|15586194|gb|BI670810.1|BI670 ------------------------------------------------
gi|22792106|gb|BU495912.1|BU495 ------------------------------------------------

MAL7P1.79                       TTATTTGTATATTATAGAATAAAATATTACATACACATATATATGATA
MAL7|MAL7P1.79                  ------------------------------------------------
su_gi_contig_2329               ------------------------------------------------
gi|15586194|gb|BI670810.1|BI670 ------------------------------------------------
gi|22792106|gb|BU495912.1|BU495 ------------------------------------------------

MAL7P1.79                       TATATGATATATATTATATATATGATATACATAAATAATATATATATT
MAL7|MAL7P1.79                  ------------------------------------------------
su_gi_contig_2329               ------------------------------------------------
gi|15586194|gb|BI670810.1|BI670 ------------------------------------------------
gi|22792106|gb|BU495912.1|BU495 ------------------------------------------------

MAL7P1.79                       TTTATATTTTATATTTTATATTTTCCTTAGTGTCATTGGTAATAACTT
MAL7|MAL7P1.79                  ------------------------------TGTCATTGGTAATAACTT
su_gi_contig_2329               ------------------------------TGTCATTGGTAATAACTT
gi|15586194|gb|BI670810.1|BI670 ------------------------------------------------
gi|22792106|gb|BU495912.1|BU495 ------------------------------------------------

MAL7P1.79                       AGATTCATTATCCCTAAGTTATTTTTTACAATGTAAAAAGTTAAATGT
MAL7|MAL7P1.79                  AGATTCATTATCCCTAAGTTATTTTTTACAATGTAAAAAGTTAAATGT
su_gi_contig_2329               AGATTCATTATCCCTAAGTTATTTTTTACAATGTAAAAAGTTAAATGT
gi|15586194|gb|BI670810.1|BI670 ------------------------------------------------
gi|22792106|gb|BU495912.1|BU495 ------------------------------------------------

MAL7P1.79                       GAACCTACTATTAACAAACAAAAGTACAAACTCTATAAATACCTATCA
MAL7|MAL7P1.79                  GAACCTACTATTAACAAACAAAAGTACAAACTCTATAAATACCTATCA
su_gi_contig_2329               GAACCTACTATTAACAAACAAAAGTACAAACTCTATAAATACCTATCA
gi|15586194|gb|BI670810.1|BI670 ------------------------------------------------
gi|22792106|gb|BU495912.1|BU495 ------------------------------------------------

MAL7P1.79                       TCATAAAAAAAATGTAATAGAAAAGGGACATTACACATTTGCTCTCAA
MAL7|MAL7P1.79                  TCATAAAAAAAATGTAATAGAAAAGGGACATTACACATTTGCTCTCAA
su_gi_contig_2329               TCATAAAAAAAATGTAATAGAAAAGGGACATTACACATTTGCTCTCAA
gi|15586194|gb|BI670810.1|BI670 ------------------------------------------------
gi|22792106|gb|BU495912.1|BU495 ------------------------------------------------

MAL7P1.79                       TGATGAGTCTTACTTATCTCTATCCCTTCTAAAAAGTTTACATTTAAA
MAL7|MAL7P1.79                  TGATGAGTCTTACTTATCTCTATCCCTTCTAAAAAGTTTACATTTAAA
su_gi_contig_2329               TGATGAGTCTTACTTATCTCTATCCCTTCTAAAAAGTTTACATTTAAA
gi|15586194|gb|BI670810.1|BI670 ---------------------GAGGCTTCTAAAAAGTTTACATTTAAA
gi|22792106|gb|BU495912.1|BU495 --------------------------TTCTAAAAAGTTTACATTTAAA

MAL7P1.79                       ACAAAAAGGTACACACACTTTTTATTATAAGAAATATTAAATTAACAT
MAL7|MAL7P1.79                  ACAAAAAG----------------------------------------
su_gi_contig_2329               ACAAAAAG----------------------------------------
gi|15586194|gb|BI670810.1|BI670 ACAAAAAG----------------------------------------
gi|22792106|gb|BU495912.1|BU495 ACAAAAAG----------------------------------------

MAL7P1.79                       AAATATAAACAAACATATATATATATATATATATATATATTATACTTT
MAL7|MAL7P1.79                  ------------------------------------------------
su_gi_contig_2329               ------------------------------------------------
gi|15586194|gb|BI670810.1|BI670 ------------------------------------------------
gi|22792106|gb|BU495912.1|BU495 ------------------------------------------------

MAL7P1.79                       TATCTTAATATGAGCTTCTTCTTTTTTTTTTTTTTATAATTCAAATTT
MAL7|MAL7P1.79                  ------------------------------------------------
su_gi_contig_2329               ------------------------------------------------
gi|15586194|gb|BI670810.1|BI670 ------------------------------------------------
gi|22792106|gb|BU495912.1|BU495 ------------------------------------------------

MAL7P1.79                       GTATACAATTCATATGATAATTAAATGAGAAATAATAATATGTACTTT
MAL7|MAL7P1.79                  ------------------------------------------------
su_gi_contig_2329               ------------------------------------------------
gi|15586194|gb|BI670810.1|BI670 ------------------------------------------------
gi|22792106|gb|BU495912.1|BU495 ------------------------------------------------

MAL7P1.79                       TGCTGCGTGTATTTACCTGAACAGTTCATGTGTATTATTATGTACATT
MAL7|MAL7P1.79                  ------------------------------------------------
su_gi_contig_2329               ------------------------------------------------
gi|15586194|gb|BI670810.1|BI670 ------------------------------------------------
gi|22792106|gb|BU495912.1|BU495 ------------------------------------------------

MAL7P1.79                       TTAATGTTTTCACCTGAACTGTTCATATGTATTATTATGTACATTTTA
MAL7|MAL7P1.79                  ------------------------------------------------
su_gi_contig_2329               ------------------------------------------------
gi|15586194|gb|BI670810.1|BI670 ------------------------------------------------
gi|22792106|gb|BU495912.1|BU495 ------------------------------------------------

MAL7P1.79                       ACATTTTTATATATTTACCTGTACCGTTCATATTTATAATATTAAAAT
MAL7|MAL7P1.79                  ------------------------------------------------
su_gi_contig_2329               ------------------------------------------------
gi|15586194|gb|BI670810.1|BI670 ------------------------------------------------
gi|22792106|gb|BU495912.1|BU495 ------------------------------------------------

MAL7P1.79                       ATGTATATATATATATATATATATATATATATATATATATATATTTAT
MAL7|MAL7P1.79                  ------------------------------------------------
su_gi_contig_2329               ------------------------------------------------
gi|15586194|gb|BI670810.1|BI670 ------------------------------------------------
gi|22792106|gb|BU495912.1|BU495 ------------------------------------------------

MAL7P1.79                       TTATTTATTTAAACACATTATTTGTTCATTTTCCCTTTTTTCCATTTT
MAL7|MAL7P1.79                  ------------------------------------------------
su_gi_contig_2329               ------------------------------------------------
gi|15586194|gb|BI670810.1|BI670 ------------------------------------------------
gi|22792106|gb|BU495912.1|BU495 ------------------------------------------------

MAL7P1.79                       TTCCCTTTTTTCCATTTTTTCCCTTTTTTCCCTTTTTTTCCTTATTTT
MAL7|MAL7P1.79                  ------------------------------------------------
su_gi_contig_2329               ------------------------------------------------
gi|15586194|gb|BI670810.1|BI670 ------------------------------------------------
gi|22792106|gb|BU495912.1|BU495 ------------------------------------------------

MAL7P1.79                       TCTTATTTTTATTCTTATTTTTTCTTGTCAGTGGTTGAACGTAATAGA
MAL7|MAL7P1.79                  -------------------------------TGGTTGAACGTAATAGA
su_gi_contig_2329               -------------------------------TGGTTGAACGTAATAGA
gi|15586194|gb|BI670810.1|BI670 -------------------------------TGGTTGAACGTAATAGA
gi|22792106|gb|BU495912.1|BU495 -------------------------------TGGTTGAACGTAATAGA

MAL7P1.79                       TATTCAAACAATGTTTCCTTTTTGGATGTGAAAGAAAGAAAGTACAAG
MAL7|MAL7P1.79                  TATTCAAACAATGTTTCCTTTTTGGATGTGAAAGAAAGAAAGTACAAG
su_gi_contig_2329               TATTCAAACAATGTTTCCTTTTTGGATGTGAAAGAAAGAAAGTACAAG
gi|15586194|gb|BI670810.1|BI670 TATTCAAACAATGTTTCCTTTTTGGATGTGAAAGAAAGAAAGTACAAG
gi|22792106|gb|BU495912.1|BU495 TATTCAAACAATGTTTCCTTTTTGGATGTGAAAGAAAGAAAGTACAAG

MAL7P1.79                       ATTAATAAATATTTATTTAGAATAATTTATAATTTGTTGAAGGATTAT
MAL7|MAL7P1.79                  ATTAATAAATATTTATTTAGAATAATTTATAATTTGTTGAAGGATTAT
su_gi_contig_2329               ATTAATAAATATTTATTTAGAATAATTTATAATTTGTTGAAGGATTAT
gi|15586194|gb|BI670810.1|BI670 ATTAATAAATATTTATTTAGAATAATTTATAATTTGTTGAAGGATTAT
gi|22792106|gb|BU495912.1|BU495 ATTAATAAATATTTATTTAGAATAATTTATAATTTGTTGAAGGATTAT

MAL7P1.79                       TTTTCCAATAAGTCTATAAATATTGGCAAGGTAATAATAGAAGTATAT
MAL7|MAL7P1.79                  TTTTCCAATAAGTCTATAAATATTGGCAAG------------------
su_gi_contig_2329               TTTTCCAATAAGTCTATAAATATTGGCAAG------------------
gi|15586194|gb|BI670810.1|BI670 TTTTCCAATAAGTCTATAAATATTGGCAAG------------------
gi|22792106|gb|BU495912.1|BU495 TTTTCCAATAAGTCTATAAATATTGGCAAG------------------

MAL7P1.79                       TATATGAGTACATGATGTATGTGTATAGTAAGAAATATATTTATAATA
MAL7|MAL7P1.79                  ------------------------------------------------
su_gi_contig_2329               ------------------------------------------------
gi|15586194|gb|BI670810.1|BI670 ------------------------------------------------
gi|22792106|gb|BU495912.1|BU495 ------------------------------------------------

MAL7P1.79                       TTTCATGTATTTATTTTATTTTGTTTTGGTTTATTTTTATTATTAATT
MAL7|MAL7P1.79                  ------------------------------------------------
su_gi_contig_2329               ------------------------------------------------
gi|15586194|gb|BI670810.1|BI670 ------------------------------------------------
gi|22792106|gb|BU495912.1|BU495 ------------------------------------------------

MAL7P1.79                       TTTTTGAAGAATGAAACTTTGAATAATTTTATACTTCAACATTTTGAT
MAL7|MAL7P1.79                  ---------AATGAAACTTTGAATAATTTTATACTTCAACATTTTGAT
su_gi_contig_2329               ------------------------------------------------
gi|15586194|gb|BI670810.1|BI670 ------------------------------------------------
gi|22792106|gb|BU495912.1|BU495 ------------------------------------------------

MAL7P1.79                       AAGAAAATATGTGACAATTTAATCGCTCCGTACTGTTACCATTATTTT
MAL7|MAL7P1.79                  AAGAAAATATGTGACAATTTAATCGCTCCGTACTGTTACCATTATTTT
su_gi_contig_2329               ------------------------------------------------
gi|15586194|gb|BI670810.1|BI670 ------------------------------------------------
gi|22792106|gb|BU495912.1|BU495 ------------------------------------------------

MAL7P1.79                       AATTACTCCCCCGAAAATGTGTTGATGAGGTATACATAAAAAAAAAAA
MAL7|MAL7P1.79                  AATTACTCCCCCGAAAATGTGTTGATGAG-------------------
su_gi_contig_2329               ------------------------------------------------
gi|15586194|gb|BI670810.1|BI670 ------------------------------------------------
gi|22792106|gb|BU495912.1|BU495 ------------------------------------------------

MAL7P1.79                       AATGTGAAGACAAGAAAGTGTGTATATAGTACATACATAACATACTGA
MAL7|MAL7P1.79                  ------------------------------------------------
su_gi_contig_2329               ------------------------------------------------
gi|15586194|gb|BI670810.1|BI670 ------------------------------------------------
gi|22792106|gb|BU495912.1|BU495 ------------------------------------------------

MAL7P1.79                       TAAAAGCATTTTTACTTTTTTTTTTATTATTTTATTTTATTTAATTTT
MAL7|MAL7P1.79                  ------------------------------------------------
su_gi_contig_2329               ------------------------------------------------
gi|15586194|gb|BI670810.1|BI670 ------------------------------------------------
gi|22792106|gb|BU495912.1|BU495 ------------------------------------------------

MAL7P1.79                       TTATTTGTTAGATCTTTCTTTCCTCAATTTGTTGAAAAGATCGAAGGT
MAL7|MAL7P1.79                  -----------ATCTTTCTTTCCTCAATTTGTTGAAAAGATCGAAGGT
su_gi_contig_2329               -----------ATCTTTCTTTCCTCAATTTGTTGAAAAGATCGAAGGT
gi|15586194|gb|BI670810.1|BI670 -----------ATCTTTCTTTCCTCAATTTTTTGAAAAGATCGAAGGT
gi|22792106|gb|BU495912.1|BU495 -----------ATCTTTCTTTCCTCAATTTGTTGAAAAGATCGAAGGT

MAL7P1.79                       AAGAAATCTTTAATAAAGTTCCTGTTTTCAAAAAAGGCTTCGTTATCA
MAL7|MAL7P1.79                  AAGAAATCTTTAATAAAGTTCCTGTTTTCAAAAAAGGCTTCGTTATCA
su_gi_contig_2329               AAGAAATCTTTAATAAAGTTCCTGTTTTCAAAAAAGGCTTCGTTATCA
gi|15586194|gb|BI670810.1|BI670 AAGAAATCTTTAATAAAGTTCCTGTTTTCAAAAAAGGCTTCGTTATCA
gi|22792106|gb|BU495912.1|BU495 AAGAAATCTTTAATAAAGTTCCTGTTTTCAAAAAAGGCTTCGTTATCA

MAL7P1.79                       TCTATTTCGAAGAAGCAAAAAATATTTCGATTTATGGGAGGAAACAAT
MAL7|MAL7P1.79                  TCTATTTCGAAGAAGCAAAAAATATTTCGATTTATGGGAGGAAACAAT
su_gi_contig_2329               TCTATTTCGAAGAAGCAAAAAATATTTCGATTTATGGGAGGAAACAAT
gi|15586194|gb|BI670810.1|BI670 TCTATTTCGAAGAAGCAAAAAATATTTCGATTTATGGGAGGAAACAAT
gi|22792106|gb|BU495912.1|BU495 TCTATTTCGAAGAAGCAAAAAATATTTCGATTTATGGGAGGAAACAAT

MAL7P1.79                       GTATTAACAAGGTATGGACAAGAAAGAAAGAAAGAAAGAAAAAAAAAG
MAL7|MAL7P1.79                  GTATTAACAAG-------------------------------------
su_gi_contig_2329               GTATTAACAAG-------------------------------------
gi|15586194|gb|BI670810.1|BI670 GTATTAACAAG-------------------------------------
gi|22792106|gb|BU495912.1|BU495 GTATTAACAAG-------------------------------------

MAL7P1.79                       AAAAAAGATGAAAAAGACATTTTATTTATACAAACATATATATATATA
MAL7|MAL7P1.79                  ------------------------------------------------
su_gi_contig_2329               ------------------------------------------------
gi|15586194|gb|BI670810.1|BI670 ------------------------------------------------
gi|22792106|gb|BU495912.1|BU495 ------------------------------------------------

MAL7P1.79                       TATATATATATATATATATATATATATATATGAACGTTATTTTATTTT
MAL7|MAL7P1.79                  ------------------------------------------------
su_gi_contig_2329               ------------------------------------------------
gi|15586194|gb|BI670810.1|BI670 ------------------------------------------------
gi|22792106|gb|BU495912.1|BU495 ------------------------------------------------

MAL7P1.79                       TTACTTTACTTTCATTTTTTCAGTACGTTAGTAGAACATTTAAAATTA
MAL7|MAL7P1.79                  -----------------------TACGTTAGTAGAACATTTAAAATTA
su_gi_contig_2329               -----------------------TACGTTAGTAGAACATTTAAAATTA
gi|15586194|gb|BI670810.1|BI670 -----------------------TACGTTAGTAGAACATTTAAAATTA
gi|22792106|gb|BU495912.1|BU495 -----------------------TACGTTAGTAGAACATTTAAAATTA

MAL7P1.79                       AAAGATAACATGAGAATAATAAACAATATTAATAATATTCAAATGAAA
MAL7|MAL7P1.79                  AAAGATAACATGAGAATAATAAACAATATTAATAATATTCAAATGAAA
su_gi_contig_2329               AAAGATAACATGAGAATAATAAACAATATTAATAATATTCAAATGAAA
gi|15586194|gb|BI670810.1|BI670 AAAGATAACATGAGAATAATAAACAATATTAATAATATTCAAATGAAA
gi|22792106|gb|BU495912.1|BU495 AAAGATAACATGAGAATAATAAACAATATTAATAATATTCAAATGAAA

MAL7P1.79                       GTGAAACAAAATAGGACAAGGGTAAAAAAATATAATACGAAAAAAGGA
MAL7|MAL7P1.79                  GTGAAACAAAATAGGACAAGGGTAAAAAAATATAATACGAAAAAAGGA
su_gi_contig_2329               GTGAAACAAAATAGGACAAGG---------------------------
gi|15586194|gb|BI670810.1|BI670 GTGAAACAAAATAGGACAAGG---------------------------
gi|22792106|gb|BU495912.1|BU495 GTGAAACAAAATAGGACAAGG---------------------------

MAL7P1.79                       ATAACATGTAATTGGTTCTATATATATATATATATATATATATTTATA
MAL7|MAL7P1.79                  ATAACAT-----------------------------------------
su_gi_contig_2329               ------------------------------------------------
gi|15586194|gb|BI670810.1|BI670 ------------------------------------------------
gi|22792106|gb|BU495912.1|BU495 ------------------------------------------------

MAL7P1.79                       TATATATATGTTCTTATTTATTATTTTTTTTTTTTTTTTTTTTGGTTA
MAL7|MAL7P1.79                  ------------------------------------------------
su_gi_contig_2329               ------------------------------------------------
gi|15586194|gb|BI670810.1|BI670 ------------------------------------------------
gi|22792106|gb|BU495912.1|BU495 ------------------------------------------------

MAL7P1.79                       GTTGTTGCTAGGTAGAGAAGTTATAAAATGCAATGAAATCATTTTATG
MAL7|MAL7P1.79                  -----------GTAGAGAAGTTATAAAATGCAATGAAATCATTTTATG
su_gi_contig_2329               -TTGTTGCTAGGTAGAGAAGTTATAAAATGCAATGAAATCATTTTATG
gi|15586194|gb|BI670810.1|BI670 -TTGTTGCTAG-------------------------------------
gi|22792106|gb|BU495912.1|BU495 -TTGTTGCTAGGTAGAGAAGTTATAAAATGCAATGAAATCATTTTATG

MAL7P1.79                       CCTCAATCCATCGGAATTAAAATATTTTTTAAAAAAGTCAAAATTGGA
MAL7|MAL7P1.79                  CCTCAATCCATCGGAATTAAAATATTTTTTAAAAAAGTCAAAATTGGA
su_gi_contig_2329               CCTCAATCCATCGGAATTAAAATATTTTTTAAAAAAGTCAAAATTGGA
gi|15586194|gb|BI670810.1|BI670 ------------------------------------------------
gi|22792106|gb|BU495912.1|BU495 CCTCAATCCATCGGAATTAAAATATTTTTTAAAAAAGTCAAAATTGGA

MAL7P1.79                       AAAAAAAAAAAAAAATATTTTGCTTCAATATTTATCAAAATATGATAC
MAL7|MAL7P1.79                  AAAAAAAAAAAAAAATATTTTGCTTCAATATTTATCAAAATATGATAC
su_gi_contig_2329               AAAAAAAAAAAAAAAAA-------------------------------
gi|15586194|gb|BI670810.1|BI670 ------------------------------------------------
gi|22792106|gb|BU495912.1|BU495 AAAAAAAAAAAAAAAAA-------------------------------

MAL7P1.79                       TAGCAAAATAAGGATAACAAATGTGTGTTTTAAAAAAAATGTATTGCC
MAL7|MAL7P1.79                  TAGCAAAATAAGGATAACAAATGTGTGTTTTAAAAAAAATGTATTGCC
su_gi_contig_2329               ------------------------------------------------
gi|15586194|gb|BI670810.1|BI670 ------------------------------------------------
gi|22792106|gb|BU495912.1|BU495 ------------------------------------------------

MAL7P1.79                       TTTATCTCATTCATTGGTAATATAAATAGGGATAGTATATACAAGTGT
MAL7|MAL7P1.79                  TTTATCTCATTCATTGG-------------------------------
su_gi_contig_2329               ------------------------------------------------
gi|15586194|gb|BI670810.1|BI670 ------------------------------------------------
gi|22792106|gb|BU495912.1|BU495 ------------------------------------------------

MAL7P1.79                       ATATATATATATATATATATATATATATATATTTTATTTATATGTGTG
MAL7|MAL7P1.79                  ------------------------------------------------
su_gi_contig_2329               ------------------------------------------------
gi|15586194|gb|BI670810.1|BI670 ------------------------------------------------
gi|22792106|gb|BU495912.1|BU495 ------------------------------------------------

MAL7P1.79                       TATTTATTAATTTCTTTTTTGTAGGAATCACTACTATTAATTAAAAAA
MAL7|MAL7P1.79                  -------------------------AATCACTACTATTAATTAAAAAA
su_gi_contig_2329               ------------------------------------------------
gi|15586194|gb|BI670810.1|BI670 ------------------------------------------------
gi|22792106|gb|BU495912.1|BU495 ------------------------------------------------

MAL7P1.79                       AATGAAAAACACAAAATAATTTCGCTATTATATGATAGTAATATATTC
MAL7|MAL7P1.79                  AATGAAAAACACAAAATAATTTCGCTATTATATGATAGTAATATATTC
su_gi_contig_2329               ------------------------------------------------
gi|15586194|gb|BI670810.1|BI670 ------------------------------------------------
gi|22792106|gb|BU495912.1|BU495 ------------------------------------------------

MAL7P1.79                       CCAAATTGTATTCCAATAGAGGAAGAGGATGATAAGGATATTTTTCAA
MAL7|MAL7P1.79                  CCAAATTGTATTCCAATAGAGGAAGAGGATGATAAGGATATTTTTCAA
su_gi_contig_2329               ------------------------------------------------
gi|15586194|gb|BI670810.1|BI670 ------------------------------------------------
gi|22792106|gb|BU495912.1|BU495 ------------------------------------------------

MAL7P1.79                       ACGCGGTAAAAATAAAATAATAAAATTATAAAGAATTATATAAAATTA
MAL7|MAL7P1.79                  ACGCG-------------------------------------------
su_gi_contig_2329               ------------------------------------------------
gi|15586194|gb|BI670810.1|BI670 ------------------------------------------------
gi|22792106|gb|BU495912.1|BU495 ------------------------------------------------

MAL7P1.79                       TATAAAATTATATATATATACATATTTACATCACAGACATGCATAAAT
MAL7|MAL7P1.79                  ------------------------------------------------
su_gi_contig_2329               ------------------------------------------------
gi|15586194|gb|BI670810.1|BI670 ------------------------------------------------
gi|22792106|gb|BU495912.1|BU495 ------------------------------------------------

MAL7P1.79                       ATATATGATATATATATATATATATAATATATGTATGTATTATGCTTA
MAL7|MAL7P1.79                  ------------------------------------------------
su_gi_contig_2329               ------------------------------------------------
gi|15586194|gb|BI670810.1|BI670 ------------------------------------------------
gi|22792106|gb|BU495912.1|BU495 ------------------------------------------------

MAL7P1.79                       AAAAATAATCCTTTTTACAGCTTAAGATTTTTAAGCAGAGAATGTGAC
MAL7|MAL7P1.79                  --------------------CTTAAGATTTTTAAGCAGAGAATGTGAC
su_gi_contig_2329               ------------------------------------------------
gi|15586194|gb|BI670810.1|BI670 ------------------------------------------------
gi|22792106|gb|BU495912.1|BU495 ------------------------------------------------

MAL7P1.79                       CACACCTTATCAAATATTGAAATAAATTACTTCCTTGAAAATGTTTTA
MAL7|MAL7P1.79                  CACACCTTATCAAATATTGAAATAAATTACTTCCTTGAAAATGTTTTA
su_gi_contig_2329               ------------------------------------------------
gi|15586194|gb|BI670810.1|BI670 ------------------------------------------------
gi|22792106|gb|BU495912.1|BU495 ------------------------------------------------

MAL7P1.79                       AAAATAAAAGAAAAACCAGATCTGGTAAAAATAAAATAAATAAATAAA
MAL7|MAL7P1.79                  AAAATAAAAGAAAAACCAGATCTGGT----------------------
su_gi_contig_2329               ------------------------------------------------
gi|15586194|gb|BI670810.1|BI670 ------------------------------------------------
gi|22792106|gb|BU495912.1|BU495 ------------------------------------------------

MAL7P1.79                       TAAATAGTATATAATATGAAAAAAATAATATACATAAATATATATATA
MAL7|MAL7P1.79                  ------------------------------------------------
su_gi_contig_2329               ------------------------------------------------
gi|15586194|gb|BI670810.1|BI670 ------------------------------------------------
gi|22792106|gb|BU495912.1|BU495 ------------------------------------------------

MAL7P1.79                       TATATATATATATATATATATATATATATATATCCATTTGTATATGTT
MAL7|MAL7P1.79                  ------------------------------------------------
su_gi_contig_2329               ------------------------------------------------
gi|15586194|gb|BI670810.1|BI670 ------------------------------------------------
gi|22792106|gb|BU495912.1|BU495 ------------------------------------------------

MAL7P1.79                       TTTTTTTTTAGGTTGTTGGAAATACACATCACGTCTTTGCATTTAATA
MAL7|MAL7P1.79                  -------------TGTTGGAAATACACATCACGTCTTTGCATTTAATA
su_gi_contig_2329               ------------------------------------------------
gi|15586194|gb|BI670810.1|BI670 ------------------------------------------------
gi|22792106|gb|BU495912.1|BU495 ------------------------------------------------

MAL7P1.79                       AAAATGTCGACGTGATATTCAAAAAACTAATTCACAAATATTTAAAGA
MAL7|MAL7P1.79                  AAAATGTCGACGTGATATTCAAAAAACTAATTCACAAATATTTAAAGA
su_gi_contig_2329               ------------------------------------------------
gi|15586194|gb|BI670810.1|BI670 ------------------------------------------------
gi|22792106|gb|BU495912.1|BU495 ------------------------------------------------

MAL7P1.79                       GGATAAAAATATTCTGGTCGTTTTGCTTTTTTAAAAATCTGGAATATT
MAL7|MAL7P1.79                  GGATAAAAATATTCTGGTCGTTTTGCTTTTTTAAAAATCTGGAATATT
su_gi_contig_2329               ------------------------------------------------
gi|15586194|gb|BI670810.1|BI670 ------------------------------------------------
gi|22792106|gb|BU495912.1|BU495 ------------------------------------------------

MAL7P1.79                       GTTTGCGACAAGCAAAGGAATTTAGCAAGTTATAAAAAAAATTAAACA
MAL7|MAL7P1.79                  GTTTGCGACAAGCAAAGGAATTTAGCAAGTTATAA-------------
su_gi_contig_2329               ------------------------------------------------
gi|15586194|gb|BI670810.1|BI670 ------------------------------------------------
gi|22792106|gb|BU495912.1|BU495 ------------------------------------------------

MAL7P1.79                       TGAAGAATAAGGAACAAAAAAATAAAGAATCACCATCAAATTTTATGT
MAL7|MAL7P1.79                  ------------------------------------------------
su_gi_contig_2329               ------------------------------------------------
gi|15586194|gb|BI670810.1|BI670 ------------------------------------------------
gi|22792106|gb|BU495912.1|BU495 ------------------------------------------------

MAL7P1.79                       GAACAGTTTTTTTAAAAACATACACATATAAATAAATAAATAAATAAA
MAL7|MAL7P1.79                  ------------------------------------------------
su_gi_contig_2329               ------------------------------------------------
gi|15586194|gb|BI670810.1|BI670 ------------------------------------------------
gi|22792106|gb|BU495912.1|BU495 ------------------------------------------------

MAL7P1.79                       TATATATATATATATATATATATATATATATATATATATATATATATA
MAL7|MAL7P1.79                  ------------------------------------------------
su_gi_contig_2329               ------------------------------------------------
gi|15586194|gb|BI670810.1|BI670 ------------------------------------------------
gi|22792106|gb|BU495912.1|BU495 ------------------------------------------------

MAL7P1.79                       TATATATAATATTTATATAGTATTATTGTTATGTGTATATATTATATT
MAL7|MAL7P1.79                  ------------------------------------------------
su_gi_contig_2329               ------------------------------------------------
gi|15586194|gb|BI670810.1|BI670 ------------------------------------------------
gi|22792106|gb|BU495912.1|BU495 ------------------------------------------------

MAL7P1.79                       TTTATAATTTTTTTCAAGTGAAAATAAAAATTCTCACTTTGTTATAAT
MAL7|MAL7P1.79                  ------------------------------------------------
su_gi_contig_2329               ------------------------------------------------
gi|15586194|gb|BI670810.1|BI670 ------------------------------------------------
gi|22792106|gb|BU495912.1|BU495 ------------------------------------------------

MAL7P1.79                       ATATATATAATACCTTTTTCTTTTTTTTAATGTTTGTTCTTTTTTTTT
MAL7|MAL7P1.79                  ------------------------------------------------
su_gi_contig_2329               ------------------------------------------------
gi|15586194|gb|BI670810.1|BI670 ------------------------------------------------
gi|22792106|gb|BU495912.1|BU495 ------------------------------------------------

MAL7P1.79                       TTTTTTTATATGTTTTAATTTGTCCCTGCTTTGTGTTTATTTATATAT
MAL7|MAL7P1.79                  ------------------------------------------------
su_gi_contig_2329               ------------------------------------------------
gi|15586194|gb|BI670810.1|BI670 ------------------------------------------------
gi|22792106|gb|BU495912.1|BU495 ------------------------------------------------

MAL7P1.79                       TTTAAAATACTCAAAAAAAAAAAAAAAAAAAAAAAAAAAAAAAAAAGC
MAL7|MAL7P1.79                  ------------------------------------------------
su_gi_contig_2329               ------------------------------------------------
gi|15586194|gb|BI670810.1|BI670 ------------------------------------------------
gi|22792106|gb|BU495912.1|BU495 ------------------------------------------------

MAL7P1.79                       CTATTTATATATATATATTATATATATATATATATATTTTATTTTATT
MAL7|MAL7P1.79                  ------------------------------------------------
su_gi_contig_2329               ------------------------------------------------
gi|15586194|gb|BI670810.1|BI670 ------------------------------------------------
gi|22792106|gb|BU495912.1|BU495 ------------------------------------------------

MAL7P1.79                       TTATTTTCTAATTCTTAATATATTTTTTCCTTTTTACGCTTAATAAAT
MAL7|MAL7P1.79                  ------------------------------------------------
su_gi_contig_2329               ------------------------------------------------
gi|15586194|gb|BI670810.1|BI670 ------------------------------------------------
gi|22792106|gb|BU495912.1|BU495 ------------------------------------------------

MAL7P1.79                       ATTTTCTATTATGTCATCCCCAAATAGTTAAAAAAAATAATAATAAAA
MAL7|MAL7P1.79                  ------------------------------------------------
su_gi_contig_2329               ------------------------------------------------
gi|15586194|gb|BI670810.1|BI670 ------------------------------------------------
gi|22792106|gb|BU495912.1|BU495 ------------------------------------------------

MAL7P1.79                       TAATAATATAGTAATTATATATATATAATATATATAACTATGTTAAGA
MAL7|MAL7P1.79                  ------------------------------------------------
su_gi_contig_2329               ------------------------------------------------
gi|15586194|gb|BI670810.1|BI670 ------------------------------------------------
gi|22792106|gb|BU495912.1|BU495 ------------------------------------------------

MAL7P1.79                       GGCCCTAGATGTCTCTACATATATTTATTTTTTGTATTTCTTCCTTTT
MAL7|MAL7P1.79                  ------------------------------------------------
su_gi_contig_2329               ------------------------------------------------
gi|15586194|gb|BI670810.1|BI670 ------------------------------------------------
gi|22792106|gb|BU495912.1|BU495 ------------------------------------------------

MAL7P1.79                       TCTTTTTGCTATATAAGAAATAATGATAATCGTTTTGTGTATATTGTG
MAL7|MAL7P1.79                  ------------------------------------------------
su_gi_contig_2329               ------------------------------------------------
gi|15586194|gb|BI670810.1|BI670 ------------------------------------------------
gi|22792106|gb|BU495912.1|BU495 ------------------------------------------------

MAL7P1.79                       AAATCGATAAGAAAGGGTCCTAATATAAAATTAAGATTGACAAAAGAT
MAL7|MAL7P1.79                  ------------------------------------------------
su_gi_contig_2329               ------------------------------------------------
gi|15586194|gb|BI670810.1|BI670 ------------------------------------------------
gi|22792106|gb|BU495912.1|BU495 ------------------------------------------------

MAL7P1.79                       GAAAAGCCTAATATAGATAATCATATAATAGATTATTTTAAAAATGTA
MAL7|MAL7P1.79                  ------------------------------------------------
su_gi_contig_2329               ------------------------------------------------
gi|15586194|gb|BI670810.1|BI670 ------------------------------------------------
gi|22792106|gb|BU495912.1|BU495 ------------------------------------------------

MAL7P1.79                       AGAGAACATTTTCCTTTCTTTAAAGAAAATAAATCGTTGATATATTTT
MAL7|MAL7P1.79                  ------------------------------------------------
su_gi_contig_2329               ------------------------------------------------
gi|15586194|gb|BI670810.1|BI670 ------------------------------------------------
gi|22792106|gb|BU495912.1|BU495 ------------------------------------------------

MAL7P1.79                       GATAGTGCAGCTACAACACACAAACCTAGTTGTGTGATAGAGGTAATA
MAL7|MAL7P1.79                  ------------------------------------------------
su_gi_contig_2329               ------------------------------------------------
gi|15586194|gb|BI670810.1|BI670 ------------------------------------------------
gi|22792106|gb|BU495912.1|BU495 ------------------------------------------------

MAL7P1.79                       AAATGAAGAAATAATATAATGAACATATATATATATATATATATATAT
MAL7|MAL7P1.79                  ------------------------------------------------
su_gi_contig_2329               ------------------------------------------------
gi|15586194|gb|BI670810.1|BI670 ------------------------------------------------
gi|22792106|gb|BU495912.1|BU495 ------------------------------------------------

MAL7P1.79                       ATATATATATATGAGATATATTTTATTTATCAATATATAATTTTTAAT
MAL7|MAL7P1.79                  ------------------------------------------------
su_gi_contig_2329               ------------------------------------------------
gi|15586194|gb|BI670810.1|BI670 ------------------------------------------------
gi|22792106|gb|BU495912.1|BU495 ------------------------------------------------

MAL7P1.79                       ATGTTAATTGAATGTGTATATTTTATTTTGTCTTTATAAAAGAAAGGA
MAL7|MAL7P1.79                  ------------------------------------------------
su_gi_contig_2329               ------------------------------------------------
gi|15586194|gb|BI670810.1|BI670 ------------------------------------------------
gi|22792106|gb|BU495912.1|BU495 ------------------------------------------------

MAL7P1.79                       AAGTTGATATGTTTGTCCTCTATGGACTCCTTTATCATAACATATATG
MAL7|MAL7P1.79                  ------------------------------------------------
su_gi_contig_2329               ------------------------------------------------
gi|15586194|gb|BI670810.1|BI670 ------------------------------------------------
gi|22792106|gb|BU495912.1|BU495 ------------------------------------------------

MAL7P1.79                       AATATATATAATATATATATATAATATATATATATATATATTTTTTTT
MAL7|MAL7P1.79                  ------------------------------------------------
su_gi_contig_2329               ------------------------------------------------
gi|15586194|gb|BI670810.1|BI670 ------------------------------------------------
gi|22792106|gb|BU495912.1|BU495 ------------------------------------------------

MAL7P1.79                       TTTTTTTTTTTTTTTTTTTTTTTTTTTTTTTTTTCAGAAAATGAGTGA
MAL7|MAL7P1.79                  ------------------------------------------------
su_gi_contig_2329               ------------------------------------------------
gi|15586194|gb|BI670810.1|BI670 ------------------------------------------------
gi|22792106|gb|BU495912.1|BU495 ------------------------------------------------

MAL7P1.79                       GTTTTATAAAAAGGAAAACTCGAATATTCATCGAGGAATTTACAAACT
MAL7|MAL7P1.79                  ------------------------------------------------
su_gi_contig_2329               ------------------------------------------------
gi|15586194|gb|BI670810.1|BI670 ------------------------------------------------
gi|22792106|gb|BU495912.1|BU495 ------------------------------------------------

MAL7P1.79                       AAGCCACAATGCCACAAATAATTATGAAAAGGTAAGAGAAACAATAAA
MAL7|MAL7P1.79                  ------------------------------------------------
su_gi_contig_2329               ------------------------------------------------
gi|15586194|gb|BI670810.1|BI670 ------------------------------------------------
gi|22792106|gb|BU495912.1|BU495 ------------------------------------------------

MAL7P1.79                       AGAATATATAAATTGTGAAAAGAATGACAATATAATATTTACGAATGG
MAL7|MAL7P1.79                  ------------------------------------------------
su_gi_contig_2329               ------------------------------------------------
gi|15586194|gb|BI670810.1|BI670 ------------------------------------------------
gi|22792106|gb|BU495912.1|BU495 ------------------------------------------------

MAL7P1.79                       AAGTACATATGGTTTAAATGTCGTATGTAAAATGATGATAGAGGAGAT
MAL7|MAL7P1.79                  ------------------------------------------------
su_gi_contig_2329               ------------------------------------------------
gi|15586194|gb|BI670810.1|BI670 ------------------------------------------------
gi|22792106|gb|BU495912.1|BU495 ------------------------------------------------

MAL7P1.79                       TATTAAAAAAGAAGAAGATGAAATATATTTATCCTACATGGAACATCA
MAL7|MAL7P1.79                  ------------------------------------------------
su_gi_contig_2329               ------------------------------------------------
gi|15586194|gb|BI670810.1|BI670 ------------------------------------------------
gi|22792106|gb|BU495912.1|BU495 ------------------------------------------------

MAL7P1.79                       TTCAAATATTATTCCCTGGCAAGAATATATAAATAAAGAAAAGAAAGG
MAL7|MAL7P1.79                  ------------------------------------------------
su_gi_contig_2329               ------------------------------------------------
gi|15586194|gb|BI670810.1|BI670 ------------------------------------------------
gi|22792106|gb|BU495912.1|BU495 ------------------------------------------------

MAL7P1.79                       TAGAATAAAATATGTTCCTTTAAATAAGAGTGGATATATAAATATA
MAL7|MAL7P1.79                  ----------------------------------------------
su_gi_contig_2329               ----------------------------------------------
gi|15586194|gb|BI670810.1|BI670 ----------------------------------------------
gi|22792106|gb|BU495912.1|BU495 ----------------------------------------------

;

endblock;
