# Supplementary material for: cDNA sequences reveal considerable gene prediction inaccuracy in the Plasmodium falciparum genome
Source: BMC Genomics. 2007 Jul 27;8:255. doi: 10.1186/1471-2164-8-255 (PMC1978503; doi:10.1186/1471-2164-8-255)
Supplement: Additional file 3 — Genes with cDNA sequences not matching predicted CDS perfectly. Aligned cDNA and predicted CDS sequences can be viewed by double clicking the hyper-linked gene names in the Excel file. [file 1471-2164-8-255-S3.zip › MAL7P1.83.TXT]

#NEXUS

[!This data assembled using Sequencher, from Gene Codes Corporation.]
begin data;
   dimensions ntax=4 nchar=5891;
   format datatype=dna gap=- interleave=yes;
   matrix

MAL7P1.83                 ATAAAATAATAATGTGTTACAAAAGTTTTTAAGATATATACGTATATA
MAL7|MAL7P1.83            ------------------------------------------------
su_gi_contig_10828        ------------------------------------------------
E06_PfLab1_L_Plate16b.ab1 ------------------------------------------------

MAL7P1.83                 TTACTGTATTGTTTTATAATTTTTTTTTTTTTTTTTTTTTGTGTGTAG
MAL7|MAL7P1.83            ------------------------------------------------
su_gi_contig_10828        ------------------------------------------------
E06_PfLab1_L_Plate16b.ab1 ------------------------------------------------

MAL7P1.83                 TCAGGATATTATCTTATTTACAAAATAATAAAATATAACAAGAACAAA
MAL7|MAL7P1.83            ------------------------------------------------
su_gi_contig_10828        ------------------------------------------------
E06_PfLab1_L_Plate16b.ab1 ------------------------------------------------

MAL7P1.83                 TTTTTATATCATATAAAAGAAGAAAATTATATGAAAATTTTGTTATAC
MAL7|MAL7P1.83            ------------------------------------------------
su_gi_contig_10828        ------------------------------------------------
E06_PfLab1_L_Plate16b.ab1 ------------------------------------------------

MAL7P1.83                 GGATGTAGCTTAACCTTTGTAGATTTATTGCTTAAGGTTTTTATATAA
MAL7|MAL7P1.83            ------------------------------------------------
su_gi_contig_10828        ------------------------------------------------
E06_PfLab1_L_Plate16b.ab1 ------------------------------------------------

MAL7P1.83                 TATACACTATATATAAACAAAAAAAAAAAAAAAAAAAAATTATATATT
MAL7|MAL7P1.83            ------------------------------------------------
su_gi_contig_10828        ------------------------------------------------
E06_PfLab1_L_Plate16b.ab1 ------------------------------------------------

MAL7P1.83                 ATGATAAGATAAGATATTATACTTATTTTATTTTATTTTATTTTTTTT
MAL7|MAL7P1.83            ------------------------------------------------
su_gi_contig_10828        ------------------------------------------------
E06_PfLab1_L_Plate16b.ab1 ------------------------------------------------

MAL7P1.83                 TTTTTTAAATGTAGAATTTTAATTTGATTGACATACAGTTGTTTTCTT
MAL7|MAL7P1.83            ------------------------------------------------
su_gi_contig_10828        ------------------------------------------------
E06_PfLab1_L_Plate16b.ab1 ------------------------------------------------

MAL7P1.83                 TTTTCTTATTAATTTCATACGTAAGAAAACAATACATATCAAAATAAG
MAL7|MAL7P1.83            ------------------------------------------------
su_gi_contig_10828        ------------------------------------------------
E06_PfLab1_L_Plate16b.ab1 ------------------------------------------------

MAL7P1.83                 ATATAAAATATATATATATATTTATATATTTATTTTACACTTTAGATT
MAL7|MAL7P1.83            ------------------------------------------------
su_gi_contig_10828        ------------------------------------------------
E06_PfLab1_L_Plate16b.ab1 ------------------------------------------------

MAL7P1.83                 ATTTTTGTGTACTCTGATTTGAATCTTCAAAAAATGGAAATCCTTTAT
MAL7|MAL7P1.83            ------------------------------------------------
su_gi_contig_10828        ------------------------------------------------
E06_PfLab1_L_Plate16b.ab1 ------------------------------------------------

MAL7P1.83                 GAATCAGTAAAAATGACAAATAAATAAATAAATATATATATATATATA
MAL7|MAL7P1.83            ------------------------------------------------
su_gi_contig_10828        ------------------------------------------------
E06_PfLab1_L_Plate16b.ab1 ------------------------------------------------

MAL7P1.83                 TATATATATATATATATATATATATAATTATGTTTTCATTTTAATTTT
MAL7|MAL7P1.83            ------------------------------------------------
su_gi_contig_10828        ------------------------------------------------
E06_PfLab1_L_Plate16b.ab1 ------------------------------------------------

MAL7P1.83                 ACAGATTGAAAATAGAATTCTGTATACGTACGTATCTTCTTTTCAATT
MAL7|MAL7P1.83            ------------------------------------------------
su_gi_contig_10828        ------------------------------------------------
E06_PfLab1_L_Plate16b.ab1 ------------------------------------------------

MAL7P1.83                 GAACAATAAAATGCCTGGAAAACCTTAAGGCATAAAAAATATAAGTAT
MAL7|MAL7P1.83            ------------------------------------------------
su_gi_contig_10828        ------------------------------------------------
E06_PfLab1_L_Plate16b.ab1 ------------------------------------------------

MAL7P1.83                 ATATATATATATTATATATATATATATATATATATATATATTTATTTA
MAL7|MAL7P1.83            ------------------------------------------------
su_gi_contig_10828        ------------------------------------------------
E06_PfLab1_L_Plate16b.ab1 ------------------------------------------------

MAL7P1.83                 TTTATTTTAAGATCTTTTTTACTTATTATATTCTTTAAAATTTACTAT
MAL7|MAL7P1.83            ------------------------------------------------
su_gi_contig_10828        ------------------------------------------------
E06_PfLab1_L_Plate16b.ab1 ------------------------------------------------

MAL7P1.83                 ATATTTTATTTTTATTTTTTATATTTTTTTATTTAACTTTTGAATGCA
MAL7|MAL7P1.83            ------------------------------------------------
su_gi_contig_10828        ------------------------------------------------
E06_PfLab1_L_Plate16b.ab1 ------------------------------------------------

MAL7P1.83                 ACTATTTTTGAATTCTTGGTTATCCCCAAAGCAAATATAATATTATTT
MAL7|MAL7P1.83            ------------------------------------------------
su_gi_contig_10828        ------------------------------------------------
E06_PfLab1_L_Plate16b.ab1 ------------------------------------------------

MAL7P1.83                 ATTTTATATATGTGTTTTAAATTAAGATTTATATTTAAGCGAACACTA
MAL7|MAL7P1.83            ------------------------------------------------
su_gi_contig_10828        ------------------------------------------------
E06_PfLab1_L_Plate16b.ab1 ------------------------------------------------

MAL7P1.83                 TAATGTAATACTATGCATATGATTTAATTTTTTTTTATTTATATTTTA
MAL7|MAL7P1.83            ------------------------------------------------
su_gi_contig_10828        ------------------------------------------------
E06_PfLab1_L_Plate16b.ab1 ------------------------------------------------

MAL7P1.83                 AACGTTAAATTAATACATATTAAAAATAAGGAAAAGGAAAAGAAAGAA
MAL7|MAL7P1.83            ------------------------------------------------
su_gi_contig_10828        ------------------------------------------------
E06_PfLab1_L_Plate16b.ab1 ------------------------------------------------

MAL7P1.83                 AAAAAAAAAAAAAAAAAAGGGAAAAAAATAAGAAAATAAAACAAACAA
MAL7|MAL7P1.83            ------------------------------------------------
su_gi_contig_10828        ------------------------------------------------
E06_PfLab1_L_Plate16b.ab1 ------------------------------------------------

MAL7P1.83                 AAAAAAAAAAAAAATAGAGAAAAAAAAAAAAAAAAAAGAGTTTATTTA
MAL7|MAL7P1.83            ------------------------------------------------
su_gi_contig_10828        ------------------------------------------------
E06_PfLab1_L_Plate16b.ab1 ------------------------------------------------

MAL7P1.83                 CAATTTATATATAAAATATATTAATAAAATATGTTGTAAAAGTAGCAT
MAL7|MAL7P1.83            ------------------------------------------------
su_gi_contig_10828        ------------------------------------------------
E06_PfLab1_L_Plate16b.ab1 ------------------------------------------------

MAL7P1.83                 TATATAAATATATATATATTATATATATATATATATATATATATATAT
MAL7|MAL7P1.83            ------------------------------------------------
su_gi_contig_10828        ------------------------------------------------
E06_PfLab1_L_Plate16b.ab1 ------------------------------------------------

MAL7P1.83                 ACATTTTGATGTGTTTTGTTTTTTACTTGGGAAAAAAGAAAAACAAAG
MAL7|MAL7P1.83            ------------------------------------------------
su_gi_contig_10828        ------------------------------------------------
E06_PfLab1_L_Plate16b.ab1 ------------------------------------------------

MAL7P1.83                 GGCTATGAGACATACATAATATGGAAAGTATACGTGGTATAAATTTTT
MAL7|MAL7P1.83            ------------------------------------------------
su_gi_contig_10828        ------------------------------------------------
E06_PfLab1_L_Plate16b.ab1 ------------------------------------------------

MAL7P1.83                 GTTTTATAATCATATGAGAATATAATAAAAATACAGTTTGCTGGGGTA
MAL7|MAL7P1.83            ------------------------------------------------
su_gi_contig_10828        ------------------------------------------------
E06_PfLab1_L_Plate16b.ab1 ------------------------------------------------

MAL7P1.83                 TAAGCATATGCACATAAAAATATATATATATATATATATATATATATA
MAL7|MAL7P1.83            ------------------------------------------------
su_gi_contig_10828        ------------------------------------------------
E06_PfLab1_L_Plate16b.ab1 ------------------------------------------------

MAL7P1.83                 TATATATATATGTATATATCATAATATTTATATATTTTATTTCATTTT
MAL7|MAL7P1.83            ------------------------------------------------
su_gi_contig_10828        ------------------------------------------------
E06_PfLab1_L_Plate16b.ab1 ------------------------------------------------

MAL7P1.83                 ATATTTTTCGTTATGGCAATGTTGGTAACGAGTAAATTGAACGAAGCG
MAL7|MAL7P1.83            ------------ATGGCAATGTTGGTAACGAGTAAATTGAACGAAGCG
su_gi_contig_10828        ------------------------------------------------
E06_PfLab1_L_Plate16b.ab1 ------------------------------------------------

MAL7P1.83                 CTATGTTGGTTAAGAGAAGAGTTCCATGAGATATTAACAGACATCGAC
MAL7|MAL7P1.83            CTATGTTGGTTAAGAGAAGAGTTCCATGAGATATTAACAGACATCGAC
su_gi_contig_10828        ------------------------------------------------
E06_PfLab1_L_Plate16b.ab1 ------------------------------------------------

MAL7P1.83                 TTTGAAAAGAGCGAATTCAATTTGAATGAATTATGTAAAATGATAAAT
MAL7|MAL7P1.83            TTTGAAAAGAGCGAATTCAATTTGAATGAATTATGTAAAATGATAAAT
su_gi_contig_10828        ------------------------------------------------
E06_PfLab1_L_Plate16b.ab1 ------------------------------------------------

MAL7P1.83                 AATAAAATAAAGAATAGTTTAAATAATATAAACCATATGAGTAGTATA
MAL7|MAL7P1.83            AATAAAATAAAGAATAGTTTAAATAATATAAACCATATGAGTAGTATA
su_gi_contig_10828        ------------------------------------------------
E06_PfLab1_L_Plate16b.ab1 ------------------------------------------------

MAL7P1.83                 TGTGATGAAAAATTTCTAGAGGATAAAGAAAAACAAGAATGTATAGAT
MAL7|MAL7P1.83            TGTGATGAAAAATTTCTAGAGGATAAAGAAAAACAAGAATGTATAGAT
su_gi_contig_10828        ------------------------------------------------
E06_PfLab1_L_Plate16b.ab1 ------------------------------------------------

MAL7P1.83                 AATAAAGATATAATAAGTTGGAATAATTTAAATTATTCTGTTTTTCAT
MAL7|MAL7P1.83            AATAAAGATATAATAAGTTGGAATAATTTAAATTATTCTGTTTTTCAT
su_gi_contig_10828        ------------------------------------------------
E06_PfLab1_L_Plate16b.ab1 ------------------------------------------------

MAL7P1.83                 TATGTAAATATATATAATAAAATTCATGAAGTTTTATTTATTGAAGAA
MAL7|MAL7P1.83            TATGTAAATATATATAATAAAATTCATGAAGTTTTATTTATTGAAGAA
su_gi_contig_10828        ------------------------------------------------
E06_PfLab1_L_Plate16b.ab1 ------------------------------------------------

MAL7P1.83                 GATGATTTTTATTATAATTATGATGAACATAATGTATATGTCAGAAAA
MAL7|MAL7P1.83            GATGATTTTTATTATAATTATGATGAACATAATGTATATGTCAGAAAA
su_gi_contig_10828        ------------------------------------------------
E06_PfLab1_L_Plate16b.ab1 ------------------------------------------------

MAL7P1.83                 AAGTTTTCACCAAATTTACTTTTCCATCCTTTAATATATACAATTGAT
MAL7|MAL7P1.83            AAGTTTTCACCAAATTTACTTTTCCATCCTTTAATATATACAATTGAT
su_gi_contig_10828        ------------------------------------------------
E06_PfLab1_L_Plate16b.ab1 ------------------------------------------------

MAL7P1.83                 TGTGCATATTTTAATTTCCTTCTTTCTTTTATTTCTGAAAGGAAAAGT
MAL7|MAL7P1.83            TGTGCATATTTTAATTTCCTTCTTTCTTTTATTTCTGAAAGGAAAAGT
su_gi_contig_10828        ------------------------------------------------
E06_PfLab1_L_Plate16b.ab1 ------------------------------------------------

MAL7P1.83                 AGTGATTCTTCATTTTGTTTTTTACCAAAGGAAGAATTAAAAACAAAC
MAL7|MAL7P1.83            AGTGATTCTTCATTTTGTTTTTTACCAAAGGAAGAATTAAAAACAAAC
su_gi_contig_10828        ------------------------------------------------
E06_PfLab1_L_Plate16b.ab1 ------------------------------------------------

MAL7P1.83                 GAAAGTATTAATTGTGGTGACGATACAAAATGTTGTCAAGATGTAATA
MAL7|MAL7P1.83            GAAAGTATTAATTGTGGTGACGATACAAAATGTTGTCAAGATGTAATA
su_gi_contig_10828        ------------------------------------------------
E06_PfLab1_L_Plate16b.ab1 ------------------------------------------------

MAL7P1.83                 AATAATCATCCTTTTGGAAATTATAATTTTAAGGAAAGTGAACATTCT
MAL7|MAL7P1.83            AATAATCATCCTTTTGGAAATTATAATTTTAAGGAAAGTGAACATTCT
su_gi_contig_10828        ------------------------------------------------
E06_PfLab1_L_Plate16b.ab1 ------------------------------------------------

MAL7P1.83                 CATAATTTGCACACACAAAAAAATTCACCTGAACAAGCAATAATAAAA
MAL7|MAL7P1.83            CATAATTTGCACACACAAAAAAATTCACCTGAACAAGCAATAATAAAA
su_gi_contig_10828        ------------------------------------------------
E06_PfLab1_L_Plate16b.ab1 ------------------------------------------------

MAL7P1.83                 AAAAGAAAAAAAAAGATAACCTATATTTATGACAACGATTATAATTTC
MAL7|MAL7P1.83            AAAAGAAAAAAAAAGATAACCTATATTTATGACAACGATTATAATTTC
su_gi_contig_10828        ------------------------------------------------
E06_PfLab1_L_Plate16b.ab1 ------------------------------------------------

MAL7P1.83                 AAACAAAATTTTATTATCACTAAAGAGGAATATGCAAACATTTGTAAA
MAL7|MAL7P1.83            AAACAAAATTTTATTATCACTAAAGAGGAATATGCAAACATTTGTAAA
su_gi_contig_10828        ------------------------------------------------
E06_PfLab1_L_Plate16b.ab1 ------------------------------------------------

MAL7P1.83                 GAGTTTTCAAAAGTGTATGATATTAAAAAGTACATAGATGATCAGTCT
MAL7|MAL7P1.83            GAGTTTTCAAAAGTGTATGATATTAAAAAGTACATAGATGATCAGTCT
su_gi_contig_10828        ------------------------------------------------
E06_PfLab1_L_Plate16b.ab1 ------------------------------------------------

MAL7P1.83                 GATGAGTTATACAATTTTGATAGGAAAGAGAGGTGTGCAGGTAAAGTG
MAL7|MAL7P1.83            GATGAGTTATACAATTTTGATAGGAAAGAGAGGTGTGCAGGTAAAGTG
su_gi_contig_10828        ------------------------------------------------
E06_PfLab1_L_Plate16b.ab1 ------------------------------------------------

MAL7P1.83                 GATAACACAAATGGGGGAAATAAGACAAATGAGCCAAATGAGCCAAAT
MAL7|MAL7P1.83            GATAACACAAATGGGGGAAATAAGACAAATGAGCCAAATGAGCCAAAT
su_gi_contig_10828        ------------------------------------------------
E06_PfLab1_L_Plate16b.ab1 ------------------------------------------------

MAL7P1.83                 GGGCCAAATGGACCAAATGAGCCAAATGAACCAAATGAGCCAAATATA
MAL7|MAL7P1.83            GGGCCAAATGGACCAAATGAGCCAAATGAACCAAATGAGCCAAATATA
su_gi_contig_10828        ------------------------------------------------
E06_PfLab1_L_Plate16b.ab1 ------------------------------------------------

MAL7P1.83                 CCATATGATAAAAACCATATGTTATATTTTGATGATAAGAAAGAAATT
MAL7|MAL7P1.83            CCATATGATAAAAACCATATGTTATATTTTGATGATAAGAAAGAAATT
su_gi_contig_10828        ------------------------------------------------
E06_PfLab1_L_Plate16b.ab1 ------------------------------------------------

MAL7P1.83                 ATTGACATAAAACAAAGTAGATACGATATGAAAAGATTGTATAAATTT
MAL7|MAL7P1.83            ATTGACATAAAACAAAGTAGATACGATATGAAAAGATTGTATAAATTT
su_gi_contig_10828        ------------------------------------------------
E06_PfLab1_L_Plate16b.ab1 ------------------------------------------------

MAL7P1.83                 AGTTTACAGAATAAAATATATATGATCGATAATAACTTGAATGAGAAA
MAL7|MAL7P1.83            AGTTTACAGAATAAAATATATATGATCGATAATAACTTGAATGAGAAA
su_gi_contig_10828        ------------------------------------------------
E06_PfLab1_L_Plate16b.ab1 ------------------------------------------------

MAL7P1.83                 ATAAAAACATATAATGGCGATATTACGAACATAAAGAGTCATGCTATT
MAL7|MAL7P1.83            ATAAAAACATATAATGGCGATATTACGAACATAAAGAGTCATGCTATT
su_gi_contig_10828        ------------------------------------------------
E06_PfLab1_L_Plate16b.ab1 ------------------------------------------------

MAL7P1.83                 GTTTTGTTTGCAAATAATAATTATAGATATTCGAAAGATATTTGTAAC
MAL7|MAL7P1.83            GTTTTGTTTGCAAATAATAATTATAGATATTCGAAAGATATTTGTAAC
su_gi_contig_10828        ------------------------------------------------
E06_PfLab1_L_Plate16b.ab1 ------------------------------------------------

MAL7P1.83                 AATTTATTTTCATCAAGTTTAATGAAATTAGAAGAAGAAGAGAAGTTT
MAL7|MAL7P1.83            AATTTATTTTCATCAAGTTTAATGAAATTAGAAGAAGAAGAGAAGTTT
su_gi_contig_10828        ------------------------------------------------
E06_PfLab1_L_Plate16b.ab1 ------------------------------------------------

MAL7P1.83                 GAAATAAAGAATAAAAAAAGTGGAGAAGTATATTTAACAAATAGTTAT
MAL7|MAL7P1.83            GAAATAAAGAATAAAAAAAGTGGAGAAGTATATTTAACAAATAGTTAT
su_gi_contig_10828        ------------------------------------------------
E06_PfLab1_L_Plate16b.ab1 ------------------------------------------------

MAL7P1.83                 GATAATATACATAAATATATATTACATATTATGTTACCTAAATATAAT
MAL7|MAL7P1.83            GATAATATACATAAATATATATTACATATTATGTTACCTAAATATAAT
su_gi_contig_10828        ------------------------------------------------
E06_PfLab1_L_Plate16b.ab1 ------------------------------------------------

MAL7P1.83                 AGTAAATTTATTTTAGCTACACATAATACTATGAATTTATGTGTTTAT
MAL7|MAL7P1.83            AGTAAATTTATTTTAGCTACACATAATACTATGAATTTATGTGTTTAT
su_gi_contig_10828        ------------------------------------------------
E06_PfLab1_L_Plate16b.ab1 ------------------------------------------------

MAL7P1.83                 GAAATTTTATATGTATGTTTTGAAAAAAAAATAGAAACCTTAACTATT
MAL7|MAL7P1.83            GAAATTTTATATGTATGTTTTGAAAAAAAAATAGAAACCTTAACTATT
su_gi_contig_10828        ------------------------------------------------
E06_PfLab1_L_Plate16b.ab1 ------------------------------------------------

MAL7P1.83                 CCAATAATCAATTTTCATATGTTCTTCCCAATAAATATATTCTTAATA
MAL7|MAL7P1.83            CCAATAATCAATTTTCATATGTTCTTCCCAATAAATATATTCTTAATA
su_gi_contig_10828        ------------------------------------------------
E06_PfLab1_L_Plate16b.ab1 ------------------------------------------------

MAL7P1.83                 ACATTATTAAAAAGTATACGTTCTCTAATTATGATCCCTCAATTTTAT
MAL7|MAL7P1.83            ACATTATTAAAAAGTATACGTTCTCTAATTATGATCCCTCAATTTTAT
su_gi_contig_10828        ------------------------------------------------
E06_PfLab1_L_Plate16b.ab1 ------------------------------------------------

MAL7P1.83                 AATACAATCAAAAGTATTATATTTGTAACGAAATCGAATCATATCTAT
MAL7|MAL7P1.83            AATACAATCAAAAGTATTATATTTGTAACGAAATCGAATCATATCTAT
su_gi_contig_10828        ------------------------------------------------
E06_PfLab1_L_Plate16b.ab1 ------------------------------------------------

MAL7P1.83                 TTCCTTCTATTGAAATATATGTCCATATTTTTCCCAAGAAATAATCAA
MAL7|MAL7P1.83            TTCCTTCTATTGAAATATATGTCCATATTTTTCCCAAGAAATAATCAA
su_gi_contig_10828        ------------------------------------------------
E06_PfLab1_L_Plate16b.ab1 ------------------------------------------------

MAL7P1.83                 GAAAGGTATCTCTCGACCAACATATCTATAGTGGGAAATAAATATGGG
MAL7|MAL7P1.83            GAAAGGTATCTCTCGACCAACATATCTATAGTGGGAAATAAATATGGG
su_gi_contig_10828        ------------------------------------------------
E06_PfLab1_L_Plate16b.ab1 ------------------------------------------------

MAL7P1.83                 GCCATTGATGTTCGGAATAGGAGCATCCGCATTTTTAGGAGTTTAAGG
MAL7|MAL7P1.83            GCCATTGATGTTCGGAATAGGAGCATCCGCATTTTTAGGAGTTTAAGG
su_gi_contig_10828        ------------------------------------------------
E06_PfLab1_L_Plate16b.ab1 ------------------------------------------------

MAL7P1.83                 CGAATAAGACGAAAAAAAAAATTTCATCAAATGGGAAATGTGGATAAT
MAL7|MAL7P1.83            CGAATAAGACGAAAAAAAAAATTTCATCAAATGGGAAATGTGGATAAT
su_gi_contig_10828        ------------------------------------------------
E06_PfLab1_L_Plate16b.ab1 ------------------------------------------------

MAL7P1.83                 ACCAATAACGTAGATAATATTAATAATATAGATAATACAAATAACATG
MAL7|MAL7P1.83            ACCAATAACGTAGATAATATTAATAATATAGATAATACAAATAACATG
su_gi_contig_10828        ------------------------------------------------
E06_PfLab1_L_Plate16b.ab1 ------------------------------------------------

MAL7P1.83                 GATAATATTAATAACGTAGATAATATTAATAATATAGATAATATTAAT
MAL7|MAL7P1.83            GATAATATTAATAACGTAGATAATATTAATAATATAGATAATATTAAT
su_gi_contig_10828        ------------------------------------------------
E06_PfLab1_L_Plate16b.ab1 ------------------------------------------------

MAL7P1.83                 AACATTGATAATACTAACAACATTGATAATACTAATAACATGAATAAC
MAL7|MAL7P1.83            AACATTGATAATACTAACAACATTGATAATACTAATAACATGAATAAC
su_gi_contig_10828        ------------------------------------------------
E06_PfLab1_L_Plate16b.ab1 ------------------------------------------------

MAL7P1.83                 AATATTGTTGTACAAGAAAAACTTCATTTATCAGACGATATACAATTT
MAL7|MAL7P1.83            AATATTGTTGTACAAGAAAAACTTCATTTATCAGACGATATACAATTT
su_gi_contig_10828        ------------------------------------------------
E06_PfLab1_L_Plate16b.ab1 ------------------------------------------------

MAL7P1.83                 TATAGTAATGATCATAAATTTAATATATATGAAAAAGAAAAAAAGAAC
MAL7|MAL7P1.83            TATAGTAATGATCATAAATTTAATATATATGAAAAAGAAAAAAAGAAC
su_gi_contig_10828        ------------------------------------------------
E06_PfLab1_L_Plate16b.ab1 ------------------------------------------------

MAL7P1.83                 GATTTTGAAAACTATTCATATAACAAAAGTTTGTCATCTTCATGTTAT
MAL7|MAL7P1.83            GATTTTGAAAACTATTCATATAACAAAAGTTTGTCATCTTCATGTTAT
su_gi_contig_10828        ------------------------------------------------
E06_PfLab1_L_Plate16b.ab1 ------------------------------------------------

MAL7P1.83                 ACATCCAATAATTCGATGTCTTATGAAACATCAGACGAATCGTCACAT
MAL7|MAL7P1.83            ACATCCAATAATTCGATGTCTTATGAAACATCAGACGAATCGTCACAT
su_gi_contig_10828        ------------------------------------------------
E06_PfLab1_L_Plate16b.ab1 ------------------------------------------------

MAL7P1.83                 AGTATTTCATTTTCATCATCCCATATATCCTACTCATCTTCTTCTTGT
MAL7|MAL7P1.83            AGTATTTCATTTTCATCATCCCATATATCCTACTCATCTTCTTCTTGT
su_gi_contig_10828        ------------------------------------------------
E06_PfLab1_L_Plate16b.ab1 ------------------------------------------------

MAL7P1.83                 TCCACAATTTTTAAACATGGAGATACCGACTTTATCAATTTAAAAGAT
MAL7|MAL7P1.83            TCCACAATTTTTAAACATGGAGATACCGACTTTATCAATTTAAAAGAT
su_gi_contig_10828        ------------------------------------------------
E06_PfLab1_L_Plate16b.ab1 ------------------------------------------------

MAL7P1.83                 GAAAAAGAAAGTCATAAAAATTTCTTTCATCTAAATCAAATAGAAAGA
MAL7|MAL7P1.83            GAAAAAGAAAGTCATAAAAATTTCTTTCATCTAAATCAAATAGAAAGA
su_gi_contig_10828        ------------------------------------------------
E06_PfLab1_L_Plate16b.ab1 ------------------------------------------------

MAL7P1.83                 AAAGAAGATTTCAATTTAGAAAACTGTATACGCTTAGCTTATATGTAT
MAL7|MAL7P1.83            AAAGAAGATTTCAATTTAGAAAACTGTATACGCTTAGCTTATATGTAT
su_gi_contig_10828        ------------------------------------------------
E06_PfLab1_L_Plate16b.ab1 ------------------------------------------------

MAL7P1.83                 GATAAAAAAAAGAAATTTGAGGAACTCAAAAAATATTATTTTATTTAT
MAL7|MAL7P1.83            GATAAAAAAAAGAAATTTGAGGAACTCAAAAAATATTATTTTATTTAT
su_gi_contig_10828        ----------------TTGAGGAACTCAAAAAATATTATTTTATTTAT
E06_PfLab1_L_Plate16b.ab1 ----------------TTGAGGAACTCAAAAAATATTATTTTATTTAT

MAL7P1.83                 GAATATGGATTAGATCAACTAGGTAGACCTACCATCGTGATAAATTTT
MAL7|MAL7P1.83            GAATATGGATTAGATCAACTAGGTAGACCTACCATCGTGATAAATTTT
su_gi_contig_10828        GAATATGGATTAGATCAACTAGGTAGACCTACCATCGTGATAAATTTT
E06_PfLab1_L_Plate16b.ab1 GAATATGGATTAGATCAACTAGGTAGACCTACCATCGTGATAAATTTT

MAL7P1.83                 GTTCACTTCCCGTTAGTATATGATAATCATTTATTATTTTTTTATTTA
MAL7|MAL7P1.83            GTTCACTTCCCGTTAGTATATGATAATCATTTATTATTTTTTTATTTA
su_gi_contig_10828        GTTCACTTCCCGTTAGTATATGATAATCATTTATTATTTTTTTATTTA
E06_PfLab1_L_Plate16b.ab1 GTTCACTTCCCGTTAGTATATGATAATCATTTATTATTTTTTTATTTA

MAL7P1.83                 ATATTTTATTTTAATAATATTATGAGAAACCATTTTGTACTTTTATTT
MAL7|MAL7P1.83            ATATTTTATTTTAATAATATTATGAGAAACCATTTTGTACTTTTATTT
su_gi_contig_10828        ATATTTTATTTTAATAATATTATGAGAAACCATTTTGTACTTTTATTT
E06_PfLab1_L_Plate16b.ab1 ATATTTTATTTTAATAATATTATGAGAAACCATTTTGTACTTTTATTT

MAL7P1.83                 ATTTTTTCTGAAAACATTTCTACGAACATTACCAGTATCTTATCTCTT
MAL7|MAL7P1.83            ATTTTTTCTGAAAACATTTCTACGAACATTACCAGTATCTTATCTCTT
su_gi_contig_10828        ATTTTTTCTGAAAACATTTCTACGAACATTACCAGTATCTTATCTCTT
E06_PfLab1_L_Plate16b.ab1 ATTTTTTCTGAAAACATTTCTACGAACATTACCAGTATCTTATCTCTT

MAL7P1.83                 TTTAAGGATATTTTTCAACTCATACAAGAATTTTTAAAAAACTTAAAA
MAL7|MAL7P1.83            TTTAAGGATATTTTTCAACTCATACAAGAATTTTTAAAAAACTTAAAA
su_gi_contig_10828        TTTAAGGATATTTTTCAACTCATACAAGAATTTTTAAAAAACTTAAAA
E06_PfLab1_L_Plate16b.ab1 TTTAAGGATATTTTTCAACTCATACAAGAATTTTTAAAAAACTTAAAA

MAL7P1.83                 ATCGTTTACTTTTTTAATTATTCCTTAATGTTTAAATTTTTTATATAT
MAL7|MAL7P1.83            ATCGTTTACTTTTTTAATTATTCCTTAATGTTTAAATTTTTTATATAT
su_gi_contig_10828        ATCGTTTACTTTTTTAATTATTCCTTAATGTTTAAATTTTTTATATAT
E06_PfLab1_L_Plate16b.ab1 ATCGTTTACTTTTTTAATTATTCCTTAATGTTTAAATTTTTTATATAT

MAL7P1.83                 GTCTTATATCCTTTTATACCTGCGACCATATACGAGAACATTATTTAT
MAL7|MAL7P1.83            GTCTTATATCCTTTTATACCTGCGACCATATACGAGAACATTATTTAT
su_gi_contig_10828        GTCTTATATCCTTTTATACCTGCGACCATATACGAGAACATTATTTAT
E06_PfLab1_L_Plate16b.ab1 GTCTTATATCCTTTTATACCTGCGACCATATACGAGAACATTATTTAT

MAL7P1.83                 TTGAACGACACGACAGTGAGTGACGGGGGGCCCCCAAAAAAAAAAAAA
MAL7|MAL7P1.83            TTGAACGACACGACAGTGAGTGACGGGGGGCCCCCAAAAAAAAAAAAA
su_gi_contig_10828        TTGAACGACACGACA---------------------------------
E06_PfLab1_L_Plate16b.ab1 TTGAACGACACGACA---------------------------------

MAL7P1.83                 AAAAAAAAAAAAAATATATATATATATATATATATATATGTATGTATT
MAL7|MAL7P1.83            AAAAAAAAAAAAAATATATATATATATATATATATATAT---------
su_gi_contig_10828        ------------------------------------------------
E06_PfLab1_L_Plate16b.ab1 ------------------------------------------------

MAL7P1.83                 GTAAGTGTGAATGCGTTTTTATATGCCTAACTATGGACCAAAATATGT
MAL7|MAL7P1.83            ------------------------------------------------
su_gi_contig_10828        ------------------------------------------------
E06_PfLab1_L_Plate16b.ab1 ------------------------------------------------

MAL7P1.83                 AATATATATATTTTTTTTTTTTAGGAATTATCCAAACATTTTGACGTG
MAL7|MAL7P1.83            ------------------------GAATTATCCAAACATTTTGACGTG
su_gi_contig_10828        ------------------------GAATTATCCAAACATTTTGACGTG
E06_PfLab1_L_Plate16b.ab1 ------------------------GAATTATCCAAACATTTTGACGTG

MAL7P1.83                 AAAAAGGTTTTGGAAAGATGCTAAAAAATATGAAAGTAACTAAGTTGT
MAL7|MAL7P1.83            AAAAAGGTTTTGGAAAGATGCTAA------------------------
su_gi_contig_10828        AAAAAGGTTTTGGAAAGATGCTAAAAAATATGAAAGTAACTAAGTTGT
E06_PfLab1_L_Plate16b.ab1 AAAAAGGTTTTGGAAAGATGCTAAAAAATATGAAAGTAACTAAGTTGT

MAL7P1.83                 TATTGATAACAAATATTTAATTCAAATTAAGAAAACATAAAAAAAAAT
MAL7|MAL7P1.83            ------------------------------------------------
su_gi_contig_10828        TATTGATAACAAATATTTAATTCAAATTAAGAAAACATAAAAAAAAAT
E06_PfLab1_L_Plate16b.ab1 TATTGATAACAAATATTTAATTCAAATTAAGAAAACATAAAAAAAAAT

MAL7P1.83                 AACATAAAATAAATATATACATATATATATGTAATATATATATATATG
MAL7|MAL7P1.83            ------------------------------------------------
su_gi_contig_10828        AACATAAAATAAATATATACATATATATATGTAATATATATATATATG
E06_PfLab1_L_Plate16b.ab1 AACATAAAATAAATATATACATATATATATGTAATATATATATATATG

MAL7P1.83                 TATATTTTTTTTTTTTTTTTTTTTTGTGAACATGTTTATGTAATATTA
MAL7|MAL7P1.83            ------------------------------------------------
su_gi_contig_10828        TATATTTTTTTTTTTTTTTTTTT-------------------------
E06_PfLab1_L_Plate16b.ab1 TATATTTTTTTTTTTTTTTTTTT-------------------------

MAL7P1.83                 TGTATACTTAAAAAAAAAAAAAAATAAAAAATAAAAAAATATGCACAT
MAL7|MAL7P1.83            ------------------------------------------------
su_gi_contig_10828        ------------------------------------------------
E06_PfLab1_L_Plate16b.ab1 ------------------------------------------------

MAL7P1.83                 ATGTAAAAGTATACATATATATATATATATATATATATATATATATGC
MAL7|MAL7P1.83            ------------------------------------------------
su_gi_contig_10828        ------------------------------------------------
E06_PfLab1_L_Plate16b.ab1 ------------------------------------------------

MAL7P1.83                 TTATCTTTTATTTTTTGAAATAACTTTATTTTTTGAACAAGGAGGTGA
MAL7|MAL7P1.83            ------------------------------------------------
su_gi_contig_10828        ------------------------------------------------
E06_PfLab1_L_Plate16b.ab1 ------------------------------------------------

MAL7P1.83                 AGGACCTAATTAATATATTATTGGAAAAACCATCAGTACTTTGATTAT
MAL7|MAL7P1.83            ------------------------------------------------
su_gi_contig_10828        ------------------------------------------------
E06_PfLab1_L_Plate16b.ab1 ------------------------------------------------

MAL7P1.83                 TTTCTTGTTTTTCTTTTTTCGTTTTTCTTAATTTCTCTGCCCACTCAT
MAL7|MAL7P1.83            ------------------------------------------------
su_gi_contig_10828        ------------------------------------------------
E06_PfLab1_L_Plate16b.ab1 ------------------------------------------------

MAL7P1.83                 CATCACAGTATTCTCTCTGTACGAGGCTGGTGTTGGCCAGAATGTTCG
MAL7|MAL7P1.83            ------------------------------------------------
su_gi_contig_10828        ------------------------------------------------
E06_PfLab1_L_Plate16b.ab1 ------------------------------------------------

MAL7P1.83                 ACGAGCCTAAAAAGATAAATATAAATATATACATATAAATATATATAT
MAL7|MAL7P1.83            ------------------------------------------------
su_gi_contig_10828        ------------------------------------------------
E06_PfLab1_L_Plate16b.ab1 ------------------------------------------------

MAL7P1.83                 ATAAATATATACATATAAATATATATATATAAATATATACATATATAT
MAL7|MAL7P1.83            ------------------------------------------------
su_gi_contig_10828        ------------------------------------------------
E06_PfLab1_L_Plate16b.ab1 ------------------------------------------------

MAL7P1.83                 ATATAAATATATATATATATATATATATATATTTATTTATTTATTTAG
MAL7|MAL7P1.83            ------------------------------------------------
su_gi_contig_10828        ------------------------------------------------
E06_PfLab1_L_Plate16b.ab1 ------------------------------------------------

MAL7P1.83                 ATATATTTGTTCATATACACTCAGACATTCTGTTCTTACCATATATAT
MAL7|MAL7P1.83            ------------------------------------------------
su_gi_contig_10828        ------------------------------------------------
E06_PfLab1_L_Plate16b.ab1 ------------------------------------------------

MAL7P1.83                 AAGCTGTCATGTTGAAAAAATTATTTCTTTTGACGTCGAAATTTTTGT
MAL7|MAL7P1.83            ------------------------------------------------
su_gi_contig_10828        ------------------------------------------------
E06_PfLab1_L_Plate16b.ab1 ------------------------------------------------

MAL7P1.83                 TTAACATAAAAGGAGAAGAGATATTTTCTTCTTTATCAAGATATTTAA
MAL7|MAL7P1.83            ------------------------------------------------
su_gi_contig_10828        ------------------------------------------------
E06_PfLab1_L_Plate16b.ab1 ------------------------------------------------

MAL7P1.83                 TTTCAGTTTGTTTTTGCTTATTTTCATTATTCGATTTAGGAAGATGTG
MAL7|MAL7P1.83            ------------------------------------------------
su_gi_contig_10828        ------------------------------------------------
E06_PfLab1_L_Plate16b.ab1 ------------------------------------------------

MAL7P1.83                 GTATATTTTCTTTATATTTAAGAACAACCGATTCTACTTTTATTTCTT
MAL7|MAL7P1.83            ------------------------------------------------
su_gi_contig_10828        ------------------------------------------------
E06_PfLab1_L_Plate16b.ab1 ------------------------------------------------

MAL7P1.83                 TTTTTAACATTTTTATAAGTAAATGTTTCATTTTTACTTTTTCCATTT
MAL7|MAL7P1.83            ------------------------------------------------
su_gi_contig_10828        ------------------------------------------------
E06_PfLab1_L_Plate16b.ab1 ------------------------------------------------

MAL7P1.83                 TTTTACATGTTATAACAAGAACTCCTATGCCTTCTTTTTTTTTATCGT
MAL7|MAL7P1.83            ------------------------------------------------
su_gi_contig_10828        ------------------------------------------------
E06_PfLab1_L_Plate16b.ab1 ------------------------------------------------

MAL7P1.83                 GATTACCATCGGCATGGTGTTTTTCATCATGATTTAGACAATCTTTAG
MAL7|MAL7P1.83            ------------------------------------------------
su_gi_contig_10828        ------------------------------------------------
E06_PfLab1_L_Plate16b.ab1 ------------------------------------------------

MAL7P1.83                 AATTATTTTTTGAATGATCTACTGGTTCATTTTTTGAATGATCTACTG
MAL7|MAL7P1.83            ------------------------------------------------
su_gi_contig_10828        ------------------------------------------------
E06_PfLab1_L_Plate16b.ab1 ------------------------------------------------

MAL7P1.83                 GTTCATTTTTTGAATGATCTACTGGTTCATTTTTTGAATGATCTACTG
MAL7|MAL7P1.83            ------------------------------------------------
su_gi_contig_10828        ------------------------------------------------
E06_PfLab1_L_Plate16b.ab1 ------------------------------------------------

MAL7P1.83                 ATTCATTTTTTGAATGATCTACTGATTCATTTTTTGAATGATCTACTG
MAL7|MAL7P1.83            ------------------------------------------------
su_gi_contig_10828        ------------------------------------------------
E06_PfLab1_L_Plate16b.ab1 ------------------------------------------------

MAL7P1.83                 GTTCATTTTTTGAATGATCTACTGGTTCATTTTTTGAATGATCTTCTG
MAL7|MAL7P1.83            ------------------------------------------------
su_gi_contig_10828        ------------------------------------------------
E06_PfLab1_L_Plate16b.ab1 ------------------------------------------------

MAL7P1.83                 ATTCATTTTTTGAATGATCTACTGGTTCATTTTTTGAATGATCTTCTG
MAL7|MAL7P1.83            ------------------------------------------------
su_gi_contig_10828        ------------------------------------------------
E06_PfLab1_L_Plate16b.ab1 ------------------------------------------------

MAL7P1.83                 ATTCATTTTTTGAATGATCTACTGATTCATTTTTTGAATGATCTACTG
MAL7|MAL7P1.83            ------------------------------------------------
su_gi_contig_10828        ------------------------------------------------
E06_PfLab1_L_Plate16b.ab1 ------------------------------------------------

MAL7P1.83                 ATTCATTTTTTGAATGATCTACTGATTCATTTTTTGAATGATCTACTG
MAL7|MAL7P1.83            ------------------------------------------------
su_gi_contig_10828        ------------------------------------------------
E06_PfLab1_L_Plate16b.ab1 ------------------------------------------------

MAL7P1.83                 GTTCATTTTTTAGATAACCTCTGTCCTCATAATTCCTTTTTTCATTTG
MAL7|MAL7P1.83            ------------------------------------------------
su_gi_contig_10828        ------------------------------------------------
E06_PfLab1_L_Plate16b.ab1 ------------------------------------------------

MAL7P1.83                 TATGTTGTGTTCCTGTAAGCTCTTTGCCTTGATTTGAGTCTATCACAC
MAL7|MAL7P1.83            ------------------------------------------------
su_gi_contig_10828        ------------------------------------------------
E06_PfLab1_L_Plate16b.ab1 ------------------------------------------------

MAL7P1.83                 CATTATGACAAATTTTAATTTTTGATCCTTGGTTTTTTTTTTTTTCAA
MAL7|MAL7P1.83            ------------------------------------------------
su_gi_contig_10828        ------------------------------------------------
E06_PfLab1_L_Plate16b.ab1 ------------------------------------------------

MAL7P1.83                 TATTATGTTTATTAGAAATATTAGGGTTATATATA
MAL7|MAL7P1.83            -----------------------------------
su_gi_contig_10828        -----------------------------------
E06_PfLab1_L_Plate16b.ab1 -----------------------------------

;

endblock;
