# Supplementary material for: cDNA sequences reveal considerable gene prediction inaccuracy in the Plasmodium falciparum genome
Source: BMC Genomics. 2007 Jul 27;8:255. doi: 10.1186/1471-2164-8-255 (PMC1978503; doi:10.1186/1471-2164-8-255)
Supplement: Additional file 3 — Genes with cDNA sequences not matching predicted CDS perfectly. Aligned cDNA and predicted CDS sequences can be viewed by double clicking the hyper-linked gene names in the Excel file. [file 1471-2164-8-255-S3.zip › MAL7P1.84.TXT]

#NEXUS

[!This data assembled using Sequencher, from Gene Codes Corporation.]
begin data;
   dimensions ntax=4 nchar=4472;
   format datatype=dna gap=- interleave=yes;
   matrix

MAL7P1.84                       TATATATATATATATATATAATTTTATGAAAGAAAAAAGAAAAAAAAG
MAL7|MAL7P1.84                  ------------------------------------------------
su_gi_contig_7791               ------------------------------------------------
gi|21255223|gb|BQ452111.1|BQ452 ------------------------------------------------

MAL7P1.84                       AAAAGAATTTAAGAAGTTGTTAATATATATATATATAATATATATATA
MAL7|MAL7P1.84                  ------------------------------------------------
su_gi_contig_7791               ------------------------------------------------
gi|21255223|gb|BQ452111.1|BQ452 ------------------------------------------------

MAL7P1.84                       TATTTTATATAAGTTTAAAAAAATATGGAAATGCTAAATATGTAATAA
MAL7|MAL7P1.84                  ------------------------------------------------
su_gi_contig_7791               ------------------------------------------------
gi|21255223|gb|BQ452111.1|BQ452 ------------------------------------------------

MAL7P1.84                       AAATGTAATATATATATATATATATATTTGCTTATTTTATTTAATTTT
MAL7|MAL7P1.84                  ------------------------------------------------
su_gi_contig_7791               ------------------------------------------------
gi|21255223|gb|BQ452111.1|BQ452 ------------------------------------------------

MAL7P1.84                       TTTTTTTATTTCTTTTTTCTTTCTTTCTTTCTTTCACTAGCTTTATAA
MAL7|MAL7P1.84                  ------------------------------------------------
su_gi_contig_7791               ------------------------------------------------
gi|21255223|gb|BQ452111.1|BQ452 ------------------------------------------------

MAL7P1.84                       AAATTATTTAATATATATATAAATAAATATAGTTTTATTTTATAAAGC
MAL7|MAL7P1.84                  ------------------------------------------------
su_gi_contig_7791               ------------------------------------------------
gi|21255223|gb|BQ452111.1|BQ452 ------------------------------------------------

MAL7P1.84                       AGTGTATTTAGAAAAAAAAAAAAAAAAAAAAAAAGAAGCAAAGAAAAA
MAL7|MAL7P1.84                  ------------------------------------------------
su_gi_contig_7791               ------------------------------------------------
gi|21255223|gb|BQ452111.1|BQ452 ------------------------------------------------

MAL7P1.84                       AAAAATATAAATATAAATAAATATATATTATATATATATATAATATAT
MAL7|MAL7P1.84                  ------------------------------------------------
su_gi_contig_7791               ------------------------------------------------
gi|21255223|gb|BQ452111.1|BQ452 ------------------------------------------------

MAL7P1.84                       ATAATCTATATACATTATATTATGTACATATTATATTCCTCTATTTAT
MAL7|MAL7P1.84                  ------------------------------------------------
su_gi_contig_7791               ------------------------------------------------
gi|21255223|gb|BQ452111.1|BQ452 ------------------------------------------------

MAL7P1.84                       ATATATATATATATATATATATATATTATATGCAAAAAGATCATTAAA
MAL7|MAL7P1.84                  ------------------------------------------------
su_gi_contig_7791               ------------------------------------------------
gi|21255223|gb|BQ452111.1|BQ452 ------------------------------------------------

MAL7P1.84                       TATATATATATATATATATAATATACATATATATTATATAGTATATAA
MAL7|MAL7P1.84                  ------------------------------------------------
su_gi_contig_7791               ------------------------------------------------
gi|21255223|gb|BQ452111.1|BQ452 ------------------------------------------------

MAL7P1.84                       TAATAATATATATTTTTTTTTGTAACAAATTTATATAACAGCAATAAT
MAL7|MAL7P1.84                  ------------------------------------------------
su_gi_contig_7791               ------------------------------------------------
gi|21255223|gb|BQ452111.1|BQ452 ------------------------------------------------

MAL7P1.84                       TTATGAACAGTTTTTTCGTATATATAAAAAAATTGCAATATACGAAGA
MAL7|MAL7P1.84                  ------------------------------------------------
su_gi_contig_7791               ------------------------------------------------
gi|21255223|gb|BQ452111.1|BQ452 ------------------------------------------------

MAL7P1.84                       GAAACACCAAAAAATTAAAAATAAAACAAAATAAATAGATACAATATA
MAL7|MAL7P1.84                  ------------------------------------------------
su_gi_contig_7791               ------------------------------------------------
gi|21255223|gb|BQ452111.1|BQ452 ------------------------------------------------

MAL7P1.84                       AAAGTTTATATGTTTTTTTTTTTTTTTTTTTTTTTTTTATAAATATTA
MAL7|MAL7P1.84                  ------------------------------------------------
su_gi_contig_7791               ------------------------------------------------
gi|21255223|gb|BQ452111.1|BQ452 ------------------------------------------------

MAL7P1.84                       AAAAAAATGTCATCATATTGAATATATATATAAAATATATATATATAT
MAL7|MAL7P1.84                  ------------------------------------------------
su_gi_contig_7791               ------------------------------------------------
gi|21255223|gb|BQ452111.1|BQ452 ------------------------------------------------

MAL7P1.84                       ATATATATATATATATATTTATTTATATATATTATGGTAGAGATGATA
MAL7|MAL7P1.84                  ------------------------------------------------
su_gi_contig_7791               ------------------------------------------------
gi|21255223|gb|BQ452111.1|BQ452 ------------------------------------------------

MAL7P1.84                       TGTTAGAAGAAAATGGACAGCCATAAAATAGCAAAACCAAAAAAAAAA
MAL7|MAL7P1.84                  ------------------------------------------------
su_gi_contig_7791               ------------------------------------------------
gi|21255223|gb|BQ452111.1|BQ452 ------------------------------------------------

MAL7P1.84                       AAAAAATAATAAATAAAAAAAAAAAAAATAATAAATAAAAAAAAAAAA
MAL7|MAL7P1.84                  ------------------------------------------------
su_gi_contig_7791               ------------------------------------------------
gi|21255223|gb|BQ452111.1|BQ452 ------------------------------------------------

MAL7P1.84                       AAATTTTTTTATATATATATATATATCACATTTATATTTATTCTTTTA
MAL7|MAL7P1.84                  ------------------------------------------------
su_gi_contig_7791               ------------------------------------------------
gi|21255223|gb|BQ452111.1|BQ452 ------------------------------------------------

MAL7P1.84                       TTGTTTTATTTTTTTTGTGCACATACCTTTAGCATCAAAATAAAATAT
MAL7|MAL7P1.84                  ------------------------------------------------
su_gi_contig_7791               ------------------------------------------------
gi|21255223|gb|BQ452111.1|BQ452 ------------------------------------------------

MAL7P1.84                       TTTCTTTTCTTTTATTTTTTTTATTTTATTTTATTATTATTATTATTT
MAL7|MAL7P1.84                  ------------------------------------------------
su_gi_contig_7791               ------------------------------------------------
gi|21255223|gb|BQ452111.1|BQ452 ------------------------------------------------

MAL7P1.84                       TTTTTTTTTTTTTGGTATATATTCTTTACTAAATTTCATACTATATAT
MAL7|MAL7P1.84                  ------------------------------------------------
su_gi_contig_7791               ------------------------------------------------
gi|21255223|gb|BQ452111.1|BQ452 ------------------------------------------------

MAL7P1.84                       TTATCATGATGAAAATAATAAAGAAGAATTAATTTATTATGAATACAT
MAL7|MAL7P1.84                  ------------------------------------------------
su_gi_contig_7791               ------------------------------------------------
gi|21255223|gb|BQ452111.1|BQ452 ------------------------------------------------

MAL7P1.84                       ATTTTTTAAAATAATGGAATGTAAATATACATATATATATATATATAT
MAL7|MAL7P1.84                  ------------------------------------------------
su_gi_contig_7791               ------------------------------------------------
gi|21255223|gb|BQ452111.1|BQ452 ------------------------------------------------

MAL7P1.84                       ATATATATATATATATAACATATACATACATATATGAATAAATACATA
MAL7|MAL7P1.84                  ------------------------------------------------
su_gi_contig_7791               ------------------------------------------------
gi|21255223|gb|BQ452111.1|BQ452 ------------------------------------------------

MAL7P1.84                       TATACATGTTTTGTTAATGTATCATATTTTCCTAAACTTTCGAATGAA
MAL7|MAL7P1.84                  ------------------------------------------------
su_gi_contig_7791               ------------------------------------------------
gi|21255223|gb|BQ452111.1|BQ452 ------------------------------------------------

MAL7P1.84                       CAGATTGATGATATTTTGTTTTTTCAAGAGTTATAACATTTTGAAGAA
MAL7|MAL7P1.84                  ------------------------------------------------
su_gi_contig_7791               ------------------------------------------------
gi|21255223|gb|BQ452111.1|BQ452 ------------------------------------------------

MAL7P1.84                       AATGTAGGATAATGTGACAACACATTCTTTAAAAAAAAATAAAATATA
MAL7|MAL7P1.84                  ------------------------------------------------
su_gi_contig_7791               ------------------------------------------------
gi|21255223|gb|BQ452111.1|BQ452 ------------------------------------------------

MAL7P1.84                       TATATATATATTATATTTACTGTGTATTTTATTTAATTTTTTTGCGTG
MAL7|MAL7P1.84                  ------------------------------------------------
su_gi_contig_7791               ------------------------------------------------
gi|21255223|gb|BQ452111.1|BQ452 ------------------------------------------------

MAL7P1.84                       TGTTATATATATATATATATATCAATATTAATATATTTATAATATTTA
MAL7|MAL7P1.84                  ------------------------------------------------
su_gi_contig_7791               ------------------------------------------------
gi|21255223|gb|BQ452111.1|BQ452 ------------------------------------------------

MAL7P1.84                       TTTTAACAAAAATGCCAGAAAATTTGTTAAAGGAAGAAAACAAAAAAG
MAL7|MAL7P1.84                  -----------ATGCCAGAAAATTTGTTAAAGGAAGAAAACAAAAAAG
su_gi_contig_7791               ------------------------------------------------
gi|21255223|gb|BQ452111.1|BQ452 ------------------------------------------------

MAL7P1.84                       GAGATAAAGATCGAGAAATAATTCTTTTGGGATTATTAAATTTAGATT
MAL7|MAL7P1.84                  GAGATAAAGATCGAGAAATAATTCTTTTGGGATTATTAAATTTAGATT
su_gi_contig_7791               ------------------------------------------------
gi|21255223|gb|BQ452111.1|BQ452 ------------------------------------------------

MAL7P1.84                       CTTTATATGGAGAAAATTGGTTTGAAGAAAAAGAAAAAATAAAAAAAG
MAL7|MAL7P1.84                  CTTTATATGGAGAAAATTGGTTTGAAGAAAAAGAAAAAATAAAAAAAG
su_gi_contig_7791               ------------------------------------------------
gi|21255223|gb|BQ452111.1|BQ452 ------------------------------------------------

MAL7P1.84                       ATATAGAAAATAAAGCTGTTAAATTAAATCAAGCATTTAAATATCCAT
MAL7|MAL7P1.84                  ATATAGAAAATAAAGCTGTTAAATTAAATCAAGCATTTAAATATCCAT
su_gi_contig_7791               ------------------------------------------------
gi|21255223|gb|BQ452111.1|BQ452 ------------------------------------------------

MAL7P1.84                       CCATATTTTATGAACATTTTGAATTCTTATCATCTGATGAATATAATT
MAL7|MAL7P1.84                  CCATATTTTATGAACATTTTGAATTCTTATCATCTGATGAATATAATT
su_gi_contig_7791               ------------------------------------------------
gi|21255223|gb|BQ452111.1|BQ452 ------------------------------------------------

MAL7P1.84                       ATGTAAAAAATAATTATATATACAGTGCTATACTTATATATAACCCTA
MAL7|MAL7P1.84                  ATGTAAAAAATAATTATATATACAGTGCTATACTTATATATAACCCTA
su_gi_contig_7791               ------------------------------------------------
gi|21255223|gb|BQ452111.1|BQ452 ------------------------------------------------

MAL7P1.84                       ATATTTCTAATAAACATAATATTGAAAAAAAAAAAAACCAAGGATCAA
MAL7|MAL7P1.84                  ATATTTCTAATAAACATAATATTGAAAAAAAAAAAAACCAAGGATCAA
su_gi_contig_7791               ------------------------------------------------
gi|21255223|gb|BQ452111.1|BQ452 ------------------------------------------------

MAL7P1.84                       AAATTAAAATTTGTCATAATGGTGTGATAGACTCAAATCAAGGCAAAG
MAL7|MAL7P1.84                  AAATTAAAATTTGTCATAATGGTGTGATAGACTCAAATCAAGGCAAAG
su_gi_contig_7791               ------------------------------------------------
gi|21255223|gb|BQ452111.1|BQ452 ------------------------------------------------

MAL7P1.84                       AGCTTACAGGAACACAACATACAAATGAAAAAAGGAATTATGAGGACA
MAL7|MAL7P1.84                  AGCTTACAGGAACACAACATACAAATGAAAAAAGGAATTATGAGGACA
su_gi_contig_7791               ------------------------------------------------
gi|21255223|gb|BQ452111.1|BQ452 ------------------------------------------------

MAL7P1.84                       GAGGTTATCTAAAAAATGAACCAGTAGATCATTCAAAAAATGAATCAG
MAL7|MAL7P1.84                  GAGGTTATCTAAAAAATGAACCAGTAGATCATTCAAAAAATGAATCAG
su_gi_contig_7791               ------------------------------------------------
gi|21255223|gb|BQ452111.1|BQ452 ------------------------------------------------

MAL7P1.84                       TAGATCATTCAAAAAATGAATCAGTAGATCATTCAAAAAATGAATCAG
MAL7|MAL7P1.84                  TAGATCATTCAAAAAATGAATCAGTAGATCATTCAAAAAATGAATCAG
su_gi_contig_7791               ------------------------------------------------
gi|21255223|gb|BQ452111.1|BQ452 ------------------------------------------------

MAL7P1.84                       TAGATCATTCAAAAAATGAATCAGAAGATCATTCAAAAAATGAACCAG
MAL7|MAL7P1.84                  TAGATCATTCAAAAAATGAATCAGAAGATCATTCAAAAAATGAACCAG
su_gi_contig_7791               ------------------------------------------------
gi|21255223|gb|BQ452111.1|BQ452 ------------------------------------------------

MAL7P1.84                       TAGATCATTCAAAAAATGAATCAGAAGATCATTCAAAAAATGAACCAG
MAL7|MAL7P1.84                  TAGATCATTCAAAAAATGAATCAGAAGATCATTCAAAAAATGAACCAG
su_gi_contig_7791               ------------------------------------------------
gi|21255223|gb|BQ452111.1|BQ452 ------------------------------------------------

MAL7P1.84                       TAGATCATTCAAAAAATGAACCAGTAGATCATTCAAAAAATGAATCAG
MAL7|MAL7P1.84                  TAGATCATTCAAAAAATGAACCAGTAGATCATTCAAAAAATGAATCAG
su_gi_contig_7791               ------------------------------------------------
gi|21255223|gb|BQ452111.1|BQ452 ------------------------------------------------

MAL7P1.84                       TAGATCATTCAAAAAATGAATCAGTAGATCATTCAAAAAATGAACCAG
MAL7|MAL7P1.84                  TAGATCATTCAAAAAATGAATCAGTAGATCATTCAAAAAATGAACCAG
su_gi_contig_7791               ------------------------------------------------
gi|21255223|gb|BQ452111.1|BQ452 ------------------------------------------------

MAL7P1.84                       TAGATCATTCAAAAAATGAACCAGTAGATCATTCAAAAAATGAACCAG
MAL7|MAL7P1.84                  TAGATCATTCAAAAAATGAACCAGTAGATCATTCAAAAAATGAACCAG
su_gi_contig_7791               ------------------------------------------------
gi|21255223|gb|BQ452111.1|BQ452 ------------------------------------------------

MAL7P1.84                       TAGATCATTCAAAAAATAATTCTAAAGATTGTCTAAATCATGATGAAA
MAL7|MAL7P1.84                  TAGATCATTCAAAAAATAATTCTAAAGATTGTCTAAATCATGATGAAA
su_gi_contig_7791               ------------------------------------------------
gi|21255223|gb|BQ452111.1|BQ452 ------------------------------------------------

MAL7P1.84                       AACACCATGCCGATGGTAATCACGATAAAAAAAAAGAAGGCATAGGAG
MAL7|MAL7P1.84                  AACACCATGCCGATGGTAATCACGATAAAAAAAAAGAAGGCATAGGAG
su_gi_contig_7791               ------------------------------------------------
gi|21255223|gb|BQ452111.1|BQ452 ------------------------------------------------

MAL7P1.84                       TTCTTGTTATAACATGTAAAAAAATGGAAAAAGTAAAAATGAAACATT
MAL7|MAL7P1.84                  TTCTTGTTATAACATGTAAAAAAATGGAAAAAGTAAAAATGAAACATT
su_gi_contig_7791               ------------------------------------------------
gi|21255223|gb|BQ452111.1|BQ452 ------------------------------------------------

MAL7P1.84                       TACTTATAAAAATGTTAAAAAAAGAAATAAAAGTAGAATCGGTTGTTC
MAL7|MAL7P1.84                  TACTTATAAAAATGTTAAAAAAAGAAATAAAAGTAGAATCGGTTGTTC
su_gi_contig_7791               ------------------------------------------------
gi|21255223|gb|BQ452111.1|BQ452 ------------------------------------------------

MAL7P1.84                       TTAAATATAAAGAAAATATACCACATCTTCCTAAATCGAATAATGAAA
MAL7|MAL7P1.84                  TTAAATATAAAGAAAATATACCACATCTTCCTAAATCGAATAATGAAA
su_gi_contig_7791               --------------------------------------AATAATGAAA
gi|21255223|gb|BQ452111.1|BQ452 --------------------------------------AATAATGAAA

MAL7P1.84                       ATAAGCAAAAACAAACTGAAATTAAATATCTTGATAAAGAAGAAAATA
MAL7|MAL7P1.84                  ATAAGCAAAAACAAACTGAAATTAAATATCTTGATAAAGAAGAAAATA
su_gi_contig_7791               ATAAGCAAAAACAAACTGAAATTAAATATCTTGATAAAGAAGAAAATA
gi|21255223|gb|BQ452111.1|BQ452 ATAAGCAAAAACAAACTGAAATTAAATATCTTGATAAAGAAGAAAATA

MAL7P1.84                       TCTCTTCTCCTTTTATGTTAAACAAAAATTTCGACGTCAAAAGAAATA
MAL7|MAL7P1.84                  TCTCTTCTCCTTTTATGTTAAACAAAAATTTCGACGTCAAAAGAAATA
su_gi_contig_7791               TCTCTTCTCCTTTTATGTTAAACAAAAATTTCGACGTCAAAAGAAATA
gi|21255223|gb|BQ452111.1|BQ452 TCTCTTCTCCTTTTATGTTAAACAAAAATTTCGACGTCAAAAGAAATA

MAL7P1.84                       ATTTTTTCAACATGACAGCTTATATATATGGTAAGAACAGAATGTCTG
MAL7|MAL7P1.84                  ATTTTTTCAACATGACAGCTTATATATATGGTAAGAACAGAATGTCTG
su_gi_contig_7791               ATTTTTTCAACATGACAGCTTATATATATG------------------
gi|21255223|gb|BQ452111.1|BQ452 ATTTTTTCAACATGACAGCTTATATATATG------------------

MAL7P1.84                       AGTGTATATGAACAAATATATCTAAATAAATAAATAAATATATATATA
MAL7|MAL7P1.84                  AGT---------------------------------------------
su_gi_contig_7791               ------------------------------------------------
gi|21255223|gb|BQ452111.1|BQ452 ------------------------------------------------

MAL7P1.84                       TATATATATATATATTTATATATATATATGTATATATTTATATATATA
MAL7|MAL7P1.84                  ------------------------------------------------
su_gi_contig_7791               ------------------------------------------------
gi|21255223|gb|BQ452111.1|BQ452 ------------------------------------------------

MAL7P1.84                       TATTTATATGTATATATTTATATATATATATTTATATGTATATATTTA
MAL7|MAL7P1.84                  ------------------------------------------------
su_gi_contig_7791               ------------------------------------------------
gi|21255223|gb|BQ452111.1|BQ452 ------------------------------------------------

MAL7P1.84                       TATTTATCTTTTTAGGCTCGTCGAACATTCTGGCCAACACCAGCCTCG
MAL7|MAL7P1.84                  ---------------GCTCGTCGAACATTCTGGCCAACACCAGCCTCG
su_gi_contig_7791               ---------------GCTCGTCGAACATTCTGGCCAACACCAGCCTCG
gi|21255223|gb|BQ452111.1|BQ452 ---------------GCTCGTCGAACATTCTGGCCAACACCAGCCTCG

MAL7P1.84                       TACAGAGAGAATACTGTGATGATGAGTGGGCAGAGAAATTAAGAAAAA
MAL7|MAL7P1.84                  TACAGAGAGAATACTGTGATGATGAGTGGGCAGAGAAATTAAGAAAAA
su_gi_contig_7791               TACAGAGAGAATACTGTGATGATGAGTGGGCAGAGAAATTAAGAAAAA
gi|21255223|gb|BQ452111.1|BQ452 TACAGAGAGAATACTGTGATGATGAGTGGGCAGAGAAATTAAGAAAAA

MAL7P1.84                       CGAAAAAAGAAAAACAAGAAAATAATCAAAGTACTGATGGTTTTTCCA
MAL7|MAL7P1.84                  CGAAAAAAGAAAAACAAGAAAATAATCAAAGTACTGATGGTTTTTCCA
su_gi_contig_7791               CGAAAAAAGAAAAACAAGAAAATAATCAAAGTACTGATGGTTTTTCCA
gi|21255223|gb|BQ452111.1|BQ452 CGAAAAAAGAAAAACAAGAAAATAATCAAAGTACTGATGGTTTTTCCA

MAL7P1.84                       ATAATATATTAATTAGGTCCTTCACCTCCTTGTTCAAAAAATAAAGTT
MAL7|MAL7P1.84                  ATAATATATTAATTAGGTCCTTCACCTCCTTGTTCAAAAAATAA----
su_gi_contig_7791               ATAATATATTAATTAGGTCCTTCACCTCCTTGTTCAAAAAATAAAGTT
gi|21255223|gb|BQ452111.1|BQ452 ATAATATATTAATTAGGTCCTTCACCTCCTTGTTCAAAAAATAAAGTT

MAL7P1.84                       ATTTCAAAAAATAAAAGATAAGCATATATATATATATATATATATATA
MAL7|MAL7P1.84                  ------------------------------------------------
su_gi_contig_7791               ATTTCAAAAAATAAAAGATAAGC-------------------------
gi|21255223|gb|BQ452111.1|BQ452 ATTTCAAAAAATAAAAGATAAGC-------------------------

MAL7P1.84                       TATATATGTATACTTTTACATATGTGCATATTTTTTTATTTTTTATTT
MAL7|MAL7P1.84                  ------------------------------------------------
su_gi_contig_7791               ------------------------------------------------
gi|21255223|gb|BQ452111.1|BQ452 ------------------------------------------------

MAL7P1.84                       TTTTTTTTTTTTAAGTATACATAATATTACATAAACATGTTCACAAAA
MAL7|MAL7P1.84                  ------------------------------------------------
su_gi_contig_7791               ------------------------------------------------
gi|21255223|gb|BQ452111.1|BQ452 ------------------------------------------------

MAL7P1.84                       AAAAAAAAAAAAAAAAATATACATATATATATATATTACATATATATA
MAL7|MAL7P1.84                  ------------------------------------------------
su_gi_contig_7791               ------------------------------------------------
gi|21255223|gb|BQ452111.1|BQ452 ------------------------------------------------

MAL7P1.84                       TGTATATATTTATTTTATGTTATTTTTTTTTATGTTTTCTTAATTTGA
MAL7|MAL7P1.84                  ------------------------------------------------
su_gi_contig_7791               ------------------------------------------------
gi|21255223|gb|BQ452111.1|BQ452 ------------------------------------------------

MAL7P1.84                       ATTAAATATTTGTTATCAATAACAACTTAGTTACTTTCATATTTTTTA
MAL7|MAL7P1.84                  ------------------------------------------------
su_gi_contig_7791               ------------------------------------------------
gi|21255223|gb|BQ452111.1|BQ452 ------------------------------------------------

MAL7P1.84                       GCATCTTTCCAAAACCTTTTTCACGTCAAAATGTTTGGATAATTCCTA
MAL7|MAL7P1.84                  ------------------------------------------------
su_gi_contig_7791               ------------------------------------------------
gi|21255223|gb|BQ452111.1|BQ452 ------------------------------------------------

MAL7P1.84                       AAAAAAAAAAATATATATATTACATATTTTGGTCCATAGTTAGGCATA
MAL7|MAL7P1.84                  ------------------------------------------------
su_gi_contig_7791               ------------------------------------------------
gi|21255223|gb|BQ452111.1|BQ452 ------------------------------------------------

MAL7P1.84                       TAAAAACGCATTCACACTTACAATACATACATATATATATATATATAT
MAL7|MAL7P1.84                  ------------------------------------------------
su_gi_contig_7791               ------------------------------------------------
gi|21255223|gb|BQ452111.1|BQ452 ------------------------------------------------

MAL7P1.84                       ATATATATTTTTTTTTTTTTTTTTTTTTTTTTTTGGGGGCCCCCCGTC
MAL7|MAL7P1.84                  ------------------------------------------------
su_gi_contig_7791               ------------------------------------------------
gi|21255223|gb|BQ452111.1|BQ452 ------------------------------------------------

MAL7P1.84                       ACTCACTGTCGTGTCGTTCAAATAAATAATGTTCTCGTATATGGTCGC
MAL7|MAL7P1.84                  ------------------------------------------------
su_gi_contig_7791               ------------------------------------------------
gi|21255223|gb|BQ452111.1|BQ452 ------------------------------------------------

MAL7P1.84                       AGGTATAAAAGGATATAAGACATATATAAAAAATTTAAACATTAAGGA
MAL7|MAL7P1.84                  ------------------------------------------------
su_gi_contig_7791               ------------------------------------------------
gi|21255223|gb|BQ452111.1|BQ452 ------------------------------------------------

MAL7P1.84                       ATAATTAAAAAAGTAAACGATTTTTAAGTTTTTTAAAAATTCTTGTAT
MAL7|MAL7P1.84                  ------------------------------------------------
su_gi_contig_7791               ------------------------------------------------
gi|21255223|gb|BQ452111.1|BQ452 ------------------------------------------------

MAL7P1.84                       GAGTTGAAAAATATCCTTAAAAAGAGATAAGATACTGGTAATGTTCGT
MAL7|MAL7P1.84                  ------------------------------------------------
su_gi_contig_7791               ------------------------------------------------
gi|21255223|gb|BQ452111.1|BQ452 ------------------------------------------------

MAL7P1.84                       AGAAATGTTTTCAGAAAAAATAAATAAAAGTACAAAATGGTTTCTCAT
MAL7|MAL7P1.84                  ------------------------------------------------
su_gi_contig_7791               ------------------------------------------------
gi|21255223|gb|BQ452111.1|BQ452 ------------------------------------------------

MAL7P1.84                       AATATTATTAAAATAAAATATTAAATAAAAAAATAATAAATGATTATC
MAL7|MAL7P1.84                  ------------------------------------------------
su_gi_contig_7791               ------------------------------------------------
gi|21255223|gb|BQ452111.1|BQ452 ------------------------------------------------

MAL7P1.84                       ATATACTAACGGGAAGTGAACAAAATTTATCACGATGGTAGGTCTACC
MAL7|MAL7P1.84                  ------------------------------------------------
su_gi_contig_7791               ------------------------------------------------
gi|21255223|gb|BQ452111.1|BQ452 ------------------------------------------------

MAL7P1.84                       TAGTTGATCTAATCCATATTCATAAATAAAATAATATTTTTTGAGTTC
MAL7|MAL7P1.84                  ------------------------------------------------
su_gi_contig_7791               ------------------------------------------------
gi|21255223|gb|BQ452111.1|BQ452 ------------------------------------------------

MAL7P1.84                       CTCAAATTTCTTTTTTTTATCATACATATAAGCTAAGCGTATACAGTT
MAL7|MAL7P1.84                  ------------------------------------------------
su_gi_contig_7791               ------------------------------------------------
gi|21255223|gb|BQ452111.1|BQ452 ------------------------------------------------

MAL7P1.84                       TTCTAAATTGAAATCTTCTTTTCTTTCTATTTGATTTAGATGAAAGAA
MAL7|MAL7P1.84                  ------------------------------------------------
su_gi_contig_7791               ------------------------------------------------
gi|21255223|gb|BQ452111.1|BQ452 ------------------------------------------------

MAL7P1.84                       ATTTTTATGACTTTCTTTTTCATCTTTTAAATTGATAAAGTCGGTATC
MAL7|MAL7P1.84                  ------------------------------------------------
su_gi_contig_7791               ------------------------------------------------
gi|21255223|gb|BQ452111.1|BQ452 ------------------------------------------------

MAL7P1.84                       TCCATGTTTAAAAATTGTGGAACAAGAAGAAGATGAGTAGGATATATG
MAL7|MAL7P1.84                  ------------------------------------------------
su_gi_contig_7791               ------------------------------------------------
gi|21255223|gb|BQ452111.1|BQ452 ------------------------------------------------

MAL7P1.84                       GGATGATGAAAATGAAATACTATGTGACGATTCGTCTGATGTTTCATA
MAL7|MAL7P1.84                  ------------------------------------------------
su_gi_contig_7791               ------------------------------------------------
gi|21255223|gb|BQ452111.1|BQ452 ------------------------------------------------

MAL7P1.84                       AGACATCGAATTATTGGATGTATAACATGAAGATGACAAACTTTTGTT
MAL7|MAL7P1.84                  ------------------------------------------------
su_gi_contig_7791               ------------------------------------------------
gi|21255223|gb|BQ452111.1|BQ452 ------------------------------------------------

MAL7P1.84                       ATATGAATAGTTTTCAAAATCGTTCTTTTTTTCTTTTTCATATATATT
MAL7|MAL7P1.84                  ------------------------------------------------
su_gi_contig_7791               ------------------------------------------------
gi|21255223|gb|BQ452111.1|BQ452 ------------------------------------------------

MAL7P1.84                       AAATTTATGATCATTACTATAAAATTGTATATCGTCTGATAAATGAAG
MAL7|MAL7P1.84                  ------------------------------------------------
su_gi_contig_7791               ------------------------------------------------
gi|21255223|gb|BQ452111.1|BQ452 ------------------------------------------------

MAL7P1.84                       TTTTTCTTGTACAACAATATTGTTATTCATGTTATTAGTATTATCAAT
MAL7|MAL7P1.84                  ------------------------------------------------
su_gi_contig_7791               ------------------------------------------------
gi|21255223|gb|BQ452111.1|BQ452 ------------------------------------------------

MAL7P1.84                       GTTGTTAGTATTATCAATGTTATTAATATTATCTATATTATTAATATT
MAL7|MAL7P1.84                  ------------------------------------------------
su_gi_contig_7791               ------------------------------------------------
gi|21255223|gb|BQ452111.1|BQ452 ------------------------------------------------

MAL7P1.84                       ATCTACGTTATTAATATTATCCATGTTATTTGTATTATCTATATTATT
MAL7|MAL7P1.84                  ------------------------------------------------
su_gi_contig_7791               ------------------------------------------------
gi|21255223|gb|BQ452111.1|BQ452 ------------------------------------------------

MAL7P1.84                       AATATTATCTACGTTATTGGTATTATCCACATTTCCCATTTGATGAAA
MAL7|MAL7P1.84                  ------------------------------------------------
su_gi_contig_7791               ------------------------------------------------
gi|21255223|gb|BQ452111.1|BQ452 ------------------------------------------------

MAL7P1.84                       TTTTTTTTTTCGTCTTATTCGCCTTAAACTCCTAAAAATGCGGATGCT
MAL7|MAL7P1.84                  ------------------------------------------------
su_gi_contig_7791               ------------------------------------------------
gi|21255223|gb|BQ452111.1|BQ452 ------------------------------------------------

MAL7P1.84                       CCTATTCC
MAL7|MAL7P1.84                  --------
su_gi_contig_7791               --------
gi|21255223|gb|BQ452111.1|BQ452 --------

;

endblock;
