# Supplementary material for: cDNA sequences reveal considerable gene prediction inaccuracy in the Plasmodium falciparum genome
Source: BMC Genomics. 2007 Jul 27;8:255. doi: 10.1186/1471-2164-8-255 (PMC1978503; doi:10.1186/1471-2164-8-255)
Supplement: Additional file 3 — Genes with cDNA sequences not matching predicted CDS perfectly. Aligned cDNA and predicted CDS sequences can be viewed by double clicking the hyper-linked gene names in the Excel file. [file 1471-2164-8-255-S3.zip › MAL8P1.127.TXT]

#NEXUS

[!This data assembled using Sequencher, from Gene Codes Corporation.]
begin data;
   dimensions ntax=10 nchar=6507;
   format datatype=dna gap=- interleave=yes;
   matrix

MAL8P1.127g               AATATATATATATATATTATATATATTATATATATATATATATATATA
SU_CLEAN_contig_7607      ------------------------------------------------
Pfa3D7|chr8|MAL8P1.127|Pf ------------------------------------------------
SU_CLEAN_contig_1123      ------------------------------------------------
SU_CLEAN_contig_5495      ------------------------------------------------
SU_CLEAN_contig_7823      ------------------------------------------------
SU_CLEAN_contig_4051      ------------------------------------------------
SU_CLEAN_contig_2712      ------------------------------------------------
SU_CLEAN_contig_564       ------------------------------------------------
SU_CLEAN_contig_5935      ------------------------------------------------

MAL8P1.127g               TATATATTGAATTATATAAATTTTTTTTTATTTTAATCCTTATAACCA
SU_CLEAN_contig_7607      ------------------------------------------------
Pfa3D7|chr8|MAL8P1.127|Pf ------------------------------------------------
SU_CLEAN_contig_1123      ------------------------------------------------
SU_CLEAN_contig_5495      ------------------------------------------------
SU_CLEAN_contig_7823      ------------------------------------------------
SU_CLEAN_contig_4051      ------------------------------------------------
SU_CLEAN_contig_2712      ------------------------------------------------
SU_CLEAN_contig_564       ------------------------------------------------
SU_CLEAN_contig_5935      ------------------------------------------------

MAL8P1.127g               TTTAAAAATAAAAAAAGAAAAAATTGAAAAAATCATTATATTTTTATT
SU_CLEAN_contig_7607      ------------------------------------------------
Pfa3D7|chr8|MAL8P1.127|Pf ------------------------------------------------
SU_CLEAN_contig_1123      ------------------------------------------------
SU_CLEAN_contig_5495      ------------------------------------------------
SU_CLEAN_contig_7823      ------------------------------------------------
SU_CLEAN_contig_4051      ------------------------------------------------
SU_CLEAN_contig_2712      ------------------------------------------------
SU_CLEAN_contig_564       ------------------------------------------------
SU_CLEAN_contig_5935      ------------------------------------------------

MAL8P1.127g               ATTTAATGAAATGAGAAAAAATACAAAATAATATATTATATAATAGTT
SU_CLEAN_contig_7607      ------------------------------------------------
Pfa3D7|chr8|MAL8P1.127|Pf ------------------------------------------------
SU_CLEAN_contig_1123      ------------------------------------------------
SU_CLEAN_contig_5495      ------------------------------------------------
SU_CLEAN_contig_7823      ------------------------------------------------
SU_CLEAN_contig_4051      ------------------------------------------------
SU_CLEAN_contig_2712      ------------------------------------------------
SU_CLEAN_contig_564       ------------------------------------------------
SU_CLEAN_contig_5935      ------------------------------------------------

MAL8P1.127g               GAAATGTATTTTTAAAAGGTATGAAATTATTTATATATATATTAATAT
SU_CLEAN_contig_7607      ------------------------------------------------
Pfa3D7|chr8|MAL8P1.127|Pf ------------------------------------------------
SU_CLEAN_contig_1123      ------------------------------------------------
SU_CLEAN_contig_5495      ------------------------------------------------
SU_CLEAN_contig_7823      ------------------------------------------------
SU_CLEAN_contig_4051      ------------------------------------------------
SU_CLEAN_contig_2712      ------------------------------------------------
SU_CLEAN_contig_564       ------------------------------------------------
SU_CLEAN_contig_5935      ------------------------------------------------

MAL8P1.127g               ATATATTATAATATGTACATATTATAGATATAATATTATGTAGGTAAA
SU_CLEAN_contig_7607      ------------------------------------------------
Pfa3D7|chr8|MAL8P1.127|Pf ------------------------------------------------
SU_CLEAN_contig_1123      ------------------------------------------------
SU_CLEAN_contig_5495      ------------------------------------------------
SU_CLEAN_contig_7823      ------------------------------------------------
SU_CLEAN_contig_4051      ------------------------------------------------
SU_CLEAN_contig_2712      ------------------------------------------------
SU_CLEAN_contig_564       ------------------------------------------------
SU_CLEAN_contig_5935      ------------------------------------------------

MAL8P1.127g               GCAAGCCCCCTTTATTATTTTATTTTATTTTATTTTATTATATTTTAT
SU_CLEAN_contig_7607      ------------------------------------------------
Pfa3D7|chr8|MAL8P1.127|Pf ------------------------------------------------
SU_CLEAN_contig_1123      ------------------------------------------------
SU_CLEAN_contig_5495      ------------------------------------------------
SU_CLEAN_contig_7823      ------------------------------------------------
SU_CLEAN_contig_4051      ------------------------------------------------
SU_CLEAN_contig_2712      ------------------------------------------------
SU_CLEAN_contig_564       ------------------------------------------------
SU_CLEAN_contig_5935      ------------------------------------------------

MAL8P1.127g               TATATTTTATTTTTATTTTATTTTATTTTATTTTATTTTATTATATTA
SU_CLEAN_contig_7607      ------------------------------------------------
Pfa3D7|chr8|MAL8P1.127|Pf ------------------------------------------------
SU_CLEAN_contig_1123      ------------------------------------------------
SU_CLEAN_contig_5495      ------------------------------------------------
SU_CLEAN_contig_7823      ------------------------------------------------
SU_CLEAN_contig_4051      ------------------------------------------------
SU_CLEAN_contig_2712      ------------------------------------------------
SU_CLEAN_contig_564       ------------------------------------------------
SU_CLEAN_contig_5935      ------------------------------------------------

MAL8P1.127g               TATAATTTTTTTTTCCCCTTATATATATATAATTAAAATTTATTAGCA
SU_CLEAN_contig_7607      ------------------------------------------------
Pfa3D7|chr8|MAL8P1.127|Pf ------------------------------------------------
SU_CLEAN_contig_1123      ------------------------------------------------
SU_CLEAN_contig_5495      ------------------------------------------------
SU_CLEAN_contig_7823      ------------------------------------------------
SU_CLEAN_contig_4051      ------------------------------------------------
SU_CLEAN_contig_2712      ------------------------------------------------
SU_CLEAN_contig_564       ------------------------------------------------
SU_CLEAN_contig_5935      ------------------------------------------------

MAL8P1.127g               CATGAAATATATAAATAAAGCATATAAGATATAAGAGTATTATTATAT
SU_CLEAN_contig_7607      ------------------------------------------------
Pfa3D7|chr8|MAL8P1.127|Pf ------------------------------------------------
SU_CLEAN_contig_1123      ------------------------------------------------
SU_CLEAN_contig_5495      ------------------------------------------------
SU_CLEAN_contig_7823      ------------------------------------------------
SU_CLEAN_contig_4051      ------------------------------------------------
SU_CLEAN_contig_2712      ------------------------------------------------
SU_CLEAN_contig_564       ------------------------------------------------
SU_CLEAN_contig_5935      ------------------------------------------------

MAL8P1.127g               ATATATATATATATTTTATATTATATTTATGTATATATATTAATATCC
SU_CLEAN_contig_7607      ------------------------------------------------
Pfa3D7|chr8|MAL8P1.127|Pf ------------------------------------------------
SU_CLEAN_contig_1123      ------------------------------------------------
SU_CLEAN_contig_5495      ------------------------------------------------
SU_CLEAN_contig_7823      ------------------------------------------------
SU_CLEAN_contig_4051      ------------------------------------------------
SU_CLEAN_contig_2712      ------------------------------------------------
SU_CLEAN_contig_564       ------------------------------------------------
SU_CLEAN_contig_5935      ------------------------------------------------

MAL8P1.127g               CATCATATAAATTTTATATTGCATATTATTATATATATATAATATATT
SU_CLEAN_contig_7607      ------------------------------------------------
Pfa3D7|chr8|MAL8P1.127|Pf ------------------------------------------------
SU_CLEAN_contig_1123      ------------------------------------------------
SU_CLEAN_contig_5495      ------------------------------------------------
SU_CLEAN_contig_7823      ------------------------------------------------
SU_CLEAN_contig_4051      ------------------------------------------------
SU_CLEAN_contig_2712      ------------------------------------------------
SU_CLEAN_contig_564       --------------------------------------------TATT
SU_CLEAN_contig_5935      ------------------------------------------------

MAL8P1.127g               ATAATATAATAATATTTATATATAAATATATTATAATTATAATTATCC
SU_CLEAN_contig_7607      ------------------------------------------------
Pfa3D7|chr8|MAL8P1.127|Pf ------------------------------------------------
SU_CLEAN_contig_1123      ------------------------------------------------
SU_CLEAN_contig_5495      ------------------------------------------------
SU_CLEAN_contig_7823      ------------------------------------------------
SU_CLEAN_contig_4051      ------------------------------------------------
SU_CLEAN_contig_2712      ------------------------------------------------
SU_CLEAN_contig_564       ATAATATAATAATATTTATATATAAATATATTATAATTATAATTATCC
SU_CLEAN_contig_5935      ------------------------------------------------

MAL8P1.127g               ATCCTTTTAACTATATGCTTATTTATAAAATTAATTTTTCGATATATT
SU_CLEAN_contig_7607      ------------------------------------------------
Pfa3D7|chr8|MAL8P1.127|Pf ------------------------------------------------
SU_CLEAN_contig_1123      ------------------------------------------------
SU_CLEAN_contig_5495      ------------------------------------------------
SU_CLEAN_contig_7823      ------------------------------------------------
SU_CLEAN_contig_4051      ------------------------------------------------
SU_CLEAN_contig_2712      ------------------------------------------------
SU_CLEAN_contig_564       ATCCTTTTAACTATATGCTTATTTATAAAATTAATTTTTCGATATATT
SU_CLEAN_contig_5935      ------------------------------------------------

MAL8P1.127g               ATCAAGGAATAAAAAAAAAAAAAATATATATATATTATAATTTTTCAT
SU_CLEAN_contig_7607      ------------------------------------------------
Pfa3D7|chr8|MAL8P1.127|Pf ------------------------------------------------
SU_CLEAN_contig_1123      ------------------------------------------------
SU_CLEAN_contig_5495      ------------------------------------------------
SU_CLEAN_contig_7823      ------------------------------------------------
SU_CLEAN_contig_4051      ------------------------------------------------
SU_CLEAN_contig_2712      ------------------------------------------------
SU_CLEAN_contig_564       ATCAAGGAATAAAAAAAAAAAAAATATATATATATTATAATTTTTCAT
SU_CLEAN_contig_5935      ------------------------------------------------

MAL8P1.127g               ATATTACTACATTGTATATAAATTAAATATATATTATAAATGAATATA
SU_CLEAN_contig_7607      ------------------------------------------------
Pfa3D7|chr8|MAL8P1.127|Pf ------------------------------------------------
SU_CLEAN_contig_1123      ------------------------------------------------
SU_CLEAN_contig_5495      ------------------------------------------------
SU_CLEAN_contig_7823      ------------------------------------------------
SU_CLEAN_contig_4051      ------------------------------------------------
SU_CLEAN_contig_2712      ------------------------------------------------
SU_CLEAN_contig_564       ATATTACTACATTGTATATAAATTAAATATATATTATAAATGAATATA
SU_CLEAN_contig_5935      -------------GTATATAAATTAAATATATATTATAAATG-A-ATA

MAL8P1.127g               TATATATATATATAAAATAAATTTTTGAAAAAAAAGAAAGCTGAAGCC
SU_CLEAN_contig_7607      ------------------------------------------------
Pfa3D7|chr8|MAL8P1.127|Pf ------------------------------------------------
SU_CLEAN_contig_1123      ------------------------------------------------
SU_CLEAN_contig_5495      ------------------------------------------------
SU_CLEAN_contig_7823      ------------------------------------------------
SU_CLEAN_contig_4051      ------------------------------------------------
SU_CLEAN_contig_2712      ------------------------------------------------
SU_CLEAN_contig_564       TATATATATATATAAAATAAATTTTTGAAAAAAAAGAAAGCTGAAGCC
SU_CLEAN_contig_5935      TATATATATATATAAAATAAATTTTTGAAAAAAAAGAAAGCTGCCGCC

MAL8P1.127g               AACATAATAAATAAAAACAAATAAATAAATAAATAAACAAATAAACAT
SU_CLEAN_contig_7607      ------------------------------------------------
Pfa3D7|chr8|MAL8P1.127|Pf ------------------------------------------------
SU_CLEAN_contig_1123      ------------------------------------------------
SU_CLEAN_contig_5495      ------------------------------------------------
SU_CLEAN_contig_7823      ------------------------------------------------
SU_CLEAN_contig_4051      ------------------------------------------------
SU_CLEAN_contig_2712      ------------------------------------------------
SU_CLEAN_contig_564       AACATAATAAATAAAAACAAATAAATAAATAAATAAACAAATAAACAT
SU_CLEAN_contig_5935      AACATAATAAATAAAAACAAATAAATAAATAAATAAACAAATAAACAT

MAL8P1.127g               ATAAATAAATAAATACATATATATTTGTATATATTATATATAATTGAA
SU_CLEAN_contig_7607      ------------------------------------------------
Pfa3D7|chr8|MAL8P1.127|Pf ------------------------------------------------
SU_CLEAN_contig_1123      ------------------------------------------------
SU_CLEAN_contig_5495      ------------------------------------------------
SU_CLEAN_contig_7823      ------------------------------------------------
SU_CLEAN_contig_4051      ------------------------------------------------
SU_CLEAN_contig_2712      ------------------------------------------------
SU_CLEAN_contig_564       ATAAATAAATAAATACATATATATTTGTATATATTATATATAATTGAA
SU_CLEAN_contig_5935      ATAAATAAATAACTACATATATATTTGTATATATTATATATAATTGAA

MAL8P1.127g               ATTTTGTATAATTGTATCCATTTAAAATATATAATTTTTATTTTATAT
SU_CLEAN_contig_7607      ------------------------------------------------
Pfa3D7|chr8|MAL8P1.127|Pf ------------------------------------------------
SU_CLEAN_contig_1123      ------------------------------------------------
SU_CLEAN_contig_5495      ------------------------------------------------
SU_CLEAN_contig_7823      ------------------------------------------------
SU_CLEAN_contig_4051      ------------------------------------------------
SU_CLEAN_contig_2712      ------------------------------------------------
SU_CLEAN_contig_564       ATTTTGTATAATTGTATCCATTTAAAATATATAATTTTTATTTTATAT
SU_CLEAN_contig_5935      ATTTTGTATAA-------------------------------------

MAL8P1.127g               TTTTGAGTTTATATTATTTTTTTACTTATATTTTAAAAATATGAAAAA
SU_CLEAN_contig_7607      ------------------------------------------------
Pfa3D7|chr8|MAL8P1.127|Pf ----------------------------------------ATGAAAAA
SU_CLEAN_contig_1123      ------------------------------------------------
SU_CLEAN_contig_5495      ------------------------------------------------
SU_CLEAN_contig_7823      ------------------------------------------------
SU_CLEAN_contig_4051      ------------------------------------------------
SU_CLEAN_contig_2712      ------------------------------------------------
SU_CLEAN_contig_564       TTTTGAGTTTATATTATTTTTTTACTTATAATTTAAAAATATGAAAAA
SU_CLEAN_contig_5935      ------------------------------------------------

MAL8P1.127g               TATGAATGATGAGAATGGTAGTACTATAGAGGGAGATCCTAATACTGA
SU_CLEAN_contig_7607      ------------------------------------------------
Pfa3D7|chr8|MAL8P1.127|Pf TATGAATGATGAGAATGGTAGTACTATAGAGGGAGATCCTAATACTGA
SU_CLEAN_contig_1123      ------------------------------------------------
SU_CLEAN_contig_5495      ------------------------------------------------
SU_CLEAN_contig_7823      ------------------------------------------------
SU_CLEAN_contig_4051      ------------------------------------------------
SU_CLEAN_contig_2712      ------------------------------------------------
SU_CLEAN_contig_564       TATGAATGATGAGAATGGTAGTACTATAGAGGGAGATCCTAATACTGA
SU_CLEAN_contig_5935      ------------------------------------------------

MAL8P1.127g               AAAGGCAAAGAATAAAAATAATAATAATAATGATGATATTAATGAAAA
SU_CLEAN_contig_7607      ------------------------------------------------
Pfa3D7|chr8|MAL8P1.127|Pf AAAGGCAAAGAATAAAAATAATAATAATAATGATGATATTAATGAAAA
SU_CLEAN_contig_1123      ------------------------------------------------
SU_CLEAN_contig_5495      ------------------------------------------------
SU_CLEAN_contig_7823      ------------------------------------------------
SU_CLEAN_contig_4051      ------------------------------------------------
SU_CLEAN_contig_2712      ------------------------------------------------
SU_CLEAN_contig_564       AAAGGCAAAGAATAAAAATAATAATAATAATGATGATATTAATGAAAA
SU_CLEAN_contig_5935      ------------------------------------------------

MAL8P1.127g               CATTATAGATGATGAAAAAAAAAAAAAAGAACAACAACAAGATGATGA
SU_CLEAN_contig_7607      ------------------------------------------------
Pfa3D7|chr8|MAL8P1.127|Pf CATTATAGATGATGAAAAAAAAAAAAAAGAACAACAACAAGATGATGA
SU_CLEAN_contig_1123      ------------------------------------------------
SU_CLEAN_contig_5495      ------------------------------------------------
SU_CLEAN_contig_7823      ------------------------------------------------
SU_CLEAN_contig_4051      ------------------------------------------------
SU_CLEAN_contig_2712      ------------------------------------------------
SU_CLEAN_contig_564       CATTATAGATGATGAAAAAAAAAAAAA---------------------
SU_CLEAN_contig_5935      ------------------------------------------------

MAL8P1.127g               AGAAGATGAAGAAGATGATGAAGATGATGATGAAGAAGATGATGCTGA
SU_CLEAN_contig_7607      ------------------------------------------------
Pfa3D7|chr8|MAL8P1.127|Pf AGAAGATGAAGAAGATGATGAAGATGATGATGAAGAAGATGATGCTGA
SU_CLEAN_contig_1123      ------------------------------------------------
SU_CLEAN_contig_5495      ------------------------------------------------
SU_CLEAN_contig_7823      ------------------------------------------------
SU_CLEAN_contig_4051      ------------------------------------------------
SU_CLEAN_contig_2712      ------------------------------------------------
SU_CLEAN_contig_564       ------------------------------------------------
SU_CLEAN_contig_5935      ------------------------------------------------

MAL8P1.127g               TAATGATTTGTGTGATCAAAATGTTTTAATAATAGGTGATGAAAATTT
SU_CLEAN_contig_7607      ------------------------------------------------
Pfa3D7|chr8|MAL8P1.127|Pf TAATGATTTGTGTGATCAAAATGTTTTAATAATAGGTGATGAAAATTT
SU_CLEAN_contig_1123      ------------------------------------------------
SU_CLEAN_contig_5495      ------------------------------------------------
SU_CLEAN_contig_7823      ------------------------------------------------
SU_CLEAN_contig_4051      ------------------------------------------------
SU_CLEAN_contig_2712      ------------------------------------------------
SU_CLEAN_contig_564       ------------------------------------------------
SU_CLEAN_contig_5935      ------------------------------------------------

MAL8P1.127g               ATCTTTTTCAAATTATATAATCGAGGCATATGCATCATCTAATATATA
SU_CLEAN_contig_7607      ------------------------------------------------
Pfa3D7|chr8|MAL8P1.127|Pf ATCTTTTTCAAATTATATAATCGAGGCATATGCATCATCTAATATATA
SU_CLEAN_contig_1123      ------------------------------------------------
SU_CLEAN_contig_5495      ------------------------------------------------
SU_CLEAN_contig_7823      ------------------------------------------------
SU_CLEAN_contig_4051      ------------------------------------------------
SU_CLEAN_contig_2712      ------------------------------------------------
SU_CLEAN_contig_564       ------------------------------------------------
SU_CLEAN_contig_5935      ------------------------------------------------

MAL8P1.127g               CATAGCAAGTGAGTTTAAAGGAAAAAAATAAAATAAATAAATATATAT
SU_CLEAN_contig_7607      ------------------------------------------------
Pfa3D7|chr8|MAL8P1.127|Pf CATAGCAA----------------------------------------
SU_CLEAN_contig_1123      ------------------------------------------------
SU_CLEAN_contig_5495      ------------------------------------------------
SU_CLEAN_contig_7823      ------------------------------------------------
SU_CLEAN_contig_4051      ------------------------------------------------
SU_CLEAN_contig_2712      ------------------------------------------------
SU_CLEAN_contig_564       ------------------------------------------------
SU_CLEAN_contig_5935      ------------------------------------------------

MAL8P1.127g               ATATTTATATATATATATTTATTTATTTATTTATATATATATTTATTT
SU_CLEAN_contig_7607      ------------------------------------------------
Pfa3D7|chr8|MAL8P1.127|Pf ------------------------------------------------
SU_CLEAN_contig_1123      ------------------------------------------------
SU_CLEAN_contig_5495      ------------------------------------------------
SU_CLEAN_contig_7823      ------------------------------------------------
SU_CLEAN_contig_4051      ------------------------------------------------
SU_CLEAN_contig_2712      ------------------------------------------------
SU_CLEAN_contig_564       ------------------------------------------------
SU_CLEAN_contig_5935      ------------------------------------------------

MAL8P1.127g               ATATATTTATTTATTTATTTATTTTTTATTTTAAAGGCACGCTAACGG
SU_CLEAN_contig_7607      ------------------------------------------------
Pfa3D7|chr8|MAL8P1.127|Pf ------------------------------------GCACGCTAACGG
SU_CLEAN_contig_1123      ------------------------------------------------
SU_CLEAN_contig_5495      ------------------------------------------------
SU_CLEAN_contig_7823      ------------------------------------------------
SU_CLEAN_contig_4051      ------------------------------------------------
SU_CLEAN_contig_2712      ------------------------------------------------
SU_CLEAN_contig_564       ------------------------------------------------
SU_CLEAN_contig_5935      ------------------------------------------------

MAL8P1.127g               AATTTCAGGTGAACTTATTGTTGAAAGATCTAGAAAAAAAAAAAGTAA
SU_CLEAN_contig_7607      ------------------------------------------------
Pfa3D7|chr8|MAL8P1.127|Pf AATTTCAGGTGAACTTATTGTTGAAAGATCTAGAAAAAAAAAAAGTAA
SU_CLEAN_contig_1123      ------------------------------------------------
SU_CLEAN_contig_5495      ------------------------------------------------
SU_CLEAN_contig_7823      ------------------------------------------------
SU_CLEAN_contig_4051      ------------------------------------------------
SU_CLEAN_contig_2712      ------------------------------TAGAAAAAAAAAAAGTAA
SU_CLEAN_contig_564       ------------------------------------------------
SU_CLEAN_contig_5935      ------------------------------------------------

MAL8P1.127g               ACAAGTGCTTACATGAAAAAAGAGAAATAGATGATGTGTCAACAAATT
SU_CLEAN_contig_7607      ------------------------------------------------
Pfa3D7|chr8|MAL8P1.127|Pf ACAAGTGCTTACATGAAAAAAGAGAAATAGATGATGTGTCAACAAATT
SU_CLEAN_contig_1123      ------------------------------------------------
SU_CLEAN_contig_5495      ------------------------------------------------
SU_CLEAN_contig_7823      ------------------------------------------------
SU_CLEAN_contig_4051      ------------------------------------------------
SU_CLEAN_contig_2712      ACAAGTGCTTACATGAAAAAAGAGAAATAGATGATGTGTCAACAAATT
SU_CLEAN_contig_564       ------------------------------------------------
SU_CLEAN_contig_5935      ------------------------------------------------

MAL8P1.127g               ATGGTCCCTTTGATTTTACAAGGAAATTTAAAGAAAGGCATGTAAGCA
SU_CLEAN_contig_7607      ------------------------------------------------
Pfa3D7|chr8|MAL8P1.127|Pf ATGGTCCCTTTGATTTTACAAGGAAATTTAAAGAAAGGCATGTAAGCA
SU_CLEAN_contig_1123      ------------------------------------------------
SU_CLEAN_contig_5495      ------------------------------------------------
SU_CLEAN_contig_7823      ------------------------------------------------
SU_CLEAN_contig_4051      ------------------------------------------------
SU_CLEAN_contig_2712      ATGGTCCCTTTGATTTTACAAGGAAATTTAAAGAAAGGCATGTAAGCA
SU_CLEAN_contig_564       ------------------------------------------------
SU_CLEAN_contig_5935      ------------------------------------------------

MAL8P1.127g               AAAATGTGCATATTATATTTAATGTCAACTTATTTAACTTAAAGTCGT
SU_CLEAN_contig_7607      ------------------------------------------------
Pfa3D7|chr8|MAL8P1.127|Pf AAAATGTGCATATTATATTTAATGTCAACTTATTTAACTTAAAGTCGT
SU_CLEAN_contig_1123      ------------------------------------------------
SU_CLEAN_contig_5495      ------------------------------------------------
SU_CLEAN_contig_7823      ------------------------------------------------
SU_CLEAN_contig_4051      ------------------------------------------------
SU_CLEAN_contig_2712      AAAATGTGCATATTATATTTAATGTCAACTTATTTAACTTAAAGTCGT
SU_CLEAN_contig_564       ------------------------------------------------
SU_CLEAN_contig_5935      ------------------------------------------------

MAL8P1.127g               ATTTCCCAAAGAACTTTTTTAAGGCCGTTTTTTTGATACTTCCCGGTA
SU_CLEAN_contig_7607      ------------------------------------------------
Pfa3D7|chr8|MAL8P1.127|Pf ATTTTCCAAAGAACTTTTTTAAGGCCGTTTTTTTGATACTTCCC----
SU_CLEAN_contig_1123      ------------------------------------------------
SU_CLEAN_contig_5495      ------------------------------------------------
SU_CLEAN_contig_7823      ------------------------------------------------
SU_CLEAN_contig_4051      ------------------------------------------------
SU_CLEAN_contig_2712      ATTTCCCAAAGAACTTTTTTAAGGCCGTTTTTTTGATACTTCCC----
SU_CLEAN_contig_564       ------------------------------------------------
SU_CLEAN_contig_5935      ------------------------------------------------

MAL8P1.127g               AGAAAATTAAAACAAAACATATGTATATATAATCATATATATGTATAT
SU_CLEAN_contig_7607      ------------------------------------------------
Pfa3D7|chr8|MAL8P1.127|Pf ------------------------------------------------
SU_CLEAN_contig_1123      ------------------------------------------------
SU_CLEAN_contig_5495      ------------------------------------------------
SU_CLEAN_contig_7823      ------------------------------------------------
SU_CLEAN_contig_4051      ------------------------------------------------
SU_CLEAN_contig_2712      ------------------------------------------------
SU_CLEAN_contig_564       ------------------------------------------------
SU_CLEAN_contig_5935      ------------------------------------------------

MAL8P1.127g               ATAATCATATATATGTATATAAAATTATATATATGTATATAAAATTAT
SU_CLEAN_contig_7607      ------------------------------------------------
Pfa3D7|chr8|MAL8P1.127|Pf ------------------------------------------------
SU_CLEAN_contig_1123      ------------------------------------------------
SU_CLEAN_contig_5495      ------------------------------------------------
SU_CLEAN_contig_7823      ------------------------------------------------
SU_CLEAN_contig_4051      ------------------------------------------------
SU_CLEAN_contig_2712      ------------------------------------------------
SU_CLEAN_contig_564       ------------------------------------------------
SU_CLEAN_contig_5935      ------------------------------------------------

MAL8P1.127g               ATATATGTATATAAAATTATATATATGTATATAAAATCATATATATGT
SU_CLEAN_contig_7607      ------------------------------------------------
Pfa3D7|chr8|MAL8P1.127|Pf ------------------------------------------------
SU_CLEAN_contig_1123      ------------------------------------------------
SU_CLEAN_contig_5495      ------------------------------------------------
SU_CLEAN_contig_7823      ------------------------------------------------
SU_CLEAN_contig_4051      ------------------------------------------------
SU_CLEAN_contig_2712      ------------------------------------------------
SU_CLEAN_contig_564       ------------------------------------------------
SU_CLEAN_contig_5935      ------------------------------------------------

MAL8P1.127g               ATATAAAATCATATATATGTATATAAAATCATATATATGTATATATAA
SU_CLEAN_contig_7607      ------------------------------------------------
Pfa3D7|chr8|MAL8P1.127|Pf ------------------------------------------------
SU_CLEAN_contig_1123      ------------------------------------------------
SU_CLEAN_contig_5495      ------------------------------------------------
SU_CLEAN_contig_7823      ------------------------------------------------
SU_CLEAN_contig_4051      ------------------------------------------------
SU_CLEAN_contig_2712      ------------------------------------------------
SU_CLEAN_contig_564       ------------------------------------------------
SU_CLEAN_contig_5935      ------------------------------------------------

MAL8P1.127g               TCATATATATGTATATATAATCATATATATGTATATATATTTGTGTAT
SU_CLEAN_contig_7607      ------------------------------------------------
Pfa3D7|chr8|MAL8P1.127|Pf ------------------------------------------------
SU_CLEAN_contig_1123      ------------------------------------------------
SU_CLEAN_contig_5495      ------------------------------------------------
SU_CLEAN_contig_7823      ------------------------------------------------
SU_CLEAN_contig_4051      ------------------------------------------------
SU_CLEAN_contig_2712      ------------------------------------------------
SU_CLEAN_contig_564       ------------------------------------------------
SU_CLEAN_contig_5935      ------------------------------------------------

MAL8P1.127g               TTTTTTTTTTTTTTTTTTTTTTTTTTTTTTTTTTTTTTTTTTTTTTTT
SU_CLEAN_contig_7607      ------------------------------------------------
Pfa3D7|chr8|MAL8P1.127|Pf ------------------------------------------------
SU_CLEAN_contig_1123      ------------------------------------------------
SU_CLEAN_contig_5495      ------------------------------------------------
SU_CLEAN_contig_7823      ------------------------------------------------
SU_CLEAN_contig_4051      ------------------------------------------------
SU_CLEAN_contig_2712      ------------------------------------------------
SU_CLEAN_contig_564       ------------------------------------------------
SU_CLEAN_contig_5935      ------------------------------------------------

MAL8P1.127g               TTGTTTATTCTTTTATCTGACAAATGTTTTATTATTTTAAAAAAAATG
SU_CLEAN_contig_7607      ------------------------------------------------
Pfa3D7|chr8|MAL8P1.127|Pf ------------------------------------------------
SU_CLEAN_contig_1123      ------------------------------------------------
SU_CLEAN_contig_5495      ------------------------------------------------
SU_CLEAN_contig_7823      ------------------------------------------------
SU_CLEAN_contig_4051      ------------------------------------------------
SU_CLEAN_contig_2712      ------------------------------------------------
SU_CLEAN_contig_564       ------------------------------------------------
SU_CLEAN_contig_5935      ------------------------------------------------

MAL8P1.127g               TAAATGTATAAATAAAAACATTCCTGTTACTTATACGTTCATCCCTTA
SU_CLEAN_contig_7607      ------------------------------------------------
Pfa3D7|chr8|MAL8P1.127|Pf ------------------------------------------------
SU_CLEAN_contig_1123      ------------------------------------------------
SU_CLEAN_contig_5495      ------------------------------------------------
SU_CLEAN_contig_7823      ------------------------------------------------
SU_CLEAN_contig_4051      ------------------------------------------------
SU_CLEAN_contig_2712      ------------------------------------------------
SU_CLEAN_contig_564       ------------------------------------------------
SU_CLEAN_contig_5935      ------------------------------------------------

MAL8P1.127g               TCATATTTTTGTAGGCCTGAGTTTTAATATTAACGATATTCAACTAAA
SU_CLEAN_contig_7607      ------------------------------------------------
Pfa3D7|chr8|MAL8P1.127|Pf -------------GGCCTGAGTTTTAATATTAACGATATTCAACTAAA
SU_CLEAN_contig_1123      ------------------------------------------------
SU_CLEAN_contig_5495      ------------------------------------------------
SU_CLEAN_contig_7823      ------------------------------------------------
SU_CLEAN_contig_4051      ------------------------------------------------
SU_CLEAN_contig_2712      -------------GGCCTGAGTTTTAATATTAACGATATTCAACTAAA
SU_CLEAN_contig_564       ------------------------------------------------
SU_CLEAN_contig_5935      ------------------------------------------------

MAL8P1.127g               ATATAATGACAAAGTAACGACCTTAAGAATATATTATTTTCTAATTCT
SU_CLEAN_contig_7607      ------------------------------------------------
Pfa3D7|chr8|MAL8P1.127|Pf ATATAATGACAAAGTAACGACCTTAAGAATATATTATTTTCTAATTCT
SU_CLEAN_contig_1123      ------------------------------------------------
SU_CLEAN_contig_5495      ------------------------------------------------
SU_CLEAN_contig_7823      ------------------------------------------------
SU_CLEAN_contig_4051      ------------------------------------------------
SU_CLEAN_contig_2712      ATATAATGACAAAGTAACGACCTTAAGAATATATTATTTTCTAATTCT
SU_CLEAN_contig_564       ------------------------------------------------
SU_CLEAN_contig_5935      ------------------------------------------------

MAL8P1.127g               TGTAACTCTGGAGATTACCTACATAAGTATGAAAAATTCAAATATTCA
SU_CLEAN_contig_7607      ------------------------------------------------
Pfa3D7|chr8|MAL8P1.127|Pf TGTAACTCTGGAGATTACCTACATAAGTATGAAAAATTCAAATATTCA
SU_CLEAN_contig_1123      ------------------------------------------------
SU_CLEAN_contig_5495      ------------------------------------------------
SU_CLEAN_contig_7823      ------------------------------------------------
SU_CLEAN_contig_4051      ------------------------------------------------
SU_CLEAN_contig_2712      TGTAACTCTGGAGATTACCTACATAAGTATGAAAAATTCAAATATTCA
SU_CLEAN_contig_564       ------------------------------------------------
SU_CLEAN_contig_5935      ------------------------------------------------

MAL8P1.127g               TTTATTCTGGACTAGCGAAAAATTAAAAAACTTTGTAGAAAATGAGGA
SU_CLEAN_contig_7607      ------------------------------------------------
Pfa3D7|chr8|MAL8P1.127|Pf TTTATTCTGGACTAGCGAAAAATTAAAAAACTTTGTAGAAAATGAGGA
SU_CLEAN_contig_1123      ------------------------------------------------
SU_CLEAN_contig_5495      ------------------------------------------------
SU_CLEAN_contig_7823      ------------------------------------------------
SU_CLEAN_contig_4051      ------------------------------------------------
SU_CLEAN_contig_2712      TTTATTCTGGACTAGCGAAAAATTAAAAAACTTTGTAGAAAATGAGGA
SU_CLEAN_contig_564       ------------------------------------------------
SU_CLEAN_contig_5935      ------------------------------------------------

MAL8P1.127g               AGAGGAAGAAAATAATAAAAATGAACCAGATGATACGAATGATTTAAC
SU_CLEAN_contig_7607      ------------------------------------------------
Pfa3D7|chr8|MAL8P1.127|Pf AGAGGAAGAAAATAATAAAAATGAACCAGATGATACGAATGATTTAAC
SU_CLEAN_contig_1123      ------------------------------------------------
SU_CLEAN_contig_5495      ------------------------------------------------
SU_CLEAN_contig_7823      ------------------------------------------------
SU_CLEAN_contig_4051      ------------------------------------------------
SU_CLEAN_contig_2712      AGAGGAAGAAAATAATAAAAATGAACCAGATGATACGAATGATTTAAC
SU_CLEAN_contig_564       ------------------------------------------------
SU_CLEAN_contig_5935      ------------------------------------------------

MAL8P1.127g               ACAAAATGATATATCGTTAAACGATAATGAAATTTATTCACATGGTAA
SU_CLEAN_contig_7607      ------------------------------------------------
Pfa3D7|chr8|MAL8P1.127|Pf ACAAAATGATATATCGTTAAACGATAATGAAATTTATTCACATGGTAA
SU_CLEAN_contig_1123      ------------------------------------------------
SU_CLEAN_contig_5495      ------------------------------------------------
SU_CLEAN_contig_7823      ------------------------------------------------
SU_CLEAN_contig_4051      ------------------------------------------------
SU_CLEAN_contig_2712      ACAAAACGATATATCGTTAAACGATAATGAAATTTATTCACATGGTAA
SU_CLEAN_contig_564       ------------------------------------------------
SU_CLEAN_contig_5935      ------------------------------------------------

MAL8P1.127g               TGATGGATTTAAAAAGGAAAGTATACATGATACGATTAATTCGCTCAA
SU_CLEAN_contig_7607      ------------------------------------------------
Pfa3D7|chr8|MAL8P1.127|Pf TGATGGATTTAAAAAGGAAAGTATACATGATACGATTAATTCGCTCAA
SU_CLEAN_contig_1123      ------------------------------------------------
SU_CLEAN_contig_5495      ------------------------------------------------
SU_CLEAN_contig_7823      ------------------------------------------------
SU_CLEAN_contig_4051      ------------------------------------------------
SU_CLEAN_contig_2712      TGATGGATTTAAAAAGGAAAGTATACATGATACGATTAATTCGCTCAA
SU_CLEAN_contig_564       ------------------------------------------------
SU_CLEAN_contig_5935      ------------------------------------------------

MAL8P1.127g               GAATTTAATGTTCAATAATGTGGAGCATGATCATGATGATAATATGGA
SU_CLEAN_contig_7607      ------------------------------------------------
Pfa3D7|chr8|MAL8P1.127|Pf GAATTTAATGTTCAATAATGTGGAGCATGATCATGATGATAATATGGA
SU_CLEAN_contig_1123      ------------------------------------------------
SU_CLEAN_contig_5495      ------------------------------------------------
SU_CLEAN_contig_7823      ------------------------------------------------
SU_CLEAN_contig_4051      ------------------------------------------------
SU_CLEAN_contig_2712      GAATTTAATGTTCAATAATGTGGAGCATGATCATGATGATAATA-GGA
SU_CLEAN_contig_564       ------------------------------------------------
SU_CLEAN_contig_5935      ------------------------------------------------

MAL8P1.127g               TAGTAATGCAGATCATAATATGGATAGTAATGCAGATCATAACATGGA
SU_CLEAN_contig_7607      ------------------------------------------------
Pfa3D7|chr8|MAL8P1.127|Pf TAGTAATGCAGATCATAATATGGATAGTAATGCAGATCATAACATGGA
SU_CLEAN_contig_1123      ------------------------------------------------
SU_CLEAN_contig_5495      ------------------------------------------------
SU_CLEAN_contig_7823      ------------------------------------------------
SU_CLEAN_contig_4051      ------------------------------------------------
SU_CLEAN_contig_2712      TAGTAATGCA--------------------------------------
SU_CLEAN_contig_564       ------------------------------------------------
SU_CLEAN_contig_5935      ------------------------------------------------

MAL8P1.127g               TAGTAATGCAGATCATAACATGGATAGTAATGCAGATCATAACATGGA
SU_CLEAN_contig_7607      ------------------------------------------------
Pfa3D7|chr8|MAL8P1.127|Pf TAGTAATGCAGATCATAACATGGATAGTAATGCAGATCATAACATGGA
SU_CLEAN_contig_1123      ------------------------------------------------
SU_CLEAN_contig_5495      ------------------------------------------------
SU_CLEAN_contig_7823      ------------------------------------------------
SU_CLEAN_contig_4051      ------------------------------------------------
SU_CLEAN_contig_2712      ------------------------------------------------
SU_CLEAN_contig_564       ------------------------------------------------
SU_CLEAN_contig_5935      ------------------------------------------------

MAL8P1.127g               TAGTAATGAAGATCATAACATGGATAGTAATACAGATCATAATATAGA
SU_CLEAN_contig_7607      ------------------------------------------------
Pfa3D7|chr8|MAL8P1.127|Pf TAGTAATGAAGATCATAACATGGATAGTAATACAGATCATAATATAGA
SU_CLEAN_contig_1123      ------------------------------------------------
SU_CLEAN_contig_5495      ------------------------------------------------
SU_CLEAN_contig_7823      ------------------------------------------------
SU_CLEAN_contig_4051      ------------------------------------------------
SU_CLEAN_contig_2712      ------------------------------------------------
SU_CLEAN_contig_564       ------------------------------------------------
SU_CLEAN_contig_5935      ------------------------------------------------

MAL8P1.127g               TAGTAATACAGATCATAACATGGATAGTAATGCAGATCATAACATGGA
SU_CLEAN_contig_7607      ------------------------------------------------
Pfa3D7|chr8|MAL8P1.127|Pf TAGTAATACAGATCATAACATGGATAGTAATGCAGATCATAACATGGA
SU_CLEAN_contig_1123      ------------------------------------------------
SU_CLEAN_contig_5495      ------------------------------------------------
SU_CLEAN_contig_7823      ------------------------------------------------
SU_CLEAN_contig_4051      ------------------------------------------------
SU_CLEAN_contig_2712      ------------------------------------------------
SU_CLEAN_contig_564       ------------------------------------------------
SU_CLEAN_contig_5935      ------------------------------------------------

MAL8P1.127g               TAGTAATACAGATCATAACATGGATAATGTAGATGGCACCATAAATTA
SU_CLEAN_contig_7607      ------------------------------------------------
Pfa3D7|chr8|MAL8P1.127|Pf TAGTAATACAGATCATAACATGGATAATGTAGATGGCACCATAAATTA
SU_CLEAN_contig_1123      ------------------------------------------------
SU_CLEAN_contig_5495      ------------------------------------------------
SU_CLEAN_contig_7823      ------------------------------------------------
SU_CLEAN_contig_4051      ------------------------------------------------
SU_CLEAN_contig_2712      ------------------------------------------------
SU_CLEAN_contig_564       ------------------------------------------------
SU_CLEAN_contig_5935      ------------------------------------------------

MAL8P1.127g               TGAGGAAGATAATAATTTAAACGGACAAGATGAATACTATGAAGAAAA
SU_CLEAN_contig_7607      ------------------------------------------------
Pfa3D7|chr8|MAL8P1.127|Pf TGAGGAAGATAATAATTTAAACGGACAAGATGAATACTATGAAGAAAA
SU_CLEAN_contig_1123      ------------------------------------------------
SU_CLEAN_contig_5495      ------------------------------------------------
SU_CLEAN_contig_7823      ----GAAGATAATAATTTAAACGGACAAGATGAATACTATGAAGAAAA
SU_CLEAN_contig_4051      ------------------------------------------------
SU_CLEAN_contig_2712      ------------------------------------------------
SU_CLEAN_contig_564       ------------------------------------------------
SU_CLEAN_contig_5935      ------------------------------------------------

MAL8P1.127g               CGAAGAAGGAGATTATACAAATGAAAAAGATGTAAATTTAATAAATTC
SU_CLEAN_contig_7607      ------------------------------------------------
Pfa3D7|chr8|MAL8P1.127|Pf CGAAGAAGGAGATTATACAAATGAAAAAGATGTAAATTTAATAAATTC
SU_CLEAN_contig_1123      ------------------------------------------------
SU_CLEAN_contig_5495      ------------------------------------------------
SU_CLEAN_contig_7823      CGAAGAAGGAGATTATACAAATGAAAAAGATGTAAATTTAATAAATTC
SU_CLEAN_contig_4051      ------------------------------------------------
SU_CLEAN_contig_2712      ------------------------------------------------
SU_CLEAN_contig_564       ------------------------------------------------
SU_CLEAN_contig_5935      ------------------------------------------------

MAL8P1.127g               TTCTGATATAAATTTAGAAGATAATAATGAGGATATAAGTAACCATGA
SU_CLEAN_contig_7607      ------------------------------------------------
Pfa3D7|chr8|MAL8P1.127|Pf TTCTGATATAAATTTAGAAGATAATAATGAGGATATAAGTAACCATGA
SU_CLEAN_contig_1123      ------------------------------------------------
SU_CLEAN_contig_5495      ------------------------------------------------
SU_CLEAN_contig_7823      TTCTGATATAAATTTAGAAGATAATAATGAGGATATAAGTNACCATGA
SU_CLEAN_contig_4051      ------------------------------------------------
SU_CLEAN_contig_2712      ------------------------------------------------
SU_CLEAN_contig_564       ------------------------------------------------
SU_CLEAN_contig_5935      ------------------------------------------------

MAL8P1.127g               TAAAGAAAAAGATAATAATAATAAAAAAGATGATGATGATAATAAAAA
SU_CLEAN_contig_7607      ------------------------------------------------
Pfa3D7|chr8|MAL8P1.127|Pf TAAAGAAAAAGATAATAATAATAAAAAAGATGATGATGATAATAAAAA
SU_CLEAN_contig_1123      ------------------------------------------------
SU_CLEAN_contig_5495      ------------------------------------------------
SU_CLEAN_contig_7823      TAAAGAAAGAGATAATAATAATAAAAAAGATGATGATGATAATAAAAA
SU_CLEAN_contig_4051      ------------------------------------------------
SU_CLEAN_contig_2712      ------------------------------------------------
SU_CLEAN_contig_564       ------------------------------------------------
SU_CLEAN_contig_5935      ------------------------------------------------

MAL8P1.127g               AGATGATGATAATAAAATAGATGATGATAATAAAATAGATGATGATGA
SU_CLEAN_contig_7607      ------------------------------------------------
Pfa3D7|chr8|MAL8P1.127|Pf AGATGATGATAATAAAATAGATGATGATAATAAAATAGATGATGATGA
SU_CLEAN_contig_1123      ------------------------------------------------
SU_CLEAN_contig_5495      ------------------------------------------------
SU_CLEAN_contig_7823      AGATGATGATAATAAAATAGATGATGATAATAAAATAGATGATGATGA
SU_CLEAN_contig_4051      ------------------------------------------------
SU_CLEAN_contig_2712      ------------------------------------------------
SU_CLEAN_contig_564       ------------------------------------------------
SU_CLEAN_contig_5935      ------------------------------------------------

MAL8P1.127g               TAATAAAATAGATGATGATAATAAAATAGATGATGATGATAATAAAAT
SU_CLEAN_contig_7607      ------------------------------------------------
Pfa3D7|chr8|MAL8P1.127|Pf TAATAAAATAGATGATGATAATAAAATAGATGATGATGATAATAAAAT
SU_CLEAN_contig_1123      ------------------------------------------------
SU_CLEAN_contig_5495      ------------------------------------------------
SU_CLEAN_contig_7823      TAATAAAATAGATGATGACAATAAAATAGATGATGATGATAATAAAAT
SU_CLEAN_contig_4051      ------------------------------------------------
SU_CLEAN_contig_2712      ------------------------------------------------
SU_CLEAN_contig_564       ------------------------------------------------
SU_CLEAN_contig_5935      ------------------------------------------------

MAL8P1.127g               AGATGATGATGATAATAAAATAGATGATGATGATAATAAAATAGATGA
SU_CLEAN_contig_7607      ------------------------------------------------
Pfa3D7|chr8|MAL8P1.127|Pf AGATGATGATGATAATAAAATAGATGATGATGATAATAAAATAGATGA
SU_CLEAN_contig_1123      ------------------------------------------------
SU_CLEAN_contig_5495      ------------------------------------------------
SU_CLEAN_contig_7823      AGATGATGATGATAATAAAATAGATGATGATGATAATAAAATAGATGA
SU_CLEAN_contig_4051      ------------------------------------------------
SU_CLEAN_contig_2712      ------------------------------------------------
SU_CLEAN_contig_564       ------------------------------------------------
SU_CLEAN_contig_5935      ------------------------------------------------

MAL8P1.127g               TGATGATAATAAAAAAGATGATGATGATAATAAAAAAGATGATGATAA
SU_CLEAN_contig_7607      ------------------------------------------------
Pfa3D7|chr8|MAL8P1.127|Pf TGATGATAATAAAAAAGATGATGATGATAATAAAAAAGATGATGATAA
SU_CLEAN_contig_1123      ------------------------------------------------
SU_CLEAN_contig_5495      ------------------------------------------------
SU_CLEAN_contig_7823      TGATGATAATAAAAAAGATGATGATGATAATAAAAAAGATGATGATAA
SU_CLEAN_contig_4051      ------------------------------------------------
SU_CLEAN_contig_2712      ------------------------------------------------
SU_CLEAN_contig_564       ------------------------------------------------
SU_CLEAN_contig_5935      ------------------------------------------------

MAL8P1.127g               TAAAATAGATGATGATAATAAAAAAGATGATGATGATAATAAAAAAGA
SU_CLEAN_contig_7607      ------------------------------------------------
Pfa3D7|chr8|MAL8P1.127|Pf TAAAATAGATGATGATAATAAAAAAGATGATGATGATAATAAAAAAGA
SU_CLEAN_contig_1123      ------------------------------------------------
SU_CLEAN_contig_5495      ------------------------------------------------
SU_CLEAN_contig_7823      TAAAATAGATGATGATAATAAAAAAGATGATGATGATAATAAAAAAGA
SU_CLEAN_contig_4051      ------------------------------------------------
SU_CLEAN_contig_2712      ------------------------------------------------
SU_CLEAN_contig_564       ------------------------------------------------
SU_CLEAN_contig_5935      ------------------------------------------------

MAL8P1.127g               TGATAATAATTATGATAATAATGATGAATGTGATGATGATAATAAAAA
SU_CLEAN_contig_7607      ------------------------------------------------
Pfa3D7|chr8|MAL8P1.127|Pf TGATAATAATTATGATAATAATGATGAATGTGATGATGATAATAAAAA
SU_CLEAN_contig_1123      ------------------------------------------------
SU_CLEAN_contig_5495      ------------------------------------------------
SU_CLEAN_contig_7823      TGATAATAATTATGATAATAATGATGAATGTGATGATGATAATAAAAA
SU_CLEAN_contig_4051      ------------------------------------------------
SU_CLEAN_contig_2712      ------------------------------------------------
SU_CLEAN_contig_564       ------------------------------------------------
SU_CLEAN_contig_5935      ------------------------------------------------

MAL8P1.127g               AGATGATAATAATTATGATAATAACAATTTCATTTATGATGATGATGC
SU_CLEAN_contig_7607      ------------------------------------------------
Pfa3D7|chr8|MAL8P1.127|Pf AGATGATAATAATTATGATAATAACAATTTCATTTATGATGATGATGC
SU_CLEAN_contig_1123      ------------------------------------------------
SU_CLEAN_contig_5495      ------------------------------------------------
SU_CLEAN_contig_7823      AGATGATAATAATTATGATAATAACAATTTCATTTATGATGATGNTGC
SU_CLEAN_contig_4051      ------------------------------------------------
SU_CLEAN_contig_2712      ------------------------------------------------
SU_CLEAN_contig_564       ------------------------------------------------
SU_CLEAN_contig_5935      ------------------------------------------------

MAL8P1.127g               CATTAATAATAATAACAATTTCATCTATGATGATGCCATTAATAATAA
SU_CLEAN_contig_7607      ------------------------------------------------
Pfa3D7|chr8|MAL8P1.127|Pf CATTAATAATAATAACAATTTCATCTATGATGATGCCATTAATAATAA
SU_CLEAN_contig_1123      ------------------------------------------------
SU_CLEAN_contig_5495      ------------------------------------------------
SU_CLEAN_contig_7823      CATTAATAATAATAACAATTTCATCTATGATGNTGCCATTAATAATAA
SU_CLEAN_contig_4051      ----------------------CTCTATGATGATGCC-TTAATAATAA
SU_CLEAN_contig_2712      ------------------------------------------------
SU_CLEAN_contig_564       ------------------------------------------------
SU_CLEAN_contig_5935      ------------------------------------------------

MAL8P1.127g               CAATTTCATTTCTGATGATGCCATTAATAATAATAACAATTTCATCTA
SU_CLEAN_contig_7607      ------------------------------------------------
Pfa3D7|chr8|MAL8P1.127|Pf CAATTTCATTTCTGATGATGCCATTAATAATAATAACAATTTCATCTA
SU_CLEAN_contig_1123      ------------------------------------------------
SU_CLEAN_contig_5495      ------------------------------------------------
SU_CLEAN_contig_7823      CAATTTCATTTCTGATGNTGCCATTAATAATAATAACAATTTCATCTA
SU_CLEAN_contig_4051      CAATTTCATTTCTGATGATGCCATTAATAATAATAACAATTTCATCTA
SU_CLEAN_contig_2712      ------------------------------------------------
SU_CLEAN_contig_564       ------------------------------------------------
SU_CLEAN_contig_5935      ------------------------------------------------

MAL8P1.127g               TGATGATGAGAGTAATGGTGATTATAGTGATGATAACCCTGAAGAAGA
SU_CLEAN_contig_7607      ------------------------------------------------
Pfa3D7|chr8|MAL8P1.127|Pf TGATGATGAGAGTAATGGTGATTATAGTGATGATAACCCTGAAGAAGA
SU_CLEAN_contig_1123      ------------------------------------------------
SU_CLEAN_contig_5495      ------------------------------------------------
SU_CLEAN_contig_7823      TGATGATGAGAGTNATGGTGATTATAGTGATGATAACCC---------
SU_CLEAN_contig_4051      TGATGATGAGAGTAATGGTGATTATA----------------------
SU_CLEAN_contig_2712      ------------------------------------------------
SU_CLEAN_contig_564       ------------------------------------------------
SU_CLEAN_contig_5935      ------------------------------------------------

MAL8P1.127g               AACAGAAAAGTACTCACAAGATGAAGAGAATAATATAAGAGATATATT
SU_CLEAN_contig_7607      ------------------------------------------------
Pfa3D7|chr8|MAL8P1.127|Pf AACAGAAAAGTACTCACAAGATGAAGAGAATAATATAAGAGATATATT
SU_CLEAN_contig_1123      ------------------------------------------------
SU_CLEAN_contig_5495      ------------------------------------------------
SU_CLEAN_contig_7823      ------------------------------------------------
SU_CLEAN_contig_4051      ------------------------------------------------
SU_CLEAN_contig_2712      ------------------------------------------------
SU_CLEAN_contig_564       ------------------------------------------------
SU_CLEAN_contig_5935      ------------------------------------------------

MAL8P1.127g               TGAAGATAGTTACAATAAAGATAATGAGATCAATGAATTATTGGACGA
SU_CLEAN_contig_7607      ------------------------------------------------
Pfa3D7|chr8|MAL8P1.127|Pf TGAAGATAGTTACAATAAAGATAATGAGATCAATGAATTATTGGACGA
SU_CLEAN_contig_1123      ------------------------------------------------
SU_CLEAN_contig_5495      ------------------------------------------------
SU_CLEAN_contig_7823      ------------------------------------------------
SU_CLEAN_contig_4051      ------------------------------------------------
SU_CLEAN_contig_2712      ------------------------------------------------
SU_CLEAN_contig_564       ------------------------------------------------
SU_CLEAN_contig_5935      ------------------------------------------------

MAL8P1.127g               TGTAAATACATCTACTTTTGAAGATATAGAAATAATAAAATATATATA
SU_CLEAN_contig_7607      ------------------------------------------------
Pfa3D7|chr8|MAL8P1.127|Pf TGTAAATACATCTACTTTTGAAGATATAGAAATAATAAAATATATATA
SU_CLEAN_contig_1123      ------------------------------------------------
SU_CLEAN_contig_5495      ------------------------------------------------
SU_CLEAN_contig_7823      ------------------------------------------------
SU_CLEAN_contig_4051      ------------------------------------------------
SU_CLEAN_contig_2712      ------------------------------------------------
SU_CLEAN_contig_564       ------------------------------------------------
SU_CLEAN_contig_5935      ------------------------------------------------

MAL8P1.127g               TACTAATGATGATTTAAAAAATAAAAAGAGTGGATTAATAAATATAAT
SU_CLEAN_contig_7607      ------------------------------------------------
Pfa3D7|chr8|MAL8P1.127|Pf TACTAATGATGATTTAAAAAATAAAAAGAGTGGATTAATAAATATAAT
SU_CLEAN_contig_1123      ------------------------------------------------
SU_CLEAN_contig_5495      ------------------------------------------------
SU_CLEAN_contig_7823      ------------------------------------------------
SU_CLEAN_contig_4051      ------------------------------------------------
SU_CLEAN_contig_2712      ------------------------------------------------
SU_CLEAN_contig_564       ------------------------------------------------
SU_CLEAN_contig_5935      ------------------------------------------------

MAL8P1.127g               ACGTTTTCCATTGTTATATGAAATAAATTTAAAAAAATTAATGAAGAT
SU_CLEAN_contig_7607      ------------------------------------------------
Pfa3D7|chr8|MAL8P1.127|Pf ACGTTTTCCATTGTTATATGAAATAAATTTAAAAAAATTAATGAAGAT
SU_CLEAN_contig_1123      ------------------------------------------------
SU_CLEAN_contig_5495      ------------------------------------------------
SU_CLEAN_contig_7823      ------------------------------------------------
SU_CLEAN_contig_4051      ------------------------------------------------
SU_CLEAN_contig_2712      ------------------------------------------------
SU_CLEAN_contig_564       ------------------------------------------------
SU_CLEAN_contig_5935      ------------------------------------------------

MAL8P1.127g               TTTTTGTTTTTATGAACATATAAAAAAAGAAGAAAAAATAAATACAAT
SU_CLEAN_contig_7607      ------------------------------------------------
Pfa3D7|chr8|MAL8P1.127|Pf TTTTTGTTTTTATGAACATATAAAAAAAGAAGAAAAAATAAATACAAT
SU_CLEAN_contig_1123      ------------------------------------------------
SU_CLEAN_contig_5495      ------------------------------------------------
SU_CLEAN_contig_7823      ------------------------------------------------
SU_CLEAN_contig_4051      ------------------------------------------------
SU_CLEAN_contig_2712      ------------------------------------------------
SU_CLEAN_contig_564       ------------------------------------------------
SU_CLEAN_contig_5935      ------------------------------------------------

MAL8P1.127g               ATTCCATATAGAAGATATTATAAATAGTTACTATCCATTAGTGTATGG
SU_CLEAN_contig_7607      ------------------------------------------------
Pfa3D7|chr8|MAL8P1.127|Pf ATTCCATATAGAAGATATTATAAATAGTTACTATCCATTAGTGTATGG
SU_CLEAN_contig_1123      ------------------------------------------------
SU_CLEAN_contig_5495      ------------------------------------------------
SU_CLEAN_contig_7823      ------------------------------------------------
SU_CLEAN_contig_4051      ------------------------------------------------
SU_CLEAN_contig_2712      ------------------------------------------------
SU_CLEAN_contig_564       ------------------------------------------------
SU_CLEAN_contig_5935      ------------------------------------------------

MAL8P1.127g               GCATCATTTTATGTATAATGAATTTTTAAAAAATTGTAAATTTTTTTC
SU_CLEAN_contig_7607      ------------------------------------------------
Pfa3D7|chr8|MAL8P1.127|Pf GCATCATTTTATGTATAATGAATTTTTAAAAAATTGTAAATTTTTTTC
SU_CLEAN_contig_1123      ------------------------------------------------
SU_CLEAN_contig_5495      ------------------------------------------------
SU_CLEAN_contig_7823      ------------------------------------------------
SU_CLEAN_contig_4051      ------------------------------------------------
SU_CLEAN_contig_2712      ------------------------------------------------
SU_CLEAN_contig_564       ------------------------------------------------
SU_CLEAN_contig_5935      ------------------------------------------------

MAL8P1.127g               TTTTGTTTTAAAAAAGAAAAAAAAAATTACCATACCAGAAGAATTAGT
SU_CLEAN_contig_7607      ------------------------------------------------
Pfa3D7|chr8|MAL8P1.127|Pf TTTTGTTTTAAAAAAGAAAAAAAAAATTACCATACCAGAAGAATTAGT
SU_CLEAN_contig_1123      ------------------------------------------------
SU_CLEAN_contig_5495      ------------------------------------------------
SU_CLEAN_contig_7823      ------------------------------------------------
SU_CLEAN_contig_4051      ------------------------------------------------
SU_CLEAN_contig_2712      ------------------------------------------------
SU_CLEAN_contig_564       ------------------------------------------------
SU_CLEAN_contig_5935      ------------------------------------------------

MAL8P1.127g               TGTCTTGATACCACATATTGAATATAATTATAAAATAGATTCTTATCA
SU_CLEAN_contig_7607      ------------------------------------------------
Pfa3D7|chr8|MAL8P1.127|Pf TGTCTTGATACCACATATTGAATATAATTATAAAATAGATTCTTATCA
SU_CLEAN_contig_1123      ------------------------------------------------
SU_CLEAN_contig_5495      ------------------------------------------------
SU_CLEAN_contig_7823      ------------------------------------------------
SU_CLEAN_contig_4051      ------------------------------------------------
SU_CLEAN_contig_2712      ------------------------------------------------
SU_CLEAN_contig_564       ------------------------------------------------
SU_CLEAN_contig_5935      ------------------------------------------------

MAL8P1.127g               TTTTTTAAAAAAATTATATTATTCTGTTTTTAACGAACCAAGAATATG
SU_CLEAN_contig_7607      ------------------------------------------------
Pfa3D7|chr8|MAL8P1.127|Pf TTTTTTAAAAAAATTATATTATTCTGTTTTTAACGAACCAAGAATATG
SU_CLEAN_contig_1123      ------------------------------------------------
SU_CLEAN_contig_5495      ------------------------------------------------
SU_CLEAN_contig_7823      ------------------------------------------------
SU_CLEAN_contig_4051      ------------------------------------------------
SU_CLEAN_contig_2712      ------------------------------------------------
SU_CLEAN_contig_564       ------------------------------------------------
SU_CLEAN_contig_5935      ------------------------------------------------

MAL8P1.127g               TTATACATCCATAAATGAACAAATAAAACATATAAATCAAATGAGATA
SU_CLEAN_contig_7607      ------------------------------------------------
Pfa3D7|chr8|MAL8P1.127|Pf TTATACATCCATAAATGAACAAATAAAACATATAAATCAAATGAGATA
SU_CLEAN_contig_1123      ------------------------------------------------
SU_CLEAN_contig_5495      ------------------------------------------------
SU_CLEAN_contig_7823      ------------------------------------------------
SU_CLEAN_contig_4051      ------------------------------------------------
SU_CLEAN_contig_2712      ------------------------------------------------
SU_CLEAN_contig_564       ------------------------------------------------
SU_CLEAN_contig_5935      ------------------------------------------------

MAL8P1.127g               TAAGTTGTATGTTCATAATTTAAAAACATCGAAACATTTTAAAAACGA
SU_CLEAN_contig_7607      ------------------------------------------------
Pfa3D7|chr8|MAL8P1.127|Pf TAAGTTGTATGTTCATAATTTAAAAACATCGAAACATTTTAAAAACGA
SU_CLEAN_contig_1123      ------------------------------------------------
SU_CLEAN_contig_5495      ------------------------------------------------
SU_CLEAN_contig_7823      ------------------------------------------------
SU_CLEAN_contig_4051      ------------------------------------------------
SU_CLEAN_contig_2712      ------------------------------------------------
SU_CLEAN_contig_564       ------------------------------------------------
SU_CLEAN_contig_5935      ------------------------------------------------

MAL8P1.127g               AAAAATTTCAAGTATTCATAATAATATGATATCATCTTATTATATTTA
SU_CLEAN_contig_7607      ------------------------------------------------
Pfa3D7|chr8|MAL8P1.127|Pf AAAAATTTCAAGTATTCATAATAATATGATATCATCTTATTATATTTA
SU_CLEAN_contig_1123      ------------------------------------------------
SU_CLEAN_contig_5495      ------------------------------------------------
SU_CLEAN_contig_7823      ------------------------------------------------
SU_CLEAN_contig_4051      ------------------------------------------------
SU_CLEAN_contig_2712      ------------------------------------------------
SU_CLEAN_contig_564       ------------------------------------------------
SU_CLEAN_contig_5935      ------------------------------------------------

MAL8P1.127g               TCAAAATCATATAAATAATATGATAAAAAATAAAACAACATGTTGTAT
SU_CLEAN_contig_7607      ------------------------------------------------
Pfa3D7|chr8|MAL8P1.127|Pf TCAAAATCATATAAATAATATGATAAAAAATAAAACAACATGTTGTAT
SU_CLEAN_contig_1123      ------------------------------------------------
SU_CLEAN_contig_5495      ------------------------------------------------
SU_CLEAN_contig_7823      ------------------------------------------------
SU_CLEAN_contig_4051      ------------------------------------------------
SU_CLEAN_contig_2712      ------------------------------------------------
SU_CLEAN_contig_564       ------------------------------------------------
SU_CLEAN_contig_5935      ------------------------------------------------

MAL8P1.127g               TAATGATGATTTATGGAAAACCGTATTGAATCCATTTGATTTTTTTCA
SU_CLEAN_contig_7607      ------------------------------------------------
Pfa3D7|chr8|MAL8P1.127|Pf TAATGATGATTTATGGAAAACCGTATTGAATCCATTTGATTTTTTTCA
SU_CLEAN_contig_1123      ------------------------------------------------
SU_CLEAN_contig_5495      ------------------------------------------------
SU_CLEAN_contig_7823      ------------------------------------------------
SU_CLEAN_contig_4051      ------------------------------------------------
SU_CLEAN_contig_2712      ------------------------------------------------
SU_CLEAN_contig_564       ------------------------------------------------
SU_CLEAN_contig_5935      ------------------------------------------------

MAL8P1.127g               TTTGAATAATGATGTAAATGTATTTTTTGAATATAATATTTTAACAAA
SU_CLEAN_contig_7607      ------------------------------------------------
Pfa3D7|chr8|MAL8P1.127|Pf TTTGAATAATGATGTAAATGTATTTTTTGAATATAATATTTTAACAAA
SU_CLEAN_contig_1123      ------------------------------------------------
SU_CLEAN_contig_5495      ------------------------------------------------
SU_CLEAN_contig_7823      ------------------------------------------------
SU_CLEAN_contig_4051      ------------------------------------------------
SU_CLEAN_contig_2712      ------------------------------------------------
SU_CLEAN_contig_564       ------------------------------------------------
SU_CLEAN_contig_5935      ------------------------------------------------

MAL8P1.127g               TATTTATAATAAATTTGTTACAACGGTTAACACGGATTTTAATAAATT
SU_CLEAN_contig_7607      ------------------------------------------------
Pfa3D7|chr8|MAL8P1.127|Pf TATTTATAATAAATTTGTTACAACGGTTAACACGGATTTTAATAAATT
SU_CLEAN_contig_1123      ------------------------------------------------
SU_CLEAN_contig_5495      ------------------------------------------------
SU_CLEAN_contig_7823      ------------------------------------------------
SU_CLEAN_contig_4051      ------------------------------------------------
SU_CLEAN_contig_2712      ------------------------------------------------
SU_CLEAN_contig_564       ------------------------------------------------
SU_CLEAN_contig_5935      ------------------------------------------------

MAL8P1.127g               GTGTGTAAATTTTTATATTAAAAAAGATTATAAACAATATGAAGAAGA
SU_CLEAN_contig_7607      ------------------------------------------------
Pfa3D7|chr8|MAL8P1.127|Pf GTGTGTAAATTTTTATATTAAAAAAGATTATAAACAATATGAAGAAGA
SU_CLEAN_contig_1123      ------------------------------------------------
SU_CLEAN_contig_5495      ------------------------------------------------
SU_CLEAN_contig_7823      ------------------------------------------------
SU_CLEAN_contig_4051      ------------------------------------------------
SU_CLEAN_contig_2712      ------------------------------------------------
SU_CLEAN_contig_564       ------------------------------------------------
SU_CLEAN_contig_5935      ------------------------------------------------

MAL8P1.127g               TAATACAAATGAACATAACTCAAAAAGAATCATGAAAAGAAAATTTAA
SU_CLEAN_contig_7607      ------------------------------------------------
Pfa3D7|chr8|MAL8P1.127|Pf TAATACAAATGAACATAACTCAAAAAGAATCATGAAAAGAAAATTTAA
SU_CLEAN_contig_1123      ------------------------------------------------
SU_CLEAN_contig_5495      ------------------------------------------------
SU_CLEAN_contig_7823      ------------------------------------------------
SU_CLEAN_contig_4051      ------------------------------------------------
SU_CLEAN_contig_2712      ------------------------------------------------
SU_CLEAN_contig_564       ------------------------------------------------
SU_CLEAN_contig_5935      ------------------------------------------------

MAL8P1.127g               TAAAAATGGTCTTTATAATACCATAGGTGATAATAAAAATAAACCTCC
SU_CLEAN_contig_7607      ------------------------------------------------
Pfa3D7|chr8|MAL8P1.127|Pf TAAAAATGGTCTTTATAATACCATAGGTGATAATAAAAATAAACCTCC
SU_CLEAN_contig_1123      ------------------------------------------------
SU_CLEAN_contig_5495      ------------------------------------------------
SU_CLEAN_contig_7823      ------------------------------------------------
SU_CLEAN_contig_4051      ------------------------------------------------
SU_CLEAN_contig_2712      ------------------------------------------------
SU_CLEAN_contig_564       ------------------------------------------------
SU_CLEAN_contig_5935      ------------------------------------------------

MAL8P1.127g               TTTATTACCAACACCAAAAAATGAATCATATAAACTTGTGAATTCCAT
SU_CLEAN_contig_7607      ------------------------------------------------
Pfa3D7|chr8|MAL8P1.127|Pf TTTATTACCAACACCAAAAAATGAATCATATAAACTTGTGAATTCCAT
SU_CLEAN_contig_1123      ------------------------------------------------
SU_CLEAN_contig_5495      ------------------------------------------------
SU_CLEAN_contig_7823      ------------------------------------------------
SU_CLEAN_contig_4051      ------------------------------------------------
SU_CLEAN_contig_2712      ------------------------------------------------
SU_CLEAN_contig_564       ------------------------------------------------
SU_CLEAN_contig_5935      ------------------------------------------------

MAL8P1.127g               CAATAATAATCATCGTCACAATATTAATAACATGAATAATCAGAGAAA
SU_CLEAN_contig_7607      ------------------------------------------------
Pfa3D7|chr8|MAL8P1.127|Pf CAATAATAATCATCGTCACAATATTAATAACATGAATAATCAGAGAAA
SU_CLEAN_contig_1123      ------------------------------------------------
SU_CLEAN_contig_5495      ------------------------------------------------
SU_CLEAN_contig_7823      ------------------------------------------------
SU_CLEAN_contig_4051      ------------------------------------------------
SU_CLEAN_contig_2712      ------------------------------------------------
SU_CLEAN_contig_564       ------------------------------------------------
SU_CLEAN_contig_5935      ------------------------------------------------

MAL8P1.127g               TGGTAATCGTCATAAGAATAACACAAATAATAACACACTCTTATATAA
SU_CLEAN_contig_7607      ------------------------------------------------
Pfa3D7|chr8|MAL8P1.127|Pf TGGTAATCGTCATAAGAATAACACAAATAATAACACACTCTTATATAA
SU_CLEAN_contig_1123      ------------------------------------------------
SU_CLEAN_contig_5495      ------------------------------------------------
SU_CLEAN_contig_7823      ------------------------------------------------
SU_CLEAN_contig_4051      ------------------------------------------------
SU_CLEAN_contig_2712      ------------------------------------------------
SU_CLEAN_contig_564       ------------------------------------------------
SU_CLEAN_contig_5935      ------------------------------------------------

MAL8P1.127g               ACATGCCACTAATAATATACAAAATAATTTTAATAAATCATATAGAAA
SU_CLEAN_contig_7607      ------------------------------------------------
Pfa3D7|chr8|MAL8P1.127|Pf ACATGCCACTAATAATATACAAAATAATTTTAATAAATCATATAGAAA
SU_CLEAN_contig_1123      ------------------------------------------------
SU_CLEAN_contig_5495      ------------------------------------------------
SU_CLEAN_contig_7823      ------------------------------------------------
SU_CLEAN_contig_4051      ------------------------------------------------
SU_CLEAN_contig_2712      ------------------------------------------------
SU_CLEAN_contig_564       ------------------------------------------------
SU_CLEAN_contig_5935      ------------------------------------------------

MAL8P1.127g               TGAAAACAACATTAGAAATAGCATGCACAATAATAATTATGACAATAA
SU_CLEAN_contig_7607      ------------------------------------------------
Pfa3D7|chr8|MAL8P1.127|Pf TGAAAACAACATTAGAAATAGCATGCACAATAATAATTATGACAATAA
SU_CLEAN_contig_1123      ------------------------------------------------
SU_CLEAN_contig_5495      ------------------------------------------------
SU_CLEAN_contig_7823      ------------------------------------------------
SU_CLEAN_contig_4051      ------------------------------------------------
SU_CLEAN_contig_2712      ------------------------------------------------
SU_CLEAN_contig_564       ------------------------------------------------
SU_CLEAN_contig_5935      ------------------------------------------------

MAL8P1.127g               CACCAAAAGAGAAGACAAAAATCAAAAATATGTAAAAAACGAAAACCA
SU_CLEAN_contig_7607      ------------------------------------------------
Pfa3D7|chr8|MAL8P1.127|Pf CACCAAAAGAGAAGACAAAAATCAAAAATATGTAAAAAACGAAAACCA
SU_CLEAN_contig_1123      ---CAAAAGAGAAGACAAAAATCAAAAATATGTAAAAAACGAAAACCA
SU_CLEAN_contig_5495      ------------------------------------------------
SU_CLEAN_contig_7823      ------------------------------------------------
SU_CLEAN_contig_4051      ------------------------------------------------
SU_CLEAN_contig_2712      ------------------------------------------------
SU_CLEAN_contig_564       ------------------------------------------------
SU_CLEAN_contig_5935      ------------------------------------------------

MAL8P1.127g               AAGGGAAGGCACAAGTAGAAAAAATAATGCATCATCTGTTTATCGAAA
SU_CLEAN_contig_7607      ------------------------------------------------
Pfa3D7|chr8|MAL8P1.127|Pf AAGGGAAGGCACAAGTAGAAAAAATAATGCATCATCTGTTTATCGAAA
SU_CLEAN_contig_1123      AAGGGAAGGCACAAGTAGAAAAAATAATGCATCATCTGTTTATCGAAA
SU_CLEAN_contig_5495      ------------------------------------------------
SU_CLEAN_contig_7823      ------------------------------------------------
SU_CLEAN_contig_4051      ------------------------------------------------
SU_CLEAN_contig_2712      ------------------------------------------------
SU_CLEAN_contig_564       ------------------------------------------------
SU_CLEAN_contig_5935      ------------------------------------------------

MAL8P1.127g               TTATAATGTTTCAAATGGGAATGAGCATACAAATTTTAATAATAATGT
SU_CLEAN_contig_7607      ------------------------------------------------
Pfa3D7|chr8|MAL8P1.127|Pf TTATAATGTTTCAAATGGGAATGAGCATACAAATTTTAATAATAATGT
SU_CLEAN_contig_1123      TTATAATGTTTCAAATGGGAATGAGCATACAAATTTTAATAATAATGT
SU_CLEAN_contig_5495      ------------------------------------------------
SU_CLEAN_contig_7823      ------------------------------------------------
SU_CLEAN_contig_4051      ------------------------------------------------
SU_CLEAN_contig_2712      ------------------------------------------------
SU_CLEAN_contig_564       ------------------------------------------------
SU_CLEAN_contig_5935      ------------------------------------------------

MAL8P1.127g               ATCTGCATCGCACGCAAACTTTTCTTATAAGCCCATGAGGAA---TAA
SU_CLEAN_contig_7607      ------------------------------------------------
Pfa3D7|chr8|MAL8P1.127|Pf ATCTGCATCGCACGCAAACTTTTCTTATAAGCCCATGAGGAA---TAA
SU_CLEAN_contig_1123      ATCTGCATCGCACGCAAACTTTTCTTATAAGCCCATGAGGAATAATAA
SU_CLEAN_contig_5495      ------------------------------------------------
SU_CLEAN_contig_7823      ------------------------------------------------
SU_CLEAN_contig_4051      ------------------------------------------------
SU_CLEAN_contig_2712      ------------------------------------------------
SU_CLEAN_contig_564       ------------------------------------------------
SU_CLEAN_contig_5935      ------------------------------------------------

MAL8P1.127g               TAATAATAATAATAATAATAATATGAGGGGTGATAATAATAGTATGAG
SU_CLEAN_contig_7607      ------------------------------------------------
Pfa3D7|chr8|MAL8P1.127|Pf TAATAATAATAATAATAATAATATGAGGGGTGATAATAATAGTATGAG
SU_CLEAN_contig_1123      TAATAATAATAATAATAATAATATGAGGGGTGATAATAATAGTATGAG
SU_CLEAN_contig_5495      ------------------------------------------------
SU_CLEAN_contig_7823      ------------------------------------------------
SU_CLEAN_contig_4051      ------------------------------------------------
SU_CLEAN_contig_2712      ------------------------------------------------
SU_CLEAN_contig_564       ------------------------------------------------
SU_CLEAN_contig_5935      ------------------------------------------------

MAL8P1.127g               GGGTGGTTATAGTATGAGAAATGATCAACGAAATGATCAACGAAATGA
SU_CLEAN_contig_7607      ------------------------------------------------
Pfa3D7|chr8|MAL8P1.127|Pf GGGTGGTTATAGTATGAGAAATGATCAACGAAATGATCAACGAAATGA
SU_CLEAN_contig_1123      GGGTGGTTATAGTATGAGAAATGATCAACGAAATGATCAACGAAATGA
SU_CLEAN_contig_5495      ------------------------------------------------
SU_CLEAN_contig_7823      ------------------------------------------------
SU_CLEAN_contig_4051      ------------------------------------------------
SU_CLEAN_contig_2712      ------------------------------------------------
SU_CLEAN_contig_564       ------------------------------------------------
SU_CLEAN_contig_5935      ------------------------------------------------

MAL8P1.127g               TCAACGAAATGATCAACGAAATGATCATAGGAATGACCATAGAAATGA
SU_CLEAN_contig_7607      ------------------------------------------------
Pfa3D7|chr8|MAL8P1.127|Pf TCAACGAAATGATCAACGAAATGATCATAGGAATGACCATAGAAATGA
SU_CLEAN_contig_1123      TCAACGAAATGATCAACGAAATGATCATAGGAATGACCATAGAAATGA
SU_CLEAN_contig_5495      ------------------------------------------------
SU_CLEAN_contig_7823      ------------------------------------------------
SU_CLEAN_contig_4051      ------------------------------------------------
SU_CLEAN_contig_2712      ------------------------------------------------
SU_CLEAN_contig_564       ------------------------------------------------
SU_CLEAN_contig_5935      ------------------------------------------------

MAL8P1.127g               TCACAGAAATGATCACAGAAATGATCACAGAAATGATCACAGAAATGA
SU_CLEAN_contig_7607      ------------------------------------------------
Pfa3D7|chr8|MAL8P1.127|Pf TCACAGAAATGATCACAGAAATGATCACAGAAATGATCACAGAAATGA
SU_CLEAN_contig_1123      TCACAGAAATGATCATAGAAATGATCACAGAAATGATCACAGAAATGA
SU_CLEAN_contig_5495      -------------------------------------------AATGA
SU_CLEAN_contig_7823      ------------------------------------------------
SU_CLEAN_contig_4051      ------------------------------------------------
SU_CLEAN_contig_2712      ------------------------------------------------
SU_CLEAN_contig_564       ------------------------------------------------
SU_CLEAN_contig_5935      ------------------------------------------------

MAL8P1.127g               TCACAGAAATGATCATAGAAATGATCATAGAAATGATCAAAGAAATGA
SU_CLEAN_contig_7607      ---------------TAGAAATGATCATAGAAATGATCAAAGAAATGA
Pfa3D7|chr8|MAL8P1.127|Pf TCACAGAAATGATCATAGAAATGATCATAGAAATGATCAAAGAAATGA
SU_CLEAN_contig_1123      TCACAGAAATGATCATAGAAATGATCATAGAAATGATCAAAGAAATGA
SU_CLEAN_contig_5495      TCACAGAAATGATCATAGAAATGATCATAGAAATGATCAAAGAAATGA
SU_CLEAN_contig_7823      ------------------------------------------------
SU_CLEAN_contig_4051      ------------------------------------------------
SU_CLEAN_contig_2712      ------------------------------------------------
SU_CLEAN_contig_564       ------------------------------------------------
SU_CLEAN_contig_5935      ------------------------------------------------

MAL8P1.127g               TCATAGAAATAGTATGAGGAATGACCATAGAAATAGTATGAGGAATGA
SU_CLEAN_contig_7607      TCATAGAAATAGTATGAGGAATGACCATAGAAATAGTATGAGGAATGA
Pfa3D7|chr8|MAL8P1.127|Pf TCATAGAAATAGTATGAGGAATGACCATAGAAATAGTATGAGGAATGA
SU_CLEAN_contig_1123      TCATAGAAGTAGTATGAGGAATGACCATAGAAATAGTATGAGGAATGA
SU_CLEAN_contig_5495      TCATAGAAATAGTATGAGGAATGACCATAGAAATAGTATGAGGAATGA
SU_CLEAN_contig_7823      ------------------------------------------------
SU_CLEAN_contig_4051      ------------------------------------------------
SU_CLEAN_contig_2712      ------------------------------------------------
SU_CLEAN_contig_564       ------------------------------------------------
SU_CLEAN_contig_5935      ------------------------------------------------

MAL8P1.127g               CCATAGAAATAGTATGAGGAATGATCAACGAAATAGTATGATGAATGA
SU_CLEAN_contig_7607      CCATAGAAATAGTATGAGGAATGATCAACGAAATAGTATGATGAATGA
Pfa3D7|chr8|MAL8P1.127|Pf CCATAGAAATAGTATGAGGAATGATCAACGAAATAGTATGATGAATGA
SU_CLEAN_contig_1123      CCATAGAAATAGTATGAGGAATGATCAACGAAATAGTATGATGAATGA
SU_CLEAN_contig_5495      CCATAGAAATAGTATGAGGAATGATCAACGAAATAGTATGATGAATGA
SU_CLEAN_contig_7823      ------------------------------------------------
SU_CLEAN_contig_4051      ------------------------------------------------
SU_CLEAN_contig_2712      ------------------------------------------------
SU_CLEAN_contig_564       ------------------------------------------------
SU_CLEAN_contig_5935      ------------------------------------------------

MAL8P1.127g               TCAACGAAATAGTATGATGAACGATCAACGAAATAGTATGATGAACGA
SU_CLEAN_contig_7607      TCAACGAAATAGTATGATGAACGATCAACGAAATAGTATGATGAACGA
Pfa3D7|chr8|MAL8P1.127|Pf TCAACGAAATAGTATGATGAACGATCAACGAAATAGTATGATGAACGA
SU_CLEAN_contig_1123      TCAACGAAATAGTATGATGAACGATCAACGAAATAGTATGATGAACGA
SU_CLEAN_contig_5495      TCAACGAAATAGTATGATGAACGATCAGCGAAATAGTATGATGAACGA
SU_CLEAN_contig_7823      ------------------------------------------------
SU_CLEAN_contig_4051      ------------------------------------------------
SU_CLEAN_contig_2712      ------------------------------------------------
SU_CLEAN_contig_564       ------------------------------------------------
SU_CLEAN_contig_5935      ------------------------------------------------

MAL8P1.127g               TCAACGAAATGTTAAACGAAGAAGAGAAGAATCGCATGAAATGAATAG
SU_CLEAN_contig_7607      TCAACGAAATGTTAAACGAAGAAGAGAAGAATCGCATGAAATGAATAG
Pfa3D7|chr8|MAL8P1.127|Pf TCAACGAAATGTTAAACGAAGAAGAGAAGAATCGCATGAAATGAATAG
SU_CLEAN_contig_1123      TCAACGAAATGTTAAACGAAGAAGAGAAGAATCGCATGAAATGAATAG
SU_CLEAN_contig_5495      TCAACGAAATGTTAAACGAAGAAGAGAAGAATCGCATGAAATGAATAG
SU_CLEAN_contig_7823      ------------------------------------------------
SU_CLEAN_contig_4051      ------------------------------------------------
SU_CLEAN_contig_2712      ------------------------------------------------
SU_CLEAN_contig_564       ------------------------------------------------
SU_CLEAN_contig_5935      ------------------------------------------------

MAL8P1.127g               AAGAGGAGATATATATTCAAATAAAAGATATGACAAAAGAGGAAGAAT
SU_CLEAN_contig_7607      AAGAGGAGATATATATTCAAATAAAAGATATGACAAAAGAGGAAGAAT
Pfa3D7|chr8|MAL8P1.127|Pf AAGAGGAGATATATATTCAAATAAAAGATATGACAAAAGAGGAAGAAT
SU_CLEAN_contig_1123      AAGAGGAGATATATATTCAAATAAAAGATATGACAAAAGAGGAAGAAT
SU_CLEAN_contig_5495      AAGAGGAGATATATATTCAAATAAAAGATATGACAAAAGAGGAAGAAT
SU_CLEAN_contig_7823      ------------------------------------------------
SU_CLEAN_contig_4051      ------------------------------------------------
SU_CLEAN_contig_2712      ------------------------------------------------
SU_CLEAN_contig_564       ------------------------------------------------
SU_CLEAN_contig_5935      ------------------------------------------------

MAL8P1.127g               AGATTATGATATGAAATTAAAAATGGATGAGAAAAAAAATGAGAAAAA
SU_CLEAN_contig_7607      AGATTATGATATGAAATTAAAAATGGATGAGAAAAAAAATGAGAAAAA
Pfa3D7|chr8|MAL8P1.127|Pf AGATTATGATATGAAATTAAAAATGGATGAGAAAAAAAATGAGAAAAA
SU_CLEAN_contig_1123      AGATTATGATATGAAATTAAAAATGGATGAGAAAAAAAATGAGAAAAA
SU_CLEAN_contig_5495      AGATTATGATATGAAATTAAAAATGGATGAGAAAAAAAATGAGAAAAA
SU_CLEAN_contig_7823      ------------------------------------------------
SU_CLEAN_contig_4051      ------------------------------------------------
SU_CLEAN_contig_2712      ------------------------------------------------
SU_CLEAN_contig_564       ------------------------------------------------
SU_CLEAN_contig_5935      ------------------------------------------------

MAL8P1.127g               TATTAAGAATCATTCAGAAATGCAGGATCCATATGCATCAACAAAAGA
SU_CLEAN_contig_7607      TATTAAGAATCATTCAGAAATGCAGGATCCATATGCATCAACAAAAGA
Pfa3D7|chr8|MAL8P1.127|Pf TATTAAGAATCATTCAGAAATGCAGGATCCATATGCATCAACAAAAGA
SU_CLEAN_contig_1123      TATTAAGAATCATTCAGAAATGCAG-----------------------
SU_CLEAN_contig_5495      TATT--------------------------------------------
SU_CLEAN_contig_7823      ------------------------------------------------
SU_CLEAN_contig_4051      ------------------------------------------------
SU_CLEAN_contig_2712      ------------------------------------------------
SU_CLEAN_contig_564       ------------------------------------------------
SU_CLEAN_contig_5935      ------------------------------------------------

MAL8P1.127g               TACCTCTAGAAATTTTGATATGAATAATTTTACAATTAGTTCTGAAAG
SU_CLEAN_contig_7607      TACCTCTAGAAATTTTGATATGAATAATTTTACAATTAGTTCTGAAAG
Pfa3D7|chr8|MAL8P1.127|Pf TACCTCTAGAAATTTTGATATGAATAATTTTACAATTAGTTCTGAAAG
SU_CLEAN_contig_1123      ------------------------------------------------
SU_CLEAN_contig_5495      ------------------------------------------------
SU_CLEAN_contig_7823      ------------------------------------------------
SU_CLEAN_contig_4051      ------------------------------------------------
SU_CLEAN_contig_2712      ------------------------------------------------
SU_CLEAN_contig_564       ------------------------------------------------
SU_CLEAN_contig_5935      ------------------------------------------------

MAL8P1.127g               GAAATCATGGAAATTACCTCCTCCACCTCCTAACATTCCTCCATCCTA
SU_CLEAN_contig_7607      GAAATCATGGAAATTACCTCCTCCACCTCCTAACATTCCTCCATCCTA
Pfa3D7|chr8|MAL8P1.127|Pf GAAATCATGGAAATTACCTCCTCCACCTCCTAACATTCCTCCATCCTA
SU_CLEAN_contig_1123      ------------------------------------------------
SU_CLEAN_contig_5495      ------------------------------------------------
SU_CLEAN_contig_7823      ------------------------------------------------
SU_CLEAN_contig_4051      ------------------------------------------------
SU_CLEAN_contig_2712      ------------------------------------------------
SU_CLEAN_contig_564       ------------------------------------------------
SU_CLEAN_contig_5935      ------------------------------------------------

MAL8P1.127g               TGATAGGTCATCTCAACGAAGAACGGTAAAATGAAAGAAATTAATAAT
SU_CLEAN_contig_7607      TGATAGGTCATCTCAACGAAGAACG-----------------------
Pfa3D7|chr8|MAL8P1.127|Pf TGATAGGTCATCTCAACGAAGAACGGTAAAATGA--------------
SU_CLEAN_contig_1123      ------------------------------------------------
SU_CLEAN_contig_5495      ------------------------------------------------
SU_CLEAN_contig_7823      ------------------------------------------------
SU_CLEAN_contig_4051      ------------------------------------------------
SU_CLEAN_contig_2712      ------------------------------------------------
SU_CLEAN_contig_564       ------------------------------------------------
SU_CLEAN_contig_5935      ------------------------------------------------

MAL8P1.127g               ATATATGTATGTATATATATATATATATATATATATATATATATATAT
SU_CLEAN_contig_7607      ------------------------------------------------
Pfa3D7|chr8|MAL8P1.127|Pf ------------------------------------------------
SU_CLEAN_contig_1123      ------------------------------------------------
SU_CLEAN_contig_5495      ------------------------------------------------
SU_CLEAN_contig_7823      ------------------------------------------------
SU_CLEAN_contig_4051      ------------------------------------------------
SU_CLEAN_contig_2712      ------------------------------------------------
SU_CLEAN_contig_564       ------------------------------------------------
SU_CLEAN_contig_5935      ------------------------------------------------

MAL8P1.127g               AATATATATATGTGTTTGCATTTATTTATATGTTTGTATTTATTTATG
SU_CLEAN_contig_7607      ------------------------------------------------
Pfa3D7|chr8|MAL8P1.127|Pf ------------------------------------------------
SU_CLEAN_contig_1123      ------------------------------------------------
SU_CLEAN_contig_5495      ------------------------------------------------
SU_CLEAN_contig_7823      ------------------------------------------------
SU_CLEAN_contig_4051      ------------------------------------------------
SU_CLEAN_contig_2712      ------------------------------------------------
SU_CLEAN_contig_564       ------------------------------------------------
SU_CLEAN_contig_5935      ------------------------------------------------

MAL8P1.127g               TGCTTCATTTTTTAGAGCAATTTTTACAATAATGACGATTCTTCAATG
SU_CLEAN_contig_7607      ---------------AGCAATTTTTACAATAATGACGATTCTTCAATG
Pfa3D7|chr8|MAL8P1.127|Pf ------------------------------------------------
SU_CLEAN_contig_1123      ------------------------------------------------
SU_CLEAN_contig_5495      ------------------------------------------------
SU_CLEAN_contig_7823      ------------------------------------------------
SU_CLEAN_contig_4051      ------------------------------------------------
SU_CLEAN_contig_2712      ------------------------------------------------
SU_CLEAN_contig_564       ------------------------------------------------
SU_CLEAN_contig_5935      ------------------------------------------------

MAL8P1.127g               TAAGAGAACGAAGAAATAAATAACATATCTTATCATTTTAAAAGTAGC
SU_CLEAN_contig_7607      TAAGAGAACGAAGAAATAAATAACATATCTTATCATTTTAAAAGTAGC
Pfa3D7|chr8|MAL8P1.127|Pf ------------------------------------------------
SU_CLEAN_contig_1123      ------------------------------------------------
SU_CLEAN_contig_5495      ------------------------------------------------
SU_CLEAN_contig_7823      ------------------------------------------------
SU_CLEAN_contig_4051      ------------------------------------------------
SU_CLEAN_contig_2712      ------------------------------------------------
SU_CLEAN_contig_564       ------------------------------------------------
SU_CLEAN_contig_5935      ------------------------------------------------

MAL8P1.127g               CTACACATATGTATATTATTAACCTTAATAAATTTATATGGACGTGAA
SU_CLEAN_contig_7607      CTACACATATGTATATTATTAACCTTAATAAATTTATATGGACGTGAA
Pfa3D7|chr8|MAL8P1.127|Pf ------------------------------------------------
SU_CLEAN_contig_1123      ------------------------------------------------
SU_CLEAN_contig_5495      ------------------------------------------------
SU_CLEAN_contig_7823      ------------------------------------------------
SU_CLEAN_contig_4051      ------------------------------------------------
SU_CLEAN_contig_2712      ------------------------------------------------
SU_CLEAN_contig_564       ------------------------------------------------
SU_CLEAN_contig_5935      ------------------------------------------------

MAL8P1.127g               CAATAATAATTTTATGAATTATAACAACCGTTCAGAAGAATTATATAA
SU_CLEAN_contig_7607      CAATAATAATTTTATGAATTATAACAACCGTTCAGAAGAATTATATAA
Pfa3D7|chr8|MAL8P1.127|Pf ------------------------------------------------
SU_CLEAN_contig_1123      ------------------------------------------------
SU_CLEAN_contig_5495      ------------------------------------------------
SU_CLEAN_contig_7823      ------------------------------------------------
SU_CLEAN_contig_4051      ------------------------------------------------
SU_CLEAN_contig_2712      ------------------------------------------------
SU_CLEAN_contig_564       ------------------------------------------------
SU_CLEAN_contig_5935      ------------------------------------------------

MAL8P1.127g               TAGGAGTATGTACTCACAAAATAGAAATTATAAACATAAAAATTAAAA
SU_CLEAN_contig_7607      TAGGAGCATGTACTCACAAAATAGAAATTATAAACATAAAAATTAAAA
Pfa3D7|chr8|MAL8P1.127|Pf ------------------------------------------------
SU_CLEAN_contig_1123      ------------------------------------------------
SU_CLEAN_contig_5495      ------------------------------------------------
SU_CLEAN_contig_7823      ------------------------------------------------
SU_CLEAN_contig_4051      ------------------------------------------------
SU_CLEAN_contig_2712      ------------------------------------------------
SU_CLEAN_contig_564       ------------------------------------------------
SU_CLEAN_contig_5935      ------------------------------------------------

MAL8P1.127g               AAAGAGGCATCTAGCAAGTATCGTATTAAAACGTAAAAATAAAAAATT
SU_CLEAN_contig_7607      AAAGAGGCATCTAGCAAGTATCGTATTAAAACGTAAAAATAAAAAATT
Pfa3D7|chr8|MAL8P1.127|Pf ------------------------------------------------
SU_CLEAN_contig_1123      ------------------------------------------------
SU_CLEAN_contig_5495      ------------------------------------------------
SU_CLEAN_contig_7823      ------------------------------------------------
SU_CLEAN_contig_4051      ------------------------------------------------
SU_CLEAN_contig_2712      ------------------------------------------------
SU_CLEAN_contig_564       ------------------------------------------------
SU_CLEAN_contig_5935      ------------------------------------------------

MAL8P1.127g               AAAAAAAAAAATTAAAAAAAAAAAAATTAAAAAAAAAAAAAAATTAAA
SU_CLEAN_contig_7607      AAAAAAAAAAATTAAAAAAAAAAAAATTTAAAAAAAAAAAAAATTTAA
Pfa3D7|chr8|MAL8P1.127|Pf ------------------------------------------------
SU_CLEAN_contig_1123      ------------------------------------------------
SU_CLEAN_contig_5495      ------------------------------------------------
SU_CLEAN_contig_7823      ------------------------------------------------
SU_CLEAN_contig_4051      ------------------------------------------------
SU_CLEAN_contig_2712      ------------------------------------------------
SU_CLEAN_contig_564       ------------------------------------------------
SU_CLEAN_contig_5935      ------------------------------------------------

MAL8P1.127g               AAAAAAAAAAAATTAAAAAAAAAAAAAAATTAAAAAAAAAAAAAATTA
SU_CLEAN_contig_7607      AAAAAAAAAAATTTTTAAAAAAAAAAAA--------------------
Pfa3D7|chr8|MAL8P1.127|Pf ------------------------------------------------
SU_CLEAN_contig_1123      ------------------------------------------------
SU_CLEAN_contig_5495      ------------------------------------------------
SU_CLEAN_contig_7823      ------------------------------------------------
SU_CLEAN_contig_4051      ------------------------------------------------
SU_CLEAN_contig_2712      ------------------------------------------------
SU_CLEAN_contig_564       ------------------------------------------------
SU_CLEAN_contig_5935      ------------------------------------------------

MAL8P1.127g               AAAAAAAAAAAAATT-AAAAACACACATATATATATATATATATATAT
SU_CLEAN_contig_7607      ------------------------------------------------
Pfa3D7|chr8|MAL8P1.127|Pf ------------------------------------------------
SU_CLEAN_contig_1123      ------------------------------------------------
SU_CLEAN_contig_5495      ------------------------------------------------
SU_CLEAN_contig_7823      ------------------------------------------------
SU_CLEAN_contig_4051      ------------------------------------------------
SU_CLEAN_contig_2712      ------------------------------------------------
SU_CLEAN_contig_564       ------------------------------------------------
SU_CLEAN_contig_5935      ------------------------------------------------

MAL8P1.127g               ATATATATCAAATATGTTTATTTTTAATATATATATAATTGTGAAATT
SU_CLEAN_contig_7607      ------------------------------------------------
Pfa3D7|chr8|MAL8P1.127|Pf ------------------------------------------------
SU_CLEAN_contig_1123      ------------------------------------------------
SU_CLEAN_contig_5495      ------------------------------------------------
SU_CLEAN_contig_7823      ------------------------------------------------
SU_CLEAN_contig_4051      ------------------------------------------------
SU_CLEAN_contig_2712      ------------------------------------------------
SU_CLEAN_contig_564       ------------------------------------------------
SU_CLEAN_contig_5935      ------------------------------------------------

MAL8P1.127g               GATAAATAATTCTACGTCTTATTATAATTCGTTATTTAATTTTTAAGT
SU_CLEAN_contig_7607      ------------------------------------------------
Pfa3D7|chr8|MAL8P1.127|Pf ------------------------------------------------
SU_CLEAN_contig_1123      ------------------------------------------------
SU_CLEAN_contig_5495      ------------------------------------------------
SU_CLEAN_contig_7823      ------------------------------------------------
SU_CLEAN_contig_4051      ------------------------------------------------
SU_CLEAN_contig_2712      ------------------------------------------------
SU_CLEAN_contig_564       ------------------------------------------------
SU_CLEAN_contig_5935      ------------------------------------------------

MAL8P1.127g               TTTTTCTTTATAAGAAAAATAATATATCCATAACCCATTTTATTTATT
SU_CLEAN_contig_7607      ------------------------------------------------
Pfa3D7|chr8|MAL8P1.127|Pf ------------------------------------------------
SU_CLEAN_contig_1123      ------------------------------------------------
SU_CLEAN_contig_5495      ------------------------------------------------
SU_CLEAN_contig_7823      ------------------------------------------------
SU_CLEAN_contig_4051      ------------------------------------------------
SU_CLEAN_contig_2712      ------------------------------------------------
SU_CLEAN_contig_564       ------------------------------------------------
SU_CLEAN_contig_5935      ------------------------------------------------

MAL8P1.127g               ATTTTTTAATTGTTTTTTTAATTTGCATAATATTTTGTAAATATATAT
SU_CLEAN_contig_7607      ------------------------------------------------
Pfa3D7|chr8|MAL8P1.127|Pf ------------------------------------------------
SU_CLEAN_contig_1123      ------------------------------------------------
SU_CLEAN_contig_5495      ------------------------------------------------
SU_CLEAN_contig_7823      ------------------------------------------------
SU_CLEAN_contig_4051      ------------------------------------------------
SU_CLEAN_contig_2712      ------------------------------------------------
SU_CLEAN_contig_564       ------------------------------------------------
SU_CLEAN_contig_5935      ------------------------------------------------

MAL8P1.127g               ATATAAATATATATATATATATATATATATTAATTATTTTTTTTATAA
SU_CLEAN_contig_7607      ------------------------------------------------
Pfa3D7|chr8|MAL8P1.127|Pf ------------------------------------------------
SU_CLEAN_contig_1123      ------------------------------------------------
SU_CLEAN_contig_5495      ------------------------------------------------
SU_CLEAN_contig_7823      ------------------------------------------------
SU_CLEAN_contig_4051      ------------------------------------------------
SU_CLEAN_contig_2712      ------------------------------------------------
SU_CLEAN_contig_564       ------------------------------------------------
SU_CLEAN_contig_5935      ------------------------------------------------

MAL8P1.127g               TTACATTTCTGTAACGTCTTAAATGTATGGGAACAAATATTTATTTAT
SU_CLEAN_contig_7607      ------------------------------------------------
Pfa3D7|chr8|MAL8P1.127|Pf ------------------------------------------------
SU_CLEAN_contig_1123      ------------------------------------------------
SU_CLEAN_contig_5495      ------------------------------------------------
SU_CLEAN_contig_7823      ------------------------------------------------
SU_CLEAN_contig_4051      ------------------------------------------------
SU_CLEAN_contig_2712      ------------------------------------------------
SU_CLEAN_contig_564       ------------------------------------------------
SU_CLEAN_contig_5935      ------------------------------------------------

MAL8P1.127g               ACTTTTTTCCTTTAATTAAAAAATAAGATAACATTGGTATAATTGATA
SU_CLEAN_contig_7607      ------------------------------------------------
Pfa3D7|chr8|MAL8P1.127|Pf ------------------------------------------------
SU_CLEAN_contig_1123      ------------------------------------------------
SU_CLEAN_contig_5495      ------------------------------------------------
SU_CLEAN_contig_7823      ------------------------------------------------
SU_CLEAN_contig_4051      ------------------------------------------------
SU_CLEAN_contig_2712      ------------------------------------------------
SU_CLEAN_contig_564       ------------------------------------------------
SU_CLEAN_contig_5935      ------------------------------------------------

MAL8P1.127g               TATATTTTGATTTCTTTCTTTCTTTATATATATATATATATATATATT
SU_CLEAN_contig_7607      ------------------------------------------------
Pfa3D7|chr8|MAL8P1.127|Pf ------------------------------------------------
SU_CLEAN_contig_1123      ------------------------------------------------
SU_CLEAN_contig_5495      ------------------------------------------------
SU_CLEAN_contig_7823      ------------------------------------------------
SU_CLEAN_contig_4051      ------------------------------------------------
SU_CLEAN_contig_2712      ------------------------------------------------
SU_CLEAN_contig_564       ------------------------------------------------
SU_CLEAN_contig_5935      ------------------------------------------------

MAL8P1.127g               TATTATTATATTTTTTTTTATATATATACCTTGTTCATATATGCATAT
SU_CLEAN_contig_7607      ------------------------------------------------
Pfa3D7|chr8|MAL8P1.127|Pf ------------------------------------------------
SU_CLEAN_contig_1123      ------------------------------------------------
SU_CLEAN_contig_5495      ------------------------------------------------
SU_CLEAN_contig_7823      ------------------------------------------------
SU_CLEAN_contig_4051      ------------------------------------------------
SU_CLEAN_contig_2712      ------------------------------------------------
SU_CLEAN_contig_564       ------------------------------------------------
SU_CLEAN_contig_5935      ------------------------------------------------

MAL8P1.127g               ATATATTATATATATATATATATATAT
SU_CLEAN_contig_7607      ---------------------------
Pfa3D7|chr8|MAL8P1.127|Pf ---------------------------
SU_CLEAN_contig_1123      ---------------------------
SU_CLEAN_contig_5495      ---------------------------
SU_CLEAN_contig_7823      ---------------------------
SU_CLEAN_contig_4051      ---------------------------
SU_CLEAN_contig_2712      ---------------------------
SU_CLEAN_contig_564       ---------------------------
SU_CLEAN_contig_5935      ---------------------------

;

endblock;
