# Supplementary material for: cDNA sequences reveal considerable gene prediction inaccuracy in the Plasmodium falciparum genome
Source: BMC Genomics. 2007 Jul 27;8:255. doi: 10.1186/1471-2164-8-255 (PMC1978503; doi:10.1186/1471-2164-8-255)
Supplement: Additional file 3 — Genes with cDNA sequences not matching predicted CDS perfectly. Aligned cDNA and predicted CDS sequences can be viewed by double clicking the hyper-linked gene names in the Excel file. [file 1471-2164-8-255-S3.zip › MAL8P1.64.TXT]

#NEXUS

[!This data assembled using Sequencher, from Gene Codes Corporation.]
begin data;
   dimensions ntax=3 nchar=7267;
   format datatype=dna gap=- interleave=yes;
   matrix

MAL8P1.64g               TGAAACAATGTTATTATATATATATATATATATATATATATTTAATAT
Pfa3D7|chr8|MAL8P1.64|Pf ------------------------------------------------
SU_CLEAN_contig_6739     ------------------------------------------------

MAL8P1.64g               TTCAACTTATTATAATGAAACATAAAATAGAAAAAAAAAAAAAGTTTT
Pfa3D7|chr8|MAL8P1.64|Pf ------------------------------------------------
SU_CLEAN_contig_6739     ------------------------------------------------

MAL8P1.64g               TCTTTTTTTTTTTTTTTTTTTGATTATACTTTAAAATGTAAATATATT
Pfa3D7|chr8|MAL8P1.64|Pf ------------------------------------------------
SU_CLEAN_contig_6739     ------------------------------------------------

MAL8P1.64g               TACCATATGTAATTAAAAATTATATATATTTTTATAAAATTTTGAACA
Pfa3D7|chr8|MAL8P1.64|Pf ------------------------------------------------
SU_CLEAN_contig_6739     ------------------------------------------------

MAL8P1.64g               TTTGGTAATATATTTTAAAACTAACATGATAATATTATCTACATAATA
Pfa3D7|chr8|MAL8P1.64|Pf ------------------------------------------------
SU_CLEAN_contig_6739     ------------------------------------------------

MAL8P1.64g               TATTGTATATTATACATATATATATATATATATATACAATATTTAATA
Pfa3D7|chr8|MAL8P1.64|Pf ------------------------------------------------
SU_CLEAN_contig_6739     ------------------------------------------------

MAL8P1.64g               CATATAAATAAAAAATAAAAATATATTAATTATATTACATATATATTA
Pfa3D7|chr8|MAL8P1.64|Pf ------------------------------------------------
SU_CLEAN_contig_6739     ------------------------------------------------

MAL8P1.64g               TAATTTTATATATGTGACTATTCTTTTTTTTTTTTTTTTACAAATTTG
Pfa3D7|chr8|MAL8P1.64|Pf ------------------------------------------------
SU_CLEAN_contig_6739     ------------------------------------------------

MAL8P1.64g               AAGAGATCTTCAAAAAGATATAAGTATAATAATAGGTTCTCATATTTT
Pfa3D7|chr8|MAL8P1.64|Pf ------------------------------------------------
SU_CLEAN_contig_6739     ------------------------------------------------

MAL8P1.64g               TATATATTTTTTTTTTTCATTTAAAAATAAATATATTTTTTTCTTTAA
Pfa3D7|chr8|MAL8P1.64|Pf ------------------------------------------------
SU_CLEAN_contig_6739     ------------------------------------------------

MAL8P1.64g               TATATATATATATATTATATATGTTATATTTTTGTATATGCTTTATAT
Pfa3D7|chr8|MAL8P1.64|Pf ------------------------------------------------
SU_CLEAN_contig_6739     ------------------------------------------------

MAL8P1.64g               ATATGAAATATATATTATTTATTATTTTTTTTTTTTTTATTATAAAAG
Pfa3D7|chr8|MAL8P1.64|Pf ------------------------------------------------
SU_CLEAN_contig_6739     ------------------------------------------------

MAL8P1.64g               AACAAAAAACAGAAGAGATTCTGTATTTCATTATTTGTCAAAACAATA
Pfa3D7|chr8|MAL8P1.64|Pf ------------------------------------------------
SU_CLEAN_contig_6739     ------------------------------------------------

MAL8P1.64g               TCATTTAAAACAGAATAAAAATTGAGAACAATATTTAAAGTAAAATAT
Pfa3D7|chr8|MAL8P1.64|Pf ------------------------------------------------
SU_CLEAN_contig_6739     ------------------------------------------------

MAL8P1.64g               AAAAATATATATTTAAAAAAGTGAAAATAAATAAATTTTGTGAAATTA
Pfa3D7|chr8|MAL8P1.64|Pf ------------------------------------------------
SU_CLEAN_contig_6739     ----ATATATATTTAAAAAAGTGAAAATAAATAAATTTTGTGAAATTA

MAL8P1.64g               AAAAGGAAAAGTTAAATAAATATAATGTCAGACATTTTTTTGTCATAA
Pfa3D7|chr8|MAL8P1.64|Pf ------------------------------------------------
SU_CLEAN_contig_6739     AAAAGGAAAAGTTAAATAAATATAATGTCAGACATTTTTTTGTCATAA

MAL8P1.64g               TTAACTAAAGGTTATTATTATACGTTATTAATTTTTCTATGAATTATT
Pfa3D7|chr8|MAL8P1.64|Pf ------------------------------------------------
SU_CLEAN_contig_6739     TTAACTAAAGGTTATTATTATACGTTATTAATTTTTCTATGAATTATT

MAL8P1.64g               AAGAAGGAAAATAATTATAGAGAAATTAAAATATAAATATATATATAT
Pfa3D7|chr8|MAL8P1.64|Pf ------------------------------------------------
SU_CLEAN_contig_6739     AAGAAGGAAAATAATTATAGAGAAATTAAAATATAAATATATATATAT

MAL8P1.64g               ATATATAAATACATAGGTATATGTTTTCCTTTATATATATATTTCATT
Pfa3D7|chr8|MAL8P1.64|Pf ------------------------------------------------
SU_CLEAN_contig_6739     ATATATAAATACATAGGTATATGTTTTCCTTTATATATATATTTCATT

MAL8P1.64g               ATTGTTATATTTAAAGAATATATGTAAATTTTCTTCATTACAATAATA
Pfa3D7|chr8|MAL8P1.64|Pf ------------------------------------------------
SU_CLEAN_contig_6739     ATTGTTATATTTAAAGAATATATGTAAATTTTCTTCATTACAATAATA

MAL8P1.64g               TAAAATCACCTTATGATTTCTTGTATTAAACATATAAGGAATGCTTAT
Pfa3D7|chr8|MAL8P1.64|Pf ----------------------------------------ATGCTTAT
SU_CLEAN_contig_6739     TAAAATCACCTTATGATTTCTTGTATTAAACATATAAGGAATGCTTAT

MAL8P1.64g               AGAAATTGTACCATTATATAGTAATAGCTTTTATAGTACTCTGTTGAT
Pfa3D7|chr8|MAL8P1.64|Pf AGAAATTGTACCATTATATAGTAATAGCTTTTATAGTACTCTGTTGAT
SU_CLEAN_contig_6739     AGAAATTGTACCATTATATAGTAATAGCTTTTATAGTACTCTGTTGAT

MAL8P1.64g               AATAAAAGATTTTAATGTACTAAAAGAAAATGAACGAATATCTTTAAA
Pfa3D7|chr8|MAL8P1.64|Pf AATAAAAGATTTTAATGTACTAAAAGAAAATGAACGAATATCTTTAAA
SU_CLEAN_contig_6739     AATAAAAGATTTTAATGTACTAAAAGAAAATGAACGAATATCTTTAAA

MAL8P1.64g               GGATAATTTAAATGAACAGAATGAAAACCAATCATCAGATAAAAATGT
Pfa3D7|chr8|MAL8P1.64|Pf GGATAATTTAAATGAACAGAATGAAAACCAATCATCAGATAAAAATGT
SU_CLEAN_contig_6739     GGATAATTTAAATGAACAGAATGAAAACCAATCATCAGATAAAAATGT

MAL8P1.64g               TTCAATATCGAGTGTAGAGAATATAAATGTTGAAAATTATAATTGTGA
Pfa3D7|chr8|MAL8P1.64|Pf TTCAATATCGAGTGTAGAGAATATAAATGTTGAAAATTATAATTGTGA
SU_CLEAN_contig_6739     TTCAATATCGAGTGTAGAGAATATAAATGTTGAAAATTATAATTGTGA

MAL8P1.64g               AGAGTTATATAAATATGATTATGTAAATAATAAGAGAGATTTTTATAA
Pfa3D7|chr8|MAL8P1.64|Pf AGAGTTATATAAATATGATTATGTAAATAATAAGAGAGATTTTTATAA
SU_CLEAN_contig_6739     AGAGTTATATAAATATGATTATGTAAATAATAAGAGAGATTTTTATAA

MAL8P1.64g               TGACAGAAAGGATAATAATATTTACATTTTGATGAACTGTGGATGGGA
Pfa3D7|chr8|MAL8P1.64|Pf TGACAGAAAGGATAATAATATTTACATTTTGATGAACTGTGGATGGGA
SU_CLEAN_contig_6739     TGACAGAAAGGATAATAATATTTACATTTTGATGAACTGTGGATGGGA

MAL8P1.64g               TGATAAATTTTGTCTTGAAGACATAAAAAATGTTATAAGGTAAAAAA-
Pfa3D7|chr8|MAL8P1.64|Pf TGATAAATTTTGTCTTGAAGACATAAAAAATGTTATAAG---------
SU_CLEAN_contig_6739     TGATAAATTTTGTCTTGAAGACAT-AAAAATGTTATAAGGTAAAAAAA

MAL8P1.64g               GGAAGATAGTAAAGAATAATATGTTTATATGTTGATATGATTATATGT
Pfa3D7|chr8|MAL8P1.64|Pf ------------------------------------------------
SU_CLEAN_contig_6739     GGAAGATAGTAAAGAATAATATGTTTATATGTTGATATGATTATATGT

MAL8P1.64g               TGATATGATTATATGTTGATATGATAATATGTTCATATGTTAATATGT
Pfa3D7|chr8|MAL8P1.64|Pf ------------------------------------------------
SU_CLEAN_contig_6739     ------------------------------------------------

MAL8P1.64g               TCATATGTTATTACGTTTATGTGTTAATATGTTCATATGTTATTACGT
Pfa3D7|chr8|MAL8P1.64|Pf ------------------------------------------------
SU_CLEAN_contig_6739     ------------------------------------------------

MAL8P1.64g               TTATGTGTTAATATGTTCATATGTTATTACGTTTATGTGTTAATATGT
Pfa3D7|chr8|MAL8P1.64|Pf ------------------------------------------------
SU_CLEAN_contig_6739     ------------------------------------------------

MAL8P1.64g               TCATATGTTATTACGTTTATGTGTTAATATATTTTATTTGTTTTTTAT
Pfa3D7|chr8|MAL8P1.64|Pf ------------------------------------------------
SU_CLEAN_contig_6739     ------------------------------------------------

MAL8P1.64g               TTCTTTCTTCTTGTTTTTGTAGGGTATGTGAAGTTATAGATTTGATAA
Pfa3D7|chr8|MAL8P1.64|Pf ----------------------GGTATGTGAAGTTATAGATTTGATAA
SU_CLEAN_contig_6739     ------------------------------------------------

MAL8P1.64g               TAATAACGAATCATAGTTTAAACTACATTGGTAGCTTACCAGTAGTAT
Pfa3D7|chr8|MAL8P1.64|Pf TAATAACGAATCATAGTTTAAACTACATTGGTAGCTTACCAGTAGTAT
SU_CLEAN_contig_6739     ------------------------------------------------

MAL8P1.64g               TTATGGAATTACTAAAAAGAAAAAAAAAGGTACCTATCATTTGTCATG
Pfa3D7|chr8|MAL8P1.64|Pf TTATGGAATTACTAAAAAGAAAAAAAAAGGTACCTATCATTTGTCATG
SU_CLEAN_contig_6739     ------------------------------------------------

MAL8P1.64g               AATATATTAAATCTTATAGTAAATATATTTTATTAAGTTATTTGAAAT
Pfa3D7|chr8|MAL8P1.64|Pf AATATATTAAATCTTATAGTAAATATATTTTATTAAGTTATTTGAAAT
SU_CLEAN_contig_6739     ------------------------------------------------

MAL8P1.64g               GTAATTACAATTGTGAATATTTTAAAAATTTCAAGGAAAATGAATATA
Pfa3D7|chr8|MAL8P1.64|Pf GTAATTACAATTGTGAATATTTTAAAAATTTCAAGGAAAATGAATATA
SU_CLEAN_contig_6739     ------------------------------------------------

MAL8P1.64g               TAGAATTAATTAATAATTTATATGAAAATATTATAATCTTAGAATATA
Pfa3D7|chr8|MAL8P1.64|Pf TAGAATTAATTAATAATTTATATGAAAATATTATAATCTTAGAATATA
SU_CLEAN_contig_6739     ------------------------------------------------

MAL8P1.64g               TGGAACATTATGTTTTTAAAAAAGTAATATGTAAGAAAACAAATATTG
Pfa3D7|chr8|MAL8P1.64|Pf TGGAACATTATGTTTTTAAAAAAGTAATATGTAAGAAAACAAATATTG
SU_CLEAN_contig_6739     ------------------------------------------------

MAL8P1.64g               AATATATATTACCATTATATTTGATAAATAATGGAGATAATATAGGTT
Pfa3D7|chr8|MAL8P1.64|Pf AATATATATTACCATTATATTTGATAAATAATGGAGATAATATAGGTT
SU_CLEAN_contig_6739     ------------------------------------------------

MAL8P1.64g               CTTCAGCAGTTATTTTAAAATTATTTAACAATAAAATATTATATTCCA
Pfa3D7|chr8|MAL8P1.64|Pf CTTCAGCAGTTATTTTAAAATTATTTAACAATAAAATATTATATTCCA
SU_CLEAN_contig_6739     ------------------------------------------------

MAL8P1.64g               TAAATTGTAATTTAGAAGATTATTCTTTTATAGAAAAATCACATGTTA
Pfa3D7|chr8|MAL8P1.64|Pf TAAATTGTAATTTAGAAGATTATTCTTTTATAGAAAAATCACATGTTA
SU_CLEAN_contig_6739     ------------------------------------------------

MAL8P1.64g               TAAAAGAATCCAATATTTTTACATATATTAGTAACTTTCATTATTCAA
Pfa3D7|chr8|MAL8P1.64|Pf TAAAAGAATCCAATATTTTTACATATATTAGTAACTTTCATTATTCAA
SU_CLEAN_contig_6739     ------------------------------------------------

MAL8P1.64g               ATAAAAATTCTACTAAGATGATGGATATGAAAAATATTTTGAATACTA
Pfa3D7|chr8|MAL8P1.64|Pf ATAAAAATTCTACTAAGATGATGGATATGAAAAATATTTTGAATACTA
SU_CLEAN_contig_6739     ------------------------------------------------

MAL8P1.64g               TAAATAAAACTATAAAAAAAATGGGATGTGTCCTCTTACCTGTTGATA
Pfa3D7|chr8|MAL8P1.64|Pf TAAATAAAACTATAAAAAAAATGGGATGTGTCCTCTTACCTGTTGATA
SU_CLEAN_contig_6739     ------------------------------------------------

MAL8P1.64g               TAGATAGTAAAAATATAAAAATATAAAAATATAAAAATATAAAAATAT
Pfa3D7|chr8|MAL8P1.64|Pf TAGATAG-----------------------------------------
SU_CLEAN_contig_6739     ------------------------------------------------

MAL8P1.64g               TATATGATATCATATTTTATATAAAATAATGAATGTATATTATATATA
Pfa3D7|chr8|MAL8P1.64|Pf ------------------------------------------------
SU_CLEAN_contig_6739     ------------------------------------------------

MAL8P1.64g               TTTATATTCTAATATTATTTTATTTTTTCCTTTTTTGTAGGCATATTT
Pfa3D7|chr8|MAL8P1.64|Pf -----------------------------------------CATATTT
SU_CLEAN_contig_6739     ------------------------------------------------

MAL8P1.64g               ATTGACCTATTGTTTCATATTAATGCCTTATTAGAAGTATGTTCACAA
Pfa3D7|chr8|MAL8P1.64|Pf ATTGACCTATTGTTTCATATTAATGCCTTATTAGAAGTATGTTCACAA
SU_CLEAN_contig_6739     ------------------------------------------------

MAL8P1.64g               AGATATATGCTCTTATTTTTATGTCCATATGGGTAAGGAAAAAGAAAA
Pfa3D7|chr8|MAL8P1.64|Pf AGATATATGCTCTTATTTTTATGTCCATATGG----------------
SU_CLEAN_contig_6739     ------------------------------------------------

MAL8P1.64g               AGAAAAAAAAAAAAAAAAAAAAAAAAAAAAAAAAAATCCATATATATA
Pfa3D7|chr8|MAL8P1.64|Pf ------------------------------------------------
SU_CLEAN_contig_6739     ------------------------------------------------

MAL8P1.64g               TATATATATATATATATGTGCATATTTTTATTTTGCTCGTATTTTCCT
Pfa3D7|chr8|MAL8P1.64|Pf ------------------------------------------------
SU_CLEAN_contig_6739     ------------------------------------------------

MAL8P1.64g               TTTTAGAGAAAATTTCATAAGACTTCTGTTTACCTCCCTAACCTACAT
Pfa3D7|chr8|MAL8P1.64|Pf ------AGAAAATTTCATAAGACTTCTGTTTACCTCCCTAACCTACAT
SU_CLEAN_contig_6739     ------------------------------------------------

MAL8P1.64g               GAACGTGCATATAAAAAACAACTTCCATAAAAATCGAATTAATTTATT
Pfa3D7|chr8|MAL8P1.64|Pf GAACGTGCATATAAAAAACAACTTCCATAAAAATCGAATTAATTTATT
SU_CLEAN_contig_6739     ------------------------------------------------

MAL8P1.64g               TAAAATTAAAAATTTAATATGTTTGAAGAATTACAACGATTTTAAAAA
Pfa3D7|chr8|MAL8P1.64|Pf TAAAATTAAAAATTTAATATGTTTGAAGAATTACAACGATTTTAAAAA
SU_CLEAN_contig_6739     ------------------------------------------------

MAL8P1.64g               ATATGAAGATGCATATTACATCTTGTTTTCCTTTCCATCAACTTTGAA
Pfa3D7|chr8|MAL8P1.64|Pf ATATGAAGATGCATATTACATCTTGTTTTCCTTTCCATCAACTTTGAA
SU_CLEAN_contig_6739     ------------------------------------------------

MAL8P1.64g               CAATGAATCCGTGAAAAGGATTCTATCCACATTTTTGAAGAAAGAAGA
Pfa3D7|chr8|MAL8P1.64|Pf CAATGAATCCGTGAAAAGGATTCTATCCACATTTTTGAAGAAAGAAGA
SU_CLEAN_contig_6739     ------------------------------------------------

MAL8P1.64g               AAACGTTATTTTATTTACAAAAGAACAAACAGGACAAGAAAATATGTC
Pfa3D7|chr8|MAL8P1.64|Pf AAACGTTATTTTATTTACAAAAGAACAAACAGGACAAGAAAATATGTC
SU_CLEAN_contig_6739     ------------------------------------------------

MAL8P1.64g               AAGCAATTTATGGAAACATGTTAGTTGCAATGAGCAAAATAAAGAAAA
Pfa3D7|chr8|MAL8P1.64|Pf AAGCAATTTATGGAAACATGTTAGTTGCAATGAGCAAAATAAAGAAAA
SU_CLEAN_contig_6739     ------------------------------------------------

MAL8P1.64g               AGAGAAAACTAGCCATTTTAATTTTTCATATGTGCAAAATATAAAATA
Pfa3D7|chr8|MAL8P1.64|Pf AGAGAAAACTAGCCATTTTAATTTTTCATATGTGCAAAATATAAAATA
SU_CLEAN_contig_6739     ------------------------------------------------

MAL8P1.64g               TGATGATAAAATGTTGTATGATATTTATTTGAAAGAGAAGGAAAATAT
Pfa3D7|chr8|MAL8P1.64|Pf TGATGATAAAATGTTGTATGATATTTATTTGAAAGAGAAGGAAAATAT
SU_CLEAN_contig_6739     ------------------------------------------------

MAL8P1.64g               TCAGAATGAAATTTTACAAAAGAAAGGAGAAGAAAAGATAAAGAAAAA
Pfa3D7|chr8|MAL8P1.64|Pf TCAGAATGAAATTTTACAAAAGAAAGGAGAAGAAAAGATAAAGAAAAA
SU_CLEAN_contig_6739     ------------------------------------------------

MAL8P1.64g               AATCAAAAGGAGTGTTAAAAAAAATAAACCGATGAATTTTATTTTTGA
Pfa3D7|chr8|MAL8P1.64|Pf AATCAAAAGGAGTGTTAAAAAAAATAAACCGATGAATTTTATTTTTGA
SU_CLEAN_contig_6739     ------------------------------------------------

MAL8P1.64g               GTCTCATGAAGAAATGCTTTACTTGAAAAAGGAAAATAATTTTGTTGA
Pfa3D7|chr8|MAL8P1.64|Pf GTCTCATGAAGAAATGCTTTACTTGAAAAAGGAAAATAATTTTGTTGA
SU_CLEAN_contig_6739     ------------------------------------------------

MAL8P1.64g               TAAAAAAAAAGAAATAAAATGTAAAAGGGATTTTTGGGAGGACAATAA
Pfa3D7|chr8|MAL8P1.64|Pf TAAAAAAAAAGAAATAAAATGTAAAAGGGATTTTTGGGAGGACAATAA
SU_CLEAN_contig_6739     ------------------------------------------------

MAL8P1.64g               GGATAAGGTTGTAAAAAGTGAAAAGAATGATGATGATAAGGATGATGA
Pfa3D7|chr8|MAL8P1.64|Pf GGATAAGGTTGTAAAAAGTGAAAAGAATGATGATGATAAGGATGATGA
SU_CLEAN_contig_6739     ------------------------------------------------

MAL8P1.64g               TAAGGATGATGATAAAGATGATGATAAGGATGATGATAAAGATGATGA
Pfa3D7|chr8|MAL8P1.64|Pf TAAGGATGATGATAAAGATGATGATAAGGATGATGATAAAGATGATGA
SU_CLEAN_contig_6739     ------------------------------------------------

MAL8P1.64g               TAAAGATGATAATAATGATGACAATAATGATGACAATAATGATGACAA
Pfa3D7|chr8|MAL8P1.64|Pf TAAAGATGATAATAATGATGACAATAATGATGACAATAATGATGACAA
SU_CLEAN_contig_6739     ------------------------------------------------

MAL8P1.64g               TAATGATGACAATAATGATGATAATAATGATGATAATTATAATGATGA
Pfa3D7|chr8|MAL8P1.64|Pf TAATGATGACAATAATGATGATAATAATGATGATAATTATAATGATGA
SU_CLEAN_contig_6739     ------------------------------------------------

MAL8P1.64g               TGATGAAATTTACGACGAATCTTCTAATAGTAGTAATTCCAACGATTA
Pfa3D7|chr8|MAL8P1.64|Pf TGATGAAATTTACGACGAATCTTCTAATAGTAGTAATTCCAACGATTA
SU_CLEAN_contig_6739     ------------------------------------------------

MAL8P1.64g               TGAAGATGAAAATTATTTTTTAAAAGGAAATAAGAAAAAAAAATATTT
Pfa3D7|chr8|MAL8P1.64|Pf TGAAGATGAAAATTATTTTTTAAAAGGAAATAAGAAAAAAAAATATTT
SU_CLEAN_contig_6739     ------------------------------------------------

MAL8P1.64g               ATACAGAATAAACACGTTCAATGAAGGAGATACAAGTGATGATGGTGA
Pfa3D7|chr8|MAL8P1.64|Pf ATACAGAATAAACACGTTCAATGAAGGAGATACAAGTGATGATGGTGA
SU_CLEAN_contig_6739     ------------------------------------------------

MAL8P1.64g               TAACCAAATTAATGATATAAACAAATTATCTGATAATAATGAAAGTGA
Pfa3D7|chr8|MAL8P1.64|Pf TAACCAAATTAATGATATAAACAAATTATCTGATAATAATGAAAGTGA
SU_CLEAN_contig_6739     ------------------------------------------------

MAL8P1.64g               AGATGATGATTTCAATCATCTAATAAAAAGTAAAGATGACAATAGAAA
Pfa3D7|chr8|MAL8P1.64|Pf AGATGATGATTTCAATCATCTAATAAAAAGTAAAGATGACAATAGAAA
SU_CLEAN_contig_6739     ------------------------------------------------

MAL8P1.64g               AAAAAAGAACAAGCAAAAAATATACAGAGATTTTCCTTATCAAAATGT
Pfa3D7|chr8|MAL8P1.64|Pf AAAAAAGAACAAGCAAAAAATATACAGAGATTTTCCTTATCAAAATGT
SU_CLEAN_contig_6739     ------------------------------------------------

MAL8P1.64g               TAATAACCATAATGATGATGCAAATTCTTCCGAGTCAATTATTGATGA
Pfa3D7|chr8|MAL8P1.64|Pf TAATAACCATAATGATGATGCAAATTCTTCCGAGTCAATTATTGATGA
SU_CLEAN_contig_6739     ------------------------------------------------

MAL8P1.64g               TGAAGAAGAGTATTATAAAAAAGAAGTTGTAGAAGATGTAAAGGATGG
Pfa3D7|chr8|MAL8P1.64|Pf TGAAGAAGAGTATTATAAAAAAGAAGTTGTAGAAGATGTAAAGGATGG
SU_CLEAN_contig_6739     ------------------------------------------------

MAL8P1.64g               ATCTTTGAAAAATCAAAATAAAAAAAAGGTGAGAATAAAAATGGAACC
Pfa3D7|chr8|MAL8P1.64|Pf ATCTTTGAAAAATCAAAATAAAAAAAAGGTGAGAATAAAAATGGAACC
SU_CLEAN_contig_6739     ------------------------------------------------

MAL8P1.64g               CATGAATGATGATAATGACAATAATTATGTTGAGGAGGAAGAGTATAA
Pfa3D7|chr8|MAL8P1.64|Pf CATGAATGATGATAATGACAATAATTATGTTGAGGAGGAAGAGTATAA
SU_CLEAN_contig_6739     ------------------------------------------------

MAL8P1.64g               AATAGCAGGTGTGCATGAAAAGAAACTAAGGAGTAATATAAAAAAAGA
Pfa3D7|chr8|MAL8P1.64|Pf AATAGCAGGTGTGCATGAAAAGAAACTAAGGAGTAATATAAAAAAAGA
SU_CLEAN_contig_6739     ------------------------------------------------

MAL8P1.64g               ATTATATTTTTATGATAATATGGAGCAAAATTATAATCAAAATGAAGA
Pfa3D7|chr8|MAL8P1.64|Pf ATTATATTTTTATGATAATATGGAGCAAAATTATAATCAAAATGAAGA
SU_CLEAN_contig_6739     ------------------------------------------------

MAL8P1.64g               TGATTATAATGATGATGATTATAATGATGATAATTATAATGATGATGA
Pfa3D7|chr8|MAL8P1.64|Pf TGATTATAATGATGATGATTATAATGATGATAATTATAATGATGATGA
SU_CLEAN_contig_6739     ------------------------------------------------

MAL8P1.64g               TTATAATGATGATGATGATAATGATGATAATGATGATGATAATGATGA
Pfa3D7|chr8|MAL8P1.64|Pf TTATAATGATGATGATGATAATGATGATAATGATGATGATAATGATGA
SU_CLEAN_contig_6739     ------------------------------------------------

MAL8P1.64g               TGATAATAATAATGAGGAGGAAAAACATGAATACGTTAAAAAAATTTC
Pfa3D7|chr8|MAL8P1.64|Pf TGATAATAATAATGAGGAGGAAAAACATGAATACGTTAAAAAAATTTC
SU_CLEAN_contig_6739     ------------------------------------------------

MAL8P1.64g               AGGTGATAAAAATAAAAAAAGAAATAAAAATAGGAGTAAAACAAATTA
Pfa3D7|chr8|MAL8P1.64|Pf AGGTGATAAAAATAAAAAAAGAAATAAAAATAGGAGTAAAACAAATTA
SU_CLEAN_contig_6739     ------------------------------------------------

MAL8P1.64g               TCATTATGATAATTATTATAACATGAAAGAAAATTTAGATGAATCAGA
Pfa3D7|chr8|MAL8P1.64|Pf TCATTATGATAATTATTATAACATGAAAGAAAATTTAGATGAATCAGA
SU_CLEAN_contig_6739     ------------------------------------------------

MAL8P1.64g               AAACATGTCAGATTATTATAATATAAATAAAGGAAAACATATATTAAA
Pfa3D7|chr8|MAL8P1.64|Pf AAACATGTCAGATTATTATAATATAAATAAAGGAAAACATATATTAAA
SU_CLEAN_contig_6739     ------------------------------------------------

MAL8P1.64g               TAAAGGTAGCACATTAAATAATACATTTGATACAGATTATAAACATCA
Pfa3D7|chr8|MAL8P1.64|Pf TAAAGGTAGCACATTAAATAATACATTTGATACAGATTATAAACATCA
SU_CLEAN_contig_6739     ------------------------------------------------

MAL8P1.64g               AAACAATAGACATATGATAAATAAAAAAATGGCATGGAAACAAAAATT
Pfa3D7|chr8|MAL8P1.64|Pf AAACAATAGACATATGATAAATAAAAAAATGGCATGGAAACAAAAATT
SU_CLEAN_contig_6739     ------------------------------------------------

MAL8P1.64g               ATTTGTATACTTAAAAAAAATACCAACTCAAGAAAAACAACAACATGT
Pfa3D7|chr8|MAL8P1.64|Pf ATTTGTATACTTAAAAAAAATACCAACTCAAGAAAAACAACAACATGT
SU_CLEAN_contig_6739     ------------------------------------------------

MAL8P1.64g               ATCCATACCTATTGAATGCTTAATTGAATTATATAATCTAGAAAATTA
Pfa3D7|chr8|MAL8P1.64|Pf ATCCATACCTATTGAATGCTTAATTGAATTATATAATCTAGAAAATTA
SU_CLEAN_contig_6739     ------------------------------------------------

MAL8P1.64g               TATTAATCAAAATACTTTAAAAACAATAATACAATTTATGAAACCGAA
Pfa3D7|chr8|MAL8P1.64|Pf TATTAATCAAAATACTTTAAAAACAATAATACAATTTATGAAACCGAA
SU_CLEAN_contig_6739     ------------------------------------------------

MAL8P1.64g               ACATTTTGTTTTACTTCCCACATATAATAGTTACTACTCGTTTCATTT
Pfa3D7|chr8|MAL8P1.64|Pf ACATTTTGTTTTACTTCCCACATATAATAGTTACTACTCGTTTCATTT
SU_CLEAN_contig_6739     ------------------------------------------------

MAL8P1.64g               AGAAATGTTATTACATTCTAGTATAAGTACATATGATTATACAAAAAT
Pfa3D7|chr8|MAL8P1.64|Pf AGAAATGTTATTACATTCTAGTATAAGTACATATGATTATACAAAAAT
SU_CLEAN_contig_6739     ------------------------------------------------

MAL8P1.64g               TTATTCTTTCTATATTCCTAATTTTTATTATACTGATAATCATAACGA
Pfa3D7|chr8|MAL8P1.64|Pf TTATTCTTTCTATATTCCTAATTTTTATTATACTGATAATCATAACGA
SU_CLEAN_contig_6739     ------------------------------------------------

MAL8P1.64g               AGTTTTTTTTAAACGTTATTTTTCCTTAAACAACAAATCAATTGATTC
Pfa3D7|chr8|MAL8P1.64|Pf AGTTTTTTTTAAACGTTATTTTTCCTTAAACAACAAATCAATTGATTC
SU_CLEAN_contig_6739     ------------------------------------------------

MAL8P1.64g               AGTTCATATTCCTTTAAATATGAATTATGAAAATATATATATAAGAAG
Pfa3D7|chr8|MAL8P1.64|Pf AGTTCATATTCCTTTAAATATGAATTATGAAAATATATATATAAGAAG
SU_CLEAN_contig_6739     ------------------------------------------------

MAL8P1.64g               TATATATAATTTGATTAGTAGTAAAAATTGTCAGGATGATAAGTTTCA
Pfa3D7|chr8|MAL8P1.64|Pf TATATATAATTTGATTAGTAGTAAAAATTGTCAGGATGATAAGTTTCA
SU_CLEAN_contig_6739     ------------------------------------------------

MAL8P1.64g               AATATATAAAATTAAAGCCACAATATCAGATGTATCAGTAAAAAATAA
Pfa3D7|chr8|MAL8P1.64|Pf AATATATAAAATTAAAGCCACAATATCAGATGTATCAGTAAAAAATAA
SU_CLEAN_contig_6739     ------------------------------------------------

MAL8P1.64g               AAAAGATGTCTACGAAAATTATAGGAGG--------------------
Pfa3D7|chr8|MAL8P1.64|Pf AAAAGATGTCTACGAAAATTATAGGAGGAGGAAAAGATTTATTAATGA
SU_CLEAN_contig_6739     ------------------------------------------------

MAL8P1.64g               ------------------------------------------------
Pfa3D7|chr8|MAL8P1.64|Pf GCACAGCACTTTTTGGAGCGAATACAATGACGTGAATTACATACTAAA
SU_CLEAN_contig_6739     ------------------------------------------------

MAL8P1.64g               ------------------------------------------------
Pfa3D7|chr8|MAL8P1.64|Pf ATTAGGAGATGATGAAAAATATGACGAAGAGAAAGAGGACAAGGAGGA
SU_CLEAN_contig_6739     ------------------------------------------------

MAL8P1.64g               ------------------------------------------------
Pfa3D7|chr8|MAL8P1.64|Pf AAATATTCCTAGTGAAGAAAAAGAAAAAGAAAATGAAAAAAGTAATGA
SU_CLEAN_contig_6739     ------------------------------------------------

MAL8P1.64g               ------------------------------------------------
Pfa3D7|chr8|MAL8P1.64|Pf AAGAAGGTTTTTAAATTTTTATATTGATGATGATAAAGAAAATGAAGA
SU_CLEAN_contig_6739     ------------------------------------------------

MAL8P1.64g               ------------------------------------------------
Pfa3D7|chr8|MAL8P1.64|Pf GGATGAATCTGATGAAGATTCTATTGATTTTTCGGATTCATGTTTATC
SU_CLEAN_contig_6739     ------------------------------------------------

MAL8P1.64g               ------------------------------------------------
Pfa3D7|chr8|MAL8P1.64|Pf ATCAGATAGACAAGAATGTATATTATCAAAAGATATGAATGAAGAAAA
SU_CLEAN_contig_6739     ------------------------------------------------

MAL8P1.64g               ------------------------------------------------
Pfa3D7|chr8|MAL8P1.64|Pf TAATAATAAAATAGAGGGAAATTTATATATTGGGGATGTAAATATGCA
SU_CLEAN_contig_6739     ------------------------------------------------

MAL8P1.64g               ------------------------------------------------
Pfa3D7|chr8|MAL8P1.64|Pf AAACCTATGTACAAATATACATTCCGTTTTTAATAGATCATTAAATTT
SU_CLEAN_contig_6739     ------------------------------------------------

MAL8P1.64g               ------------------------------------------------
Pfa3D7|chr8|MAL8P1.64|Pf TGTTGATGAAAATCAGATTATAATTAATGGAAATACATGTGTCAAAAA
SU_CLEAN_contig_6739     ------------------------------------------------

MAL8P1.64g               ------------------------------------------------
Pfa3D7|chr8|MAL8P1.64|Pf AGAGGTACAGACAAAAGTGCAAAATCAAAATCAAGAAAATTATGAAGA
SU_CLEAN_contig_6739     ------------------------------------------------

MAL8P1.64g               ------------------------------------------------
Pfa3D7|chr8|MAL8P1.64|Pf TAAAGAAAATTTTAAAAAGCAAGACCATAATAGCAATAGTAATTTTAT
SU_CLEAN_contig_6739     ------------------------------------------------

MAL8P1.64g               ------------------------------------------------
Pfa3D7|chr8|MAL8P1.64|Pf ATGGCGTATTGAAAGTTCCTTAGATCCTACATTTTATTTCGTACGAAA
SU_CLEAN_contig_6739     ------------------------------------------------

MAL8P1.64g               -------------------------------------TACAAAAGAAT
Pfa3D7|chr8|MAL8P1.64|Pf TATATTAAAGGATATGTACAATAATGTATCCATATAA-----------
SU_CLEAN_contig_6739     ------------------------------------------------

MAL8P1.64g               ATAAATGTAGAATAAAATATAATTTTTTTTTTTTTTTTTATTTCAAAA
Pfa3D7|chr8|MAL8P1.64|Pf ------------------------------------------------
SU_CLEAN_contig_6739     ------------------------------------------------

MAL8P1.64g               ATATGTACCCCACAAAATGAAATATAAACAGCACATATATATTATATA
Pfa3D7|chr8|MAL8P1.64|Pf ------------------------------------------------
SU_CLEAN_contig_6739     ------------------------------------------------

MAL8P1.64g               TATATATATATATATATATATTTATTTATTTAATTATTTATATTTTTC
Pfa3D7|chr8|MAL8P1.64|Pf ------------------------------------------------
SU_CLEAN_contig_6739     ------------------------------------------------

MAL8P1.64g               TTAATTTTCTTTTTTAGGAGGAAAAGATTTATTAATGAGCACAGCACT
Pfa3D7|chr8|MAL8P1.64|Pf ------------------------------------------------
SU_CLEAN_contig_6739     ------------------------------------------------

MAL8P1.64g               TTTTGGAGCGAATACAATGACGTGAATTACATACTAAAATTAGGAGAT
Pfa3D7|chr8|MAL8P1.64|Pf ------------------------------------------------
SU_CLEAN_contig_6739     ------------------------------------------------

MAL8P1.64g               GATGAAAAATATGACGAAGAGAAAGAGGACAAGGAGGAAAATATTCCT
Pfa3D7|chr8|MAL8P1.64|Pf ------------------------------------------------
SU_CLEAN_contig_6739     ------------------------------------------------

MAL8P1.64g               AGTGAAGAAAAAGAAAAAGAAAATGAAAAAAGTAATGAAAGAAGGTTT
Pfa3D7|chr8|MAL8P1.64|Pf ------------------------------------------------
SU_CLEAN_contig_6739     ------------------------------------------------

MAL8P1.64g               TTAAATTTTTATATTGATGATGATAAAGAAAATGAAGAGGATGAATCT
Pfa3D7|chr8|MAL8P1.64|Pf ------------------------------------------------
SU_CLEAN_contig_6739     ------------------------------------------------

MAL8P1.64g               GATGAAGATTCTATTGATTTTTCGGATTCATGTTTATCATCAGATAGA
Pfa3D7|chr8|MAL8P1.64|Pf ------------------------------------------------
SU_CLEAN_contig_6739     ------------------------------------------------

MAL8P1.64g               CAAGAATGTATATTATCAAAAGATATGAATGAAGAAAATAATAATAAA
Pfa3D7|chr8|MAL8P1.64|Pf ------------------------------------------------
SU_CLEAN_contig_6739     ------------------------------------------------

MAL8P1.64g               ATAGAGGGAAATTTATATATTGGGGATGTAAATATGCAAAACCTATGT
Pfa3D7|chr8|MAL8P1.64|Pf ------------------------------------------------
SU_CLEAN_contig_6739     ------------------------------------------------

MAL8P1.64g               ACAAATATACATTCCGTTTTTAATAGATCATTAAATTTTGTTGATGAA
Pfa3D7|chr8|MAL8P1.64|Pf ------------------------------------------------
SU_CLEAN_contig_6739     ------------------------------------------------

MAL8P1.64g               AATCAGATTATAATTAATGGAAATACATGTGTCAAAAAAGAGGTACAG
Pfa3D7|chr8|MAL8P1.64|Pf ------------------------------------------------
SU_CLEAN_contig_6739     ------------------------------------------------

MAL8P1.64g               ACAAAAGTGCAAAATCAAAATCAAGAAAATTATGAAGATAAAGAAAAT
Pfa3D7|chr8|MAL8P1.64|Pf ------------------------------------------------
SU_CLEAN_contig_6739     ------------------------------------------------

MAL8P1.64g               TTTAAAAAGCAAGACCATAATAGCAATAGTAATTTTATATGGCGTATT
Pfa3D7|chr8|MAL8P1.64|Pf ------------------------------------------------
SU_CLEAN_contig_6739     ------------------------------------------------

MAL8P1.64g               GAAAGTTCCTTAGATCCTACATTTTATTTCGTACGAAATATATTAAAG
Pfa3D7|chr8|MAL8P1.64|Pf ------------------------------------------------
SU_CLEAN_contig_6739     ------------------------------------------------

MAL8P1.64g               GATATGTACAATAATGTATCCATATAAAAAGAACGCAAAAAAGGAACA
Pfa3D7|chr8|MAL8P1.64|Pf ------------------------------------------------
SU_CLEAN_contig_6739     ------------------------------------------------

MAL8P1.64g               AATGGATGTTTATTGTAAAATGTATTATATATATAAATATATATATAT
Pfa3D7|chr8|MAL8P1.64|Pf ------------------------------------------------
SU_CLEAN_contig_6739     ------------------------------------------------

MAL8P1.64g               ATATATATATAATATATATATGTGTATTTTTTTTTTTTTTTTTTTTTT
Pfa3D7|chr8|MAL8P1.64|Pf ------------------------------------------------
SU_CLEAN_contig_6739     ------------------------------------------------

MAL8P1.64g               TTTCTTATTTTTTTGTTTATATTTAATAAAAAGAACTTTTATTTAATT
Pfa3D7|chr8|MAL8P1.64|Pf ------------------------------------------------
SU_CLEAN_contig_6739     ------------------------------------------------

MAL8P1.64g               ATTTGAAATAAAAATGATATAGTGAAGAACTTAAAATATATTACATAT
Pfa3D7|chr8|MAL8P1.64|Pf ------------------------------------------------
SU_CLEAN_contig_6739     ------------------------------------------------

MAL8P1.64g               TTGAGGTTTATTGTGAAAGATATAATTAATTCCTTTACTTAATGAAAA
Pfa3D7|chr8|MAL8P1.64|Pf ------------------------------------------------
SU_CLEAN_contig_6739     ------------------------------------------------

MAL8P1.64g               GATGATTAATATATTATATTTTAAATATAATATATATATATACATATA
Pfa3D7|chr8|MAL8P1.64|Pf ------------------------------------------------
SU_CLEAN_contig_6739     ------------------------------------------------

MAL8P1.64g               TATATATGTTTTATATTGCTAAAAATGCATACAATTCAAATACTATTT
Pfa3D7|chr8|MAL8P1.64|Pf ------------------------------------------------
SU_CLEAN_contig_6739     ------------------------------------------------

MAL8P1.64g               AAACTTATTAAATATCAACATAAACTATTTAATTTTTTTTTTATATAT
Pfa3D7|chr8|MAL8P1.64|Pf ------------------------------------------------
SU_CLEAN_contig_6739     ------------------------------------------------

MAL8P1.64g               TCATTCATATGGGATATTTTTTTAAAATATTTATAAATAATAATACTC
Pfa3D7|chr8|MAL8P1.64|Pf ------------------------------------------------
SU_CLEAN_contig_6739     ------------------------------------------------

MAL8P1.64g               CTGAATAATCCCATGACAAAAAAAAAAAAAAAAAAAAAGAACAATTTT
Pfa3D7|chr8|MAL8P1.64|Pf ------------------------------------------------
SU_CLEAN_contig_6739     ------------------------------------------------

MAL8P1.64g               AAGGTGTTTCAACTTGTAAAAAATATATATATATATATATTTATAATA
Pfa3D7|chr8|MAL8P1.64|Pf ------------------------------------------------
SU_CLEAN_contig_6739     ------------------------------------------------

MAL8P1.64g               TATATATTTCATGCCTAATAATACATATATTTTTAAAAACATTTTGTA
Pfa3D7|chr8|MAL8P1.64|Pf ------------------------------------------------
SU_CLEAN_contig_6739     ------------------------------------------------

MAL8P1.64g               TGGATGTATATTCTTTAAAAAAAAACTTATTTTTCAAATTAAATAAAA
Pfa3D7|chr8|MAL8P1.64|Pf ------------------------------------------------
SU_CLEAN_contig_6739     ------------------------------------------------

MAL8P1.64g               ACCTTTAATGATTTATTAATTTATTAATTTTTTAATTTCTAAGCAGTA
Pfa3D7|chr8|MAL8P1.64|Pf ------------------------------------------------
SU_CLEAN_contig_6739     ------------------------------------------------

MAL8P1.64g               CAAAAGTTTATTATAATTTTATGAGGAAAAAAAAAATAAATAATTACA
Pfa3D7|chr8|MAL8P1.64|Pf ------------------------------------------------
SU_CLEAN_contig_6739     ------------------------------------------------

MAL8P1.64g               CATACATATATATATATATATATATAAAAATACATATACAAATATATA
Pfa3D7|chr8|MAL8P1.64|Pf ------------------------------------------------
SU_CLEAN_contig_6739     ------------------------------------------------

MAL8P1.64g               ATTATATTTGTGTGATCCATAAATAGCTTGTTTATTTATATAACCGAA
Pfa3D7|chr8|MAL8P1.64|Pf ------------------------------------------------
SU_CLEAN_contig_6739     ------------------------------------------------

MAL8P1.64g               AATATAAAAAATATTTTTATATGTATAAATATTGTATATATTATTACA
Pfa3D7|chr8|MAL8P1.64|Pf ------------------------------------------------
SU_CLEAN_contig_6739     ------------------------------------------------

MAL8P1.64g               CATGAATATATATATATATATATATATATATATAAATATATGTAGATA
Pfa3D7|chr8|MAL8P1.64|Pf ------------------------------------------------
SU_CLEAN_contig_6739     ------------------------------------------------

MAL8P1.64g               TATTTTTCTTTTTTGTTTGGCATATATGTATTCAATATATATTAATTT
Pfa3D7|chr8|MAL8P1.64|Pf ------------------------------------------------
SU_CLEAN_contig_6739     ------------------------------------------------

MAL8P1.64g               ACAAAAATGTAAAAAAAAA
Pfa3D7|chr8|MAL8P1.64|Pf -------------------
SU_CLEAN_contig_6739     -------------------

;

endblock;
