# Supplementary material for: cDNA sequences reveal considerable gene prediction inaccuracy in the Plasmodium falciparum genome
Source: BMC Genomics. 2007 Jul 27;8:255. doi: 10.1186/1471-2164-8-255 (PMC1978503; doi:10.1186/1471-2164-8-255)
Supplement: Additional file 3 — Genes with cDNA sequences not matching predicted CDS perfectly. Aligned cDNA and predicted CDS sequences can be viewed by double clicking the hyper-linked gene names in the Excel file. [file 1471-2164-8-255-S3.zip › MAL8P1.95.TXT]

#NEXUS

[!This data assembled using Sequencher, from Gene Codes Corporation.]
begin data;
   dimensions ntax=3 nchar=3352;
   format datatype=dna gap=- interleave=yes;
   matrix

MAL8P1.95g               ATATGTACATTAACATTGCATGCGATTGTTTCTTTTTTCTTTTTTCTT
Pfa3D7|chr8|MAL8P1.95|Pf ------------------------------------------------
SU_CLEAN_contig_1837     ------------------------------------------------

MAL8P1.95g               TTTTCTTTTTTCTTTTTTCTTTTTTCCTTTTTTTTTTTTTTTTTTTTT
Pfa3D7|chr8|MAL8P1.95|Pf ------------------------------------------------
SU_CLEAN_contig_1837     ------------------------------------------------

MAL8P1.95g               TTTTTTTTCCTTCCTATATTTTTTTTCATAGAAGCCTTAGTGCCTCAA
Pfa3D7|chr8|MAL8P1.95|Pf ------------------------------------------------
SU_CLEAN_contig_1837     ------------------------------------------------

MAL8P1.95g               AAAAAGAAATCAACATTAATATTATAATAACACTATTATTTCTGATAT
Pfa3D7|chr8|MAL8P1.95|Pf ------------------------------------------------
SU_CLEAN_contig_1837     ------------------------------------------------

MAL8P1.95g               AAAAAAAAATATGTATACTTTACATATATATAGTATTTTGTTAAAAAA
Pfa3D7|chr8|MAL8P1.95|Pf ------------------------------------------------
SU_CLEAN_contig_1837     ------------------------------------------------

MAL8P1.95g               AACATTAATACCCTTATTTTCAAAAGTAGAAAGAGCTTTTTTTAATAA
Pfa3D7|chr8|MAL8P1.95|Pf ------------------------------------------------
SU_CLEAN_contig_1837     ------------------------------------------------

MAL8P1.95g               AATATAAATAAGTTTACAATATAAATTTATTTTTTCCTCATCTATAAA
Pfa3D7|chr8|MAL8P1.95|Pf ------------------------------------------------
SU_CLEAN_contig_1837     ------------------------------------------------

MAL8P1.95g               TAACAGAAAGTACATATACATGGATATATATATATAATATATATTTAA
Pfa3D7|chr8|MAL8P1.95|Pf ------------------------------------------------
SU_CLEAN_contig_1837     ------------------------------------------------

MAL8P1.95g               AGTTTATTTCCTGTACGATTATTTAAATGTTGTTATATATAATATAAT
Pfa3D7|chr8|MAL8P1.95|Pf ------------------------------------------------
SU_CLEAN_contig_1837     ------------------------------------------------

MAL8P1.95g               TTTATTATTTTAAATATATTAATATATATATTATATATTTATATATAT
Pfa3D7|chr8|MAL8P1.95|Pf ------------------------------------------------
SU_CLEAN_contig_1837     ------------------------------------------------

MAL8P1.95g               ATATTATTTATTTATATGTAATAAAAATAACAACCTCAAAAGTATAAT
Pfa3D7|chr8|MAL8P1.95|Pf ------------------------------------------------
SU_CLEAN_contig_1837     ------------------------------------------------

MAL8P1.95g               ATATTTATTATAAAAAAAAAAAAAAAAAAAAAACATTAATTTTTTTTT
Pfa3D7|chr8|MAL8P1.95|Pf ------------------------------------------------
SU_CLEAN_contig_1837     ------------------------------------------------

MAL8P1.95g               CATATAGAAAATATAATATAAATTATACATATTATATTATAATATATC
Pfa3D7|chr8|MAL8P1.95|Pf ------------------------------------------------
SU_CLEAN_contig_1837     ------------------TAAATTATACATATTATATTATAATATATC

MAL8P1.95g               TTTTTATAAAGAGAAAAAAAAAGTAAATCAGACTTATTTTATTATTAT
Pfa3D7|chr8|MAL8P1.95|Pf ------------------------------------------------
SU_CLEAN_contig_1837     TTTTTATAAAGAGAAAAAAAAAGTAAATCGGACTTATTTTATTATTAT

MAL8P1.95g               TATTTTTATAAATATAAGTTTCCTTATATATCTGTAAATTTATTTGAA
Pfa3D7|chr8|MAL8P1.95|Pf ------------------------------------------------
SU_CLEAN_contig_1837     TATTTTTATAAATATAAGTTTCCTTATATATCTGTAAATTTATTTGAA

MAL8P1.95g               TTAAAATTCTTTACAAAAAGAAAAATATCTTTTAATTTTTAAGCCTTA
Pfa3D7|chr8|MAL8P1.95|Pf ------------------------------------------------
SU_CLEAN_contig_1837     TTAAAATTCTTTACAAAAAGAAAAATATCTTTTAATTTTAAAGCCTTA

MAL8P1.95g               TATTTTTATTAATCATTAAAATTTGTACAAAATGTTTTACGGTAAGTT
Pfa3D7|chr8|MAL8P1.95|Pf ------------------------------------------------
SU_CLEAN_contig_1837     TATTTTTATTAATCATTAAAATTTGTACAAAATGTTTTACG-------

MAL8P1.95g               ATAATTTTCACATATAAAATGAATATACAAATAAATATAATATATATA
Pfa3D7|chr8|MAL8P1.95|Pf ------------------------------------------------
SU_CLEAN_contig_1837     ------------------------------------------------

MAL8P1.95g               TAAAGCGAATTTATATTTTATATAAAATATATATATATATATATATAC
Pfa3D7|chr8|MAL8P1.95|Pf ------------------------------------------------
SU_CLEAN_contig_1837     ------------------------------------------------

MAL8P1.95g               TTACGTATAATGTTCCATATTGTAGTTACAACATTTTGATGTTGGTTA
Pfa3D7|chr8|MAL8P1.95|Pf ------------------------------------------------
SU_CLEAN_contig_1837     ------------------------------------------------

MAL8P1.95g               AAAGTGTATGATTTTATAAATTTTTTTATTTTGATTCTATATGTTACA
Pfa3D7|chr8|MAL8P1.95|Pf ----------------------------------------ATGTTACA
SU_CLEAN_contig_1837     ------------------------------------------------

MAL8P1.95g               TGAATTATATGAATGTAGATATTGTGTGGTATGTATATAAATTATGTT
Pfa3D7|chr8|MAL8P1.95|Pf TGAATTATATGAATGTAGATATTGTGTGGTAT----------------
SU_CLEAN_contig_1837     ------------------------------------------------

MAL8P1.95g               TATTATATAAATATAATATGTTTAAAAAATGTATATTTATGTATATAT
Pfa3D7|chr8|MAL8P1.95|Pf ------------------------------------------------
SU_CLEAN_contig_1837     ------------------------------------------------

MAL8P1.95g               TTGAAAATGCAAATTTATATCTTATAATTATATAATATATTATATATA
Pfa3D7|chr8|MAL8P1.95|Pf ------------------------------------------------
SU_CLEAN_contig_1837     ------------------------------------------------

MAL8P1.95g               ATATATTATTATATAATAAAAAAATAAAAAAATATATGTATTTATATA
Pfa3D7|chr8|MAL8P1.95|Pf ------------------------------------------------
SU_CLEAN_contig_1837     ------------------------------------------------

MAL8P1.95g               TATATATATATATATATATTGTAATTTATATGTATATTTCATATTATA
Pfa3D7|chr8|MAL8P1.95|Pf ------------------------------------------------
SU_CLEAN_contig_1837     ------------------------------------------------

MAL8P1.95g               CATATATATATGTGATCATTTCTTTGTAACTGTTTGTAACATCCTTAT
Pfa3D7|chr8|MAL8P1.95|Pf ------------------------------------------------
SU_CLEAN_contig_1837     ------------------------------------------------

MAL8P1.95g               GTGTGTTAAGTGTTTTATAGAAATACTACATTATATATTTATATAATA
Pfa3D7|chr8|MAL8P1.95|Pf ------------------------------------------------
SU_CLEAN_contig_1837     ------------------------------------------------

MAL8P1.95g               TATGGTTTATATATATATATATATATATATATATATATATATATATTT
Pfa3D7|chr8|MAL8P1.95|Pf ------------------------------------------------
SU_CLEAN_contig_1837     ------------------------------------------------

MAL8P1.95g               ATTATTATTTTTTTTTTTTTAGGCAAAGTAGTTAAGCCTGATGAAACT
Pfa3D7|chr8|MAL8P1.95|Pf ----------------------GCAAAGTAGTTAAGCCTGATGAAACT
SU_CLEAN_contig_1837     ----------------------GCAAAGTAGTTAAGCCTGATGAAACT

MAL8P1.95g               GTAGTCCCTGAGGTTAAAGATGGATATTCAGTTATTCATTTATCAAGG
Pfa3D7|chr8|MAL8P1.95|Pf GTAGTCCCTGAGGTTAAAGATGGATATTCAGTTATTCATTTATCAAGG
SU_CLEAN_contig_1837     GTAGTCCCTGAGGTTAAAGATGGATATTCAGTTATTCATTTATCAAGG

MAL8P1.95g               GCCTGTTTAAATAATCCTGAACATGAAGGAAAGATATATGTCCAAGTA
Pfa3D7|chr8|MAL8P1.95|Pf GCCTGTTTAAATAATCCTGAACATGAAGGAAAGATATATGTCCAAGTA
SU_CLEAN_contig_1837     GCCTGTTTAAATAATCCTGAACATGAAGGAAAGATATATGTCCAAGTA

MAL8P1.95g               GAAGACGGAAATGGATGCTACAACATATGTTGCTTACAAAAAAATGTA
Pfa3D7|chr8|MAL8P1.95|Pf GAAGACGGAAATGGATGCTACAACATATGTTGCTTACAAAAAAATGTA
SU_CLEAN_contig_1837     GAAGACGGAAATGGATGCTACAACATATGTTGCTTACAAAAAAATGTA

MAL8P1.95g               TGTGAAGATACTCCATTAGATATATTTTTGATGTTAGATAATGATGTA
Pfa3D7|chr8|MAL8P1.95|Pf TGTGAAGATACTCCATTAGATATATTTTTGATGTTAGATAATGATGTA
SU_CLEAN_contig_1837     TGTGAAGATACTCCATTAGATATATTTTTGATGTTAGATAATGATGTA

MAL8P1.95g               AAAATAAAAACTAGTGGAAGTTCAAATGAAGTCCATATCGTAGGTTAC
Pfa3D7|chr8|MAL8P1.95|Pf AAAATAAAAACTAGTGGAAGTTCAAATGAAGTCCATATCGTAGGTTAC
SU_CLEAN_contig_1837     AAAATAAAAACTAGTGGAAGTTTAAATGAAGTCCATATCGTAGGTTAC

MAL8P1.95g               TATGAAGTGTCCTTTGGTCAAGATAATTTAGACGAAGATGAAGATGAA
Pfa3D7|chr8|MAL8P1.95|Pf TATGAAGTGTCCTTTGGTCAAGATAATTTAGACGAAGATGAAGATGAA
SU_CLEAN_contig_1837     TATGAAGTGTCCTTTGGTCAAGATAATTTAGACGAAGATGAAGATGAA

MAL8P1.95g               TTTGAAGATGAGTTCGATAACGACGAAGTAAGAATGCTTACAAAGAAA
Pfa3D7|chr8|MAL8P1.95|Pf TTTGAAGATGAGTTCGATAACGACGAAGTAAGAATGCTTACAAAGAAA
SU_CLEAN_contig_1837     TTTGAAGATGAGTTCGATAACGACGAAGTAAGAATGCTTACAAAGAAA

MAL8P1.95g               AATACCTTAAAAAATTCTCTTTCCAATGGTATATCCAAAAGAAAAAAA
Pfa3D7|chr8|MAL8P1.95|Pf AATACCTTAAAAAATTCTCTTTCCAATGGTATATCCAAAAGAAAAAAA
SU_CLEAN_contig_1837     AATACCTTAAAAAATTCTCTTTCCAATGGTATATCCAAAAGAGAAAAA

MAL8P1.95g               AACTTAGAAAACAACGAAGATGATGAAACAAACGTAGGAAGAAATGAC
Pfa3D7|chr8|MAL8P1.95|Pf AACTTAGAAAACAACGAAGATGATGAAACAAACGTAGGAAGAAATGAC
SU_CLEAN_contig_1837     AACTTAGAAAACAACGAAGATGATGAAACAAACGTAGGAAGAAATGAC

MAL8P1.95g               GAAGATGACGATGATGAAGATGATGAAGATGATGAAGATGAAGAAGAA
Pfa3D7|chr8|MAL8P1.95|Pf GAAGATGACGATGATGAAGATGATGAAGATGATGAAGATGAAGAAGAA
SU_CLEAN_contig_1837     GAAGATGACGATGATGAAGATGATGAAGATGATGAAGATGAAGAAGAA

MAL8P1.95g               GATGACGACGAAGAAGATGAAGATGATGAAGAAGATGACGAAGATGAT
Pfa3D7|chr8|MAL8P1.95|Pf GATGACGACGAAGAAGATGAAGATGATGAAGAAGATGACGAAGATGAT
SU_CLEAN_contig_1837     GATGACGACGAAGAAGATGAAGATGATGAAGAAGATGACGAAGATGAT

MAL8P1.95g               GATGATGAAGAAGAAGAAGATGAAGAAGATGAGGATGAAGAAGGAGAA
Pfa3D7|chr8|MAL8P1.95|Pf GATGATGAAGAAGAAGAAGATGAAGAAGATGAGGATGAAGAAGGAGAA
SU_CLEAN_contig_1837     GATGATGAAGAAGAAGAAGATGAAGAAGATGAGGATGAAGAAGGAGAA

MAL8P1.95g               GATGAAGATGACGAAGAAGATGAAGAAGAAGAAGAAGAGGAAGATGAA
Pfa3D7|chr8|MAL8P1.95|Pf GATGAAGATGACGAAGAAGATGAAGAAGAAGAAGAAGAGGAAGATGAA
SU_CLEAN_contig_1837     GATGAAGATGCCGA----------------------------------

MAL8P1.95g               GAAGGAGAAGATGTTGAAAATAAAAAGAAAGGAGGAGATAAAAAAAAA
Pfa3D7|chr8|MAL8P1.95|Pf GAAGGAGAAGATGTTGAAAATAAAAAGAAAGGAGGAGATAAAAAAAAA
SU_CLEAN_contig_1837     ------------------------------------------------

MAL8P1.95g               AATAAAAGATCTTTAGATAACAAAAGTGACGGTCCATTAAAAAAATCT
Pfa3D7|chr8|MAL8P1.95|Pf AATAAAAGATCTTTAGATAACAAAAGTGACGGTCCATTAAAAAAATCT
SU_CLEAN_contig_1837     ------------------------------------------------

MAL8P1.95g               AAAATTGATGATGAAGGTCAATTTGAAAAAGATTTAGTAGCCTTCTTG
Pfa3D7|chr8|MAL8P1.95|Pf AAAATTGATGATGAAGGTCAATTTGAAAAAGATTTAGTAGCCTTCTTG
SU_CLEAN_contig_1837     ------------------------------------------------

MAL8P1.95g               AAAAAAAATGGAAAAAGTAAATTAACAGAATTAGGTAAAGTTAAAAAA
Pfa3D7|chr8|MAL8P1.95|Pf AAAAAAAATGGAAAAAGTAAATTAACAGAATTAGGTAAAGTTAAAAAA
SU_CLEAN_contig_1837     ------------------------------------------------

MAL8P1.95g               CCAGAAGGACTTAAAATGAAATTAGGTTTCTTTATTAAAAAACATTCA
Pfa3D7|chr8|MAL8P1.95|Pf CCAGAAGGACTTAAAATGAAATTAGGTTTCTTTATTAAAAAACATTCA
SU_CLEAN_contig_1837     ------------------------------------------------

MAL8P1.95g               AATGTTTTCAAATTTGATACTGAAGGACAAATTGTATCATTAAAATAA
Pfa3D7|chr8|MAL8P1.95|Pf AATGTTTTCAAATTTGATACTGAAGGACAAATTGTATCATTAAAATAA
SU_CLEAN_contig_1837     ------------------------------------------------

MAL8P1.95g               ATATAGTGGACATTTGAAAGTAAATATTATTATATATATATATATATA
Pfa3D7|chr8|MAL8P1.95|Pf ------------------------------------------------
SU_CLEAN_contig_1837     ------------------------------------------------

MAL8P1.95g               TATATATATATAATGAAGAGGGTTGTAATGATATATATGTTTAAATAT
Pfa3D7|chr8|MAL8P1.95|Pf ------------------------------------------------
SU_CLEAN_contig_1837     ------------------------------------------------

MAL8P1.95g               ATATATATATATAACTAAACAATATGTATGTACATATTTTACATATAA
Pfa3D7|chr8|MAL8P1.95|Pf ------------------------------------------------
SU_CLEAN_contig_1837     ------------------------------------------------

MAL8P1.95g               TTCATTATTATATAAATATATATATATATATATATATATTTATTTATT
Pfa3D7|chr8|MAL8P1.95|Pf ------------------------------------------------
SU_CLEAN_contig_1837     ------------------------------------------------

MAL8P1.95g               TATTTATTATATCTATATTATGTATTGTTGATAATCAATGAATTGGTT
Pfa3D7|chr8|MAL8P1.95|Pf ------------------------------------------------
SU_CLEAN_contig_1837     ------------------------------------------------

MAL8P1.95g               GTTTATATTTTCTTTAATTAAAGTACACCTAATTTTATTTATATTATT
Pfa3D7|chr8|MAL8P1.95|Pf ------------------------------------------------
SU_CLEAN_contig_1837     ------------------------------------------------

MAL8P1.95g               TTTCATCACATTATTATAGATAGTTCTCATTTAATTTTTTTTTTTTTT
Pfa3D7|chr8|MAL8P1.95|Pf ------------------------------------------------
SU_CLEAN_contig_1837     ------------------------------------------------

MAL8P1.95g               TTTTTCTATATATTAATGCATATAATTCTTCCACATTTTTTATTTGAA
Pfa3D7|chr8|MAL8P1.95|Pf ------------------------------------------------
SU_CLEAN_contig_1837     ------------------------------------------------

MAL8P1.95g               AAAAGTATCTGTTTTAATAAATTATTTATTCCACACCACTCTATATGA
Pfa3D7|chr8|MAL8P1.95|Pf ------------------------------------------------
SU_CLEAN_contig_1837     ------------------------------------------------

MAL8P1.95g               TAATAATTAAAAAGAATTATTATTGTAAATAATATATTTTTATAACAA
Pfa3D7|chr8|MAL8P1.95|Pf ------------------------------------------------
SU_CLEAN_contig_1837     ------------------------------------------------

MAL8P1.95g               CAGAAAATAATAATAAATAATAAAATAATTAAAAAATATGTTAATATA
Pfa3D7|chr8|MAL8P1.95|Pf ------------------------------------------------
SU_CLEAN_contig_1837     ------------------------------------------------

MAL8P1.95g               TACTTAAGAATAATATATATTATAAATATTGAAATAAATAATAAAAAA
Pfa3D7|chr8|MAL8P1.95|Pf ------------------------------------------------
SU_CLEAN_contig_1837     ------------------------------------------------

MAL8P1.95g               TATTATTTTTTTAATTACATGTCTTTAAACATATTTCATACAAATATG
Pfa3D7|chr8|MAL8P1.95|Pf ------------------------------------------------
SU_CLEAN_contig_1837     ------------------------------------------------

MAL8P1.95g               GATTTAGAATTTAATTAAAAAAAAAAAAAAAAGAAAAAAAAAAACTAC
Pfa3D7|chr8|MAL8P1.95|Pf ------------------------------------------------
SU_CLEAN_contig_1837     ------------------------------------------------

MAL8P1.95g               GTTTAATACTTTTTTGAGTTGTAAGGTATAAGGTAAAGAGATAAAAAA
Pfa3D7|chr8|MAL8P1.95|Pf ------------------------------------------------
SU_CLEAN_contig_1837     ------------------------------------------------

MAL8P1.95g               AAAAAAAAAAAAAGTAAAAAAAAACAGTTACTCTAAATAAATTGCCAC
Pfa3D7|chr8|MAL8P1.95|Pf ------------------------------------------------
SU_CLEAN_contig_1837     ------------------------------------------------

MAL8P1.95g               TGAAATGTATATAAATATTTTTAATTAAATATATAAAAAAAAACGTTT
Pfa3D7|chr8|MAL8P1.95|Pf ------------------------------------------------
SU_CLEAN_contig_1837     ------------------------------------------------

MAL8P1.95g               AAAAAATTATAAAACACATCTGCATTACAATTATTTATATAATTTTTT
Pfa3D7|chr8|MAL8P1.95|Pf ------------------------------------------------
SU_CLEAN_contig_1837     ------------------------------------------------

MAL8P1.95g               AATATGTTCCATATTGATGTGCTTCCCTTGACCTCTGTTTTAAGCTTC
Pfa3D7|chr8|MAL8P1.95|Pf ------------------------------------------------
SU_CLEAN_contig_1837     ------------------------------------------------

MAL8P1.95g               AAAGAAGAAAAAAAAAAAAAAAAAAAATATATATATATATATATACAT
Pfa3D7|chr8|MAL8P1.95|Pf ------------------------------------------------
SU_CLEAN_contig_1837     ------------------------------------------------

MAL8P1.95g               ATATAATATGTCATGTATTATAATATTTTTATCTTTTTCT
Pfa3D7|chr8|MAL8P1.95|Pf ----------------------------------------
SU_CLEAN_contig_1837     ----------------------------------------

;

endblock;
