# Supplementary material for: cDNA sequences reveal considerable gene prediction inaccuracy in the Plasmodium falciparum genome
Source: BMC Genomics. 2007 Jul 27;8:255. doi: 10.1186/1471-2164-8-255 (PMC1978503; doi:10.1186/1471-2164-8-255)
Supplement: Additional file 3 — Genes with cDNA sequences not matching predicted CDS perfectly. Aligned cDNA and predicted CDS sequences can be viewed by double clicking the hyper-linked gene names in the Excel file. [file 1471-2164-8-255-S3.zip › PF07_0128.TXT]

#NEXUS

[!This data assembled using Sequencher, from Gene Codes Corporation.]
begin data;
   dimensions ntax=4 nchar=5751;
   format datatype=dna gap=- interleave=yes;
   matrix

PF07_0128g               TTATTTTTTTAGAATTTTTTAATATAAAAAAGAAAAAATTAAATATGC
Pfa3D7|chr7|PF07_0128|Pf ------------------------------------------------
SU_CLEAN_contig_402      ------------------------------------------------
SU_CLEAN_contig_5633     ------------------------------------------------

PF07_0128g               ATGTATAATAATTTTATGTAAAAATATATAAAAAAAAAAAAAAAAAAA
Pfa3D7|chr7|PF07_0128|Pf ------------------------------------------------
SU_CLEAN_contig_402      ------------------------------------------------
SU_CLEAN_contig_5633     ------------------------------------------------

PF07_0128g               AAAAAAAAGTAAAGAAAATTATTTTAATATATTAATTTGTTTAGAATT
Pfa3D7|chr7|PF07_0128|Pf ------------------------------------------------
SU_CLEAN_contig_402      ------------------------------------------------
SU_CLEAN_contig_5633     ------------------------------------------------

PF07_0128g               GAAAATGTTATAGGTTTAAAGTAAAACATATACACTATATATATGTAT
Pfa3D7|chr7|PF07_0128|Pf ------------------------------------------------
SU_CLEAN_contig_402      ------------------------------------------------
SU_CLEAN_contig_5633     ------------------------------------------------

PF07_0128g               ATTTAAAATTAAGTGTAAATATTATAGTTGTTCTTTATATCTTAGTTT
Pfa3D7|chr7|PF07_0128|Pf ------------------------------------------------
SU_CLEAN_contig_402      ------------------------------------------------
SU_CLEAN_contig_5633     ------------------------------------------------

PF07_0128g               CTATGATATAAAATATGTTTTAATTAGATATATGAATATAATTGATTG
Pfa3D7|chr7|PF07_0128|Pf ------------------------------------------------
SU_CLEAN_contig_402      ------------------------------------------------
SU_CLEAN_contig_5633     ------------------------------------------------

PF07_0128g               ATTGTAATAAAAAGTGTATTAAAATATTATATATATATAATATATATA
Pfa3D7|chr7|PF07_0128|Pf ------------------------------------------------
SU_CLEAN_contig_402      ------------------------------------------------
SU_CLEAN_contig_5633     ------------------------------------------------

PF07_0128g               TATATATATATATATATATATATATATATATCAATATATGTTATATTC
Pfa3D7|chr7|PF07_0128|Pf ------------------------------------------------
SU_CLEAN_contig_402      ------------------------------------------------
SU_CLEAN_contig_5633     ------------------------------------------------

PF07_0128g               TTTTACTAACATGAAATATATATAGAAAAAAAAAAAAAAAAAATATAT
Pfa3D7|chr7|PF07_0128|Pf ------------------------------------------------
SU_CLEAN_contig_402      ------------------------------------------------
SU_CLEAN_contig_5633     ------------------------------------------------

PF07_0128g               ATATATATATATATAGATAATAACATATAAATATATTCAATGTGCATA
Pfa3D7|chr7|PF07_0128|Pf ------------------------------------------------
SU_CLEAN_contig_402      ------------------------------------------------
SU_CLEAN_contig_5633     ------------------------------------------------

PF07_0128g               CAATGAAATGTAATATTAGTATATATTTTTTTGCTTCCTTCTTTGTGT
Pfa3D7|chr7|PF07_0128|Pf --ATGAAATGTAATATTAGTATATATTTTTTTGCTTCCTTCTTTGTGT
SU_CLEAN_contig_402      ------------------------------------------------
SU_CLEAN_contig_5633     ------------------------------------------------

PF07_0128g               TATATTTTGCAAAAGCTAGGAATGAATATGATATAAAAGAGAATGAAA
Pfa3D7|chr7|PF07_0128|Pf TATATTTTGCAAAAGCTAGGAATGAATATGATATAAAAGAGAATGAAA
SU_CLEAN_contig_402      ------------------------------------------------
SU_CLEAN_contig_5633     ------------------------------------------------

PF07_0128g               AATTTTTAGACGTGTATAAAGAAAAATTTAATGAATTAGATAAAAAGA
Pfa3D7|chr7|PF07_0128|Pf AATTTTTAGACGTGTATAAAGAAAAATTTAATGAATTAGATAAAAAGA
SU_CLEAN_contig_402      ------------------------------------------------
SU_CLEAN_contig_5633     ------------------------------------------------

PF07_0128g               AATATGGAAATGTTCAAAAAACTGATAAGAAAATATTTACTTTTATAG
Pfa3D7|chr7|PF07_0128|Pf AATATGGAAATGTTCAAAAAACTGATAAGAAAATATTTACTTTTATAG
SU_CLEAN_contig_402      ------------------------------------------------
SU_CLEAN_contig_5633     ------------------------------------------------

PF07_0128g               AAAATAAATTAGATATTTTAAATAATTCAAAATTTAATAAAAGATGGA
Pfa3D7|chr7|PF07_0128|Pf AAAATAAATTAGATATTTTAAATAATTCAAAATTTAATAAAAGATGGA
SU_CLEAN_contig_402      ------------------------------------------------
SU_CLEAN_contig_5633     ------------------------------------------------

PF07_0128g               AGAGTTATGGAACTCCAGATAATATAGATAAAAATATGTCTTTAATAA
Pfa3D7|chr7|PF07_0128|Pf AGAGTTATGGAACTCCAGATAATATAGATAAAAATATGTCTTTAATAA
SU_CLEAN_contig_402      ------------------------------------------------
SU_CLEAN_contig_5633     ------------------------------------------------

PF07_0128g               ATAAACATAATAATGAAGAAATGTTTAACAACAATTATCAATCATTTT
Pfa3D7|chr7|PF07_0128|Pf ATAAACATAATAATGAAGAAATGTTTAACAACAATTATCAATCATTTT
SU_CLEAN_contig_402      ------------------------------------------------
SU_CLEAN_contig_5633     ------------------------------------------------

PF07_0128g               TATCGACAAGTTCATTAATAAAGCAAAATAAATATGTTCCTATTAACG
Pfa3D7|chr7|PF07_0128|Pf TATCGACAAGTTCATTAATAAAGCAAAATAAATATGTTCCTATTAACG
SU_CLEAN_contig_402      ------------------------------------------------
SU_CLEAN_contig_5633     ------------------------------------------------

PF07_0128g               CTGTACGTGTGTCTAGGATATTAAGTTTCCTGGATTCTAGAATTAATA
Pfa3D7|chr7|PF07_0128|Pf CTGTACGTGTGTCTAGGATATTAAGTTTCCTGGATTCTAGAATTAATA
SU_CLEAN_contig_402      ------------------------------------------------
SU_CLEAN_contig_5633     ------------------------------------------------

PF07_0128g               ATGGAAGAAATACTTCATCTAATAACGAAGTTTTAAGTAATTGTAGGG
Pfa3D7|chr7|PF07_0128|Pf ATGGAAGAAATACTTCATCTAATAACGAAGTTTTAAGTAATTGTAGGG
SU_CLEAN_contig_402      ------------------------------------------------
SU_CLEAN_contig_5633     ------------------------------------------------

PF07_0128g               AAAAAAGGAAAGGAATGAAATGGGATTGTAAAAAGAAAAATGATAGAA
Pfa3D7|chr7|PF07_0128|Pf AAAAAAGGAAAGGAATGAAATGGGATTGTAAAAAGAAAAATGATAGAA
SU_CLEAN_contig_402      ------------------------------------------------
SU_CLEAN_contig_5633     ------------------------------------------------

PF07_0128g               GCAACTATGTATGTATTCCTGATCGTAGAATCCAATTATGCATTGTTA
Pfa3D7|chr7|PF07_0128|Pf GCAACTATGTATGTATTCCTGATCGTAGAATCCAATTATGCATTGTTA
SU_CLEAN_contig_402      ------------------------------------------------
SU_CLEAN_contig_5633     ------------------------------------------------

PF07_0128g               ATCTTAGCATTATTAAAACATATACAAAAGAGACCATGAAGGATCATT
Pfa3D7|chr7|PF07_0128|Pf ATCTTAGCATTATTAAAACATATACAAAAGAGACCATGAAGGATCATT
SU_CLEAN_contig_402      ------------------------------------------------
SU_CLEAN_contig_5633     ------------------------------------------------

PF07_0128g               TCATTGAAGCCTCTAAAAAAGAATCTCAACTTTTGCTTAAAAAAAATG
Pfa3D7|chr7|PF07_0128|Pf TCATTGAAGCCTCTAAAAAAGAATCTCAACTTTTGCTTAAAAAAAATG
SU_CLEAN_contig_402      ------------------------------------------------
SU_CLEAN_contig_5633     ------------------------------------------------

PF07_0128g               ATAACAAATATAATTCTAAATTTTGTAATGATTTGAAGAATAGTTTTT
Pfa3D7|chr7|PF07_0128|Pf ATAACAAATATAATTCTAAATTTTGTAATGATTTGAAGAATAGTTTTT
SU_CLEAN_contig_402      ------------------------------------------------
SU_CLEAN_contig_5633     ------------------------------------------------

PF07_0128g               TAGATTATGGACATCTTGCTATGGGAAATGATATGGATTTTGGAGGTT
Pfa3D7|chr7|PF07_0128|Pf TAGATTATGGACATCTTGCTATGGGAAATGATATGGATTTTGGAGGTT
SU_CLEAN_contig_402      ------------------------------------------------
SU_CLEAN_contig_5633     ------------------------------------------------

PF07_0128g               ATTCAACTAAGGCAGAAAACAAAATTCAAGAAGTTTTTAAAGGGGCTC
Pfa3D7|chr7|PF07_0128|Pf ATTCAACTAAGGCAGAAAACAAAATTCAAGAAGTTTTTAAAGGGGCTC
SU_CLEAN_contig_402      ------------------------------------------------
SU_CLEAN_contig_5633     ------------------------------------------------

PF07_0128g               ATGGGGAAATAAGTGAACATAAAATTAAAAATTTTAGAAAAAAATGGT
Pfa3D7|chr7|PF07_0128|Pf ATGGGGAAATAAGTGAACATAAAATTAAAAATTTTAGAAAAAAATGGT
SU_CLEAN_contig_402      ------------------------------------------------
SU_CLEAN_contig_5633     ------------------------------------------------

PF07_0128g               GGAATGAATTTAGAGAGAAACTTTGGGAAGCTATGTTATCTGAGCATA
Pfa3D7|chr7|PF07_0128|Pf GGAATGAATTTAGAGAGAAACTTTGGGAAGCTATGTTATCTGAGCATA
SU_CLEAN_contig_402      ------------------------------------------------
SU_CLEAN_contig_5633     ------------------------------------------------

PF07_0128g               AAAATAATATAAATAATTGTAAAAATATTCCCCAAGAAGAATTACAAA
Pfa3D7|chr7|PF07_0128|Pf AAAATAATATAAATAATTGTAAAAATATTCCCCAAGAAGAATTACAAA
SU_CLEAN_contig_402      ------------------------------------------------
SU_CLEAN_contig_5633     ------------------------------------------------

PF07_0128g               TTACTCAATGGATAAAAGAATGGCATGGAGAATTTTTGCTTGAAAGAG
Pfa3D7|chr7|PF07_0128|Pf TTACTCAATGGATAAAAGAATGGCATGGAGAATTTTTGCTTGAAAGAG
SU_CLEAN_contig_402      ------------------------------------------------
SU_CLEAN_contig_5633     ------------------------------------------------

PF07_0128g               ATAATAGATCAAAATTGCCAAAAAGTAAATGTAAAAATAATACATTAT
Pfa3D7|chr7|PF07_0128|Pf ATAATAGATCAAAATTGCCAAAAAGTAAATGTAAAAATAATACATTAT
SU_CLEAN_contig_402      ------------------------------------------------
SU_CLEAN_contig_5633     ------------------------------------------------

PF07_0128g               ATGAAGCATGTGAGAAGGAATGTATTGATCCATGTATGAAATATAGAG
Pfa3D7|chr7|PF07_0128|Pf ATGAAGCATGTGAGAAGGAATGTATTGATCCATGTATGAAATATAGAG
SU_CLEAN_contig_402      ------------------------------------------------
SU_CLEAN_contig_5633     ------------------------------------------------

PF07_0128g               ATTGGATTATTAGAAGTAAATTTGAATGGCATACGTTATCGAAAGAAT
Pfa3D7|chr7|PF07_0128|Pf ATTGGATTATTAGAAGTAAATTTGAATGGCATACGTTATCGAAAGAAT
SU_CLEAN_contig_402      ------------------------------------------------
SU_CLEAN_contig_5633     ------------------------------------------------

PF07_0128g               ATGAAACTCAAAAAGTTCCAAAGGAAAATGCGGAAAATTATTTAATCA
Pfa3D7|chr7|PF07_0128|Pf ATGAAACTCAAAAAGTTCCAAAGGAAAATGCGGAAAATTATTTAATCA
SU_CLEAN_contig_402      ------------------------------------------------
SU_CLEAN_contig_5633     ------------------------------------------------

PF07_0128g               AAATTTCAGAAAACAAGAATGATGCTAAAGTAAGTTTATTATTGAATA
Pfa3D7|chr7|PF07_0128|Pf AAATTTCAGAAAACAAGAATGATGCTAAAGTAAGTTTATTATTGAATA
SU_CLEAN_contig_402      ------------------------------------------------
SU_CLEAN_contig_5633     ------------------------------------------------

PF07_0128g               ATTGTGATGCTGAATATTCAAAATATTGTGATTGTAAACATACTACTA
Pfa3D7|chr7|PF07_0128|Pf ATTGTGATGCTGAATATTCAAAATATTGTGATTGTAAACATACTACTA
SU_CLEAN_contig_402      ------------------------------------------------
SU_CLEAN_contig_5633     ------------------------------------------------

PF07_0128g               CTCTCGTTAAAAGCGTTTTAAATGGTAACGACAATACAATTAAGGAAA
Pfa3D7|chr7|PF07_0128|Pf CTCTCGTTAAAAGCGTTTTAAATGGTAACGACAATACAATTAAGGAAA
SU_CLEAN_contig_402      ------------------------------------------------
SU_CLEAN_contig_5633     ------------------------------------------------

PF07_0128g               AGCGTGAACATATTGATTTAGATGATTTTTCTAAATTTGGATGTGATA
Pfa3D7|chr7|PF07_0128|Pf AGCGTGAACATATTGATTTAGATGATTTTTCTAAATTTGGATGTGATA
SU_CLEAN_contig_402      ------------------------------------------------
SU_CLEAN_contig_5633     ------------------------------------------------

PF07_0128g               AAAATTCCGTTGATACAAACACAAAGGTGTGGGAATGTAAAAAACCTT
Pfa3D7|chr7|PF07_0128|Pf AAAATTCCGTTGATACAAACACAAAGGTGTGGGAATGTAAAAAACCTT
SU_CLEAN_contig_402      ------------------------------------------------
SU_CLEAN_contig_5633     ------------------------------------------------

PF07_0128g               ATAAATTATCCACTAAAGATGTATGTGTACCTCCGAGGAGGCAAGAAT
Pfa3D7|chr7|PF07_0128|Pf ATAAATTATCCACTAAAGATGTATGTGTACCTCCGAGGAGGCAAGAAT
SU_CLEAN_contig_402      ------------------------------------------------
SU_CLEAN_contig_5633     ------------------------------------------------

PF07_0128g               TATGTCTTGGAAACATTGATAGAATATACGATAAAAACCTATTAATGA
Pfa3D7|chr7|PF07_0128|Pf TATGTCTTGGAAACATTGATAGAATATACGATAAAAACCTATTAATGA
SU_CLEAN_contig_402      ------------------------------------------------
SU_CLEAN_contig_5633     ------------------------------------------------

PF07_0128g               TAAAAGAGCATATTCTTGCTATTGCAATATATGAATCAAGAATATTGA
Pfa3D7|chr7|PF07_0128|Pf TAAAAGAGCATATTCTTGCTATTGCAATATATGAATCAAGAATATTGA
SU_CLEAN_contig_402      ------------------------------------------------
SU_CLEAN_contig_5633     ------------------------------------------------

PF07_0128g               AACGAAAATATAAGAATAAAGATGATAAAGAAGTTTGTAAAATCATAA
Pfa3D7|chr7|PF07_0128|Pf AACGAAAATATAAGAATAAAGATGATAAAGAAGTTTGTAAAATCATAA
SU_CLEAN_contig_402      ------------------------------------------------
SU_CLEAN_contig_5633     ------------------------------------------------

PF07_0128g               ATAAAACTTTCGCTGATATAAGAGATATTATAGGAGGTACTGATTATT
Pfa3D7|chr7|PF07_0128|Pf ATAAAACTTTCGCTGATATAAGAGATATTATAGGAGGTACTGATTATT
SU_CLEAN_contig_402      ------------------------------------------------
SU_CLEAN_contig_5633     ------------------------------------------------

PF07_0128g               GGAATGATTTGAGCAATAGAAAATTAGTAGGAAAAATTAACACAAATT
Pfa3D7|chr7|PF07_0128|Pf GGAATGATTTGAGCAATAGAAAATTAGTAGGAAAAATTAACACAAATT
SU_CLEAN_contig_402      ------------------------------------------------
SU_CLEAN_contig_5633     ------------------------------------------------

PF07_0128g               CAAATTATGTTCACAGGAATAAACAAAATGATAAGCTTTTTCGTGATG
Pfa3D7|chr7|PF07_0128|Pf CAAATTATGTTCACAGGAATAAACAAAATGATAAGCTTTTTCGTGATG
SU_CLEAN_contig_402      ------------------------------------------------
SU_CLEAN_contig_5633     ------------------------------------------------

PF07_0128g               AGTGGTGGAAAGTTATTAAAAAAGATGTATGGAATGTGATATCATGGG
Pfa3D7|chr7|PF07_0128|Pf AGTGGTGGAAAGTTATTAAAAAAGATGTATGGAATGTGATATCATGGG
SU_CLEAN_contig_402      ------------------------------------------------
SU_CLEAN_contig_5633     ------------------------------------------------

PF07_0128g               TATTCAAGGATAAAACTGTTTGTAAAGAAGATGATATTGAAAATATAC
Pfa3D7|chr7|PF07_0128|Pf TATTCAAGGATAAAACTGTTTGTAAAGAAGATGATATTGAAAATATAC
SU_CLEAN_contig_402      ------------------------------------------------
SU_CLEAN_contig_5633     ------------------------------------------------

PF07_0128g               CACAATTCTTCAGATGGTTTAGTGAATGGGGTGATGATTATTGCCAGG
Pfa3D7|chr7|PF07_0128|Pf CACAATTCTTCAGATGGTTTAGTGAATGGGGTGATGATTATTGCCAGG
SU_CLEAN_contig_402      ------------------------------------------------
SU_CLEAN_contig_5633     ------------------------------------------------

PF07_0128g               ATAAAACAAAAATGATAGAGACTCTGAAGGTTGAATGCAAAGAAAAAC
Pfa3D7|chr7|PF07_0128|Pf ATAAAACAAAAATGATAGAGACTCTGAAGGTTGAATGCAAAGAAAAAC
SU_CLEAN_contig_402      ------------------------------------------------
SU_CLEAN_contig_5633     ------------------------------------------------

PF07_0128g               CTTGTGAAGATGACAATTGTAAACGTAAATGTAATTCATATAAAGAAT
Pfa3D7|chr7|PF07_0128|Pf CTTGTGAAGATGACAATTGTAAACGTAAATGTAATTCATATAAAGAAT
SU_CLEAN_contig_402      ------------------------------------------------
SU_CLEAN_contig_5633     ------------------------------------------------

PF07_0128g               GGATATCAAAAAAAAAAGAAGAGTATAATAAACAAGCCAAACAATACC
Pfa3D7|chr7|PF07_0128|Pf GGATATCAAAAAAAAAAGAAGAGTATAATAAACAAGCCAAACAATACC
SU_CLEAN_contig_402      ---------------------------ATAAACAAGCCAAACAATACC
SU_CLEAN_contig_5633     ------------------------------------------------

PF07_0128g               AAGAATATCAAAAAGGAAATAATTACAAAATGTATTCTGAATTTAAAT
Pfa3D7|chr7|PF07_0128|Pf AAGAATATCAAAAAGGAAATAATTACAAAATGTATTCTGAATTTAAAT
SU_CLEAN_contig_402      AAGAATATCAAAAAGGAAATAATTACAAAATGTATTCTGAATTTAAAT
SU_CLEAN_contig_5633     ------------------------------------------------

PF07_0128g               CTATAAAACCAGAAGTTTATTTAAAGAAATACTCGGAAAAATGTTCTA
Pfa3D7|chr7|PF07_0128|Pf CTATAAAACCAGAAGTTTATTTAAAGAAATACTCGGAAAAATGTTCTA
SU_CLEAN_contig_402      CTATAAAACCAGAAGTTTATTTAAAGAAATACTCGGAAAAATGTTCTA
SU_CLEAN_contig_5633     ------------------------------------------------

PF07_0128g               ACCTAAATTTCGAAGATGAATTTAAGGAAGAATTACATTCAGATTATA
Pfa3D7|chr7|PF07_0128|Pf ACCTAAATTTCGAAGATGAATTTAAGGAAGAATTACATTCAGATTATA
SU_CLEAN_contig_402      ACCTAAATTTCGAAGATGAATTTAAGGAAGAATTACATTCAGATTATA
SU_CLEAN_contig_5633     ------------------------------------------------

PF07_0128g               AAAATAAATGTACGATGTGTCCAGAAGTAAAGGATGTACCAATTTCTA
Pfa3D7|chr7|PF07_0128|Pf AAAATAAATGTACGATGTGTCCAGAAGTAAAGGATGTACCAATTTCTA
SU_CLEAN_contig_402      AAAATAAATGTACGATGTGTCCAGAAGTAAAGGATGTACCAATTTCTA
SU_CLEAN_contig_5633     ------------------------------------------------

PF07_0128g               TAATAAGAAATAATGAACAAACTTCGCAAGAAGCAGTTCCTGAGGAAA
Pfa3D7|chr7|PF07_0128|Pf TAATAAGAAATAATGAACAAACTTCGCAAGAAGCAGTTCCTGAGGAAA
SU_CLEAN_contig_402      TAATAAGAAATAATGAACAAACTTCGCAAGAAGCAGTTCCTGAGGAAA
SU_CLEAN_contig_5633     ------------------------------------------------

PF07_0128g               GCACTGAAATAGCACACAGAACGGAAACTCGTACGGATGAACGAAAAA
Pfa3D7|chr7|PF07_0128|Pf GCACTGAAATAGCACACAGAACGGAAACTCGTACGGATGAACGAAAAA
SU_CLEAN_contig_402      GCACTGAAATAGCACACAGAACGGAAACTCGTACGGATGAACGAAAAA
SU_CLEAN_contig_5633     ------------------------------------------------

PF07_0128g               ATCAGGAACCAGCAAATAAGGATTTAAAGAATCCACAACAAAGTGTAG
Pfa3D7|chr7|PF07_0128|Pf ATCAGGAACCAGCAAATAAGGATTTAAAGAATCCACAACAAAGTGTAG
SU_CLEAN_contig_402      ATCAGGAACCAGCAAATAAGGATTTAAAGAATCCACAACAAAGTGTAG
SU_CLEAN_contig_5633     ------------------------------------------------

PF07_0128g               GAGAGAACGGAACTAAAGATTTATTACAAGAAGATTTAGGAGGATCAC
Pfa3D7|chr7|PF07_0128|Pf GAGAGAACGGAACTAAAGATTTATTACAAGAAGATTTAGGAGGATCAC
SU_CLEAN_contig_402      GAGAGAACGGAACTAAAGATTTATTACAAGAAGATTTAGGAGGATCAC
SU_CLEAN_contig_5633     ------------------------------------------------

PF07_0128g               GAAGTGAAGACGAAGTGACACAAGAATTTGGAGTAAATCATGGAATAC
Pfa3D7|chr7|PF07_0128|Pf GAAGTGAAGACGAAGTGACACAAGAATTTGGAGTAAATCATGGAATAC
SU_CLEAN_contig_402      GAAGTGAAGACGAAGTGACACAAGAATTTGGAGTAAATCATGGAATAC
SU_CLEAN_contig_5633     ------------------------------------------------

PF07_0128g               CTAAGGGTGAGGATCAAACGTTAGGAAAATCTGACGCCATTCCAAACA
Pfa3D7|chr7|PF07_0128|Pf CTAAGGGTGAGGATCAAACGTTAGGAAAATCTGACGCCATTCCAAACA
SU_CLEAN_contig_402      CTAAGGGTGAGGATCAAACGTTAGGAAAATCTGACGCCATTCCAAACA
SU_CLEAN_contig_5633     ------------------------------------------------

PF07_0128g               TAGGCGAACCCGAAACGGGAATTTCCACTACAGAAGAAAGTAGACATG
Pfa3D7|chr7|PF07_0128|Pf TAGGCGAACCCGAAACGGGAATTTCCACTACAGAAGAAAGTAGACATG
SU_CLEAN_contig_402      TAGGCGAACCCGAAACGGGAATTTCCACTACAGAAGAAAGTAGACATG
SU_CLEAN_contig_5633     ------------------------------------------------

PF07_0128g               AAGAAGGCCACAATAAACAAGCATTGTCTACTTCAGTCGATGAGCCTG
Pfa3D7|chr7|PF07_0128|Pf AAGAAGGCCACAATAAACAAGCATTGTCTACTTCAGTCGATGAGCCTG
SU_CLEAN_contig_402      AAGAAGGCCACAATAAACAAGCATTGTCTACTTCAGTCGATGAGCCTG
SU_CLEAN_contig_5633     ------------------------------------------------

PF07_0128g               AATTATCTGATACACTTCAATTGCATGAAGATACTAAAGAAAATGATA
Pfa3D7|chr7|PF07_0128|Pf AATTATCTGATACACTTCAATTGCATGAAGATACTAAAGAAAATGATA
SU_CLEAN_contig_402      AATTATCTGATACACTTCAATTGCATGAAGATACTAAAGAAAATGATA
SU_CLEAN_contig_5633     ------------------------------------------------

PF07_0128g               AACTACCCCTAGAATCATCTACAATCACATCTCCTACGGAAAGTGGAA
Pfa3D7|chr7|PF07_0128|Pf AACTACCCCTAGAATCATCTACAATCACATCTCCTACGGAAAGTGGAA
SU_CLEAN_contig_402      AACTACCCCTAGAATCATCTACAATCACATCTCCTACGGAAAGTGGAA
SU_CLEAN_contig_5633     ----------------------------------------AAGTGGAA

PF07_0128g               GTTCTGATACAGAGGAAACTCCATCTATCTCTGAAGGACCAAAAGGAA
Pfa3D7|chr7|PF07_0128|Pf GTTCTGATACAGAGGAAACTCCATCTATCTCTGAAGGACCAAAAGGAA
SU_CLEAN_contig_402      GTTCTGATACAGAGGAAACTCCATCTATCTCTGAAGGACCAAAAGGAA
SU_CLEAN_contig_5633     GTTCTGATACAGAGGAAACTCCATCTATCTCTGAAGGACCAAAAGGAA

PF07_0128g               ATGAACAAAAAAAACGTGATGACGATAGTTTGAGTAAAATAAGTGTAT
Pfa3D7|chr7|PF07_0128|Pf ATGAACAAAAAAAACGTGATGACGATAGTTTGAGTAAAATAAGTGTAT
SU_CLEAN_contig_402      ATGAACAAAAAAAACGTGATGACGATAGTTTGAGTAAAATAAGTGTAT
SU_CLEAN_contig_5633     ATGAACAAAAAAAACGTGATGACGATAGTTTGAGTAAAATAAGTGTAT

PF07_0128g               CACCAGAAAATTCAAGACCTGAAACTGATGCTAAAGATACTTCTAACT
Pfa3D7|chr7|PF07_0128|Pf CACCAGAAAATTCAAGACCTGAAACTGATGCTAAAGATACTTCTAACT
SU_CLEAN_contig_402      CACCAGAAAATTCAAGACCTGAAACTGATGCTAAAGATACTTCTAACT
SU_CLEAN_contig_5633     CACCAGAAAATTCAAGNCCTGAAACTGATGCTAAAGATACTTCTAACT

PF07_0128g               TGTTAAAATTAAAAGGAGATGTTGATATTAGTATGCCTAAAGCAGTTA
Pfa3D7|chr7|PF07_0128|Pf TGTTAAAATTAAAAGGAGATGTTGATATTAGTATGCCTAAAGCAGTTA
SU_CLEAN_contig_402      TGTTAAAATTAAAAGGAGATGTTGATATTAGTATGCCTAAAGCAGTTA
SU_CLEAN_contig_5633     TGTTAAAATTAAAAGGAGATGTTGATATTAGTATGCCTAAAGCAGTTA

PF07_0128g               TTGGGAGCAGTCCTAATGATAATATAAATGTTACTGAACAAGGGGATA
Pfa3D7|chr7|PF07_0128|Pf TTGGGAGCAGTCCTAATGATAATATAAATGTTACTGAACAAGGGGATA
SU_CLEAN_contig_402      TTGGGAGCAGTCCTAATGATAATATAAATGTTACTGAACAAGGGGATA
SU_CLEAN_contig_5633     TTGGGAGCAGTCCTAATGATAATATAAATGTTACTGAACAAGGGGATA

PF07_0128g               ATATTTCCGGGGTGAATTCTAAACCTTTATCTGATGATGTACGTCCAG
Pfa3D7|chr7|PF07_0128|Pf ATATTTCCGGGGTGAATTCTAAACCTTTATCTGATGATGTACGTCCAG
SU_CLEAN_contig_402      ATATTTCCGGGGTGAATTCTAAACCTTTATCTGATGATGTACGTCCAG
SU_CLEAN_contig_5633     ATATTTCCGGGGTGAATTCTAAACCTTTATCTGATGATGTACGTCCAG

PF07_0128g               ATAAAAATCATGAAGAGGTGAAAGAACATACTAGTAATTCTGATAATG
Pfa3D7|chr7|PF07_0128|Pf ATAAAAATCATGAAGAGGTGAAAGAACATACTAGTAATTCTGATAATG
SU_CLEAN_contig_402      ATAAAAATCATGAAGAGGTGAAAGAACATACTAGTAATTCTGATAATG
SU_CLEAN_contig_5633     ATAAAAATCATGAAGAGGTGAAAGAACATACTAGTAATTCTGATAATG

PF07_0128g               TTCAACAGTCTGGAGGAATTGTTAATATGAATGTTGAGAAAGAACTAA
Pfa3D7|chr7|PF07_0128|Pf TTCAACAGTCTGGAGGAATTGTTAATATGAATGTTGAGAAAGAACTAA
SU_CLEAN_contig_402      TTCAACAGTCTGGAGGAATTGTTAATATGAATGTTGAGAAAGAACTAA
SU_CLEAN_contig_5633     TTCAACAGTCTGGAGGAATTGTTAATATGAATGTTGAGAAAGAACTAA

PF07_0128g               AAGATACTTTAGAAAATCCTTCTAGTAGCTTGGATGAAGGAAAAGCAC
Pfa3D7|chr7|PF07_0128|Pf AAGATACTTTAGAAAATCCTTCTAGTAGCTTGGATGAAGGAAAAGCAC
SU_CLEAN_contig_402      AAGATACTTTAGAAAATCCTTCTAGTAGCTTGGATGAAGGAAAAGCAC
SU_CLEAN_contig_5633     AAGATACTTTAGAAAATCCTTCTAGTAGCTTGGATGAAGGAAAAGCAC

PF07_0128g               ATGAAGAATTATCAGAACCAAATCTAAGCAGTGACCAAGATATGTCTA
Pfa3D7|chr7|PF07_0128|Pf ATGAAGAATTATCAGAACCAAATCTAAGCAGTGACCAAGATATGTCTA
SU_CLEAN_contig_402      ATGAAGAATTATCAGAACCAAATCTAAGCAGTGACCAAGATATGTCTA
SU_CLEAN_contig_5633     ATGAAGAATTATCAGAACCAAATCTAAGCAGTGACCAAGATATGTCTA

PF07_0128g               ATACACCTGGACCTTTGGATAACACCAGTGAAGAAACTACAGAAAGAA
Pfa3D7|chr7|PF07_0128|Pf ATACACCTGGACCTTTGGATAACACCAGTGAAGAAACTACAGAAAGAA
SU_CLEAN_contig_402      ATACACCTGGACCTTTGGATAACACCAGTGAAGAAACTACAGAAAGAA
SU_CLEAN_contig_5633     ATACACCTGGACCTTTGGATAACACCAGTGAAGAAACTACAGAAAGAA

PF07_0128g               TTAGTAATAATGAATATAAAGTTAACGAGAGGGAAGGTGAGAGAACGC
Pfa3D7|chr7|PF07_0128|Pf TTAGTAATAATGAATATAAAGTTAACGAGAGGGAAGGTGAGAGAACGC
SU_CLEAN_contig_402      TTAGTAATAATGAATATAAAGTTAACGAGAGGGAAGGTGAGAGAACGC
SU_CLEAN_contig_5633     TTAGTAATAATGAATATAAAGTTAACGAGAGGGAAGGTGAGAGAACGC

PF07_0128g               TTACTAAGGAATATGAAGATATTGTTTTGAAAAGTCATATGAATAGAG
Pfa3D7|chr7|PF07_0128|Pf TTACTAAGGAATATGAAGATATTGTTTTGAAAAGTCATATGAATAGAG
SU_CLEAN_contig_402      TTACTAAGGAATATGAAGATATTGTTTTGAAAAGTCATATGAATAGAG
SU_CLEAN_contig_5633     TTACTAAGGAATATGAAGATATTGTTTTGAAAAGTCATATGAATAGAG

PF07_0128g               AATCAGACGATGGTGAATTATATGACGAAAATTCAGACTTATCTACTG
Pfa3D7|chr7|PF07_0128|Pf AATCAGACGATGGTGAATTATATGACGAAAATTCAGACTTATCTACTG
SU_CLEAN_contig_402      AATCAGACGATGGTGAATTATATGACGAAAATTCAGACTTATCTACTG
SU_CLEAN_contig_5633     AATCAGACGATGGTGAATTATATGACGAAAATTCAGACTTATCTACTG

PF07_0128g               TAAATGATGAATCAGAAGACGCTGAAGCAAAAATGAAAGGAAATGATA
Pfa3D7|chr7|PF07_0128|Pf TAAATGATGAATCAGAAGACGCTGAAGCAAAAATGAAAGGAAATGATA
SU_CLEAN_contig_402      TAAATGATGAATCAGAAGACGCTGAAGCAAAAATGAAAGGAAATGATA
SU_CLEAN_contig_5633     TAAATGATGAATCAGAAGACGCTGAAGCAAAAATGAAAGGAAATGATA

PF07_0128g               CATCTGAAATGTCGCATAATAGTAGTCAACATATTGAGAGTGATCAAC
Pfa3D7|chr7|PF07_0128|Pf CATCTGAAATGTCGCATAATAGTAGTCAACATATTGAGAGTGATCAAC
SU_CLEAN_contig_402      CATCTGAAATGTCGCATAATAGTAGTCAACATATTGAGAGTGATCAAC
SU_CLEAN_contig_5633     CATCTGAAATGTCGCATAATAGTAGTCAACATATTGAGAGT-------

PF07_0128g               AGAAAAACGATATGAAAACTGTTGGTGATTTGGGAACCACACATGTAC
Pfa3D7|chr7|PF07_0128|Pf AGAAAAACGATATGAAAACTGTTGGTGATTTGGGAACCACACATGTAC
SU_CLEAN_contig_402      AGAAAAACGATATGAAAACTGTTGGTGATTTGGGAACCACACATGTAC
SU_CLEAN_contig_5633     ------------------------------------------------

PF07_0128g               AAAACGAAATTAGTGTTCCTGTTACAGGAGAAATTGATGAAAAATTAA
Pfa3D7|chr7|PF07_0128|Pf AAAACGAAATTAGTGTTCCTGTTACAGGAGAAATTGATGAAAAATTAA
SU_CLEAN_contig_402      AAAACGAAATTAGTGTTCCTGTTACAGGAGAAATTGATGAAAAATTAA
SU_CLEAN_contig_5633     ------------------------------------------------

PF07_0128g               GGGAAAGTAAAGAATCAAAAATTCATAAGGCTGAAGAGGAAAGATTAA
Pfa3D7|chr7|PF07_0128|Pf GGGAAAGTAAAGAATCAAAAATTCATAAGGCTGAAGAGGAAAGATTAA
SU_CLEAN_contig_402      GGGAAAGTAAAGAATCAAAAATTCATAAGGCTGAAGAGGAAAGATTAA
SU_CLEAN_contig_5633     ------------------------------------------------

PF07_0128g               GTCATACAGATATACATAAAATTAATCCTGAAGATAGAAATAGTAATA
Pfa3D7|chr7|PF07_0128|Pf GTCATACAGATATACATAAAATTAATCCTGAAGATAGAAATAGTAATA
SU_CLEAN_contig_402      GTCATACAGATATACATAAAATTAATCCTGAAGATAGAAATAGTAATA
SU_CLEAN_contig_5633     ------------------------------------------------

PF07_0128g               CATTACATTTAAAAGATATAAGAAATGAGGAAAACGAAAGACACTTAA
Pfa3D7|chr7|PF07_0128|Pf CATTACATTTAAAAGATATAAGAAATGAGGAAAACGAAAGACACTTAA
SU_CLEAN_contig_402      CATTACATTTAAAAGATATAAGAAATGAGGAAAACGAAAGACACTTAA
SU_CLEAN_contig_5633     ------------------------------------------------

PF07_0128g               CTAATCAAAACATTAATATTAGTCAAGAAAGGGATTTGCAAAAACATG
Pfa3D7|chr7|PF07_0128|Pf CTAATCAAAACATTAATATTAGTCAAGAAAGGGATTTGCAAAAACATG
SU_CLEAN_contig_402      CTAATCAAAACATTAATATTAGTCAAGAAAGGGATTTGCAAAAACATG
SU_CLEAN_contig_5633     ------------------------------------------------

PF07_0128g               GATTCCATACCATGAATAATCTACATGGAGATGGAGTTTCCGAAAGAA
Pfa3D7|chr7|PF07_0128|Pf GATTCCATACCATGAATAATCTACATGGAGATGGAGTTTCCGAAAGAA
SU_CLEAN_contig_402      GATTCCATACCATGAATAATCTACATGGAGATGGAGTTTCCGAAAGAA
SU_CLEAN_contig_5633     ------------------------------------------------

PF07_0128g               GTCAAATTAATCATAGTCATCATGGAAACAGACAAGATCGGGGGGGAA
Pfa3D7|chr7|PF07_0128|Pf GTCAAATTAATCATAGTCATCATGGAAACAGACAAGATCGGGGGGGAA
SU_CLEAN_contig_402      GTCAAATTAATCATAGTCATCATGGAAACAGACAAGATCGGGGGGGAA
SU_CLEAN_contig_5633     ------------------------------------------------

PF07_0128g               ATTCTGGGAATGTTTTAAATATGAGATCTAATAATAATAATTTTAATA
Pfa3D7|chr7|PF07_0128|Pf ATTCTGGGAATGTTTTAAATATGAGATCTAATAATAATAATTTTAATA
SU_CLEAN_contig_402      ATTCTGGGAATGTTTTAAATATGAGATCTAATAATAATAATTTTAATA
SU_CLEAN_contig_5633     ------------------------------------------------

PF07_0128g               ATATTCCAAGTAGATATAATTTATATGATAAAAAATTAGATTTAGATC
Pfa3D7|chr7|PF07_0128|Pf ATATTCCAAGTAGATATAATTTATATGATAAAAAATTAGATTTAGATC
SU_CLEAN_contig_402      ATATTCCAAGTAGATATAATTTATATGATAAAAAATTAGATTTAGATC
SU_CLEAN_contig_5633     ------------------------------------------------

PF07_0128g               TTTATGAAAACAGAAATGATAGTACAACAAAAGAATTAATAAAGAAAT
Pfa3D7|chr7|PF07_0128|Pf TTTATGAAAACAGAAATGATAGTACAACAAAAGAATTAATAAAGAAAT
SU_CLEAN_contig_402      TTTATGAAAACAGAAATGATAGTACAACAAAAGAATTAATAAAGAAAT
SU_CLEAN_contig_5633     ------------------------------------------------

PF07_0128g               TAGCAGAAATAAATAAATGTGAGAACGAAATTTCTGTAAAATATTGTG
Pfa3D7|chr7|PF07_0128|Pf TAGCAGAAATAAATAAATGTGAGAACGAAATTTCTGTAAAATATTGTG
SU_CLEAN_contig_402      TAGCAGAAATAAATAAATGTGAGAACGAAATTTCTGTAAAATATTGTG
SU_CLEAN_contig_5633     ------------------------------------------------

PF07_0128g               ACCATATGATTCATGAAGAAATCCCATTAAAAACATGCACTAAAGAAA
Pfa3D7|chr7|PF07_0128|Pf ACCATATGATTCATGAAGAAATCCCATTAAAAACATGCACTAAAGAAA
SU_CLEAN_contig_402      ACCATATGATTCATGAAGAAATCCCATTAAAAACATGCACTAAAGAAA
SU_CLEAN_contig_5633     ------------------------------------------------

PF07_0128g               AAACAAGAAATCTGTGTTGTGCAGTATCAGATTACTGTATGAGCTATT
Pfa3D7|chr7|PF07_0128|Pf AAACAAGAAATCTGTGTTGTGCAGTATCAGATTACTGTATGAGCTATT
SU_CLEAN_contig_402      AAACAAGAAATCTGTGTTGTGCAGTATCAGATTACTGTATGAGCTATT
SU_CLEAN_contig_5633     ------------------------------------------------

PF07_0128g               TTACATATGATTCAGAGGAATATTATAATTGTACGAAAAGGGAATTTG
Pfa3D7|chr7|PF07_0128|Pf TTACATATGATTCAGAGGAATATTATAATTGTACGAAAAGGGAATTTG
SU_CLEAN_contig_402      TTACATATGATTCAGAGGAATATTATAATTGTACGAAAAGGGAATTTG
SU_CLEAN_contig_5633     ------------------------------------------------

PF07_0128g               ATGATCCATCTTATACATGTTTCAGAAAGGAGGCTTTTTCAAGTATGA
Pfa3D7|chr7|PF07_0128|Pf ATGATCCATCTTATACATGTTTCAGAAAGGAGGCTTTTTCAA------
SU_CLEAN_contig_402      ATGATCCATCTTATACATGTTTCAGAAAGGAGGCTTTTTCAA------
SU_CLEAN_contig_5633     ------------------------------------------------

PF07_0128g               TATTCAAATTTTTAATAACAAATAAAATATATTATTATTTTTATACTT
Pfa3D7|chr7|PF07_0128|Pf ------------------------------------------------
SU_CLEAN_contig_402      ------------------------------------------------
SU_CLEAN_contig_5633     ------------------------------------------------

PF07_0128g               ACAAAACTGCAAAAGTAACAATAAAAAAAATTAATTTCTCATTAATTT
Pfa3D7|chr7|PF07_0128|Pf ------------------------------------------------
SU_CLEAN_contig_402      ------------------------------------------------
SU_CLEAN_contig_5633     ------------------------------------------------

PF07_0128g               TTTTTTTCTTTTTTTCTTTTTAGGTATGCCATATTATGCAGGAGCAGG
Pfa3D7|chr7|PF07_0128|Pf -----------------------GTATGCCATATTATGCAGGAGCAGG
SU_CLEAN_contig_402      -----------------------GTATGCCATATTATGCAGGAGCAGG
SU_CLEAN_contig_5633     ------------------------------------------------

PF07_0128g               TGTGTTATTTATTATATTGGTTATTTTAGGTGCTTCACAAGCCAAATA
Pfa3D7|chr7|PF07_0128|Pf TGTGTTATTTATTATATTGGTTATTTTAGGTGCTTCACAAGCCAAATA
SU_CLEAN_contig_402      TGTGTTATTTATTATATTGGTTATTTTAGGTGCTTCACAAGCCAAATA
SU_CLEAN_contig_5633     ------------------------------------------------

PF07_0128g               TCAAAGGTTAGAAAAAATAAATAAAAATAAAATTGAGAAGAATGTAAA
Pfa3D7|chr7|PF07_0128|Pf TCAAAGGTTAGAAAAAATAAATAAAAATAAAATTGAGAAGAATGTAAA
SU_CLEAN_contig_402      TAAAAG------------------------------------------
SU_CLEAN_contig_5633     ------------------------------------------------

PF07_0128g               TTAAATATATATATATATATATATATATATATATTGTATTATATATTT
Pfa3D7|chr7|PF07_0128|Pf TTAA--------------------------------------------
SU_CLEAN_contig_402      ------------------------------------------------
SU_CLEAN_contig_5633     ------------------------------------------------

PF07_0128g               TTTTTTTATAGTTCTGAAGGAGTTATGAATGAGAATAATGAGAATAAT
Pfa3D7|chr7|PF07_0128|Pf ------------------------------------------------
SU_CLEAN_contig_402      -----------TTCTGAAGGAGTTATGAATGAGAATAATGAGAATAAT
SU_CLEAN_contig_5633     ------------------------------------------------

PF07_0128g               TTTTTATTTGAAGTTACTGATAATTTAGATAAATTATCCAATATGTGT
Pfa3D7|chr7|PF07_0128|Pf ------------------------------------------------
SU_CLEAN_contig_402      TTTTTATTTGAAGTTACTGATAATTTAGATAAATTATCCAATATGT--
SU_CLEAN_contig_5633     ------------------------------------------------

PF07_0128g               AATACAAATATAAAAAAAAATAATAAATAAATAAATAATTACAAGGAA
Pfa3D7|chr7|PF07_0128|Pf ------------------------------------------------
SU_CLEAN_contig_402      ------------------------------------------------
SU_CLEAN_contig_5633     ------------------------------------------------

PF07_0128g               ATAAAAATGATATATATTATTACATTATGTTTGTTTACTTTTATATTA
Pfa3D7|chr7|PF07_0128|Pf ------------------------------------------------
SU_CLEAN_contig_402      ------------------------------------------------
SU_CLEAN_contig_5633     ------------------------------------------------

PF07_0128g               TCCTATAATATTTATTTTTATTTTATGTTTTTTTTTTTTCAGTCAATC
Pfa3D7|chr7|PF07_0128|Pf ------------------------------------------------
SU_CLEAN_contig_402      ------------------------------------------TCAATC
SU_CLEAN_contig_5633     ------------------------------------------------

PF07_0128g               AACAAGTACAGGAAACTAATATCAACGATTTTTCTGAATACCATGAGG
Pfa3D7|chr7|PF07_0128|Pf ------------------------------------------------
SU_CLEAN_contig_402      AACAAGTACAGGAAACTAATATCAACGATTTTTCTGAATACCATGAGG
SU_CLEAN_contig_5633     ------------------------------------------------

PF07_0128g               ATATAAATGATATTAATTTTAAGAAATGATGTATTTTTTTTTAGAAGG
Pfa3D7|chr7|PF07_0128|Pf ------------------------------------------------
SU_CLEAN_contig_402      ATATAAATGATATTAATTTTAAGAAATGATGTATTTTTTTTTAGAAGG
SU_CLEAN_contig_5633     ------------------------------------------------

PF07_0128g               ATTAATATATTAAAATGGATTATTTTATTTGTTCAGAATAATAGTTAT
Pfa3D7|chr7|PF07_0128|Pf ------------------------------------------------
SU_CLEAN_contig_402      ATTAATATATTAAAATGGATTATTTTATTTGTTCAGAATAATAGTTAT
SU_CLEAN_contig_5633     ------------------------------------------------

PF07_0128g               ATAAGTTTTATATTTATAACTATTTCCTATAAAAATAAAAATTAAAAG
Pfa3D7|chr7|PF07_0128|Pf ------------------------------------------------
SU_CLEAN_contig_402      ATAAGTTTTATATTTATAACTATTTCCTATAAAAATAAAAATTAAAAG
SU_CLEAN_contig_5633     ------------------------------------------------

PF07_0128g               GATTTTTAATATTTTTTTTGTGAATATATATTAAGCATTTTATGTTAA
Pfa3D7|chr7|PF07_0128|Pf ------------------------------------------------
SU_CLEAN_contig_402      GATTTTTAATATTTTTTTTGTGAATATATATTAAGCATTTTATGTTAA
SU_CLEAN_contig_5633     ------------------------------------------------

PF07_0128g               AATTTGAGAAAAAATTCACATAAAAGAAAAAAAAAAAAAAATAAAATA
Pfa3D7|chr7|PF07_0128|Pf ------------------------------------------------
SU_CLEAN_contig_402      AATTTGAGAAAAAATTCACATAAAAAAAAAAAAAAAAAAAA-------
SU_CLEAN_contig_5633     ------------------------------------------------

PF07_0128g               ACAGAGAAATAGATACATATTTAATTTTTTATTGTTTTGATGCTATGT
Pfa3D7|chr7|PF07_0128|Pf ------------------------------------------------
SU_CLEAN_contig_402      ------------------------------------------------
SU_CLEAN_contig_5633     ------------------------------------------------

PF07_0128g               GTTATCTTTAATTTATTCATTTTAATTTTTCAAAAGTGTAAACAAGTT
Pfa3D7|chr7|PF07_0128|Pf ------------------------------------------------
SU_CLEAN_contig_402      ------------------------------------------------
SU_CLEAN_contig_5633     ------------------------------------------------

PF07_0128g               TTGAGATAACACATATGAAATATTATTGTAATTTTTATCTTAATGGAT
Pfa3D7|chr7|PF07_0128|Pf ------------------------------------------------
SU_CLEAN_contig_402      ------------------------------------------------
SU_CLEAN_contig_5633     ------------------------------------------------

PF07_0128g               ATAATATTTTATTTTTCTACTAATTTTTTTACGTTTTTT
Pfa3D7|chr7|PF07_0128|Pf ---------------------------------------
SU_CLEAN_contig_402      ---------------------------------------
SU_CLEAN_contig_5633     ---------------------------------------

;

endblock;
